# Supplementary material for: Continuous multiplexed population representations of task context in the mouse primary visual cortex
Source: Nat Commun. 2023 Oct 21;14:6687. doi: 10.1038/s41467-023-42441-w (PMC10590415; doi:10.1038/s41467-023-42441-w)
Supplement: Supplementary file 4 — Source Data [file 41467_2023_42441_MOESM4_ESM.zip]

Archive with 58 entries (58 files):
- sourcedata/sourcedata_Fig_1d.csv
- sourcedata/sourcedata_Fig_1e.csv
- sourcedata/sourcedata_Fig_1f.csv
- sourcedata/sourcedata_Fig_1g.csv
- sourcedata/sourcedata_Fig_1h.csv
- sourcedata/sourcedata_Fig_1i.csv
- sourcedata/sourcedata_Fig_1j.csv
- sourcedata/sourcedata_Fig_2a.csv
- sourcedata/sourcedata_Fig_2b.csv
- sourcedata/sourcedata_Fig_2c.csv
- sourcedata/sourcedata_Fig_2d.csv
- sourcedata/sourcedata_Fig_3b.csv
- sourcedata/sourcedata_Fig_3c.csv
- sourcedata/sourcedata_Fig_3d.csv
- sourcedata/sourcedata_Fig_3e.csv
- sourcedata/sourcedata_Fig_3f.csv
- sourcedata/sourcedata_Fig_3g.csv
- sourcedata/sourcedata_Fig_3h.csv
- sourcedata/sourcedata_Fig_3i.csv
- sourcedata/sourcedata_Fig_3j.csv
- sourcedata/sourcedata_Fig_3l.csv
- sourcedata/sourcedata_Fig_3m.csv
- sourcedata/sourcedata_Fig_3n.csv
- sourcedata/sourcedata_Fig_4a.csv
- sourcedata/sourcedata_Fig_4b.csv
- sourcedata/sourcedata_Fig_4c.csv
- sourcedata/sourcedata_Fig_4d.csv
- sourcedata/sourcedata_Fig_4e.csv
- sourcedata/sourcedata_Fig_4f.csv
- sourcedata/sourcedata_Fig_4g.csv
- sourcedata/sourcedata_Fig_4h.csv
- sourcedata/sourcedata_Fig_4i.csv
- sourcedata/sourcedata_Fig_4j.csv
- sourcedata/sourcedata_Fig_4k.csv
- sourcedata/sourcedata_Fig_4m.csv
- sourcedata/sourcedata_Fig_4n.csv
- sourcedata/sourcedata_Fig_5a.csv
- sourcedata/sourcedata_Fig_5b.csv
- sourcedata/sourcedata_Fig_5c.csv
- sourcedata/sourcedata_Fig_5d.csv
- sourcedata/sourcedata_Fig_5e.csv
- sourcedata/sourcedata_Fig_5f.csv
- sourcedata/sourcedata_Fig_5g.csv
- sourcedata/sourcedata_Fig_5h.csv
- sourcedata/sourcedata_Fig_6a.csv
- sourcedata/sourcedata_Fig_6b.csv
- sourcedata/sourcedata_Fig_6c.csv
- sourcedata/sourcedata_Fig_6d.csv
- sourcedata/sourcedata_Fig_7a.csv
- sourcedata/sourcedata_Fig_7b.csv
- sourcedata/sourcedata_Fig_7d.csv
- sourcedata/sourcedata_Fig_7e.csv
- sourcedata/sourcedata_Fig_7f.csv
- sourcedata/sourcedata_Fig_7g.csv
- sourcedata/sourcedata_Fig_7h.csv
- sourcedata/sourcedata_Fig_7i.csv
- sourcedata/sourcedata_Fig_7j.csv
- sourcedata/sourcedata_Fig_7k.csv
