# Supplementary material for: Continuous multiplexed population representations of task context in the mouse primary visual cortex
Source: Nat Commun. 2023 Oct 21;14:6687. doi: 10.1038/s41467-023-42441-w (PMC10590415; doi:10.1038/s41467-023-42441-w)
Supplement: Supplementary file 4 — Source Data [file 41467_2023_42441_MOESM4_ESM.zip › sourcedata/sourcedata_Fig_1d.csv]

sessiontype	sessionnumber	ME110	ME113	DT009	DT014	DT017	DT021	DT022	MT020_2
visual only	1	nan	nan	nan	0.718470521006473	nan	-0.5783977467403378	0.1085095825205366	0.7327699875539234
visual only	2	nan	nan	nan	2.0077085100764656	nan	-0.10844959443212326	0.6661972097660621	1.2018064893800045
visual only	3	0.17738019615965772	nan	-0.1085409282632186	0.9768747070484283	nan	0.1717996206435486	0.6982933763459124	1.8523354589638386
visual only	4	0.2807125579592509	-0.12793527487624648	-0.012413072346053045	0.9729110970508538	0.5396764878757305	0.31358240369719437	1.66820145138541	1.5752377865912681
visual only	5	-0.4820253994426291	0.6693473462750038	0.41561294773650637	1.3443775227999342	0.1775959718678587	0.0	0.9604736538039169	1.3608861057967843
visual only	6	0.283732674870355	0.8658620323830589	0.9350801174314638	1.323408677697671	1.104225226181337	0.573642588097526	1.1419862239667735	1.4701564255083859
visual only	7	0.24663865583872424	1.3027999682524487	0.4481812087998298	2.030428142466643	2.011755126143215	0.9052946634147866	1.1584263363471823	2.197725081037607
visual only	8	0.9699596635734726	1.3823911876546333	0.22822971361834538	1.4391994239824688	2.3286604082484788	1.194781115612376	0.9014789514337356	3.0067739719132582
visual only	9	1.3686751773958838	1.7184814997387685	0.6426234977415476	1.9710404575108336	3.688251358314416	2.2641355617692076	1.0158264414302285	2.91470681557289
visual only	10	3.546988222888191	1.5282180725258274	0.6975668683715062	1.840329277472188	3.879518435032408	3.4829800260262287	1.6751649395762955	2.725169057879538
audio only	11	nan	nan	nan	nan	nan	nan	nan	0.49589560173936154
audio only	12	nan	1.08711097441484	nan	nan	nan	nan	nan	1.9548689981827012
audio only	13	nan	0.2905792198109285	nan	nan	nan	nan	nan	2.101636829279961
audio only	14	0.5602171443681103	2.2146998239480133	1.5040353799588293	0.16713148337683248	2.1243536442518494	2.4107891655920484	1.2498815504174468	2.3642381285956966
audio only	15	2.019842336126166	2.0034762720577257	2.8272496198512727	2.085297574073296	3.753597332587048	3.5996988298436445	1.6286214560053438	1.768784967317101
audio only	16	3.262649836460476	0.0	1.613480976900813	2.466223709567404	3.1646176186890145	3.2911152205501586	2.674212025057261	2.923605230648032
visual context	17	nan	nan	nan	nan	nan	1.381582058778394	nan	nan
visual context	18	2.3798268076518356	nan	nan	nan	nan	2.1272838317699003	nan	1.042463301451983
visual context	19	2.638773627037556	nan	nan	nan	nan	2.4405331683622693	nan	1.5322363276073365
visual context	20	2.3655239595439386	nan	nan	nan	2.5556842485414926	2.3745709475967627	nan	1.2407250315314986
visual context	21	2.073000770905041	nan	nan	nan	1.3243848766009116	1.5900319566647112	nan	1.1375443816970074
visual context	22	1.6585987543508913	nan	nan	nan	2.8864911903684276	1.8375714629261712	nan	0.8175908963916856
visual context	23	1.3079231080753524	nan	nan	nan	2.2476740423913597	2.4159902251166034	nan	0.8091016798446438
visual context	24	2.4365101220092464	nan	nan	nan	3.260937165114321	2.0829436962302097	nan	1.6862966553791667
visual context	25	1.2180896082905561	nan	nan	nan	2.104506120159458	3.185523003636691	nan	1.0215919455260631
visual context	26	2.0621930839549973	nan	nan	nan	3.0201522817772086	2.3602277094443327	nan	0.6359990899585592
visual context	27	3.2348057425782257	2.557980919166728	2.4115556043047714	nan	2.0469746861997216	3.546988222888191	nan	1.5409435103431595
visual context	28	1.5744793680939644	2.9739514569658185	2.4792129558476312	2.794046673155349	2.559882936602373	2.722073169855328	nan	0.9954933977949374
visual context	29	0.951180276110353	2.606840650381952	2.6967121188476004	3.028220469462801	1.7360905415579968	3.738535452947005	0.0	0.8958808973917893
visual context	30	1.0447963084962404	4.048144406441901	1.9173962763319046	1.7089597933626028	2.7907332305128016	2.4075765783750542	1.97017026103153	1.403125605153789
visual context	31	3.0169813281535474	1.6340928210158616	1.0288049454242865	2.6772829070560915	2.799136995033108	3.765879344979297	2.1271465492515738	1.0036125689927489
visual context	32	2.276194290576107	3.9393720414460245	2.527499890145214	2.186637575158979	2.644987238005216	3.346424106827042	3.546988222888191	1.1602372746715282
visual context	33	0.6372787279287503	3.0682410887050926	3.1294529427235975	2.0728667789875797	2.373662865511637	1.547683464674506	1.6832424671458286	2.6703554722378735
audio context	17	nan	nan	nan	nan	nan	3.437119490677626	nan	nan
audio context	18	1.9069394537063848	nan	nan	nan	nan	2.479791072864175	nan	1.9631449360794118
audio context	19	0.5336643799423239	nan	nan	nan	nan	2.42290648933048	nan	1.1734935356850282
audio context	20	nan	nan	nan	nan	2.519220372672608	2.737649927801612	nan	2.566610608843569
audio context	21	2.0991184932425364	nan	nan	nan	3.8158179163687818	2.364336225271123	nan	1.8430849839366201
audio context	22	2.6585640536001214	nan	nan	nan	2.8851874848376164	2.4081769822362586	nan	1.7892020830039101
audio context	23	1.8239456506674854	nan	nan	nan	2.8367695167040594	3.3754792720048115	nan	1.3965883758374167
audio context	24	2.24487379098015	nan	nan	nan	2.8974930546003472	2.514109103216959	nan	1.1358698457803986
audio context	25	2.358489667368179	nan	nan	nan	4.6526957480816815	2.757075173336298	nan	0.9466389711248705
audio context	26	0.7557493265091553	nan	nan	nan	3.506108991652702	2.2960021249118774	nan	1.9874595724875264
audio context	27	3.167969107613755	3.169729221441927	2.5543145706068726	nan	3.9090759814799414	2.8507483867488816	nan	1.226612791906051
audio context	28	1.1431703316849464	3.604817611491527	2.260945973563146	2.8677429591699286	2.508439777536229	2.7423350942305156	nan	1.7929119924802195
audio context	29	1.094808835655049	1.9489757244334722	2.1932521124146973	2.4212671033714224	3.2221276929244302	2.969693279433758	2.242387106125844	2.04859374646201
audio context	30	2.4099996079479697	2.478853848287085	3.1807952727368303	1.8935436220385724	3.0668153426824114	3.607899439585441	1.449852953666473	1.016416818851048
audio context	31	2.38946880003993	3.6283551784871335	2.5867928576015444	1.468988744340383	3.2748829148674785	2.861430689127163	1.8956205747453834	1.0924905897054902
audio context	32	2.444091095356701	2.9534195617045222	2.635435403198537	2.6066338949111074	2.9492735972509285	3.3119582909081107	1.703422150830753	1.0795498201883993
audio context	33	3.0358583191885566	2.636021794607074	1.9783372546812705	1.1048851692935486	1.1444658656832774	0.6234625558801795	1.1222490693996454	1.897070081653276
