# Supplementary material for: Continuous multiplexed population representations of task context in the mouse primary visual cortex
Source: Nat Commun. 2023 Oct 21;14:6687. doi: 10.1038/s41467-023-42441-w (PMC10590415; doi:10.1038/s41467-023-42441-w)
Supplement: Supplementary file 4 — Source Data [file 41467_2023_42441_MOESM4_ESM.zip › sourcedata/sourcedata_Fig_1e.csv]

mouse	condition	go	nogo
ME110	gonogo-congruent,av	0.782608695652174	1.0
ME110	gonogo-conflict,av	0.7333333333333333	0.8823529411764706
ME110	gonogo-congruent,aa	0.875	0.8235294117647058
ME110	gonogo-conflict,aa	0.7222222222222222	0.5
ME113	gonogo-congruent,av	0.7692307692307693	0.8571428571428571
ME113	gonogo-conflict,av	0.7	0.8823529411764706
ME113	gonogo-congruent,aa	0.7272727272727273	0.8571428571428571
ME113	gonogo-conflict,aa	0.7647058823529411	1.0
DT009	gonogo-congruent,av	1.0	1.0
DT009	gonogo-conflict,av	0.9230769230769231	0.5833333333333334
DT009	gonogo-congruent,aa	1.0	0.8947368421052632
DT009	gonogo-conflict,aa	1.0	0.42105263157894735
DT014	gonogo-congruent,av	1.0	1.0
DT014	gonogo-conflict,av	1.0	0.25806451612903225
DT014	gonogo-congruent,aa	1.0	1.0
DT014	gonogo-conflict,aa	1.0	0.47058823529411764
DT017	gonogo-congruent,av	1.0	0.4444444444444444
DT017	gonogo-conflict,av	1.0	0.8
DT017	gonogo-congruent,aa	1.0	0.782608695652174
DT017	gonogo-conflict,aa	1.0	0.3
DT021	gonogo-congruent,av	1.0	0.6590909090909091
DT021	gonogo-conflict,av	1.0	0.1702127659574468
DT021	gonogo-congruent,aa	1.0	0.6666666666666666
DT021	gonogo-conflict,aa	1.0	0.7333333333333333
DT022	gonogo-congruent,av	1.0	0.9230769230769231
DT022	gonogo-conflict,av	1.0	0.28125
DT022	gonogo-congruent,aa	1.0	1.0
DT022	gonogo-conflict,aa	1.0	0.6666666666666666
MT020_2	gonogo-congruent,av	0.875	0.9444444444444444
MT020_2	gonogo-conflict,av	0.8823529411764706	0.42105263157894735
MT020_2	gonogo-congruent,aa	0.8666666666666667	0.8571428571428571
MT020_2	gonogo-conflict,aa	0.8888888888888888	0.8260869565217391
