# Supplementary material for: Continuous multiplexed population representations of task context in the mouse primary visual cortex
Source: Nat Commun. 2023 Oct 21;14:6687. doi: 10.1038/s41467-023-42441-w (PMC10590415; doi:10.1038/s41467-023-42441-w)
Supplement: Supplementary file 4 — Source Data [file 41467_2023_42441_MOESM4_ESM.zip › sourcedata/sourcedata_Fig_1f.csv]

trialtype	trialnumber	mafractioncorrect
go, congruent	0	1.0
go, congruent	1	1.0
go, congruent	2	1.0
go, congruent	3	1.0
go, congruent	4	1.0
go, congruent	5	1.0
go, congruent	6	1.0
go, congruent	7	1.0
go, congruent	8	1.0
go, congruent	9	1.0
go, congruent	10	1.0
go, congruent	11	1.0
go, congruent	12	1.0
go, congruent	13	1.0
go, congruent	14	1.0
go, congruent	15	1.0
go, congruent	16	1.0
go, congruent	17	1.0
go, congruent	18	1.0
go, congruent	19	1.0
go, congruent	20	1.0
go, congruent	21	1.0
go, congruent	22	1.0
go, congruent	23	1.0
go, congruent	24	0.75
go, congruent	25	0.75
go, congruent	26	0.6666666666666666
go, congruent	27	0.75
go, congruent	28	0.8
go, congruent	29	0.8
go, congruent	30	0.8
go, congruent	31	0.8
go, congruent	32	0.8
go, congruent	33	0.8
go, congruent	34	0.8
go, congruent	35	0.75
go, congruent	36	0.75
go, congruent	37	0.6666666666666666
go, congruent	38	0.75
go, congruent	39	0.75
go, congruent	40	0.8
go, congruent	41	0.8
go, congruent	42	0.8
go, congruent	43	0.8
go, congruent	44	1.0
go, congruent	45	1.0
go, congruent	46	1.0
go, congruent	47	1.0
go, congruent	48	1.0
go, congruent	49	1.0
go, congruent	50	1.0
go, congruent	51	1.0
go, congruent	52	1.0
go, congruent	53	1.0
go, congruent	54	1.0
go, congruent	55	1.0
go, congruent	56	1.0
go, congruent	57	0.8333333333333334
go, congruent	58	0.8
go, congruent	59	0.8
go, congruent	60	0.75
go, congruent	61	0.75
go, congruent	62	0.75
go, congruent	63	0.75
go, congruent	64	0.6666666666666666
go, congruent	65	0.6666666666666666
go, congruent	66	0.6666666666666666
go, congruent	67	0.6666666666666666
go, congruent	68	0.5
go, congruent	69	0.5
go, incongruent	0	1.0
go, incongruent	1	1.0
go, incongruent	2	1.0
go, incongruent	3	1.0
go, incongruent	4	1.0
go, incongruent	5	1.0
go, incongruent	6	1.0
go, incongruent	7	1.0
go, incongruent	8	1.0
go, incongruent	9	1.0
go, incongruent	10	0.75
go, incongruent	11	0.8
go, incongruent	12	0.8333333333333334
go, incongruent	13	0.8333333333333334
go, incongruent	14	0.8571428571428571
go, incongruent	15	0.8571428571428571
go, incongruent	16	0.8571428571428571
go, incongruent	17	0.8333333333333334
go, incongruent	18	0.8
go, incongruent	19	0.8
go, incongruent	20	0.8333333333333334
go, incongruent	21	0.8571428571428571
go, incongruent	22	0.8333333333333334
go, incongruent	23	0.8333333333333334
go, incongruent	24	0.8333333333333334
go, incongruent	25	0.8333333333333334
go, incongruent	26	0.8333333333333334
go, incongruent	27	0.8333333333333334
go, incongruent	28	0.8333333333333334
go, incongruent	29	0.8571428571428571
go, incongruent	30	1.0
go, incongruent	31	1.0
go, incongruent	32	1.0
go, incongruent	33	1.0
go, incongruent	34	1.0
go, incongruent	35	1.0
go, incongruent	36	1.0
go, incongruent	37	1.0
go, incongruent	38	1.0
go, incongruent	39	1.0
go, incongruent	40	1.0
go, incongruent	41	1.0
go, incongruent	42	1.0
go, incongruent	43	1.0
go, incongruent	44	1.0
go, incongruent	45	1.0
go, incongruent	46	1.0
go, incongruent	47	1.0
go, incongruent	48	1.0
go, incongruent	49	1.0
go, incongruent	50	1.0
go, incongruent	51	1.0
go, incongruent	52	1.0
go, incongruent	53	1.0
go, incongruent	54	1.0
go, incongruent	55	1.0
go, incongruent	56	1.0
go, incongruent	57	1.0
go, incongruent	58	1.0
go, incongruent	59	1.0
go, incongruent	60	0.75
go, incongruent	61	0.6666666666666666
go, incongruent	62	0.6666666666666666
go, incongruent	63	0.6666666666666666
go, incongruent	64	0.6666666666666666
go, incongruent	65	0.5
go, incongruent	66	0.5
go, incongruent	67	0.5
go, incongruent	68	0.5
go, incongruent	69	0.5
nogo, congruent	0	1.0
nogo, congruent	1	1.0
nogo, congruent	2	1.0
nogo, congruent	3	1.0
nogo, congruent	4	1.0
nogo, congruent	5	1.0
nogo, congruent	6	1.0
nogo, congruent	7	1.0
nogo, congruent	8	1.0
nogo, congruent	9	1.0
nogo, congruent	10	1.0
nogo, congruent	11	1.0
nogo, congruent	12	1.0
nogo, congruent	13	1.0
nogo, congruent	14	1.0
nogo, congruent	15	1.0
nogo, congruent	16	1.0
nogo, congruent	17	1.0
nogo, congruent	18	1.0
nogo, congruent	19	1.0
nogo, congruent	20	1.0
nogo, congruent	21	1.0
nogo, congruent	22	1.0
nogo, congruent	23	1.0
nogo, congruent	24	1.0
nogo, congruent	25	1.0
nogo, congruent	26	1.0
nogo, congruent	27	1.0
nogo, congruent	28	1.0
nogo, congruent	29	1.0
nogo, congruent	30	1.0
nogo, congruent	31	1.0
nogo, congruent	32	1.0
nogo, congruent	33	1.0
nogo, congruent	34	1.0
nogo, congruent	35	1.0
nogo, congruent	36	1.0
nogo, congruent	37	1.0
nogo, congruent	38	1.0
nogo, congruent	39	0.75
nogo, congruent	40	0.75
nogo, congruent	41	0.75
nogo, congruent	42	0.75
nogo, congruent	43	0.75
nogo, congruent	44	0.75
nogo, congruent	45	0.6666666666666666
nogo, congruent	46	0.6666666666666666
nogo, congruent	47	0.6666666666666666
nogo, congruent	48	0.6666666666666666
nogo, congruent	49	0.75
nogo, congruent	50	0.6666666666666666
nogo, congruent	51	0.75
nogo, congruent	52	0.75
nogo, congruent	53	0.75
nogo, congruent	54	0.8
nogo, congruent	55	0.8333333333333334
nogo, congruent	56	0.8333333333333334
nogo, congruent	57	0.8333333333333334
nogo, congruent	58	0.8571428571428571
nogo, congruent	59	1.0
nogo, congruent	60	1.0
nogo, congruent	61	1.0
nogo, congruent	62	1.0
nogo, congruent	63	1.0
nogo, congruent	64	1.0
nogo, congruent	65	1.0
nogo, congruent	66	1.0
nogo, congruent	67	1.0
nogo, congruent	68	1.0
nogo, congruent	69	1.0
nogo, incongruent	0	0.0
nogo, incongruent	1	0.0
nogo, incongruent	2	0.0
nogo, incongruent	3	0.0
nogo, incongruent	4	0.0
nogo, incongruent	5	0.0
nogo, incongruent	6	0.0
nogo, incongruent	7	0.0
nogo, incongruent	8	0.0
nogo, incongruent	9	0.0
nogo, incongruent	10	0.0
nogo, incongruent	11	0.0
nogo, incongruent	12	0.0
nogo, incongruent	13	0.2
nogo, incongruent	14	0.2
nogo, incongruent	15	0.25
nogo, incongruent	16	0.4
nogo, incongruent	17	0.4
nogo, incongruent	18	0.4
nogo, incongruent	19	0.6
nogo, incongruent	20	0.6
nogo, incongruent	21	0.6
nogo, incongruent	22	0.5
nogo, incongruent	23	0.5
nogo, incongruent	24	0.5
nogo, incongruent	25	0.5
nogo, incongruent	26	0.5714285714285714
nogo, incongruent	27	0.5714285714285714
nogo, incongruent	28	0.6666666666666666
nogo, incongruent	29	0.8
nogo, incongruent	30	0.8
nogo, incongruent	31	0.6666666666666666
nogo, incongruent	32	0.6666666666666666
nogo, incongruent	33	0.5
nogo, incongruent	34	0.5
nogo, incongruent	35	0.42857142857142855
nogo, incongruent	36	0.2857142857142857
nogo, incongruent	37	0.2857142857142857
nogo, incongruent	38	0.2857142857142857
nogo, incongruent	39	0.16666666666666666
nogo, incongruent	40	0.16666666666666666
nogo, incongruent	41	0.16666666666666666
nogo, incongruent	42	0.16666666666666666
nogo, incongruent	43	0.16666666666666666
nogo, incongruent	44	0.16666666666666666
nogo, incongruent	45	0.16666666666666666
nogo, incongruent	46	0.16666666666666666
nogo, incongruent	47	0.2857142857142857
nogo, incongruent	48	0.2857142857142857
nogo, incongruent	49	0.2857142857142857
nogo, incongruent	50	0.375
nogo, incongruent	51	0.42857142857142855
nogo, incongruent	52	0.42857142857142855
nogo, incongruent	53	0.5
nogo, incongruent	54	0.5
nogo, incongruent	55	0.6
nogo, incongruent	56	0.8
nogo, incongruent	57	0.8
nogo, incongruent	58	0.8
nogo, incongruent	59	0.6666666666666666
nogo, incongruent	60	0.6666666666666666
nogo, incongruent	61	0.6666666666666666
nogo, incongruent	62	0.8
nogo, incongruent	63	0.8
nogo, incongruent	64	0.8
nogo, incongruent	65	0.8
nogo, incongruent	66	0.75
nogo, incongruent	67	0.6666666666666666
nogo, incongruent	68	0.6666666666666666
nogo, incongruent	69	0.6666666666666666
go, congruent	70	1.0
go, congruent	71	1.0
go, congruent	72	1.0
go, congruent	73	1.0
go, congruent	74	1.0
go, congruent	75	1.0
go, congruent	76	1.0
go, congruent	77	1.0
go, congruent	78	1.0
go, congruent	79	1.0
go, congruent	80	1.0
go, congruent	81	1.0
go, congruent	82	1.0
go, congruent	83	1.0
go, congruent	84	0.8
go, congruent	85	0.8
go, congruent	86	0.75
go, congruent	87	0.8
go, congruent	88	0.8
go, congruent	89	0.8333333333333334
go, congruent	90	0.8
go, congruent	91	0.8
go, congruent	92	0.8333333333333334
go, congruent	93	0.8333333333333334
go, congruent	94	0.8
go, congruent	95	0.8
go, congruent	96	0.8
go, congruent	97	0.75
go, congruent	98	0.75
go, congruent	99	0.75
go, congruent	100	0.75
go, congruent	101	0.75
go, congruent	102	0.75
go, congruent	103	0.75
go, congruent	104	1.0
go, congruent	105	1.0
go, congruent	106	1.0
go, congruent	107	1.0
go, congruent	108	1.0
go, congruent	109	1.0
go, congruent	110	1.0
go, congruent	111	1.0
go, congruent	112	1.0
go, congruent	113	1.0
go, congruent	114	1.0
go, congruent	115	0.6666666666666666
go, congruent	116	0.6666666666666666
go, congruent	117	0.75
go, congruent	118	0.75
go, congruent	119	0.75
go, congruent	120	0.75
go, congruent	121	0.75
go, congruent	122	0.75
go, congruent	123	0.75
go, congruent	124	0.6666666666666666
go, congruent	125	0.75
go, congruent	126	0.75
go, congruent	127	0.75
go, congruent	128	0.75
go, congruent	129	0.8
go, congruent	130	0.8
go, congruent	131	0.8
go, congruent	132	0.75
go, congruent	133	0.75
go, congruent	134	0.75
go, congruent	135	1.0
go, congruent	136	1.0
go, congruent	137	1.0
go, congruent	138	1.0
go, congruent	139	1.0
go, incongruent	70	1.0
go, incongruent	71	1.0
go, incongruent	72	1.0
go, incongruent	73	1.0
go, incongruent	74	1.0
go, incongruent	75	1.0
go, incongruent	76	1.0
go, incongruent	77	1.0
go, incongruent	78	1.0
go, incongruent	79	1.0
go, incongruent	80	1.0
go, incongruent	81	1.0
go, incongruent	82	0.8
go, incongruent	83	0.8
go, incongruent	84	0.75
go, incongruent	85	0.75
go, incongruent	86	0.75
go, incongruent	87	0.75
go, incongruent	88	0.6666666666666666
go, incongruent	89	0.6666666666666666
go, incongruent	90	0.75
go, incongruent	91	0.75
go, incongruent	92	0.75
go, incongruent	93	0.75
go, incongruent	94	0.8
go, incongruent	95	0.8333333333333334
go, incongruent	96	0.8333333333333334
go, incongruent	97	0.8333333333333334
go, incongruent	98	0.8333333333333334
go, incongruent	99	0.8571428571428571
go, incongruent	100	0.8333333333333334
go, incongruent	101	0.8333333333333334
go, incongruent	102	1.0
go, incongruent	103	1.0
go, incongruent	104	1.0
go, incongruent	105	1.0
go, incongruent	106	1.0
go, incongruent	107	1.0
go, incongruent	108	1.0
go, incongruent	109	1.0
go, incongruent	110	1.0
go, incongruent	111	1.0
go, incongruent	112	1.0
go, incongruent	113	1.0
go, incongruent	114	0.875
go, incongruent	115	0.8571428571428571
go, incongruent	116	0.8333333333333334
go, incongruent	117	0.8333333333333334
go, incongruent	118	0.8571428571428571
go, incongruent	119	0.8333333333333334
go, incongruent	120	0.8333333333333334
go, incongruent	121	0.8571428571428571
go, incongruent	122	0.8571428571428571
go, incongruent	123	0.8333333333333334
go, incongruent	124	0.8333333333333334
go, incongruent	125	0.8
go, incongruent	126	0.8333333333333334
go, incongruent	127	0.8333333333333334
go, incongruent	128	0.8
go, incongruent	129	0.8
go, incongruent	130	0.75
go, incongruent	131	0.75
go, incongruent	132	0.75
go, incongruent	133	0.75
go, incongruent	134	1.0
go, incongruent	135	1.0
go, incongruent	136	1.0
go, incongruent	137	1.0
go, incongruent	138	1.0
go, incongruent	139	1.0
nogo, congruent	70	1.0
nogo, congruent	71	1.0
nogo, congruent	72	1.0
nogo, congruent	73	1.0
nogo, congruent	74	1.0
nogo, congruent	75	1.0
nogo, congruent	76	1.0
nogo, congruent	77	1.0
nogo, congruent	78	1.0
nogo, congruent	79	1.0
nogo, congruent	80	1.0
nogo, congruent	81	1.0
nogo, congruent	82	1.0
nogo, congruent	83	1.0
nogo, congruent	84	1.0
nogo, congruent	85	1.0
nogo, congruent	86	0.8333333333333334
nogo, congruent	87	0.8
nogo, congruent	88	0.8
nogo, congruent	89	0.8
nogo, congruent	90	0.8
nogo, congruent	91	0.75
nogo, congruent	92	0.6666666666666666
nogo, congruent	93	0.6666666666666666
nogo, congruent	94	0.6666666666666666
nogo, congruent	95	0.5
nogo, congruent	96	0.5
nogo, congruent	97	0.5
nogo, congruent	98	0.0
nogo, congruent	99	0.0
nogo, congruent	100	0.0
nogo, congruent	101	0.5
nogo, congruent	102	0.6666666666666666
nogo, congruent	103	0.6666666666666666
nogo, congruent	104	0.6666666666666666
nogo, congruent	105	0.6666666666666666
nogo, congruent	106	1.0
nogo, congruent	107	1.0
nogo, congruent	108	1.0
nogo, congruent	109	1.0
nogo, congruent	110	1.0
nogo, congruent	111	1.0
nogo, congruent	112	1.0
nogo, congruent	113	1.0
nogo, congruent	114	1.0
nogo, congruent	115	1.0
nogo, congruent	116	1.0
nogo, congruent	117	1.0
nogo, congruent	118	1.0
nogo, congruent	119	1.0
nogo, congruent	120	1.0
nogo, congruent	121	1.0
nogo, congruent	122	1.0
nogo, congruent	123	1.0
nogo, congruent	124	1.0
nogo, congruent	125	1.0
nogo, congruent	126	1.0
nogo, congruent	127	1.0
nogo, congruent	128	1.0
nogo, congruent	129	1.0
nogo, congruent	130	0.8
nogo, congruent	131	0.75
nogo, congruent	132	0.75
nogo, congruent	133	0.75
nogo, congruent	134	0.75
nogo, congruent	135	0.75
nogo, congruent	136	0.75
nogo, congruent	137	0.75
nogo, congruent	138	0.75
nogo, congruent	139	0.75
nogo, incongruent	70	1.0
nogo, incongruent	71	1.0
nogo, incongruent	72	1.0
nogo, incongruent	73	1.0
nogo, incongruent	74	1.0
nogo, incongruent	75	1.0
nogo, incongruent	76	1.0
nogo, incongruent	77	1.0
nogo, incongruent	78	1.0
nogo, incongruent	79	1.0
nogo, incongruent	80	1.0
nogo, incongruent	81	1.0
nogo, incongruent	82	1.0
nogo, incongruent	83	1.0
nogo, incongruent	84	1.0
nogo, incongruent	85	0.8333333333333334
nogo, incongruent	86	0.8333333333333334
nogo, incongruent	87	0.8333333333333334
nogo, incongruent	88	0.7142857142857143
nogo, incongruent	89	0.6666666666666666
nogo, incongruent	90	0.6666666666666666
nogo, incongruent	91	0.5714285714285714
nogo, incongruent	92	0.5714285714285714
nogo, incongruent	93	0.5714285714285714
nogo, incongruent	94	0.5714285714285714
nogo, incongruent	95	0.5714285714285714
nogo, incongruent	96	0.5714285714285714
nogo, incongruent	97	0.5
nogo, incongruent	98	0.5555555555555556
nogo, incongruent	99	0.5
nogo, incongruent	100	0.5555555555555556
nogo, incongruent	101	0.5
nogo, incongruent	102	0.5
nogo, incongruent	103	0.42857142857142855
nogo, incongruent	104	0.42857142857142855
nogo, incongruent	105	0.5
nogo, incongruent	106	0.5
nogo, incongruent	107	0.5714285714285714
nogo, incongruent	108	0.6666666666666666
nogo, incongruent	109	0.7142857142857143
nogo, incongruent	110	0.7142857142857143
nogo, incongruent	111	0.8333333333333334
nogo, incongruent	112	0.8333333333333334
nogo, incongruent	113	0.8333333333333334
nogo, incongruent	114	0.8333333333333334
nogo, incongruent	115	0.8333333333333334
nogo, incongruent	116	0.8571428571428571
nogo, incongruent	117	1.0
nogo, incongruent	118	1.0
nogo, incongruent	119	1.0
nogo, incongruent	120	1.0
nogo, incongruent	121	1.0
nogo, incongruent	122	1.0
nogo, incongruent	123	1.0
nogo, incongruent	124	1.0
nogo, incongruent	125	1.0
nogo, incongruent	126	1.0
nogo, incongruent	127	1.0
nogo, incongruent	128	1.0
nogo, incongruent	129	1.0
nogo, incongruent	130	1.0
nogo, incongruent	131	1.0
nogo, incongruent	132	1.0
nogo, incongruent	133	1.0
nogo, incongruent	134	1.0
nogo, incongruent	135	1.0
nogo, incongruent	136	1.0
nogo, incongruent	137	1.0
nogo, incongruent	138	1.0
nogo, incongruent	139	1.0
