# Supplementary material for: Continuous multiplexed population representations of task context in the mouse primary visual cortex
Source: Nat Commun. 2023 Oct 21;14:6687. doi: 10.1038/s41467-023-42441-w (PMC10590415; doi:10.1038/s41467-023-42441-w)
Supplement: Supplementary file 4 — Source Data [file 41467_2023_42441_MOESM4_ESM.zip › sourcedata/sourcedata_Fig_1g.csv]

context	barxpos	numtrials
visual	-0.16666666666666666	20.0
visual	0.8333333333333334	36.0
visual	1.8333333333333333	20.0
visual	2.8333333333333335	12.0
visual	3.8333333333333335	15.0
visual	4.833333333333333	17.0
visual	5.833333333333333	28.0
visual	6.833333333333333	20.0
audio	0.16666666666666666	20.0
audio	1.1666666666666667	62.0
audio	2.1666666666666665	20.0
audio	3.1666666666666665	16.0
audio	4.166666666666667	27.0
audio	5.166666666666667	17.0
audio	6.166666666666667	28.0
audio	7.166666666666667	58.0
