# Supplementary material for: Continuous multiplexed population representations of task context in the mouse primary visual cortex
Source: Nat Commun. 2023 Oct 21;14:6687. doi: 10.1038/s41467-023-42441-w (PMC10590415; doi:10.1038/s41467-023-42441-w)
Supplement: Supplementary file 4 — Source Data [file 41467_2023_42441_MOESM4_ESM.zip › sourcedata/sourcedata_Fig_1h.csv]

context	barxpos	fractioncorrect
visual	-0.16666666666666666	0.8909090909090909
visual	0.8333333333333334	0.8055555555555556
visual	1.8333333333333333	0.9642857142857143
visual	2.8333333333333335	1.0
visual	3.8333333333333335	0.8666666666666667
visual	4.833333333333333	0.8421052631578947
visual	5.833333333333333	0.9230769230769231
visual	6.833333333333333	0.9
audio	0.16666666666666666	0.9
audio	1.1666666666666667	0.8548387096774194
audio	2.1666666666666665	0.95
audio	3.1666666666666665	0.9375
audio	4.166666666666667	0.9259259259259259
audio	5.166666666666667	0.8823529411764706
audio	6.166666666666667	1.0
audio	7.166666666666667	0.896551724137931
