# Supplementary material for: Continuous multiplexed population representations of task context in the mouse primary visual cortex
Source: Nat Commun. 2023 Oct 21;14:6687. doi: 10.1038/s41467-023-42441-w (PMC10590415; doi:10.1038/s41467-023-42441-w)
Supplement: Supplementary file 4 — Source Data [file 41467_2023_42441_MOESM4_ESM.zip › sourcedata/sourcedata_Fig_1i.csv]

context and modelid	barxpos	loglikelihood
visual context, context opposite	-0.22666666666666666	-6.332192380761423
visual context, context opposite	0.7733333333333334	-5.372920883726902
visual context, context opposite	1.7733333333333332	-6.414415651935812
visual context, context opposite	2.7733333333333334	-6.907755278982137
visual context, context opposite	3.7733333333333334	-6.217079801117281
visual context, context opposite	4.773333333333333	-5.024094884805258
visual context, context opposite	5.773333333333333	-6.376466449855324
visual context, context opposite	6.773333333333333	-5.651981682864218
visual context, context aware	-0.10666666666666666	-0.5765633985542965
visual context, context aware	0.8933333333333333	-1.5358348955888168
visual context, context aware	1.8933333333333333	-0.494340127379909
visual context, context aware	2.8933333333333335	-0.0010005003335835344
visual context, context aware	3.8933333333333335	-0.691675978198439
visual context, context aware	4.893333333333333	-1.884660894510462
visual context, context aware	5.893333333333333	-0.5322893294603955
visual context, context aware	6.893333333333333	-1.2567740964515024
audio context, context opposite	0.10666666666666666	-6.0444109316510675
audio context, context opposite	1.1066666666666667	-6.3961438138970585
audio context, context opposite	2.1066666666666665	-6.140338081354519
audio context, context opposite	3.1066666666666665	-6.279868480923176
audio context, context opposite	4.106666666666667	-6.907755278982137
audio context, context opposite	5.106666666666667	-6.332192380761424
audio context, context opposite	6.106666666666667	-6.907755278982137
audio context, context opposite	7.106666666666667	-6.279868480923178
audio context, context aware	0.22666666666666666	-0.8643448476646527
audio context, context aware	1.2266666666666668	-0.5126119654186616
audio context, context aware	2.2266666666666666	-0.7684176979612006
audio context, context aware	3.2266666666666666	-0.6288872983925432
audio context, context aware	4.226666666666667	-0.0010005003335835344
audio context, context aware	5.226666666666667	-0.5765633985542965
audio context, context aware	6.226666666666667	-0.0010005003335835341
audio context, context aware	7.226666666666667	-0.6288872983925426
