# Supplementary material for: Continuous multiplexed population representations of task context in the mouse primary visual cortex
Source: Nat Commun. 2023 Oct 21;14:6687. doi: 10.1038/s41467-023-42441-w (PMC10590415; doi:10.1038/s41467-023-42441-w)
Supplement: Supplementary file 4 — Source Data [file 41467_2023_42441_MOESM4_ESM.zip › sourcedata/sourcedata_Fig_1j.csv]

context and modelid	barxpos	loglikelihood
visual context context unaware	-0.22666666666666666	-0.6615632381579819
visual context context unaware	0.7733333333333334	-0.6869615765973234
visual context context unaware	1.7733333333333332	-0.6829081047004717
visual context context unaware	2.7733333333333334	-0.6829081047004717
visual context context unaware	3.7733333333333334	-0.6730116670092564
visual context context unaware	4.773333333333333	-0.6890092384766585
visual context context unaware	5.773333333333333	-0.6662784424146762
visual context context unaware	6.773333333333333	-0.6890092384766585
visual context context aware bias	-0.10666666666666666	-0.21786090870979094
visual context context aware bias	0.8933333333333333	-0.7235223223258974
visual context context aware bias	1.8933333333333333	-0.2055752640796728
visual context context aware bias	2.8933333333333335	-0.0010005003335835344
visual context context aware bias	3.8933333333333335	-0.25070146193588566
visual context context aware bias	4.893333333333333	-0.481448416772806
visual context context aware bias	5.893333333333333	-0.2085083257864943
visual context context aware bias	6.893333333333333	-0.855888172576454
visual context context aware lapse	0.013333333333333336	-0.2869105285531514
visual context context aware lapse	1.0133333333333334	-0.5297205533721163
visual context context aware lapse	2.013333333333333	-0.25733421741325996
visual context context aware lapse	3.013333333332727	-0.0010005003335835344
visual context context aware lapse	4.013333333333334	-0.3250829733914482
visual context context aware lapse	5.013333333333333	-0.5859714471517172
visual context context aware lapse	6.013333333333333	-0.27125445781360513
visual context context aware lapse	7.013333333333333	-0.4741504822453089
audio context context unaware	0.10666666666666666	-0.6615632381579821
audio context context unaware	1.1066666666666667	-0.6869615765973232
audio context context unaware	2.1066666666666665	-0.6869615765973234
audio context context unaware	3.1066666666666665	-0.6890092384766585
audio context context unaware	4.106666666666667	-0.6829081047004717
audio context context unaware	5.106666666666667	-0.6931471805599453
audio context context unaware	6.106666666666667	-0.6210863745552452
audio context context unaware	7.106666666666667	-0.6704776487973955
audio context context aware bias	0.22666666666666666	-0.2816678224761959
audio context context aware bias	1.2266666666666668	-0.21315210718137984
audio context context aware bias	2.2266666666666666	-0.2784460132250304
audio context context aware bias	3.2266666666666666	-0.2613683814649699
audio context context aware bias	4.226666666666667	-0.0010005003335835344
audio context context aware bias	5.226666666666667	-0.23967105803735433
audio context context aware bias	6.226666666666667	-0.0010005003335835341
audio context context aware bias	7.226666666666667	-0.3838746871074941
audio context context aware lapse	0.3466666666666667	-0.3768819124826385
audio context context aware lapse	1.3466666666666667	-0.26417731091616453
audio context context aware lapse	2.3466666666666667	-0.34883838258192584
audio context context aware lapse	3.3466666666666667	-0.30464112757857126
audio context context aware lapse	4.346666666666667	-0.0010005003335835344
audio context context aware lapse	5.346666666666667	-0.2869105285531513
audio context context aware lapse	6.346666666666667	-0.0010005003335835341
audio context context aware lapse	7.346666666666667	-0.3046411275785715
