# Supplementary material for: Continuous multiplexed population representations of task context in the mouse primary visual cortex
Source: Nat Commun. 2023 Oct 21;14:6687. doi: 10.1038/s41467-023-42441-w (PMC10590415; doi:10.1038/s41467-023-42441-w)
Supplement: Supplementary file 4 — Source Data [file 41467_2023_42441_MOESM4_ESM.zip › sourcedata/sourcedata_Fig_2a.csv]

neuron 1	neuron 2	neuron 3	neuron 4	neuron 5	neuron 6	neuron 7	neuron 8	neuron 9	neuron 10	neuron 11	neuron 12	neuron 13	neuron 14	neuron 15	neuron 16	neuron 17	neuron 18	neuron 19	neuron 20	neuron 21	neuron 22	neuron 23	neuron 24	neuron 25	neuron 26	neuron 27	neuron 28	neuron 29	neuron 30	neuron 31	neuron 32	neuron 33	neuron 34	neuron 35	neuron 36	neuron 37	neuron 38	neuron 39	neuron 40	neuron 41	neuron 42	neuron 43	neuron 44
815.4399999999441	-773.7599999997765	-1449.7599999997765	-1467.2400000002235	1536.2000000001863	1604.720000000205	-470.2799999997951	-62.200000000186265	-1433.0800000000745	559.3599999998696	-1408.839999999851	403.4399999999441	1120.4799999999814	-1468.9199999999255	1028.720000000205	2577.160000000149	505.20000000018626	-1449.4799999999814	917.9599999999627	-1426.0400000000373	906.0400000000373	-1450.5600000000559	-1473.7999999998137	-1481.6000000000931	-1417.5600000000559	2143.3199999998324	282.160000000149	-1437.0800000000745	2503.279999999795	337.3599999998696	-1403.2000000001863	3566.560000000056	2030.9199999999255	3638.0	-1371.7599999997765	-1439.7599999997765	2142.1200000001118	1604.160000000149	369.20000000018626	-1464.2400000002235	1057.6800000001676	-1465.8799999998882	-1437.5200000000186	1473.3199999998324
955.2799999997951	-257.160000000149	-1384.2400000002235	-1425.7999999998137	1550.4399999999441	2436.6400000001304	3060.3599999998696	88.20000000018626	-1267.0	941.4799999999814	-1241.6800000001676	1660.5600000000559	3437.9199999999255	-668.839999999851	1097.6400000001304	2710.279999999795	608.2400000002235	-1366.2400000002235	920.2400000002235	-1218.0400000000373	969.2000000001863	-1149.7599999997765	-1148.3999999999069	-1004.4799999999814	-1387.9599999999627	2385.279999999795	480.6400000001304	-857.0400000000373	10877.600000000093	767.9599999999627	-1200.3199999998324	26592.080000000075	2769.2000000001863	9276.240000000224	-209.52000000001863	-1348.2400000002235	2186.560000000056	16039.919999999925	906.5600000000559	-1412.839999999851	1235.4799999999814	-1425.6800000001676	-908.0	1624.3199999998324
1091.4799999999814	77.16000000014901	-1366.9599999999627	-1317.7999999998137	1665.8799999998882	2708.560000000056	9065.680000000168	166.24000000022352	-1199.6800000001676	1999.8799999998882	-1147.0800000000745	1838.7999999998137	7798.839999999851	-258.0	2016.4399999999441	2895.3599999998696	767.5200000000186	-1262.3999999999069	1035.279999999795	-1122.6400000001304	1460.6800000001676	-796.3599999998696	-1060.7999999998137	-820.2799999997951	-1222.839999999851	2575.3599999998696	537.3999999999069	-830.5600000000559	26228.399999999907	828.9199999999255	-1010.4399999999441		2969.6400000001304	11410.959999999963	5.640000000130385	-1258.9199999999255	3983.3199999998324	17665.319999999832	1238.6400000001304	-1376.4799999999814	6673.9199999999255	-1394.5600000000559	-592.3999999999069	3371.2000000001863
1415.0	241.95999999996275	-1350.9599999999627	-1273.2400000002235	1800.0800000000745	3012.600000000093	12817.0	200.7200000002049	-785.5600000000559	2026.1200000001118	-1055.1200000001118	1862.839999999851	8817.319999999832	-75.39999999990687	2074.0400000000373	2976.2400000002235	853.3999999999069	-991.5200000000186	1434.5200000000186	-1064.9599999999627	1904.7599999997765	-590.2799999997951	-850.7999999998137	-659.0400000000373	-1012.4799999999814	9515.799999999814	739.7200000002049	-647.3599999998696	26346.279999999795	899.0800000000745	-829.0800000000745		3066.5200000000186	12811.600000000093	111.47999999998137	-1187.7999999998137	7734.160000000149	19302.319999999832	1841.6400000001304	-1342.9599999999627	6905.160000000149	-1384.7599999997765	-489.0800000000745	3464.560000000056
1815.8799999998882	503.68000000016764	-1237.2000000001863	-1202.0	1979.5600000000559	3557.5200000000186	12950.120000000112	256.5200000000186	-646.2400000002235	2134.4799999999814	-690.3199999998324	1874.6000000000931	9534.35999999987	46.68000000016764	2117.6800000001676	3048.720000000205	1263.3199999998324	-972.7999999998137	1436.5600000000559	-976.4399999999441	6349.520000000019	-292.87999999988824	-469.68000000016764	-493.2799999997951	-944.2400000002235	17054.439999999944	815.4399999999441	-179.24000000022352	26374.319999999832	1040.2400000002235	-587.5600000000559		3281.5200000000186	12964.080000000075	546.4399999999441	-1104.5200000000186	16153.64000000013	20199.35999999987	1979.3199999998324	-1276.3199999998324	7219.200000000186	-1369.7599999997765	3164.1200000001118	8581.879999999888
1984.7599999997765	555.8799999998882	-1217.2000000001863	-1174.6000000000931	2065.399999999907	10510.120000000112	13434.839999999851	340.2400000002235	-481.68000000016764	2394.9599999999627	-601.9199999999255	1878.6000000000931	9684.759999999776	98.16000000014901	2131.9599999999627	4153.520000000019	1387.5600000000559	-917.5600000000559	6338.839999999851	-894.7200000002049	6499.0	-164.04000000003725	-452.6400000001304	-76.04000000003725	-826.7999999998137	17674.680000000168	901.160000000149	-72.68000000016764		1148.720000000205	-194.39999999990687		3301.6400000001304	13293.080000000075	2038.4799999999814	-1036.1200000001118	26810.560000000056	24477.64000000013	2020.6800000001676	-1241.839999999851	7312.479999999981	-1300.9199999999255	4323.319999999832	9342.759999999776
2334.8799999998882	656.2400000002235	-1177.5600000000559	-1110.720000000205	2251.3199999998324	13598.560000000056	13596.759999999776	384.31999999983236	-257.87999999988824	2409.3199999998324	-415.0800000000745	1888.3599999998696	16179.720000000205	218.20000000018626	2146.560000000056	8902.839999999851	1727.4799999999814	-840.4799999999814	6342.279999999795	-642.0800000000745	6587.959999999963	54.24000000022352	162.9199999999255	387.31999999983236	-279.2799999997951	24955.919999999925	955.2799999997951	19.27999999979511		1217.9199999999255	479.60000000009313		3336.7599999997765	13403.759999999776	2180.160000000149	-961.4799999999814	26825.83999999985	24661.560000000056	2108.279999999795	-1226.6000000000931	7422.279999999795	-1295.4399999999441	4642.600000000093	9742.160000000149
2483.2400000002235	867.839999999851	-1107.2000000001863	-556.4399999999441	2691.3199999998324	16966.35999999987	15600.479999999981	866.6800000001676	-11.319999999832362	2422.6400000001304	-297.20000000018626	1968.6800000001676	16257.160000000149	393.60000000009313	2165.1200000001118	9051.479999999981	2119.3199999998324	-607.2400000002235	7683.7599999997765	-535.3999999999069	6644.279999999795	268.79999999981374	215.35999999986961	402.7599999997765	32.16000000014901	26703.040000000037	1039.3199999998324	116.20000000018626		1292.2000000001863	504.5600000000559		3468.9199999999255	13810.160000000149	2326.0	-918.3999999999069	26831.35999999987	26133.83999999985	2144.9199999999255	-1214.720000000205	7519.7599999997765	-1203.279999999795	4948.399999999907	20166.560000000056
2510.6400000001304	955.0	-1082.0	-454.60000000009313	3560.399999999907	16977.200000000186	15612.200000000186	1195.6000000000931	65.9199999999255	2438.839999999851	-78.60000000009313	1974.6800000001676	20775.279999999795	1891.839999999851	2222.600000000093	9357.839999999851	2148.8799999998882	-512.0800000000745	7685.839999999851	55.47999999998137	6756.959999999963	1864.839999999851	220.68000000016764	650.1200000001118	100.31999999983236		1357.1200000001118	254.39999999990687		1349.720000000205	586.3199999998324		3608.3199999998324	14766.279999999795	2737.0800000000745	-850.1200000001118		26208.560000000056	2263.0	-1205.4799999999814	8249.160000000149	-1095.2000000001863	5302.720000000205	28339.319999999832
2685.2400000002235	1005.7999999998137	-1028.720000000205	-288.68000000016764	3619.0400000000373	17014.919999999925	15622.319999999832	1266.6000000000931	118.79999999981374	2469.0800000000745	40.200000000186265	1992.5600000000559	21941.240000000224	2913.1200000001118	2241.1200000001118	10770.839999999851	2228.279999999795	-506.4799999999814	7687.879999999888	411.87999999988824	6840.799999999814	1914.720000000205	227.12000000011176	723.5600000000559	442.20000000018626		1415.0	363.79999999981374		1479.839999999851	629.0		3667.399999999907	15345.879999999888	2754.4799999999814	-799.3599999998696			2292.3599999998696	-1170.2000000001863	8425.319999999832	-1076.6800000001676	5686.439999999944
2734.2000000001863	1109.6400000001304	-960.2400000002235	-127.83999999985099	4215.2400000002235	17187.87999999989	15630.240000000224	1540.9599999999627	213.35999999986961	2566.560000000056	440.20000000018626	2104.9599999999627	27327.959999999963	3461.8799999998882	2254.720000000205	10914.919999999925	2401.1200000001118	-365.39999999990687	7690.64000000013	663.7999999998137	6941.439999999944	2280.4799999999814	364.4399999999441	736.160000000149	637.5600000000559		1815.839999999851	381.79999999981374		1607.2000000001863	642.3999999999069		3704.6400000001304	15574.080000000075	2869.5200000000186	-724.8799999998882			2355.399999999907	-1159.720000000205	8820.919999999925	-981.8799999998882	5833.879999999888
2891.160000000149	1131.5600000000559	-944.4799999999814	-12.479999999981374	4551.040000000037	19464.080000000075	15638.520000000019	1589.0800000000745	260.4399999999441	2603.0800000000745	628.4399999999441	2124.8799999998882	27413.52000000002	3543.6800000001676	2279.6800000001676	11207.279999999795	2427.6800000001676	-167.35999999986961	7692.799999999814	926.1200000001118	7041.120000000112	2469.399999999907	398.31999999983236	1032.4399999999441	918.5600000000559		1929.839999999851	546.2799999997951		1782.839999999851	664.3599999998696		3736.560000000056	19839.35999999987	2916.439999999944	-635.839999999851			2405.720000000205	-1141.4799999999814	15327.439999999944	-909.3999999999069	5939.2400000002235
2980.160000000149	1166.0	-885.2000000001863	108.79999999981374	4719.520000000019	20193.799999999814	15650.319999999832	1625.3599999998696	451.5600000000559	2607.600000000093	712.2400000002235	2151.279999999795	27748.47999999998	3947.0800000000745	2291.9199999999255	17231.200000000186	2689.0800000000745	8.479999999981374	8631.879999999888	1119.0400000000373	7117.879999999888	4585.200000000186	411.2799999997951	1385.2000000001863	1154.720000000205		1984.7599999997765	571.160000000149		1934.6400000001304	709.0800000000745		5720.0	28135.64000000013	3037.0400000000373	-561.6400000001304			2585.0	-1122.839999999851	21848.0	-842.0	7286.879999999888
3240.560000000056	1459.7599999997765	-852.6000000000931	178.9199999999255	4881.0	27430.12000000011	15660.799999999814	1668.6000000000931	527.6800000001676	2698.720000000205	842.9199999999255	2220.1200000001118		4755.0	2320.9599999999627	21134.87999999989	2718.7999999998137	128.52000000001863	8633.959999999963	1249.3999999999069	7188.040000000037	4753.959999999963	446.5200000000186	1433.0800000000745	1182.7999999998137		2334.8799999998882	913.5600000000559		2072.6400000001304	764.2799999997951		6692.399999999907	28193.0	3062.9199999999255	-467.95999999996275			2680.2000000001863	-1098.0800000000745	28282.240000000224	-482.5600000000559	8140.319999999832
3298.9599999999627	1684.2000000001863	-709.5600000000559	189.35999999986961	5082.35999999987	28304.959999999963	15670.64000000013	1684.279999999795	646.1200000001118	2962.600000000093	948.839999999851	2226.6800000001676		5526.160000000149	2334.1200000001118	26592.040000000037	2801.6400000001304	572.2000000001863	27511.600000000093	1396.6400000001304	7370.2400000002235	5739.520000000019	529.2000000001863	1476.5200000000186	1354.2000000001863		2404.0	941.7599999997765		2235.2400000002235	880.9599999999627		8837.720000000205	28218.040000000037	3190.0400000000373	-429.68000000016764			2772.600000000093	-1082.3199999998324		-411.4799999999814	8372.240000000224
3985.279999999795	1986.4799999999814	-656.6400000001304	205.87999999988824	5329.879999999888	28316.35999999987	15678.64000000013	1693.5600000000559	673.3599999998696	3157.0800000000745	1388.279999999795	2280.9199999999255		6586.560000000056	2354.279999999795	26699.200000000186	2874.2000000001863	711.0800000000745	27513.759999999776	1510.0	7491.879999999888	6121.399999999907	917.160000000149	1540.839999999851	1598.279999999795		2483.2000000001863	1016.6000000000931		3491.160000000149	982.0400000000373		8928.479999999981	28249.240000000224	3232.4799999999814	-359.4399999999441			3041.3599999998696	-1064.720000000205		-309.7200000002049	9147.480000000909
4072.9599999999627	2000.6800000001676	-619.7999999998137	224.20000000018626	5379.200000000186		15690.879999999888	1867.5200000000186	740.8799999998882	3172.399999999907	1497.4799999999814	2310.9199999999255		6751.64000000013	2377.8799999998882		2956.560000000056	943.7599999997765		1985.4399999999441	7636.399999999907	6550.959999999963	935.0	1552.160000000149	1951.279999999795		2510.6400000001304	1101.5200000000186		4484.120000000112	1033.3999999999069		9065.680000000168	28279.12000000011	3423.5200000000186	-300.95999999996275			3130.0	-1048.160000000149		-172.12000000011176	9546.879999999888
6659.479999999981	2024.6000000000931	-431.39999999990687	418.20000000018626	5496.9199999999255		15705.040000000037	1882.2000000001863	912.3599999998696	3196.3599999998696	1722.8799999998882	2393.1200000001118		7116.35999999987	2380.7599999997765		2988.6400000001304	1077.720000000205		2054.720000000205	7653.879999999888	6739.200000000186	970.160000000149	1614.6400000001304	1996.9599999999627		2533.3199999998324	1153.4799999999814		4837.7599999997765	1106.9599999999627		9217.279999999795	28294.080000000075	3467.839999999851	-223.20000000018626			3384.7999999998137	-1016.8799999998882		-63.83999999985099	9834.879999999888
6687.680000000168	2122.7599999997765	-7.600000000093132	445.839999999851	5607.35999999987		15719.799999999814	1885.6800000001676	957.7599999997765	3219.839999999851	2250.6400000001304	2438.2400000002235		7400.600000000093	2389.9199999999255		3102.6400000001304	1097.6000000000931		2117.7999999998137	7724.959999999963	7076.560000000056	974.9599999999627	1663.839999999851	2136.6800000001676		2627.9599999999627	1426.6000000000931		4901.0	1198.6400000001304		9250.759999999776	28319.64000000013	3580.7599999997765	-157.95999999996275			3389.600000000093	-994.7599999997765		51.87999999988824	10191.040000000037
7475.7599999997765	2224.9599999999627	86.79999999981374	493.5600000000559	5797.279999999795		17010.919999999925	1974.6800000001676	1060.3199999998324	3640.5200000000186	2579.3599999998696	2674.160000000149		7998.279999999795	2404.160000000149		3151.6800000001676	1444.9599999999627		2181.1200000001118	11149.240000000224	7163.279999999795	1029.6000000000931	1752.8799999998882	2154.5200000000186		2870.2400000002235	1704.6400000001304		5065.2400000002235	1513.6000000000931		9325.080000000075		3952.0400000000373	-94.04000000003725			3436.600000000093	-979.0		90.9199999999255	10462.91999999608
8074.200000000186	2264.0	124.56000000005588	504.9199999999255	6017.560000000056		17438.52000000002	1996.4399999999441	1109.3999999999069	3724.3599999998696	2785.3599999998696	2685.3199999998324		9356.560000000056	2444.0400000000373		4404.680000000168	1902.3599999998696		2623.7599999997765	13989.839999999851	7259.560000000056	1181.0800000000745	1810.0800000000745	2286.1200000001118		2891.2400000002235	1754.0800000000745		5465.479999999981	1625.720000000205		10516.879999999888		4030.2400000002235	-58.919999999925494			3655.5200000000186	-962.9199999999255		191.39999999990687	12085.080000000075
9233.479999999981	2278.2400000002235	172.52000000001863	563.2400000002235	6155.7599999997765		18958.52000000002	2016.3999999999069	1314.2000000001863	4925.720000000205	2920.3199999998324	2822.399999999907		9787.080000000075	2485.399999999907		6461.0800000000745	2008.160000000149		2815.3199999998324	14126.0	8140.319999999832	1240.6800000001676	1842.160000000149	2424.3199999998324		2980.1200000001118	1810.7599999997765		5725.200000000186	1708.279999999795		10602.439999999944		4045.5200000000186	16.72000000020489			3986.399999999907	-890.1200000001118		266.9199999999255	13767.839999999851
14299.680000000168	2320.2000000001863	218.160000000149	586.0	6584.319999997037		19505.759999999776	2031.9599999999627	1370.279999999795	8910.600000000093	3180.8799999998882	2861.0		11400.879999999888	2635.9599999999627		6538.64000000013	2295.7599999997765		2888.1200000001118	14848.560000000056	8401.0	1369.0800000000745	1856.2000000001863	2573.6400000001304		3035.2000000001863	1878.3999999999069		5815.680000000168	1736.5200000000186		10791.0		4118.839999999851	82.52000000001863			4081.600000000093	-818.839999999851		294.95999999996275	14067.319999999832
14498.35999999987	2345.6800000001676	231.43999999994412	637.2400000002235	6729.600000000093		20205.200000000186	2055.6800000001676	1520.3599999998696	8919.399999999907	3279.9599999999627	2903.720000000205		11592.120000000112	2682.6400000001304		6784.799999999814	2446.0		3412.9599999999627	15164.240000000224	9534.959999999963	1401.6400000001304	1862.4799999999814	2697.1200000001118		3202.9199999999255	1904.3599999998696		5897.479999999981	3447.6800000001676		10928.959999999963		4194.35999999987	158.24000000022352			6536.160000000149	-806.9599999999627		351.160000000149	17131.439999999944
14881.279999999795	2400.279999999795	241.43999999994412	700.7599999997765	6750.64000000013		20273.439999999944	2127.839999999851	1664.2000000001863	9180.439999999944	3386.560000000056	3187.279999999795		11666.35999999987	2700.4799999999814		6944.0	2761.560000000056		3473.8799999998882	15328.839999999851	9783.799999999814	1590.0400000000373	1881.4799999999814	2859.9599999999627		3298.839999999851	2000.6800000001676		6013.560000000985	4383.959999999963		11209.959999999963		4639.479999999981	221.56000000005588			7700.319999999832	-757.2799999997951		356.4399999999441	17542.87999999989
17445.919999999925	2488.399999999907	268.839999999851	769.6000000000931	6876.0		20609.399999999907	2193.0800000000745	1729.4799999999814	9212.64000000013	3486.2000000001863	3222.0		11798.839999999851	2730.1200000001118		7026.160000000149	2894.9199999999255		3547.560000000056	16154.200000000186	11590.720000000205	1659.160000000149	1906.720000000205	2952.6800000001676		3473.439999999944	2010.5600000000559		6165.160000000149	6587.959999999963		12998.040000000037		5746.479999999981	297.87999999988824			7741.520000000019	-698.6800000001676		368.68000000016764	17806.040000000037
20267.680000000168	2591.720000000205	335.160000000149	819.4399999999441	6942.040000000037		21101.959999999963	2221.600000000093	1888.4399999999441	10041.919999999925	3589.4799999999814	3268.6800000001676		12572.0	2744.720000000205		7244.0	2957.160000000149		3672.4799999999814	16262.560000000056	12594.080000000075	1786.2400000002235	1996.0	3342.0400000000373		3581.0	2023.2000000001863		6278.2400000002235	6726.35999999987		13074.399999999907		5861.680000000168	339.2400000002235			8122.879999999888	-684.7999999998137		371.3599999998696	18348.319999999832
20330.919999999925	2714.7599999997765	352.2799999997951	986.839999999851	7127.0800000000745		21733.83999999985	2364.4799999999814	1984.3599999998696	10463.399999999907	3694.9599999999627	3318.0		13256.120000000112	2759.7999999998137		7755.680000000168	3444.720000000205		4151.0	16948.0	12760.839999999851	1836.0800000000745	2044.3599999998696	3731.439999999944		3804.0800000000745	2031.3999999999069		6354.120000000112	6782.720000000205		13506.759999999776		6033.439999999944	404.3599999998696			8565.319999999832	-640.2799999997951		377.839999999851	18721.47999999998
20867.279999999795	2742.600000000093	359.6400000001304	1079.8799999998882	7129.959999999963		22016.200000000186	2377.9199999999255	2013.6400000001304	10552.879999999888	4122.120000000112	3343.600000000093		13437.319999999832	2773.7599999997765		7831.200000000186	3503.3199999998324		4193.560000000056	17051.399999999907	12904.839999999851	2117.2000000001863	2122.160000000149	3884.7599999997765		3985.279999999795	2257.9599999999627		6669.959999999963	6848.680000000168		14646.959999999963		6051.600000000093	476.0			8879.399999999907	-620.0		394.60000000009313	18741.16000000015
21170.12000000011	2866.0400000000373	376.160000000149	1119.2400000002235	7389.9199999999255		25061.200000000186	2392.9599999999627	2126.5200000000186	10567.160000000149	4468.64000000013	3543.0		13534.12000000197	2795.0		8223.160000000149	3868.9199999999255		4475.200000000186	17404.959999999963	13292.879999999888	2246.399999999907	2164.560000000056	3972.1200000001118		4073.0	2295.720000000205		6716.879999999888	7102.9199999999255		15086.120000000112		6526.120000000112	550.3999999999069			8976.35999999987	-607.2000000001863		405.31999999983236	20639.560000000056
21266.12000000011	2940.8799999998882	425.31999999983236	1165.0400000000373	7524.600000000093		25413.600000000093	2413.3599999998696	2193.8799999998882	10721.479999999981	4890.35999999987	3596.839999999851		14005.479999999981	2810.279999999795		8280.080000000075	4426.040000000037		4564.160000000149	18383.560000000056	14196.080000000075	2353.6400000001304	2172.2000000001863	3993.6800000001676		4148.279999999795	2315.3199999998324		6744.720000000205	8443.0		15113.279999999795		6543.0	613.2000000001863			9007.799999999814	-596.6000000000931		415.60000000009313	21116.47999999998
24478.279999999795	2988.160000000149	471.20000000018626	1264.7999999998137	7592.0800000000745		25498.040000000037	2540.279999999795	2265.3599999998696	10961.919999999925	5871.2400000002235	3659.4799999999814		14121.240000000224	2819.6800000001676		8509.959999999963	4541.200000000186		4863.879999999888	19421.959999999963	14428.240000000224	2408.560000000056	2269.0	4169.680000000168		4360.560000000056	2330.3199999998324		6755.959999999963	10195.959999999963		15271.160000000145		6566.2400000002235	676.3999999999069			9066.240000000224	-588.4799999999814		455.7200000002049	21606.83999999985
25051.720000000205	3191.1200000001118	488.68000000016764	1322.7999999998137	7688.520000000019		26263.919999999925	2575.5200000000186	2392.279999999795	11120.35999999987	5965.720000000205	3719.8799999998882		15280.759999999776	2837.279999999795		8721.520000000019	4573.839999999851		5055.040000000037	19444.919999999925	14773.600000000093	2796.7599999997765	2285.2400000002235	4617.720000000205		4711.279999999795	2395.160000000149		6770.9199999999255	10550.520000000019		15328.799999999814		6603.319999999832	713.5200000000186			9304.839999999851	-542.8799999998882		475.2400000002235	22263.0
26277.52000000002	3216.2400000002235	509.0800000000745	1365.0400000000373	7965.600000000093		26597.279999999795	2664.8799999998882	2423.839999999851	11564.399999999907	6124.279999999795	3754.160000000149		15433.35999999987	2846.4799999999814		8843.279999999795	4761.279999999795		5162.040000000037	19458.399999999907	15027.520000000019	2900.9599999999627	2442.600000000093	4718.040000000037		6000.2400000002235	2407.0		6823.399999999907	10909.080000000075		15338.240000000224		6690.799999999814	785.1200000001118			12325.600000000093	-535.7200000002049		498.68000000016764	23046.52000000002
26351.040000000037	3251.6400000001304	518.7999999998137	1426.0800000000745	8113.279999999795		26842.959999999963	2685.2000000001863	2554.8799999998882	13881.520000000019	6257.200000000186	3961.0400000000373		15944.160000000149	2859.9199999999255		9041.959999999963	4988.839999999851		5980.720000000205	19714.959999999963	16037.64000000013	2925.5200000000186	2454.9599999999627	4940.2400000002235		6359.399999999907	2420.7999999998137		6881.479999999981	11243.200000000186		15382.160000000149		6842.479999999981	851.6000000000931			14250.240000000224	-487.7599999997765		634.9599999999627	23220.83999999985
26595.080000000075	3368.8799999998882	528.3599999998696	1476.8799999998882	8216.560000000056			3081.839999999851	2676.7599999997765	15173.959999999963	6623.600000000093	3974.4799999999814		16922.16000000015	2891.4799999999814		9343.959999999963	5815.959999999963		6755.7599999997765	19867.759999999776	17438.52000000002	3065.6400000001304	2467.839999999851	5536.839999999851		6379.7599999997765	2445.1200000001118		6928.040000000037	13876.240000000224		17434.600000000093		7036.64000000013	922.9599999999627			16169.319999999832	-444.6400000001304		731.0400000000373	23310.279999999795
26597.47999999998	3429.560000000056	579.0400000000373	1527.839999999851	8314.0			3204.3199999998324	2703.6800000001676	15689.759999999776	6804.200000000186	4168.600000000093		17221.64000000013	2914.8799999998882		9637.200000000186	6150.879999999888		7313.879999999888	19952.16000000015	17648.959999999963	3354.0800000000745	2474.4799999999814	5857.200000000186		6533.0	2536.9599999999627		6981.160000000149	14456.680000000168		17463.52000000002		7095.799999999814	990.3199999998324			18261.200000000186	-435.31999999983236		768.0	23331.279999999795
26960.439999999944	3975.279999999795	601.3999999999069	1598.0400000000373	8484.879999999888			3228.600000000093	2751.2000000001863	15704.600000000093	6928.2400000002235	6436.799999999814		17366.16000000015	3165.7999999998137		10427.560000000056	6350.520000000019		7492.560000000985	20011.959999999963	18944.240000000224	3360.839999999851	2541.5200000000186	6037.120000000112		6659.479999999981	2541.600000000093		7037.35999999987	16208.839999999851		17643.759999999776		7199.040000000037	1071.4799999999814			18264.600000000093	-407.2400000002235		776.1200000001118	23346.399999999907
27138.87999999989	4198.120000000112	622.7200000002049	1632.6800000001676	8555.240000000224			3251.399999999907	2805.7599999997765	16198.959999999963	6994.2400000002235	6708.040000000037		17660.600000000093	3185.2000000001863		21680.52000000002	6484.0		7832.35999999987	20257.35999999987	19170.64000000013	3366.3199999998324	2612.2000000001863	6163.160000000149		6687.720000000205	2559.0400000000373		7064.520000000019	16524.919999999925		17675.399999999907		7321.720000000205	1200.6000000000931			18406.759999999776	-394.7599999997765		786.4399999999441	23368.64000000013
27292.12000000011	4357.560000000056	635.0800000000745	1682.5600000000559	8943.520000000019			3323.399999999907	2906.279999999795	17165.47999999998	7086.560000000056	7388.399999999907		17887.16000000015	3214.160000000149		22427.83999999985	6562.2400000002235		8049.399999999907	20282.799999999814	19953.16000000015	3473.160000000149	2627.0400000000373	6350.35999999987		6851.9199999999255	2719.560000000056		7115.319999999832	17310.47999999998		17705.64000000013		7438.879999999888	1261.0800000000745			18536.16000000015	-359.3599999998696		831.1200000001118	23383.83999999985
27607.319999999832	5586.799999999814	644.3599999998696	1694.3199999998324	9065.560000000056			3344.399999999907	2991.560000000056	17178.52000000002	7250.319999999832	7687.520000000019		18418.240000000224	3225.560000000056		25568.799999999814	6807.160000000149		8623.64000000013	20302.279999999795	20138.12000000011	3486.439999999944	2776.5200000000186	6842.160000000149		7167.600000000093	2734.399999999907		7183.560000000056	19729.759999999776		18671.0		7670.399999999907	1372.0800000000745			19296.35999999987	-332.20000000018626		883.5200000000186	23408.720000000205
27841.200000000186	5635.839999999851	654.3599999998696	1703.160000000149	9246.160000000149			3496.9199999999255	3020.0400000000373	18936.279999999795	7322.160000000149	7722.399999999907		18909.040000000037	3229.9599999999627		26569.399999999907	7550.399999999907		8889.279999999795	20396.560000000056	20787.35999999987	3647.2400000002235	2983.2400000002235	7424.7599999997765		7475.799999999814	2741.2000000001863		7272.319999999832	21752.040000000037		18947.439999999944		8667.799999999814	1453.4399999999441			21871.560000000056	-292.87999999988824		920.0400000000373	23433.680000000168
28001.439999999944	5779.2400000002235	661.0400000000373	2009.4399999999441	9445.160000000149			3577.3199999998324	3046.720000000205	21117.12000000011	7453.600000000093	7812.279999999795		19104.200000000186	3241.0800000000745		26606.35999999987	7701.879999999888		8969.080000000075	20522.759999999776	20944.319999999832	3673.6400000001304	3097.5200000000186	7831.959999999963		7546.879999999888	2794.3599999998696		7330.399999999907	21935.680000000168		19107.720000012305		8899.200000000186	1555.5600000000559			24337.680000000168	-253.12000000011176		995.6800000001676	23453.279999999795
	6355.64000000013	713.2000000001863	2016.6400000001304	9909.560000000056			3710.0800000000745	3085.4799999999814	21249.720000000205	7544.479999999981	7943.120000000112		19446.240000000224	3281.4799999999814		26671.47999999998	8058.319999999832		9257.64000000013	20683.200000000186	21282.83999999985	3731.600000000093	3433.3599999998696	7852.040000000037		7920.35999999987	2954.0800000000745		7362.319999999832	22157.919999999925		19741.759999999776		8943.520000000019	1601.2000000001863			26155.080000000075	-240.24000000022352		1018.9199999999255
	6444.0	722.2400000002235	2032.6800000001676	10171.35999999987			3753.6800000001676	3157.839999999851	21270.240000000224	7653.479999999981	8556.919999999925		19471.16000000015	3293.5200000000186		26689.83999999985	8476.0		9669.520000000019	20731.040000000037	21450.959999999963	3763.0400000000373	3442.160000000149	8004.439999999944		7982.35999999987	2980.6800000001676		7389.2400000002235	22274.759999999776		20123.87999999989		9078.600000000093	1661.9599999999627			26237.600000000093	-219.24000000022352		1033.0800000000745
	6462.720000000205	738.0400000000373	2046.7599999997765	10275.399999999907			3781.9199999999255	3164.3199999998324	22336.959999999963	7719.520000000019	8618.080000000075		19649.64000000013	3310.839999999851		26715.319999999832	8603.160000000149		9901.160000000149	20775.759999999776	21604.0	3773.399999999907	3561.439999999944	8171.680000000168		8074.2400000002235	2988.399999999907		7456.399999999907	22379.439999999944		20639.87999999989		9287.839999999851	1665.0800000000745			27192.560000000056	-168.64000000013039		1042.3599999998696
	6496.200000000186	767.0800000000745	2118.9199999999255	10398.279999999795			3917.1200000001118	3422.9199999999255	24677.35999999987	7844.0800000000745	8754.520000000019		20283.67999999923	3331.720000000205		26825.959999999963	8923.040000000037		10007.35999999987	20875.35999999987	22296.560000000056	3842.7999999998137	3609.279999999795	8572.919999999925		8463.120000000112	3018.4799999999814		7490.0800000000745	26100.799999999814		21138.47999999998		9667.479999999981	1721.3199999998324				-152.24000000022352		1088.7999999998137
	6630.600000000093	804.6000000000931	2227.160000000149	12539.959999999963			3961.9199999999255	3501.7599999997765	26196.12000000011	7940.120000000112	8779.799999999814		20348.959999999963	3348.1200000001118		28042.799999999814	9040.879999999888		10428.959999999963	20995.16000000015	24603.12000000011	3848.7599999997765	3783.560000000056	8624.759999999776		8740.919999999925	3030.560000000056		7561.479999999981	27284.87999999989		21160.64000000013		10563.839999999851	1785.3199999998324				-107.39999999990687		1099.1200000001118
	6651.879999999888	834.9599999999627	2256.7599999997765	14110.720000000205			4195.399999999907	3534.3199999998324	26599.200000000186	8016.279999999795	8793.439999999944		20796.87999999989	3354.839999999851		28358.439999999944	9196.0		10573.120000000112	21723.759999999776	24731.35999999987	3896.2400000002235	3809.600000000093	8755.319999999832		8762.120000000112	3036.3199999998324		7601.560000000056	27406.919999999925		24664.35999999987		10819.279999999795	1827.4399999999441				-101.68000000016764		1117.7599999997765
	6683.160000000149	857.3999999999069	2265.4799999999814	15973.120000000112			4210.0800000000745	3552.0	26714.64000000013	8068.9199999999255	8873.439999999944		20863.47999999998	3370.600000000093		28412.759999999776	9493.479999999981		10684.839999999851	24574.600000000093	24861.319999999832	3933.0400000000373	3953.9599999999627	8884.0		8787.279999999795	3049.2400000002235		7613.479999999981	27741.83999999985		24684.600000000093		11112.799999999814	1881.2000000001863				-81.12000000011176		1129.0800000000745
	6827.479999999981	870.7599999997765	2452.399999999907	17645.16000000015			4481.319999999832	3602.1200000001118	26839.279999999795	8145.680000000168	8908.040000000037		21302.720000000205	3766.5200000000186			9545.959999999963		11210.200000000186	24880.279999999795	24980.12000000011	4095.5200000000186	3964.2400000002235	9070.240000000224		8801.279999999795	3131.560000000056		7627.64000000013			24722.64000000013		11272.839999999851	1930.4799999999814				-71.95999999996275		1146.3199999998324
	6864.799999999814	914.2400000002235	2578.160000000149	17900.799999999814			4698.040000000037	3633.560000000056	27114.35999999987	8371.080000000075	8926.520000000019		21405.959999999963	3792.600000000093			9605.879999999888		11517.040000000037	24984.080000000075	25064.680000000168	4332.9199999999255	4021.7599999997765	9483.600000000093		8874.479999999981	3204.279999999795		7744.200000000186			24769.439999999944		11321.680000000168	1988.4799999999814				42.640000000130385		1188.160000000149
	6970.959999999963	938.160000000149	2665.839999999851	21780.439999999944			5322.7599999997765	3647.0400000000373	27251.87999999989	8447.240000000224	9177.0		21562.439999999944	3817.5200000000186			9636.560000000056		11874.839999999851	25034.83999999985	25155.83999999985	4336.200000000186	4115.0800000000745	9682.040000000037		9073.0	3212.839999999851		7798.479999999981			24882.680000000168		11434.839999999851	2058.8799999998882				59.0		1208.0800000000745
	7066.560000000056	945.7200000002049	2675.839999999851	26187.200000000186			5552.439999999944	3687.439999999944		8554.399999999907	9260.240000000224		22229.439999999944	3861.0			9702.080000000075		11924.64000000013	25482.080000000075	25259.040000000037	4461.160000000149	4196.720000000205	9751.680000000168		9233.520000000019	3221.7999999998137		7898.839999999851			25002.319999999832		11582.439999999944	2122.160000000149				74.27999999979511		1241.7599999997765
	7128.319999999832	959.8799999998882	2727.1200000001118	28290.600000000093			5678.64000000013	3696.839999999851		8694.200000000186	9367.600000000093		22331.87999999989	3907.3599999998696			9761.879999999888		12137.200000000186	25483.720000000205	25514.919999999925	4494.479999999981	4235.35999999987	9956.64000000013		9300.040000000037	3228.2000000001863		7956.040000000037			25130.080000000075		11626.040000000037	2205.3199999998324				79.83999999985099		1291.3599999998696
	7199.9199999999255	1002.3999999999069	2782.9199999999255				6381.200000000186	3714.3199999998324		9012.759999999776	9655.919999999925		22629.35999999987	3931.399999999907			9977.720000000205		12275.0	25518.240000000224	25616.680000000168	4551.600000000093	4254.600000000093	10061.759999999776		9673.64000000013	3232.7999999998137		8010.439999999944			25357.439999999944		12307.680000000168	2278.399999999907				83.12000000011176		1376.6400000001304
	7501.680000000168	1066.3199999998324	2852.3199999998324				6430.680000000168	3720.8799999998882		9155.959999999963	9682.720000000205		23021.600000000093	3973.7999999998137			10079.799999999814		12305.240000000224	25581.720000000205	26866.12000000011	5071.279999999795	4358.120000000112	10218.600000000093		9799.319999999832	3240.9199999999255		8096.120000000112			25487.399999999907		12972.160000000149	2334.2400000002235				125.04000000003725		1387.4799999999814
	7538.319999999832	1088.3199999998324	2908.399999999907				6509.720000000205	3728.2400000002235		9580.799999999814	9832.399999999907		23361.35999999987	4030.9199999999255			10258.040000000037		12912.319999999832	25749.600000000093	27007.200000000186	5076.600000000093	4399.7599999997765	10569.479999999981		10741.35999999987	3289.6400000001304		8171.560000000056			25552.12000000011		13081.520000000019	2423.439999999944				146.160000000149		1409.8799999998882
	7599.7599999997765	1110.9199999999255	2938.839999999851				6525.64000000013	3734.6800000001676		9703.319999999832	10210.520000000019		23499.83999999985	4077.5200000000186			10400.560000000056		13171.240000000224	25990.35999999987	27857.83999999985	5215.799999999814	4474.520000000019	11118.959999999963		13312.959999999963	3296.3199999998324		8313.520000000019			25639.720000000205		13114.800000001673	2502.6400000001304				190.04000000003725		1535.4799999999814
	7643.879999999888	1121.4799999999814	3054.9199999999255				6667.200000000186	3741.839999999851		9786.160000000149	10452.879999999888		23897.959999999963	4120.720000000205			10456.35999999987		13252.200000000186	26248.439999999944		5310.7599999997765	4822.879999999888	11241.720000000205		13784.600000000093	3608.600000000093		8417.479999999981			26228.919999999925		13461.600000000093	2585.2400000002235				221.68000000016764		1563.279999999795
	7659.0	1127.2400000002235	3347.7999999998137				6815.479999999981	4171.879999999888		9886.799999999814	12321.879999999888		24040.600000000093	4165.120000000112			10763.439999999944		13609.879999999888	27302.600000000093		5657.600000000093	5108.600000000093	11387.200000000186		14299.680000000168	3924.0800000000745		8555.240000000224			26705.319999999832		13958.799999999814	2640.399999999907				246.0		1580.5600000000559
	7681.7599999997765	1139.160000000149	3463.439999999944				7021.839999999851	4361.479999999981		10023.799999999814	15132.399999999907		24162.279999999795	4194.64000000013			11223.919999999925		13705.64000000013			6006.279999999795	5180.2400000002235	11479.200000000186		14498.439999999944	3960.160000000149		8706.439999999944			26874.399999999907		14502.560000000056	2735.2400000002235				301.2400000002235		1591.2400000002235
	7791.64000000013	1177.4399999999441	3481.0				7128.600000000093	4426.720000000205		10136.35999999987	15148.080000000075		24492.279999999795	4213.279999999795			11504.040000000037		13754.080000000075			6436.200000000186	5372.879999999888	11553.680000000168		14689.919999999925	4213.0		8802.479999999981			26985.64000000013		14682.120000000112	2812.6400000001304				419.160000000149		1596.1200000001118
	7798.35999999987	1210.1200000001118	3623.600000000093				7229.680000000168	4455.959999999963		10257.279999999795	15166.720000000205		24674.680000000168	4237.680000000168			11563.279999999795		14108.240000000224			6450.839999999851	5445.959999999963	12134.439999999944		14881.279999999795	4254.479999999981		8871.680000000168			28266.680000000168		15359.879999999888	2891.9199999999255				455.7599999997765		1604.9199999999255
	7827.839999999851	1228.2400000002235	3664.0800000000745				7337.279999999795	4485.560000000056		10360.680000000168	15326.759999999776		27068.47999999998	4269.839999999851			11615.399999999907		14251.399999999907			6806.200000000186	5521.0800000000745	12642.160000000149		15352.959999999963	4274.520000000019		9214.240000000224			28323.16000000015		19470.47999999998	2980.6800000001676				519.4799999999814		1627.8799999998882
	7872.879999999888	1263.3199999998324	3752.439999999944				7338.720000000205	4635.35999999987		10478.319999999832	15379.120000000112		27317.64000000013	4292.839999999851			11681.200000000186		14449.759999999776			6991.200000000186	5601.2400000002235	12825.0		15547.439999999944	4604.0800000000745		9254.759999999776			28390.720000000205		19598.279999999795	3044.0400000000373				556.5200000000186		1635.5200000000186
	8064.879999999888	1278.6000000000931	3873.9199999999255				7676.799999999814	4888.2400000002235		10681.160000000149	16956.080000000075		27412.680000000168	4307.279999999795			11789.600000000093		14834.919999999925			7016.799999999814	5620.720000000205	12930.959999999963		15913.680000000168	4923.560000000056		9293.0					19867.040000000037	3103.2000000001863				590.4399999999441		1654.160000000149
	8118.9199999999255	1303.0800000000745	3943.439999999944				7697.040000000037	4907.319999999832		11113.040000000037	17252.600000000093		27807.200000000186	4340.040000000037			11943.479999999981		14972.839999999851			7057.319999999832	5918.600000000093	12946.799999999814		16289.879999999888	4981.720000000205		9615.439999999944					20129.680000000168	3180.9199999999255				630.6000000000931		1658.0400000000373
	8327.479999999981	1317.279999999795	4028.0				7722.0800000000745	4928.7599999997765		11443.160000000149	18852.040000000037		27939.080000000075	4360.600000000093			12493.200000000186		15369.720000000205			7407.439999999944	5931.120000000112	13089.479999999981		16541.759999999776	5849.35999999987		9671.959999999963					20363.16000000015	3258.3199999998324				668.7200000002049		1663.9199999999255
	8581.200000000186	1326.7999999998137	4062.439999999944				7744.520000000019	4938.560000000056		11543.839999999851	18934.279999999795		28368.279999999795	4387.520000000019			12658.160000000145		16003.520000000019			7757.0	6347.959999999963	13138.200000000186		20330.87999999989	6336.959999999963		9805.479999999981					21696.560000000056	3326.160000000149				709.6800000001676		1674.720000000205
	8581.720000000205	1341.4399999999441	4200.160000000149				7784.0	4961.160000000149		11651.520000000019	20222.47999999998			4531.2400000002235			12777.399999999907		16158.040000000037			7766.600000000093	6471.319999997037	13265.879999999888		20540.959999999963	6361.680000000168		9923.959999999963					21706.439999999944	3406.6400000001304				737.5200000000186		1683.9199999999255
	8600.759999999776	1352.3199999998324	4240.439999999944				7812.720000000205	4969.7599999997765		11750.839999999851	20258.87999999989			4640.720000000205			12859.919999999925		16412.720000000205			7771.439999999944	6515.2400000002235	13299.399999999907		20867.319999999832	6489.35999999987		10132.919999999925					22109.279999999795	3475.600000000093				799.3199999998324		1709.6800000001676
	8630.439999999944	1370.4799999999814	4267.0800000000745				7932.319999999832	4979.160000000149		11856.35999999987	20271.35999999987			4661.319999999832			12918.279999999795		16727.439999999944			7828.279999999795	6688.2400000002235	13582.399999999907		21080.560000000056	6496.319999997037		10615.600000000093					24631.319999999832	3571.0400000000373				868.8799999998882		1719.8799999998882
	8753.0	1384.5600000000559	4448.35999999987				8111.35999999987	4999.7599999997765		11981.279999999795	20497.600000000093			4685.520000000019			13291.64000000013		16827.0			8051.279999999795	6854.879999999888	13710.399999999907		21170.200000000186	6577.319999999832		10710.040000000037					24690.52000000002	3599.560000000056				972.160000000149		1733.7999999998137
	8845.64000000013	1395.0	4464.200000000186				8205.240000000224	5031.439999999944		12082.240000000224	21414.040000000037			4714.399999999907			13427.959999999963		17500.080000000075			8074.200000000186	7008.279999999795	13805.879999999888		22196.12000000011	6788.9199999999255		10818.399999999907					25088.319999999832	3703.2400000002235				990.3599999998696		1743.3999999999069
	8934.959999999963	1403.0800000000745	4514.64000000013				8243.080000000075	5118.160000000149		12306.080000000075	21543.83999999985			4760.7599999997765			13520.200000000186		18011.16000000015			8123.279999999795	7124.600000000093	13861.439999999944		24478.319999999832	6860.9199999999255		10911.720000000205					26327.64000000013	3786.720000000205				1102.5600000000559		1756.160000000149
	9045.120000000112	1413.4399999999441	4560.160000000149				8481.64000000013	5553.959999999963		12498.520000000019	21871.279999999795			4803.64000000013			13685.200000000186		18133.12000000011			8141.0800000000745	7142.200000000186	13921.919999996197		24836.240000000224	7100.959999998098		10915.520000000019					27757.600000000093	3878.839999999851				1310.0800000000745		1764.0800000000745
	9105.200000000186	1539.0400000000373	4607.160000000149				8513.720000000205	5928.799999999814		12577.239999996495	22089.200000000186			4842.680000000168			13864.839999999851		18234.040000000037			8278.319999999832	7423.64000000013	13953.839999999851		25051.680000000168	7426.279999999795		11198.600000000093					28145.83999999985	3947.7599999997765				1343.7999999998137		1776.279999999795
	9252.120000000112	1593.3199999998324	4675.2400000002235				8542.560000000056	6282.160000000149		12711.080000000075	22107.959999999963			4869.399999999907			13938.759999999776		18376.439999999944			8352.399999999907	7544.200000000186	13986.799999999814		25579.12000000011	7499.279999999795		11355.600000000093					28167.200000000186	3966.2000000001863				1360.7599999997765		1789.4799999999814
	9293.479999999981	1615.8799999998882	4706.0800000000745				8585.040000000037	6439.720000000205		12820.64000000013	22152.64000000013			4905.160000000149			14539.560000000056		18533.16000000015			8539.959999999963	7572.560000000056	14048.799999999814		26451.040000000037	7588.839999999851		11433.799999999814					28228.080000000075	4050.5200000000186				1369.5600000000559		1801.0
	10289.200000000186	1629.839999999851	4768.040000000037				8627.799999999814	6515.7599999997765		13031.879999999888	22297.319999999832			4961.520000000019			14666.240000000224		18942.439999999944			8572.319999999832	7585.479999999981	14263.319999999832		26501.83999999985	7765.040000000037		11500.919999999925					28236.0	4119.7599999997765				1389.5200000000186		1813.2000000001863
	10529.64000000013	1645.0	4791.9199999999255				8744.600000000093	6652.479999999981		13418.240000000224	22361.279999999795			5007.35999999987			14738.399999999907		19160.279999999795			8585.439999999944	7626.040000000037	14359.799999999814		26597.47999999998	7904.479999999981		11592.879999999888					28373.040000000037	4189.7599999997765				1428.4399999999441		1831.0400000000373
	10850.160000000149	1660.1200000001118	4840.959999999963				8780.919999999925	6697.279999999795		13667.0	22477.680000000168			5032.0			15162.279999999795		19835.64000000013			8616.799999999814	7672.2400000002235	14374.680000000168		26685.439999999944	7917.560000000056		11784.120000000112						4249.35999999987				1473.6800000001676		1868.9599999999627
	10920.279999999795	1667.279999999795	5021.439999999944				8891.120000000112	6793.439999999944		13763.879999999888	24468.64000000013			5053.600000000093			15437.120000000112		19982.35999999987			8622.080000000075	7703.319999999832	14505.879999999888		26960.47999999998	7983.560000000056		11919.919999999925						4326.600000000093				1541.720000000205		1895.6800000001676
	11098.560000000056	1681.5200000000186	5059.560000000056				8918.839999999851	6864.560000000056		14019.560000000056	24653.560000000056			5098.040000000037			15531.600000000093		20055.200000000186			8733.120000000112	7790.879999999888	14573.479999999981		27292.16000000015	8072.600000000093		12217.759999999776						4396.7599999997765				1642.7599999997765		1899.720000000205
	11170.799999999814	1692.279999999795	5279.680000000168				9025.120000000112	6957.120000000112		14188.760000003498	26205.64000000013			5138.439999999944			15628.919999999925		20207.47999999998			8752.520000000019	7808.520000000019	14700.520000000019		27607.319999999832	8491.080000000075		12365.160000000149						4465.2400000002235				1831.7599999997765		1922.3999999999069
	11916.560000000056	1696.1200000001118	5574.35999999987				9066.879999999888	7004.040000001898		14342.919999999925	26223.959999999963			5159.439999999944			15872.759999999776		20306.35999999987			8891.759999999776	7816.680000000168	14834.160000000149		27841.200000000186	8756.560000000056		12677.160000000149						4518.2400000002235				1864.3199999998324		1953.0
	12308.720000000205	1723.7599999997765	5623.120000000112				9097.680000000168	7035.520000000019		14497.680000000168	26247.47999999998			5189.2400000002235			16264.600000000093		20348.87999999989			8974.35999999987	7847.9199999999255	14885.120000000112		27921.52000000002	8768.959999999963		12778.720000004858						4575.0800000000745				1876.3599999998696		1959.3999999999069
	12434.480000000909	1730.8799999998882	5686.680000000168				9173.64000000013	7072.279999999795		14676.160000000149	26255.720000000205			5232.479999999981			16347.919999999925		20405.0			9183.839999999851	7922.160000000149	14952.520000000019		28001.439999999944	8809.799999999814		12926.040000000037						4634.040000000037				1906.720000000205		1994.5600000000559
	12520.120000000112	1744.839999999851	5868.2400000002235				9186.279999999795	7172.040000000037		14800.759999999776	26266.279999999795			5336.64000000013			16432.279999999795		21296.759999999776			9503.120000000112	8067.279999999795	15137.240000000224		28414.64000000013	8821.879999999888		13026.720000000205						4696.9199999999255				1989.839999999851		2031.6400000001304
	12680.799999999814	1756.0800000000745	5923.0800000000745				9197.680000000168	7340.2400000002235		15280.160000000149	26588.12000000011			5357.399999999907			16585.200000000186		21377.040000000037			9679.919999999925	8407.0	15301.279999999795			8828.64000000013		13282.680000000168						4759.600000000093				2006.6000000000931		2040.279999999795
	12831.680000000168	1772.6400000001304	6255.600000000093				9282.120000000112	7412.600000000093		15432.520000000019	26597.83999999985			5403.560000000056			16728.83999999985		21560.319999999832			9692.759999999776	8430.399999999907	15351.200000000186			8833.200000000186		13374.160000000149						4800.040000000037				2014.6400000001304		2058.9599999999627
	12967.799999999814	1780.1200000001118	6353.279999999795				9374.120000000112	7501.680000000168		15508.35999999987	26609.83999999985			5471.399999999907			16770.399999999907		22194.399999999907			9718.919999999925	8464.839999999851	15464.160000000149			8841.600000000093		13468.720000000205						4866.399999999907				2080.839999999851		2091.560000000056
	13087.080000000075	1790.3199999998324	6604.439999999944				9495.040000000037	7586.7599999997765		15703.919999999925	26688.12000000011			5484.7599999997765			17019.279999999795		22774.87999999989			9737.0	8502.240000000224	15568.520000000019			8850.35999999987		13706.879999999888						4899.680000000168				2126.720000000205		2100.439999999944
	13453.160000000149	1812.1200000001118	6688.7599999997765				9600.839999999851	7632.0800000000745		15842.720000000205	26737.080000000075			5510.200000000186			17190.680000000168		23212.600000000093			9837.799999999814	8519.399999999907	15770.399999999907			8892.160000000149		13791.279999999795						4972.680000000168				2208.5200000000186		2128.560000000056
	13742.600000000093	1856.3199999998324	6824.959999999963				9654.120000000112	7709.319999999832		15984.720000000205	26837.600000000093			5947.879999999888			17306.600000000093		23466.040000000037			10009.319999999832	8550.479999999981	16234.160000000149			8937.680000000168		13849.879999999888						5052.959999999963				2245.0800000000745		2135.439999999944
	13945.479999999981	1868.0800000000745	6938.279999998862				9719.720000000205	7755.479999999981		16076.64000000013	27107.64000000013			6102.399999999907			17345.83999999985		23564.319999999832			10136.680000000168	8570.080000000075	16289.200000000186			8980.319999999832		14038.720000000205						5121.279999999795				2271.5200000000186		2160.7599999997765
	14281.64000000013	1879.0	6984.479999999981				9848.160000000149	8019.279999999795		16208.200000000186	27136.799999999814			6298.600000000093			17643.12000000011		23848.319999999832			10176.040000000037	8594.399999999907	16478.64000000013			9178.839999999851		14124.080000000075						5181.319999999832				2324.600000000093		2180.0
	14645.0	1889.7599999997765	7025.399999999907				10178.879999999888	8046.040000000037		16288.080000000075	27195.759999999776			6656.64000000013			17887.240000000224		24460.080000000075			10502.919999999925	8823.680000000168	17292.52000000002			9188.399999999907		14249.240000000224						5266.720000000205				2450.1200000001118		2187.439999999944
	14773.279999999795	1971.0	7146.680000000168				10571.279999999795	8067.520000000019		16390.680000000168	27219.16000000015			6689.9199999999255			18667.399999999907		24885.64000000013			10583.759999999776	8919.560000000056	17577.52000000002			9268.759999999776		14402.759999999776						5372.959999999963				2482.439999999944		2213.4799999999814
	15107.479999999981	1979.4799999999814	7201.839999999851				10679.319999999832	8117.439999999944		16462.240000000224	27287.399999999907			6734.839999999851			18805.919999999925		24975.35999999987			10737.439999999944	8930.479999999981	17619.12000000011			9279.040000000037		14472.759999999776						5442.319999999832				2613.4799999999814		2227.5200000000186
	15145.879999999888	1993.5600000000559	7457.64000000013				10812.879999999888	8253.759999999776		16622.919999999925	27449.759999999776			6836.2400000002235			19072.799999999814		25105.560000000056			10868.479999999981	8999.200000000186	17657.83999999985			9289.120000000112		14524.959999999963						5523.0				2890.0800000000745		2239.5200000000186
	15264.720000000205	1997.7999999998137	7529.680000000168				10963.600000000093	8303.200000000186		16766.560000000056	27489.439999999944			7028.64000000013			19476.040000000037		25411.040000000037			10944.279999999795	9029.64000000013	18359.560000000056			9369.560000000056		14568.879999999888						5578.279999999795				2897.5200000000186		2246.4799999999814
	15427.240000000224	2005.7599999997765	7570.959999999963				11022.759999999776	8352.600000000093		16903.319999999832	27724.87999999989			7147.64000000013			19997.279999999795		26121.399999999907			12007.64000000013	9035.720000000205	18376.87999999989			9459.319999999832		14604.479999999981						5655.040000000037				2933.0800000000745		2250.2000000001863
	16135.160000000149	2012.6800000001676	7608.600000000093				11083.919999999925	8473.0		16997.080000000075	27752.759999999776			7234.959999999963			20296.319999999832		26398.52000000002			12101.680000000168	9234.64000000013	18392.200000000186			9475.680000000168		14671.040000000037						5814.720000000205				2981.439999999944		2259.7599999997765
	16240.080000000075	2017.5600000000559	7674.7599999997765				11118.279999999795	8514.959999999963		17307.759999999776	27790.799999999814			7281.479999999981			20456.360000013832		26453.399999999907			12175.560000000056	9266.839999999851	18893.0			9548.399999999907		14769.560000000056						5926.0				3039.0400000000373		2274.160000000149
	16286.080000000075	2030.9599999999627	7925.2400000002235				11652.839999999851	8576.479999999981		17412.720000000205	27823.240000000224			7622.9199999999255			20491.83999999985		26546.64000000013			12300.040000000037	9321.319999999832	18935.240000000224			9714.120000000112		14847.520000000019						6013.040000000037				3059.3599999998696		2280.4799999999814
	17617.319999999832	2152.600000000093	7937.680000000168				12321.0	8633.080000000075		17501.959999999963	27846.080000000075			7673.279999999795			21126.560000000056		26807.12000000011			12310.959999999963	9361.160000000149	19068.720000000205			9778.64000000013		14925.040000000037						6124.2400000002235				3066.2000000001863		2307.4799999999814
	18281.439999999944	2187.0400000000373	8039.279999999795				12575.839999999847	8771.319999999832		17609.83999999985	27901.799999999814			7684.0			21438.080000000075		27265.12000000011			12765.879999999888	9555.600000000093	19337.12000000011			9965.680000000168		14994.759999999776						6207.319999999832				3207.399999999907		2313.3199999998324
	19054.35999999987	2220.0400000000373	8214.600000000093				12652.680000000168	8870.680000000168		17717.16000000015	27946.0			7712.9199999999255			21644.680000000168		27532.799999999814			12876.200000000186	9611.680000000168	19411.799999999814			9978.080000000075		15067.879999999888						6287.35999999987				3272.2400000002235		2327.839999999851
	19062.200000000186	2274.279999999795	8243.64000000013				13269.680000000168	8909.160000000149		18033.439999999944	28082.240000000224			7727.600000000093			21913.439999999944		27686.720000000205			12979.279999999795	9647.680000000168	19427.87999999989			10150.680000000168		15223.399999999907						6351.879999999888				3317.9599999999627		2344.399999999907
	19835.319999999832	2286.6800000001676	8263.319999999832				13514.319999999832	9053.680000000168		18170.759999999776	28157.87999999989			7745.0			21947.759999999776		28067.919999999925			13126.520000000019	9674.839999999851	19499.080000000075			10169.279999999795		15288.479999999981						6417.040000000037				3339.839999999851		2422.600000000093
	20190.560000000056	2388.839999999851	8294.479999999981				13590.319999999832	9174.799999999814		18264.47999999998	28178.080000000075			7760.0			22045.279999999795		28250.040000000037			13134.680000000168	9808.120000000112	19651.52000000002			10245.040000000037		15557.040000000037						6476.040000000037				3362.2000000001863		2463.4799999999814
	20234.64000000013	2402.439999999944	8401.479999999981				13977.520000000019	9192.520000000019		18373.64000000013	28235.16000000015			7792.120000000112			22095.399999999907		28493.64000000013			13491.040000000037	9813.959999999963	19770.240000000224			10258.879999999888		15774.080000000075						6592.639999997335				3372.9599999999627		2503.0400000000373
	20356.200000000186	2414.2400000002235	8460.799999999814				14423.279999999795	9448.799999999814		18532.160000007592	28245.64000000013			8582.919999999925			22173.959999999963					13670.399999999907	9850.120000000112	19851.799999999814			10297.799999999814		16354.600000000093						6673.2400000002235				3417.279999999795		2542.9599999999627
	20397.399999999907	2420.8799999998882	8589.919999999925				14472.680000000168	9521.720000000205		18785.560000000056	28266.35999999987			8719.600000000093			22432.080000000075					13698.439999999944	10106.160000000149	19904.279999999795			10439.720000000205		16515.720000000205						6760.680000000168				3511.0800000000745		2558.399999999907
	20491.439999999944	2432.6400000001304	8721.200000000186				14595.560000000056	9630.240000000224		19180.0	28371.439999999944			8785.399999999907			22503.720000000205					13756.560000000056	10233.919999999925	19959.64000000013			10446.080000000075		16603.279999999795						6892.120000000112				3526.0800000000745		2565.0
	20585.919999999925	2445.279999999795	8782.560000000056				15103.200000000186	9735.319999999832		20709.600000000093				8812.200000000186			22615.560000000056					13861.919999999925	10520.240000000224	20145.0			10509.600000000093		16937.399999999907						7024.560000000056				3542.7999999998137		2577.839999999851
	20788.83999999985	2459.7599999997765	8853.0				15126.399999999907	9816.839999999851		20909.279999999795				8827.959999999963			22716.600000000093					13892.160000000149	10558.560000000056	20370.64000000013			10589.759999999776		17056.439999999944						7140.560000000056				3549.839999999851		2582.2400000002235
	20824.52000000002	2465.720000000205	8889.160000000149				15153.479999999981	10490.279999999795		21437.799999999814				8839.879999998022			22843.64000000013					14047.919999999925	10600.720000000205	20404.83999999985			10703.120000000112		17332.759999999776						7243.399999999907				3722.6800000001676		2587.4799999999814
	20857.080000000075	2479.839999999851	8964.839999999851				15177.64000000013	10500.520000000019		21673.399999999907				8864.759999999776			23006.200000000186					14228.240000000224	10612.64000000013	20554.87999999989			10809.64000000013		17430.919999999925						7386.839999999851				3747.600000000093		2602.399999999907
	20930.560000000056	2510.839999999851	9164.240000000224				15220.200000000186	10609.040000000037		21772.16000000015				8888.560000000056			23086.799999999814					14307.040000000037	10764.919999999925	20620.799999999814			10917.759999999776		17455.319999999832						7470.520000000019				3764.560000000056		2618.600000000093
	21126.399999999907	2518.4799999999814	9249.0				15290.479999999981	10735.720000000205		21977.720000000205				8915.279999999795			23255.83999999985					14347.479999999981	10775.35999999987	20754.560000000056			11408.759999999776		17474.600000000093						7545.959999999963				3836.279999999795		2624.439999999944
	21476.240000000224	2534.1200000001118	9299.399999999907				15340.520000000019	10756.600000000093		22205.240000000224				8927.399999999907			23409.83999999985					14375.080000000075	10790.600000000093	21252.35999999987			12415.680000000168		17486.52000000002						7622.35999999987				3872.0800000000745		2647.160000000149
	21617.959999999963	2537.839999999851	9323.560000000056				15625.319999999832	10795.600000000093		22462.080000000075				8952.799999999814			23626.47999999998					14472.839999999851	11137.240000000224	21721.0			12426.760000003498		17570.040000000037						7680.160000000149				3914.439999999944		2657.6400000001304
	21686.919999999925	2566.160000000149	9359.240000000224				15853.120000000112	10954.439999999944		22716.12000000011				8970.839999999851			23736.439999999944					14803.439999999944	11197.839999999851	21764.279999999795			12443.080000000075		17606.12000000011						7756.2400000002235				3934.3599999998696		2679.5200000000186
	22329.12000000011	2575.720000000205	9397.479999999981				16079.680000000168	11046.200000000186		22815.47999999998				9004.240000000224			23811.439999999944					14887.520000000019	11201.439999999944	21976.720000000205			12451.759999999776		17625.399999999907						7851.399999999907				3941.720000000205		2702.6400000001304
	23071.600000000093	2605.600000000093	9472.600000000093				16120.560000000056	11115.399999999907		23131.16000000015				9202.879999998022			23853.16000000015					14913.879999999888	11234.35999999987	22256.799999999814			12524.799999999814		17653.87999999989						7902.319999999832				3964.9199999999255		2734.4799999999814
	24342.240000000224	2623.7599999997765	9522.64000000013				16158.560000000056	11209.560000000056		23440.52000000002				9245.799999999814			23990.919999999925					14924.439999999944	11337.040000000037	22672.319999999832			12651.479999999981		17869.319999999832						7970.35999999987				4019.279999999795		2760.160000000149
	25057.0	2659.8799999998882	9659.759999999776				16216.839999999851	11265.439999999944		23700.080000000075				9261.0			24086.64000000013					14970.879999999888	11362.080000000075	22820.64000000013			12795.319999999832		18017.64000000013						8076.479999999981				4066.6400000001304		2821.439999999944
	25210.240000000224	2706.0	9787.439999999944				16565.52000000002	11381.520000000019		23840.12000000011				9287.120000000112			24103.87999999989					14975.240000000224	11447.64000000013	23118.080000000075			12842.319999999832		18142.83999999985						8208.0				4095.9599999999627		2839.3599999998696
	26151.959999999963	2716.839999999851	9828.120000000112				16909.799999999814	11553.479999999981		23956.200000000186				9309.439999999944			24137.319999999832					15058.520000000019	11512.040000000037	23239.12000000011			12965.040000000037		18191.319999999832						8269.439999999944				4140.279999999795		2874.160000000149
	26204.64000000013	2760.2400000002235	9854.879999999888				16919.799999999814	11770.879999999888		24811.0				9321.319999999832			24170.35999999987					15104.240000000224	11908.879999999888	24059.439999999944			12991.799999999814		18241.87999999989						8345.720000000205				4162.35999999987		2905.3599999998696
	26241.080000000075	2781.1200000001118	9901.240000000224				16952.080000000075	11900.879999999888		25073.560000000056				9336.240000000224			24192.960000001818					15135.799999999814	12593.959999999963	24120.52000000002			13254.520000000019		18384.279999999795						8400.080000000075				4227.399999999907		2908.3599999998696
	26390.560000000056	2795.0400000000373	10024.680000000168				17019.080000000075	12030.399999999907		25224.64000000013				9373.0			24447.64000000013					15152.279999999795	12651.959999999963	24345.47999999998			13307.959999999963		18428.799999999814						8467.160000000149				4255.160000000149		2984.3199999998324
	26460.399999999907	2842.1200000001118	10046.240000000224				17060.399999999907	12151.160000000149		26302.240000000224				9391.279999999795			24659.040000000037					15276.439999999944	12807.919999999925	24471.27999998768			13325.0		18561.64000000013						8519.240000000224				4364.520000000019		2989.0400000000373
	26537.560000000056	2851.0	10105.799999999814				17132.799999999814	12319.680000000168		26704.919999999925				9435.399999999907			25633.959999999963					15295.759999999776	12836.520000000019	24572.240000000224			13375.319999999832		19610.83999999985						8641.720000000205				4518.040000000037		3010.600000000093
	26556.040000000037	2860.5200000000186	10343.959999999963				17192.759999999776	12428.720000004858		27037.680000000168				9450.040000000037			25863.200000000186					15480.680000000168	12888.720000000205	24699.0			13386.0		19688.799999999814						8735.120000000112				4536.200000000186		3024.6400000001304
	26582.399999999907	2875.0800000000745	10402.120000000112				17237.64000000013	12623.799999999814		27409.35999999987				9476.959999999963			25954.52000000002					15647.799999999814	12943.35999999987	24900.080000000075			13439.439999999944		19800.959999999963						8834.200000000186				4545.35999999987		3040.0800000000745
	26729.080000000075	2885.8799999998882	10447.879999999888				17628.919999999925	12710.919999999925		27899.12000000011				9492.720000000205			26035.759999999776					15681.319999999832	13038.600000000093	24953.119999994517			13568.240000000224		19881.240000000224						8915.799999999814				4621.0		3052.6400000001304
	26799.279999999795	2900.160000000149	10561.64000000013				18605.12000000011	12846.240000000224		28093.0				9508.759999999776			26192.919999999925					15737.959999999963	13212.040000000037	24974.600000000093			13583.759999999776		19983.12000000011						8975.64000000013				4640.600000000093		3082.439999999944
	26810.87999999989	2928.4799999999814	10584.120000000112				18648.319999999832	13074.040000000037		28236.959999999963				9524.799999999814			26366.919999999925					15775.64000000013	13227.520000000019	25000.47999999998			13598.35999999987		19986.680000000168						9043.479999999981				4702.879999999888		3098.8799999998882
	26823.52000000002	2943.160000000149	10594.720000000205				19036.399999999907	13109.959999999963		28474.720000000205				9571.200000000186			26434.35999999987					15792.720000000205	13272.479999999981	25104.680000000168			13967.919999999925		20092.919999999925						9101.319999999832				4717.120000000112		3117.2400000002235
	26828.040000000037	2965.2400000002235	10644.120000000112				19049.16000000015	13216.560000000056						9601.919999999925			26630.87999999989					16459.439999999944	13413.279999999795	25226.64000000013			14143.520000000019		20135.399999999907						9140.520000000019				4746.879999999888		3156.600000000093
	26871.040000000037	3013.6400000001304	10722.120000000112				19134.560000000056	13267.799999999814						9627.919999999925			26660.16000000015					16977.439999999944	13472.319999999832	25287.799999999814			14243.279999999795		20183.720000000205						9220.839999999851				4817.9199999999255		3165.8799999998882
	26940.959999999963	3021.0400000000373	10735.479999999981				19155.040000000037	13318.919999999925						9655.120000000112			26774.83999999985					17423.83999999985	13538.399999999907	25386.919999999925			14264.0		20428.279999999795						9276.839999999851				4865.799999999814		3182.9599999999627
	26970.560000000056	3042.3599999998696	10742.759999999776				19441.080000000075	13456.720000000205						9665.479999999981			26834.240000000224					17438.040000000037	13547.080000000075	25464.319999999832			14289.160000000149		20561.600000000093						9334.319999999832				4905.040000000037		3200.9599999999627
	26992.35999999987	3056.600000000093	10788.200000000186				19455.080000011243	13605.680000000168						9688.160000000149			27058.439999999944					17466.759999999776	14081.120000000112	25519.919999999925			14481.759999999776		20658.959999999963						9416.479999999981				5157.200000000186		3235.720000000205
	27274.720000000205	3065.8799999998882	10841.35999999987				19481.35999999987	13715.680000000168						9970.520000000019			27107.799999999814					17579.080000000075	14118.160000000149	25558.959999999963			14626.600000000093		20731.919999999925						9500.759999999776				5175.560000000056		3267.2000000001863
	28282.240000000224	3096.1200000001118	10885.799999999814				19689.16000000015	13736.40000000456						10072.959999999963			27342.0					17584.959999999963	14236.600000000093	25708.0			14742.879999999888		20787.720000000205						9610.319999999832				5411.200000000186		3273.600000000093
		3146.2000000001863	10914.479999999981				19971.959999999963	13917.200000000186						10099.160000000149			27403.919999999925					17607.040000000037	14261.080000000075	25887.680000000168			14757.040000000037		20834.200000000186						9689.600000000093				5549.959999999963		3304.4799999999814
		3182.6400000001304	10919.080000000075				20218.35999999987	13986.560000000056						10132.759999999776			27623.87999999989					17662.52000000002	14277.120000000112	25959.35999999987			14966.64000000013		20911.600000000093						9737.959999999963				5576.35999999987		3320.9599999999627
		3195.0800000000745	10924.680000000168				20227.759999999776	14044.520000000019						10151.080000000075			27946.64000000013					17663.959999999963	14401.520000000019	26026.0			15036.600000000093		21016.319999999832						9850.399999999907				5656.600000000093		3325.439999999944
		3215.600000000093	10948.879999999888				20253.319999999832	14055.399999999907						10309.279999999795			27994.600000000093					17693.319999999832	14410.439999999944	26056.200000000186			15059.35999999987		21221.200000000186						9920.720000000205				5913.7599999997765		3332.6800000001676
		3232.839999999851	11029.720000000205				20262.200000000186	14196.160000000149						12525.160000000149			28225.560000000056					18257.600000000093	14426.879999999888	26196.0			15306.319999999832		21344.439999999944						9957.680000000168				6086.0800000000745		3337.8799999998882
		3240.7599999997765	11120.759999999776				20267.080000000075	14336.759999999776						15386.799999999814			28353.83999999985					18274.35999999987	14479.120000000112	26240.799999999814			15351.759999999776		21485.16000000015						10044.799999999814				6104.879999999888		3341.720000000205
		3273.1200000001118	11140.080000000075				20280.200000000186	14379.919999999925						15394.160000000149			28478.959999999963					18861.040000000037	14499.759999999776	26390.200000000186			15360.399999999907		21549.0						10120.879999999888				6121.160000000149		3365.2000000001863
		3282.6800000001676	11300.399999999907				20311.83999999985	14448.799999999814						16218.680000000168								19052.639999986153	14524.240000000224	26587.83999999985			15404.560000000056		21632.439999999944						10176.120000000112				6151.2400000002235		3381.1200000001118
		3316.9199999999255	11465.520000000019				20338.799999999814	14561.439999999944						16919.83999999985								19129.080000000075	14535.520000000019	26714.87999999989			15448.520000000019		21665.959999999963						10252.479999999981				6164.959999999963		3397.279999999795
		3435.2400000002235	11527.799999999814				20353.759999999776	14688.600000000093						18536.919999999925								19296.64000000013	14565.600000000093	26959.319999999832			15717.240000000224		21730.959999999963						10355.720000000205				6423.399999999907		3425.3599999998696
		3453.1200000001118	11644.399999999907				20384.35999999987	14742.479999999981						18652.399999999907								19460.600000000093	14577.560000000056	27212.040000000037			16132.240000000224		21790.399999999907						10420.919999999925				6514.520000000019		3432.9199999999255
		3470.7599999997765	11663.479999999981				20483.720000000205	14883.799999999814						19047.720000000205								19539.399999999907	14704.399999999907	27378.439999999944			16147.839999999851		21823.64000000013						10476.319999999832				6738.64000000013		3452.6800000001676
		3515.399999999907	11772.35999999987				20495.200000000186	15028.520000000019						19050.040000000037								19707.87999999989	14741.720000000205	27476.399999999907			16184.319999999832		21900.080000000075						10504.319999999832				6905.120000000112		3458.7999999998137
		3544.279999999795	11791.479999999981				20525.279999999795	15155.479999999981						20324.959999999963								19770.12000000011	14794.319999999832	27711.319999999832			16204.080000000075		21983.560000000056						10607.399999999907				6979.120000000112		3480.7599999997765
		3560.1200000001118	11833.439999999944				20731.52000000002	15263.040000000037						20372.200000000186								19815.87999999989	14862.64000000013	27903.0			16520.959999999963		22031.439999999944						10694.319999999832				7003.839999999851		3501.7999999998137
		3578.160000000149	11905.919999999925				20824.52000000002	15326.64000000013						20392.959999999963								19851.959999999963	14934.839999999851	27963.439999999944			16553.47999999998		22066.919999999925						10782.799999999814				7070.2400000002235		3512.9599999999627
		3589.399999999907	11935.64000000013				20850.560000000056	15360.120000000112						20411.16000000015								20166.720000000205	15046.35999999987	28138.959999999963			16805.16000000015		22113.319999999832						10862.959999999963				7083.520000000019		3532.720000000205
		3611.4799999999814	12001.120000000112				20883.52000000002	15405.439999999944						20425.87999999989								20174.35999999987	15088.279999999795	28235.87999999989			16834.040000000037		22280.12000000011						10978.200000000186				7146.879999999888		3552.439999999944
		3630.560000000056	12047.0				20899.439999999944	15552.120000000112						20444.919999999925								20192.319999999832	15146.040000000037	28282.64000000013			17032.680000000168		22310.240000000224						11057.35999999987				7174.959999999963		3565.6800000001676
		3644.720000000205	12176.720000000205				20983.47999999998	15665.439999999944						20455.83999999985								20212.919999999925	15171.040000000037	28301.680000000168			17155.279999999795		22358.83999999985						11125.959999999963				7410.839999999851		3591.399999999907
		3659.439999999944	12319.35999999987				21009.919999999925	15722.160000000149						20470.560000000056								20240.12000000011	15190.35999999987	28313.279999999795			17937.87999999989		23124.560000000056						11204.240000000224				7441.839999999851		3615.600000000093
		3688.9599999999627	12326.879999999888				21145.959999999963	15762.0						20481.720000000205								20319.759999999776	15217.919999999925				18423.720000000205		23876.16000000015						11296.240000000224				7465.9199999999255		3621.560000000056
		3735.7999999998137	12438.200000000186				21245.560000000056	15874.64000000013						20501.680000000168								20529.319999999832	15238.319999999832				19096.319999999832		24082.64000000013						11395.879999999888				7517.879999999888		3630.2000000001863
		3757.6800000001676	12679.12000000197				21261.12000000011	16034.279999999795						20516.47999999998								20543.200000000186	15266.560000000056				19322.439999999944		24226.799999999814						11467.120000000112				7525.040000000037		3641.3599999998696
		3775.720000000205	12813.319999999832				21267.600000000093	16166.200000000186						20555.0								20571.040000000037	15271.720000000205				19435.0		24618.759999999776						11563.919999999925				7537.200000000186		3668.9599999999627
		3806.3199999998324	13037.64000000013				21299.83999999985	16212.120000000112						20578.439999999944								20599.240000000224	15359.560000000056				19466.439999999944		24884.16000000015						11636.600000000093				7558.600000000093		3692.279999999795
		3817.6800000001676	13114.279999999795				21400.759999999776	16329.479999999981						20806.560000000056								20756.439999999944	15394.35999999987				19480.16000000015		24920.439999999944						11707.0				7580.200000000186		3709.600000000093
		3909.560000000056	13182.279999999795				21622.12000000011	16351.120000000112						20838.799999999814								20821.200000000186	15497.64000000013				19724.52000000002		24983.600000000093						11791.399999999907				7590.7599999997765		3725.279999999795
		3916.7599999997765	13303.120000000112				21844.919999999925	16535.200000000186						20958.279999999795								20882.64000000013	15508.720000004858				20173.680000000168		25016.600000000093						11878.759999999776				7605.35999999987		3750.3599999998696
		3931.560000000056	13354.319999999832				21861.040000000037	16798.279999999795						20965.279999999795								21050.919999999925	15560.399999999907				20281.439999999944		25050.919999999925						11973.439999999944				7631.560000000056		3758.0800000000745
		3946.8799999998882	13403.040000000037				22100.799999999814	16958.399999999907						20985.83999999985								21067.600000000093	15590.399999999907				20309.240000000224		25071.680000000168						12070.600000000093				8009.959999999963		3769.0800000000745
		3956.6400000001304	13424.319999999832				22274.47999999998	17028.64000000013						20999.040000000037								21158.680000000168	15624.839999999851				20365.080000000075		25078.680000000168						12158.439999999944				8079.319999999832		3777.5200000000186
		3964.4799999999814	13433.35999999987				22308.759999999776	17209.16000000015						21030.720000000205								21277.439999999944	15979.720000000205				20373.720000000205		25142.720000000205						12185.479999999981				8090.2400000002235		3803.6400000001304
		3978.5200000000186	13462.560000000056				22321.87999999989	17422.16000000015						21045.439999999944								21280.040000000037	15996.160000000149				20378.52000000002		25162.080000000075						12299.599999995433				8094.799999999814		3828.2000000001863
		3991.1200000001118	13689.399999999907				22327.080000000075	17615.0						21060.680000000168								21510.720000000205	16156.560000000056				20416.240000000224		25214.47999999998						12304.600000000093				8145.479999999981		3847.2000000001863
		4096.200000000186	13819.600000000093				23066.200000000186	17954.919999999925						21074.040000000037								21605.319999999832	16223.759999999776				20633.439999999944		25293.0						12402.319999999832				8235.600000000093		3875.279999999795
		4155.160000000149	14015.160000000149				24333.52000000002	18007.959999999963						21094.759999999776								21652.799999999814	16470.88000000547				20996.040000000037		25321.399999999907						12440.959999999963				8395.0		3883.160000000149
		4167.279999999795	14025.759999999776				24458.680000000168	18535.919999999925						21136.0								21708.560000000056	16893.680000000168				21083.720000000205		25434.600000000093						12521.12000000197				8425.799999999814		3899.9599999999627
		4185.720000000205	14056.520000000019				24558.040000000037	18669.64000000013						21188.319999999832								21760.080000000075	16924.680000000168				21132.16000000015		25475.439999999944						12542.479999999981				8460.520000000019		3922.399999999907
		4196.9199999999255	14074.35999999987				24576.52000000002	18775.60000000288						21195.560000000056								21771.040000000037	16990.680000000168				21460.439999999944		25488.87999999989						12597.520000000019				8519.600000000093		3932.7999999998137
		4213.680000000168	14086.759999999776				24810.240000000224	18850.87999999989						21207.560000000056								21778.47999999998	17006.83999999985				21471.919999999925		25513.799999999814						12608.560000000056				8544.240000000224		3943.9199999999255
		4224.9199999999255	14143.759999999776				24895.040000000037	18890.560000000056						21232.47999999998								21889.279999999795	17025.12000000011				21565.080000000075		25605.680000000168						12623.639999993491				8593.720000000205		3952.0800000000745
		4246.959999999963	14153.439999999944				25352.87999999989	19176.240000000224						21244.47999999998								21935.680000000168	17153.52000000002				21641.240000000224		25658.35999999987						12782.919999999925				8781.120000000112		3959.4799999999814
		4461.2400000002235	14173.0				25701.64000000013	19310.759999999776						21253.799999999814								21968.240000000224	17274.16000000015				21698.240000000224		25734.83999999985						12852.560000000056				8970.879999999888		3996.3599999998696
		4543.520000000019	14272.040000000037				25777.600000000093	19744.319999999832						21270.87999999989								22744.47999999998	17388.64000000013				21722.47999999998		25816.399999999907						12902.879999999888				8992.279999999795		4035.0
		4653.64000000013	14338.040000000037				26225.560000000056	19860.680000000168						21392.52000000002								23042.080000000075	17397.64000000013				21744.399999999907		25870.759999999776						12971.040000000037				9028.520000000019		4073.720000000205
		4689.799999999814	14376.720000000205				26242.399999999907	19956.35999999987						21407.83999999985								23051.12000000011	18027.080000000075				21933.35999999987		25926.759999999776						13040.080000000075				9055.839999999851		4082.7599999997765
		4710.600000000093	14509.0				26253.64000000013	20089.64000000013						21447.919999999925								23420.959999999963	18407.080000000075				22067.240000000224		25974.560000000056						13098.319999999832				9129.0		4117.120000000112
		4754.520000000019	14514.879999999888				26266.200000000186	20244.279999999795						21459.47999999998								24206.240000000224	18915.360000013832				22089.759999999776		25990.0						13137.0				9410.680000000168		4149.720000000205
		4837.600000000093	14532.839999999851				26326.919999999925	20350.040000000037						21466.720000000205								24560.799999999814	18926.83999999985				22105.919999999925		26034.87999999989						13210.080000000075				9484.0		4166.2400000002235
		4847.7599999997765	14565.839999999851				26352.12000000011	20392.759999999776						21480.12000000011								24564.240000000224	18943.279999999795				22132.439999999944		26184.83999999985						13296.0				9529.120000000112		4177.7599999997765
		4874.040000000037	14662.040000000037				26444.279999999795	20584.47999999998						21494.080000000075								24594.959999999963	19456.16000000015				22357.64000000013		26334.35999999987						13343.120000000112				9551.959999999963		4187.839999999851
		4939.720000000205	14691.120000000112				26469.040000000037	20620.47999999998						21517.600000000093								24789.83999999985	19515.720000000205				22527.560000000056		26451.399999999907						13388.160000000149				9587.799999999814		4195.0
		4953.319999999832	14772.520000000019				26567.080000000075	20686.279999999795						21524.959999999963								24796.12000000011	19621.680000000168				22595.47999999998		26654.16000000015						13441.0				9601.160000000149		4204.0800000000745
		4978.839999999851	14893.319999999832				26666.279999999795	20717.47999999998						21539.240000000224								24973.279999999795	19638.560000000056				22900.83999999985		26773.319999999832						13486.439999999944				9614.439999999944		4223.040000000037
		5012.560000000056	14979.600000000093				26706.560000000056	20765.040000000037						21574.47999999998								25274.279999999795	19700.919999999925				23074.919999999925		26845.47999999998						13577.600000000093				9623.35999999987		4237.839999999851
		5117.040000000037	15083.399999999907				26961.52000000002	20833.560000000056						21601.87999999989								25653.959999999963	19753.12000000011				23093.35999999987		27005.680000000168						13652.160000000149				9635.160000000149		4247.0
		5344.0800000000745	15125.399999999907				26970.600000000093	20990.080000000075						21632.35999999987								25866.64000000013	19760.12000000011				23348.64000000013		27138.799999999814						13709.080000000075				9720.64000000013		4278.799999999814
		5553.720000000205	15143.959999999963				27136.919999999925	21023.720000000205						21867.52000000002								25931.319999999832	19920.439999999944				23395.080000000075		27260.959999999963						13748.600000000093				9826.080000000075		4304.200000000186
		5572.160000000149	15323.879999999888				27224.560000000056	21079.720000000205						21899.680000000168								26188.0	19938.83999999985				24356.439999999944		27450.759999999776						13806.160000000149				9852.720000000205		4316.279999999795
		5741.2400000002235	15425.680000000168				27251.12000000011	21100.0						21935.560000000056								26196.35999999987	19956.279999999795				24483.35999999987		27489.759999999776						13878.120000000112				9872.160000000149		4326.879999999888
		5783.0	15766.439999999944				27298.959999999963	21130.83999999985						21980.35999999987								26469.12000000011	19960.279999999795				24492.399999999907		27675.319999999832						13948.759999999776				9919.600000000093		4332.0800000000745
		5927.879999999888	15826.080000000075				27377.16000000015	21219.560000000056						22020.919999999925								26574.12000000011	20257.87999999989				24661.919999999925		27745.680000000168						13992.560000000056				9946.200000000186		4337.479999999981
		5941.520000000019	15848.160000000149				27530.200000000186	21252.799999999814						22106.35999999987								26627.439999999944	20267.439999999944				24676.959999999963		27799.319999999832						14009.919999999925				9959.680000000168		4368.200000000186
		6128.0800000000745	15993.919999999925				27561.560000000056	21320.47999999998						22129.319999999832								26846.799999999814	20345.680000000168				24702.799999999814		27911.279999999795						14151.279999999795				10020.520000000019		4393.200000000186
		6158.520000000019	16003.959999999963				27567.240000000224	21423.16000000015						22150.200000000186								27008.64000000013	20581.47999999998				24773.0		27953.16000000015						14191.919999999925				10092.839999999851		4414.879999999888
		6343.64000000013	16016.919999999925				27658.47999999998	21501.600000000093						22210.720000000205								27076.35999999987	20618.799999999814				24790.680000000168		28113.319999999832						14264.160000000149				10124.319999999832		4439.399999999907
		6348.120000000112	16034.200000000186				27674.35999999987	21616.87999999989						22220.080000000075								27091.64000000013	20662.759999999776				24837.680000000168		28316.240000000224						14284.879999999888				10135.560000000056		4445.680000000168
		6361.839999999851	16162.600000000093				27796.040000000037	21699.83999999985						22387.040000000037								27429.799999999814	20752.560000000056				24965.52000000002								14335.759999999776				10168.0		4462.120000000112
		6430.560000000056	16172.680000000168				27828.399999999907	21724.200000000186						22430.47999999998								27514.439999999944	20847.47999999998				24994.64000000013								14372.319999999832				10241.120000000112		4505.279999999795
		6444.9199999999255	16204.680000000168				27866.52000000002	21742.600000000093						22449.439999999944								27932.040000000037	20874.35999999987				25148.64000000013								14404.720000000205				10249.479999999981		4625.0800000000745
		6465.919999999924	16394.919999999925				27885.12000000011	21773.600000000093						22494.600000000093								28094.040000000037	20877.919999999925				25161.44000001018								14450.0				10282.439999999944		4660.040000000037
		6510.479999999981	16441.759999999776				27929.52000000002	21809.83999999985						22507.83999999985								28099.35999999987	20892.16000000015				25396.52000000002								14572.439999999944				10414.759999999776		4715.560000000056
		6517.120000000112	16503.47999999998				27962.399999999907	21887.919999999925						22676.439999999944								28110.600000000093	20923.080000000075				25440.83999999985								14620.799999999814				10557.759999999776		4765.0800000000745
		6532.2400000002235	16678.12000000011				28010.240000000224	22078.52000000002						22984.959999999963								28119.16000000015	21088.16000000015				25495.959999999963								14651.439999999944				10634.319999999832		4851.439999999944
		6592.2400000002235	16706.720000000205				28079.200000000186	22181.919999999925						23195.83999999985								28131.040000000037	21120.600000000093				26277.12000000011								14742.799999999814				10763.959999999963		4887.600000000093
		6633.0800000000745	16790.52000000002				28088.87999999989	22361.439999999944						23837.240000000224								28176.83999999985	21170.44000001018				26317.680000000168								14794.479999999981				10775.279999999795		4990.319999999832
		6645.0800000000745	16818.200000000186				28135.799999999814	22394.560000000056						23872.680000000168								28243.319999999832	21289.0				26354.399999999907								14841.64000000013				11043.0		5112.7599999997765
		6666.839999999851	16853.16000000015				28262.35999999987	22490.52000000002						24331.560000000056								28273.16000000015	21311.720000000205				26383.399999999907								14915.520000000019				11131.720000000205		5187.399999999907
		6690.560000000056	16872.87999999989				28280.959999999963	22984.439999999944						24333.600000000093								28366.83999999985	21315.47999999998				26433.47999999998								14949.479999999981				11408.200000000186		5229.439999999944
		6705.560000000056	16893.200000000186				28308.959999999963	23048.240000000224						24335.600000000093								28413.47999999998	21397.319999999832				26465.12000000011								15029.399999999907				11474.080000000075		5350.479999999981
		6769.959999999963	16918.799999999814				28330.64000000013	23078.680000000168						24341.83999999985								28462.919999999925	21414.080000000075				26479.799999999814								15088.399999999907				12006.839999999851		5408.479999999981
		6789.600000000093	16960.87999999989				28371.240000000224	23516.52000000002						24676.439999999944									21442.83999999985				26495.279999999795								15144.120000000112				12014.319999999832		5552.520000000019
		6822.520000000019	17027.0				28400.279999999795	24334.600000000093						24678.600000000093									21488.040000000037				26507.759999999776								15197.479999999981				12038.439999999944		5559.319999999832
		6903.720000000205	17134.080000000075					24468.680000000168						24681.200000000186									21624.319999999832				26511.759999999776								15306.959999999963				12102.160000000145		5595.600000000093
		7021.399999999907	17142.64000000013					24574.080000000075						26343.759999999776									21633.47999999998				26598.16000000015								15350.919999999925				12143.120000000112		5611.399999999907
		7065.680000000168	17166.600000000093					24731.0						26365.0									21662.16000000015				26609.47999999998								15360.959999999963				12271.600000000093		5626.319999999832
		7096.64000000013	17207.200000000186					24819.16000000015						26417.399999999907									21715.959999999963				26713.16000000015								15451.560000000056				12296.600000000093		5645.120000000112
		7111.839999999851	17313.83999999985					24844.240000000224						26438.680000000168									21746.439999999944				26759.080000000075								15558.35999999987				12318.080000000075		5672.7599999997765
		7158.399999999907	17330.600000000093					24981.600000000093						26461.319999999832									21768.399999999907				26832.919999999925								15815.720000000205				12634.64000000013		5683.279999999795
		7183.64000000013	17350.16000000015					25022.839999992393						26484.12000000011									21910.47999999998				26844.439999999944								15916.240000000224				12757.759999999776		5725.35999999987
		7193.879999999888	17362.12000000011					25152.0						26497.12000000011									22023.83999999985				27036.759999999776								16026.879999999888				12788.160000000149		5845.0800000000745
		7234.560000000056	17423.83999999985					25331.399999999907						26513.0									22048.759999999776				27046.87999999989								16108.319999999832				12883.0		5912.200000000186
		7260.839999999851	17499.12000000011					25356.040000000037						26542.560000000056									22082.47999999998				27260.560000000056								16168.439999999944				12907.0		6112.160000000149
		7322.0800000000745	17509.720000000205					25440.959999999963						26561.759999999776									22175.080000000075				27286.52000000002								16389.87999999989				12925.680000000168		6260.520000000019
		7338.7599999997765	17721.399999999907					25546.240000000224						26597.040000000037									23105.040000000037				27310.87999999989								16489.52000000002				13087.959999999963		6270.9199999999255
		7355.64000000013	17833.600000000093					25566.799999999814						26601.200000000186									23434.799999999814				27350.83999999985								16559.16000000015				13123.720000000205		6341.040000001898
		7398.520000000019	17962.720000000205					25686.720000000205						26631.47999999998									23651.959999999963				27508.720000000205								16681.12000000011				13172.520000000019		6355.479999999981
		7411.0	18019.0					25722.240000000224						26663.64000000013									24053.47999999998				27610.12000000011								16753.16000000015				13238.200000000186		6412.839999999851
		7438.799999999814	18139.319999999832					25791.560000000056						26796.080000000075									24460.919999999925				27616.52000000002								16872.87999999989				13262.479999999981		6438.520000000019
		7536.799999999814	18240.279999999795					25846.0						26807.83999999985									24467.64000000013				27744.080000000075								16942.279999999795				13578.879999999888		6458.040000000037
		7579.439999999944	18271.64000000013					25882.35999999987						26834.64000000013									24472.040000000037				27759.399999999907								17082.799999999814				14129.879999999888		6475.799999999814
		7589.200000000186	18305.47999999998					25915.47999999998						26881.600000000093									24809.12000000011				27827.919999999925								17172.64000000013				14214.64000000013		6497.7599999997765
		7641.9199999999255	18534.759999999776					25938.87999999989						26896.560000000056									24865.799999999814				27874.560000000056								17273.319999999832				14277.799999999814		6511.319999999832
		7698.64000000013	18571.040000000037					25960.64000000013						26911.040000000037									25019.439999999944				27990.87999999989								17356.35999999987				14588.64000000013		6574.560000000056
		7715.799999999814	18778.040000000037					26002.680000000168						26928.83999999985									25074.0				28003.200000000186								17460.35999999987				14797.399999999907		6629.7599999997765
		7720.64000000013	18881.87999999989					26064.560000000056						26940.720000000205									25133.12000000011				28111.0								17537.680000000168				14821.160000000149		6681.35999999987
		7736.319999999832	18928.080000000075					26109.0						26985.080000000075									25177.959999999963				28225.279999999795								17619.799999999814				14849.200000000186		6697.680000000168
		7747.879999999888	19141.680000000168					26200.759999999776						27034.16000000015									25241.959999999963				28239.0								17752.439999999944				15116.879999999888		6774.439999999011
		7757.35999999987	19216.16000000015					26214.799999999814						27052.560000000056									25378.35999999987												17854.200000000186				15480.279999999795		6781.2400000002235
		7766.7599999997765	19300.759999999776					26277.959999999963						27064.12000000011									25383.919999999925												18085.560000000056				15736.35999999987		6812.439999999944
		7794.35999999987	19331.919999999925					26357.959999999963						27079.279999999795									25422.759999999776												18212.959999999963				15772.680000000168		6828.879999999888
		7804.64000000013	19379.279999999795					26394.560000000056						27119.0									25581.080000000075												18261.47999999998				15865.720000000205		6925.560000000056
		7816.839999999851	19633.680000000168					26464.279999999795						27213.560000000056									25703.799999999814												18267.960000001818				15879.799999999814		6947.120000000112
		7840.680000000168	19673.399999999907					26520.279999999795						27351.0									25727.919999999925												18370.759999999776				15895.279999999795		7093.680000000168
		7942.319999999832	19754.87999999989					26557.16000000015						27511.64000000013									26116.799999999814												18391.52000000002				15980.120000000112		7104.160000000149
		7969.0800000000745	19866.87999999989					26596.919999999925						27530.12000000011									26136.12000000011												18524.439999999944				16045.080000000075		7191.200000000186
		8017.879999999888	19945.759999999776					26656.680000000168						27563.319999999832									26236.64000000013												18534.0				16108.200000000186		7366.399999999907
		8031.2400000002235	20003.52000000002					26691.200000000186						27586.83999999985									26255.47999999998												18547.35999999987				16128.720000000205		7378.520000000019
		8076.160000000149	20052.959999999963					26719.52000000002						27614.0									26324.52000000002												18651.680000000168				16143.080000000075		7591.520000000019
		8115.479999999981	20086.64000000013					26774.35999999987						27628.83999999985									26333.439999999944												18657.759999999776				16179.600000000093		7644.600000000093
		8133.600000000093	20133.919999999925					26799.16000000015						27681.35999999987									26685.52000000002												18661.319999999832				16226.759999999776		7658.439999999944
		8164.040000000037	20169.799999999814					26829.040000000037						27716.47999999998									26813.319999999832												18763.35999999987				16249.879999999888		7670.479999999981
		8171.2400000002235	20226.600000000093					26902.12000000011						27739.0									26818.83999999985												18768.560000000056				16270.64000000013		7680.600000000093
		8185.120000000112	20251.87999999989					26973.799999999814						27778.0									26841.399999999907												18845.83999999985				16336.64000000013		7687.2400000002235
		8211.560000000056	20261.52000000002					27045.35999999987						27798.080000000075									26990.240000000224												18902.040000000037				16353.560000000056		7693.200000000186
		8258.279999999795	20264.64000000013					27099.35999999987						27842.560000000056									27113.080000000075												19029.52000000002				16363.879999999888		7709.479999999981
		8290.520000000019	20279.600000000093					27160.240000000224						27860.16000000015									27140.87999999989												19130.240000000224				16390.319999999832		7727.879999999888
		8304.799999999814	20294.919999999925					27213.080000000075						27864.959999999963									27224.16000000015												19177.12000000011				16480.959999999963		7735.720000000205
		8393.080000000075	20573.399999999907					27257.720000000205						27900.319999999832									27250.040000000037												19291.240000000224				16487.83999999985		7744.439999999944
		8406.600000000093	20593.64000000013					27292.799999999814						27908.64000000013									27252.600000000093												19299.680000000168				16568.720000000205		7768.959999999963
		8447.720000000205	20608.560000000056					27421.52000000002						27920.16000000015									27267.279999999795												19310.200000000186				16782.279999999795		7777.64000000013
		8475.560000000056	20630.080000011243					27461.399999999907						27931.399999999907									27284.680000000168												19313.439999999944				17004.64000000013		7785.0
		8507.520000000019	20699.080000000075					27563.600000000093						27942.87999999989									27288.83999999985												19422.919999999925				17178.200000000186		7810.399999999907
		8515.35999999987	20721.799999999814					27576.87999999989						27948.959999999963									27488.319999999832												19471.240000000224				17256.799999999814		7826.9199999999255
		8532.080000000075	20729.240000000224					27751.040000000037						27971.279999999795									27539.200000000186												19519.919999999925				17299.600000000093		7862.9199999999255
		8536.799999999814	20863.52000000002					27762.200000000186						28127.319999999832									27562.200000000186												19559.799999999814				17397.64000000013		7886.7599999997765
		8546.520000000019	20933.279999999795					27799.439999999944															27565.439999999944												19619.399999999907				17510.47999999998		7900.600000000093
		8564.080000000075	21012.799999999814					27958.720000000205															27572.759999999776												19674.680000000168				18004.799999999814		7922.9199999999255
		8570.560000000056	21090.799999999814					27977.399999999907															27636.399999999907												19740.799999999814				18008.600000000093		7966.959999999963
		8579.240000000224	21104.87999999989					28045.759999999776															27771.52000000002												19791.35999999987				18528.64000000013		7979.319999999832
		8585.040000000037	21119.83999999985					28098.16000000015															27904.87999999989												19843.87999999989				18730.320000000756		8003.560000000056
		8593.279999999795	21245.959999999963					28115.319999999832															27916.080000000075												19864.439999999944				19268.0		8127.35999999987
		8613.600000000093	21276.680000000168					28137.64000000013															27928.439999999944												19952.560000000056				19405.16000000015		8146.0
		8618.919999999925	21445.560000000056					28148.279999999795															28019.52000000002												20021.0				19426.560000000056		8150.399999999907
		8653.200000000186	21494.52000000002					28166.35999999987															28083.240000000224												20068.52000000002				19668.040000000037		8187.0
		8665.720000000205	21513.52000000002					28204.959999999963															28113.040000000037												20139.87999999989				19799.759999999776		8191.560000000056
		8699.520000000019	21595.759999999776					28230.319999999832															28139.919999999925												20181.0				19840.680000000168		8230.919999999925
		8755.839999999851	21615.439999999944					28271.200000000186															28152.240000000224												20212.87999999989				19901.16000000015		8276.759999999776
		8768.560000000056	21725.200000000186					28294.959999999963															28167.47999999998												20225.080000000075				19947.799999999814		8320.680000000168
		8785.120000000112	21758.52000000002					28310.16000000015															28178.439999999944												20229.600000000093				19972.399999999907		8324.720000000205
		8794.64000000013	21824.399999999907					28322.83999999985															28310.439999999944												20240.399999999907				19993.83999999985		8372.919999999925
		8835.35999999987	21992.52000000002					28393.0															28347.319999999832												20250.040000000037				20036.040000000037		8462.600000000093
		8869.399999999907	22027.87999999989					28440.83999999985															28476.040000000037												20357.759999999776				20101.439999999944		8471.319999999832
		8883.399999999907	22086.47999999998					28451.720000000205																											20408.319999999832				20196.959999999963		8488.560000000056
		8895.200000000186	22152.0																																20452.12000000011				20362.759999999776		8512.839999999851
		8934.080000000075	22226.720000000205																																20482.799999999814				20465.399999999907		8538.680000000168
		8974.479999999981	22322.560000000056																																20492.040000000037				20523.959999999963		8543.839999999851
		8985.839999999851	22369.399999999907																																20534.040000000037				20556.720000000205		8553.720000000205
		8996.319999999832	22442.319999999832																																20579.799999999814				20699.47999999998		8573.120000000112
		9009.759999999776	22492.319999999832																																20635.680000000168				20935.87999999989		8579.799999999814
		9034.0	22700.040000000037																																20708.319999999832				20964.080000000075		8586.560000000056
		9041.0	22830.959999999963																																20712.720000000205				21051.680000000168		8622.200000000186
		9197.040000000037	22955.399999999907																																20722.919999999925				21153.600000000093		8628.35999999987
		9220.720000000205	23027.16000000015																																20821.439999999944				21176.040000000037		8631.479999999981
		9229.959999999963	23202.600000000093																																20840.319999999832				21248.0		8638.399999999907
		9279.600000000093	23233.16000000015																																20856.35999999987				21619.439999999944		8675.879999999888
		9288.160000000149	23267.64000000013																																20943.64000000013				21765.87999999989		8693.560000000056
		9290.560000000056	23290.919999999925																																20982.399999999907				21777.319999999832		8707.040000000037
		9301.759999999776	23553.240000000224																																21033.319999999832				21816.47999999998		8714.64000000013
		9367.080000000075	23650.52000000002																																21058.080000000075				21848.799999999814		8734.839999999851
		9483.919999999925	23775.959999999963																																21065.35999999987				21878.600000000093		8751.959999999963
		9524.759999999776	23837.040000000037																																21115.680000000168				21907.200000000186		8774.520000000019
		9582.959999999963	23891.720000000205																																21166.64000000013				21933.799999999814		8791.240000000224
		9602.240000000224	24030.720000000205																																21210.600000000093				21964.959999999963		8798.919999999925
		9610.919999999925	24153.680000000168																																21310.759999999776				22716.35999999987		8808.919999999925
		9777.399999999907	24217.959999999963																																21466.240000000224				22777.759999999776		8822.959999999963
		9845.120000000112	24259.600000000093																																21530.83999999985				22857.35999999987		8835.680000000168
		9862.040000000037	24391.399999999907																																21618.83999999985				22923.279999999795		8860.720000000205
		9911.160000000149	24478.319999999832																																21768.319999999832				22943.0		8871.319999999832
		9946.319999999832	24588.559999989804																																21887.680000000168				23286.319999999832		8884.600000000093
		9956.240000000224	24599.52000000002																																21922.240000000224				23342.52000000002		8923.560000000056
		10009.879999999888	24670.080000000075																																22103.439999999944				23523.919999999925		8933.319999999832
		10119.680000000168	24698.560000000056																																22193.319999999832				23583.080000000075		8938.080000000075
		10215.959999999963	24710.279999999795																																22276.83999999985				23594.720000000205		8949.160000000149
		10252.399999999907	24738.759999999776																																22357.47999999998				23630.47999999998		8957.879999999888
		10294.600000000093	24800.080000000075																																22549.959999999963				23820.759999999776		8978.120000000112
		10417.0	24880.52000000002																																22625.279999999795				23864.12000000011		9005.279999999795
		10450.35999999987	24882.919999988742																																22712.040000000037				23920.759999999776		9019.720000000205
		10473.080000000075	24935.319999999832																																22778.680000000168				24069.16000000015		9026.64000000013
		10504.399999999907	24989.64000000013																																22864.319999999832				24089.200000000186		9037.080000000075
		10511.879999999888	25001.83999999985																																22953.279999999795				24107.16000000015		9052.520000000019
		10548.240000000224	25028.160000007592																																23022.279999999795				24156.759999999776		9073.919999999925
		10560.919999999925	25035.720000000205																																23092.240000000224				24181.680000000168		9081.959999999963
		10582.959999999963	25064.040000000037																																23231.680000000168				24341.80000000912		9109.600000000093
		10596.160000000149	25111.399999999907																																23310.560000000056				24464.319999999832		9135.160000000149
		10603.399999999907	25379.83999999985																																23402.279999999795				24569.279999999795		9141.759999999776
		10670.439999999944	25444.12000000011																																23505.399999999907				24895.35999999987		9146.120000000112
		10683.799999999814	25493.35999999987																																23575.279999999795				24905.47999999998		9156.080000000075
		10697.319999999832	25614.12000000011																																23641.87999999989				24965.600000000093		9176.680000000168
		10782.600000000093	25739.680000000168																																23718.279999999795				25264.47999999998		9189.560000000056
		10899.040000000037	25786.240000000224																																23812.040000000037				25381.799999999814		9212.720000000205
		10911.35999999987	25801.959999999963																																23898.200000000186				25422.279999999795		9224.799999999814
		10923.879999999888	26014.200000000186																																23982.319999999832				25440.959999999963		9237.279999999795
		10938.279999999795	26062.319999999832																																24094.64000000013				25467.080000000075		9244.35999999987
		10952.560000000056	26157.240000000224																																24178.47999999998				25518.720000000205		9292.959999999963
		11020.35999999987	26178.12000000011																																24196.16000000015				25567.16000000015		9309.240000000224
		11027.879999999888	26189.560000000056																																24203.680000000168				25760.759999999776		9326.240000000224
		11044.759999999776	26209.64000000013																																24206.799999999814				25858.600000000093		9331.64000000013
		11073.720000000205	26327.080000000075																																24328.680000000168				25881.959999999963		9359.600000000093
		11117.759999999776	26359.12000000011																																24333.16000000015				25916.12000000011		9365.520000000019
		11130.560000000056	26461.439999999944																																24353.959999999963				25988.680000000168		9384.600000000093
		11161.879999999888	26494.35999999987																																24461.439999999944				26340.200000000186		9416.520000000019
		11184.279999999795	26529.279999999795																																24562.16000000015				26357.759999999776		9431.35999999987
		11224.919999999925	26608.560000000056																																24579.600000000093				26416.279999999795		9480.520000000019
		11236.839999999851	26720.83999999985																																24671.319999999832				26432.399999999907		9484.520000000019
		11247.759999999776	26732.759999999776																																24683.080000000075				26476.919999999925		9493.120000000112
		11256.399999999907	26784.279999999795																																24687.560000000056				26486.919999999925		9499.879999999888
		11346.839999999851	27060.560000000056																																24728.080000000075				26514.12000000011		9511.479999999981
		11368.319999999832	27064.399999999907																																24787.87999999989				26530.319999999832		9519.680000000168
		11425.0	27080.52000000002																																24844.799999999814				26565.64000000013		9558.240000000224
		11447.959999999963	27084.680000000168																																24916.759999999776				26597.560000000056		9581.399999999907
		11461.240000000224	27113.560000000056																																24974.200000000186				26665.439999999944		9590.279999999795
		11543.120000000112	27128.680000000168																																25037.279999999795				26691.759999999776		9599.160000000149
		11554.399999999907	27167.759999999776																																25089.959999999963				26721.560000000056		9611.0
		11564.64000000013	27226.560000000056																																25139.0				26778.64000000013		9625.959999999963
		11609.560000000056	27231.52000000002																																25228.399999999907				26792.720000000205		9638.600000000093
		11622.560000000056	27298.759999999776																																25347.959999999963				26822.799999999814		9671.879999999888
		11649.479999999981	27338.16000000015																																25459.319999999832				26868.759999999776		9688.160000000149
		11735.560000000056	27415.35999999987																																25477.040000000037				26908.64000000013		9698.35999999987
		11752.279999999795	27450.52000000002																																25550.64000000013				27052.200000000186		9720.680000000168
		11892.720000000205	27582.52000000002																																25565.52000000002				27210.200000000186		9737.319999999832
		12004.439999999944	27658.240000000224																																25683.600000000093				27280.279999999795		9748.279999999795
		12055.879999999888	27762.0																																25750.47999999998				27296.0		9823.520000000019
		12164.399999999907	27803.080000000075																																25841.720000000205				27332.0		9837.040000000037
		12183.160000000149	27859.64000000013																																25894.399999999907				27344.560000000056		9850.0
		12299.240000000224	27951.52000000002																																25968.87999999989				27378.64000000013		9870.64000000013
		12318.680000000168	28163.240000000224																																26035.720000000205				27431.47999999998		9886.439999999944
		12431.399999999907	28190.200000000186																																26142.319999999832				27508.439999999944		9900.680000000168
		12453.439999999944	28237.399999999907																																26204.240000000224				27548.040000000037		9925.520000000019
		12540.080000000075	28288.799999999814																																26242.200000000186				27566.720000000205		9948.200000000186
		12604.35999999987	28410.200000000186																																26269.600000000093				27591.399999999907		9965.200000000186
		12614.200000000186																																	26310.16000000015				27633.83999999985		10003.919999999925
		12640.279999999795																																	26320.040000000037				27647.200000000186		10011.520000000019
		12653.879999999888																																	26324.040000000037				27727.0		10029.240000000224
		12703.040000000037																																	26428.759999999776				27765.080000000075		10049.720000000205
		12769.120000000112																																	26440.720000000205				27811.12000000011		10060.120000000112
		12782.680000000168																																	26486.680000000168				27825.83999999985		10200.919999999925
		12827.279999999795																																	26525.759999999776				27830.919999999925		10214.879999999888
		12846.479999999981																																	26570.87999999989				27853.52000000002		10271.759999999776
		12899.240000000224																																	26624.12000000011				27868.64000000013		10276.479999999981
		12922.759999999776																																	26678.560000000056				27885.600000000093		10287.120000000112
		12936.839999999851																																	26693.52000000002				27961.200000000186		10407.520000000019
		12944.839999999851																																	26753.0				28292.439999999944		10411.759999999776
		12958.600000000093																																	26794.87999999989						10459.399999999907
		12968.399999999907																																	26801.200000000186						10486.919999999925
		13001.959999999963																																	26843.64000000013						10506.160000000149
		13022.560000000056																																	26893.35999999987						10524.160000000149
		13040.879999999888																																	26934.64000000013						10609.040000000037
		13066.839999999851																																	27007.64000000013						10636.680000000168
		13076.759999999776																																	27033.52000000002						10656.35999999987
		13133.479999999981																																	27049.000000014894						10670.439999999944
		13231.0																																	27097.399999999907						10727.680000000168
		13253.200000000186																																	27124.040000000037						10759.879999999888
		13293.160000000149																																	27213.319999999832						10768.399999999907
		13304.120000000112																																	27250.600000000093						10799.560000000056
		13331.240000000224																																	27332.680000000168						10840.080000000075
		13380.319999999832																																	27400.319999999832						10848.120000000112
		13396.399999999907																																	27476.919999999925						10863.600000000093
		13420.160000000149																																	27577.439999999944						10921.799999999814
		13441.319999999832																																	27636.959999999963						10932.160000000149
		13449.120000000112																																	27720.16000000015						10967.120000000112
		13459.35999999987																																	27770.240000000224						10995.040000000037
		13474.399999999907																																	27869.47999999998						11015.399999999907
		13484.479999999981																																	27941.0						11112.439999999944
		13496.600000000093																																	28010.200000000186						11236.680000000168
		13557.040000000037																																	28098.12000000011						11245.399999999907
		13578.279999999795																																	28166.319999999832						11262.64000000013
		13598.0																																	28301.919999999925						11344.600000000093
		13610.120000000112																																	28405.64000000013						11426.200000000186
		13680.600000000093																																	28485.279999999795						11433.879999999888
		13703.399999999907																																							11479.080000000075
		13725.839999999851																																							11977.600000000093
		13866.600000000093																																							12095.520000000019
		13885.64000000013																																							12111.319999999832
		13913.160000000149																																							12149.160000000149
		13968.35999999987																																							12184.879999999888
		13980.64000000013																																							12320.35999999987
		13993.520000000019																																							12526.439999999944
		13999.879999999888																																							12624.479999999981
		14010.279999999795																																							12637.799999999814
		14027.399999999907																																							13126.0
		14107.799999999814																																							13229.479999999981
		14134.160000000149																																							13374.200000000186
		14171.839999999851																																							13525.680000000168
		14185.399999999907																																							13660.040000000037
		14259.64000000013																																							13686.759999999776
		14278.520000000019																																							13862.479999999981
		14323.279999999795																																							13998.799999999814
		14344.200000000186																																							14166.720000000205
		14365.439999999944																																							14208.879999999888
		14380.35999999987																																							14215.959999999963
		14411.200000000186																																							14232.560000000056
		14457.520000000019																																							14242.560000000056
		14493.479999999981																																							14264.879999999888
		14516.919999999925																																							14275.080000000075
		14522.0																																							14295.479999999981
		14558.759999999776																																							14321.00000000733
		14611.919999999925																																							14324.080000000075
		14639.319999999832																																							14339.959999999963
		14684.319999999832																																							14371.080000000075
		14774.160000000149																																							14377.240000000224
		14796.879999999888																																							14455.040000000037
		14808.160000000145																																							14502.560000000056
		14856.0																																							14624.080000000075
		14873.120000000112																																							14761.839999999851
		14884.040000000037																																							14782.759999999776
		14954.680000000168																																							14842.200000000186
		14982.600000000093																																							14851.959999999963
		14996.0																																							14863.759999999776
		15020.479999999981																																							14886.680000000168
		15029.839999999851																																							14935.200000000186
		15076.879999999888																																							14964.919999999925
		15094.479999999981																																							14975.399999999907
		15105.520000000019																																							15032.759999999776
		15127.120000000112																																							15048.200000000186
		15135.879999999888																																							15052.720000000205
		15153.160000000149																																							15058.160000000149
		15162.439999999944																																							15072.399999999907
		15173.600000000093																																							15083.35999999987
		15205.160000000149																																							15102.919999999925
		15255.040000000037																																							15110.200000000186
		15269.64000000013																																							15116.720000000205
		15291.479999999981																																							15122.919999999925
		15304.040000000037																																							15138.399999999907
		15317.479999999981																																							15144.64000000013
		15340.720000000205																																							15159.200000000186
		15348.839999999851																																							15169.479999999981
		15360.720000000205																																							15179.279999999795
		15401.200000000186																																							15183.240000000224
		15437.720000000205																																							15187.0
		15536.0																																							15283.399999999907
		15546.319999999832																																							15316.439999999944
		15566.240000000224																																							15336.680000006683
		15585.720000000205																																							15361.240000000224
		15610.35999999987																																							15394.560000000056
		15620.240000000224																																							15431.0
		15636.600000000093																																							15452.200000000186
		15649.0																																							15465.560000000056
		15659.240000000224																																							15469.200000000186
		15668.720000000205																																							15491.35999999987
		15695.759999999776																																							15502.080000000075
		15710.160000000149																																							15515.520000000019
		15742.240000000224																																							15540.35999999987
		15758.040000000037																																							15556.959999999963
		15832.839999999851																																							15583.120000000112
		15904.35999999987																																							15606.399999999907
		15913.120000000112																																							15615.64000000013
		15961.080000000075																																							15627.080000000075
		15971.680000000168																																							15632.439999999944
		15983.399999999907																																							15645.080000000075
		16014.35999999987																																							15670.64000000013
		16116.479999999981																																							15676.839999999851
		16143.040000000037																																							15684.279999999795
		16155.240000000224																																							15723.479999999981
		16170.600000000093																																							15732.240000000224
		16202.720000000205																																							15742.200000000186
		16213.399999999907																																							15772.319999999832
		16224.919999999925																																							15784.0
		16290.799999999814																																							15798.439999999944
		16321.720000000205																																							15827.040000000037
		16344.560000000056																																							15844.520000000019
		16362.919999999925																																							15887.0
		16458.080000000075																																							15897.080000000075
		16507.959999999963																																							15903.279999999795
		16528.040000000037																																							15908.080000000075
		16581.959999999963																																							15923.520000000019
		16646.52000000002																																							15940.160000000149
		16665.200000000186																																							15953.200000000186
		16808.560000000056																																							15975.600000000093
		16859.720000000205																																							15985.160000000149
		16871.560000000056																																							16011.0
		16904.16000000015																																							16032.520000000019
		16916.12000000011																																							16056.080000000075
		16924.319999999832																																							16063.799999999814
		16946.0																																							16073.439999999944
		16952.560000000056																																							16094.759999999776
		16965.399999999907																																							16103.319999999832
		16971.399999999907																																							16106.759999999776
		16975.759999999776																																							16118.080000000075
		16980.200000000186																																							16130.35999999987
		16987.200000000186																																							16152.279999999795
		16998.240000000224																																							16161.520000000019
		17010.64000000013																																							16176.0
		17042.959999999963																																							16182.279999999795
		17061.87999999989																																							16216.560000000056
		17083.240000000224																																							16238.319999999832
		17132.64000000013																																							16247.35999999987
		17141.560000000056																																							16257.399999999907
		17164.0																																							16286.319999999832
		17182.12000000011																																							16316.319999999832
		17203.16000000015																																							16356.520000000019
		17219.040000000037																																							16377.759999999776
		17289.52000000002																																							16422.52000000002
		17388.35999999987																																							16434.83999999985
		17416.720000000205																																							16459.959999999963
		17432.759999999776																																							16471.279999999795
		17451.35999999987																																							16497.279999999795
		17588.919999999925																																							16512.35999999987
		17603.680000000168																																							16587.560000000056
		17615.080000000075																																							16634.279999999795
		17629.87999999989																																							16794.16000000015
		17642.759999999776																																							16883.919999999925
		17657.240000000224																																							16917.919999999925
		17692.47999999998																																							16950.919999999925
		17842.720000000205																																							16976.919999999925
		17862.200000000186																																							16991.799999999814
		17882.959999999963																																							16998.399999999907
		18270.0																																							17041.080000000075
		18290.399999999907																																							17060.240000000224
		18298.240000000224																																							17084.83999999985
		18319.759999999776																																							17102.439999999944
		18400.52000000002																																							17147.799999999814
		18406.35999999987																																							17154.680000000168
		18532.279999999795																																							17173.12000000011
		18548.35999999987																																							17217.680000000168
		18651.12000000011																																							17306.64000000013
		18661.83999999985																																							17396.759999999776
		18768.35999999987																																							18399.600000000093
		18777.16000000015																																							18411.040000000037
		18855.240000000224																																							18538.12000000011
		18868.080000000075																																							18547.0
		18929.799999999814																																							18762.240000000224
		18934.199999990866																																							18858.83999999985
		18939.240000000224																																							19270.47999999998
		18945.560000000056																																							19311.399999999907
		18960.64000000013																																							19319.439999999944
		19034.919999999925																																							19340.200000000186
		19045.52000000002																																							19365.47999999998
		19051.83999999985																																							19371.959999999963
		19058.240000000224																																							19413.319999999832
		19059.720000000205																																							19484.680000000168
		19064.16000000015																																							19538.399999999907
		19084.83999999985																																							19555.35999999987
		19157.959999999963																																							20002.919999999925
		19171.080000000075																																							20050.319999999832
		19410.64000000013																																							20106.680000000168
		19425.0																																							20112.44000001018
		19439.16000000015																																							20135.680000000168
		19456.200000000186																																							20171.080000000075
		19462.399999999907																																							20213.799999999814
		19464.759999999776																																							20223.439999999944
		19476.680000000168																																							20233.200000000186
		19484.919999999925																																							20253.12000000011
		19495.16000000015																																							20275.799999999814
		19501.87999999989																																							20290.52000000002
		19527.720000000205																																							20315.12000000011
		19545.279999999795																																							20330.919999999925
		19553.040000000037																																							20343.959999999963
		19570.759999999776																																							20351.040000000037
		19585.319999999832																																							20377.16000000015
		19606.919999999925																																							20419.959999999963
		19623.240000000224																																							20422.240000000224
		19642.319999999832																																							20439.35999999987
		19652.200000000186																																							20479.680000000168
		19660.279999999795																																							20533.0
		19700.319999999832																																							20542.560000000056
		19717.52000000002																																							20550.040000000037
		19733.600000000093																																							20562.439999999944
		19770.799999999814																																							20589.52000000002
		19809.52000000002																																							20621.600000000093
		19827.600000000093																																							20661.319999999832
		19854.279999999795																																							20678.83999999985
		19864.080000000075																																							20693.799999999814
		19897.83999999985																																							20721.52000000002
		19929.0																																							20762.16000000015
		19976.52000000002																																							20767.35999999987
		20005.200000000186																																							20777.83999999985
		20054.83999999985																																							20799.560000000056
		20081.720000000205																																							20809.279999999795
		20102.47999999998																																							20824.319999999832
		20123.16000000015																																							20835.080000000075
		20134.64000000013																																							20847.560000000056
		20166.16000000015																																							20911.240000000224
		20180.52000000002																																							20942.279999999795
		20192.720000000205																																							20951.87999999989
		20209.200000000186																																							20990.919999999925
		20224.439999999944																																							21006.0
		20230.919999999925																																							21027.319999999832
		20244.35999999987																																							21043.680000000168
		20248.680000000168																																							21052.759999999776
		20253.080000000075																																							21080.12000000011
		20263.87999999989																																							21127.87999999989
		20267.240000000224																																							21145.600000000093
		20277.240000000224																																							21164.600000000093
		20285.080000000075																																							21168.87999999989
		20297.439999999944																																							21174.35999999987
		20310.799999999814																																							21181.87999999989
		20341.83999999985																																							21186.240000000224
		20351.759999999776																																							21201.279999999795
		20363.919999999925																																							21224.83999999985
		20385.399999999907																																							21246.16000000015
		20392.83999999985																																							21270.16000000015
		20398.83999999985																																							21289.319999999832
		20496.080000000075																																							21311.16000000015
		20507.759999999776																																							21320.200000000186
		20521.600000000093																																							21371.040000000037
		20580.399999999907																																							21427.399999996873
		20603.799999999814																																							21437.439999999944
		20725.080000000075																																							21443.200000000186
		20740.279999999795																																							21465.439999999944
		20763.680000000168																																							21489.279999999795
		20793.080000000075																																							21496.680000000168
		20805.040000000037																																							21505.919999999925
		20815.83999999985																																							21513.919999999925
		20843.600000000093																																							21520.799999999814
		20961.12000000011																																							21528.560000000056
		20978.560000000056																																							21535.0
		21006.87999999989																																							21553.279999999795
		21055.959999999963																																							21561.319999999832
		21071.16000000015																																							21575.47999999998
		21077.87999999989																																							21600.080000000075
		21107.64000000013																																							21611.399999999907
		21136.52000000002																																							21626.759999999776
		21146.080000000075																																							21640.439999999944
		21168.83999999985																																							21675.720000000205
		21199.080000000075																																							21707.240000000224
		21256.47999999998																																							21720.87999999989
		21269.560000000056																																							21747.12000000011
		21311.87999999989																																							21760.600000000093
		21354.399999999907																																							21775.399999999907
		21369.279999999795																																							21787.799999999814
		21376.959999999963																																							21821.0
		21386.240000000224																																							21832.560000000056
		21403.040000000037																																							21864.680000000168
		21458.319999999832																																							21892.200000000186
		21470.680000000168																																							21900.799999999814
		21481.64000000013																																							21910.959999999963
		21490.83999999985																																							21932.47999999998
		21608.83999999985																																							21945.080000000075
		21639.35999999987																																							21971.35999999987
		21695.279999999795																																							21994.919999999925
		21705.279999999795																																							22050.560000000056
		21716.87999999989																																							22102.799999999814
		21726.87999999989																																							22113.399999999907
		21743.279999999795																																							22151.439999999944
		21773.240000000224																																							22179.47999999998
		21781.52000000002																																							22234.200000000186
		21808.47999999998																																							22258.319999999832
		21827.600000000093																																							22278.680000000168
		21978.919999999925																																							22344.759999999776
		22004.35999999987																																							22454.560000000056
		22049.799999999814																																							22813.799999999814
		22081.279999999795																																							22827.12000000011
		22092.680000000168																																							22934.040000000037
		22112.399999999907																																							22994.759999999776
		22157.720000000205																																							23009.87999999989
		22297.240000000224																																							23389.439999999944
		22324.35999999987																																							23591.200000000186
		22343.919999999925																																							23720.16000000015
		22356.64000000013																																							23879.600000000093
		22363.759999999776																																							23944.52000000002
		22383.52000000002																																							24158.560000000056
		22408.759999999776																																							24197.360000013832
		22493.720000000205																																							24205.319999999832
		22563.87999999989																																							24342.240000000224
		22598.35999999987																																							24467.080000000075
		22772.64000000013																																							24588.560000000056
		23002.35999999987																																							24642.680000000168
		23022.47999999998																																							24680.680000000168
		23037.16000000015																																							24693.319999999832
		23059.319999999832																																							24713.040000000037
		23074.279999999795																																							24734.759999999776
		23105.040000000037																																							24751.0
		23122.16000000015																																							24776.560000000056
		23197.319999999832																																							24830.959999999963
		23235.83999999985																																							24923.919999999925
		23326.759999999776																																							24963.600000000093
		23333.919999999925																																							25129.64000000013
		23373.080000000075																																							25288.83999999985
		23542.080000000075																																							25336.200000000186
		23583.52000000002																																							25459.64000000013
		23623.83999999985																																							25558.560000000056
		23693.759999999776																																							25574.35999999987
		23875.87999999989																																							25591.919999999925
		24194.040000000037																																							25608.200000000186
		24215.040000000037																																							25947.64000000013
		24327.759999999776																																							26026.439999999944
		24339.52000000002																																							26107.87999999989
		24355.12000000011																																							26146.560000000056
		24458.720000000205																																							26157.12000000011
		24468.12000000011																																							26163.64000000013
		24476.83999999985																																							26179.959999999963
		24567.759999999776																																							26194.680000000168
		24576.080000000075																																							26218.720000000205
		24582.64000000013																																							26227.35999999987
		24642.47999999998																																							26242.200000000186
		24679.87999999989																																							26254.959999999963
		24704.64000000013																																							26261.040000000037
		24736.720000000205																																							26274.399999999907
		24784.12000000011																																							26281.680000000168
		24814.279999999795																																							26311.080000000075
		24824.87999999989																																							26336.600000000093
		24877.919999999925																																							26356.759999999776
		24920.919999999925																																							26387.600000000093
		24970.35999999987																																							26407.64000000013
		24983.959999999963																																							26416.0
		24992.959999999963																																							26427.200000000186
		25003.87999999989																																							26477.0
		25015.35999999987																																							26496.600000000093
		25044.240000000224																																							26518.080000000075
		25073.12000000011																																							26547.560000000056
		25087.35999999987																																							26604.279999999795
		25096.35999999987																																							26625.560000000056
		25105.080000000075																																							26658.399999999907
		25123.759999999776																																							26673.799999999814
		25132.200000000186																																							26695.040000000037
		25145.240000000224																																							26799.52000000002
		25158.959999999963																																							26805.52000000002
		25184.52000000002																																							26849.87999999989
		25196.200000000186																																							26871.16000000015
		25213.200000000186																																							26882.919999999925
		25225.83999999985																																							26896.919999999925
		25234.919999999925																																							26952.799999999814
		25261.439999999944																																							26989.47999999998
		25284.040000000037																																							27025.799999999814
		25345.959999999963																																							27046.279999999795
		25393.35999999987																																							27081.399999999907
		25485.799999999814																																							27096.399999999907
		25490.0																																							27130.0
		25502.040000000037																																							27138.47999999998
		25514.680000000168																																							27179.319999999832
		25525.600000000093																																							27184.52000000002
		25537.959999999963																																							27188.759999999776
		25567.720000000205																																							27196.799999999814
		25579.47999999998																																							27209.240000000224
		25585.16000000015																																							27226.52000000002
		25616.680000000168																																							27229.439999999944
		25652.080000000075																																							27260.0
		25671.600000000093																																							27303.399999999907
		25690.52000000002																																							27402.399999999907
		25773.439999999944																																							27410.83999999985
		25797.279999999795																																							27428.759999999776
		25822.439999999944																																							27458.0
		25954.240000000224																																							27472.399999999907
		25965.959999999963																																							27486.16000000015
		25977.799999999814																																							27504.200000000186
		25995.959999999963																																							27511.87999999989
		26037.680000000168																																							27519.240000000224
		26056.279999999795																																							27536.52000000002
		26081.52000000002																																							27558.87999999989
		26168.080000000075																																							27598.47999999998
		26197.080000000075																																							27614.240000000224
		26210.52000000002																																							27630.52000000002
		26217.720000000205																																							27656.959999999963
		26230.799999999814																																							27684.720000000205
		26243.83999999985																																							27694.0
		26256.720000000205																																							27716.52000000002
		26265.799999999814																																							27727.0
		26273.52000000002																																							27740.680000000168
		26280.040000000037																																							27754.759999999776
		26295.560000000056																																							27785.720000000205
		26306.680000000168																																							27822.12000000011
		26315.52000000002																																							27874.16000000015
		26319.959999999963																																							27908.560000000056
		26334.12000000011																																							27921.240000000224
		26340.560000000056																																							27932.200000000186
		26351.680000000168																																							27939.87999999989
		26364.040000000037																																							27961.83999999985
		26369.12000000011																																							27991.319999999832
		26381.279999999795																																							28014.0
		26388.799999999814																																							28051.759999999776
		26432.64000000013																																							28055.560000000056
		26444.399999999907																																							28085.959999999963
		26474.16000000015																																							28115.680000000168
		26479.720000000205																																							28158.0
		26486.0																																							28166.560000000056
		26492.319999999832																																							28193.16000000015
		26505.200000000186																																							28206.319999999832
		26521.080000000075																																							28223.399999999907
		26578.0																																							28230.600000000093
		26594.279999999795																																							28258.799999999814
		26604.759999999776																																							28268.040000000037
		26655.439999999944																																							28301.0
		26679.680000000168																																							28311.16000000015
		26690.87999999989																																							28329.319999999832
		26700.319999999832																																							28339.919999999925
		26711.35999999987																																							28405.799999999814
		26717.799999999814																																							28484.600000000093
		26727.200000000186																																							28498.080000000075
		26796.87999999989
		26806.47999999998
		26816.52000000002
		26825.600000000093
		26841.759999999776
		26926.319999999832
		26956.799999999814
		26983.279999999795
		27037.399999999907
		27047.240000000224
		27075.200000000186
		27112.12000000011
		27119.47999999998
		27235.47999999998
		27290.439999999944
		27317.040000000037
		27330.16000000015
		27352.0
		27399.35999999987
		27407.64000000013
		27420.560000000056
		27424.279999999795
		27430.799999999814
		27442.52000000002
		27448.399999999907
		27471.52000000002
		27484.279999999795
		27496.319999999832
		27549.399999999907
		27578.919999999925
		27632.439999999944
		27741.799999999814
		27762.52000000002
		27778.47999999998
		27787.759999999776
		27804.319999999832
		27822.52000000002
		27861.399999999907
		27893.12000000011
		27923.0
		27938.759999999776
		27955.83999999985
		28097.759999999776
		28108.959999999963
		28133.720000000205
		28157.279999999795
		28180.279999999795
		28215.080000000075
		28239.200000000186
		28249.560000000056
		28270.87999999989
		28301.240000000224
		28312.439999999944
		28319.200000000186
		28345.240000000224
		28350.64000000013
		28397.47999999998
		28415.799999999814
		28428.240000000224
		28444.560000000056
		28465.080000000075
		28480.240000000224
		28498.680000000168
