# Supplementary material for: Continuous multiplexed population representations of task context in the mouse primary visual cortex
Source: Nat Commun. 2023 Oct 21;14:6687. doi: 10.1038/s41467-023-42441-w (PMC10590415; doi:10.1038/s41467-023-42441-w)
Supplement: Supplementary file 4 — Source Data [file 41467_2023_42441_MOESM4_ESM.zip › sourcedata/sourcedata_Fig_2b.csv]

time [ms]	cell 1 visual 45°	cell 1 audio 5kHz	cell 1 context attend visual	cell 1 choice lick	cell 2 visual 45°	cell 2 audio 5kHz	cell 2 context attend visual	cell 2 choice lick	cell 3 visual 45°	cell 3 audio 5kHz	cell 3 context attend visual	cell 3 choice lick	cell 4 visual 45°	cell 4 audio 5kHz	cell 4 context attend visual	cell 4 choice lick	cell 1 visual 135°	cell 1 audio 10kHz	cell 1 context attend audio	cell 1 choice withhold lick	cell 2 visual 135°	cell 2 audio 10kHz	cell 2 context attend audio	cell 2 choice withhold lick	cell 3 visual 135°	cell 3 audio 10kHz	cell 3 context attend audio	cell 3 choice withhold lick	cell 4 visual 135°	cell 4 audio 10kHz	cell 4 context attend audio	cell 4 choice withhold lick
-1500.0	6.689742071470305	6.317375926467033	0.9505155158742984	0.840772024870865	13.328282816661474	10.603997812886366	11.516835909238003	10.279210339402528	6.448742822090194	6.560501584701162	0.9159646815271059	0.8779760138794679	11.854609152494316	12.109312593090422	11.324584875287123	10.512348492432615	6.347454096792635	6.664983417501893	0.5058696336555002	1.286985671246855	10.722149033164774	13.249049953579856	11.375418822583404	10.43830779134049	6.500678808169996	6.5127974465577685	0.8854060359131938	0.9095158220900337	12.044548674636337	11.915597340621286	11.345757943096649	10.385675926551992
-1490.0	7.1908066280843865	6.817389096071317	1.021294206961016	0.9059445424518721	14.33996144824603	11.461939174121369	12.334234065735393	11.030405845721628	6.954030666158003	7.056569901724557	0.9804649584153907	0.9493117354328435	12.808424943364061	13.028307912376196	12.122957868441814	11.284270652332804	6.835809762247496	7.177720498079826	0.5471049094920895	1.3817816922709292	11.573279282271658	14.269735944011805	12.152658852401483	11.230607176484305	7.005865479566888	7.007833465247323	0.9467964989981719	0.9853988781179727	12.965810295520399	12.868898177817062	12.168182026021558	11.12573106319323
-1480.0	7.688760919496199	7.315754663124649	1.0903982510154495	0.9698679120178971	15.342161397623165	12.321638576284055	13.13515920774084	11.774410813130833	7.458114056551147	7.549129738810454	1.0423798663965884	1.0202407060606085	13.763392690691838	13.93855302816389	12.907757499602805	12.045876942814395	7.321085528355879	7.688758715070276	0.5876718344729296	1.4743161905460962	12.422978854139275	15.283971445787074	12.911296133448234	12.017713150203587	7.509024437409977	7.500050621823012	1.005552988491713	1.0612052285306506	13.880103867416539	13.821853547987313	12.978478230461592	11.854161005321036
-1470.0	8.17955655394968	7.808101301799985	1.1570220847985597	1.0317682192526538	16.3254751427059	13.17588373130341	13.91206827731693	12.505386579862895	7.956729279226753	8.034026585655658	1.1008388595268745	1.0900490652958803	14.711342716646094	14.83157510916832	13.672260277977488	12.790483649966289	7.799028378733798	8.193935980618004	0.6270578116163514	1.563521833371232	13.263729871982692	16.282623165046648	13.644550769998348	12.792999540002242	8.00584246040322	7.985366846312216	1.0608413976495703	1.1361973269963048	14.779318954139411	14.765882376210294	13.76951389348912	12.56477290304482
-1460.0	8.659414898061748	8.290319007308462	1.2204446930201043	1.0908988262532	17.280819718725176	14.0175214689425	14.657925502791255	13.217639102445851	8.445904663186406	8.507346557916565	1.1550371197887648	1.1580703898647529	15.644283763755073	15.69910952015521	14.410072932386274	13.511734018953836	8.265612484935986	8.689394218873554	0.6647624101222025	1.6484317643906297	14.088078906261256	17.256880827831882	14.346155293072819	13.549984832169221	8.492258497054706	8.459981617039226	1.1118888710302222	1.2096880940250212	15.65567995001896	15.69242976851686	14.534440392013403	13.251755296467557
-1450.0	9.124877759619194	8.758555788759704	1.2800144842678958	1.146567237657906	18.199778680995724	14.83976570391936	15.366703770456029	13.90611987295513	8.921935460038963	8.965486931593514	1.2042632432319347	1.2236703783561744	16.55447651024188	16.533662739231723	15.115559199525599	14.204169630118635	8.71714686411475	9.171519855276426	0.7003236406703027	1.7281644704927848	14.888983775467887	18.198560794833988	15.010829621223527	14.282859506437644	8.964550513944062	8.920325489025526	1.15802054799944	1.281009470835292	16.50204532400508	16.59332305151165	15.267217784360236	13.910151364451636
-1440.0	9.572844523622987	9.20935933003959	1.3351704064710586	1.1981688837917759	19.074714042901878	15.636290969562078	16.033208278772268	14.566331206304534	9.381507785897767	9.405211465401601	1.2479237137755599	1.286276934782495	17.43479064755977	17.32837513766322	15.78381841808128	14.8629859527544	9.15031782539271	9.637078673892477	0.7333152266968189	1.8019812281757195	15.659847607219643	19.10027773486345	15.634113806639526	14.986381065186814	9.41935703365851	9.363228443623697	1.198661533577342	1.3495699263937453	17.311998545025105	17.460888820686073	15.962553028698375	14.535634544480743
-1430.0	10.000671932374999	9.639802705671762	1.3854852867400165	1.2451571092271734	19.89900135526959	16.40125637912932	16.653296300593905	15.194378724408768	9.821762180012353	9.823809245126899	1.2855560735690028	1.3453817068406102	18.278612889799774	18.077362637189992	16.410733835046535	15.484253729766774	9.562342757655893	10.08328715505806	0.763366852833932	1.8692802313834416	16.39469073832247	19.95553478144988	16.212679647441938	15.655837057220518	9.853818569471787	9.78599816578314	1.2333789763869694	1.4148202139032258	18.080018469607317	18.28803722959232	16.616086865866553	15.124586992508036
-1420.0	10.406197196453418	10.04742329642498	1.4306454515909142	1.287120617477966	20.667169435745443	17.129610154818444	17.224089815603463	15.787142211972723	10.240293385262417	10.219059141717667	1.3168605830359568	1.4005643058679096	19.080183379261225	18.775828622647712	16.99315287168571	16.065122142490765	9.950884518781956	10.507861315525421	0.790186037500045	1.9296303863418773	17.088289470947135	20.759026680772845	16.74424066065871	16.287519189826472	10.265537699519772	10.186427238093962	1.2618935869475356	1.476300579076904	18.80163354038606	19.068562211735287	17.224445718585155	15.67445804564831
-1410.0	10.787746222307948	10.430436744372564	1.4705006877595324	1.323753498583307	21.374969561649674	17.81696872441315	17.743894317301333	16.342185831600585	10.635227682637684	10.589369926752902	1.3416999929607671	1.4515130654422608	19.83460636096571	19.42000622661064	17.52890439051984	16.60363639379841	10.314280068645399	10.909007319148477	0.8135566188424641	1.9827939559171783	17.736168349299312	21.506598520152615	17.227644754724583	16.878459801115934	10.652710755447679	10.562876558305435	1.2840839730623843	1.533658723131777	19.473384230141193	19.79713249017037	17.785413081512075	16.183373823654957
-1400.0	11.144103285068525	10.787537895374735	1.5050125069644693	1.3548683726529929	22.019540335342473	18.459701589213676	18.212171671283382	16.85778538011935	11.005228654413346	10.933554160008534	1.3600816451642084	1.4980035255051067	20.53781067804522	20.00743954663867	18.016643899269823	17.098883260263992	10.651339649105003	11.2853953226196	0.8333233799861108	2.0287024158358014	18.334757954032238	22.19533880975431	17.662745429876374	17.42655999711442	11.014019354711946	10.914155891603341	1.2999706591691376	1.5866255564168654	20.092879692723997	20.4694987002818	18.297686534125948	16.650425051496626
-1390.0	11.474669353316157	11.118005898214717	1.5343020117409356	1.3803956702353295	22.59926526145288	19.055010678887864	18.629573211685514	17.332877368638513	11.349414369377373	11.25116324923057	1.3721985526334797	1.539906145843994	21.186732597359786	20.53674658036044	18.456013969174638	17.55082342447019	10.961477837647339	11.636292606099271	0.849423978638419	2.067472365359355	18.88131709335285	22.823591055310256	18.050383839533644	17.930590967119638	11.348706722013862	11.239722190456392	1.309752453507094	1.6350243377078915	20.658840834670183	21.08236979642942	18.761087740424642	17.07539950302277
-1380.0	11.779179649873402	11.421665330673987	1.5585881370038295	1.4003849656648995	23.113901180108215	19.600849651934205	18.99776080833058	17.76706798451775	11.667387142759502	11.542143572914867	1.3783503980909848	1.5772012956661525	21.779185784714617	21.007791339035403	18.84739204471492	17.960361795591414	11.244623439682568	11.961328888281956	0.8618737983055793	2.099359349667991	19.37406284013203	23.39087444231287	18.39228166427863	18.390128454624172	11.656509003856673	11.539405916631397	1.3137410868087644	1.6787812150106851	21.170913898406134	21.63368989831683	19.17635243753429	17.45884254797797
-1370.0	12.057878722116953	11.698880629656882	1.57820727660833	1.4149717260800954	23.564416356059024	20.095937279232636	19.31941339732262	18.160442331897585	11.959279763181836	11.806960122503666	1.3789963323120609	1.609916876965248	22.31396437463154	21.421439667670803	19.191940150400406	18.32912419282794	11.501275139430248	12.260612756521589	0.8707418389005718	2.1247691002239715	19.81204991911514	23.89785341727404	18.69090875266425	18.805503706062016	11.93770580995492	11.81353923687585	1.3123858568977596	1.7178818846013795	21.62972684211671	22.122406149162074	19.545107480529072	17.801885993603584
-1360.0	12.311361909230422	11.950356977550054	1.5935810314118735	1.4244029195879984	23.95290261405549	20.53963118396153	19.59788590537419	18.513625945334862	12.225529161358391	12.046463111582543	1.3747011045604622	1.6381719384958813	22.79063510210168	21.779547921505152	19.49149977840507	18.659279230251784	11.732288713055459	12.534587387034735	0.8761881256382948	2.1442126555304895	20.19510211091202	24.346192707534914	18.949279542828265	19.177721735881352	12.192907765911103	12.062817762454214	1.306253097074202	1.752387801627743	22.036627261117616	22.548546335099164	19.869682891554014	18.106159214868253
-1350.0	12.54049484555252	12.177121467302218	1.6052136246396316	1.4289780840627988	24.282536497700633	20.9319635313192	19.83718044807744	18.827613481418798	12.466792183137041	12.261870094788373	1.3661025581827717	1.662148349907201	23.209665399964205	22.08483788611394	19.748356360512663	18.953568187729637	11.938837722346586	12.783969638768863	0.8783888597883536	2.1583204994937453	20.52389580690221	24.738469550208787	19.170905068418076	19.508311246316147	12.42297461065802	12.288288201063628	1.2959778386895668	1.7824271782709356	22.393726940302994	22.91316136773035	20.153049114174063	18.373647021158853
-1340.0	12.74641098794983	12.380547984545155	1.6136637987167117	1.4290749968456975	24.557365596046225	21.273492053494813	20.041799441901496	19.10380108341596	12.684061872064651	12.454677552467462	1.35390736751889	1.682091715277155	23.57219165720566	22.340762171117213	19.965366121153163	19.21507137350406	12.12248376241696	13.009701824412367	0.8776071397212196	2.1677686387250614	20.799724965417944	25.078045163302402	19.359604600469634	19.799395901397627	12.629155768531797	12.491205510463079	1.2822623974797238	1.8081931606684478	22.703741018932796	23.21811861830518	20.39871141605428	18.606686992352845
-1330.0	12.930414405154506	12.562150654361405	1.6195061935825932	1.425088223126292	24.782034200398666	21.56522594588511	20.216401144946452	19.34370759348708	12.878527696038496	12.626499091476235	1.3388287692253074	1.698273206010519	23.879962451945357	22.55121627447352	20.145517977087575	19.44701503888683	12.284905433568456	13.212920536673062	0.8741040644339109	2.1732677518529213	21.024535972280038	25.36867857763964	19.519168086929355	20.053407702239305	12.812804287425669	12.673042063633684	1.2658250730547183	1.8298956498112449	22.96963365632783	23.466138447085356	20.610379691701237	18.807678885508015
-1320.0	13.093946431184255	12.723527210865347	1.6233434295453042	1.4174474537484325	24.96193046578722	21.808607816731183	20.365855581786164	19.549080561917144	13.051369322346492	12.779173058947633	1.3216100123595589	1.710996902304284	24.135393230152097	22.72061476076392	20.29211776706907	19.65275412386672	12.427951492489441	13.394813852707571	0.8681769535434037	2.175555300833145	21.200848820293825	25.614736928639665	19.653490507299143	20.27311385097371	12.975379295494767	12.835386682909196	1.2473980278168126	1.847796995191886	23.194873855004346	23.660634210078342	20.792093244057437	18.979112789542732
-1310.0	13.238570239959158	12.86631337654018	1.6257633128771007	1.4065809036884385	25.10258580076215	22.005458973411777	20.494953612477147	19.7218291966698	13.203958001370959	12.914513415627049	1.3029649170571498	1.7205786556790315	24.341380051001302	22.85342246599217	20.408538690754	19.835656806733628	12.553491274625125	13.556710297065909	0.8601426464651164	2.1753327473745463	21.331478791361445	25.820810651774632	19.766315864845968	20.461511578812516	13.118502569070285	12.979811168266108	1.2277016631087874	1.8621554870704464	23.383026930289386	23.80547209871143	20.94786806917308	19.12359293435842
-1300.0	13.365765216193049	12.992145997125796	1.627351019615031	1.3929111646821843	25.209991303319857	22.157894504375623	20.60815244007743	19.863862799676436	13.337571929942055	13.034340457157315	1.2835720831763595	1.7273595986075756	24.501265681299003	22.95441718068465	20.498066659684095	19.998844771731292	12.663433261828153	13.699815368905947	0.8503248423227427	2.1732864827592273	21.419898341188397	25.99158884934913	19.86108936482502	20.621558584077423	13.243672091020715	13.10794258177832	1.2074204395430657	1.8732631148510142	23.537859106097606	23.905106426159527	21.081639196891288	19.243449647803637
-1290.0	13.477076611504254	13.10257538591954	1.6286452413990957	1.3768185389573373	25.2899580669989	22.26835724273498	20.709725721374642	19.977187651101065	13.453556246684101	13.140393281537937	1.2640326127648287	1.7316676897136625	24.618758747136923	23.028167745837845	20.564002228454395	20.145337814009366	12.759548740492628	13.825453274439521	0.8390274243941759	2.1700338802828543	21.46968309449482	26.131797941299972	19.940918302556774	20.756459899494264	13.352432157886268	13.22133276634209	1.1871680054999096	1.8813987954593583	23.663121495183603	23.96416310737002	21.197190177946663	19.341094072181665
-1280.0	13.573955451639725	13.198957563138977	1.6301533496802358	1.358662796454972	25.348389245183238	22.339479920548843	20.803430527132335	20.06373806466195	13.553104606766018	13.234274939762788	1.2449018701345949	1.733823522410241	24.697888673263265	23.07921279366636	20.60942395790139	20.277787010427442	12.843545154427042	13.934724973044535	0.8265661585529878	2.166128424056866	21.484790042965855	26.24606354168957	20.00853285984487	20.869202767127558	13.446182543243166	13.32139118182077	1.167508577855705	1.8868432635258785	23.7626096654896	23.98752213044797	21.298027144695556	19.418616107675124
-1270.0	13.65781137886162	13.282681065421103	1.6323226057213427	1.338763184906761	25.390948533443094	22.374182142732412	20.892573357371454	20.125497166694753	13.637473371854778	13.317519612876477	1.226618313995015	1.7341599918489004	24.74304435212986	23.11179024691897	20.637191316943934	20.398652823932267	12.917010409808515	14.028841038951924	0.8132276980695496	2.162051798570191	21.469392011613962	26.33883532728599	20.06621463198027	20.962814123381296	13.526322393590254	13.409517179693307	1.1489139713737877	1.889876608443344	23.840068783690423	23.980166971289435	21.387327635363445	19.47804863418264
-1260.0	13.729914981746262	13.354835664346357	1.635542359765409	1.3173818235046943	25.42288507707522	22.375566515803317	20.97988245121248	20.164391377226817	13.70775681275853	13.391391128837546	1.2095429001013829	1.7329713355315821	24.75874421180673	23.12978227305433	20.64996477782199	20.50995908573391	12.981264334405742	14.108844587649733	0.799285096167937	2.1581842376201767	21.427760781844466	26.414223933337965	20.115823162267645	21.040100538657157	13.594069359690396	13.486849268865829	1.1317691420183087	1.8907562276840073	23.899180790043225	23.94689359405444	21.467931024209136	19.52112345663816
-1250.0	13.791463006275155	13.416453414869748	1.6401520285467928	1.2947308721783082	25.44917027996243	22.34694640643864	21.067567543845175	20.182351926640468	13.76503828831899	13.457035492581351	1.1939498596151192	1.730536579906909	24.749692166329982	23.13682395293278	20.65002492221445	20.613581720008575	13.037537084765512	14.175736616256604	0.7849843201172444	2.154833168555978	21.364300072321	26.47613409798757	20.158789492494673	21.103775915379604	13.65059387412383	13.5544378849709	1.1163810159940386	1.889722921743416	23.943560353538313	23.892496953948243	21.542172753062122	19.549600770601227
-1240.0	13.843627320122453	13.468400077165132	1.6464367577131926	1.2709933721808508	25.474279241407913	22.29187154033814	21.15715530729614	20.1813043801306	13.810374233029695	13.515440238987068	1.1800379162780332	1.7271246412667935	24.720713305532545	23.136173022876115	20.639425742905786	20.710931646242276	13.086879703352766	14.230508083119922	0.7705596250228948	2.152233981807325	21.283501041634487	26.528112707269717	20.196119872069254	21.156280542888435	13.697007627590006	13.613196333691372	1.1029838452470664	1.887012191239662	23.97667571205539	23.82165012979819	21.61200033804379	19.564937552432962
-1230.0	13.887384895892431	13.511389529146483	1.6545774471044437	1.2462886224937102	25.502169646150513	22.213999988813985	21.249761312399357	20.163133268131055	13.844714217276207	13.567356088120663	1.1678673375973911	1.7229713158313735	24.676707599805248	23.1306101016402	20.619894771642205	20.80328339180177	13.130092084297234	14.27405370312376	0.7562183337778501	2.150480433314743	21.18983268584187	26.57331080137027	20.22849512431664	21.199922713989036	13.734238255045135	13.663876527125618	1.0916822196626383	1.88282914065814	24.00199325588142	23.738571197779113	21.678949632864363	19.568579321620415
-1220.0	13.923632324670304	13.5461565731304	1.66475449151679	1.220714686937746	25.536238777743872	22.117111643978628	21.34586273678696	20.12975445815497	13.869029937481557	13.613453650678382	1.1574712694185976	1.7183171663323882	24.62247542105104	23.122574000317634	20.592892828952916	20.891563882719005	13.16790415331793	14.307277255219061	0.7421522188485026	2.149660385385735	21.087693700250888	26.614501394811118	20.256275867555665	21.23671430279528	13.76320104483619	13.707178424844356	1.0825499087932726	1.8773920191891855	24.022810359183236	23.647188583693982	21.744145551366568	19.561785156573567
-1210.0	13.953219231285777	13.573275285968167	1.6770290445306018	1.194343168892894	25.579336188064765	22.005060438690418	21.445516813794757	20.08309039969787	13.88424184086248	13.654251596867294	1.1487952305850837	1.7133425713263433	24.56272461443659	23.1141217477854	20.559583918633887	20.97657256793717	13.200892784031915	14.33102950386942	0.7285151192956416	2.149752606636965	20.981377408314255	26.654080300574847	20.279556402491405	21.268514045488327	13.784714608158655	13.743691405203682	1.0755748138743648	1.8708602337629794	24.042232088076133	23.551131264507035	21.808280899394543	19.545868484446803
-1200.0	13.976955537879672	13.593292523083667	1.6914017303086304	1.1672220103739404	25.633739322167926	21.881828229014037	21.548372277640272	20.02497305246608	13.891340676611359	13.690136962120242	1.1417195231167236	1.7082071388302422	24.501999052141826	23.10702366847566	20.52091655803994	21.058822866470873	13.229483247663124	14.34624571351159	0.7154624959244101	2.1506495264715135	20.87507762325611	26.694088657828058	20.29827080704009	21.296837369140185	13.799618119174506	13.773907034765115	1.0706779625037603	1.8633799440223258	24.063310151340495	23.453594815218963	21.871755953435432	19.521939372992588
-1190.0	13.995473180428284	13.606738546737219	1.7078226936262757	1.1393758887246712	25.701098544102827	21.75126528485946	21.653800583292178	19.957383902996735	13.891185580256458	13.721429667747739	1.136074838218698	1.7030452579249504	24.44446791331498	23.102659488627566	20.47766744059075	21.138860343893732	13.25402109641063	14.353743982664747	0.7031172268383036	2.152202024154095	20.772672361402904	26.736117656977164	20.312245504045006	21.323173506248143	13.808614281554657	13.798263595892532	1.0677262899275248	1.8550804614839997	24.088785361780253	23.357306465489135	21.93475136081804	19.49122230153669
-1180.0	14.009491654795779	13.614221941099116	1.7261807326212912	1.110856203944269	25.782526421069868	21.617137498870555	21.76074155304807	19.882242424106305	13.884756036631009	13.7484973741032	1.1316739807750094	1.6979733249384115	24.39392318450868	23.102153982936642	20.43043705243607	21.216911916167994	13.274867125389044	14.354493180701516	0.6916106248795404	2.154216662095692	20.677716462671288	26.781453013300556	20.32123501904147	21.34858465995494	13.812503242463526	13.81726523436111	1.0665658701355691	1.846076624343172	24.1211719191429	23.26457496036201	21.997054435270144	19.454863132019014
-1170.0	14.01964613573955	13.61622645043102	1.7463067558700331	1.0816828041896445	25.8786614736163	21.483013844381336	21.868040952908565	19.801470586450748	13.872977290278593	13.771556180254224	1.1282780850394705	1.6930692135163037	24.353670343895583	23.106435229224573	20.379658665792498	21.293272067329443	13.29227259837712	14.349363126154989	0.6810100502864227	2.1564741376544037	20.59349134422965	26.83097893989993	20.32503826608352	21.373995707082333	13.811992897414502	13.831297508027285	1.0669750563291285	1.8364654511694392	24.162729802092784	23.177272733281526	22.058351210827727	19.414026345292225
-1160.0	14.026387770404337	13.613413647808146	1.7679657065590222	1.0519200486580056	25.989531514782243	21.352203971996392	21.97434963632951	19.71692147227486	13.85670239301721	13.790879314893054	1.125676384215259	1.6883618666174354	24.326399324339064	23.116161910586577	20.325734670898868	21.36800622423941	13.306410443591856	14.339290604943425	0.6714088523119519	2.1587061265893768	20.522757042975925	26.88522598012823	20.323384807808583	21.40013527456799	13.80767177766116	13.840875285862841	1.0687422668027011	1.8263068163451202	24.2152753957531	23.09684189906336	22.118124505154423	19.369827240228513
-1150.0	14.030367024514694	13.606364235623355	1.790876686696699	1.0216441248453596	26.114683498188615	21.2276748941486	22.078353877325696	19.63043104847091	13.836863586366078	13.806784265634189	1.1236212169776618	1.6838812029904782	24.31419849217657	23.131758313883868	20.269034083283458	21.44122986071308	13.317587878295665	14.325200564540829	0.6629004971499606	2.1606093509899744	20.46785089945455	26.944321901511817	20.316217718415423	21.42753753350767	13.800295262486832	13.846449235149304	1.0716182420170202	1.8156672340078421	24.280220994275577	23.02430157035471	22.175811390518493	19.32345628055018
-1140.0	14.032086332980798	13.595755308313429	1.8147092302256305	0.9909567153272393	26.253211884177276	21.111959344213904	22.17857255999947	19.543801502705737	13.814304743532029	13.819618379931738	1.1218951046358725	1.6796041887272213	24.318377722860305	23.15352157462285	20.20983973280501	21.51294241133219	13.326053717452405	14.308021224194203	0.6555451180327632	2.1618887205900834	20.430515188270096	27.00810250497771	20.303525238589383	21.456488410648586	13.79047739074906	13.848577565911478	1.0753556884012767	1.8045833810172223	24.35853913023112	22.96022288484033	22.230707534683418	19.27604973141748
-1130.0	14.031920450284817	13.582264080816	1.8391020517192493	0.9599811998034297	26.40375653997114	21.00713942410221	22.27364137902038	19.458658127689432	13.789829147377956	13.829641548955902	1.1202887064713771	1.6754905058118015	24.33950032792051	23.1815737819779	20.148482139920205	21.583043933422832	13.331991550226045	14.288616643295756	0.6493914694765093	2.162250651359253	20.41185544403894	27.076135050261115	20.285306500689973	21.48720705246741	13.778810261734368	13.84770302585491	1.0797148373019296	1.7930722003680735	24.45062828591937	22.90486851361142	22.28211239297948	19.228678232102773
-1120.0	14.030408236858422	13.566570663164267	1.8636818058854683	0.9288806754837589	26.564636077363918	20.914811850251358	22.362131247452602	19.376598494534175	13.764216255938848	13.837300766270012	1.1186370952522897	1.6714840604040546	24.377391719599384	23.21595197538089	20.085235982448076	21.651396776187834	13.33573479934712	14.267870351728345	0.6445022889085079	2.1614144943236013	20.41255104757124	27.147608654717093	20.26178530213601	21.519594907749614	13.76590423624395	13.844431853449102	1.0844670502269815	1.7811668595155787	24.556355094940997	22.858252999135402	22.32920774833558	19.182450403413878
-1110.0	14.027870459268033	13.549391512821254	1.888041538544425	0.8978488921944633	26.73378838726903	20.83606658113429	22.442891203288568	19.29891200936402	13.738069989178221	13.843028579563578	1.116786659010554	1.6675143053521453	24.431177002844912	23.25649351945713	20.02040498332393	21.71781479463304	13.337545557038004	14.24655182857195	0.6409316009856718	2.159104438986787	20.43256010130935	27.221548035753035	20.23319755100378	21.55351965013345	13.752194371542597	13.839375699304064	1.0893836226239337	1.768896366853956	24.67502119227562	22.820093109084688	22.371280623640356	19.138326198170926
-1100.0	14.024676916083354	13.531366323568434	1.9117953978887994	0.867088604984383	26.908891493020725	20.77149012818376	22.514700647732774	19.226830384342485	13.711983426759435	13.847242560395815	1.114636633883451	1.663490220693785	24.499245475395643	23.302991979475664	19.954296606010004	21.781984351388584	13.337686530952084	14.225404002878497	0.6387100116228052	2.1550983740061547	20.471295145992137	27.29676363756717	20.199856692204694	21.58864391506185	13.738175594118855	13.833046753361053	1.0942701769665715	1.756282086633871	24.805370182346365	22.789937202981683	22.407571750016388	19.09718108605333
-1090.0	14.021170784300335	13.51312591664401	1.9345696912057704	0.8368396374202894	27.087496165478704	20.721167875817393	22.57659484510868	19.16127952124679	13.686438662419093	13.850430345684195	1.1121358579878748	1.659321454367141	24.579425342878306	23.355165109231432	19.887220463778693	21.843549019886023	13.336463528882208	14.205090955885803	0.6378755849790478	2.149215601558233	20.527598170243508	27.372013418047743	20.162143079107594	21.62452150616018	13.724234152108217	13.8260471620865	1.0989656438751751	1.7433592831733804	24.945652375290155	22.767237979036505	22.43737411047565	19.059782633946803
-1080.0	14.01747939360172	13.49525580183365	1.955982895062991	0.8073543018489138	27.266871376412322	20.68479377319068	22.627703186700234	19.10308346618866	13.661774288723109	13.852958828320455	1.1092405749172944	1.6549149067037698	24.668977880376808	23.41261308624734	19.819553630706366	21.902083868537517	13.33412614385865	14.186069388601975	0.6384536198493009	2.1412925569656625	20.599902059203522	27.44579277044549	20.120516167723594	21.660622195458327	13.710627240741557	13.81884401524821	1.10330694142049	1.7301703879545345	25.093563558601517	22.751371994089315	22.46001350081239	19.02685405251551
-1070.0	14.013830924620423	13.47819224589961	1.9757331131977889	0.7788959533608265	27.444235935886667	20.661664742155146	22.66728464045931	19.052698093027992	13.63822623096759	13.855248290407323	1.1059790861172427	1.650198527263438	24.764790232686085	23.474859483805616	19.751478763106558	21.95712252778189	13.33089700778888	14.168778143855738	0.6404597905289864	2.131266949741586	20.68618123067587	27.516613321562108	20.07533120651527	21.696288477649627	13.697581072610074	13.81189217338684	1.1071897441608496	1.7167883009799294	25.24644245392662	22.74165612747244	22.474776974799568	18.998911371980867
-1060.0	14.010318401665488	13.462334923958435	1.9935642299942922	0.7517325796993235	27.616818935990164	20.65091417219727	22.694819808967775	19.01043777239579	13.615953717316613	13.857623104081274	1.102410491933879	1.6451207621853376	24.863576649490124	23.54144458571645	19.683302554473368	22.00816443094212	13.326949311470813	14.153532349548923	0.6438987348079042	2.119138527032782	20.784086670131227	27.58315936325324	20.02708904942952	21.730802561027932	13.685198391881437	13.805603726381127	1.1105348887284898	1.7033118247731691	25.401316724820536	22.737611738289882	22.48110173634997	18.976385637022254
-1050.0	14.006975133391288	13.44795101220144	2.0092729094480655	0.7261302688842907	27.781968215772483	20.651310055782528	22.709934322606347	18.9763722203772	13.594986150121166	13.860344390339463	1.0986307513195412	1.639645472695832	24.961880100677345	23.611837365594194	19.615229269166594	22.054714302885408	13.32244683919734	14.140465365269531	0.648762666401717	2.1049711210815505	20.891100690200034	27.64404412649769	19.976231253638268	21.763411890805695	13.673556914623676	13.80021138752003	1.1132974040087484	1.689855662799435	25.554948221904034	22.73881362975211	22.478481382080332	18.959538048015194
-1040.0	14.00376641808882	13.435170109943105	2.0227378913323064	0.7023468735638211	27.936937827265794	20.6616078415755	22.712302987804083	18.950250964930667	13.575206916761687	13.863612262924804	1.094768464254068	1.6337787359891778	25.05622311097964	23.68542160080507	19.54729916650414	22.09617340822257	13.317407333738206	14.129651998695804	0.6550301700168936	2.0889173237044982	21.004487840167602	27.697991114183548	19.92303447191045	21.793263081151057	13.662535771569674	13.795959916110704	1.115466502325154	1.6765760997466517	25.703960039435998	22.744883809491334	22.466338488572504	18.948423493481187
-1030.0	14.000544263178632	13.424070869103883	2.0338871886770358	0.6806283723983886	28.079457277934313	20.68058555928282	22.701886287706017	18.931777819447618	13.55645893795594	13.867504512122874	1.0909705418418547	1.62754654508767	25.143448141860613	23.761769398296238	19.479621772436584	22.132115492268404	13.311880211355035	14.12097025512854	0.6626653283166315	2.0711825015627734	21.121579301377903	27.744161703248544	19.867940617405583	21.81958218215173	13.65198408940431	13.792949091548797	1.117056537252944	1.6636414259427281	25.84508389127473	22.755867102921425	22.44425995247459	18.943169368452253
-1020.0	13.997262869967996	13.414568051408247	2.042786476042394	0.6612062008932292	28.207337118854984	20.70705332751157	22.67886941030464	18.920348620645015	13.538544796116785	13.872080738596601	1.0874425066287614	1.6210413501373198	25.22052236068808	23.84044575708629	19.412196239829452	22.162144981218503	13.305870158831446	14.1142849742385	0.6716239363583663	2.0521056016508163	21.239797539070963	27.781739818600496	19.811428246890816	21.84148293819682	13.641778640428033	13.791182541286974	1.1181528161072276	1.651272713070211	25.97511371799065	22.771858944839263	22.41197273180306	18.943653989673475
-1010.0	13.993661682939347	13.40655473993192	2.0495086854308937	0.6442713958506943	28.318792396794326	20.739883697552447	22.643448966569228	18.915298675462136	13.5212254857043	13.877207271057	1.084359666924051	1.6143525781729986	25.284990588086636	23.92092882380034	19.34496093134723	22.18587697085682	13.299248710608321	14.10935495430591	0.681836949178881	2.032017950525282	21.356712730459165	27.810233488162503	19.75373933159428	21.85826760031004	13.631631366467131	13.790598010820222	1.1188099486921987	1.6396919824794416	26.09106942832842	22.79320248047744	22.369243601335455	18.949655805184502
-1000.0	13.989515937051046	13.399705424349815	2.054241820694839	0.6300029698655956	28.412375280251137	20.778133925903326	22.59598774308048	18.91574891258111	13.504029906820518	13.882795446485643	1.0819163931977895	1.607653603508472	25.334663750760196	24.002954871298147	19.27763860877421	22.20308860180783	13.291902343827747	14.105744882040275	0.6932194364601283	2.0113716233978667	21.470144391307674	27.829425405623176	19.69521905043463	21.869092445662663	13.621168610374708	13.791038928473185	1.1191456435644906	1.6291610199868498	26.190306033855705	22.82041605018947	22.315841879172936	18.960903467338547
-990.0	13.984508792458794	13.393773830832016	2.0572320177260943	0.6185298542517067	28.486846696237357	20.821020074563826	22.537123348573488	18.92080796910728	13.486760834931436	13.888483080786749	1.080303954392731	1.601130059766871	25.368015424114247	24.085992385249824	19.210109758453633	22.213667278364895	13.283678590523259	14.103043103647938	0.7056753740811795	1.9906393859462554	21.57815064376526	27.839227935916966	19.636242135034564	21.87335083092429	13.610110521541	13.7922206086698	1.119276583045244	1.6199533264137795	26.270541551686165	22.85398972890013	22.251811386392014	18.977091285176982
-980.0	13.978354258564023	13.388331049312832	2.0587876553861135	0.6099934869437852	28.54169761450905	20.867907843839692	22.467605590053363	18.92956296166779	13.469030975196638	13.893942895100828	1.079746787919949	1.595009618791371	25.38403022029871	24.16989051214957	19.142152465252966	22.217687133495335	13.274320138725388	14.100794072140767	0.7191208197778126	1.9703573821012619	21.679230755183482	27.840000271317667	19.577221587788515	21.870490430052428	13.59804779845341	13.793849407471438	1.11938230157864	1.6123503001806032	26.330056875424958	22.894716395668507	22.177277458698608	18.997918037308942
-970.0	13.970740512308067	13.383030697010792	2.0592273148541533	0.6044585888952612	28.576498691180895	20.9184563333617	22.388234429252552	18.940913701599328	13.450477496436243	13.898878120971567	1.0804039325849781	1.5895182579533247	25.382258999618543	24.254323362524165	19.073404151274715	22.215225105563945	13.263685406709145	14.098481657113963	0.7334380143981702	1.951030299722086	21.772170915889607	27.832184713764697	19.518538888817652	21.859856681000693	13.584622434490253	13.795631085099352	1.1195901876673424	1.6066238707140603	26.36752823319888	22.943324193010717	22.092370274009895	19.02293045410207
-960.0	13.961400471651968	13.377539920032925	2.0589298612924543	0.6019611187804969	28.591468510471405	20.97232323538039	22.3000290907155	18.953879583040425	13.43093808461556	13.902859697440327	1.0824311759083387	1.5849169081368266	25.3628062303098	24.33907977532848	19.003573820897664	22.20662134513262	13.251570786590417	14.095710470117604	0.7485030769225924	1.933201742329101	21.85622516379896	27.81641151455413	19.46057446124738	21.841136348332476	13.569526275750718	13.797276422070421	1.1200780697532924	1.6030219382245046	26.38235141889784	23.00040405700751	21.99743234641415	19.051795286611164
-950.0	13.950113011425007	13.371517009366773	2.058260230706683	0.6025125027708155	28.587178685046506	21.02927297213612	22.204158880569903	18.967589247258157	13.410184243709972	13.905557901183395	1.085946405072105	1.5814650489785782	25.326339570256483	24.423867096364624	18.932471757453698	22.192373042700343	13.23781765039754	14.092078027566494	0.7642003530734144	1.9173687765174532	21.93083160322032	27.7935901355753	19.403824187306387	21.81416064956898	13.55251469898328	13.798462192730518	1.1209920799345974	1.6017881405676775	26.374368994870636	23.066523095398836	21.892961778738794	19.084278803080117
-940.0	13.936616691357576	13.364606511357083	2.0575787207551173	0.6060855820484837	28.564508117474663	21.089134779717007	22.101749391908676	18.981145151192628	13.388047456048966	13.906533435537451	1.091060232857508	1.5793874791756686	25.27390700556825	24.50839860781296	18.859786114661336	22.173024534178282	13.222266605564991	14.08712817114967	0.7804140335178754	1.9039858855529632	21.995867662673554	27.76456628220036	19.34874383641735	21.778730767265618	13.533292962030728	13.79886514462017	1.122500182375202	1.6030934449131768	26.34403186068394	23.141936792643676	21.779429535129026	19.120102774812526
-930.0	13.920803311113463	13.356774035311208	2.0571843457776757	0.6126071711447599	28.52479407807523	21.15190125059456	21.994160077207397	18.993791350713735	13.364632090625724	13.905548074485834	1.097780053644785	1.578901940435528	25.20706839937261	24.592512703847618	18.7854831726695	22.14922379082565	13.20484769623116	14.080787211276398	0.797006315265676	1.8934220184372301	22.051553774984427	27.730468594077948	19.295817149675635	21.734996688623983	13.511860725203988	13.798328568906658	1.1246979452238695	1.607077180034208	26.292391548428007	23.226872002403706	21.65757627215701	19.15908081245376
-920.0	13.90254803470157	13.34776639038753	2.0573442250053393	0.6219495923162847	28.469589075120442	21.217193655020147	21.882689643038418	19.00499537663121	13.339897460421428	13.902274501276306	1.1061060752303244	1.5801492879102872	25.127572117494324	24.67572614639344	18.709490923222482	22.121809206446567	13.185539855423908	14.072700021726813	0.813851240768562	1.8859482141629051	22.098288893214146	27.692099485785015	19.245592301944722	21.683202635816446	13.488082361293921	13.796602061597081	1.127691426837254	1.6137720844620538	26.220870012126454	23.320954150130177	21.528155143328537	19.201185230473644
-910.0	13.881788669196803	13.337617175385578	2.0582604450576336	0.6339606254193716	28.400754511920827	21.284766613569555	21.768813903436996	19.014230893495025	13.314026452047154	13.896510859380156	1.1159714220265982	1.5832460841002771	25.037503377489422	24.757669958519397	18.631929646154475	22.091618095231652	13.164328677014181	14.062851046051216	0.8308121393868868	1.8817560713706647	22.1366675041392	27.650510591327617	19.198553812353286	21.623842170435044	13.462048436152728	13.793545304171413	1.1315358134367661	1.6231727020599125	26.131448982457083	23.42363037524905	21.392045886228672	19.246441116278202
-900.0	13.858562136116928	13.326440562671968	2.0600771576764596	0.6484562442854137	28.320256855858116	21.354233972676194	21.65392331736277	19.021228582343998	13.287263499369356	13.88817211849377	1.1272774630462787	1.5882512717163224	24.939166370839132	24.837737050882268	18.553046920366295	22.059529682355347	13.141338707513313	14.051265728039086	0.8477918938664909	1.880907521143826	22.167503024182015	27.606502416969175	19.15516307759812	21.55759874689463	13.43389808667039	13.78915712346435	1.1362805007043866	1.635181890581075	26.026431111106326	23.533931506820363	21.25021283421602	19.294955504907424
-890.0	13.832994311324997	13.314326604510155	2.0628096308197543	0.6651575642150304	28.230403441932943	21.425109805010614	21.539400052409032	19.02587889187484	13.259891669975008	13.877201364680207	1.1397984703582358	1.5951258296483282	24.83494639174406	24.91548425394966	18.47324104039831	22.026425784907232	13.116685668152245	14.038044786351692	0.8646232025005182	1.8833104506286198	22.19164561960774	27.561086107863268	19.11585465431165	21.485331735122728	13.40389436807985	13.783361872518862	1.141856294575354	1.649598083301762	25.908468729676223	23.65074371043091	21.103647447161986	19.34696626993898
-880.0	13.805333251875279	13.301585222587896	2.0664151067669816	0.683775802509681	28.133360050116398	21.49671887595356	21.426615553360197	19.028162099427945	13.232408779037078	13.863670059266502	1.1533009561481762	1.60377136021594	24.72724117450982	24.990135640727665	18.393036696163918	21.993144358471607	13.09060971613145	14.023505158750117	0.8811713492101273	1.8887715501273536	22.210114764758263	27.514773320942577	19.080835220799543	21.40820605275906	13.372505974644646	13.776212299511194	1.1481836191741983	1.6661569983810092	25.7804244119149	23.77234235458636	20.953350014501435	19.402785750734264
-870.0	13.775741399348501	13.288495605574083	2.0707451448903837	0.7039718229755094	28.031379158033488	21.568347978856476	21.31682488576563	19.028327427789637	13.205179063854667	13.847661941614415	1.1674845744521294	1.6140001390247587	24.618467183284867	25.060946698584768	18.313168964358507	21.960467636534247	13.06328582101716	14.007911838102194	0.8972794134053085	1.8969628876307976	22.22382556001649	27.468230593718854	19.050430449755364	21.327414684628128	13.340113887202058	13.767737198609355	1.1551165356750637	1.6845016306441032	25.64528077796891	23.896915494309948	20.800379231947723	19.462817777794033
-860.0	13.744541151153175	13.275415791621743	2.075561659408506	0.7253567993404736	27.926767627803503	21.639097355196412	21.21122513026939	19.026820480999657	13.178711017655095	13.829357807683744	1.1819944821993476	1.625539891429736	24.51090015288195	25.127180676203185	18.234476653037873	21.929210903215655	13.034948797511358	13.991709936114006	0.9127737566172903	1.9074333429898038	22.233831825953946	27.421857018083212	19.02471679332943	21.244534598643458	13.307207629707861	13.758098929624664	1.1624609219300472	1.7041791704033287	25.506048720459315	24.022476817620202	20.64585429059813	19.52754173988507
-850.0	13.712088446403438	13.26280274489518	2.0805527724450124	0.7475183880551596	27.821570988018625	21.70814743457285	21.11094715935265	19.02404382228748	13.153477830051044	13.809099675679732	1.1964290556921937	1.6380672198935096	24.40678050436157	25.187953317198094	18.157994321076178	21.89989803081521	13.005989890835	13.975319667628021	0.9274851126141154	1.9196293962344824	22.241047599791468	27.3760054449921	19.003640679615238	21.161163206840104	13.274435175400491	13.747415558780853	1.1699640560133466	1.7246991775373048	25.365751809416896	24.14682149404946	20.490834897513622	19.59738781001311
-840.0	13.678853783027467	13.250975983907553	2.085359876365157	0.7699953103001086	27.71789454582293	21.774502895659257	21.016846103862168	19.02060952583162	13.129998650901989	13.787167405878277	1.2103543258945617	1.651196298219492	24.308044251516492	25.24255838126105	18.084734198756014	21.87300284918316	12.976704114347863	13.959238192574588	0.9411921973729335	1.9329539116646897	22.24636035271128	27.330942683773255	18.986942102839013	21.079031192255215	13.242373959439282	13.73586782136228	1.177328621269738	1.7455195690020862	25.22717606503201	24.26790361892944	20.336282912168834	19.672822333308822
-830.0	13.645173787247204	13.240353217386053	2.0895736078002516	0.7923053399787342	27.61745656999009	21.83742698015151	20.92978494413362	19.01727612489316	13.108678687616687	13.76391055744798	1.223325569013819	1.6644813322140395	24.216512511041756	25.29026426873487	18.01598404617748	21.84888706265342	12.947415859751343	13.94389429587994	0.9536720719780652	1.9467392796269423	22.25069678438509	27.286758617039904	18.974371048650426	21.000011574936927	13.211596637115193	13.723599476147413	1.1842339962004058	1.7660470453299955	25.092988616991278	24.383667862631455	20.183315857282107	19.75429341402618
-820.0	13.611593536852693	13.23118815343379	2.0927596521845926	0.8139600935558194	27.521811588865262	21.89602638155695	20.850357661566903	19.014735253862018	13.089931362925709	13.739719319785063	1.2348738541978215	1.677468884375079	24.133645077475556	25.33036913706285	17.952992291739093	21.82762014790931	12.91845388138324	13.929762171523505	0.9646819919737548	1.9603063188899248	22.254699667178073	27.243506663348555	18.965379239957787	20.92593685272406	13.182714888599216	13.710762377655191	1.1903094934053151	1.7857134415883378	24.965463871972705	24.4921748260459	20.032877904618232	19.842084464636617
-810.0	13.578499830313381	13.223799321125298	2.094483468016881	0.8344737629421092	27.432165719893465	21.9496789416314	20.7790396760829	19.01366606099093	13.074118743528299	13.714938424305156	1.2445529127767097	1.6896863583803867	24.060601714052282	25.362370785131223	17.896958591261974	21.809188763950633	12.890104553582793	13.917261747987142	0.9739959220176223	1.9729614475852928	22.259008424707574	27.201157476506744	18.959258941116573	20.85866641902999	13.156246859929094	13.69751374617632	1.1951855261218454	1.8039518107334975	24.84651668767816	24.59181788783534	19.885862202476588	19.93639449721936
-800.0	13.54633509245633	13.218277535323212	2.094350467345267	0.8533804788635394	27.3496596253479	21.9978189710285	20.71605603795964	19.014751702318847	13.06142236974118	13.68991972721251	1.2519231543458247	1.7007133573275282	23.998280534664215	25.386003695048615	17.849070414583103	21.79334802727061	12.862610494791943	13.906688669518072	0.9813351270809088	1.9841239618204927	22.264203052632475	27.159730410234193	18.955226218648914	20.79988586928158	13.132618271791182	13.683936763212051	1.1985016804249211	1.8202501329813146	24.737617544786918	24.681506390575954	19.7430989531782	20.037223839274866
-790.0	13.515596756425545	13.214831769857302	2.091975785170397	0.8702197552824285	27.27488145445376	22.04009621932998	20.661600082407407	19.018521744719852	13.052134439534669	13.665078054694582	1.2566011263953012	1.7100912120375726	23.947257708867017	25.40096803051428	17.8104687314189	21.77971850694598	12.836313002948708	13.8984121659994	0.9864462528995251	1.9932029451231281	22.270594852908243	27.119165467091545	18.95231652535597	20.75127784945256	13.112244820403715	13.670314929307583	1.1999104074475069	1.834097701493363	24.639848466795105	24.760230295680582	19.60538903392282	20.144406869663463
-780.0	13.486726334808642	13.21339870332612	2.087094296409909	0.884601197455942	27.208195133135973	22.07632313985083	20.615414942762467	19.02546910809826	13.046278571475254	13.640765797786093	1.2582739713164433	1.7174798280561858	23.907677257044348	25.407306911435363	17.782107445719674	21.76761837619413	12.811420005033327	13.892609713551181	0.9890677500165203	1.9998062166915305	22.278430530614724	27.07940019941902	18.949508485484902	20.714089077299594	13.095451986328726	13.65668327093645	1.1991242346338362	1.8451208724592496	24.55367083429025	24.82764324525473	19.473323134181125	20.25748861245546
-770.0	13.460046354453581	13.213938176310098	2.0794945903988227	0.8962072819572344	27.14967414374896	22.10647170115875	20.577361721833604	19.03587619450877	13.043862511788245	13.617255201805563	1.2567004946990241	1.7225942324143322	23.87939437348938	25.40520269706739	17.764898603611545	21.756319925357026	12.788124123305305	13.889376238574707	0.9889962913064961	2.0036096854558694	22.287797167228216	27.04039442685936	18.945644162166992	20.689614975994303	13.08235269009046	13.643222201323846	1.1958941023460852	1.8530385405478609	24.479135105872608	24.883736617809557	19.347607198638848	20.375781133980293
-760.0	13.43594128403755	13.216197545919206	2.069085513796111	0.904747090433915	27.099161135193473	22.13069305216054	20.546991679205362	19.04981928627936	13.044784587810593	13.594779303666265	1.2517003108495492	1.725236105301315	23.86197626332029	25.395053823500476	17.759480135177327	21.74485126089999	12.766585296252096	13.888692729963493	0.98602464299546	2.0044413672825976	22.2985807830813	27.00225151974462	18.939607596338007	20.678591546188517	13.072960420832386	13.630069841434846	1.1900360268149077	1.8576544168989226	24.415814394002133	24.929005738338304	19.228649437335758	20.498384105302172
-750.0	13.414771118066886	13.220041755251557	2.055841309660325	0.9100683145977847	27.056082488912303	22.149229568696573	20.523634727059413	19.067124191127323	13.04890809581657	13.573692777494164	1.2432176344937411	1.725286771493831	23.85460460921798	25.37729977119465	17.7661954061668	21.73206037763418	12.74703573183737	13.890558989521296	0.9800128089727415	2.002265000929119	22.310459045294962	26.96495091117414	18.93022329909767	20.68134291245952	13.067305240696198	13.617444253159308	1.1814682614837173	1.8588727940682455	24.36282276182527	24.964127610220576	19.11678300403339	20.62397072660103
-740.0	13.396872928761947	13.22506607814777	2.0398810354899335	0.9120948287021279	27.01981852289407	22.162460067466398	20.50660636655291	19.087451220750342	13.056042398629174	13.554120197604316	1.2313059319052617	1.722740185148254	23.856183342659865	25.35272767333041	17.7853068572952	21.71669888834662	12.729554337872884	13.894839052617037	0.9708798030212921	1.9972072926963096	22.323039915915153	26.92862950952285	18.91639253741103	20.697938694832263	13.065276822038882	13.605414044677186	1.1702070727518978	1.8567243620482474	24.31890511191217	24.99031361367712	19.01234326910407	20.75101715320502
-730.0	13.382439280450422	13.230914636679643	2.021441321561344	0.9108359760621254	26.989453023472354	22.1708707518085	20.495113456690092	19.110319539071938	13.065888584760595	13.536192709432706	1.2161319448923211	1.7176811656453366	23.86556021375188	25.321988222308267	17.816735511905634	21.697598455713578	12.714237185478407	13.901281369419815	0.958589601768876	1.9895534865045825	22.33570736126309	26.89345330361295	18.897137371175756	20.728078394837976	13.066609466358685	13.594124678118986	1.156373335297768	1.8513381671329951	24.28258459525053	25.008825270348176	18.915491329159625	20.877933790700453
-720.0	13.371625240415783	13.237300982911911	2.0008150555070947	0.906431928580844	26.96392041034923	22.17491744865405	20.4881651601544	19.135010409101927	13.07817462285398	13.520045632449605	1.197930644568977	1.71031094697766	23.88117596072783	25.285940107811562	17.860332859897166	21.673233473972065	12.701150602747743	13.909694538544295	0.9432087212477843	1.9796723075105298	22.34756127861213	26.859690908415367	18.871565924161988	20.77094042725223	13.070993475340293	13.583807121321563	1.140154634177138	1.8429674971190546	24.252016954089743	25.021161946579753	18.826427047940992	21.002609202429372
-710.0	13.364650272947882	13.243808482352327	1.9784073129866748	0.8990849329622138	26.94216923107162	22.175120623127324	20.484814970092984	19.16071393087251	13.092581364897717	13.505797525674522	1.1770613622857566	1.7008834300141003	23.90152741866807	25.245464915728363	17.91564234357733	21.642325621438154	12.69042147157469	13.919763595019734	0.9248548496309831	1.9680562874611127	22.357818768462234	26.827571780135916	18.83899897958192	20.8254456505153	13.078121055256808	13.574621163470201	1.1218571782957265	1.831916156968304	24.225353932954693	25.02891311714553	18.745188422715824	21.123075062193784
-700.0	13.361614659813208	13.250058071060453	1.954697735334762	0.8891332022453317	26.92309355614775	22.17175496751491	20.48409659542483	19.186421889406546	13.108799198742123	13.493476419936732	1.1539861512754404	1.6897593316245283	23.924966305802805	25.201292034033727	17.98200538760561	21.603577809542124	12.682082255410783	13.93118414101648	0.9037441349076959	1.955309153145104	22.36533260125739	26.797392187957175	18.798977364239786	20.89007933067756	13.087626761197555	13.566703342170227	1.1018873497618424	1.8185983059655624	24.2007220839981	25.03337276345568	18.671756324272764	21.23719512499195
-690.0	13.362568430159715	13.255771845435099	1.9302115132171758	0.8769531400606652	26.90549164185492	22.16528844131269	20.4849923827412	19.211140469147846	13.12652954871623	13.48314731338414	1.1292463088566347	1.6773060430604751	23.949931431281193	25.154159329099365	18.058717004708313	21.55569993368974	12.676162877700516	13.943703063390364	0.8801541264419838	1.9420570750238078	22.369061172562215	26.769436099184574	18.751247862202487	20.96308287416647	13.099150943955397	13.560236627121121	1.0807308234662334	1.8034256487370572	24.176285747579254	25.035892065722678	18.60612267744802	21.34277856343402
-680.0	13.367544976241215	13.260624378437386	1.90551590851058	0.8629978086766747	26.888523006384347	22.155956891364696	20.486653265640086	19.233800545647846	13.145535489602102	13.474755029616153	1.1034155879053749	1.6639752545191147	23.975067712202847	25.104743812884152	18.14499704623594	21.497566949529222	12.672762476570202	13.956934315219886	0.8544319843589214	1.9289748485402465	22.367880572146667	26.7442074129598	18.695894230609355	21.04245747667847	13.112336291534321	13.5553315198234	1.0589101004137922	1.7868954792420864	24.150524079975707	25.037598888739048	18.54835709600687	21.437648128337898
-670.0	13.376547650957825	13.264413920350945	1.8811742433106946	0.8477565799806873	26.871268870615665	22.143957949944593	20.488210048964397	19.253412955815403	13.165551539292581	13.468360264587849	1.077133162109925	1.6501877815312753	23.999013682243223	25.053614693990966	18.239895380613024	21.428271132584015	12.671895677891975	13.970667803854042	0.826984344894945	1.91670958787258	22.360730981136303	26.7220288525764	18.633107662920278	21.126155300333068	13.12684094779454	13.552180182653686	1.0370127724921994	1.7694625716299932	24.122033560459055	25.03935371507814	18.49844925024228	21.519785381395643
-660.0	13.389363211183413	13.266994881222127	1.8577635873801535	0.831727707573989	26.852956699718355	22.129162379481574	20.489079816635712	19.2690541540978	13.186412527031724	13.463769207780443	1.0510410513380704	1.6363838199389906	24.020653295031686	25.000940358362172	18.34263875935665	21.347082888578214	12.673555968335933	13.984550243069062	0.798244936600677	1.9059040137792675	22.34653740216328	26.703064453040035	18.56353158856956	21.212031320200207	13.142362909082168	13.550747714189132	1.0156338125932065	1.751597762023632	24.08974903112778	25.041425054664376	18.45654235537797	21.58737788445559
-650.0	13.405990732059031	13.268309516270065	1.8357908046578404	0.815448601902694	26.833185088317173	22.11160680640781	20.48873052238551	19.279916535723917	13.207938379020263	13.461095678131223	1.025786473151941	1.6229669512175078	24.039232088760873	24.947072623290538	18.452348720966544	21.25353326428605	12.677767661061973	13.998499461778394	0.7687192403134504	1.8970964834293007	22.324383558821882	26.6878594542161	18.48789943578045	21.298016393566996	13.158665055363755	13.551252412362196	0.9953756184406265	1.7337274009453898	24.05306903443177	25.044121317122553	18.422719400167963	21.63886615064931
-640.0	13.426173209731799	13.26835540652013	1.8157766332657075	0.799395593565233	26.811547818637525	22.09095583150439	20.486901550306513	19.2853975227032	13.23001704524039	13.460189748118053	1.0020209856821478	1.6102918040483372	24.054114780836297	24.89188947778054	18.568302044475004	21.147470834916422	12.684481082209023	14.012302074088788	0.7388709548936254	1.8908210010758932	22.293539239217775	26.676401439311757	18.40728647146185	21.38217694479933	13.175516144405885	13.553681155718742	0.9768450031243203	1.716222135631531	24.01161873844602	25.047075365237024	18.39723053856124	21.6730143469942
-630.0	13.449658818956518	13.267108977928617	1.7981317715319405	0.7840267292829558	26.788120097022585	22.066944398485504	20.48354523431887	19.28503379432225	13.25251447787515	13.460907098992736	0.9803322436530175	1.5986473268178685	24.065084694733656	24.83541571030854	18.689853738684224	21.029013739088168	12.693660414234449	14.025715237522514	0.7092029643113775	1.8874427513927905	22.253586923391975	26.668922939238062	18.32290532928169	21.46279529135937	13.19276591617346	13.557907593653189	0.9605898538810147	1.6993808000677282	23.965606296304294	25.04983768539027	18.380427455824677	21.688852450034357
-620.0	13.476188430255831	13.264758031303629	1.7832133711548859	0.7697338009606883	26.763045734503272	22.03911689431187	20.47887003824658	19.278661597337692	13.27541794142733	13.463184204042443	0.9612060986188231	1.5883023182250617	24.07222524404876	24.77727772586022	18.816507691128386	20.898679165764968	12.705223310662637	14.03874358516757	0.6801686277691935	1.8872568239205838	22.204207406493474	26.665439920038693	18.236200486283604	21.538476984170806	13.21033045858304	13.563946372746926	0.9470630248116981	1.6834842458218024	23.915484315959883	25.051539138192194	18.37275838010974	21.685902906929183
-610.0	13.505388512209475	13.26136249377476	1.7713065974859294	0.7568633632227126	26.736673537728255	22.007036035907284	20.47316880887323	19.26623939466861	13.298581703171177	13.46684778641238	0.9451394877470124	1.579400768292657	24.075849774440215	24.71710448603298	18.947801015278596	20.757153258655396	12.719012445371636	14.051224646590246	0.6522234216802555	1.8904385852321468	22.145392416293962	26.665883407367605	18.14856417823735	21.608085874078835	13.228058521229954	13.571627325372727	0.9367091079308022	1.6686945043926127	23.8621138971322	25.05107267928533	18.374608086191554	21.663988892368355
-600.0	13.53689197510384	13.257100017665266	1.7626231386171198	0.7456379111287824	26.709635005331954	21.970128246609857	20.46718959986924	19.247954127999865	13.32199112220685	13.47171993251681	0.9324831136236379	1.5720334303235295	24.07659964927075	24.654363308947737	19.083449517153007	20.60562123967087	12.734868329650311	14.063120691082199	0.6257472022291344	1.8970422079094587	22.077451478287063	26.670019013065072	18.06154360837465	21.67101776909259	13.245929941215282	13.580758686233038	0.9298648296723416	1.6550864321031802	23.80664867107992	25.047150553008986	18.386586254379942	21.623417829528613
-590.0	13.570299664818897	13.25213559892574	1.7572794861304766	0.7362181140256924	26.682654307012125	21.92785195338015	20.46176667799342	19.22426286853129	13.345578629824885	13.477628968054523	0.9235125448402683	1.5662088935263663	24.075259141082235	24.588508597048598	19.22335769512847	20.445434011075772	12.752597211247256	14.074383253438713	0.6010727923281219	1.9070113988581159	22.000958185150676	26.677473823150624	17.976735782570035	21.726972389804132	13.26387430506371	13.591159145987122	0.926763018202334	1.642685999994676	23.750422179407007	25.03840867103372	18.40934961430906	21.564828146542236
-580.0	13.605171887587886	13.24664558104997	1.7553297644953687	0.7286657909003559	26.656602110165377	21.879777185231664	20.457796310365612	19.195728804993646	13.369261504884912	13.484388427486302	0.9184125429081694	1.5618652768547252	24.072843024105026	24.519028471716453	19.36728914025768	20.278238389486084	12.771909772618704	14.085029500398266	0.5784570447406179	1.920205138849321	21.916738966550554	26.68788068491696	17.89554122230963	21.776013428840663	13.281913152723524	13.602505461003123	0.9275485934965121	1.631447808524388	23.69499462963673	25.023496621098975	18.443381133827177	21.48924780327585
-570.0	13.641007924672557	13.240791973351667	1.75673541157778	0.7229702989824017	26.63234166790956	21.825370959901726	20.456425540145535	19.163198165954032	13.392849524858834	13.491839460036335	0.9172683260676804	1.5588738705445258	24.070466997201656	24.44520970618174	19.515289994814527	20.105932877135743	12.792524538285557	14.09499273047182	0.5581171512692414	1.9363566323280172	21.82581153203178	26.700572105893905	17.81937885907111	21.81871952380262	13.29993746262385	13.614546275837565	0.9322792787935703	1.6212490572421372	23.641896096267164	25.000980489663963	18.489342606403415	21.398075761164097
-560.0	13.677365850443007	13.234630036994856	1.7614054427958354	0.7190162276293154	26.61077644736505	21.764208329527396	20.458741049197545	19.127423389609707	13.416262752802632	13.499674732548884	0.9200622009861321	1.5570510621926403	24.069234075348927	24.366494241341414	19.667171342679644	19.930488570470548	12.81403859489872	14.104282089874117	0.5401814282371054	1.9551315166904248	21.729323480974415	26.71489798331572	17.749406474736837	21.855776787778815	13.317926732700595	13.626875253888329	0.9408928026873229	1.6119383303232897	23.59257906218076	24.96967959022767	18.547527578002757	21.29298019449821
-550.0	13.713813019935875	13.228271592033945	1.769172906179485	0.7166473913203886	26.59273699853531	21.69604097994748	20.46598245698062	19.089532124064306	13.439355365412505	13.507712491913042	0.9267129375201532	1.556159258173331	24.070305025439005	24.282366844201817	19.822936085568482	19.75420579426951	12.836144461503766	14.112876456578928	0.5247192317944879	1.976137144489087	21.62868356934188	26.73004720940645	17.68673326869259	21.88844488853686	13.335853999475187	13.639165004776173	0.9532570341071509	1.6033189335579183	23.548529544458077	24.928482955212015	18.618292395439283	21.17612888988556
-540.0	13.749806584209404	13.221794870640572	1.7797983535222563	0.7156173313813478	26.578978268496726	21.62067590297512	20.479042092647163	19.05046771108899	13.461916747269711	13.515691315815651	0.9370282430090628	1.5559077561219017	24.07484400399539	24.192287529123114	19.982271829056625	19.579163559267194	12.85840330807688	14.120741171252655	0.5117412195699866	1.9988770513642022	21.52528317850107	26.745203883906793	17.632068536393465	21.91784947279351	13.35360737244821	13.651030519484427	0.9691385479307121	1.5951367081665482	23.511014979430296	24.876514936435125	18.701676955613827	21.04948143775684
-530.0	13.784880326471978	13.215145097695178	1.7930149693851316	0.715640174174159	26.570078204950025	21.537936676587886	20.499005943225338	19.01118387203909	13.483649105743497	13.523380218471111	0.9507680631237913	1.5559862021103268	24.083680546754707	24.095873695231884	20.144863502830027	19.40764431871186	12.880330868177627	14.127833630686343	0.5012041875739424	2.0228420244883627	21.420477442010483	26.759425175646893	17.58603502756835	21.945409388713035	13.37099964295696	13.662117844621076	0.9882479526699776	1.5871311006475475	23.480993675328882	24.813088498609705	18.797488923217852	20.915499233986555
-520.0	13.81859256316169	13.208304191523974	1.8084994023603314	0.71644577045955	26.56643945915287	21.448121119156074	20.526572529955356	18.972715213097707	13.504333812234334	13.530532805106937	0.967651054381377	1.5560825559910951	24.097833080399216	23.99284596325662	20.310272566794374	19.241742566507703	12.901489405963225	14.134125754031555	0.49302852507596345	2.047517413913929	21.315727443540027	26.77195196819745	17.548923787870812	21.97256191685163	13.387916908995791	13.672052751811783	1.0102224520266452	1.579082958988554	23.45928981546108	24.73799270072783	18.905284630972847	20.776599490259926
-510.0	13.850526475237825	13.201243704844808	1.8258870200348563	0.7177052773849197	26.568105123274613	21.35142564904817	20.562293876154545	18.935889535234757	13.523733159568675	13.53693528507649	0.9873230746488695	1.55585657619321	24.11783028526371	23.882935751929022	20.477799369500016	19.083456750169024	12.921527099784218	14.139518548446894	0.48707168171572196	2.0723517834561966	21.212188256520328	26.781866508291422	17.520877271347576	22.00054048776914	13.404236229325955	13.680488155428204	1.0346586785148424	1.5707122342954096	23.446204953395114	24.651129016856146	19.024271570173312	20.63522818445311
-500.0	13.880291634420994	13.193822335576133	1.8447307449252663	0.7191282900329128	26.575034129945212	21.24833020372113	20.606373788814306	18.90147862388673	13.54154712474754	13.542350593275154	1.009407480248799	1.5549448089589797	24.14411682532401	23.766142543900486	20.646555888443363	18.934566161664605	12.939929484406836	14.143991189859507	0.48318191461038373	2.096757155417686	21.111037801273465	26.7884223027675	17.50161084796329	22.030597209951004	13.419730630309326	13.687108113986486	1.0610883954524615	1.5617658882434031	23.44184271875655	24.552846260271416	19.15320792438374	20.49391815313806
-490.0	13.907611264274912	13.186040407442135	1.8646079038198229	0.7204135400364968	26.586715724540888	21.13967717867513	20.65888662961897	18.870182713905287	13.5575529074192	13.5467165301739	1.0335263447987235	1.5529986664918412	24.177009539922384	23.642470736892566	20.815603463953998	18.796701700188052	12.956425384287924	14.147534442526743	0.48120159585116945	2.120165481773484	21.01321837260041	26.790989366985116	17.490924611481187	22.063697645124694	13.434301922556982	13.691722527542119	1.0890557082419758	1.5519915876146186	23.445927350271365	24.443813486724423	19.290748326660367	20.3551044552535
-480.0	13.932022111535291	13.177786788111144	1.8850424134597674	0.7213339569607996	26.602599123766385	21.026368350797473	20.719468306525897	18.842435432130163	13.571536901655218	13.549671513696108	1.0592979015310828	1.5496916261364584	24.216616096896626	23.512139713937067	20.98369434886076	18.671098317469276	12.970600340451032	14.149983349530038	0.4809495752767936	2.1420512016651876	20.919557905499413	26.789070008678284	17.488181657266093	22.100536836738474	13.447698529992689	13.693996406550468	1.1180793433718825	1.5411878795261806	23.457885015646855	24.325073325051225	19.434988105099258	20.22111247801212
-470.0	13.953338464785407	13.169056572932284	1.9055628748333544	0.7216884555865815	26.621697627423234	20.90959874011607	20.787548876684212	18.81850909001309	13.583340542722741	13.551177467040908	1.0863755859891033	1.5446934402969899	24.262818993663746	23.37543268119338	21.149526952457617	18.558684231782845	12.98224667692302	14.151352387821143	0.4822487208216211	2.1619151013018403	20.830572144515102	26.782325635700005	17.492763249198347	22.141423857308553	13.45979058613989	13.693872656022812	1.1477033519938502	1.5291564499548385	23.47684602911033	24.19785228754177	19.58386170943162	20.09405636779186
-460.0	13.971296137119108	13.15970373651781	1.925675873721917	0.7213415575712678	26.642946837371284	20.790693938140688	20.86218076018991	18.798653796213866	13.592696909771178	13.551086023482577	1.1143800915240327	1.537745948375546	24.315347401430532	23.23282616510823	21.311740485787098	18.460049901093303	12.991067670702646	14.151526380085715	0.4849393729592192	2.179282834278975	20.746732749025355	26.77051163933278	17.503831140996116	22.1864823720359	13.470335591417328	13.691188728241697	1.1774524610717392	1.5157682416440834	23.501661334575783	24.06376321495795	19.734991872908072	19.97597755580042
-450.0	13.985695977363099	13.14986273640928	1.9449061189294017	0.7202364368597904	26.665210532205787	20.6713043796409	20.942444694638986	18.782816329071725	13.599587987396843	13.549346667528267	1.1430101656364564	1.5286105183893615	24.373958000380934	23.08501119383235	21.46890973248949	18.37558386411155	12.99697653224339	14.150522656399758	0.48886179434596944	2.193776042615646	20.668316231824445	26.753825910773163	17.520646894030385	22.235465963474137	13.479236604953009	13.68598376919675	1.2069050191258857	1.5009354239647776	23.5311142767521	23.92476976482302	19.885962809672893	19.868667601409015
-440.0	13.996356385227003	13.139660533891524	1.9627533489582947	0.7183642330169991	26.686970827032102	20.55312339063065	21.026961098977974	18.77089530602087	13.604070403071429	13.5458485108441	1.1719746372688737	1.5170603405545617	24.43811974498167	22.93261527797278	21.61967284689873	18.30511472991337	12.999961153935118	14.148294277345343	0.49390767644053235	2.2049868929053513	20.595373145345786	26.73234746426555	17.542281660764065	22.287804255562737	13.486464289428922	13.678228034266164	1.2356567743711129	1.4845735156563638	23.563663643628125	23.782843839954005	20.03404767732988	19.773724854153198
-430.0	14.003251368545275	13.129075896894623	1.9787688375879173	0.7158008979046947	26.706863162898404	20.43806486143647	21.114354025233606	18.762646779689597	13.606077967295025	13.54060808717197	1.2010389345489247	1.5029472482616546	24.507392821955403	22.776542334887992	21.76271449679569	18.248294136223073	12.999956896338585	14.144858590124889	0.49994898481745736	2.212663149813486	20.527922759858274	26.70655952592605	17.56792829325505	22.34266832946164	13.491857287293106	13.668061409658863	1.263353555011461	1.4666871756764843	23.597745367975598	23.640392375605582	20.176668402404335	19.69242132824124
-420.0	14.006275616662109	13.118351234285187	1.9925410796200862	0.7126850697870378	26.72358797587886	20.328158668349193	21.203256844697183	18.75776268887582	13.605719657966905	13.533650933429694	1.2300105648563138	1.4861801119180882	24.581310964065057	22.61789651176485	21.896996892274622	18.204459344878575	12.997155690263083	14.140155794718178	0.5069199672617087	2.2165898394287447	20.465975341426226	26.677134578623665	17.596992899257994	22.398962265112456	13.495448290910552	13.655589591241966	1.2896989774553398	1.4473213153394673	23.631906384387037	23.49988764359498	20.311273719916784	19.625938418628994
-410.0	14.005421334020086	13.107749106629761	2.0036905430660497	0.7092216190058274	26.735805852577645	20.22540036442298	21.292080404910518	18.755903663310086	13.603274393657168	13.524957559780452	1.2587292057784094	1.4667324205022192	24.65939058697807	22.45772612171792	22.021597937253635	18.17258891366383	12.991689779709947	14.13430454990262	0.5147665138714723	2.216638061401265	20.40940964709229	26.64480236259626	17.628779031096148	22.455436133433036	13.49729647215927	13.641016737324614	1.3144374117092306	1.426579327799845	23.664586474505285	23.363847947121826	20.43539587992909	19.575077728788006
-400.0	14.000657585571796	13.097577666444112	2.011928823462961	0.7056610094097561	26.742413229705086	20.131732422851993	21.379583696935054	18.7566994431661	13.598908932562262	13.514635279805661	1.2870939671213586	1.44465508820682	24.741125453908182	22.29728257805683	22.13604820911964	18.15154758112103	12.983793116161182	14.127343277556548	0.523436398143822	2.212814403501084	20.358296759614177	26.610287190183655	17.66290995059192	22.51084296456309	13.497391844581204	13.624652615188587	1.3373699916622939	1.4046474492001424	23.694349645686213	23.234848490839006	20.54704471381739	19.540426653292624
-390.0	13.99216877109896	13.088130902430999	2.017014245430096	0.7023044448503772	26.742423057660467	20.049105197181092	21.464532827665412	18.759845221054395	13.593017390093776	13.502775451241508	1.3150435806996215	1.4200563143422018	24.82615054199765	22.137806372827058	22.24007989882517	18.140079415234524	12.97382775267775	14.119386747547463	0.5329202961805866	2.2051799626795963	20.312473068052576	26.574674013367257	17.699082296378204	22.563934146721774	13.495951993567031	13.606760367260474	1.3583569596359188	1.381748268560671	23.71988035058103	23.115459203987967	20.64441021234313	19.522437107483128
-380.0	13.98003458825132	13.07979828701674	2.0188057275064777	0.6994905367638801	26.735155787803958	19.979267183678285	21.545849573960485	18.765060970775657	13.58589809686196	13.489548152547016	1.34253939229457	1.3931579863005124	24.914106494905443	21.98064242992101	22.33389250153104	18.136664397647273	12.962173901536985	14.11051949232013	0.5432179928085964	2.1939256313295132	20.272022579708622	26.538913086118274	17.737262282749192	22.61337381346101	13.493121055475717	13.587677146153815	1.3772985975517695	1.358208754308331	23.740075716268745	23.008120971429026	20.726192392634886	19.52115476397598
-370.0	13.964423820823487	13.073055861005827	2.0172553443737864	0.6975659680976303	26.720125955143576	19.923753295395937	21.622790879934378	18.772249886696457	13.578084521348217	13.475072197724876	1.3695858694584009	1.3642408628625566	25.004708062657	21.827052388011637	22.418047698593085	18.139946543792597	12.94926664398003	14.100946865846687	0.5543337046750437	2.179340313171747	20.236966917953215	26.50400337058269	17.77758548760761	22.658177293212336	13.489172746167739	13.567778390298773	1.3941533128668284	1.3343988979905685	23.753964388004555	22.915103542330744	20.791619205609173	19.53656773486092
-360.0	13.945597653574024	13.068187421758287	2.0124193773101977	0.6968806442721736	26.697122574095673	19.88385754304213	21.69471381891462	18.781297780500733	13.569956943139502	13.459517963494328	1.3962064264408465	1.3336736561920342	25.097627145602004	21.67837815735783	22.493421382194455	18.148355194559247	12.935526267090092	14.090793240125304	0.5662897238792284	2.1618037081751145	20.207424334799505	26.470888139924778	17.82020716241829	22.697424666117264	13.484345655322311	13.547376495321595	1.4089210348050258	1.3107584624784694	23.760819413436923	22.838431215773344	20.840291187463123	19.568314027348308
-350.0	13.923819032932256	13.065675254657926	2.004444721856355	0.6978068489640175	26.666343267595437	19.860498477179984	21.76140988864912	18.79229607449355	13.562051421987356	13.443100655756206	1.4224676706708546	1.30189508645417	25.192672450780965	21.535875559327632	22.56125827508651	18.16059678511472	12.921551685033576	14.080201799389101	0.5791085262622648	2.141809299885141	20.18354244345269	26.44052565547153	17.86562399111755	22.730497883655914	13.47896426121319	13.526897813396639	1.4216594838225862	1.2877832353094036	23.760148008508125	22.779898723094956	20.872437059867895	19.615989291940345
-340.0	13.899383139970178	13.065855710055867	1.9935738742081706	0.7006892114603271	26.627948520020848	19.854360767846234	21.82283671158662	18.805395135212724	13.554781370961583	13.426043245921527	1.4484274962835533	1.269419873781404	25.289662191004098	21.400530679369318	22.6232236520509	18.175200868234256	12.907725492566192	14.069420892172921	0.5928014956951777	2.119931370869718	20.1654565113103	26.41361831587356	17.914299844975346	22.757038310057908	13.473310280818072	13.506697899836944	1.4324494482159684	1.266017853048892	23.751657527160955	22.740769778728705	20.88889911512938	19.678708407851488
-330.0	13.872560832566444	13.069061035387474	1.980136962264738	0.7058164388042237	26.58257735601043	19.8657031696002	21.879427473876024	18.820910642278182	13.548605944985699	13.40849758742953	1.4741435671542042	1.2367957782194712	25.388467855010582	21.273343011644933	22.68113839850481	18.191177414778693	12.894513787840543	14.058586648644503	0.6073570016384776	2.096800978337063	20.15335659699959	26.390879274131184	17.96686406240347	22.777167151345004	13.46765401703227	13.487114457179702	1.4413903657880744	1.2460217312249087	23.735400949653076	22.721969356336256	20.891004954630393	19.755715756413792
-320.0	13.843784862003627	13.075579841588269	1.9645701199256997	0.7134618879123958	26.530878231316212	19.894347842110548	21.931579249192833	18.83923952865045	13.544024014306094	13.390695851375467	1.499706224577593	1.2046295209639402	25.488750554839456	21.15510163611106	22.737068786094127	18.207346898821825	12.882420637989448	14.04791842303695	0.622764652759286	2.0731403298218565	20.14726984235155	26.372763808063855	18.023837184426252	22.791157875139064	13.462412223389864	13.468443832722162	1.4486390780106444	1.228387169560485	23.711361322745603	22.72404523438146	20.880515709676647	19.845788441158536
-310.0	13.813450963719857	13.085590332706216	1.9473105859122677	0.7238644264353054	26.4737393885465	19.93985171478733	21.98008295556101	18.860825797078125	13.541366644280675	13.372886382913235	1.525165812145544	1.1735336360820847	25.590343498286927	21.046415375328007	22.793071547323873	18.222972286461093	12.871825305168699	14.037614000271851	0.6389854089344418	2.0496674056913733	20.147140648393496	26.359791707422627	18.085798655106657	22.799670914082224	13.45786526483168	13.450984238337988	1.454328196072807	1.2136992831605273	23.679906827131486	22.74706790695522	20.859614891629672	19.94768965749011
-300.0	13.781890538035741	13.099172813881308	1.928879918625389	0.7371682377719868	26.412031856421798	20.001343285668938	22.025906877244363	18.886094516669694	13.540907598705234	13.355214383977668	1.5505603371050076	1.1441247181323497	25.692936195268107	20.947601211651016	22.851336761769492	18.237347362975463	12.863015607377099	14.027800854885006	0.6559720320779657	2.02710057690303	20.15285735317721	26.352099054209997	18.15317697802767	22.80367887818031	13.454222904461334	13.434940806551353	1.4586030063511224	1.202519596031006	23.641516879882168	22.79049477571968	20.83088422510448	20.05988607541591
-290.0	13.749512098367596	13.116370181306854	1.90982991839169	0.7535017059593728	26.34669743553723	20.07757425765242	22.07008762095253	18.91561017093173	13.542829964822293	13.337950887310503	1.575937149434932	1.117025218825435	25.79615949413847	20.85874022360756	22.913936888937855	18.250077978252015	12.856343673288109	14.01858349091577	0.6736309628121431	2.006219636002239	20.164035125297314	26.34979547043355	18.226316345039468	22.804445410416527	13.451697599080163	13.42056068694031	1.4616351248390573	1.1953948817068496	23.596772724081223	22.85333460423418	20.7971225034041	20.180812697237613
-280.0	13.716803784352207	13.13711512941499	1.8907149423997973	0.7729214302482098	26.278655460890775	20.16703096351426	22.113661126771326	18.94963480085886	13.547360541965036	13.321298552291925	1.6013341041696447	1.092800284916337	25.899552725067004	20.77972345696073	22.982660377333584	18.260747716685305	12.852004878873771	14.010195301392539	0.691885874169953	1.9877189772230772	20.180115022352183	26.352880323443934	18.30520741208888	22.803288891625755	13.45052409806345	13.408034080715924	1.4636221400793978	1.1927665148668414	23.546329737364783	22.934197096343834	20.761112069504726	20.30859724965104
-270.0	13.68412475289343	13.161152650397444	1.8720251491609974	0.7954484748860097	26.208788313239847	20.26803008318533	22.15781159396199	18.988480430577507	13.554478320524922	13.305387007460588	1.6267494187562963	1.0719551372519076	26.002658229333605	20.710240088682394	23.059118633074018	18.26930146989051	12.850066146812262	14.00268228651427	0.7105610769756345	1.9722922138467298	20.200445934966087	26.36124043617415	18.389761815488185	22.801806368528247	13.450726942547295	13.397455354675976	1.464702436448914	1.1950366435538755	23.49102004450612	23.03125816558363	20.725883486186074	20.441291061422
-260.0	13.651792430481667	13.188316206772813	1.8543057641495364	0.8210027124146907	26.137785666452743	20.378640432807515	22.20362232046186	19.032182398755225	13.564120095552662	13.290429365749183	1.6522001960906938	1.054934487181439	26.10487436430548	20.64968771401514	23.144628236451325	18.27559791928072	12.850581381015493	13.996148345149106	0.7295595897430392	1.9605103589888289	20.223997732906078	26.374701869691965	18.479501446427918	22.80160955738497	13.452350723053872	13.388944154366058	1.4650756255451753	1.202486701090585	23.43157173333459	23.142336257006786	20.694261016719253	20.57678020306624
-250.0	13.62040868951183	13.21816428713736	1.8378726194380843	0.8494310057878476	26.06628765431322	20.496683636894115	22.25201997859238	19.080786905052104	13.576192214752709	13.276684474508796	1.6776099553687385	1.0419752557554345	26.20557608730923	20.59720028423479	23.240012958614255	18.27981713531784	12.853594214919683	13.990725110334854	0.7486449183326803	1.9527793013739698	20.24958661802963	26.392950444855114	18.573778323429092	22.804331889837382	13.455508268962049	13.38255819260472	1.4648506809537312	1.2151725566715925	23.3688565740393	23.26475773085853	20.66887938605223	20.71301377482319
-240.0	13.589957641275605	13.250238118662203	1.823175531550899	0.8805882068111623	25.994798373492493	20.620020613926627	22.303702550111023	19.13387229206771	13.590301430656783	13.264068408799979	1.7030032995194562	1.0333586755939035	26.30400398924668	20.551942161251812	23.345684088990417	18.2818548772112	12.858776580898905	13.986272315076231	0.767667472520462	1.9495617990521676	20.275820457869976	26.415781068971516	18.671551998405693	22.81130613317367	13.45986179560488	13.378186347692017	1.4642638403928958	1.2331562053159997	23.303680968941716	23.395818019364587	20.652099939858136	20.847507402833376
-230.0	13.56085015082407	13.284003334606377	1.8104393661955294	0.9142581723062544	25.92362857624383	20.746464617648293	22.359345466658993	19.19088143768177	13.606192618723474	13.252715176710455	1.7283181498736635	1.0291579819111814	26.399473238339993	20.512770935054508	23.461630280294276	18.281854003789164	12.865965765814675	13.982842674133162	0.7863946398002869	1.95110548718563	20.301216147044133	26.442836531970777	18.771555446859583	22.823935229323713	13.465324858099388	13.375810962199926	1.46344861372642	1.2562955350907226	23.236839951361684	23.532560175430568	20.645941148951767	20.97801281269526
-220.0	13.533443091414492	13.318919303628324	1.7998822830211283	0.9502263225218146	25.853069193554287	20.8738661475031	22.41940179946875	19.251122945690806	13.623427917016302	13.24287212616215	1.7535608410697863	1.0293766827188866	26.491248832146127	20.478607726862947	23.587473821887613	18.27995543231374	12.874940313249201	13.980486707333416	0.8046423722017115	1.9576041756340778	20.324201866731528	26.473864946412313	18.87249068759121	22.843295184050895	13.47164608578785	13.37554357688916	1.4625949727931666	1.28437563150351	23.169206015123006	23.671953433917512	20.652062302339107	21.10231681308086
-210.0	13.507939610680538	13.354369728983709	1.7915720590317816	0.9881815529180251	25.78324396629827	21.000121720743298	22.484010429927757	19.313645766309747	13.641572037591763	13.234560070860475	1.7786557713673996	1.0338548734669029	26.57861403301822	20.44823564018369	23.72228679234315	18.2762610627904	12.885275249428759	13.979227945688303	0.8221620108662485	1.9690686083137527	20.343067843494904	26.508628161340308	18.972735184351333	22.870211935652137	13.478557018143993	13.37726391061329	1.4618622095127494	1.3169471159317379	23.101588002559613	23.810906752248965	20.67167274338227	21.21811202973735
-200.0	13.484688790992715	13.389724770843202	1.785562876817028	1.0278634032490688	25.71424236622527	21.12330731189117	22.55305686174563	19.37730121909971	13.660262728187163	13.227861775443564	1.8036296241282084	1.0423711755205083	26.66090064975789	20.42053011581873	23.864824866686067	18.27073236621065	12.896692995816089	13.979077194879109	0.8387411191716753	1.9855094390882504	20.356254262326257	26.54688020228068	19.070624641204667	22.905101377392747	13.485925912956885	13.380836624436569	1.4614893985355273	1.3535053873358542	23.034899057703704	23.94636068964068	20.705376004030608	21.323316328054585
-190.0	13.463912767438035	13.424405657347426	1.781814137059675	1.0690225685054626	25.646090857111734	21.241558891163624	22.626385097904993	19.440803974941552	13.678950148050982	13.222960927466753	1.8285024218015038	1.0546277260501613	26.737414066255315	20.39438691444253	24.013518808815725	18.263465794760446	12.908855607991532	13.980027204080937	0.8542411680230955	2.006778274235673	20.362246541936603	26.588325091566595	19.164584290809543	22.948113083793615	13.493398375227029	13.386305005122162	1.4616802432545442	1.3934947261057575	22.969842924620128	24.075499251157716	20.753467340748212	21.416020286333705
-180.0	13.445783339948218	13.457831954729055	1.780192495985017	1.1113390345761194	25.57873292076822	21.353416979797604	22.703504197886122	19.502746306929446	13.69711576810592	13.219960413630913	1.8532222814899495	1.0702353536023868	26.807654614094684	20.36882354475194	24.166559741123	18.254336539328925	12.921355521613364	13.982087649995607	0.8684440386173372	2.0326425413924984	20.359758385167527	26.632753171697868	19.253000801942	22.998974815601517	13.500647819888133	13.393621682830158	1.462608239880155	1.4362161620280725	22.907317099134826	24.19562046009893	20.81566496705643	21.494496183308716
-170.0	13.43064721491533	13.489460963087781	1.7805981422288855	1.1545545177655425	25.5124310078477	21.45746950730383	22.78374149052196	19.561669440010405	13.714329294825992	13.219088425887186	1.8778423945643563	1.0887978749124598	26.87129754519889	20.343052284550378	24.321766388966235	18.24334337136212	12.933868044555643	13.985399937044997	0.88117517855648	2.0629209617874245	20.347715487880443	26.68011304870743	19.334368363719236	23.057072167534706	13.5075298768333	13.402757626136161	1.4645244716139352	1.4809823434595975	22.848309456966813	24.304319981744896	20.89123617052426	21.557295128561456
-160.0	13.418716598725046	13.518912235011937	1.7828456196097084	1.1984611694140572	25.447332316716366	21.552739129361832	22.86643037486396	19.61625617482386	13.7302348967493	13.220525690921523	1.9024372306636592	1.1098628888434778	26.92807060848182	20.316538792167563	24.477255146534798	18.230345593247517	12.946171243688873	13.990026223815443	0.8923236211286399	2.097331517183636	20.325406236455468	26.730302255156364	19.40752314493127	23.121594464757113	13.513843281859579	13.413777082874594	1.467669280560678	1.5270780368632455	22.793736411704387	24.399619173801483	20.97932241851244	21.60327701361316
-150.0	13.410303622371195	13.54582288342605	1.786777561228829	1.2428682931028072	25.383739909532633	21.638431089699946	22.950755170683827	19.665168206729508	13.744499104912052	13.224547180704622	1.927078865598332	1.133024391814639	26.9778260631728	20.28895981208838	24.63088125055372	18.21528192146159	12.958124851849496	13.99606566450411	0.9018314378838905	2.1355845488495455	20.29248133541343	26.783194075531057	19.47147693331465	23.191383400726593	13.519510920481581	13.426726659189875	1.4722875915643303	1.5738322205070534	22.744623209380244	24.47977991958149	21.07851546590996	21.63176637458955
-140.0	13.40580223379906	13.569943740523554	1.7923062460127022	1.2876677035328568	25.3220368348413	21.714254176475105	23.035814365933614	19.7072854239192	13.756961172258848	13.231454402531343	1.9519195320543181	1.157948428207991	27.020750509699	20.260237760985863	24.780630947005633	18.198091803268454	12.9696315380528	14.003769557602324	0.9097003034315089	2.177482768149477	20.249110656968906	26.83872010660988	19.525588596210678	23.265061607099472	13.524535642775604	13.44177137257676	1.478685323985973	1.6206676623083596	22.7021157304617	24.54355246774102	21.18719918291074	21.64247463016399
-130.0	13.405612799419488	13.591132145942877	1.7993389685568357	1.3327906695877638	25.263002418693247	21.78013256001035	23.120822201206902	19.741819339001236	13.767551305738065	13.241571361647969	1.9770678337217509	1.1843751427223879	27.057261948970986	20.230673692193157	24.92476722059762	18.178885273279683	12.980776406216439	14.01331826276701	0.915950492420294	2.2228441214238623	20.195911494899878	26.896978767499178	19.56975133590297	23.341161673765242	13.529127943919251	13.458951610796543	1.487099805788338	1.6671255895183952	22.667504531937606	24.59018709282307	21.303755524060907	21.635601419502283
-120.0	13.410271527355738	13.609370932942973	1.8079109960505297	1.3782676446242081	25.2073066834993	21.836314693388488	23.204958890940322	19.76807703486421	13.776278236125346	13.255402121649986	2.0027174011634123	1.2121856238825819	27.087716926871245	20.200829685347372	25.061583337294802	18.157801801754815	12.991683809790672	14.025114373285353	0.920721140151293	2.2715952626866764	20.133873486443964	26.95790491887398	19.60401670895099	23.41811752908319	13.533503500551992	13.478587605833924	1.4978612606294248	1.7128858186065885	22.64194765384393	24.61931979187683	21.426365009244343	21.611650874372234
-110.0	13.42032450273906	13.624824312409613	1.8180783094613227	1.4241919744916756	25.15595913502494	21.883523544949572	23.28756286751505	19.785798939369215	13.783303046575787	13.273490417827542	2.029074946692384	1.2413293032860757	27.11299890274141	20.17155969169272	25.18977027310305	18.13517655331996	13.002670138979255	14.039557250316987	0.9241985415747102	2.3236986900207124	20.064595145742015	27.02163661409072	19.6288730733328	23.494513932524978	13.538003059744828	13.501057573595777	1.5112539346084353	1.7577735497099762	22.626869018377405	24.631159027993885	21.553210757066466	21.571766763640515
-100.0	13.436572987396161	13.637703597083135	1.8300704828652645	1.4707283381828666	25.11012090086403	21.922743944183424	23.368096194902403	19.795124796938495	13.788891538051246	13.29657785717193	2.0563701841115507	1.2719734319231415	27.133843553131292	20.144257701348252	25.30833401395314	18.111551776083513	13.01431228246091	14.057091007594277	0.926651333311321	2.379280946946558	19.989998637383607	27.088400164187853	19.645373139205105	23.56889030117814	13.543226195439441	13.526766241413528	1.5275969821217417	1.8018420152624877	22.62361401014498	24.626457052171613	21.68257412344278	21.517543866330872
-90.0	13.459861734189948	13.648362226698051	1.844223140380104	1.5182444030645157	25.0711630874315	21.955534697529966	23.446141723380244	19.796500672103523	13.793495097274784	13.325409863263424	2.084931129673766	1.3044915272308741	27.151542232214336	20.120550021480955	25.41646319903511	18.08770987778822	13.027160706100116	14.078370390609194	0.9285100990511465	2.438614283497982	19.91259953087056	27.158607231089487	19.654692649540312	23.640087475247405	13.549842938719975	13.556236147295841	1.5472605933335069	1.84542033882957	22.633740469071615	24.606565588871277	21.81272634662278	21.451053224872012
-80.0	13.491134605818388	13.657270748706855	1.8609233529770108	1.567093599376516	25.04060796198771	21.983572193560438	23.521454514688866	19.79089352389288	13.797515710601514	13.36098847712466	2.114992752844212	1.3393820725686245	27.167205083567943	20.102495846863583	25.513829263084403	18.064646302802473	13.04194504841256	14.104086932642842	0.930238976283721	2.5019755439783835	19.835090868278698	27.23276122681842	19.658455432273623	23.707186334748066	13.558558594777914	13.590184147980581	1.5705320009206538	1.8889778804434012	22.658633814761355	24.57333557398336	21.94229668791777	21.37469336577761
-70.0	13.531458022543294	13.664968452768496	1.8807781276797326	1.6177384546809142	25.020110837675162	22.00909268759626	23.594108266831338	19.77949873484748	13.80162028967826	13.404252265881649	2.146896224597976	1.3773646828553008	27.18234938249553	20.092437595963638	25.600373174784774	18.04363505227968	13.059612716462064	14.134906466989367	0.9324219730305499	2.5698523189443643	19.76058729361415	27.31163077665839	19.658427646301465	23.769673777262838	13.570305887961739	13.629267114945444	1.5977986751771522	1.933226580074695	22.699873614120346	24.52913859759269	22.07004856828558	21.291303257184335
-60.0	13.582207888334924	13.672096400828764	1.9044781143336895	1.670838577325465	25.01152213005329	22.034410935190845	23.664216623334774	19.76406395853078	13.806678408849566	13.456351110099911	2.1810654957229323	1.419352142277634	27.19839673498021	20.093075663656908	25.676334636416666	18.026236640542493	13.081189999414864	14.171830168141762	0.9357690363720975	2.642885362958603	19.692263652794384	27.39619957237636	19.656557465288728	23.82743958321688	13.58626195829292	13.674304732792224	1.6294637171279611	1.9791650851785003	22.75887443766384	24.47684325780468	22.194979778033726	21.20408328538796
-50.0	13.644704470850623	13.679329236899127	1.932819705703674	1.7270453083273234	25.01672676240103	22.062398818290596	23.73226833998027	19.746685469879072	13.81339907418937	13.518563857382736	2.2178637095037916	1.4664110157401165	27.21704255579906	20.107419788863723	25.742477424936563	18.014220620341238	13.107817087895043	14.215721980339726	0.941090712013572	2.7217139362656577	19.633532992395686	27.487797273211804	19.65511609155491	23.88077461644874	13.607437427006197	13.726288911311926	1.6659050436424738	2.0279303447299726	22.836996593992342	24.420021522642287	22.3165265266858	21.116505211439602
-40.0	13.720428175775414	13.687368675490118	1.9666987646139549	1.7871754008864347	25.037725332425477	22.09619527476617	23.798846779782153	19.7296021884132	13.822725906949827	13.592131630781727	2.2578022516135676	1.5197244699865575	27.239994121242685	20.138838504396826	25.799627962187596	18.009527374115102	13.140666360417674	14.267602769423364	0.9492879831085633	2.807150801873647	19.587827347891697	27.58811511726652	19.656201050130505	23.930379983655836	13.635053731015436	13.7861680551828	1.7075972049152914	2.0808332402373857	22.935642063240167	24.362612121169093	22.434269272638947	21.032128244445058
-30.0	13.811029784232774	13.697039325959786	2.0070492832740467	1.85211428977771	25.076641482625536	22.13901581956937	23.864813904675522	19.715480689624997	13.835775132374987	13.678418321809069	2.3013919506842977	1.5805796175081532	27.269100307958496	20.190761331604477	25.84902689441205	18.01439063883427	13.181101541374577	14.328596003936173	0.9613539306713266	2.900022999430377	19.55850400475543	27.699119378340285	19.66211688699718	23.977453896089784	13.67053439306755	13.854972098415905	1.7549717838659873	2.139352023957879	23.05606186191381	24.30895211423828	22.548217627806714	20.954772110980894
-20.0	13.918083481966496	13.708980394650162	2.054904447903816	1.9227850308654992	25.13558307990457	22.19424035708305	23.931020106548253	19.707045604259296	13.85353532323395	13.778655173202415	2.349212687548277	1.6503322246889949	27.30613587771251	20.26682977260422	25.89205713127588	18.0309540185008	13.23033706880878	14.39971399476953	0.9783534582040893	3.001223440808631	19.548755349535345	27.82308726920685	19.67486675196001	24.02354145173738	13.71511363369946	13.933670910770676	1.8085495565879768	2.2050096348469403	23.199282046464575	24.263805434072612	22.658563119081624	20.8880902688846
-10.0	14.043297714448752	13.724043294648022	2.1112479650974794	2.0002116495938336	25.21672554266169	22.26561270648333	23.998687873264377	19.70728135656712	13.877247830198007	13.894170452820978	2.401890213533855	1.730342705883241	27.35308893293029	20.370899206070415	25.930576703222833	18.061528288690962	13.289751941152863	14.482149845369626	1.001402289581415	3.1116435581885216	19.561603201745076	27.962893802202487	19.696666622323278	24.070608414889612	13.770269138341144	14.023322977228872	1.868847234405202	2.279387805142191	23.366483265546417	24.232219720231285	22.765987403725884	20.8358470300271
0.0	14.188242030042822	13.742870400302836	2.1770700014265256	2.0853823963346563	25.32230789866378	22.356733624582947	24.068968710183547	19.71914665642937	13.908104334391908	14.026002041878977	2.460112093151147	1.8218851821402309	27.411988491444088	20.506711992821593	25.966525151108204	18.108252603351396	13.36059724037355	14.576877641825531	1.0316474626663212	3.232114758024745	19.599829444470092	28.121577425549226	19.72931581880032	24.120939862866237	13.837310092872196	14.124807417119522	1.9364003795847127	2.364014478124007	23.558542285595994	24.219519799938396	22.871382610001103	20.801450302446476
10.0	14.354327214913825	13.766146652064498	2.2532640636909846	2.179316841001689	25.454552017596363	22.47122084692718	24.14311808816159	19.745422231281516	13.947331181037844	14.17503931862165	2.5246116418144635	1.9261252626082357	27.48491544504577	20.67796085311395	26.001929757618875	18.17311520416409	13.44410188342261	14.684774563024995	1.0702041792497532	3.363433114338482	19.66578365215732	28.30260822909007	19.774559084686835	24.176805461283138	13.917539671617652	14.238880253256108	2.011751775600695	2.460335556336307	23.776300749141345	24.23107148050899	22.975763970201612	20.78808525754024
20.0	14.542773893546498	13.794480724298515	2.340644154180006	2.2830064694201777	25.615488688137294	22.612652786347013	24.22253342621474	19.78893980586623	13.996184430376003	14.341882988233762	2.596215043096064	2.044035533420006	27.573927519990992	20.88813427439312	26.039199084328853	18.257933085161863	13.54131081469543	14.806633705567407	1.1181728092193735	3.5063012098773805	19.76162792594682	28.50941120427734	19.833868941554837	24.240941342245396	14.012166427854721	14.366116685960009	2.095478070791786	2.5696382493218284	24.020410671959546	24.272211375730716	23.080533223417245	20.79869054509853
30.0	14.75453404526181	13.828317415500157	2.4398187418518567	2.397364005960948	25.8073431059439	22.784461225963863	24.308465989551635	19.852215323425437	14.055753731213157	14.526868960563952	2.675691160785904	2.1763645576298014	27.681279764526458	21.140585571190616	26.080817205039953	18.364005175441726	13.653078510647589	14.943004616253825	1.1765771624338768	3.661212081605941	19.88896019456557	28.74602816419905	19.90856312761479	24.31577890916408	14.122173999619827	14.506884295499882	2.188073839962512	2.692994300713067	24.291494348430003	24.348368978638188	23.187232502393066	20.835535506135127
40.0	14.990269615460619	13.868117095662786	2.5512005320824556	2.5232154353882	26.03191060752176	22.989843047395073	24.402109213915345	19.937432974329447	14.127254193198311	14.729943571679879	2.763880592292104	2.32351697977468	27.809175704655537	21.43806771510734	26.129259603275095	18.492263561027976	13.780117501733335	15.09429995967289	1.2463099955613264	3.828505759004961	20.049102513413683	29.01610924950495	19.99946852530763	24.403854752074096	14.248529849421198	14.661264902225394	2.2899938134418982	2.8312120780946226	24.589975559557473	24.46447938871776	23.297406321414563	20.900464827956473
50.0	15.250092327967028	13.914086089504966	2.6749771500881874	2.661221190445294	26.290942232956393	23.231661312961997	24.50448127473935	20.046450925422867	14.211653932717777	14.95050038939851	2.861573766414708	2.4855642177886996	27.960000470433435	21.78279857145567	26.187171524855057	18.642994731535115	13.92278963295149	15.260474587927108	1.3280783427431455	4.00831651149952	20.242800580646367	29.323506978414798	20.107296939886684	24.507321408122912	14.39184449850601	14.828879899610076	2.401638127349591	2.984736595600275	24.91631334652101	24.625026793729447	23.41277039378119	20.994573975520332
60.0	15.533598743161766	13.966385339803761	2.811000965417312	2.8118830072273484	26.58593072767214	23.512414945722604	24.616571445340636	20.180558086625968	14.309858714904227	15.187440369409131	2.96953288058906	2.662121668934168	28.13597203257946	22.176550204224696	26.257116207618633	18.815988589976527	14.0811476383989	15.441225207471744	1.4224037065427646	4.2004676655046085	20.470613387098645	29.67163965460966	20.232342749839194	24.628158401537632	14.552433417453528	15.00908061694495	2.5232693176518857	3.153633248465201	25.2706590585369	24.834181632355886	23.534985966734162	21.118377298821574
70.0	15.839887832766504	14.025045125633648	2.9588786722386398	2.9755103712387645	26.918096470569946	23.834160409248227	24.738955326785344	20.340510207991624	14.422437100979113	15.439367040674496	3.0884775907607653	2.8524184051761967	28.33953244613789	22.620190434878012	26.341414827627123	19.01034478159079	14.254926457256099	15.635932825531658	1.5295948192014648	4.404556628575937	20.732510866483732	30.0638022427819	20.374465226852617	24.767835238192834	14.730295976707426	15.200900868209045	2.655059748415512	3.3375946947631134	25.653271753763885	25.095207255664665	23.665494124743322	21.27161686051077
80.0	16.16740652308891	14.089857482885975	3.117812619658021	3.1521440631488726	27.28819129274295	24.198411222179136	24.871943752658453	20.52659460640846	14.549829243065355	15.70413390180557	3.218917993280095	3.055225177915906	28.572871958790596	23.113842540518736	26.44238105067774	19.22446003937288	14.443389482812309	15.843553795165482	1.6496435062994055	4.619822727314761	21.028123773879436	30.502618456336425	20.533253181890046	24.927361593551854	14.925042241522888	15.402856548479773	2.7969351126125956	3.5358682467880382	26.064035338591573	25.4107073497211	23.805659562708705	21.453326679922995
90.0	16.51408584981536	14.16058377109063	3.286727758037883	3.3415640799999777	27.696530381524088	24.606016765648132	25.01556899999995	20.7383438240813	14.692149381711529	15.979364133135562	3.361337681371113	3.2688143056590633	28.83804153693376	23.656694297311606	26.561880500358967	19.456156233849953	14.645572287263901	16.062718791909592	1.782282130365272	4.845226331644559	21.35668845583459	30.99000888585016	20.707817964713165	25.10719807616692	15.136001116486245	15.613192042018587	2.9487481547146634	3.7471989465995894	26.502682421710336	25.78226484168665	23.956540096074665	21.661782430623937
100.0	16.877222718846156	14.23666808300696	3.464153376115731	3.543198689262511	28.143006537023226	25.057385963312367	25.169473952263754	20.974792816233904	14.849144297878665	16.26209859041399	3.5158649005301363	3.491066472601124	29.137055044064276	24.247129897233773	26.70163615604327	19.70252911555449	14.859938875584762	16.291674135351766	1.9268460840169312	5.079376762602073	21.717205378265405	31.527267415980344	20.897015118454377	25.307175666272283	15.36198395628963	15.829720782617885	3.1099650362388935	3.969972757955848	26.968922081812735	26.21054714655366	24.11900762189161	21.894512119798502
110.0	17.253502067487176	14.317529580749333	3.6483364636187057	3.756223851373939	28.626669767982914	25.551941927862458	25.3330190326854	21.23433617985564	15.020222059879183	16.54907066377095	3.6825203524866854	3.7194437596199332	29.471388699333797	24.882265486036083	26.86281019383848	19.960311868745638	15.084674516981494	16.52829959535126	2.082428441530508	5.320590625065634	22.108019037904306	32.11451734137136	21.0992323002873	25.52667552443702	15.601381858418614	16.050049478491854	3.2799534953297265	4.202107328385479	27.46198292693922	26.694794439092433	24.293501762286898	22.148553340576537
120.0	17.63922428674346	14.40238078618935	3.837190160398802	3.979517610425691	29.146213112324435	26.08868287993248	25.504979051089858	21.51477163770729	15.204320829702892	16.83688030813964	3.8609918335383155	3.951107942042808	29.842278919186505	25.558684488690183	27.045912359707657	20.225704377348094	15.317517399545931	16.77032829482336	2.247763116957914	5.566911404580481	22.527460039644637	32.75111495593217	21.312427451241355	25.76432620060412	15.85221291858107	16.27157838740139	3.4577190723556477	4.441258859510287	27.980939753014372	27.23357544470756	24.479943244660426	22.42026670367173
130.0	18.03013964597135	14.490213183227219	4.028408565505816	4.211613988843151	29.69951312348843	26.665689772397325	25.68398118176995	21.813382871758545	15.399970040062883	17.121759191421777	4.050675119189492	4.182950906613957	30.25038627131243	26.27182999463678	27.25102853698537	20.49466863252779	15.555874801766777	17.015048405470996	2.421289215781663	5.816116118233915	22.973432466866804	33.43511076260596	21.53436458024028	26.01829373485981	16.112066483375955	16.49136830890736	3.642083781082164	4.684687594044469	28.524548607643215	27.823942685659517	24.678008078335484	22.705585439117332
140.0	18.421994549664245	14.580011232225592	4.219463574517116	4.450774099257265	30.283799619573895	27.280454406242956	25.868053033465774	22.127020098496853	15.605436706215755	17.40017627815356	4.250668453081308	4.4116648865269115	30.69580809236771	27.016474676937584	27.4775257941098	20.76283886351231	15.79700025051205	17.2598910073412	2.601138991037318	6.065794246669346	23.443527029226445	34.16363192820941	21.762388362979863	26.286128096625188	16.378393026664234	16.7066330941132	3.8316074488085143	4.929424383281553	29.091130117622846	28.46211309501833	24.88677683250775	23.00001738909006
150.0	18.81019306737165	14.67060879151892	4.407718904612608	4.695065923283634	30.89555144402016	27.929599893765232	26.055171188887154	22.452192842674087	15.818524424798724	17.6685562987761	4.459771976274555	4.633931896491614	31.17787906502708	27.786538455185976	27.724168157765643	21.026042025381052	16.037832867544335	17.502105909572702	2.785263753256895	6.31341611722976	23.935065423934574	34.932456650283015	21.993615555079312	26.56521959571355	16.648198844775404	16.914571909300967	4.024631424499789	5.1724312917512805	29.678630786632073	29.142978209549913	25.105058178683905	23.29896935899255
160.0	19.1901564051356	14.76076481028312	4.590489693060638	4.942289097839625	31.53069197367667	28.60913384338656	26.242934242195737	22.785207904642288	16.036703598064808	17.923583777857722	4.676459755124506	4.846436841802403	31.69508177829553	28.575608394453077	27.989120768998436	21.280103671171137	16.27526422878794	17.738934009414397	2.9713715997874792	6.556381485330227	24.445072096940272	35.7364902648414	22.225063906902555	26.852474330471953	16.91839484998038	17.112435438682105	4.2192994775912736	5.410561807207855	30.2845240416512	29.86071153373792	25.331225391881535	23.597727294269045
170.0	19.557538926443648	14.849157921397795	4.765090241977398	5.190097148528672	32.18443114650881	29.31459274733373	26.428851747303128	23.12208863795128	16.257164160472314	18.16236107558096	4.89894871237443	5.04596663871406	32.24528767351073	29.376693738464205	28.26986823775687	21.521132637634622	16.506174679787925	17.96778475383989	3.1570730144154178	6.792042848854204	24.970418727961015	36.569602857298314	22.453586474956122	27.14459338328902	17.18572473767518	17.297845004541145	4.413610356434321	5.640683177185394	30.90588241469697	30.60866324142473	25.563268904094347	23.891627396343594
180.0	19.908373023702136	14.93455129033658	4.92893134507204	5.4361241258135165	32.85154627197754	30.040827244401605	26.610234936507805	23.458931059601014	16.47708708782236	18.382452802002163	5.12519802528659	5.229628117524436	32.82534848760105	30.182682889128387	28.563325877838075	21.74564949877132	16.727557773883344	18.18642113634632	3.3399467256464175	7.0178631340856885	25.507808683971096	37.42471796137344	22.67603001562962	27.438154607292155	17.447133191025664	17.46869376872072	4.6054632944309875	5.859866871945196	31.53937748196103	31.379440258516837	25.798921522594103	24.176170123240194
190.0	20.23907148909688	15.015608771716831	5.07965972114885	5.677892162190719	33.52643145497339	30.78231764691852	26.784588358884655	23.791948357934423	16.693432412226105	18.581912179763393	5.353009098716458	5.394802509444568	33.43141046385696	30.986397769419664	28.866016878754124	21.950848089208407	16.936575446751135	18.392725710025147	3.5175712281548805	7.231434477455519	26.053708687580304	38.29424204014097	22.88939504849602	27.729893668336622	17.69953898222309	17.623220598834145	4.792736102298293	6.065350869032151	32.181358663709275	32.1652076952904	26.03578245810257	24.447355365038902
200.0	20.546509881600134	15.091100446724235	5.215114722702029	5.913037137246418	34.20304549890356	31.53331124457747	26.949281674774923	24.11755049152605	16.90320175616907	18.759311291640067	5.5800245485738715	5.53931997887255	34.05875122891052	31.780828093501142	29.174152145583292	22.13427273506463	17.130596741956968	18.58494800686565	3.687607385902891	7.430574153837781	26.6045799437367	39.16991586052041	23.090760923619445	28.01652454529939	17.94001799803673	17.76010569635611	4.973298607837487	6.254718962284343	32.82767139048713	32.95799500970275	26.271282103186532	24.701445984095947
210.0	20.828334194769067	15.159865657525083	5.333467017507551	6.13925884221062	34.875282278184585	32.287739077250365	27.101994963541923	24.43244837283163	17.10355320881026	18.91390055553801	5.8038318859099025	5.661450696023548	34.70194871577186	32.55925729734575	29.48366347062305	22.29432589075683	17.307417263040993	18.76176071121379	3.8478815591345144	7.613332988802185	27.15678882839486	40.04319742991059	23.277533424848006	28.295046291392843	18.16599751768182	17.878541357094004	5.145142193869216	6.425847056586069	33.47393830430192	33.74968323366307	26.50289515360926	24.935321069727433
220.0	21.082916692812756	15.220938574185904	5.4332585608730435	6.354509605204033	35.537253522867786	33.03953509528231	27.240675811621546	24.733697955574836	17.29186671480149	19.04562375280601	6.022091618969728	5.760004034598928	35.355129132605214	33.31561306501302	29.790430626643627	22.430053596500372	17.465269779375692	18.92232803217479	3.99646344331322	7.778143993559128	27.706854257740485	40.905616052232276	23.44740357760974	28.56278415895874	18.375302793380335	17.97826303924418	5.306408381880241	6.5771169305963415	34.115724749714374	34.532466261246874	26.728131858530503	25.146486254866804
230.0	21.309399895495286	15.27335856876032	5.513416672072276	6.556952686592768	36.182761258334395	33.782724770394864	27.363489999096505	25.018981677206057	17.46587596233161	19.154855116473307	6.232489359963925	5.834347814090082	36.011813281963	34.044177157298655	30.0904682207619	22.54119009237862	17.602816914540366	19.066170711525743	4.131706455242055	7.923755246072699	28.251159132668356	41.7486131316029	23.598528375674494	28.817436276655076	18.566200115835073	18.05934257845566	5.455415983145086	6.70735475582822	34.74827437830164	35.29867508981348	26.94470535804113	25.33312372581162
240.0	21.507574551168513	15.316416047049705	5.573283593454228	6.745037315083956	36.80635533548636	34.51147909417789	27.468939649756702	25.28628320139962	17.623653841699202	19.242528321442347	6.432907755907442	5.884346978810239	36.665413253347936	34.74021090402982	30.37978123875483	22.628099052694036	17.719213994414435	19.193221725291203	4.252276435612847	8.049305134044909	28.786361701907797	42.56425667406088	23.729433468667057	29.056970188894358	18.737288422580292	18.12244656661394	5.590773191770877	6.815811676585259	35.36701652182888	36.04140672904394	27.15042028800438	25.4940049084526
250.0	21.678073003758925	15.349549937490163	5.612623654807107	6.917584423352893	37.402832466637214	35.2205721258826	27.555997366946382	25.53427152295194	17.76380603587302	19.310046090476934	6.621454967136295	5.9104259296859185	37.30930015205893	35.39983571496019	30.654898286037465	22.69177034286569	17.814161969245948	19.303868444378423	4.357219282781861	8.15434649868463	29.309479680183532	43.34510006006134	23.839104579664912	29.28004610800477	18.887792967743845	18.16859161570582	5.71135620099504	6.902289584797364	35.96751789048322	36.754519095944	27.343513537991505	25.628648738273796
260.0	21.82214048833246	15.372429832223368	5.631598255011125	7.073696177336292	37.96761144564143	35.90488024752698	27.623956371084954	25.762112170886994	17.88546953320964	19.35913478939947	6.796486724035953	5.913436320938186	37.936919593999264	36.01981412955491	30.91264672950813	22.733703674051124	17.887955017117747	19.398754027096786	4.445945719748281	8.238747313708776	29.817576442345494	44.084382839367414	23.927120256989213	29.485546059271293	19.017417869793807	18.199154296729496	5.816344915775286	6.966973417860509	36.545531221872274	37.43244963840018	27.522441794729968	25.73720415216808
270.0	21.941546685856455	15.384786117116812	5.6307495417888385	7.212897114528954	38.49690113843822	36.56010791438006	27.67245410614713	25.96936165044272	17.988062927206	19.39183024620639	6.956692499092676	5.894694839322266	38.542159366728704	36.5980637497748	31.15023032191112	22.755757410097747	17.941148542649735	19.478852268448378	4.518280190115561	8.302764358020232	30.308221452208272	44.7764560752394	23.993353188263306	29.67279246055089	19.126191805841824	18.215773117701406	5.9052718531839465	7.010507148867582	37.097316932824945	38.070802187916286	27.685905518506683	25.820334000163843
280.0	22.038540518708068	15.386661949314018	5.610968103676064	7.335036885349264	38.98743945378532	37.182443278358534	27.70152360392823	26.156170522156838	18.07177397931886	19.41021417690635	7.101092710084976	5.855860780060018	39.11929203176807	37.13312401757317	31.365494039302636	22.760143711599262	17.974915133136548	19.545314171591162	4.57439804875663	8.346977386244799	30.77918303334421	45.41648535844862	24.03812165494573	29.84164894373607	19.214701786239523	18.22029243088651	5.977982084072583	7.033900657196617	37.61942687546741	38.66594288890582	27.833013816773622	25.879295184889543
290.0	22.115849394845036	15.378074067528637	5.57344375282253	7.440300544083326	39.437063234971575	37.76884235965614	27.711456119297072	26.323063728496834	18.13709107050508	19.416530901376785	7.229070070039177	5.79886776707618	39.66341056667183	37.62457908285516	31.556761294255132	22.749236301764228	17.990707207642075	19.599470187978973	4.614794674082281	8.372280240091277	31.228903911654335	46.00083340976361	24.062182073222417	29.99217195158292	19.283834929317877	18.214702547895545	6.034665965905013	7.038447352865125	38.109191366269634	39.21536044785569	27.9631233618539	25.915740722429327
300.0	22.176187711997883	15.359380377512338	5.51959128098997	7.529129284429351	39.844367550520374	38.31697292311524	27.70296637561781	26.470851724538743	18.185004315810406	19.412865001737405	7.3402532301509655	5.725884471189546	40.17040562110748	38.0726895214804	31.722931082797892	22.725556500441396	17.99016267630988	19.642788375121565	4.640285539888239	8.37972733976766	31.6560491553837	46.52711124150053	24.066650386084177	30.124769351944945	19.334802979191657	18.200961674713046	6.075727411788739	7.025712785624514	38.564485412536726	39.71750525670478	28.075950975876463	25.93167355461603
310.0	22.222549178123327	15.330955407898125	5.451003354247876	7.6022358645492165	40.20885556415179	38.8253284691539	27.67677739049456	26.600616143272834	18.216763941298645	19.401346760880827	7.434642871525499	5.639163854746684	40.63714293332102	38.478481805007874	31.863351356060388	22.69146967220602	17.975274873603006	19.676681051993107	4.651957377186938	8.370549948605849	32.05991316875761	46.994035537333765	24.052732021584777	30.24003524428578	19.368963313500497	18.18118285883889	6.101807504620839	6.997470975848616	38.98403137655206	40.17171913763187	28.171326228138714	25.929264301131205
320.0	22.257865557440173	15.293318233880223	5.369437169375609	7.660521105866044	40.53081757128904	39.29300644288349	27.633897205457433	26.713607658349414	18.233950084636188	19.383872318898977	7.512494000915591	5.541061156502295	41.06150043013314	38.84338142876985	31.977833157395676	22.64934687931502	17.94809697298314	19.70258035153095	4.6511040304324744	8.346124474287894	32.4401004940891	47.40140653620352	24.021927366507175	30.338724490829794	19.387946180758103	18.157242234037042	6.113845266537178	6.955527423024999	39.36720744917253	40.57808946849015	28.249241596203273	25.910988573470924
330.0	22.28489983724996	15.246963554756407	5.276635234106466	7.705051534250367	40.81120915184443	39.71982399855257	27.575415413071905	26.811209147231423	18.23823806284893	19.36205813123905	7.574295080160295	5.433855444915754	41.44223163125185	39.169332704943834	32.06664442738078	22.60133478368307	17.910677036277075	19.721728302622054	4.6391198616998635	8.307875245226345	32.79666076318629	47.7499636036863	23.975802277609272	30.421739515063212	19.39330556424672	18.130892981877935	6.112826242679892	6.901794735018164	39.71403298612233	40.93745623024664	28.31000259121174	25.87918325867159
340.0	22.306250968910142	15.192524764106462	5.174453737185912	7.736907136294108	41.051753542646146	40.10637809306873	27.502433445203565	26.894796955467957	18.23155997306074	19.337249296497717	7.620711755595494	5.319783449499997	41.77923892783668	39.45869920634341	32.13026972456996	22.549380878694222	17.865041841926182	19.735358551159052	4.617514327242997	8.257240069106905	33.130072841800676	48.0415641574796	23.916009453076754	30.489901468876692	19.386735643222757	18.10368935360994	6.099896549758355	6.838135468169661	40.025391922985314	41.25132505941776	28.353821354698923	25.83630221218163
350.0	22.32419553439923	15.130794414898087	5.064659091505092	7.757275639991301	41.25482658247726	40.45367170829908	27.41625593142052	26.965723255817768	18.215736178383622	19.310731075558706	7.652553962350756	5.2009603502279145	42.07335391740042	39.713999567295744	32.16958750206695	22.495237856135144	17.813188696858763	19.74456412557429	4.587829954780642	8.195638826023085	33.44122135122239	48.278722009185074	23.844171584242744	30.544243784075576	19.369802764129496	18.077151367132366	6.076249535278585	6.7663726558607635	40.302820533668125	41.52158866671477	28.381165482201794	25.784695298983547
360.0	22.340641571560518	15.06236929804318	4.948974898506696	7.7672113810712675	41.423303000242676	40.76330090226881	27.317986454431498	27.025344677469924	18.192523004518858	19.283298178312414	7.670685376812101	5.079280520342636	42.326170919085314	39.93809239966634	32.18564252774943	22.44030734893194	17.756859743225863	19.75012644457095	4.551517528560343	8.124408229838126	33.7312240642691	48.46480843964205	23.762015324484885	30.58549640423028	19.343948446939706	18.052327362161858	6.043074355429384	6.6881430011759315	40.54833864322591	41.75075841232202	28.392497946222104	25.726499642143466
370.0	22.3572060590516	14.987881465808965	4.829018080334838	7.767831450617648	41.560250558845695	41.037191938585735	27.208866779980426	27.07480620705316	18.163581169774282	19.255582385955993	7.67608916560799	4.956480424097888	42.540028398518174	40.133640310294794	32.179587331604594	22.385822654391195	17.697609708777108	19.752753881701203	4.510033495371279	8.044832987434312	34.00141987123375	48.6034948922014	23.67106903299832	30.614519105077086	19.310489052180294	18.030129427621567	6.001558769499811	6.605034176787591	40.7644401728731	41.94135281722039	28.38823314256472	25.663835169224356
380.0	22.37510735610016	14.908098297322557	4.706319481481163	7.76011261672583	41.66912280446242	41.27775566612623	27.08991537173403	27.115335915236642	18.130532779743938	19.22798855244139	7.669748762167018	4.834076915442882	42.71798409302281	40.30347141324987	32.15279007418628	22.332672840274682	17.636918773416177	19.75295843798907	4.464699226463708	7.958107255525506	34.25352172313412	48.69894770657361	23.57290607723574	30.63198205911346	19.27069697433602	18.011225542950474	5.952853730309466	6.518430784933208	40.95409066828091	42.09628077015924	28.368987311302853	25.598423966959796
390.0	22.39513922829178	14.82363373791614	4.582232333784231	7.744982255889521	41.753445987654814	41.487364317940724	26.962406596683586	27.147908876872975	18.094600331534068	19.200733202508516	7.652654155873093	4.713358177162322	42.86329808230803	40.45025740922855	32.10665769796928	22.28172024176192	17.57586327202005	19.751074058336087	4.416700261125814	7.86533218680358	34.48914947975855	48.75546199254718	23.468985720876795	30.638679720105625	19.22550235242501	17.996053661572326	5.898025695127991	6.429567476958282	41.120290623992304	42.21844868184352	28.335302176996176	25.53208774089157
400.0	22.41774515088159	14.735094660745213	4.458031635984713	7.723152329819733	41.8169513231471	41.668748320763974	26.82734555844193	27.173445506377533	18.056938897112	19.173744337505504	7.625753991042232	4.59536785446673	42.97970178880926	40.576770228293455	32.04264243168474	22.23346651715089	17.51536301317761	19.747228948308283	4.367079704131001	7.767459680332947	34.7101886563427	48.777628173316714	23.360736011950674	30.63511076789829	19.175764239037655	17.984739924017983	5.838047183164551	6.339471421749538	41.26637111046608	42.31098396376153	28.287872639238092	25.46610865636454
410.0	22.443070325492762	14.643071498851214	4.334829890302895	7.69533222860747	41.86311126228916	41.824617555257916	26.685854167805036	27.19278823174551	18.018459048137	19.146870989686168	7.590004700532936	4.480979532627522	43.071075500291876	40.68536634604833	31.962302414145263	22.188353746426653	17.45613764349216	19.741432735518142	4.316696346937546	7.6654585957113275	34.91852357516857	48.769755152478965	23.249606257832188	30.621794226519185	19.1222248465404	17.97720059677578	5.773837508207084	6.249049927526293	41.39556043400313	42.37682684298578	28.227417449707	25.401786058232272
420.0	22.47095725809821	14.548109102163481	4.213598052531741	7.662182991889784	41.895327365608566	41.95766302362515	26.538994454066337	27.206635514628257	17.979815738304442	19.119861432910437	7.54641007971162	4.370836149302205	43.14108601613887	40.778515867929165	31.86718361132467	22.146638488583086	17.39868894188345	19.73356096346303	4.266278627843368	7.560236917444472	35.11589614082561	48.73620373900784	23.136886283620893	30.59920595563712	19.065412993613812	17.973220404056303	5.70624957571287	6.159080006499544	41.51091558762048	42.419021983268536	28.154729234122126	25.340109921168416
430.0	22.501080350973663	14.450841511986768	4.095166750634164	7.624191667037835	41.916791141463214	42.07044891487394	26.387923596745104	27.215869323190724	17.94154974247769	19.092491482746315	7.495836392413697	4.265405411618123	43.19337222400185	40.858386596362	31.759041042341625	22.10864955263655	17.343455748040775	19.72346952690518	4.216338421712548	7.4526053542965425	35.30402560765584	48.681019337632605	23.024091636855122	30.56787348698862	19.005873720576993	17.972474476286965	5.636006682634786	6.070149319381133	41.61521986806217	42.44056931558538	28.070846813891997	25.282081262707347
440.0	22.53266032814491	14.351651769657446	3.9802733312834593	7.581911173976807	41.93050223252296	42.16548042007885	26.233670642080494	27.221226125515095	17.90383538944455	19.06419512392254	7.439291980122264	4.164991984405711	43.23140301405831	40.92706114636953	31.63954016374142	22.07453454324778	17.290471975813784	19.710711672824104	4.167326598575284	7.343405937503647	35.48449742608201	48.608128395269006	22.91252802778089	30.528260804337073	18.94382180761374	17.97425621915638	5.563826803033309	5.982819382734278	41.711055312568284	42.444431308427816	27.976742406321407	25.228481177622335
450.0	22.5650128985639	14.25105912967863	3.869529001272484	7.535849267959405	41.93899306375044	42.245134464846	26.077526247953504	27.22339340958452	17.8668696802356	19.034609131803354	7.377743524845766	4.069772206806014	43.258181640515694	40.986478250633155	31.510498600926674	22.044508388930783	17.23990312192573	19.694939674443724	4.119529068766342	7.23347319665573	35.65871450910147	48.5210395709079	22.803665638745237	30.480884487912345	18.87962997361878	17.977923714856804	5.4903653218142665	5.897537408150951	41.80048187563725	42.433533797691	27.87369917813943	25.17995892699115
460.0	22.597142599599735	14.14941562030757	3.7634315922712127	7.486603120207338	41.94446878251746	42.311398828975875	25.92054576010688	27.223176527024847	17.83047263359848	19.003259212334815	7.312236888048448	3.979821527198166	43.27637380307982	41.03819977984232	31.373776189943243	22.0186270613356	17.191631026306787	19.675609007590403	4.073148884670745	7.123697663123002	35.82783700492225	48.422788748764546	22.698856445480523	30.426256830695223	18.813467464251488	17.982551173276416	5.416254616352208	5.814748554731164	41.88503779194778	42.41063954015692	27.76294942044231	25.13709020904198
470.0	22.628206807778263	14.04715775451354	3.662426069247402	7.434712598750743	41.9489786682315	42.36622629240262	25.76410799935253	27.221449751776998	17.794595355597398	18.969778947681498	7.243809214344926	3.8951165785404425	43.28828648362643	41.083939149078056	31.231447126810327	21.99712911393805	17.145631721192746	19.6523192561457	4.028292544880462	7.014956315553349	35.992877564819075	48.31636671546975	22.59969725649528	30.36504132674246	18.74563062647519	17.987322512524642	5.342088133434982	5.7348237826454405	41.96596616424599	42.37865111152379	27.646149902635205	25.100379816036977
480.0	22.65706009653819	13.944803815653465	3.5668286820057857	7.38091188546982	41.95391168006479	42.4112270027972	25.609321140763903	27.218884953863313	17.758996464079004	18.933763480235122	7.173589708319032	3.8156063382518632	43.29575421992677	41.12487646559147	31.08542281314132	21.979945993294383	17.101723688951644	19.624601027252666	3.98505221638754	6.908201448181436	36.154477221551836	48.20412838527111	22.50740194164705	30.29781038422159	18.676297711369152	17.991314126097574	5.268479829303835	5.658176398324014	42.04384401865748	42.34016011030684	27.524665167047708	25.07016109554969
490.0	22.682738659084617	13.842646142060008	3.4769023341283756	7.3259771150451884	41.960475518298566	42.447782368740114	25.45738495730047	27.216394518812766	17.72330189933362	18.89489582558975	7.102759462894279	3.7411783775614134	43.3002299065584	41.1621543277263	30.9377836531981	21.96717035206865	17.059709048936217	19.591962788165905	3.9434463625450964	6.804446304043941	36.31299014370186	48.08830621690189	22.42328553459016	30.225365233501464	18.605674647260216	17.993527428208935	5.19601865668006	5.585235449274188	42.11888934392484	42.29773679849963	27.400171658845533	25.04675793272115
500.0	22.704256882148005	13.741064704518468	3.392808449221038	7.270743799154592	41.969326033474275	42.47696807595357	25.30959442821276	27.214837965945843	17.687091381837366	18.852965128879745	7.032486680442371	3.6716892745316554	43.30264967150336	41.196566221600584	30.790676183334405	21.958875605369858	17.019405026996715	19.553962162207313	3.903518994976345	6.704634176971662	36.46844318806462	47.97059889218495	22.348689960982224	30.148524668351612	18.533951676835475	17.993052746949775	5.125262349753216	5.516418491486189	42.190718903251025	42.25372357766239	27.27444729253743	25.03042234094569
510.0	22.72074291550996	13.640430925362853	3.314651845918606	7.216201391702837	41.98088775783214	42.4997204872683	25.166924779468133	27.214853951521956	17.64998916624389	18.807822465925817	6.964008651207098	3.6070220667449178	43.30381237319108	41.22867365348058	30.645935413253845	21.954902415222087	16.98065710391316	19.510235479676037	3.8653086097506812	6.609808205788129	36.62054417023597	47.85265217872965	22.284516057450237	30.068006542510506	18.461416980798166	17.98898109860287	5.056814305091478	5.452192029699443	42.25869027474525	42.21036380542119	27.148910829835646	25.021239983277237
520.0	22.731232015180808	13.541157740209366	3.2424771428111874	7.1633464150373465	41.99519519941456	42.51656962649277	25.03058545823899	27.21731461660314	17.611528409637465	18.75935312912412	6.898487490564341	3.5470782002610557	43.30402641050884	41.25872732599769	30.50578691781917	21.95517730095668	16.94314892703604	19.460527603710872	3.8288382030397607	6.520972936634114	36.76876705935782	47.7355495604484	22.23181457854262	29.984846508322867	18.388276001379268	17.98044345386655	4.991209375765535	5.393044800296726	42.32180614254022	42.16945150864653	27.02543704018238	25.01926657854256
530.0	22.735099533023345	13.443649191034613	3.1762226368700626	7.113301326601953	42.011923963698486	42.5279140847307	24.90143124922679	27.22283259485896	17.571406071107447	18.707614558204725	6.837132057885971	3.491730816903655	43.30334226524331	41.286741656006456	30.37193349492492	21.959522084520497	16.906765519285408	19.404718209658107	3.7941936393016564	6.439086342888475	36.912145886861495	47.620320874124374	22.191172099206007	29.899928868513566	18.31486275010097	17.966785812787066	4.928987780178894	5.339476991558021	42.37868234877602	42.13270023065678	26.90547964817489	25.024384601235617
540.0	22.731752626244347	13.348367042615628	3.1157881913981784	7.067137299694361	42.03042490638659	42.53391972003983	24.780388776759303	27.231973623642556	17.529267598666998	18.652799523534323	6.781022182361744	3.4408878731608765	43.301632917181216	41.31235542594269	30.246173726995636	21.96769402424367	16.871292991876327	19.342875042464062	3.7614385443330702	6.3650391023552375	37.04946612446942	47.507685718904824	22.163023818818445	29.81431594091366	18.241571681576005	17.94737991568829	4.8706295864110976	5.291962292202157	42.42782134753055	42.101346978498036	26.7905183369087	25.03647483712791
550.0	22.7206476868594	13.25562900930801	3.061014302361308	7.025965404450378	42.04987072183167	42.53452756033666	24.668203128477494	27.245284313442824	17.484732570269433	18.595035730985405	6.731174950260324	3.394496274403152	43.29861256086923	41.33496623297459	30.130131130786708	21.97941837299945	16.836513471375724	19.27497777732814	3.730721640464812	6.2996159077456015	37.17921434425985	47.398260268787	22.147690872351614	29.728981124069197	18.168595427377426	17.92173648325916	4.8165731203984725	5.251001112881954	42.467608621635186	42.076327619828184	26.68197557914138	25.055263995854876
560.0	22.701459577690624	13.165903280870658	3.011662808936493	6.990748815029107	42.06920218349609	42.52943788969287	24.565401056647712	27.2630468238832	17.437521075741785	18.53471560063428	6.688370689485682	3.3525072331454613	43.29369325556607	41.353797611646364	30.025158596947932	21.99420723996485	16.802199870291428	19.20138522108157	3.702109851564689	6.24345768659959	37.299685906818226	47.29237937056791	22.144905112191594	29.64500497166454	18.096300104281557	17.889564819854865	4.767110184408965	5.217021150881534	42.496318184734314	42.05819355276908	26.58103361513092	25.080236736249677
570.0	22.674105251077343	13.079656287750522	2.9674288870600978	6.962414539372813	42.087161360863384	42.51823171125389	24.47253652742514	27.285541252947233	17.387638816048224	18.472198849861094	6.653247651891942	3.3149057481852635	43.286277327191506	41.367772034011054	29.93238877234409	22.011805602515913	16.768280134227062	19.122544961219766	3.675761717688227	6.197010485140215	37.408932689646775	47.19030223460777	22.15441839534426	29.563473603234932	18.02512346346663	17.85075583527835	4.722471654861165	5.1904095066959774	42.512236337003166	42.04713254821214	26.488756273640025	25.11104629849848
580.0	22.63855250713214	12.997344473194754	2.9279728285534423	6.941741877125704	42.10224804673835	42.500180792433	24.38980443167419	27.31277245560629	17.334986724576762	18.407984713688894	6.626260041489333	3.28167468788463	43.27544346634423	41.37558236506794	29.852660665624867	22.031617900322367	16.734536127875636	19.039092395793226	3.6518027610070294	6.160572386835372	37.50468321866458	47.09206086699685	22.175569097273797	29.485251103950517	17.955396439404865	17.805372925969543	4.682801013620474	5.171459114278314	42.51365802547804	42.042719938437024	26.405996871180616	25.14690081056211
590.0	22.594930775705677	12.919388133042112	2.8928930473783803	6.929344225277117	42.11308322310145	42.4748001022481	24.31751107653799	27.34476031693324	17.279585720918725	18.342583850451877	6.607658770245608	3.2527689101567323	43.260620002817554	41.375943829218436	29.786660374685827	22.053317261443812	16.70080101350184	18.951739932998265	3.6303588827365307	6.134214801663269	37.58496698904188	46.99774895231986	22.207581271260903	29.41144370449038	17.887403774443285	17.753674678083097	4.648133012038651	5.160344515516384	42.49925933110772	42.04447510517397	26.33351235036025	25.18726265117518
600.0	22.543506519705893	12.846216608950577	2.861770248870691	6.925607877268378	42.11811115407152	42.44116670310457	24.255749000174063	27.381309531572462	17.22166086807409	18.27645791510652	6.5973899047562945	3.2281960788598507	43.240749234577045	41.367436756972964	29.734750915569663	22.07646492266835	16.666857253289937	18.861398588377316	3.6115211980856383	6.1178021047906075	37.6475366110233	46.907126166880886	22.24932451240622	29.343083154606028	17.82150581299233	17.69599167389517	4.6183357573943695	5.157173650615079	42.46765041058432	42.051327550763816	26.271865187249894	25.231355975935415
610.0	22.484780508767066	12.778308340909957	2.834155329485629	6.930665270955025	42.11577912180557	42.39854028899605	24.204405795423597	27.422194324974285	17.161481881539476	18.210304495841175	6.595155270414628	3.2079218569608554	43.21488263006162	41.34871637145462	29.697069902688206	22.10060370160421	16.632647780440816	18.769104957348468	3.595334391642601	6.110964638205632	37.69026312440108	46.82001684115497	22.299690305866825	29.28094140696605	17.758047310710936	17.632985875487783	4.593195939941158	5.161844385216378	42.417749468701594	42.06204121824376	26.2214829392591	25.278304945540775
620.0	22.419199065508252	12.71598079949931	2.8095605713070735	6.944430101107413	42.10474785406648	42.34611310863301	24.163434771311138	27.46697679704778	17.09937952542279	18.14455557066373	6.600447862797105	3.1918614287362574	43.18213589285982	41.318523075276794	29.673476155697784	22.12540123849914	16.597911618242904	18.675885650564783	3.5818157245267406	6.113105383176314	37.711188943848605	46.73622394378565	22.357301595175823	29.225916515672566	17.6972183197292	17.56526900807998	4.572349201417895	5.174155284866466	42.348724248189555	42.07524780112487	26.182572531340156	25.327339927774
630.0	22.34739161707002	12.659545951500554	2.7874767949469064	6.966661737325308	42.0836689125801	42.283242615619365	24.132604316325462	27.515295309103728	17.03575975449693	18.079747391107205	6.612550292865608	3.1799596166918764	43.141574423753255	41.27579406188475	29.66365246269916	22.150582157273927	16.56248914626778	18.58284621752523	3.570945319416042	6.123490570822192	37.708692714099904	46.655367761199	22.420897827769334	29.178677640620172	17.63918933508701	17.493673218732777	4.555340929974397	5.193821900603472	42.26010158149382	42.08932051683428	26.15530473847889	25.377611291607344
640.0	22.270063959026103	12.609313001672795	2.7674756752681904	6.996767914074794	42.05122556019712	42.209394478797165	24.1117798918741	27.566605970712097	16.97116331155056	18.01636156973386	6.63052845577074	3.172108666983221	43.09234899606417	41.21952086220329	29.667083658861536	22.175979104161275	16.526221581828256	18.491166106832825	3.5626780855585305	6.141147043230073	37.68129598793139	46.57706449508287	22.48903766956575	29.139993534751344	17.58415057430008	17.419088977491725	4.541653432348167	5.2203452836990865	42.15163035685961	42.102520729526084	26.139755511442456	25.428293209883893
650.0	22.18812719795051	12.565457139933653	2.7490467186284815	7.0340927076816175	42.00644198512563	42.124134969803684	24.100484551192537	27.62034521684089	16.906207920308034	17.954881043457803	6.653320429167585	3.168179509295252	43.033583512026695	41.14915298670221	29.6829499469445	22.201355926450912	16.48899687945885	18.402054173539835	3.5568734833769398	6.165051000232403	37.6280252550619	46.50087037151488	22.560343607089695	29.110202437148754	17.53225294327207	17.342536719081725	4.530696094887953	5.253153291268273	42.02346172393853	42.11311879439134	26.135665326960662	25.47855716012002
660.0	22.102244681457517	12.528115163729055	2.7318906537230814	7.077765550623918	41.94839319064493	42.02741261326887	24.098554530222245	27.675793827556728	16.841441531291796	17.89557353545759	6.679799121410512	3.168107210437144	42.9646491800804	41.064322813970485	29.710385253811555	22.226679840111206	16.450607848461516	18.31652527554975	3.553410453580008	6.194161823668409	37.54831946419901	46.42635749082015	22.633540130962235	29.089704808283383	17.48341571274491	17.264995695502733	4.5218806308912995	5.291673929057037	41.87604718465523	42.119496887774126	26.142931952906626	25.527567458223267
670.0	22.013608604123625	12.497352766128392	2.715574783630562	7.126746790668705	41.876565966259264	41.91926262392549	24.10557366106952	27.732477879905634	16.77760632936761	17.838976685536657	6.708735974918927	3.171629054158661	42.88499879627936	40.96507481261486	29.748333300519985	22.252083877973135	16.41107596699317	18.23583191523021	3.5520600656141594	6.227244765727419	37.44214463055016	46.35307400738221	22.707393005347438	29.07884561821577	17.43782246453223	17.187641319549805	4.514520833241794	5.335121169805222	41.71027291697186	42.120071296334466	26.161187646900018	25.57478816382849
680.0	21.922871117961176	12.473101184583255	2.69980591027564	7.179931350955679	41.79039017162729	41.80005299890101	24.121125197830505	27.789673433762662	16.715215909516562	17.7851826286717	6.738899526203804	3.178559931439632	42.79422639628435	40.85158283558848	29.795675497314445	22.27751975219733	16.370261161393692	18.160707854484716	3.55263374411645	6.263101725105154	37.309839992142656	46.280465137996025	22.7808330483151	29.07755775133618	17.395270486968723	17.111363657841657	4.508050246011723	5.382651002322208	41.5272006850557	42.11334542258551	26.190043104767515	25.619438750207163
690.0	21.830980454420683	12.45515743761198	2.6843454747997693	7.236249968784188	41.68960113724874	41.670455049853096	24.14464103670335	27.846716855823534	16.65494630938852	17.734293422509396	6.769174786409911	3.188692931680814	42.692203917472085	40.724350177728084	29.851095671100435	22.303034319762947	16.328089891405778	18.091988329438443	3.55490202683184	6.300666209695198	37.15235814705433	46.20797155558173	22.852813641255704	29.08565745385518	17.35573880100779	17.037020727851615	4.501895324893008	5.4335270603909995	41.328329982494715	42.09796875804572	26.2289243295888	25.660855118890833
700.0	21.738719688505903	12.443327158801369	2.6690206331846356	7.294571954344845	41.57421920699793	41.5313598707765	24.175706993208856	27.902929591119875	16.59735965470418	17.68636410168513	6.798497080691449	3.2017795599845122	42.57903362100197	40.58415428544858	29.913357580943824	22.32873642779056	16.284597575377457	18.030240593782732	3.5586380759240464	6.338875207017431	36.971090674229536	46.13510067977663	22.92250332200829	29.102887225207425	17.319046084277083	16.965487022439916	4.495587253857418	5.486895289261554	41.11549061563011	42.07275168738348	26.27721252560402	25.698581036862418
710.0	21.6469490366723	12.437256959237429	2.65379001187952	7.353817560640607	41.444424772243295	41.384033134655475	24.213693154482588	27.957673947424325	16.542980346931635	17.641409002774516	6.825978014484622	3.2175832992040774	42.455039141118206	40.432080326728666	29.980993155717613	22.354780302107557	16.239766241646677	17.976006783940704	3.563604463103015	6.376859858720525	36.7680168772058	46.06130376737281	22.989157814747333	29.12872384726042	17.28496207645131	16.897609280950263	4.488741579341874	5.542002226526022	40.890672459536034	42.036895909308804	26.334194806397637	25.732076735223774
720.0	21.55651236227117	12.436456579848356	2.638616124816693	7.4130308546158465	41.30068987226008	41.22995032920644	24.257909881636433	28.01029701513514	16.492357580838544	17.599271753246782	6.850922462563653	3.2358075885576434	42.32097561663192	40.26929460714914	30.05267690044256	22.38111203347802	16.193691958644887	17.929563494652104	3.5695893508719587	6.413851703849165	36.54547963653813	45.98617112982913	23.052123793419618	29.162477572873396	17.253433021289005	16.833858939262893	4.481107608160817	5.598073368910259	40.656426911186394	41.98948606868035	26.398970199369423	25.760943132631795
730.0	21.468176147771814	12.440425895577334	2.623607924490503	7.47138989769772	41.143621710975815	41.070719244593334	24.307643173318095	28.06028497854553	16.445968769585573	17.559778013261333	6.872857001470478	3.2562192983329954	42.177717406669586	40.097110912537374	30.126989770348004	22.407875339466127	16.14655436708917	17.891015537005615	3.576404766355049	6.449339027644498	36.30617316002848	45.90920925934614	23.11102557557814	29.203293407639368	17.22429812842587	16.774738055097952	4.472547315883194	5.654507337075713	40.415256155710054	41.929957836285276	26.470737185734986	25.784785979833856
740.0	21.38262541731937	12.44863825032083	2.608930845829688	7.52815922401733	40.97400951251316	40.90811128881174	24.362017126028533	28.106959720311522	16.404204780690804	17.522729427983865	6.891517172517296	3.2785265108323256	42.0264384670312	39.9168963688656	30.202540932425503	22.4348701839526	16.098595148759255	17.860296906980928	3.5839071556772994	6.48290822305275	36.05306587023199	45.82999633428865	23.165408110843785	29.250069555577948	17.197388979310393	16.720638773034732	4.46303851389384	5.710721085237059	40.16993707893423	41.857799004960036	26.548388559879175	25.80321728279225
750.0	21.30057385482671	12.46039995917444	2.594826193137473	7.582800073873439	40.79286746125238	40.743998285741284	24.420113916370564	28.149772908809496	16.367416783288235	17.48783332794629	6.906861734381795	3.3024898176675803	41.868613600116	39.730052036905285	30.277917880519272	22.462000040206327	16.050028543011933	17.837233469498543	3.5919672955062887	6.514402201779823	35.78943809126855	45.74812578680386	23.214999998873004	29.30160598355792	17.172637822664324	16.67168541176944	4.452708283420757	5.766250551094535	39.92332094139951	41.77276687372978	26.630686975212406	25.816097010219096
760.0	21.222513510160937	12.475023802092805	2.5815827825521116	7.63485901345957	40.60135341384665	40.58008804908193	24.480750267968713	28.18826004572686	16.335733890780784	17.454794402676907	6.919054135589668	3.327805114858512	41.70588558301155	39.53780483506918	30.351715493678665	22.488979980705317	16.00120372301377	17.821297727926655	3.6004636259787928	6.5437885095913515	35.51857034926378	45.66317490459	23.259564218236278	29.356481670062763	17.149920266829252	16.627830645106364	4.441770221942027	5.820673634723688	39.678371631933636	41.67446755848139	26.716441574448613	25.823025820669343
770.0	21.148886116991843	12.491832182901858	2.569528061222585	7.684055506730742	40.400901096193095	40.41827696355726	24.542918005099914	28.221890632680054	16.30937018914252	17.423196695346647	6.928435745301794	3.3542040504264268	41.540067583856434	39.34167350851284	30.422747722682608	22.51542759548056	15.952450377040623	17.811940121911515	3.6092913896341137	6.571227500526243	35.24385115020883	45.575078682864905	23.298952789723675	29.41329909623371	17.129148335494158	16.588938459829592	4.430510803534663	5.873710956915476	39.438007640460434	41.563070431877655	26.80436009277958	25.823847890090146
780.0	21.080122792562427	12.510046198568546	2.5590679090717474	7.730261666254542	40.19294433151376	40.26015233222905	24.605378999337987	28.25020726092411	16.288358861014476	17.392687547558022	6.9355982902068485	3.3814054552998867	41.37310630893213	39.142754575748555	30.489746042306372	22.540881653887872	15.90410460046983	17.80849405628963	3.618429780398329	6.597025598396776	34.96859277959234	45.48354376985452	23.332992123381143	29.470525161715443	17.110245143860723	16.554738672496043	4.419385444749893	5.925134104916649	39.205042761875625	41.438536071230196	26.893013955739015	25.818392958134304
790.0	21.01650341677773	12.528919821059999	2.550603152343063	7.773419754993266	39.97921824594027	40.10726873949142	24.66684182315701	28.272947251049573	16.272725920761445	17.3628034393414	6.941227253137759	3.4091018569100733	41.207204716059856	38.94216830270273	30.551768397588162	22.564706649035738	15.856582338800317	17.810092093261964	3.627824825269484	6.6215864163147	34.6960755297071	45.38858216295957	23.361698765344688	29.526574517034856	17.093235938592706	16.52470748298927	4.408806048960742	5.97483636234182	38.982252112577264	41.301169967668656	26.981038135777094	25.80656611636732
800.0	20.958253661054314	12.547706727100728	2.5445568126097857	7.813578077570515	39.76147901081632	39.96083358006446	24.726052720335183	28.289690087795385	16.262423334352857	17.333097046789057	6.9460340267057425	3.437084822662084	41.04442584883415	38.74085512599562	30.607765194054508	22.586254527860735	15.81029556223839	17.8158154964017	3.6374317869594175	6.645431370864301	34.42926539488459	45.29019927357837	23.384998871443187	29.579834831437946	17.07817156255132	16.498230239857904	4.399239553081498	6.022784609585415	38.7721319100246	41.151257837977134	27.066986095010474	25.788240874701305
810.0	20.90537120379899	12.565783887029108	2.5413101610157725	7.850888577072934	39.54152712917343	39.82184544928381	24.781759455253397	28.300220406688148	16.257327675284287	17.303085579936184	6.950907122716769	3.4650367903529444	40.88685283438743	38.53958013102155	30.656969596098104	22.604808289580586	15.765579971383165	17.824712081113077	3.64724237337385	6.669105244485468	34.17090116888778	45.18846686213934	23.402886110440452	29.628830023623447	17.06502468897768	16.47466511425676	4.391202752686386	6.068951938218547	38.576769334591184	40.98939519910888	27.14946390701496	25.763451132052126
820.0	20.85780062402073	12.58250243640822	2.541223869796581	7.885322797133683	39.32129238700191	39.69098046889076	24.83275163922227	28.304207913417525	16.257172519946764	17.272344181406368	6.956555277498824	3.4926167901091834	40.73641440057021	38.339072674886445	30.69877453392365	22.619431168108083	15.72283624772205	17.83568535824421	3.6571308993224356	6.693071497217298	33.92346473663826	45.0835268609417	23.415362643786317	29.67200467636496	17.053831876704376	16.453207652939152	4.385074745395483	6.113257611058199	38.398006757814365	40.816264034948524	27.227200547268684	25.732007356533913
830.0	20.815409998640796	12.597170553643503	2.5446634106049153	7.917139894463531	39.102871732701416	39.56868767930724	24.87787579416547	28.301447341568355	16.261629599400163	17.24038979646788	6.963893280368295	3.5195696084151162	40.595123948854614	38.139929366276206	30.732695503153067	22.62924657971605	15.682344463335758	17.84763950959136	3.667056915482053	6.717996725531271	33.68909105767634	44.97581384080934	23.422413272414396	29.708001698356533	17.04457263563549	16.4329899655719	4.3813321320825755	6.155820513010263	38.23735367543321	40.63288224314181	27.298851183880675	25.694005593422396
840.0	20.77797957378781	12.609322692690847	2.5518611422105955	7.946377493346294	38.88811900654024	39.455042602917594	24.916166996314395	28.291779861057698	16.270371704475096	17.20686860597634	6.973535059614839	3.5455806122783002	40.46456156755053	37.94255836766993	30.75847158317309	22.63339721521573	15.644371456242084	17.859625908537968	3.6768445410001482	6.744329575254803	33.469475495435375	44.86558720550278	23.424123809907485	29.735600006539684	17.03731298480749	16.413187948269286	4.380260907404669	6.196599362110811	38.09568962098162	40.440343404235435	27.363393480070666	25.64941816665519
850.0	20.74507792293577	12.618446972776383	2.5630841258794423	7.973140862840599	38.67901635348646	39.350119267223185	24.946869297602667	28.27503310726295	16.28284448733891	17.17138817376339	6.986104726050495	3.5704245986390006	40.34637983758814	37.747424466388125	30.776065804891285	22.631007358310065	15.609084126515901	17.870535497055673	3.6864124849605218	6.772525978945789	33.26615447644459	44.75339395978309	23.420582023511916	29.753775184072843	17.031911017294334	16.392939630244385	4.382148432629094	6.23566268115048	37.973647948628965	40.24017416312714	27.419856319129746	25.59837381682925
860.0	20.716246871244923	12.624245301157298	2.5784099798637476	7.997422111235953	38.47739294088978	39.25341739575682	24.96920482866262	28.251088961297317	16.298586788102064	17.13364655621254	7.002020930686158	3.593775152207611	40.2416628131726	37.55482816409247	30.785436721999833	22.621235889841277	15.576599872955535	17.879492321876498	3.6954725709162575	6.80294506116384	33.07998390622663	44.639740366779	23.41180655477861	29.761603176143705	17.028341587352763	16.37144520311614	4.387122731745501	6.272936041139822	37.87123649755448	40.03385508275397	27.467368641287496	25.540916631667354
870.0	20.690979142730136	12.626399701316046	2.5979318933620794	8.019199423411983	38.285107891603694	39.164394612910854	24.98297935732324	28.219774643580678	16.317031367354716	17.093374521451743	7.021547741451604	3.6154538642420206	40.151425338261845	37.36512452212369	30.787059965725433	22.603276487606767	15.546933771379834	17.885653350400826	3.7038287791268	6.835855858646551	32.911760210050616	44.52518105558811	23.397902178061145	29.758611890181953	17.0264953009054	16.34792899462244	4.3952451486708055	6.308426458518022	37.788101653485136	39.82328379577878	27.50552349602952	25.47712811060583
880.0	20.668721607088013	12.624753664928143	2.621632336446845	8.038366327275213	38.103694126895604	39.08237929164946	24.98795688092278	28.180898154969785	16.33751592026993	17.05050214451299	7.044766103497985	3.6352649643312853	40.07621921397565	37.178660383098006	30.781258509870653	22.576407396767056	15.520060511136888	17.8883285886244	3.7112027802732355	6.8714139692941325	32.76164383441587	44.41044836748985	23.37886175370308	29.74437983541739	17.02617266653546	16.321845536353056	4.406480388737658	6.342041608213337	37.72336930832744	39.61047479219554	27.5339255559796	25.40700889037473
890.0	20.64891282575581	12.619271926742726	2.649411808276408	8.054820414432063	37.93464262516576	39.00649616855389	24.984329420466963	28.13444595483034	16.359419235259423	17.005028688559307	7.071656537343414	3.653030589501183	40.0163933672617	36.99573768115542	30.768774248114287	22.54010431756495	15.495945423863441	17.88694848433529	3.7173073878512235	6.909704711912166	32.62968303672224	44.29614356352044	23.354958918945748	29.718814791574946	17.027243314343334	16.292688776309642	4.420707813898389	6.37370395511187	37.67593704162215	39.39744760708911	27.552571905472824	25.330760858133022
900.0	20.630920955782422	12.609944322338155	2.6810915173093615	8.068333881916635	37.77923898534643	38.93592220319478	24.972450051315395	28.080251547717197	16.382120494536533	16.956907673241673	7.101980543643662	3.6685813696311578	39.97200651902232	36.81677995397942	30.75030783211972	22.493894136829706	15.474318232657415	17.881132425940937	3.7217998518750637	6.950664942142257	32.51558452269785	44.183052619874104	23.32619596376389	29.68210847103441	17.029446919729107	16.260055940663637	4.43772134949495	6.403214265931192	37.64423655933483	39.18660346047796	27.56157689785344	25.248460409359673
910.0	20.614207301316384	12.596878998557527	2.7164071926832083	8.078748643158404	37.63818619057753	38.86971357509409	24.95299912304681	28.018192759511606	16.404868239479352	16.906421236240785	7.1353591220170935	3.6818631494621576	39.94257007391093	36.642037377591016	30.726751433938862	22.43748806437197	15.454968312960084	17.870651248381808	3.7243709338660973	6.994180024111584	32.41867502757105	44.0716314897503	23.292848849042194	29.634554552995294	17.032518522231463	16.223780650067837	4.457244102920065	6.43043773807051	37.62639293757659	38.97993113994805	27.561400188965298	25.16018474658222
920.0	20.59827595420342	12.580333403509233	2.755063853854188	8.085855106982631	37.512316463327664	38.807007513935744	24.926899030296145	27.94835085224474	16.427079451210684	16.853877707059077	7.171275228659785	3.6928725063414376	39.92752686807222	36.472030004568325	30.699276485569694	22.37076720746075	15.437665818653084	17.85548557549805	3.724739949290022	7.040024850787817	32.33826452517478	43.96256386565138	23.25503855067861	29.577047734405856	17.03626529784954	16.183819296156493	4.4789591693920405	6.45519748643209	37.62052942118503	38.7796523648089	27.552882919750974	25.066045907106865
930.0	20.582682629300063	12.56058364166241	2.796675389062783	8.089441342544973	37.40198353629644	38.74691507461809	24.89507977848048	27.870600462416895	16.44812946601175	16.799693531475157	7.209084881408541	3.7016337961566657	39.925940314586676	36.30713930324724	30.668750834487742	22.2937088810238	15.422067136195924	17.83580054887565	3.722629053240107	7.087876736175047	32.273267162000025	43.856418141224204	23.213012368803664	29.510160433751746	17.040358779946438	16.140366729360643	4.50248884028934	6.477285209329232	37.62452929006236	38.587714768452436	27.536723102926437	24.966111568069856
940.0	20.567034800838226	12.537996964248762	2.840813261844791	8.089292369310044	37.30728547739587	38.68865722381165	24.85887373583313	27.785052629205833	16.467450395718455	16.744369923386436	7.248124437990256	3.7081451845838314	39.93670191075013	36.14776232509863	30.636383467506114	22.206591539846368	15.407925260375759	17.81180704523392	3.7177931631616516	7.137334195029396	32.22261444164319	43.75359437747269	23.167010833086437	29.435112976332917	17.044520981504053	16.093713543724533	4.527458044786293	6.496439119837737	37.636390131314975	38.40576511497144	27.51415499432743	24.860513860788597
950.0	20.551069437746396	12.512980233629728	2.887021910268679	8.085245749053508	37.22814397065829	38.631441622972815	24.819651208717918	27.69184026845321	16.484547799022096	16.68850438704088	7.287601618068849	3.71255003173731	39.95845703891818	35.9943418785476	30.60337896059772	22.109756180855538	15.394859258800983	17.784020258348242	3.7100710726257344	7.1879362461423835	32.185006230835604	43.65453225347672	23.117360102913658	29.353100101975524	17.0484701677937	16.044341147626945	4.5534672927149344	6.512453094803643	37.65404017767025	38.235322506233196	27.486439372913203	24.749419093763127
960.0	20.534557340041886	12.486070297033782	2.9348187664928735	8.07724587927142	37.16406988191237	38.57462927396543	24.778808998876084	27.591128587602476	16.499008632095727	16.632775481330498	7.326799940234565	3.714995863260715	39.989589242552405	35.84730990313651	30.57082739492243	22.00370900847288	15.382617044419504	17.752988978984863	3.699424515999585	7.239176885296443	32.15908640904297	43.55946189837691	23.064341900921587	29.26541969143231	17.05189359291019	15.992945446517666	4.580148932861457	6.525168424894551	37.67552901588412	38.07747150487811	27.454873854433046	24.633014039497834
970.0	20.51746174887212	12.457674138738106	2.983718323464995	8.065254316674917	37.11444247157865	38.517647937284835	24.73765162875493	27.483292239091522	16.510426836290634	16.577920484376207	7.364959910845694	3.715684373320512	40.02857715742045	35.70694272847426	30.539780673550553	21.889102004687178	15.370897710457292	17.71937800015484	3.685861785512602	7.290517483295742	32.143428183264014	43.468616433232235	23.00832202364784	29.173398406908085	17.05456838284437	15.940189103854344	4.607141509172893	6.534434283116315	37.69920457881404	37.93286836195112	27.420907042420918	24.5114296080457
980.0	20.49956631359421	12.428278292199849	3.03313623049502	8.04926622170276	37.07837496269768	38.45998534566904	24.697543117416544	27.36883290397593	16.518531659878164	16.52444802160088	7.401312958534853	3.7147605622537068	40.07367539862489	35.57352339022508	30.51140019714484	21.766664143125904	15.359314213737866	17.68383450664754	3.669480816485107	7.3412626358382775	32.13664218672019	43.3819808304612	22.94968870913012	29.07852602959723	17.05611767539779	15.886804173386658	4.63408166827266	6.540028669904919	37.723549573368636	37.80177880666691	27.386008802795754	24.384974417163075
990.0	20.48098161145762	12.398454685399702	3.0826233940373844	8.029442416258359	37.05485369163931	38.401204805602035	24.65981282245992	27.24828818439929	16.523135158834208	16.473192734796445	7.435304344462228	3.712459614931247	40.123244783163315	35.44718192274759	30.486564450323765	21.637391840224854	15.34777953236087	17.647121434868705	3.6505235061690846	7.390873460952077	32.13729469144253	43.299530218456475	22.888859315476726	28.982263471926217	17.056349673629764	15.833757695472	4.660728688968075	6.541912614639181	37.74745628972684	37.683922901151426	27.351626463688124	24.25398412309232
1000.0	20.46166447377896	12.368621843411702	3.1316194155800674	8.006024129916375	37.042763863952814	38.34100148177648	24.625519636208967	27.122394683890494	16.52412911053837	16.42461535162645	7.466313696710952	3.709046001306527	40.17571640676474	35.32800862393368	30.46617154602364	21.50218697541213	15.335945876602382	17.609955335307806	3.6293291043553535	7.43868008807914	32.144006141088134	43.22121295295797	22.826323267261635	28.885921409299506	17.05492148480183	15.781860187324597	4.686814215166353	6.540043173715183	37.77008972002044	37.57872684158867	27.31913749159187	24.118791843723425
1010.0	20.44168199155218	12.33924889420307	3.179653389695816	7.979325719590749	37.040809074106626	38.27897628769412	24.595584534808335	26.992091544374592	16.52149643604447	16.379247742349907	7.493983953070877	3.704693840435349	40.22948796271895	35.21585592566078	30.450878930449516	21.36223682309266	15.323607965541548	17.57307196446156	3.606360290720871	7.4840520709957685	32.15527573178398	43.146821526965525	22.762520550347137	28.79091971441341	17.051613468783643	15.731952679260319	4.712195590036864	6.534406257458797	37.79075025596109	37.485152947803456	27.289726676732556	23.980024860961944
1020.0	20.421115435594828	12.310789659172485	3.226224553342372	7.949739126514766	37.04774169887668	38.21510516824964	24.57067273492817	26.85835723882875	16.51533016642564	16.33751709851654	7.517909915017818	3.6996676221613245	40.283327080980236	35.11063438503908	30.441292616377577	21.21856271868623	15.310650718101623	17.53711617347173	3.582129937451788	7.526354962788599	32.1699924887675	43.076177757367795	22.697929056040014	28.69841971051832	17.046225163927886	15.68485265549399	4.736686976073567	6.525089575550563	37.809331218119134	37.401917885193996	27.264495044094193	23.83816859856133
1030.0	20.39991918293648	12.283463734898369	3.270931600942931	7.917802721751556	37.062174206329445	38.14906437802686	24.551251509544976	26.72243877270274	16.505734214318625	16.29949073781681	7.537983033494773	3.6941900720855694	40.335963692578446	35.01186499497097	30.437848690850018	21.07240863217196	15.296814990038381	17.50251729133986	3.5572686994214378	7.565081750118642	32.18674087174639	43.00897071015711	22.633129910157113	28.60954341118836	17.03844796572801	15.641112723455443	4.760297426492758	6.51221761022431	37.82573134496928	37.327253570555946	27.24440546924774	23.693942450489914
1040.0	20.37807026439083	12.25774419954691	3.313346614008791	7.884011794124941	37.08284229998723	38.08083790600333	24.537501421231987	26.585646330837104	16.493015007754714	16.265309972405067	7.554084013942175	3.688426533905241	40.38647383786102	34.91915830331631	30.440846938875453	20.924925081829176	15.281999734339033	17.4698193876679	3.5324658324454	7.599597358829532	32.20441279088635	42.94501033501825	22.56858784717039	28.52530069190434	17.02806557673378	15.601474292323719	4.782909258487484	6.495989371003069	37.840171139455585	37.259478315854665	27.230111124678245	23.548183629057576
1050.0	20.35542153352758	12.233796286758414	3.353125004553192	7.849022580236241	37.10842471719041	38.01048383117684	24.52939187129512	26.44946116218669	16.477296400674355	16.23487107529073	7.566283749265894	3.6825991445763355	40.43410562606802	34.83197717637634	30.45029767131485	20.777491686158683	15.26601277394156	17.43922826415542	3.5084126591546267	7.62950781741076	32.22189187506827	42.884130114527736	22.504906751044818	28.446516721138547	17.014782589322895	15.566303060597628	4.8045588074452015	6.4766869374022145	37.85310883235527	37.196644812698786	27.22207573110905	23.401904492008544
1060.0	20.331840175462474	12.211891785565259	3.389938101998586	7.813519153539331	37.137687762274005	37.93819739669779	24.526660317382998	26.31537936601931	16.458960290660155	16.20794285967983	7.574781287280537	3.6768513791810693	40.47836398503348	34.74975972932395	30.46618713444979	20.631296300651933	15.24874447739427	17.410986746346282	3.4858461777533116	7.654417062762593	32.23824311096791	42.82620619608355	22.44264165575171	28.37384489838437	16.998405407268603	15.535974604834754	4.825327611325579	6.454586380865146	37.865061036807994	37.13698144837804	27.220634118795907	23.256029152516195
1070.0	20.307086052263326	12.192176484178772	3.4235545780841727	7.778231474327578	37.16937816509905	37.86427717467396	24.528781398361282	26.184970955067026	16.438385888270197	16.184070093286923	7.579900360153528	3.6713489205852676	40.51894825355139	34.67184018795891	30.48821111420441	20.48761276968577	15.230073448398665	17.3851163675875	3.4655255344351943	7.674050848030224	32.252587359056484	42.77114085200834	22.38228397989019	28.307808522728028	16.97874134042979	15.510608519474495	4.84533064768743	6.430081524192727	37.876605364234294	37.0787338608239	27.225817419797558	23.11163048872908
1080.0	20.28079328950538	12.174789666348543	3.453835781772586	7.743881537291116	37.20235943830625	37.78915042904304	24.534939168028608	26.059986223438006	16.415973565514136	16.16264733441625	7.582025134996322	3.6662841305443155	40.55584881943131	34.597516388922	30.515954117746706	20.347706254728863	15.209845838958476	17.361537168654827	3.448069994970213	7.68836095615751	32.264232450535964	42.71889468837423	22.324442030614076	28.248696974346704	16.95560640659161	15.490167556749514	4.864700641433076	6.403639341094172	37.888431566544604	37.02028282291129	27.23743512901468	22.969916570970906
1090.0	20.25260137388824	12.159814746164963	3.4806210609132484	7.711189363984915	37.235480088068314	37.71342027096173	24.544385098000788	25.94206261597021	16.392074347458184	16.143067491726256	7.581654197954187	3.661717721929378	40.58910648762743	34.52619227486868	30.549003396642586	20.212797659559794	15.18793357819157	17.340093779400533	3.4340985968144144	7.697275138039868	32.272469114010775	42.669603528120795	22.269681374631414	28.196799517654313	16.92884556051407	15.474525819255915	4.883617609465823	6.375644111256209	37.90104574072878	36.96040013521598	27.25528511566883	22.832062401080776
1100.0	20.22205290107295	12.147356782896335	3.5038872484148658	7.680904977215137	37.26756969299166	37.63797797912906	24.55598385890846	25.832799822263148	16.36713910065881	16.12455437710038	7.579363338768495	3.65780181984781	40.61902338029436	34.45728248475413	30.586589531874846	20.084027132655105	15.164271619890664	17.320490865766857	3.4241171703377398	7.701003373452262	32.27691784315078	42.62333828202511	22.218530707224062	28.152012745899608	16.898336132114565	15.46343481180187	4.902301450461914	6.346617622346791	37.914911014787975	36.89819830685042	27.278796422103937	22.699211150605592
1110.0	20.18881656835482	12.137438827292257	3.5236591511812696	7.653659658864555	37.29765497240351	37.563645336982994	24.56863779288586	25.73376632349939	16.3415940225445	16.106400859768502	7.575722369444416	3.654627709351447	40.64599352129917	34.39024266450183	30.627949840624492	19.962535700748454	15.138858931898207	17.302416145764045	3.41851583233718	7.6998029704560285	32.27715090190181	42.580349545133544	22.171525699600778	28.114233723489992	16.864125815076672	15.456495210789546	4.9209468986605245	6.3170367483957	37.930431435132334	36.83300378472527	27.307415384844106	22.57249359950315
1120.0	20.152383182757433	12.130181900920345	3.54009008075948	7.630088095448863	37.32466403181357	37.49170904799856	24.58124837469773	25.646510600991167	16.31581636805627	16.087864501547998	7.5714228883813135	3.6523016376384074	40.67056437754275	34.32473184580218	30.672337634349674	19.849429263002108	15.111670831464275	17.285497127668325	3.4175815329122674	7.694168100229084	32.27317347135519	42.54081325108287	22.129288756337207	28.08325218754749	16.826176932125172	15.453317348402642	4.9398157139213	6.287445000966809	37.94784354391787	36.764733769264154	27.340521880681422	22.453096924064706
1130.0	20.112378458465287	12.125454242924805	3.5533212809202395	7.6106947241410685	37.347294893280676	37.423383525792296	24.592620114086085	25.572310434880976	16.29016943154407	16.06810683288681	7.5670306611406986	3.650911971576434	40.69318200420248	34.260208672455946	30.718925664641716	19.74553476265643	15.082681261229865	17.269250357525088	3.4214338287777566	7.684619698523256	32.26473888447012	42.5048525541384	22.092351926314926	28.058583046640777	16.784554472439737	15.453266771991032	4.95909218849035	6.258324071653188	37.967083007875715	36.693329564125655	27.377388582350136	22.341936185129516
1140.0	20.068369592695348	12.123410063711182	3.563634699904833	7.595917993175372	37.36475882807751	37.360125598746734	24.60171856747855	25.512236750197104	16.2649648830184	16.04655449211375	7.563235959336744	3.650504999825629	40.71450456442364	34.19666989897529	30.76677304767032	19.651747039069384	15.051976717192058	17.2533023610571	3.430026584814983	7.671922061218499	32.252235260339056	42.47271535547564	22.06117518244243	28.039772732622968	16.73943584851965	15.455818921717936	4.979057110308843	6.230126013107373	37.98814108347839	36.61949719941671	27.41722655027416	22.2399552536522
1150.0	20.020178585172218	12.123978721140194	3.5713636860812277	7.586044950457125	37.37582684390675	37.30334131000105	24.607525385938622	25.467282266765448	16.240580061112368	16.022607877086944	7.56059160321448	3.6511624204822777	40.73503651200285	34.13377463182305	30.81519184330448	19.56866296477435	15.01978791743783	17.237172244075047	3.443168837066789	7.65688720998048	32.23584117722591	42.44436248430914	22.036335004398676	28.026190407150743	16.691136070853094	15.460326092516652	4.999898543729921	6.203306780778666	38.01069590864991	36.5437713632822	27.459421505803647	22.14782413074033
1160.0	19.96759511656366	12.127175631586788	3.5768323331564758	7.581311560771855	37.37958315254048	37.25448800032646	24.609120809339206	25.43802592161814	16.217246253989625	15.99585592478074	7.559630551390691	3.6529266090666814	40.755178079529344	34.07163842284589	30.863305634160376	19.496758096275418	14.986247648429003	17.220529092363968	3.4605530242872518	7.640384023532292	32.215997466345236	42.419860760124756	22.018268649651667	28.0170365797017	16.6399516963401	15.466219420838442	5.021817881558654	6.178241161701725	38.03432251915975	36.46721194369936	27.50318568220239	22.0660820969899
1170.0	19.91059873411127	12.132955540885954	3.5804729818754515	7.581756021953851	37.374958710686485	37.2150996324995	24.60574513718871	25.424905843219594	16.19528290968347	15.965933397007701	7.560816387036253	3.6558226792987174	40.77537617557855	34.01025504391478	30.910515747940213	19.436268570314116	14.951635701272357	17.20302776219951	3.4817011366139496	7.623366680928518	32.193323603774424	42.399018440528515	22.007334051872373	28.011614632735498	16.586329964659136	15.472896330139633	5.044967127702374	6.155269461290504	38.05856378233349	36.390829619435316	27.5479529564029	21.99503098806142
1180.0	19.8492465431379	12.141315014871884	3.582691743283086	7.587322258322833	37.3610697002935	37.18645288833751	24.596868303843603	25.428015517822484	16.174919775726465	15.932676331104878	7.564495852648046	3.6598698835737142	40.79582279932073	33.94979510642108	30.956303795363564	19.38725086413785	14.916347953602894	17.184326911953544	3.506006214999627	7.606798779248581	32.16850679978718	42.38151031472891	22.003922934593355	28.009087355444475	16.53076420679852	15.479830638629117	5.069460346324643	6.134646301198464	38.0827337544379	36.31583488560696	27.593181057340068	21.934827499137533
1190.0	19.78377287124077	12.152228302944772	3.583915244940498	7.597741904666276	37.337237762466806	37.16983104838353	24.58205328338846	25.4471733410124	16.15633438365471	15.896123453788384	7.57088798514279	3.6650248725422054	40.816846377714356	33.89050930262542	31.000252968012532	19.34949363646645	14.880772456085229	17.16425078336169	3.5327797646512544	7.591537004102296	32.142549295296284	42.36691104004097	22.008367325231724	28.008500441203086	16.473823657871296	15.486578574422893	5.095322439949595	6.116526068384052	38.10648352924716	36.243273050794116	27.638365518725863	21.885390066051105
1200.0	19.7145313103948	12.165611394108218	3.5845611276057707	7.612723613461821	37.3026507408012	37.16614394092386	24.56109195185595	25.48179161536231	16.139659439878905	15.856417601662953	7.580192668630012	3.671231498917147	40.83827151565294	33.832634325780965	31.041988131391523	19.322582737599276	14.845398326263954	17.14258609132888	3.561290671452184	7.578448891246036	32.11617958982034	42.35456518904581	22.020763203722495	28.008967511159945	16.4161404454045	15.492691177824312	5.122574641953288	6.1010327593816465	38.1290010482221	36.174188357121096	27.683055423100715	21.84638965447058
1210.0	19.6420894784191	12.181350048770636	3.5849988837456706	7.631776180351947	37.25697948287726	37.17600641813902	24.533855178291827	25.531240246887457	16.125069343087503	15.813844319485835	7.5923820941202145	3.6784096498618393	40.859995711406675	33.776531635558655	31.081445628305747	19.30584711068283	14.810737567256092	17.119283951785764	3.590690594550186	7.568273365310198	32.090464289756184	42.343678369327776	22.041206666158164	28.00964040089832	16.35840421588938	15.497856030083401	5.1511396093426285	6.088138545002924	38.149913196137334	36.10932161295999	27.726962223023513	21.817346339752607
1220.0	19.56707811975627	12.199327627467087	3.5855659701782474	7.65442742011252	37.19995577163347	37.19968127219573	24.50045890965788	25.594432426426305	16.112690015779904	15.768794885067926	7.607419373813296	3.686474422932155	40.881683180421746	33.72250571248338	31.118443948055013	19.29853099363032	14.777370179211578	17.094289146473045	3.6202021048188877	7.56166469332996	32.066307156731554	42.33333380851819	22.069664904278365	28.009598238709117	16.301386357814444	15.50173108756291	5.180961442067872	6.0777750980197025	38.16872923660716	36.04924133727092	27.769718565611722	21.797653265978628
1230.0	19.49021134586926	12.219374714178727	3.5865423835500203	7.6799789634644275	37.13161415904254	37.23723165754922	24.46118465202888	25.67000152842592	16.102622042069335	15.721716138532429	7.625097973926935	3.695227715056465	40.90285985342738	33.67109888374799	31.15303630370842	19.299552043100917	14.745803508166029	17.067651646620398	3.648953737552242	7.559089944034859	32.044745719790846	42.32259127539368	22.105891752754342	28.008025615180493	16.245766271740646	15.504119127855638	5.2117891842789446	6.069798120404647	38.18513920355237	35.99442203426464	27.811199176126678	21.7862980995283
1240.0	19.412373084489982	12.241326330047487	3.58816740022686	7.707714066486805	37.05245888222819	37.288121069052785	24.41634594471899	25.756479337545866	16.094961337076157	15.673231039595656	7.645096225001697	3.704522398660849	40.92298236216091	33.62280741355417	31.1853274080043	19.30771350863084	14.716679496982007	17.039463442618924	3.676219363281256	7.5608114367715515	32.02683510124132	42.31037824737071	22.149637777537794	28.004042741972388	16.19225275957663	15.504981188191273	5.243407820479344	6.063955650738537	38.19913217443796	35.94485764289932	27.851079993117352	21.782430576387394
1250.0	19.334484819801308	12.264987552816761	3.5905658491059693	7.737022776950229	36.96327274062594	37.35146219761786	24.366393783929777	25.852252334531897	16.089767818686692	15.624004884438246	7.667127389603437	3.714167838931333	40.94127665074872	33.578283944016135	31.215407191645923	19.321828898747114	14.69057875444805	17.009886436269795	3.701323947997904	7.56702957908909	32.01344733924261	42.295742035329894	22.20037557476931	27.99704399296947	16.141579247801946	15.504258445582833	5.275581974213323	6.060008075873078	38.21070583451268	35.90046269995486	27.889249195308192	21.78494423278582
1260.0	19.25753144596807	12.290026637833874	3.5938154589903943	7.767177619977764	36.86502144036401	37.42593751818957	24.311878630588726	25.95555225916746	16.08712719543204	15.574610019234605	7.690804081676206	3.723909386288911	40.95683725015647	33.53807330569841	31.24345210642864	19.340579797461213	14.668057696540924	16.979036170234366	3.7236438197557526	7.577729799769729	32.00532301603869	42.2776228556888	22.257550197526328	27.986399640393024	16.094459228261695	15.501838583224712	5.307988573548848	6.057640965266736	38.22001892642646	35.86069957207052	27.925554316499092	21.792724384381614
1270.0	19.18241485347667	12.316263051439567	3.597895751146546	7.797554963890821	36.7591720309541	37.509892139838406	24.25347788390737	26.064488281753647	16.08709270031016	15.52571252118171	7.715689357088176	3.733541868859378	40.9688559808646	33.50279951594164	31.269565331670393	19.36272470340053	14.649545811391794	16.947219976410686	3.7427649670055065	7.592690616421227	32.00325408484379	42.255085512964655	22.32039347428534	27.97170111426358	16.051480075650527	15.497829990573962	5.340320822140069	6.0565235680816585	38.22746864792329	35.82493991569408	27.959907710447467	21.80458805006902
1280.0	19.11012433755669	12.34337432925259	3.6027781080790953	7.827541164681036	36.64754331889885	37.6012568944093	24.191863269465355	26.177367134994963	16.089655386819153	15.477987366406268	7.7413711584527976	3.742838156414125	40.976248882745075	33.47329690735271	31.293980930270124	19.38708223872673	14.635495424273085	16.91467109979769	3.7583072285977046	7.61165828621097	32.00773932659826	42.22743640705973	22.388232517671042	27.952633545853132	16.013184904506787	15.492337561600593	5.372245114141796	6.056358708778604	38.23347749510168	35.792468933255186	27.992308413251607	21.81945601624329
1290.0	19.0415613371186	12.371040658590317	3.608312163731646	7.856657208686971	36.53224700476762	37.697605262445826	24.12783260617896	26.292266695948236	16.09481448084669	15.432017717785802	7.767473042778769	3.7515464460471017	40.97793308944827	33.45034514395528	31.31664510569692	19.412647914885333	14.626207679483649	16.881687468775674	3.770106724614682	7.634172004304573	32.01909551016095	42.194108781942795	22.460103406877657	27.92907540825284	15.98002874057552	15.485476188975197	5.403465997551139	6.056813987663453	38.23859643144016	35.7623589321533	28.022721560006296	21.8361824765415
1300.0	18.977452481065537	12.398931770801397	3.614350639303215	7.884440913468706	36.415608970108835	37.79640417690692	24.062091678142362	26.407517988701564	16.10253923738596	15.388232641648667	7.793583995090226	3.759466760468521	40.97301495706671	33.434654277830106	31.337571723034998	19.438505183363006	14.621883387838551	16.848479731317866	3.7780889948749437	7.659701268266042	32.03760555591667	42.15468194528768	22.535093034014633	27.901010542678442	15.952337529740523	15.477308845010462	5.43364992245935	6.057623817389972	38.24355060118422	35.73359811553598	28.051195086876263	21.853694121342496
1310.0	18.918506669361363	12.42677040711511	3.620684718099088	7.910681807235417	36.3001195940637	37.894781683166244	23.995512096334377	26.521593573666962	16.112674691857517	15.347211841240116	7.819486013399833	3.766397371848479	40.960515634279496	33.42685228036093	31.356837397668556	19.463977394184717	14.622600047980372	16.81541611795676	3.782372204920467	7.687708647712092	32.06324334304218	42.10887704720057	22.612302856188933	27.868715935564804	15.930290722263464	15.46810994880588	5.462560183477281	6.058610714687592	38.24886457192472	35.70522999766741	28.077888826302768	21.87112132224611
1320.0	18.865320620906562	12.454211900058146	3.6271298537424763	7.935175622712188	36.18844595126975	37.989928377084546	23.928890326360047	26.633069361945253	16.125181137905233	15.309250941816957	7.844944906739918	3.7721817211741993	40.93946668290389	33.42779147391001	31.374190931138923	19.488722442060258	14.628393143463084	16.782726644942308	3.783190906331076	7.717571059138308	32.095798874312564	42.05683999081582	22.69076980872755	27.83255875049796	15.914037085870381	15.457993229097312	5.489960210371105	6.059630649916449	38.25508781481513	35.676531978641194	28.10302928810676	21.887543332026137
1330.0	18.81819410364721	12.480974942898124	3.6334560105696236	7.9578252708434	36.083344141548494	38.078815304781756	23.863023090815364	26.740875108570425	16.139792200610252	15.274627538575341	7.869762279985355	3.776687297217136	40.90935580681622	33.43777076689418	31.38957360830741	19.512555785754827	14.639029259334647	16.7506714895071	3.7808739558879005	7.748630621806926	32.13488719351225	41.99876552191466	22.769615530933297	27.79317049677029	15.903468426003865	15.447116438166061	5.515613008416416	6.060605184359221	38.262811563684274	35.64659392562311	28.126928176674816	21.90232000799946
1340.0	18.77746352262475	12.506677113635579	3.639505755733348	7.978670057290532	35.987290002173445	38.15862092868422	23.798769194349333	26.84396688957755	16.156295477034988	15.243507479289342	7.893891368024494	3.7798406886728992	40.86951221089997	33.45716116517121	31.40276944710293	19.535527858009086	14.654261151967006	16.71946214727889	3.7758700761134354	7.78031767545963	32.17990280833287	41.93498910928892	22.848021021836594	27.751212237872743	15.89850072636065	15.435540245996926	5.539366099375463	6.061583110274678	38.272293210573125	35.61481484734325	28.149930130869752	21.91486934739926
1350.0	18.743215929170365	12.531115286057032	3.64505141153939	7.997812811645514	35.9027523831156	38.226578906734915	23.737027605450187	26.941657542585745	16.174410686948328	15.216046652729792	7.917235477666534	3.781607246409904	40.81958841340059	33.48607432853718	31.413689827905092	19.55795030733102	14.673645378420039	16.689430131708974	3.768657273878244	7.81202464359086	32.23012896939118	41.86600479869333	22.925244681472712	27.70766003888985	15.898746262446274	15.42360265254866	5.561077116385621	6.062591771523908	38.28369290736567	35.58076098134573	28.17262169841211	21.924751271032175
1360.0	18.715266422705938	12.554109864776159	3.6499682949581502	8.015439494066417	35.831976322529194	38.280077392927986	23.678470775449995	27.033550616889087	16.19381127522628	15.192199027309565	7.939857803697667	3.781982546960696	40.75950056416864	33.52430028677966	31.42208237026798	19.580344672834357	14.69662138732966	16.66077142240857	3.7598012774127394	7.843242637338855	32.2845042935242	41.79257654949871	23.00069766354443	27.6633940167741	15.90381248895593	15.411371055016021	5.580656489404231	6.063799700592029	38.29700732380776	35.5441109750346	28.195494913341264	21.93170006575562
1370.0	18.693504259411366	12.575412156363384	3.654143594992322	8.0316723207583	35.776766816468765	38.316799528754096	23.623891614915017	27.119445649466197	16.214171834038208	15.171924395731708	7.961730621317521	3.7809986545442547	40.68937280679177	33.57128139710382	31.427875978823955	19.603367887668128	14.722622139214838	16.633695592317753	3.749830547562769	7.8734492435340515	32.34191020146193	41.71536996215687	23.073856999530513	27.619543778642832	15.913204172945726	15.399042563490715	5.597980592671658	6.065360317714555	38.31194582009091	35.504714517600085	28.219174746469243	21.935637089694886
1380.0	18.677343842243896	12.594903806875356	3.6575003785337876	8.046773048759892	35.7385118432432	38.334700920921804	23.57393121209048	27.199301529404497	16.234938176641766	15.155055270306613	7.982917604333121	3.7787704186899935	40.609500204943004	33.626148478857615	31.430965089994775	19.62771243705125	14.750802317292719	16.608337332331786	3.7393121652090877	7.902257366795648	32.40106188982569	41.635062458943935	23.144212789955375	27.57722894700655	15.92617171910759	15.38673007533655	5.613015707672923	6.067510522768587	38.327881211370276	35.46265206796457	28.244271901030768	21.936504017328076
1390.0	18.666359662018774	12.612369699510058	3.659948730688026	8.060832557669006	35.71828274700194	38.33213780723195	23.529175791883446	27.273508422674823	16.25573200156265	15.141323182823141	8.00338739769525	3.7753258793713136	40.52066820051575	33.68764091807044	31.431395669295853	19.654286901057898	14.780378249650155	16.584836682771645	3.7287059765652333	7.929205542834927	32.46071569777996	41.55236406987921	23.211645228036833	27.537548520367274	15.942043893288293	15.374526709056504	5.625672861650602	6.0703542011338385	38.344213340228045	35.41805265435643	28.27145422235811	21.934578773266736
1400.0	18.659843008925836	12.6277664846234	3.6614733723903146	8.074038513694878	35.716342566691246	38.307883093367344	23.49010681814422	27.342492813745547	16.27604301458547	15.130469667790797	8.023160144917043	3.770810792087504	40.42364167214274	33.75411974960719	31.429347798611047	19.683804693487925	14.81039369075172	16.563388324573275	3.718492105042124	7.95398313616729	32.51930003353664	41.467903618998015	23.276002523034272	27.50156302320404	15.959968035721928	15.362612036841915	5.635934219259941	6.074097909701618	38.35986660430684	35.3711624023454	28.30140305917682	21.930046183425688
1410.0	18.657025553634558	12.6410915060355	3.6620485973171664	8.086497444157876	35.73264239894619	38.2612381668951	23.456975881772948	27.406754992431797	16.295424078370985	15.122156817989937	8.042165321615771	3.765368502590827	40.319660758073404	33.82369600405488	31.42486148478856	19.716955571084043	14.840042963209378	16.544016011426372	3.7090277227704593	7.976311906606856	32.5754606559037	41.382297113252626	23.337124337892984	27.470181120445215	15.979168377416942	15.35105205532523	5.643772728317584	6.078860104754309	38.37379701705214	35.322413602265314	28.334458795738477	21.92332052511795
1420.0	18.657015060403673	12.652291491666581	3.6616095325610476	8.098201531242458	35.766594800370164	38.19179812252036	23.429965024507286	27.467076255632104	16.313400448415937	15.11590210724127	8.0602565206715	3.759065820304198	40.21004108880721	33.89415982279578	31.418426877779233	19.7542048706895	14.868288349821306	16.52679996751663	3.7006045997678103	7.995826578340249	32.627688583913766	41.29605857723175	23.39512035659209	27.444247905959802	15.998718030054556	15.33990018639858	5.649146125281351	6.084610577284089	38.38484316204565	35.272097202573704	28.371157606833005	21.914809379051935
1430.0	18.659054137133392	12.661376595594367	3.6601284590402297	8.109170495697965	35.8168480647815	38.09990459861066	23.409045958914948	27.524100871613765	16.329488306141375	15.111425333539833	8.077340070707452	3.7519827775959587	40.096380328552904	33.96299677169479	31.410256174580187	19.795941713234143	14.89429460310046	16.511817237363566	3.693424385404772	8.012316825952599	32.67447033793341	41.20966723211833	23.45002122851152	27.42433910326434	16.017796745640478	15.329301190059464	5.652114872111794	6.091268039289369	38.3916479974029	35.22069347032814	28.411532010301926	21.905137350646307
1440.0	18.662213202420375	12.668390602395414	3.6575497521681877	8.119268462554574	35.881724480653354	37.98623282097016	23.394002113046188	27.578562415617757	16.343263887001637	15.108252008625268	8.093153573754456	3.7441821292347797	39.980465630390384	34.027511665371975	31.400790738083924	19.84223870158608	14.917193623642039	16.499036218316974	3.687588166255423	8.025491209747534	32.71463753127811	41.123255365483736	23.501923566500658	27.4108615292694	16.035572158153236	15.319259451835686	5.652677786967208	6.098625695479675	38.39303706118893	35.16846384567139	28.455606401922015	21.89482609621611
1450.0	18.665525402440064	12.67336119985018	3.6536963509978166	8.128399376336956	35.959146369134075	37.85206893794288	23.38445433014877	27.63111429805334	16.35425010327715	15.105905824167507	8.10741462306719	3.7356639377711978	39.864182864728676	34.08510714062541	31.390581132171533	19.89282815303582	14.936198167226289	16.48829078081523	3.683133620410015	8.035037777991342	32.7469407018182	41.03723285427577	23.55099111174927	27.403910945482775	16.051141207862834	15.309804602583307	5.650888727320456	6.1063196033084415	38.387908063692315	35.115799001343184	28.50321025087054	21.88436195218879
1460.0	18.66821316531592	12.676542058402331	3.6484215539579594	8.13637089963506	36.04651324671581	37.69920922980516	23.379847121223644	27.6823002901378	16.36227435821588	15.104026116784874	8.119828279499291	3.7263777694428097	39.74949441835914	34.133086901735524	31.380034103428255	19.947299258239806	14.95067238524952	16.479678139996064	3.6799671052693546	8.04071178624256	32.77040839293787	40.95170414096756	23.59730167423204	27.40338212043062	16.063990460551917	15.300957215081963	5.646853068684093	6.113854518528798	38.37527686723913	35.0629193041126	28.55380697061021	21.87435212281268
1470.0	18.669618350529205	12.677913626187765	3.641517484039694	8.143063296123854	36.14094099964934	37.52997930099838	23.37943801487827	27.732571259757727	16.367124855519847	15.102145179433052	8.13013772160148	3.7162464407008824	39.63857751858936	34.16877932610993	31.369575302350018	20.004949936386655	14.960116672961265	16.47301108553201	3.6780358502663733	8.04223713258169	32.78419080501453	40.86688609132818	23.641057354302138	27.40876430254987	16.073505707995427	15.292695457607461	5.640766058804783	6.120638880159387	38.354461033803354	35.00994287773338	28.606616649455837	21.865385165953082
1480.0	18.66887157043703	12.677599173043133	3.632731103654987	8.148308041489951	36.23947463863198	37.346990898851786	23.3823681563547	27.782148926139154	16.368388941271725	15.099913561590666	8.138048416359686	3.7051370959701706	39.53338072627062	34.18993308301726	31.359640867726892	20.06473383332441	14.964046046138613	16.46801430301861	3.677153894958063	8.039377008217803	32.787721236516326	40.782922640107174	23.68224416493831	27.419418906558633	16.07906437871413	15.284927057167684	5.6328297926029105	6.125970296632649	38.324990160853474	34.95696592404344	28.660706774870523	21.857854689291038
1490.0	18.665545356148098	12.675723022341927	3.6217508420088556	8.151967716473196	36.33885866022748	37.15357278180017	23.387810339474317	27.831039155832848	16.366094623095936	15.097002423022	8.143334055174172	3.692824534269936	39.436055224658254	34.194496271438915	31.350639196364888	20.1254551458657	14.962311315914832	16.46452595305814	3.6771119630817006	8.03188921147943	32.78076861023944	40.70002405862289	23.72087582674081	27.434498971189814	16.080454384788972	15.277563681002276	5.62332489326183	6.129021723927814	38.286753143511056	34.90409762364879	28.714944273697682	21.85219486022062
1500.0	18.65921369669063	12.672445573447279	3.6082586098065	8.15395071914541	36.43599408258807	36.953042384622414	23.3947278792163	27.878960718631717	16.360230789437086	15.093155879877425	8.145750316680864	3.6791380469860533	39.348408940190346	34.18088467319104	31.342679741482083	20.18571870262728	14.954844336728401	16.462340192312976	3.6777153893382692	8.019555480908798	32.76319521991821	40.61845484297748	23.756926864145008	27.45270126456852	16.077415302487026	15.27061490693567	5.612561236120781	6.128973546439302	38.239961081129685	34.85122597245065	28.767984753242533	21.84854887130489
1510.0	18.64964156234059	12.66788954877523	3.5918785736473535	8.154232490300519	36.527739397343005	36.749174140875176	23.402214869203807	27.92552131036521	16.350926976177014	15.088137436272717	8.145213244017405	3.6637627773127	39.2723028200175	34.14786001625764	31.336080227928377	20.243955147632494	14.941817572617778	16.46116713869183	3.678745728478186	8.002188850946071	32.73521292186914	40.53853726287001	23.790334991432758	27.472782524691088	16.069936426494383	15.263965021532803	5.600949673626391	6.124894458813942	38.18514108451782	34.79830922669353	28.81845326178102	21.847121534895493
1520.0	18.636669905964045	12.662170357159836	3.5722946260422352	8.152914308910685	36.61117504224432	36.54590050874305	23.40940897961957	27.969952321558527	16.338379547740363	15.0817153989046	8.14171940251363	3.6464873110126295	39.20940864543426	34.09473298907065	31.330740814233316	20.29867183850921	14.923481166381446	16.460709090296785	3.6800268498902597	7.979744661021685	32.69730736660651	40.46070067771661	23.820841202555147	27.49336947945238	16.05811644916531	15.257444809858002	5.588921128802966	6.116031249606414	38.123263858207736	34.745195466856686	28.86483619636863	21.847924950258008
1530.0	18.6204586525979	12.655468268791052	3.5492082669742797	8.1500911000373	36.68345032019022	36.34708031404854	23.415574745649415	28.01143943092513	16.3228741167606	15.073950485296011	8.135330894991764	3.6270496110876067	39.160869606843214	34.02131084913217	31.32669905735229	20.348327663541472	14.90043037746202	16.460710692267025	3.6813688209683426	7.952203648428053	32.65008215636745	40.38525376367334	23.848309709033156	27.513049257751707	16.042297329150998	15.251019966649338	5.576972766968755	6.101564727626911	38.05533899885524	34.691683601404	28.905860215482516	21.85077736403548
1540.0	18.60117459594048	12.6478959207921	3.522380257875096	8.145917192024115	36.74220369201074	36.156497799810865	23.42017963973985	28.048722742015254	16.3048099964834	15.064737987299408	8.126209169208181	3.6052091812866607	39.12780608751573	33.9278332828978	31.323746848195054	20.391386638101643	14.873272150079304	16.460845204869663	3.6826197465135757	7.919627175754936	32.59430839710413	40.31276032174891	23.872391269967068	27.530389067469816	16.02285428750038	15.244551390568741	5.565596093116855	6.080812210654924	37.98277131825478	34.63756547081793	28.94013373263388	21.855382186568864
1550.0	18.579259747820092	12.639541726548863	3.4916373266549687	8.140717338941169	36.78527486558975	35.97778304362231	23.42282216471135	28.080623719092173	16.28466961327934	15.054142882279207	8.114670521613322	3.580807654301911	39.1107354982581	33.815160160906395	31.321597902954903	20.42659379042961	14.842809081060322	16.46084550789822	3.6836776935025406	7.882261543346652	32.530980389631964	40.24361311703678	23.892822014185775	27.544083847412306	16.000351887209234	15.23795434061244	5.555315252823829	6.0533091775755095	37.9070030146556	34.582645568015394	28.96654185084874	21.861347338240023
1560.0	18.555116134727104	12.630581467767449	3.4568724095612238	8.13472576110536	36.81092046670726	35.81435411504966	23.423538466282917	28.105766269337405	16.262977109554114	15.042235047109699	8.100998100271601	3.553696496897889	39.11001525250002	33.68451041534223	31.319973513222113	20.452929233212004	14.80991793081422	16.460415881208316	3.684429035924346	7.8403426582916085	32.461145187546805	40.17836605637664	23.90930555952845	27.553110207476813	15.975427196719833	15.231107810794857	5.546542412632455	6.018699925547662	37.829604893337226	34.526809612203316	28.98429141663853	21.86817118790375
1570.0	18.529420855531853	12.621147890895013	3.418151618336514	8.12830497974931	36.81790555212482	35.66910137970824	23.42236218704905	28.1227065515794	16.240373816000865	15.029203690645268	8.085660354338287	3.523845894577654	39.125348440024574	33.53771660387583	31.31844752512825	20.469444939315842	14.77558859717922	16.459384048742464	3.684854275111564	7.7943144178112185	32.3859360134962	40.117482406514235	23.921472516687825	27.556448445304483	15.948910599569821	15.223919994487675	5.539764377834128	5.976870559206267	37.752107513129175	34.469986225045524	28.992680049851252	21.875168492980713
1580.0	18.502782531181115	12.611384173366552	3.375602980511195	8.121694799136055	36.80505762738565	35.544531232200136	23.419786804598758	28.13001447809087	16.217456838869992	15.015222258791551	8.069030231182817	3.4912596810590433	39.1561447569576	33.37658198740381	31.31663837790267	20.475617394686104	14.740822017732304	16.457507520498424	3.6848439446957473	7.744652523256861	32.30641853031773	40.0611778491993	23.929003194602284	27.553509121323184	15.921537782454449	15.216346815775214	5.53529889810148	5.92784432032766	37.675929133920086	34.411892693566635	28.99147948469906	21.881615957463328
1590.0	18.476124889009167	12.601400328467205	3.3295507525480663	8.115178216746587	36.7720276623633	35.44242820572146	23.416453983572623	28.12637914269491	16.194975846211253	15.000599058910034	8.051582422678107	3.4560804950599406	39.20125581680924	33.20355714832705	31.314080974539486	20.47126232515167	14.706665121774947	16.4547847322806	3.6843679188961826	7.69199494376706	32.223643170394325	40.009806975642476	23.931617917520093	27.54393056361712	15.894284035487454	15.208373485731896	5.533370223081175	5.872019741129028	37.60237883300748	34.352511233031386	28.980692452308983	21.886808864126916
1600.0	18.450121606491987	12.591334379200763	3.280407438876734	8.108900649891675	36.718526783008066	35.36400993568698	23.41324321349237	28.110448315381884	16.173525979510117	14.985568605820776	8.03368493465637	3.418506908974173	39.25905278476978	33.0210624693282	31.310320003976464	20.456381134012613	14.67416073012575	16.45099221595687	3.6833662949174	7.636963319407937	32.138515062236515	39.96337189713453	23.928952583380976	27.527636015466292	15.867969314467656	15.199922473847522	5.534142640270853	5.809816130346699	37.53240393311547	34.2917091912375	28.96066594479563	21.889852970544382
1610.0	18.425586240944746	12.58127683506946	3.2287275866680125	8.103002249545527	36.64467694618625	35.30993284668868	23.411185977309778	28.08133587323542	16.15372442364639	14.970436998873813	8.015701452154307	3.378876598966357	39.32749406006792	32.83177546550174	31.305048159958393	20.43143201062594	14.644198289121157	16.446154921262693	3.6817697745104163	7.580327566519163	32.05186353866908	39.92181402705584	23.92084789277999	27.50495753068056	15.843452520717634	15.190973955505136	5.537575378585077	5.742048204681321	37.46668340964432	34.22952328855898	28.932171398055356	21.890021146719246
1620.0	18.403249810582064	12.571367646241654	3.175078193657188	8.097439350322103	36.55096859497047	35.280091992251926	23.411405738971553	28.038253491599594	16.13618150278188	14.95548280490045	7.99781538993862	3.337533616750827	39.40424862750597	32.63828070885947	31.29793131906851	20.397082898481855	14.617666503335013	16.440263555836427	3.6794652826446606	7.5227328162394205	31.964330474732638	39.88488549252859	23.907159571887046	27.47640183364658	15.821571376930658	15.181494992113597	5.54349540500524	5.66950337721074	37.40568681425659	34.1658268722623	28.896178637159323	21.886558155675694
1630.0	18.383773775424146	12.561767037034233	3.1202428814258187	8.092101997769312	36.43818302462468	35.273838039086726	23.415112968064694	27.980704956469413	16.121439363127898	14.940999818302496	7.980205468024551	3.294976536133975	39.48662880194677	32.443264734902165	31.288677330182715	20.35432783717442	14.59538702403914	16.43332531325338	3.676310044179406	7.465008276210814	31.876409208953362	39.85224535455145	23.887782617503195	27.44281256433942	15.803060297452777	15.171520015688525	5.5516331771222545	5.59325251509413	37.3494817732637	34.10070632308274	28.85394661750069	21.878776871858292
1640.0	18.367739918953166	12.55252297508762	3.06497446858286	8.086712323394428	36.30734389787777	35.28985864254064	23.423344238979194	27.908547933788892	16.1098477689819	14.927277378277104	7.962851614718426	3.2517003858714655	39.57161866210259	32.24932769530071	31.277042443507032	20.304282808895525	14.57791855658587	16.42541886522443	3.6721582280164715	7.407789451749222	31.788427916560202	39.82331012750588	23.862661219927208	27.405156614343593	15.788554028218668	15.160992396595347	5.561536036544445	5.514368731347196	37.29773931964889	34.034273043614206	28.806754107249652	21.866155253874737
1650.0	18.355701143351354	12.54371392944502	3.010069227277195	8.080901628113333	36.1596949280365	35.32648386737138	23.43722501660114	27.8221105682214	16.101773373530367	14.914589623744284	7.945620338529812	3.2082631174510223	39.656282229458505	32.05886854355608	31.263018771991923	20.248379567923692	14.565763866500827	16.416679595065652	3.6667927617694334	7.35173763075201	31.700609481809565	39.797472328750665	23.83196975735321	27.36472460530333	15.778655461715417	15.149894175301274	5.572629944364535	5.434019557887442	37.24998143081009	33.96667403121327	28.75630505975727	21.848272200693813
1660.0	18.347907691074305	12.535460830691445	2.956335486311366	8.074172226329814	35.99670225461786	35.381469168878745	23.457490249488785	27.722072534690803	16.097342718339856	14.903179701901033	7.928248198934307	3.1652336891296056	39.73748468080006	31.874142700501334	31.246451548263366	20.18814037952027	14.559267279573541	16.407136197340535	3.659946418356794	7.297449340855556	31.61290901348929	39.77405145408927	23.79590415706813	27.322736023037148	15.773696359599551	15.138239375850297	5.584212266628708	5.3533995450169165	37.20550311941139	33.89795305711301	28.704244060061228	21.824722875667437
1670.0	18.344696785755595	12.527819407619663	2.904557981920893	8.066026379266734	35.819952523801895	35.452556760573465	23.484802789531024	27.609357355305026	16.096711787668383	14.893286241013252	7.910404059844971	3.1232216780045854	39.8123037554344	31.6973109763884	31.227367148801196	20.12507902019818	14.558519439287654	16.39709500234669	3.651354877115651	7.245494221252752	31.52542112516791	39.75233667011072	23.754618312297705	27.280619624455873	15.774031153730828	15.126041300482205	5.595589547588271	5.27366611357937	37.16336468785644	33.82855202175648	28.652106002414676	21.795415615456793
1680.0	18.346182303990705	12.520863734103056	2.855466962616727	8.055822250709067	35.631166908507566	35.53698070068811	23.51936145216866	27.4854916550622	16.09980650302267	14.885162486540407	7.891620845309351	3.082773224495519	39.87798423967621	31.53002209102131	31.205853995212905	20.060771050399854	14.563606210738754	16.386658664067685	3.640738000433813	7.196260423062092	31.437853227835046	39.731639898615214	23.70851222865552	27.23968187567687	15.779823817508259	15.113311423528483	5.605968253880351	5.195879724215729	37.12258906069539	33.75855859747918	28.601495488873386	21.760311408576406
1690.0	18.352344279855714	12.514702490547567	2.8097167208784875	8.042978466656967	35.43221937785451	35.63217643633671	23.56115226157512	27.3522000773729	16.106533448063082	14.878981128461785	7.8713863127024695	3.044460168304659	39.93213059993055	31.373928738050342	31.182032757624164	19.99674150544611	14.574439464522008	16.376002188585687	3.6278367060744916	7.150097599378412	31.350174828763187	39.71136445602114	23.658031471951087	27.20116304105695	15.79113149007674	15.100076913620416	5.614582916878232	5.121048432796214	37.082150969690304	33.68850431622562	28.553901175035154	21.719486353248296
1700.0	18.36309857593115	12.50928920934334	2.767854893293849	8.026874144242607	35.22503274130842	35.73541383176106	23.60980631983724	27.211541007225915	16.11657069360532	14.874918710703339	7.849125023216847	3.0087709971924643	39.972596972625226	31.23033729008187	31.155995041321958	19.934512713849163	14.590744888301064	16.36526874506754	3.6123575452379653	7.107242645856364	31.262106691766757	39.69104872286767	23.603650906532405	27.16624306785377	15.807838783803462	15.086331355730302	5.62072690939395	5.049949504104105	37.04108574958125	33.61872440712869	28.510600960963338	21.67323289334092
1710.0	18.378171827115708	12.504710173122335	2.730383498227693	8.007015118727116	35.011655477887416	35.844212917890246	23.664532248490346	27.065912123873318	16.12952584925415	14.87315894335241	7.824388839122442	2.9761504236946004	39.99799630014657	31.10020113686757	31.127983792057936	19.875372615696303	14.611996193338141	16.354792401956953	3.5941155517260395	7.067902613507347	31.173538105884045	39.67043661217929	23.54594046691113	27.135912764375632	15.829683278805966	15.072176132521918	5.623822206443832	4.9832934980719665	36.99860455469235	33.54975443918459	28.472725089738493	21.621915927655444
1720.0	18.397397643343208	12.500918337184915	2.697659542716193	7.982910029431581	34.794180674488295	35.95628329680172	23.72430426054712	26.917838095370847	16.1450440319468	14.873827830149233	7.796615239179523	2.9470108791586274	40.007303786195	30.984357193149005	31.098220486613453	19.820519972079445	14.637817502139342	16.34473389704819	3.572900846983759	7.032165146782366	31.084409562768595	39.649452942488374	23.485542524435324	27.110977919556614	15.856465652822797	15.057612630134287	5.623304147842295	4.921617255118975	36.954111313663226	33.48215493014973	28.441253284576216	21.565955960181917
1730.0	18.420412753222113	12.497910417195259	2.6699060975293376	7.95436939242197	34.57464709276063	36.06955484577293	23.787688325619087	26.77004634420244	16.162597001298174	14.87706289134676	7.765499718814507	2.9216783350321176	40.00011587114795	30.883213176476048	31.06687579024468	19.770993265726194	14.667626550936681	16.33530379570965	3.5486588773779766	7.00012427978915	30.994565413191538	39.628280700298994	23.423051599537597	27.092077955732737	15.887739412529674	15.042764514265434	5.618907998335597	4.8652783301280245	36.907091398935584	33.41656690039425	28.416810951465315	21.50595994621188
1740.0	18.4468153979685	12.495731658327143	2.6473005369953473	7.9211395559571915	34.355127367736294	36.18222612026493	23.853104178211012	26.625185987891665	16.181663240191074	14.883003852046434	7.730721627278593	2.9003874560107135	39.976429913442914	30.79708904574222	31.034058502043134	19.72767016220242	14.700774349793944	16.32678818849658	3.5213543527883164	6.971745182750477	30.904046895784248	39.60720518146656	23.359097074970194	27.07959192242275	15.923073102558826	15.027747216966644	5.61048285955039	4.814379221279467	36.857419769444995	33.35349598327718	28.3998348565875	21.442512198700886
1750.0	18.47619008018526	12.494271558444513	2.6298581342083054	7.883307187887203	34.137858112426656	36.29287725983938	23.918831132696624	26.48597517552203	16.201658633976507	14.891686751603086	7.692184341730927	2.8833276146569933	39.93704834480815	30.72607179811465	30.99996436227932	19.69127390135397	14.736540587305042	16.319377030206727	3.4910891605004646	6.94702688939963	30.813049167152414	39.58690021729345	23.294333366783004	27.073799455109572	15.96189463907556	15.012660010251285	5.598049816591818	4.769005272375445	36.805275770428665	33.293679661853616	28.390524927583566	21.3763969224395
1760.0	18.50814959888652	12.493505290608795	2.6175463136303287	7.840961756283044	33.92488316473612	36.40031180578718	23.98303405802186	26.355014578101727	16.222107875973485	14.903154875093783	7.649875557036072	2.8705640496226423	39.88304474362135	30.6700163434629	30.96480924011562	19.66228327334319	14.774325258294931	16.313253121318628	3.458006108178495	6.925881741125553	30.72170571810182	39.568125986120755	23.229486863681764	27.074676336440675	16.00374554865953	14.997591013669144	5.581876010239563	4.728899573016819	36.751036179743046	33.23764796304856	28.38901624669479	21.30822170718388
1770.0	18.54231101778129	12.49320546773032	2.6102525346119365	7.7945309113563885	33.71824722706488	36.503744399339816	24.04393897057359	26.234618843358085	16.242430791818936	14.917360634613566	7.604027785364461	2.862176019947988	39.816115293298	30.628584399052645	30.92869670090053	19.641069325572165	14.813322025291775	16.308610253792004	3.422456928953213	6.908265397347337	30.63034205865649	39.551856751001424	23.16515493457764	27.082107452599963	16.047994177388365	14.982620344599205	5.562416458532571	4.693857999883799	36.695381780126446	33.18601408416319	28.395150628018985	21.23870186520296
1780.0	18.578195716726206	12.49336554323767	2.607772452261078	7.744522785177316	33.519910093031314	36.60256532204562	24.099719126564764	26.127084836688503	16.262108219945713	14.934316102981272	7.554994782362752	2.858114876209781	39.7380561178605	30.601427886275772	30.891761379140377	19.62790469355638	14.852903880469249	16.305583524830176	3.384790282537388	6.894122807287918	30.539184643345127	39.539252839888725	23.102032007922006	27.095809588043775	16.094034217695985	14.967929966032266	5.54027685775421	4.663482423413304	36.63911146156448	33.139346136679215	28.408621150698004	21.16865162913369
1790.0	18.615429075454365	12.493726358481885	2.609900735164464	7.691563682863828	33.331805121865045	36.69640808082285	24.14882058986339	26.034160097678285	16.28069521987398	14.95382372418166	7.503316578246893	2.85826831935406	39.65114031286741	30.587955277141823	30.85402521373221	19.622911028976553	14.89230631797772	16.304302011915276	3.345514183805519	6.88335504925564	30.448719265062508	39.531428181068854	23.040742613130046	27.115304652871426	16.1412461866042	14.953560514227986	5.516272632181779	4.637251972944778	36.58338781308743	33.098013241164864	28.428939585419062	21.098810939503963
1800.0	18.653596760628982	12.494072832922324	2.6163349637015867	7.636434013151144	33.15577349011571	36.785045965421645	24.190015416703698	25.957317612146838	16.297808408878932	14.9756308843407	7.449596397393813	2.8625163098258684	39.55761728945957	30.58764046845915	30.815626542813757	19.626158401566084	14.930862554668241	16.3048002378503	3.305189560182813	6.875863715963499	30.359319852922408	39.529652852967715	22.98195294789635	27.140132906733548	16.18904574830758	14.9395143532019	5.491261133954769	4.6146544242137395	36.52935237958922	33.062457946305145	28.45573443822525	21.02984675810897
1810.0	18.69230267053896	12.494199094450048	2.626780578107142	7.580008704396724	32.99335857372057	36.86827971028349	24.22232914426379	25.89765505667349	16.313040431049565	14.999534414082625	7.394623012854546	2.8706618996509974	39.45969556526172	30.59972861536005	30.776698357181697	19.637612220345055	14.968030071872578	16.30701602991771	3.264476379743605	6.871552500956123	30.27129908877659	39.53498317899085	22.92636443766259	27.169686535954554	16.236803343124873	14.925877703872324	5.466209023696065	4.59515837262625	36.478183282701345	33.032778582162784	28.488447406506406	20.962524457167373
1820.0	18.731229470630364	12.493875471035825	2.640885561080217	7.523178190263905	32.846304056910014	36.946183037894016	24.245106467667338	25.855848903409253	16.326269789044023	15.025116031406023	7.339196926284931	2.8824552635767993	39.3598224757552	30.623698462554767	30.73726996535401	19.657246887438156	15.003266946483862	16.31094305231938	3.2240356009368463	6.870281112847509	30.18516088210743	39.548756512968275	22.874649010554	27.203295754297706	16.284029155306563	14.912632564264506	5.4420847396647	4.578183277349809	36.43125583384591	33.00935584817199	28.526472799168705	20.897565637543718
1830.0	18.769919845091056	12.49275997749378	2.658311389834745	7.466814751274498	32.71593467755054	37.01857581168549	24.258288359857936	25.832135518858546	16.33720298082854	15.05187423266938	7.284204998252513	2.8975609254866153	39.260126893751384	30.658673115795725	30.697490818869845	19.685089564833387	15.035930066858963	16.316423468120124	3.184580708133673	6.871852527812146	30.10127076793138	39.571773419388435	22.827688421291374	27.240251926582253	16.330079577475388	14.899667180631347	5.419846166937065	4.563156528577974	36.389791786018115	32.992014333984514	28.56937609310945	20.835675644919302
1840.0	18.808134857387536	12.49051744224158	2.678740948551635	7.411834116412421	32.60349818611613	37.08552517882222	24.262183373450416	25.826366207605627	16.34577280398053	15.07931566275706	7.230517150768569	2.9157221545466743	39.16260148442744	30.704065383498783	30.65764151070359	19.72103701544338	15.065674233548128	16.323229743440223	3.1468260204497085	6.876133427830624	30.020083838808674	39.60491056909103	22.786195470572007	27.28000864142468	16.37451553769345	14.886876523820034	5.4004053861889005	4.549630500457294	36.35501182332969	32.980761093436286	28.616780827155928	20.777483515248708
1850.0	18.845462120226795	12.486910141393874	2.701826233044904	7.35903790856332	32.51001360791806	37.14682951831667	24.257577287455067	25.83791404021445	16.351923621358885	15.106858389442712	7.178949974726876	2.9365927771615237	39.068884271755856	30.759139895092144	30.617920857963426	19.765075525591584	15.092012935181502	16.33119578327964	3.1114634698324513	6.882869076411227	29.94194492720196	39.64865797174135	22.751177109585633	27.32173797875875	16.416858611094153	14.874114935142572	5.3845298928358085	4.537171974711499	36.32785941420794	32.97538886634734	28.668242013558302	20.72371348677621
1860.0	18.88156003153388	12.48162309943478	2.7272003820703583	7.30918363049082	32.436441514631696	37.20238291666544	24.24564512202088	25.86589816654407	16.35564958707886	15.133869224701979	7.13026995672567	2.9598130635210627	38.98045403205651	30.82334575845728	30.57862294034197	19.81724190571902	15.114645965920444	16.33996483550677	3.079127120169642	6.891799988842673	29.8673243784509	39.703415175674344	22.723601694522156	27.364795121978183	16.456668927627017	14.861186212503931	5.372887430687875	4.525397701540368	36.30937108490675	32.97561822399769	28.723652835590986	20.67484627578294
1870.0	18.916189084429394	12.47440619262148	2.7545231859090293	7.262852560182683	32.38347558330347	37.25195206393109	24.228198840875773	25.909161377159453	16.357085527910712	15.159744949825567	7.085107604293658	2.985009107780242	38.89852551040849	30.895996168305764	30.540348019567592	19.87764704716091	15.133289904829686	16.349330842104166	3.050395345753638	6.902575694991307	29.796661401004798	39.76921658222079	22.7046265243751	27.40871994314178	16.49367478870724	14.847877630369045	5.365928935251481	4.514021465203649	36.30022352290737	32.981163610700484	28.783021161643653	20.63163506939475
1880.0	18.949040612309176	12.465047724718358	2.7834581672494108	7.2205366912957425	32.35172970000285	37.295296766433474	24.2073012975539	25.966154381232954	16.35644018674074	15.183781163627048	7.043989129260409	3.011823622005645	38.82410357399772	30.976517257670373	30.503584802459727	19.946378859224154	15.14773670951458	16.35898009733568	3.025753348549408	6.914854673937938	29.730491819213505	39.845912260559516	22.69538536446475	27.45294384169811	16.527548920923675	14.834007163895606	5.3639630442991875	4.50283390949025	36.30114961872329	32.99157679001783	28.84643198128911	20.594597091459804
1890.0	18.979920414548115	12.453361026430287	2.8137063367963395	7.182703231009441	32.341525161406466	37.33211966010065	24.185410633885166	26.03515395321848	16.353844213941365	15.205484079286022	7.007381388650449	3.0399685892216786	38.75778341221885	31.06437876355447	30.469054976654025	20.023528324520115	15.157861878556202	16.368656125109606	3.005642009318093	6.928353317141781	29.66944565409799	39.93290496028492	22.697159220710247	27.49698046183149	16.55812728422324	14.819352916494376	5.367149757137808	4.491817051714342	36.3124928871121	33.00648568103569	28.9142460336514	20.56417311281898
1900.0	19.0086311651383	12.439187954787496	2.8449078036479576	7.149502120395838	32.35311278261046	37.362230744475475	24.16519303528265	26.11427717219601	16.34960019028759	15.224221787022227	6.975452503265148	3.0690740297817722	38.70012706157816	31.159115121483826	30.437520029779275	20.109200949466697	15.163510301908351	16.378158006736736	2.990313805790931	6.942601913727893	29.614242326988062	40.029542372071234	22.711139660233094	27.54048648814682	16.585275854483285	14.80368463538167	5.375367980996506	4.4808770907903614	36.33451687078226	33.025650730542154	28.986928582806353	20.54073840770796
1910.0	19.03512464641262	12.422609684202609	2.8768268842994087	7.1210926691769725	32.38659730225873	37.38548475265347	24.149521140848123	26.201701481225847	16.344018783537273	15.239731122565862	6.948414948523973	3.0988595341505443	38.65157430442866	31.260275051282083	30.409931284141635	20.203584387266243	15.164808898049094	16.38738993202628	2.979952606604436	6.957334578516555	29.5657817986298	40.13488757841961	22.738627438980597	27.583278321087978	16.609049818378015	14.786970811071049	5.388435346299954	4.470140884994888	36.36750780825721	33.04869160884236	29.065119614864837	20.524754882423004
1920.0	19.05942244682168	12.403549684737282	2.9091643947673482	7.0975140949223885	32.44197210191001	37.401815312449116	24.141500042512117	26.295359295042573	16.337416860097452	15.251660770619237	6.92621068727987	3.129122470042991	38.6124688911703	31.367463766597503	30.387370830912626	20.306737192697767	15.161803521137118	16.39625250702305	2.974654566770429	6.972190355774239	29.525210639025115	40.24772187232633	22.780925315822344	27.62516460383906	16.629521743609462	14.769066710263957	5.406014087879413	4.459719904676425	36.411564210297215	33.0754124345627	29.149751188980787	20.516331312714957
1930.0	19.0815918285044	12.382203675691164	2.9416991556972563	7.078685940832263	32.51912825183409	37.411260219019255	24.14422439923252	26.39341823708445	16.33022827635171	15.259854870202595	6.908744665868777	3.1596573985118677	38.58302411623339	31.480408626231636	30.371016599047874	20.418842527348335	15.15466169419782	16.404839355037932	2.9743575451824094	6.986927740130895	29.493720782234448	40.36678008908769	22.83921423961818	27.66629705615805	16.646966507029784	14.749931545503745	5.427636357508198	4.449837606270442	36.466710038970085	33.10570465673159	29.241888015678313	20.515660961137243
1940.0	19.101900292933777	12.358909310305457	2.9742104123670043	7.064452639970369	32.61793110104841	37.41425400160833	24.160823742899723	26.494002635753922	16.322802009536158	15.26457120223495	6.895790486428918	3.190311366095088	38.563791249227116	31.598872629694004	30.362116602119468	20.540010259288582	15.143849174189274	16.413288871658942	2.9789234957660895	7.001307524748376	29.47292998321196	40.49073622086535	22.9145917931484	27.70690345846448	16.661770339458602	14.729767459539385	5.452741502853282	4.440747144049426	36.533229514817855	33.13954986186337	29.342635030191076	20.522881333099676
1950.0	19.12085376390771	12.333825059607799	3.0065771379171213	7.054749767208835	32.7380600950113	37.41123887908848	24.19417919397648	26.595556024083496	16.315631068946658	15.265994911972406	6.887180334268825	3.2210617777672925	38.555134268758245	31.72261971010202	30.362012508422406	20.67032274807455	15.129754703454335	16.42188167297974	2.9881259134500184	7.015369954114626	29.464408696440824	40.618130580743546	23.007964519665585	27.74746531510715	16.67448429609007	14.708652185117822	5.480897684205665	4.432757605154604	36.611226571320046	33.17694578097786	29.453379878985263	20.537862775487675
1960.0	19.138847053202294	12.307429775045145	3.038708233899809	7.049338335387812	32.87927735247654	37.40303849836569	24.247070401101862	26.69654825129303	16.309131817072664	15.264580995757456	6.88262644274554	3.2518615505826207	38.557684061385636	31.851608781095056	30.372110970650027	20.809726136295133	15.112893523676078	16.430974979973612	3.0017278509283494	7.02902400262373	29.47024676348095	40.74744392813428	23.120172516887358	27.788453594790514	16.685665359058913	14.686878561984386	5.51152293539273	4.426201354043718	36.700956333685646	33.21821354770248	29.57550033573466	20.560403160962775
1970.0	19.15656956995676	12.280143852538918	3.0705917553152893	7.048078560284043	33.041343025617444	37.390637180925495	24.3219688897615	26.79580787528904	16.30373926804377	15.261001320349152	6.881870115058142	3.2828092703198735	38.57216633966044	31.985861238969278	30.393764204757275	20.95825789784049	15.094053900855211	16.440894174746443	3.0193344454113733	7.042514630116976	29.49249061992326	40.87735681297244	23.251751845905513	27.83068436220892	16.696105975827788	14.664723611393798	5.544173324606925	4.421441603388408	36.80291956879954	33.26355364178023	29.71042023762557	20.590290570444786
1980.0	19.174732512097616	12.252488742137142	3.1022338109432916	7.050847869124805	33.2240506416245	37.375483519764465	24.421230477801053	26.892327418650826	16.29985677280813	15.256075986325575	6.884672029546015	3.3140195213535613	38.59960909445486	32.12559083327995	30.428430851452255	21.115898026555953	15.074010079528142	16.452100371420343	3.0405503537547602	7.056122554053602	29.53358745920226	41.00664051821328	23.40304859095376	27.875207920628828	16.706546771068407	14.64265901508118	5.578484206860767	4.418785997268237	36.91785432840188	33.313422335321	29.859704069943206	20.627194476485894
1990.0	19.194288940643034	12.22503668321059	3.133755271756605	7.0575220285351	33.42708978706491	37.35906582387774	24.546762708108567	26.98552601230531	16.297918069656998	15.250883572090418	6.890880294570918	3.3456358921224782	38.640995061329576	32.27098961887169	30.477505431504103	21.28265385809022	15.053815447811495	16.465070922576864	3.0650474151400733	7.070176074340512	29.595795168468	41.134189356234465	23.574200546053838	27.923248698585795	16.717934117780544	14.621235202747886	5.614198777750687	4.418539643040449	37.04644919083663	33.36826215977483	30.024931625072327	20.670728806551217
2000.0	19.21612699478803	12.198287549700852	3.1653488384714206	7.068066046701898	33.650285252654875	37.343298330291	24.69999233385984	27.075012256728098	16.298359138932447	15.246367168220875	6.900411823994404	3.3778933433650344	38.69755130162292	32.422560405808554	30.542256503881482	21.458359154921478	15.034479943866632	16.48018944983779	3.0923683254979792	7.085293456700619	29.681643030351577	41.25918322291377	23.76504785780321	27.97602787674374	16.73125248328904	14.60080732545847	5.651183700513231	4.421036929920256	37.18981192317369	33.42862705574022	30.207460963862857	20.72044169007357
2010.0	19.241217377466437	12.17282950061849	3.1972314563490456	7.08248342744317	33.893511698275034	37.33009745684372	24.882189817243894	27.160765403583458	16.30148769460698	15.243757029298873	6.913220649142912	3.411052579897819	38.770593734073486	32.58077334976038	30.624004870300222	21.642999426266115	15.017119828892481	16.497904018861707	3.122164053779069	7.102047230426085	29.79357055664458	41.38094451620892	23.97525982053843	28.03514432048407	16.747390543345976	14.582031063257796	5.689421040818031	4.426543606127978	37.34915075927949	33.49500933428912	30.4088547271674	20.775864540732076
2020.0	19.270499170568737	12.149215602752001	3.229700805802521	7.10073734098782	34.15650954172027	37.32163186400749	25.09406945762731	27.243107520440063	16.30760256707746	15.244226988041687	6.929333228992409	3.445346863453539	38.861401099012305	32.74624307424749	30.724000430244615	21.83640723812873	15.00288623268881	16.518561163029315	3.154065603674004	7.12107202118512	29.933874317016677	41.49905105553557	24.20430282009097	28.102173614221925	16.76729471419187	14.565420615963847	5.729025235608624	4.435214309904424	37.525860600069166	33.56780266364684	30.630476313249734	20.83651797804566
2030.0	19.304970671654683	12.127910883404775	3.2630421929695075	7.122898185209186	34.43923886679645	37.32000588074768	25.335892521938018	27.32253405764265	16.316991713331937	15.248935168553333	6.948870131857367	3.4810111321384447	38.97133344908591	32.919662371893	30.843206640158186	22.038405104224797	14.993000420807832	16.542410559798043	3.187731597450463	7.143067980839095	30.104610742221684	41.613480190837436	24.451271943314076	28.17877404289938	16.791939314524946	14.551427824039314	5.770227919127703	4.447166384790054	37.72140569184599	33.647492698966275	30.873456423007337	20.90188329509976
2040.0	19.34552308671953	12.10943488079846	3.2976680150744073	7.149038751895995	34.741542329395315	37.32739821467747	25.6075945891895	27.39999323143153	16.329948469500476	15.258981250085393	6.972083847147839	3.518283352014634	39.10148329579423	33.10193219563618	30.98263036893036	22.248887273805074	14.988655911810545	16.569674744363468	3.2228540987347536	7.168833086281057	30.307686089287714	41.72431365642391	24.715249675529446	28.266732450202397	16.8221676478876	14.5406000733238	5.813422690481356	4.462468413664433	37.93733528058934	33.734414076172236	31.138942459423628	20.97154877945368
2050.0	19.39294585460104	12.094162009162147	3.3339107786156377	7.179180047689004	35.06311221124619	37.34565110818385	25.908652792253193	27.47656100676661	16.34664533051529	15.275339608803083	6.999148072412948	3.557347495113489	39.252767110773874	33.2936490268131	31.14313095926418	22.46755767342927	14.991021165375793	16.60035503903652	3.2592177062094407	7.198940701965584	30.544217063330677	41.83193855757169	24.995088520892768	28.36772658934825	16.858680600115353	14.533384510938983	5.858975867173669	4.4810769166727	38.17504751905598	33.82855128148301	31.427814028212662	21.045049868323574
2060.0	19.447776745630033	12.082425873074527	3.372110086782498	7.213357289304338	35.403787145137336	37.37668871450334	26.238171173884982	27.55345556304709	16.36711225064104	15.298831960253953	7.030297618732583	3.598350431246402	39.425991512778864	33.4957359130072	31.325310513968	22.69413155897582	15.000960360336393	16.634461556547535	3.2965933354282746	7.233999080622535	30.815282520297146	41.93700903120972	25.289446870555054	28.483390089388987	16.90205052910516	14.530057718279416	5.907305000788462	4.502910766619275	38.43599436706152	33.93007557357509	31.740627647357663	21.122045093701576
2070.0	19.51061494749889	12.07440022539119	3.412599199929956	7.251542238433553	35.76329949603385	37.421875002201844	26.594893357285187	27.632129915484796	16.391523360425442	15.33005122660394	7.0658445215700985	3.6412990302802117	39.621625999976516	33.70879265794345	31.52968814761128	22.928272201362944	15.019432342460018	16.67181446931732	3.3347733132699218	7.274526081686394	31.12107002254589	42.04041053988741	25.597005222549196	28.61520038510366	16.952849213277577	14.530792759614332	5.958885752666963	4.52774438194145	38.72144327948639	34.03865547077135	32.07779574603342	21.202217434955603
2080.0	19.581613356122375	12.070270763199243	3.455647994411215	7.293740347075496	36.141122567567535	37.48239467966411	26.977275420115078	27.714038066560274	16.41978029428833	15.369419040747637	7.106061224103782	3.6862073376715054	39.83965369416004	33.933451166544955	31.75660381375382	23.16952947341069	15.047069308991786	16.71211970451444	3.3736482200847866	7.320910230649578	31.461206338326395	42.14314987873244	25.91621907010638	28.764569235905462	17.01123558153579	14.535770730448686	6.01416264915627	4.555355159617641	39.03222352552338	34.1539991758491	32.43943888950935	21.285278528408117
2090.0	19.660934720051774	12.070171234998384	3.501414339810562	7.339793870005216	36.5367298637948	37.55879184526932	27.383337523580963	27.800818025186906	16.45197876444425	15.417133671616053	7.151123775707246	3.732913589011347	40.07982893796974	34.16994569265378	32.00626105540213	23.417328557566673	15.084347604710608	16.755197828697447	3.413076101844125	7.373298114683158	31.83458277216935	42.246338051445136	26.245582613545334	28.932608928056737	17.077471183134612	14.545005787817727	6.073472664830298	4.585348009840737	39.369076340449816	34.27522899654421	32.825333259434046	21.371063753049334
2100.0	19.748363119289458	12.074008134445512	3.550000693737038	7.389620259936327	36.94921769219987	37.651247033160004	27.810969699996356	27.89386889760767	16.487987032694846	15.473017007264481	7.20128542732258	3.7812005296250106	40.341194977481436	34.41846170785409	32.27856390964067	23.671020233043134	15.13141350680004	16.80059138957556	3.4529260100894823	7.431843235495322	32.23931126499776	42.35112446977697	26.583421945772255	29.12023237758018	17.151454381975707	14.558278276814658	6.137147128839788	4.617354146861131	39.73196145357573	34.4015848587887	33.23487108411772	21.459462503776923
2110.0	19.84350689462699	12.081773911264104	3.601399704180231	7.442945815209805	37.3777472077712	37.759514642879346	28.25764151379442	27.994643643607628	16.52775572904187	15.536722219734612	7.256630260788431	3.830719201564717	40.62273883813764	34.67889334884821	32.573275400945974	23.92972543922228	15.188190145778318	16.847972559875114	3.4930552744094974	7.496411014822972	32.67300051958266	42.45880751056633	26.928071953674298	29.32797031615899	17.232960322481926	14.575412576361135	6.205345033575879	4.650881526476657	40.120889376899804	34.53185889790697	33.66708823331619	21.550378955567176
2120.0	19.945854574563313	12.093293385349932	3.655497772790957	7.499609589289594	37.82095856341718	37.88279821693833	28.720774191312255	28.10433223188827	16.571179469675073	15.607676589517162	7.317364990761811	3.881008113296343	40.92284626063563	34.95066096177973	32.889919827565755	24.19249087929152	15.254449747171854	16.89687765830158	3.5333632498044505	7.566828229183261	33.13236379831864	42.57050955841513	27.27784245365431	29.556070283252275	17.32162966193253	14.596079126191691	6.278204947986956	4.685466054408297	40.53488161582081	34.66484581514036	34.12068482176875	21.64377883014118
2130.0	20.054583725533718	12.108299864817333	3.7120477724077063	7.559205162185248	38.277469996645955	38.01977336266169	29.19769993807797	28.223972006187434	16.618067873413967	15.684993330460278	7.383409862327113	3.931509408242855	41.23954580742405	35.232994678898386	33.22792372256839	24.458221540219693	15.329523119787272	16.94687881143115	3.573629545988352	7.6426639973220665	33.61359158404074	42.68733315575238	27.631061873113588	29.804520470178833	17.416879691979695	14.619769978044266	6.355594824817031	4.720552208525544	40.97275691344589	34.79898759943174	34.59409871328806	21.73967596594649
2140.0	20.16884586584414	12.126595632719022	3.7707058575975956	7.621475769310828	38.74552278050135	38.16863861988102	29.68536045821016	28.354323143580938	16.668279756331202	15.76777960697258	7.454754464531866	3.9816477831070767	41.570503166864455	35.52463842834171	33.58623762293015	24.725621265010485	15.412678756087201	16.997652031520616	3.613721577288853	7.723449050880809	34.11219909933487	42.810203503342095	27.985864867273527	30.072833553297972	17.518100020028303	14.64605552516243	6.437397628107033	4.755620691183466	41.43269104282216	34.932557233326605	35.08504306781958	21.838212754464344
2150.0	20.287557658176386	12.147835743612045	3.830981158924168	7.686120101152448	39.22310496262276	38.32737969251495	30.180885025617517	28.495825273663627	16.721621814276187	15.854819120402412	7.5313091874078735	4.0307350627694385	41.91322596089647	35.8240317470665	33.96361191819263	24.993460698118547	15.502863338330897	17.048811805094164	3.6533988042931913	7.808629042323024	34.62337256683855	42.93990816358644	28.34050077961962	30.36028180183228	17.624530527676534	14.67426468650527	6.523298436625371	4.7901760637438535	41.91240515030353	35.063857182916884	35.59116390927096	21.939473806203782
2160.0	20.40955987456383	12.171635099528658	3.8923510311734257	7.752728725962198	39.70799082370041	38.49362562037004	30.681335873221087	28.648474514018734	16.777884580437433	15.944797520718936	7.612876868004817	4.078049698338569	42.265002170810526	36.12926900934925	34.3587380137495	25.260075049042005	15.598845179117795	17.100034434618035	3.6923717392081343	7.89755976514479	35.14197416057505	43.07699035782869	28.693196942053824	30.66565432174603	17.735254430816713	14.703784940928726	6.612859280181444	4.823717187670544	42.409189959376036	35.19107936524505	36.10967416902371	22.043505494065432
2170.0	20.533582339920013	12.197695145706929	3.9540910063704513	7.821039383714421	40.19773917599694	38.66473160030012	31.183670037897922	28.812127358855864	16.83685017780458	16.036381931908167	7.6992522402493915	4.122819813772755	42.62293030799489	36.43814862462275	34.769749020822154	25.52408926438751	15.69928915043294	17.151072437968473	3.730399589587917	7.989488680820616	35.6626525520463	43.22171833247501	29.042189885954045	30.98748669192891	17.84933712872194	14.733995146956754	6.705579307429595	4.8557523681866845	42.919933319087605	35.31235983852863	36.637459770419774	22.150475279686002
2180.0	20.658466569508647	12.225539590293842	4.015537300064088	7.890749397163786	40.68975987892939	38.83795814878458	31.684873571737675	28.986151221009983	16.898291052624504	16.128188424818372	7.790196965939072	4.164325875347149	42.98402676663227	36.748308938043444	35.19469652606945	25.783765195421406	15.802812489470064	17.20166405574978	3.7671518044382952	8.083774719973869	36.180022277618164	43.37415006052646	29.385545841107206	31.324032128079423	17.96586276898986	14.764184183158747	6.800852800071088	4.885938185991388	43.44125515324447	35.42588550036784	37.1710292069954	22.260503720490835
2190.0	20.782934538098512	12.254869983204923	4.075918484262214	7.961611303904337	41.18128688224115	39.010582767548904	32.18213904697775	29.169570921060448	16.962025481318726	16.21884233772862	7.8853897575058305	4.201873456133609	43.345500981110334	37.057048790062396	35.631296433425256	26.037557061328812	15.907991323140095	17.25164269180468	3.8023322477313	8.179687643011794	36.68891429539403	43.53396541317735	29.72151020740237	31.67323644814893	18.083826393228147	14.79380586188742	6.898022281746423	4.913932795926379	43.969547615867306	35.52993688740752	37.706782204372786	22.37370028681656
2200.0	20.905707787992934	12.285262569466248	4.134489996801312	8.033377923570125	41.669437253664185	39.17988609805059	32.672671785925175	29.361279924323988	17.027708490320325	16.307002679151218	7.984435690064883	4.234864438539162	43.70451508591531	37.36159944351955	36.077145682518605	26.283918127330242	16.01334794141262	17.300771633454094	3.8355701116672076	8.27659940975039	37.1842911238072	43.700597244416365	30.048482712316453	32.03277459595557	18.202240519008267	14.822157668688147	6.996349210409219	4.939520726689548	44.500982827034726	35.622929545640766	38.24096764136105	22.49022610680628
2210.0	21.025862298899444	12.31635483861842	4.190494496855426	8.105943338311787	42.151349801971605	39.34336456731126	33.15402336510662	29.559751194934517	17.095192741060004	16.391550009645147	8.08703312158904	4.262735379891586	44.05828427589796	37.65937028226944	36.529564248232205	26.521501701295307	16.117600051409276	17.34903862125545	3.8666391225001444	8.373863729217694	37.661624705824394	43.873203738239354	30.364826473558832	32.40029483177049	18.32028875052298	14.848793156981007	7.095176058926766	4.96252842409085	45.03173448334281	35.7035339117251	38.7698021409646	22.61021138530849
2220.0	21.14235220032535	12.347811053300765	4.243200117689134	8.17918757459826	42.62406174013231	39.498624570409476	33.62369524876195	29.76331082224883	17.164175142865965	16.471417488693984	8.192695770839267	4.28510886925192	44.40425451198943	37.947557945727304	36.985685692180425	26.74894697679164	16.219528542740317	17.396271012986137	3.895222167754427	8.470937132291409	38.11684467356138	44.05049073940502	30.668922103348052	32.77323231661291	18.437101706196017	14.873222487968054	7.193742538898555	4.982917469483096	45.55796175241071	35.770443526944256	39.28943560552629	22.73365161526984
2230.0	21.254289313574183	12.379362620829644	4.292012826221639	8.253025611349527	43.0847760157814	39.64364950358919	34.079504091831055	29.970169970413682	17.23436212205789	16.545749136126066	8.300989943005234	4.301727246118028	44.740109796242	38.22365898227331	37.4427507434647	26.96499261004097	16.318079086453817	17.44235751498923	3.9211490806754674	8.5673034599653	38.546522234132304	44.23106223541243	30.959546443373586	33.148832392034265	18.551895917641545	14.89510113062899	7.291386454025859	5.000723552170132	46.07596683633639	35.8227723954151	39.79616974533548	22.86058777864146
2240.0	21.36110611248741	12.410721769064164	4.336361355599391	8.327379977144265	43.53071343156509	39.77674293367822	34.51957166581842	30.178358495314377	17.305546202042212	16.61390547657171	8.41137736914837	4.3124612995614156	45.06359663987587	38.48543534101887	37.8977007705811	27.16878711180952	16.41238003699127	17.487310478037777	3.944221166891572	8.66250561411573	38.947921769873616	44.41316274533948	31.235458687274157	33.52448880486583	18.664082180477862	14.914188911495557	7.387437695939707	5.016025152798334	46.582072696750224	35.85997486112344	40.286517027724415	22.99095359910539
2250.0	21.46219005983219	12.441755287813246	4.375796588422027	8.40226984035389	43.95939927752286	39.89660789277952	34.94207558882609	30.38604157823789	17.377434829982114	16.675431120394656	8.523331719647086	4.317383608699732	45.37288035083367	38.73093652012807	38.34766262899315	27.359488568521297	16.50180144031901	17.531007261212412	3.964407559682199	8.756137822637545	39.31899239992477	44.59505464730252	31.495669352808598	33.897534014406645	18.773090454356435	14.930339602751738	7.4813028360105305	5.029049394149718	47.073021157115285	35.881776333830466	40.75730556669953	23.124515822436
2260.0	21.55740064313706	12.472271766787923	4.410016600692769	8.477689861215664	44.3683675316224	40.00223763656077	35.34560814336621	30.591342979313925	17.4498233027387	16.730197402567594	8.636328950212327	4.316686256369848	45.666187979677474	38.958440403469666	38.78984725597855	27.536544865904435	16.58603122049281	17.57342874480859	3.9816984209279123	8.847898422973046	39.65834631147948	44.77463214091887	31.739511907338386	34.26535728911394	18.878653242893254	14.943508611112675	7.572484168653676	5.040046597740436	47.54554473568647	35.88823580868299	41.205627451911866	23.261143084474398
2270.0	21.646534043752837	12.502115325070863	4.438823165856369	8.553616738588799	44.75548429385709	40.09314138976792	35.72897883342514	30.792473560016735	17.522378008800274	16.77816902691559	8.749737542485981	4.310747872908097	45.94203256346741	39.16677675613966	39.22157263432331	27.6996004677827	16.664864174288088	17.61441974765963	3.9961934292101864	8.937463709910238	39.96553329056199	44.949697291692864	31.96643162437605	34.62554227297165	18.98039892229942	14.953743069399763	7.660538072323402	5.049298535028923	47.9967511519043	35.8798914564549	41.62911152267943	23.40040151704223
2280.0	21.729674148486442	12.531266255175888	4.46215183512113	8.630073448410942	45.1188429271351	40.16916310243755	36.09124810867006	30.98785465128825	17.594921792171025	16.819577142806168	8.862951114998358	4.30009961686204	46.19900652462376	39.35524525306067	39.64039890314849	27.8485202950051	16.738342611129028	17.654003619580596	4.008091275063405	9.024592271135957	40.24060033652161	45.118115404832444	32.17625178002455	34.97575660075351	19.078209644410038	14.961254737101726	7.745125669055229	5.0571608966524675	48.42401054857138	35.85758281567746	42.02583428793175	23.54183094955705
2290.0	21.807114293914818	12.559727002934089	4.4800578041759715	8.707044557220184	45.456814352783084	40.23038700293214	36.43187516386179	31.17608806924474	17.667222932945577	16.854932203195904	8.97535391239578	4.285362673635745	46.43595973965253	39.52340638824367	40.04418528942142	27.983452968491928	16.806786141540478	17.692160688036722	4.0176606157344565	9.109056220618209	40.48414490152063	45.277719702049616	32.369161909926596	35.313883995960204	19.17210659965691	14.966346507757487	7.8259900961512345	5.063983300581135	48.82489946803598	35.82247129186222	42.39442190308396	23.68495544965146
2300.0	21.879249578569468	12.587532876612624	4.492752186747418	8.784456280281203	45.76793778621919	40.27737707374972	36.75040152468761	31.35607121156908	17.73906015126749	16.88486664275714	9.086281433843867	4.2673020985706485	46.651740836393444	39.67144755604917	40.43117902082569	28.104545117151947	16.870679926178973	17.728841339031078	4.025262185834522	9.190636222715046	40.69731935140153	45.426432090174124	32.545444641917534	35.63808995595517	19.2622226042477	14.969337041279351	7.902950417622622	5.0701352634242305	49.19714549431854	35.77624286472008	42.73406738557868	23.82903594604855
2310.0	21.9466526758792	12.614708768339536	4.500506646534087	8.862173154127243	46.05125355645737	40.310842448479264	37.046714520276154	31.526815179392248	17.810241120346944	16.910150678045273	9.195066362666255	4.24668620663048	46.845468438735146	39.79993441138266	40.79982524420447	28.212206412663434	16.930599897991033	17.764075030621136	4.031255419503242	9.269114859621046	40.88179544560386	45.56230643230388	32.70570816708983	35.94667723744832	19.34877003729588	14.970636283880708	7.975921831050545	5.075872818419665	49.53891898399961	35.72077013546205	43.04442008780339	23.973297681947113
2320.0	22.009924207853924	12.641314762551396	4.5037432167278135	8.940072827403261	46.305812868267786	40.33172663209643	37.32087697117492	31.68783245406101	17.880504399306375	16.93168108640058	9.301111021100152	4.224378389495689	47.01622877870674	39.9096985320779	41.14929736319749	28.30681227203056	16.987172742446365	17.797903505748998	4.0361033226211935	9.344336584214519	41.039351934444305	45.68353165500808	32.850792550089714	36.238388939676405	19.431910347106655	14.970783609274527	8.044917280631527	5.081516877351625	49.84831788648527	35.65827643576229	43.32592155825333	24.116760404005884
2330.0	22.069903801762187	12.667501547445552	4.502905847110247	9.01792659850804	46.53098692579396	40.34117094612474	37.573227657556444	31.83883589037214	17.94968108915154	16.950589758841026	9.403769686622566	4.201207107660388	47.1631449089231	40.0020418501001	41.478899017523005	28.389079262925268	17.041315837724234	17.83040954368804	4.040213879103197	9.416118270066555	41.17204178547386	45.78854202901154	32.981826923639325	36.512156506677584	19.512066755459013	14.970370363812101	8.109962625097234	5.0872826708514465	50.123761374105634	35.59117191534296	43.579365803318375	24.25854748546854
2340.0	22.127328212278584	12.693368557088295	4.498524722875906	9.095500082498813	46.72631584063953	40.34036202681395	37.80423165605988	31.979753641427585	18.017695553462257	16.96776994271443	9.502442683433884	4.178036924209772	47.28553542227595	40.078291608622266	41.78852828756752	28.45949340672448	17.093808539127366	17.861659082456523	4.04406588611243	9.484287842696249	41.28193911496232	45.8759666641172	33.09984537063522	36.76734675563271	19.58962173159378	14.969866904839757	8.171172189027885	5.093369916413879	50.36390074315283	35.52182731337426	43.80607341925465	24.39752920274065
2350.0	22.18294459590311	12.719032850754354	4.491138498887404	9.172539026052169	46.891666809687756	40.330535074050786	38.01456514370783	32.1107750877987	18.084325794934195	16.98428026327286	9.596668132023076	4.155591572792164	47.38267722264393	40.14018350635484	42.07840383933128	28.518696460928325	17.145414426417766	17.89176175945611	4.048072914179978	9.548727460371525	41.37099591144967	45.94493642565512	33.20625878758557	37.003421301862524	19.664948344262456	14.969785294487876	8.228745538905708	5.099865082215175	50.5674712638929	35.45292886783556	44.00772881414501	24.532659631036637
2360.0	22.237633096411805	12.74457775084656	4.481382364059846	9.248737443355456	47.02684554888651	40.31300740230583	38.20494762728925	32.232423917850355	18.149487413124263	17.001148202238912	9.686040131302272	4.134587534878071	47.45397288204844	40.189352621538205	42.34911572540767	28.567342535298476	17.196854577219746	17.920971346403846	4.052619197433231	9.609395537420708	41.44110473670293	45.99466018801198	33.302343085105996	37.220350227311314	19.73841277030284	14.970756939228675	8.282927525114468	5.106852180173064	50.73335115834299	35.387013385874624	44.18636484270542	24.66288755974373
2370.0	22.29204442535042	12.770074410128162	4.469782192295048	9.32378877620091	47.13184643042041	40.28894370393217	38.37628710670826	32.34530351855226	18.212966345222668	17.019285791994175	9.77020587290192	4.115582803520562	47.498846165887976	40.22745378959426	42.60168044236315	28.60594523994024	17.248770621155796	17.949376357397377	4.058037970686817	9.666190046610485	41.49384763233049	46.02469825525765	33.38944264670109	37.418304886961664	19.81025620807562	14.97329401070274	8.333963733239585	5.114292460696917	50.86062487299402	35.3264175278691	44.34436464812917	24.78704084529025
2380.0	22.3466853404771	12.795707900844665	4.456932139053765	9.397359691350758	47.20679343940003	40.25941488291143	38.52949965848535	32.450182190795296	18.274626370954074	17.039498765378866	9.848917846254299	4.09907759764899	47.51679269502818	40.25611191467187	42.837258786764735	28.635047908574037	17.301640791134048	17.977194985039606	4.064587135911769	9.71912715803137	41.53059698750159	46.034859599902546	33.46877082065611	37.59775842102011	19.880737793284293	14.977850500664832	8.382131627143238	5.122156201767709	50.94851588371425	35.27335553056261	44.484184193578564	24.904047628208808
2390.0	22.40221413644023	12.821462999936596	4.443323470688292	9.469116720758217	47.25187447664932	40.22554798083039	38.66558938812509	32.54791618266827	18.334497933794296	17.062392933123185	9.922026514434132	4.085378016245347	47.50767644481436	40.27672083711141	43.057292429578	28.65509969374564	17.355941447204422	18.004603562551033	4.0724537010507635	9.768189443966179	41.55237826224148	46.02542028803564	33.54157849499408	37.75932240730578	19.950066165495457	14.984892532894168	8.427740242507234	5.130261901884938	50.99664925812689	35.22969617033992	44.608442126563894	25.01283533659586
2400.0	22.45881427782595	12.84737076278385	4.429437068336897	9.538749219351157	47.267326802230606	40.18805194218858	38.78554611444152	32.63936144643393	18.392350370353594	17.088396821856723	9.989422562037712	4.074763802341456	47.471286675833966	40.29039295850937	43.26324510401486	28.666514539670533	17.411813472419585	18.0316779041194	4.081755777008755	9.813440337093379	41.559826604532404	45.99668463788739	33.60887097888618	37.90383922010366	20.018196406231	14.994710460690195	8.471000648027394	5.138557480266677	51.00480543852811	35.19672771314451	44.71959152123339	25.11251184868047
2410.0	22.516790986280487	12.873457552071018	4.415689020887399	9.605985768391953	47.253294331962415	40.1476370614296	38.890439591808224	32.725386121418865	18.44815520258291	17.117863574210787	10.051247373043097	4.067251626876664	47.40757534414546	40.29799626952895	43.45676519753403	28.66962249949961	17.46937286011835	18.05863758443615	4.09249210727699	9.855035585609441	41.55323659357838	45.949204189392695	33.67149291789969	38.03240498776153	20.085188376173843	15.007600227025044	8.512246096495835	5.146816174505732	50.97292952587524	35.17544079439778	44.820173821377786	25.202181921430867
2420.0	22.576032195735365	12.899704701559362	4.4024688259060225	9.670546607362152	47.21012970879987	40.104920616158836	38.981192906586145	32.80672351902257	18.5017236718975	17.150843064108013	10.10760667533184	4.062857619788208	47.316923547898774	40.30011014698101	43.639295948899715	28.664673536874904	17.528493979387665	18.08547616782387	4.104663056379036	9.893094122868337	41.532747913330056	45.88380539866639	33.73011022502526	38.14601290612008	20.150740514429682	15.02377548762737	8.551740288742295	5.154855321920342	50.90156257162209	35.16624963119487	44.912470462745006	25.28095100018053
2430.0	22.636492328467202	12.92607042556202	4.3900180679482155	9.732203020523174	47.138217120921745	40.06018099452101	39.05878289941769	32.88396297032332	18.553034593042415	17.187270310528707	10.158691355047052	4.061420543016985	47.1996941810274	40.297037498576806	43.81230032038132	28.651814014236614	17.588946130914227	18.112336936013648	4.118105650415967	9.927798510161496	41.49806592611389	45.80144699113459	33.78511957081048	38.24583801220331	20.21462535433409	15.04341074618063	8.589666966965652	5.162478152359891	50.7913693663741	35.16909113067128	44.99851298864801	25.3481256824018
2440.0	22.697832345285132	12.952568222267189	4.378523990782749	9.790748473374538	47.03781489527757	40.01367759772528	39.12409872320154	32.957575696010935	18.602101966538505	17.2268106962092	10.204776590498668	4.062667220201509	47.05668353006438	40.28852960782462	43.97706429476311	28.631157782335727	17.650374151053487	18.139244475399096	4.1326281151478215	9.95932685640101	41.44868451912466	45.70315279241465	33.836684159515244	38.33308344579997	20.276455253989827	15.066604758569582	8.626160958851056	5.169509611495906	50.64352369293661	35.1831376741339	45.08011434059444	25.4030475388576
2450.0	22.759588077509186	12.979027526347602	4.368086004638971	9.84598929721081	46.909368040735345	39.96561392497819	39.17802583570156	33.02786082515509	18.64872081209422	17.26903663331568	10.246132471315889	4.066254997047672	46.88888063089836	40.274286233536316	44.13466772343817	28.602844806621064	17.71227142098979	18.166066476455015	4.147988179092668	9.987831361434658	41.38412509198795	45.59005336109355	33.88494595684475	38.40880020416256	20.335683085220964	15.09330841163037	8.66132668610114	5.175727182706661	50.4595487137324	35.207293585500636	45.15886511787914	25.445132536120266
2460.0	22.821108426412767	13.00542737751192	4.358720702260905	9.897700298112078	46.753483317965575	39.91595645635384	39.221332612661044	33.09482371442033	18.692898256131617	17.313279248703875	10.283025315742801	4.071732902218711	46.69754384060454	40.25368513753975	44.28591182290328	28.56688121995159	17.77405244117846	18.19270737773052	4.16384276712359	10.01344995330866	41.30365726559285	45.463461463892465	33.92963408000621	38.47404380276432	20.39174855104534	15.123442147565358	8.695157311660324	5.180914605376143	50.24141527870784	35.239855466909	45.235857144687344	25.473942324964035
2470.0	22.881784452088684	13.031625858756252	4.350378405439744	9.9458177243757	46.57072980800833	39.86482866080838	39.2548468713189	33.15814277337353	18.734592360405003	17.358841664513037	10.315828318779396	4.078638390154811	46.48439159489704	40.22578285432459	44.431320022865386	28.523280800994023	17.835070822466303	18.21905603971196	4.179867680910935	10.036393601491142	41.20669275912301	45.324664297510814	33.97041039110919	38.529675026411034	20.444041866504712	15.156901539033125	8.727673524991156	5.184923466700275	49.99153742013114	35.278721094287526	45.31201604471185	25.488949372317435
2480.0	22.940757155514	13.057523477019418	4.342874032551969	9.990131799670687	46.3617701413554	39.812204854153926	39.27932493636388	33.2174664117088	18.773758291906184	17.404823807030745	10.344705744734773	4.086432775645872	46.25116814517246	40.18956084862676	44.571245970153136	28.472118429435127	17.89456986443821	18.244899820645145	4.195613812632752	10.056716908631067	41.092558277172195	45.1749819367257	34.00681789494736	38.57657143204895	20.49185419737874	15.19346810867266	8.75868178934664	5.187552101533168	49.71257208184676	35.32144276175781	45.3879212580358	25.489925582484695
2490.0	22.997176115029088	13.082952500059568	4.33592647432626	10.030575945259079	46.12766872446672	39.758181241234155	39.29545113965509	33.27203154619172	18.81035260446415	17.450267355105748	10.369929204250608	4.094518527930547	46.00009586367049	40.14406203267641	44.70552395867601	28.41349414462183	17.95182374639433	18.269936634622475	4.210659955996619	10.07449032828968	40.96085953949377	45.015983104539025	34.03829203085769	38.61523950632432	20.534496487254152	15.232835838122819	8.78800872939056	5.188622757286847	49.40767026313123	35.36556320444253	45.46374419391845	25.476603888514642
2500.0	23.050065220772872	13.107757533848291	4.329225431167209	10.066988456515299	45.86950589515264	39.70296869099261	39.30388775350593	33.321055900887806	18.844235666654733	17.494192710803944	10.391636517805031	4.102304526412298	45.73358891150462	40.08827378127798	44.833923368444545	28.347529147304854	18.005987608502238	18.29386811307498	4.224530465192459	10.089715379270793	40.811368015865725	44.84919995891039	34.06420595474291	38.646206726116795	20.571217789859464	15.274646070016985	8.81540947630489	5.187907639269623	49.080299536550086	35.40839052275813	45.539538176278036	25.448812285360116
2510.0	23.09851892887969	13.131781888585534	4.3223244183819824	10.099268111509534	45.588611494222306	39.64694515718408	39.305320910424804	33.363601743719414	18.875344903020892	17.535615845242212	10.409895104648124	4.109189809488978	45.45426373439296	40.0213985832884	44.95592203876339	28.27449453223459	18.056303694531405	18.316379080652315	4.236728973244637	10.102335789602202	40.64413588484731	44.67630171423105	34.08402515444382	38.669779202081905	20.60136756518884	15.318497801695454	8.840517965655565	5.185237000147748	48.734088620787624	35.44749838680664	45.615029229358406	25.406626305086895
2520.0	23.14172497648766	13.15482962679526	4.314769338944127	10.127315811545433	45.286578011161474	39.59040286556022	39.30038230545356	33.39852188367463	18.903648357300046	17.573578184487417	10.424769666931992	4.114570509865174	45.1649083178891	39.94265376249528	45.07084911471844	28.194547414720834	18.102113397404967	18.337111139445	4.246775213467562	10.11227355884198	40.45933833699533	44.499016470377796	34.09714402571033	38.686072455157564	20.624423154420587	15.363899341305197	8.862988646239174	5.180410577304545	48.37292531185802	35.48035176273296	45.68982036245494	25.349981345534047
2530.0	23.178824775091083	13.176685166965466	4.306029967025217	10.151071803711886	44.965163571367185	39.53388998939932	39.289571338583386	33.42486655724511	18.92902910470304	17.60713689489274	10.436219006922704	4.11790541172454	44.86840438186383	39.85157673429004	45.1777351578933	28.108185649341515	18.142656186532932	18.355741464211118	4.254150250925101	10.119450922145052	40.25747035054859	44.31917283281747	34.10316064314186	38.6950587495629	20.639889716780385	15.410253391824599	8.88243432767781	5.173235518928078	48.00076238904397	35.50479814481693	45.76324454328194	25.279199565623518
2540.0	23.209028967587567	13.197115333873432	4.295517899828688	10.170317389217809	44.62629275859007	39.478225166083696	39.27346923301797	33.44156551135274	18.951296649626578	17.635470035574674	10.444010412531057	4.118624481829913	44.56775061122834	39.74801778827975	45.27559270489668	28.015889331870014	18.177220255545652	18.371951383539837	4.258319472826603	10.12359010922862	40.03935739683626	44.13870435058755	34.10171038045106	38.69663727422916	20.64732056377932	15.456963310761804	8.898332970428703	5.163443202988818	47.62155225072163	35.5191617385129	45.834625329414436	25.194575168626855
2550.0	23.23180337966998	13.215892636331816	4.282699416352758	10.185093088402436	44.272230459026446	39.42397296964508	39.252617226149844	33.4478041902664	18.97043467153843	17.65784825276181	10.448099063107609	4.116282574576344	44.26577693729287	39.632078691117684	45.363460362826984	27.918319548788677	18.20537414743814	18.385406307754206	4.258850764484613	10.124621830669872	39.805993017961065	43.95947123198735	34.09275521893659	38.690592097992266	20.646603042115125	15.503325010354908	8.910358060552449	5.15087295404419	47.23916441727076	35.52196877787205	45.90326327887994	25.09666098422101
2560.0	23.246478645888025	13.23271117437537	4.267011878295662	10.19533062680513	43.90528297546901	39.372143045346114	39.227457782587635	33.44288875892565	18.98615431045807	17.673591135816693	10.448207386746782	4.110521587635626	43.96533636556519	39.50430678512149	45.44023653358603	27.81628809230194	18.22657250111436	18.395671140170652	4.255319152461165	10.122333084803783	39.558596674743775	43.783588487930245	34.076347333677745	38.67663590817357	20.637460947648787	15.548594107322552	8.918078920245202	5.135338416717357	46.8573486501649	35.51241349960388	45.96835200081859	24.986157419802762
2570.0	23.2527030097596	13.247367553927528	4.2479409328501685	10.20098088296583	43.5279914007421	39.32357031318232	39.19836623686388	33.426370410778965	18.99834624303883	17.68226014426793	10.444119616416897	4.100991017231323	43.669201309383716	39.365389611446886	45.504913320943196	27.710686879679834	18.240444813314305	18.402559114027568	4.24732952327577	10.116548864681432	39.29861013176599	43.613014740552124	34.052724036508984	38.654469694363655	20.620085636569808	15.591933852103525	8.921132458804355	5.116647191998021	46.479553987022754	35.49011934450844	46.02900501597869	24.864049686667286
2580.0	23.250267316590634	13.25958171709337	4.225030051958507	10.202059528886567	43.14301459093863	39.278846070518625	39.16579042624158	33.398221114665326	19.006906010665315	17.683479294890788	10.435579958951916	4.087497277409681	43.37966908260044	39.21634607229997	45.55668036382616	27.60269600603999	18.246786536167843	18.405786577508987	4.234606974550857	10.10709647090953	39.02746025250189	43.44960281638995	34.022652112730434	38.62375327548469	20.594735490405824	15.632503448227107	8.919212922517294	5.0946727979830175	46.108828364841536	35.45505404835112	46.084643832654976	24.73149134208249
2590.0	23.239115949077533	13.269088147084924	4.197953634531547	10.198683293752243	42.75306137860312	39.23870255996416	39.12991558978739	33.35855607163106	19.011609528674825	17.67715092477051	10.422436841998888	4.069974306454449	43.09900363711552	39.058410933256845	45.59462417827171	27.49347127354129	18.24545924313431	18.405173821628036	4.216937699957926	10.093974518908425	38.746824789136056	43.295144275411765	33.986775048521906	38.584144606013076	20.561819420556233	15.669469352673307	8.912169181319964	5.069359336567618	45.74797223788642	35.40768663185908	46.1344891133721	24.58973755001828
2600.0	23.219294901923845	13.275595322609718	4.166471887261451	10.190901302746424	42.36079078390215	39.20358303003542	39.09114355281773	33.307978470816536	19.0122928546475	17.66319584973102	10.404464122933511	4.048446298966493	42.82893533537324	38.89299683227937	45.61831117595642	27.384396482935603	18.23639443252942	18.400548643137196	4.194208209141857	10.077101703501944	38.45823788695736	43.15123889489258	33.94623728249229	38.535501385170555	20.521928879195865	15.701865944965276	8.899864300286705	5.0406563603636965	45.39921343772297	35.348799272852354	46.17810466710624	24.440402375567583
2610.0	23.191000426335613	13.278910546787536	4.1305143409785705	10.178908291006156	41.968891570171714	39.17377851828652	39.049525049376896	33.24731370138437	19.008828026824986	17.641743780195405	10.381582337748261	4.023105435028075	42.571005991301504	38.72157794215914	45.62724738043601	27.276779194883808	18.219678054964444	18.39183420215225	4.166458892441647	10.056558111685543	38.163370413508964	43.019229861404746	33.902154837377644	38.47757264692636	20.47577748344816	15.728855769626687	8.882317517916864	5.008672795737836	45.06437676427004	35.279521643116226	46.21493624491578	24.285090145120023
2620.0	23.15471891699502	13.278817118349615	4.090140716448658	10.162934129985127	41.580111810973904	39.14918237433815	39.00533988244001	33.177777196812734	19.001158348964623	17.613120229766327	10.353754503908325	3.9942658273758633	42.326127983970025	38.54590027081274	45.621267039643946	27.172216660243482	18.195710607594673	18.37890973915919	4.133885967488297	10.032434687323535	37.86383304188203	42.900188706810525	33.85609716964269	38.410270805118984	20.424324136313945	15.749606092389223	8.859679267354679	4.97354408621676	44.74470603529648	35.20131037071793	46.24480180274473	24.12563783163623
2630.0	23.110931841920888	13.27520695336579	4.0456041790787225	10.1432871409739	41.1969540973263	39.12932722367218	38.95874705903812	33.10090781540896	18.98911463272136	17.57785618796626	10.321100174883753	3.962359688190184	42.094992922578406	38.36733056400299	45.60039111568553	27.07232061928206	18.164779794263826	18.36186935657365	4.096802047518108	10.00497951593601	37.56107716923516	42.79474167852979	33.809690569574165	38.333647722639036	20.36848943449642	15.763441305263994	8.83226285320344	4.9355114468488575	44.44106283993308	35.1154147423224	46.26752506159817	23.96409024646037
2640.0	23.06033984872513	13.268004657892272	3.997371373759189	10.120306017911142	40.82191354389017	39.113442995194056	38.909857434277235	33.01843091678533	18.97277194732557	17.536499419943226	10.28379998929638	3.9280011597307976	41.877858609721336	38.18734781699363	45.56497499176315	26.978518217388565	18.127409214453028	18.34082579489057	4.055716749138255	9.97449014761562	37.256486425973485	42.70327683523496	33.76455850837648	38.247893078650236	20.30943168117365	15.769681920075842	8.80049751512306	4.894947994115917	44.15378855103187	35.02336716259637	46.283150767446315	23.802377386968015
2650.0	23.0036940772891	13.257259121259715	3.9459940316762214	10.09442555798868	40.45727564962388	39.10059873931864	38.85894692952827	32.93232428541593	18.952140822405152	17.489827540706887	10.242204716788457	3.891819708452996	41.67474362485859	38.00729607841524	45.515639024334945	26.89239102826985	18.08430273487682	18.31588524875812	4.011269543346567	9.941315310228159	36.95155810513001	42.62569738253116	33.72267102886473	38.1532662238525	20.248281305288106	15.767871557071091	8.764904456397199	4.8523156416256805	43.88284448662562	34.92674536176148	46.29200577836277	23.642549508353678
2660.0	22.941875421832574	13.242891765384169	3.8922719774685945	10.066160039136639	40.105065914660486	39.08936866473273	38.80610022030601	32.844734515952226	18.927181715062737	17.438671251907696	10.19683070035819	3.8546092427269687	41.48515865064402	37.82826846616192	45.453236828202	26.81527351284297	18.036116793543226	18.28720730305135	3.9643130616766347	9.905920554047631	36.64746727423604	42.56147726587044	33.68584444640708	38.0501526570562	20.186120012386347	15.757618215941516	8.72625106994536	4.808144871638299	43.627713466402795	34.826873349388144	46.29450202909002	23.486525672368575
2670.0	22.87576576966004	13.225114650940917	3.8370962764356653	10.036102803855545	39.76729059293179	39.0781279704122	38.75160460764265	32.75773264739495	18.897980834730298	17.384021997210088	10.148368929402608	3.817164470744277	41.308456196198655	37.65129778770959	45.37868153559039	26.748571324899068	17.98358697055372	18.25515989460037	3.915773419422924	9.86886842476229	36.3455090758824	42.50975466778331	33.655805660560404	37.93915833676645	20.12399932524129	15.738880185038257	8.685350943790604	4.763097771326237	43.387701133650005	34.72504962342497	46.29115666175492	23.336243336242262
2680.0	22.806242961589756	13.204205473046851	3.7815032352579756	10.004794151921091	39.44566981960826	39.06525949232941	38.69578559909566	32.67354684412307	18.86475087906603	17.32681066856409	10.097514687096657	3.7803684369902615	41.143876016463025	37.47724851449206	45.293385859535	26.693406546276425	17.927684922603152	18.21993547615549	3.8667491674471655	9.830644063779568	36.046986255424756	42.46937748975975	33.634330725256085	37.82103370017652	20.063035971493722	15.711604594993473	8.643091452124708	4.717852747256157	43.161855286023496	34.62256969414265	46.28283109198292	23.193442918587206
2690.0	22.734272146490646	13.180410760668035	3.7265891766087345	9.972926671795426	39.14165952714644	39.048827290432264	38.638987697927895	32.59417684879411	18.827680025431526	17.26804754385536	10.045238102429698	3.7450497351095127	40.990446966613284	37.30661827413225	45.198669790194884	26.65078865814476	17.869230838744045	18.181935802497815	3.8184472324704877	9.791835223145291	35.75311195340599	42.43870103898292	33.623074030675255	37.69644495674868	20.004128670952344	15.676060717102377	8.60050348740596	4.673148544535177	42.949111510489004	34.52022554171969	46.270315655135036	23.059724052022055
2700.0	22.660657958815687	13.15413246216153	3.673469260875166	9.941239268710675	38.85661743164671	39.0271554789028	38.58181062149577	32.52165359949331	18.786901833447967	17.20878514292497	9.992535985643585	3.712074722769577	40.84728982705735	37.13997024237929	45.096415029507675	26.621478201176657	17.809152264966073	18.14144566310621	3.772124687801581	9.753044270243755	35.465169893498235	42.416166759233334	33.6235106707611	37.56652722197085	19.948012713394927	15.63270138667258	8.558581411474902	4.629838121735635	42.748342660213076	34.419055054922104	46.25488816547293	22.936424248676538
2710.0	22.586372123635215	13.125873909476804	3.6232951384048238	9.910443622095864	38.59166084313231	38.99863271112715	38.5246055269787	32.45762454125626	18.742763781489405	17.150135880426664	9.940525976592763	3.6822055325423446	40.713512152564284	36.9777048688305	44.98807935578611	26.606023466232134	17.748395136159893	18.0990008714401	3.7291009916556255	9.714821361935188	35.184522575298125	42.39995709513286	33.636779162583856	37.432122062590004	19.895416365472066	15.58228244931441	8.518366212942745	4.588730196370442	42.558495497558646	34.31981123618296	46.23741255441703	22.824683306663665
2720.0	22.512106699939913	13.096149119628196	3.577142845172798	9.881283383668324	38.347748109061804	38.96199743057658	38.468116280439396	32.40361020988992	18.69559262973866	17.092966196220143	9.890315399937169	3.6561701150646604	40.5884227508613	36.82021099159172	44.87558358669004	26.60480106248164	17.687791814845742	18.054977684441102	3.690729600139208	9.67763747815198	34.91274958431956	42.38822096501146	33.66397764770961	37.29438464362756	19.84678839394138	15.52559292203961	8.480843339750223	4.550650025927595	42.378647735166496	34.223292352820614	46.21926476663459	22.725331845771425
2730.0	22.438419307317886	13.065489132650066	3.536028924879356	9.85451997339259	38.12564379989163	38.91614200777478	38.413080659568955	32.36104976855171	18.645632700236746	17.038104129948977	9.843158422281935	3.634516098824324	40.47136577207261	36.66780049760872	44.76090173895775	26.618053369588026	17.628110841353493	18.009696601109706	3.6583072405241004	9.641977499911938	34.65132459611941	42.37916838000581	33.706021445011054	37.15456656726699	19.802294435557574	15.463627247969507	8.447013121122637	4.51635835351879	42.20808314873699	34.13000295351178	46.2017955044222	22.639135976927765
2740.0	22.366025281706534	13.034509109223318	3.5007896651141652	9.830953105227827	37.92585978358825	38.860673133680294	38.360126577368774	32.33078917064675	18.593386625046158	16.986369903256033	9.800195670116736	3.6177572904984396	40.36199854901899	36.52092485451965	44.645780822142285	26.64556033141851	17.570154552275827	17.96368721254663	3.6330689512563215	9.60824291279833	34.40183414723989	42.37134429359879	33.76326658477044	37.01378255476966	19.76219098819745	15.397537631790096	8.417718381052511	4.486644273809921	42.04622793695026	34.040768244538825	46.18612600198683	22.56637286901266
2750.0	22.295246693320014	13.00387538984705	3.4720746696602163	9.81123774560317	37.748934248530794	38.79549479072587	38.31007421505856	32.313401720043686	18.53919880870389	16.938394418518097	9.762494388275396	3.6061539943023257	40.26023902404148	36.38010025792987	44.53196723149688	26.68703078069977	17.5145276530592	17.917328305871763	3.616103450643878	9.576649492106041	34.16606004031261	42.36341813405556	33.835996160922235	36.87314652410876	19.726319108562954	15.328588513662226	8.39360249985487	4.462170562555066	41.89288125338538	33.95632026482004	46.17347779996168	22.507119924298184
2760.0	22.226503078239475	12.974076851236452	3.4503741837246418	9.796066614394737	37.59524343425509	38.72106649245455	38.26350929070109	32.30939200385433	18.48356396015722	16.894592666661485	9.731051051290647	3.5999123881933692	40.16631039034574	36.2459272953884	44.421139858973774	26.741940242993184	17.461829985719007	17.87092746128554	3.6083670123698157	9.54742103673999	33.9457902716324	42.354436468531524	33.924143299549144	36.733816813389815	19.694545990275294	15.257930094209302	8.37525341944493	4.443529743123	41.7481678032563	33.87742373068741	46.16497592482766	22.461234962794133
2770.0	22.16004553206979	12.945773793133997	3.43597055338423	9.786025695348043	37.464916619219785	38.638598173911404	38.22148127080243	32.318841896352254	18.42700909487441	16.855347306274183	9.706783221840961	3.599005877557078	40.080716954126366	36.11921668172081	44.314992103978454	26.809802750065888	17.41256015796132	17.824891620655833	3.610708263162126	9.52057291211352	33.74286201930774	42.34388589447071	34.027606786906475	36.5970397998832	19.666599935759788	15.186875459147775	8.363073351015348	4.43118918112701	41.61249414115398	33.805043738074815	46.16178771813753	22.428584289012893
2780.0	22.095968068324535	12.919394068345975	3.428860215901405	9.781614826656897	37.358133368052464	38.54950239025043	38.18453130181526	32.34150565826016	18.36998310156021	16.820737120289166	9.690384636996246	3.6032547646191824	40.00409373380561	36.00089944666977	44.21464062698593	26.889861808524863	17.36695894261241	17.779497108343516	3.6236113373850127	9.496110067876783	33.55903466267866	42.33158153816428	34.1457799608386	36.463728794144735	19.64199178569649	15.116571060218453	8.357224562369677	4.425491119191099	41.486594164409695	33.74003089943543	46.16465902438459	22.408617609306308
2790.0	22.034360155842666	12.89546466953706	3.428899371809505	9.78335463640405	37.27499573540227	38.45576637398591	38.153458624395235	32.37719037721845	18.313068546586894	16.790805167985795	9.682445919480003	3.612458372023811	39.93730479859477	35.892164593252005	44.12142319459174	26.981457237887458	17.325287483942937	17.73509299124114	3.6474764392773578	9.473999636584848	33.39607762788926	42.31781632951914	34.278152643835874	36.33501447559462	19.620347486758515	15.048128504206854	8.357747315313334	4.426789521039708	41.37140032718298	33.683533627385664	46.17446054551918	22.40097963907307
2800.0	21.975324602603735	12.87439470853138	3.435707099563678	9.79147871634397	37.21551808476563	38.35978901746455	38.129086656383706	32.42539297285247	18.25699123156023	16.765359415658814	9.683304434223658	3.626146305132588	39.8814611838311	35.79427591281804	44.036323098983864	27.083990236099453	17.287846901273035	17.691885694063114	3.682347599941152	9.45404147858392	33.255552699669465	42.30340767495073	34.42399310866358	36.211967858908764	19.601312362663425	14.982524095486093	8.364459781971831	4.435129563545247	41.26819236989577	33.63663447048962	46.19183686099641	22.405276035849
2810.0	21.918785587328824	12.85648978708124	3.4486933973104974	9.806259447139666	37.179842641613135	38.264065183414004	38.11197737464804	32.48545844713083	18.20228803361275	16.74411091282339	9.693089363232342	3.643875782803933	39.83769496122977	35.70869538675659	43.96002223529427	27.19674325627818	17.254618817555578	17.650117925429438	3.728106994571286	9.43602347773846	33.1389723965843	42.28944653498854	34.582533897707656	36.09528076589288	19.58441720680951	14.920560379553574	8.377005445604475	4.450573737433474	41.17844459638196	33.60043024820424	46.21714766257035	22.420996939010802
2820.0	21.86466510885448	12.84191186411263	3.4671698085671316	9.827777620290266	37.167900227197435	38.17143056907088	38.102786988542825	32.556609112079016	18.149564533105774	16.726566015295095	9.711794602945268	3.6650511001113397	39.80717238722126	35.63697087591477	43.89300481743546	27.319160796310847	17.22562447395871	17.609848973933275	3.7843075725383883	9.419774030437251	33.04766211775874	42.27733253076853	34.752813322610045	35.9858138905327	19.569260006093383	14.86280282639598	8.394919637579326	4.472997183629153	41.10365419794065	33.57612353677218	46.25066846198959	22.44770471576225
2830.0	21.812974080596625	12.830929015021141	3.4903367971194017	9.856067119819592	37.1797115843508	38.084634530306765	38.101993906516746	32.63817979402136	18.099559918837862	16.712294267747847	9.739229680241689	3.6890961889804785	39.791098397961726	35.58061963914827	43.835623157843465	27.45074442245569	17.200844449381645	17.571373575744342	3.85033601788392	9.40512889444507	32.98259672824978	42.26882191575128	34.93385885893647	35.88436932892302	19.555686932473826	14.809735232668874	8.417601766521608	4.502262650115425	41.04546648823069	33.56474768710217	46.29250013303615	22.48509317249088
2840.0	21.76367823874737	12.823529798988824	3.517335441047465	9.89101752842524	37.215258710715624	38.00636111173343	38.110089595827404	32.7292291279856	18.05286721790921	16.700690836992575	9.77509873369784	3.7153376650591463	39.79048694283975	35.54123851468491	43.78773512386936	27.59121087099494	17.180185825941436	17.534738618077018	3.925292478376897	9.392007889847552	32.94460060890155	42.2657177506758	35.124703717773734	35.79148444129416	19.5434902011215	14.761553996813404	8.444454331542667	4.5380077590385755	41.00543684769935	33.567329449144786	46.34242628742576	22.532949582662415
2850.0	21.716718181207604	12.81968444307397	3.547276699677991	9.932437782311728	37.27449863882669	37.93893032915662	38.12749364930756	32.82915303592839	18.0101184808519	16.691071676943253	9.81889785558765	3.743191645509528	39.80610397911195	35.520285076234565	43.74940794859519	27.740331501047528	17.163402744632947	17.50010036162195	4.008130569088956	9.380367326005995	32.934110905971856	42.26982618072102	35.324500936933994	35.70783632849305	19.532589712599197	14.718256238754744	8.47480686854792	4.579836416359445	40.98497181167052	33.58465216221158	46.40033130888026	22.591225454765542
2860.0	21.672079492807406	12.819394954946992	3.5793340938322062	9.980042063975363	37.35730901464226	37.88456698639452	38.15486251398017	32.93707810417607	17.971904452058833	16.68286657139817	9.870119540180472	3.7720485325571493	39.838603666421136	35.51915295533591	43.72031784198222	27.89822242258262	17.150426357403596	17.467515012320238	4.097620942481899	9.370316530037911	32.95136424464083	42.28297949965664	35.53246705000707	35.63401334543211	19.523083527946522	14.679711683698946	8.507996510307576	4.627310754578299	40.98534334169005	33.61746825206843	46.465828367020386	22.660166746674857
2870.0	21.629773909586827	12.822446495690945	3.6127777205053895	10.033498951517757	37.4636122644627	37.84475159595048	38.19240962821547	33.05253965877606	17.938728767564783	16.675405549846325	9.928169272308049	3.8014324346341746	39.88825366785863	35.538931687264544	43.70007887180597	28.06501328855613	17.14101561656171	17.437023751771733	4.192455421179947	9.362096661828737	32.99614702384035	42.30677198898013	35.74781504941264	35.57056095142803	19.515093612045238	14.64555689481097	8.543471949526941	4.679918400727506	41.007584224980164	33.66606140310845	46.5383916288777	22.740133691627232
2880.0	21.589865975906836	12.828734193640244	3.6469651055176655	10.092382439395205	37.593230454056624	37.82084679398773	38.240680955550005	33.174954450171185	17.91102512932139	16.668242150787606	9.99246939786748	3.8308471077088218	39.955238154466294	35.58057772943701	43.68821369138574	28.241134359606004	17.134931276083346	17.40882791892468	4.29120384048861	9.356066313940298	33.068170887976834	42.34265469806848	35.969869178741845	35.51813374848476	19.50886170219244	14.615463348186505	8.580726794580059	4.7370886628428	41.052451789228364	33.73080398502838	46.61753929657988	22.83167528696552
2890.0	21.552415044065967	12.837915643737063	3.6814059121536302	10.156284936474265	37.745783874638015	37.81338905952645	38.30001418408527	33.30392496655241	17.889158083821425	16.66076247009283	10.062426709477933	3.859978668543508	40.039119039054405	35.6446445215406	43.68399764153911	28.42722208524322	17.13185925121553	17.38296428516364	4.392444470673623	9.352748106178264	33.16659525339708	42.39161189241184	36.19810181037377	35.47721004337153	19.504656667932217	14.588808449745192	8.619376341677636	4.798294975189558	41.12022941260991	33.81151663825424	46.70250157151442	22.93565172386056
2900.0	21.517357986096542	12.849699356875206	3.715821558073361	10.224781086306495	37.921000558867505	37.822484823805716	38.370826438745276	33.43906400006414	17.87331169168903	16.652451077810976	10.137505017764672	3.888651171810539	40.13935178821676	35.73148015171455	43.68683901876631	28.62387555387822	17.13149216347531	17.359388874199603	4.494736886686463	9.352880621575778	33.290612865662084	42.45427988465488	36.43198263880573	35.4483615491277	19.502719441260826	14.56492179845971	8.659204854558288	4.863025884873859	41.21098175794573	33.907935608098605	46.792598597660366	23.052915620830518
2910.0	21.484770725046964	12.863810384801127	3.7501000080475957	10.29737252079633	38.118170803062576	37.847789789254094	38.45368170304013	33.5802950041171	17.863500839297842	16.643105291074413	10.217159123218934	3.9167914462144253	40.25493094743598	35.84100441736567	43.69601710519376	28.83225823676044	17.133537681210044	17.33820000492726	4.596748939051476	9.357191125324615	33.43896056419023	42.53086261403798	36.67124197887653	35.43235453826529	19.5032753277407	14.543323642520587	8.700079507374681	4.93077753040391	41.324097182289016	34.019628697218906	46.88716216400809	23.184803620864262
2920.0	21.454638071202115	12.879841840140202	3.7843023630358648	10.373625896446526	38.33651674031307	37.88846407297927	38.5488352184832	33.72761954519795	17.859731380263682	16.632314668987412	10.300947402939025	3.9444615448680986	40.38462928719151	35.972804417621866	43.710748508494056	29.053363202130136	17.137563755511263	17.319413244846228	4.697213013853747	9.366582052294206	33.61026061454395	42.62112095113886	36.91556579731738	35.429763475982135	19.506583812387753	14.523250316930552	8.742044558388727	5.00109794051271	41.458711726649184	34.14585341206966	46.98532955767867	23.332625042927912
2930.0	21.426770261119366	12.897412410137498	3.818676995759686	10.453195555178212	38.575080991591946	37.94330674638649	38.65689382023666	33.881145810746894	17.861698317935762	16.61981471137959	10.388517388046944	3.971908022486692	40.52701926177073	36.1261334181012	43.730266279467365	29.288616877424392	17.143063728169956	17.30296691238664	4.795037198665857	9.382056515708918	33.802987878822385	42.72442520551611	37.164846703714716	35.44141789883297	19.512585335753773	14.504150926901175	8.785261982704688	5.073697645635592	41.613487244761814	34.28584195784057	47.086329736857714	23.498085346518
2940.0	21.400939284561073	12.916136174853834	3.8536096488595684	10.535660573140783	38.83256784146115	38.010781158392184	38.77830623573902	34.04128104214952	17.86894949093153	16.605437776186204	10.479375223539979	3.999574297430899	40.68039122510444	36.29985574119028	43.75392359847824	29.539462915962034	17.1495795234699	17.288707408940834	4.8892765935684155	9.40453575808506	34.01540471217141	42.83968409744004	37.419054788393105	35.46820427797527	19.52113796101263	14.485525003621742	8.829872818118337	5.148383288105465	41.78671872772147	34.43852489634326	47.18952129496014	23.68288306607525
2950.0	21.376727934582984	12.935577156705126	3.8895935569242006	10.62060650733443	39.107596266817666	38.089094758893	38.91346573327258	34.20855461911414	17.880782003841453	16.589018484817043	10.573105458052765	4.027941950001469	40.843020067310135	36.49252095459141	43.78095585426803	29.807518579041716	17.156455721526964	17.276437238016545	4.979164589784619	9.434878146611007	34.24578519838114	42.9654558488713	37.678256298249146	35.510977070054096	19.531914282515704	14.466828464013313	8.876140546196163	5.224942344324773	41.97632821608613	34.602905138830074	47.29414242240392	23.888929869977023
2960.0	21.353662445658422	12.955287006784843	3.9272583974694357	10.707759665126492	39.398396725400254	38.17655965346326	39.0628871038298	34.383704789083076	17.89649799765327	16.570319073187214	10.66933928108079	4.057717944452275	41.01300214234188	36.702564415460216	43.81079012217257	30.09454009042934	17.1629778387904	17.265948405636767	5.064158261590062	9.47399549718219	34.492347597341464	43.10006359683545	37.94269191651155	35.57074543804058	19.54438218866929	14.447684230797437	8.924332813941172	5.303460457102008	42.17997511015377	34.777979300323395	47.399563657079696	24.118340263759237
2970.0	21.331081937261256	12.974754608634557	3.967237027162813	10.796849701422884	39.702884854560885	38.27120726790812	39.227015126650215	34.56775201283021	17.915078669668752	16.549160222275805	10.767618757518656	4.089699761325975	41.188355586486516	36.92791592053332	43.842914236529715	30.40242770546429	17.168416620940917	17.256796029649557	5.143942533888527	9.522578299350597	34.75302944663295	43.2415152127882	38.2127072274707	35.648620813635716	19.557732224124745	14.4277693204352	8.974711152079811	5.384037668260517	42.394824394753684	34.96267925247193	47.50525537554514	24.373336786500296
2980.0	21.30797067925604	12.993560406065761	4.010184632258042	10.887567547114795	40.01881582936206	38.37142560903425	39.40616532884319	34.76186162344631	17.935357650785356	16.525239805448784	10.867351986114063	4.1247963136873	41.367296613327895	37.16650168335794	43.87690104227383	30.733012770708896	17.17185374618701	17.248454628751784	5.218396979523644	9.581106872494098	35.02599591988191	43.38777966451907	38.4886259162229	35.74574823185798	19.570851951312957	14.406825592905182	9.027373899501665	5.466950832486179	42.61809865321871	35.15607489474135	47.6107659806816	24.656062122404066
2990.0	21.283323020188572	13.011189713046893	4.056722276800768	10.97964678231668	40.34379296083845	38.47556326286323	39.600594299129966	34.96730875537592	17.956101077408647	16.49823821346995	10.96791974080584	4.163949545248724	41.54790942156269	37.416185065150415	43.91238030838026	31.088119977629276	17.17234324347834	17.24034282271629	5.287573639513764	9.649896498096314	35.30936714228788	43.53667807709915	38.77098827338989	35.8631045745982	19.582525810390877	14.384625985061216	9.082372665344538	5.552540422914382	42.84675528886748	35.35734005317445	47.715608824619835	24.968753573250932
3000.0	21.25587308066612	13.027091896986375	4.107406945215932	11.072883668358543	40.67502782126799	38.58243354978713	39.810401932451995	35.185526909726256	17.97591432828039	16.46769660133733	11.068627935516933	4.208168980721095	41.72847236615752	37.674705129814285	43.94915414782376	31.469408498933163	17.168864579999408	17.23165441456279	5.351770765729264	9.7290130375146	35.6012286601319	43.68612691480153	39.06014165991525	36.0018568254448	19.591184255717867	14.361036346637444	9.139585134338144	5.641349937771427	43.077567021076	35.565934322555684	47.81945966923015	25.313452486151768
3010.0	21.224195864932845	13.040861307161958	4.1626529031096435	11.16694456334719	41.00983999922479	38.690883200207644	40.035590222866865	35.41824417915792	17.993363291103677	16.433175455685507	11.168593404779918	4.2583774925931435	41.90734787370044	37.93986007427304	43.98736005082658	31.878406537906066	17.160431821722142	17.221530129769373	5.411390539182873	9.818145617841992	35.89970967875128	43.83414147495283	39.35676075178589	36.16303573657759	19.595181489344526	14.335992865847238	9.19873035004268	5.733812881070265	43.30744275412913	35.78131142883556	47.922218312355774	25.692143163225087
3020.0	21.186605270058458	13.052017420822475	4.222775647127697	11.26153252740693	41.34505990812999	38.800191442119356	40.275960926927326	35.66693144917697	18.006902059443117	16.394011613455135	11.266876539241807	4.3154890370653005	42.08293718691114	38.20934353157648	44.027044276430296	32.31628451399711	17.145926096050484	17.208904992676676	5.4669748648124035	9.916779640003947	36.20287855492148	43.978728059128	39.661283467763326	36.347452186594545	19.592604295776322	14.309378902060958	9.25934018647137	5.830515018208132	43.533025101827455	36.003164925696524	48.02367275431883	26.106443226200337
3030.0	21.14133085919543	13.060081423570962	4.287874403952806	11.356231947385098	41.67781432208336	38.90991381671523	40.53103300747572	35.93329622065601	18.015005950113828	16.349440341965717	11.362380088908822	4.380239458394739	42.25383831662998	38.48122034292264	44.06870643884312	32.78373256825983	17.124253117813705	17.192605585461617	5.519141487389706	10.023988327613448	36.509050674701136	44.118218899888454	39.974122751411265	36.55588843081791	19.581492404757967	14.2810419760573	9.320721797708243	5.931941100381167	43.75127516479887	36.23143683900867	48.12382597125683	26.55765638969565
3040.0	21.0866141719605	13.064685408770702	4.357909607792051	11.450612254487597	42.004949035175784	39.01990862438171	40.79996338654457	36.21874097667049	18.016234765179586	16.298735213641134	11.454028122180192	4.453193269508703	42.41871093024983	38.753510185039296	44.11272935974893	33.28090182461111	17.094349807713332	17.171548755349143	5.568559183049903	10.138638355705524	36.81640252143654	44.25109857256088	40.295374318659476	36.78877607898233	19.55989804396005	14.250947626147035	9.382094899332849	6.038509615055986	43.95906277843746	36.46619227216517	48.22247364025607	27.046602049616684
3050.0	21.02048389328289	13.065466635548093	4.4326391890904375	11.544068908845338	42.323487463332974	39.13020190886502	41.08188637042161	36.524607072416444	18.00909969744575	16.2410107617999	11.5406361152681	4.534651129132204	42.576264641521085	39.02452147201241	44.15998349179777	33.80740198408916	17.055280885826438	17.144312746686467	5.615895441137804	10.259220803658618	37.12332411490576	44.375983622356046	40.62535941221454	37.046238020595	19.525782550754005	14.218938756540613	9.442418437783914	6.150536497877691	44.153399749890916	36.70770563463464	48.319870042948466	27.573464016134135
3060.0	20.941146658122605	13.062135712204109	4.511679429931899	11.635852874053771	42.630383344964855	39.24097817990599	41.37540645122737	36.85170365959633	17.992313945751814	16.175436507745346	11.621041774233168	4.6246145442641655	42.72525055121333	39.29260658921544	44.2114338095114	34.361720993090486	17.00612692222444	17.109712747329677	5.661763593526178	10.383994804114893	37.42794951828902	44.49183208036839	40.96363741273413	37.32809702368431	19.47730207930322	14.184903419402243	9.500592480198318	6.268094677184424	44.33135749706005	36.956274095772734	48.415929475119135	28.13766828812865
3070.0	20.84678889449849	13.054486929859625	4.594368236776873	11.72511418879944	42.9226823775189	39.352526934980816	41.67879904919199	37.200588772124405	17.964615699623444	16.10121864021268	11.694056444500442	4.722738689059578	42.8643595693077	39.55636606395271	44.26799370565734	34.94183035811826	16.946135126330287	17.066459297522666	5.706705132937358	10.510909493324348	37.728732502303764	44.59747903080365	41.3096927718235	37.633669482022434	19.41269420371571	14.148700784176759	9.555342471748258	6.391046812272686	44.490183679612	37.212200744796974	48.51065164828768	28.737903632802347
3080.0	20.735746142792383	13.042361424228812	4.680020353164653	11.81075169604177	43.19782496741029	39.465315715891386	41.99005820830283	37.57115384107703	17.924924838782243	16.017583685734085	11.758560846897307	4.828349646007711	42.99244034964859	39.814811295924045	44.3309058766907	35.544474280678436	16.874721820350405	17.013291242650254	5.751117938156959	10.637786520436935	38.024043246309226	44.69241899772842	41.662558973657205	37.961780280968746	19.330387538061785	14.110179086208602	9.605367989918825	6.518989763558457	44.627437135197205	37.4760489813695	48.60392115718792	29.37196468558648
3090.0	20.606514425620535	13.025824342674241	4.767654842680589	11.891565965179394	43.453114542046734	39.579556040107235	42.306977447987165	37.962624822198045	17.872377862248168	15.923926517093134	11.813534342994844	4.940294584778485	43.108170217819755	40.06673506168019	44.40119766363574	36.1657648668267	16.79146280985583	16.94917153105247	5.7952532724629355	10.76219737650421	38.31221967371533	44.77578745846633	42.02096760410395	38.31069684644969	19.22911052314287	14.069250064136293	9.64931384957062	6.651151450942705	44.74063562259278	37.74800299899478	48.69568915056447	30.036627126497724
3100.0	20.457848996678567	13.004814823217854	4.856238457436615	11.96605904314302	43.68628669140131	39.69540170117349	42.62686197521884	38.37366533922991	17.806145219138934	15.819744814788367	11.857986376198308	5.057054595463654	43.210241125423494	40.311287165856456	44.48014003612402	36.8005636970968	16.69605840427964	16.873077332380504	5.8391578514323	10.881570783637239	38.59164988760867	44.847051147683686	42.38304449115711	38.678242775234324	19.1077928772333	14.025738170257489	9.685800111206174	6.7864093125499805	44.82764230664496	38.028254018210106	48.78569719188844	30.727767532248134
3110.0	20.288856969131775	12.979601579737938	4.944573944447085	12.03261507202709	43.89523556588903	39.812875165711894	42.94687419729006	38.80202415335064	17.72576297349606	15.704853772396413	11.891091024192827	5.176680560840278	43.29725049514681	40.54773719364248	44.56863991783971	37.44305861355124	16.588606721048507	16.78426976195541	5.882668500060616	10.993262786019558	38.86076135966857	44.90566880622058	42.74643314044055	39.06167735368501	18.965780452435727	13.979719366018106	9.713471959243059	6.923301892549062	44.886523425218066	38.31678642649484	48.87350650966287	31.4403318727252
3120.0	20.098789986849702	12.950441416629488	5.031441316013695	12.08939130945307	44.078136172711005	39.931663725881414	43.26382863471807	39.24466726526086	17.63080995963944	15.579159299420578	11.912108356995326	5.296902298799333	43.3678429432515	40.775265905655516	44.667491586956494	38.08645064520751	16.469210353134404	16.682140315633646	5.9253526576500635	11.094652110767571	39.117877317236655	44.951157902024775	43.10833815059651	39.45757434037466	18.80268055332427	13.931106636892494	9.731038377989083	7.0600221415947475	44.91556815962927	38.61327008150742	48.958533036166365	32.16820880655217
3130.0	19.88746362073092	12.91768803695704	5.115566736091637	12.134404030549035	44.23354594770144	40.051300505216474	43.574591935689455	39.697844334642944	17.52114739450446	15.442949566605945	11.920432328049122	5.415134973097909	43.42072650063286	40.993223543107	44.77726940070154	38.72351343439734	16.33831026109807	16.56640961921524	5.966644635161741	11.1830570272724	39.36141612239256	44.9831766939894	43.465663889216756	39.86215448970204	18.61855453191598	13.880003862442448	9.737320503418815	7.1944180954774986	44.913519189791096	38.917094355040874	49.04008627518137	32.90469890016453
3140.0	19.654995508748044	12.881778984725878	5.19560292173239	12.165528038646748	44.36017097250056	40.17082743945654	43.87587906438722	40.15695001594664	17.396753505993825	15.29678045360579	11.915560168551531	5.528488203446128	43.454462410416824	41.20077483974582	44.89801716084697	39.34655274630858	16.19654527766803	16.436989451863347	6.005668922383701	11.255891679182376	39.589673870239835	45.00117230647505	43.814734557227325	40.27122208094139	18.413728484927557	13.826626034573486	9.731221056475215	7.324006903398574	44.87925323887101	39.227124784622575	49.117264105609195	33.642263947586116
3150.0	19.401873834303814	12.843218895242412	5.270243415597327	12.180637645620015	44.45726864458708	40.289137456310556	44.16422602343509	40.616864640790496	17.257800293886334	15.141454528097597	11.897075159318891	5.6340301280764855	43.467913915919404	41.39720016623042	45.029535319164076	39.94743480798998	16.044757301721962	16.294030498382288	6.041437855644294	11.310723288001293	39.80113550275349	45.00481532940524	44.151728689216164	40.68003856619003	18.188931781028728	13.771192666392395	9.711777653267344	7.446190287607397	44.8122019077854	39.54201895717843	49.18895268377901	34.372864123612985
3160.0	19.12908293071933	12.802612242079869	5.338208981408689	12.177474668455556	44.52427579240486	40.40468235109573	44.43653972181874	41.07180344429912	17.104644859539185	14.978184476887769	11.864603837640486	5.7286879006096845	43.45997538949342	41.58150468056663	45.17105149007582	40.5182952302863	15.883922047048749	16.138151278445307	6.0727301706525925	11.345249683682415	39.99423839659542	44.99357108178102	44.4726251345578	41.08378569266749	17.945210486918626	13.714205246543253	9.678167403611548	7.558091673890197	44.71218478374097	39.8596971862818	49.25395469035192	35.08825314748476
3170.0	18.837925937892205	12.760652134244253	5.398334444165188	12.153858076901395	44.56093196235317	40.51565440884553	44.689711960656304	41.51565159913321	16.9378566449183	14.8083817638716	11.817828301730021	5.809522615615047	43.42972255958747	41.75257207618707	45.32136772706919	41.051340334806724	15.715289667203185	15.970106602128242	6.098248996651187	11.357436043947736	40.1674179636457	44.966958086888816	44.77332031976464	41.477386959475204	17.684012643775176	13.656137155098222	9.629704461575315	7.656881465034389	44.579397187279156	40.17768964537816	49.31098372567063	35.77991791243469
3180.0	18.530159258003366	12.717998873713634	5.449465738264013	12.107779674794994	44.56748302609281	40.61998818614507	44.920992413421054	41.94203337107625	16.758081633935	14.633801090234723	11.756501474140165	5.873705065778725	43.376508276799285	41.90927662325347	45.478732258939836	41.53940236596176	15.540142157817712	15.791046836532002	6.116591665705075	11.345534976832061	40.31916513110762	44.9246988645581	45.0497858095955	41.85579653264961	17.406956041979136	13.597727662719775	9.565909945445854	7.739682955058036	44.41463576987246	40.49309626853583	49.35860230771505	36.439640446418956
3190.0	18.207877504773	12.675371148013362	5.490621448919636	12.037372870185855	44.544351681864505	40.71533907838561	45.12783501516764	42.34449000671161	16.56620623589084	14.45635955571149	11.68038143016685	5.918707134232945	43.29996822854719	42.050132309441366	45.640919670261496	41.9758827633642	15.359985914227735	15.60229854365518	6.126366369759403	11.308102929042287	40.44808299956893	44.866307940730884	45.29810155852488	42.213985534903735	17.116068376403035	13.539667428830843	9.486448112691178	7.803793661743569	44.21911149627748	40.80242018912341	49.39534128531759	37.05937748212292
3200.0	17.873448535475273	12.633407570966948	5.520979601037519	11.941050253956812	44.49232288016607	40.799281919853414	45.30809051604528	42.716795642561095	16.36323030848356	14.278059825535864	11.589246522617758	5.942406328592729	43.20006123853846	42.173627954736965	45.80525437313677	42.35522261948096	15.176321993842544	15.405391840664077	6.126184331126903	11.244130228825723	40.55289861298172	44.79146391504223	45.514683793499096	42.547220863299906	16.813516948899068	13.482698129673977	9.391178449100245	7.846757141641649	43.99456429222763	41.101851418005886	49.419736231616994	37.63177144332871
3210.0	17.529432843535695	12.592829905688596	5.53983365079968	11.817629268992867	44.41248893026152	40.869180290913015	45.46022918299173	43.05287720372121	16.150239399292172	14.10109328099555	11.482947377442873	5.943113709738466	43.07709455487225	42.278023949864625	45.96863457964129	42.67302288379957	14.990645203352347	15.202140444984044	6.114808441666063	11.152971683580864	40.632477969857966	44.69980994616441	45.69645079974214	42.85104632953183	16.50160668098078	13.427701369203254	9.28019403411861	7.866404096472977	43.743309819243194	41.38700949779818	49.4304074653808	38.15021612000367
3220.0	17.178669511879804	12.554336157026018	5.546683411342505	11.666259330437622	44.306136694394176	40.922400472453795	45.58298432502222	43.3473531989937	15.928603938506358	13.92763419944207	11.361302932584094	5.919691897080493	42.93175274831697	42.36141876410755	46.12777539631862	42.92597959524275	14.804634177189048	14.994433396786114	6.0911046551987	11.034415573451499	40.68568432759789	44.59119192813491	45.84085880671149	43.121416304819135	16.182896286787983	13.375540818474612	9.153712082902336	7.861004651639626	43.468001779198445	41.653331291909616	49.42606417793991	38.609037191932984
3230.0	16.82419967362628	12.518456621391737	5.5412253057550265	11.486607020919761	44.17487360516666	40.95625686388706	45.675729688550035	43.59532463362325	15.699818947450035	13.759777712179076	11.224260664095091	5.871571611022286	42.764916620281205	42.42199193605442	46.27906545641922	43.11219106347988	14.61978581229469	14.784381097755245	6.054143897303564	10.888754404868873	40.71173676125332	44.46537394696153	45.946047371901855	43.35472702248468	15.860113690789342	13.326922550054778	9.012217352528829	7.829286911873124	43.17178137526492	41.895974453982895	49.405472243663134	39.00372370451029
3240.0	16.46898540770291	12.485727533196489	5.5234052475557105	11.278885716645625	44.02035155208019	40.96833061985967	45.738233691390484	43.792880417855	15.465426996455365	13.599501777479155	11.071888172219728	5.798840157139747	42.578008530917394	42.45771101202262	46.41898728567555	43.231002854094214	14.437557130567816	14.574059494253083	6.003322626381966	10.716747188260946	40.70997408179461	44.32230838917699	46.010748454665126	43.548156415630864	15.535858217635258	13.282624049956	8.856425015976905	7.770571653293102	42.858119378259815	42.110042190941655	49.36777611697763	39.33081806297531
3250.0	16.116063108359203	12.456646883831793	5.493322281516828	11.043756721734974	43.84459929489673	40.955992774243896	45.7707242062209	43.93689745330872	15.22709351023875	13.448704958078642	10.904329198531812	5.702093198433953	42.37246456434103	42.46670084701814	46.54396597454764	43.28302300903815	14.259348167030447	14.365639199796655	5.938237538051715	10.51954954462554	40.679899208594826	44.16195866798368	46.03458743430757	43.69923175026368	15.21279915973786	13.243380930278438	8.68721446375954	7.684637445963794	42.53065597189512	42.290628085882304	49.31212090424754	39.58822115933082
3260.0	15.768474554973636	12.431541990451185	5.451361082107216	10.782484875546482	43.64952811697502	40.91713511104977	45.77398744851721	44.025319430306844	14.986736883528428	13.308888648115648	10.721898081922854	5.582625328771746	42.150230814872344	42.446987827171405	46.65067111617184	43.27020157828068	14.08653197680895	14.161155033823329	5.858858043385099	10.298829002933756	40.6212701250071	43.984427288816605	46.01789049933657	43.80639735117621	14.89363918154079	13.209711139799362	8.505728148283326	7.571918030824797	42.19336544262675	42.43286008325043	49.23815186521125	39.77500949655999
3270.0	15.429073033732013	12.41073777011118	5.398048306558782	10.496817662641519	43.43707860473548	40.84962786697469	45.749202300244626	44.05708504260513	14.746304525046641	13.181338664298229	10.52510952605092	5.442144454395499	41.91301972809741	42.39682725342845	46.736076378160064	43.195542188086634	13.920277984547567	13.962651894490202	5.7654239067761015	10.05660250019445	40.53391890216072	43.78975115151748	45.96182286047914	43.86863758605116	14.581080463161431	13.181921505193369	8.313235034035673	7.433374779706677	41.85003848153389	42.53209342438902	49.145628771469326	39.8916319472727
3280.0	15.10050593172276	12.39447210498267	5.334145150867029	10.1890072398598	43.20943907163895	40.75175279453506	45.69791728687351	44.03214671630937	14.507856086641377	13.066948368118151	10.314699530642791	5.282864405252436	41.662996725339866	42.31468527203017	46.79754515066986	43.06301639649744	13.76158925928307	13.772046403518647	5.6585276783441225	9.795269539682806	40.4180577055148	43.57824396461783	45.868231429393326	43.88562929622618	14.27761632142626	13.160244624495697	8.111255205408625	7.270475150794211	41.504546501416556	42.5843059812754	49.034682575583425	39.93959961014101
3290.0	14.785346968611883	12.382751423070875	5.260580514892804	9.86170575157686	42.96850063227474	40.62217622918507	45.62190236249121	43.95150670199632	14.273476412354558	12.966292873933662	10.091652202519615	5.107313383956372	41.40214538242822	42.19927525972441	46.83296743880232	42.8773228380009	13.611370109122397	13.591051076068087	5.539039535775174	9.517516370170437	40.27399502670557	43.350200754798365	45.73960481491203	43.85766704472548	13.985627862019358	13.144715085154104	7.901464107320919	7.085119394684417	41.160552023606286	42.58580860798749	48.905648624872526	39.921558354442375
3300.0	14.485669239685501	12.37565289941975	5.178465917092496	9.517964260894898	42.71613523536594	40.45960691415735	45.52324160426551	43.81715580145031	14.045218827554308	12.879551191721394	9.857195150212728	4.91835199862291	41.132248374505195	42.04952207390953	46.84082629007285	42.64385717330511	13.47024891111409	13.421216318566401	5.408133606049674	9.22630373845483	40.10219622095284	43.10578204744484	45.579043041847335	43.785727018194414	13.707284342212189	13.135139938586047	7.685651929212253	6.879704179612248	40.821277119658305	42.53345965146574	48.759259102014695	39.84109706952819
3310.0	14.203413018182726	12.373162410482257	5.08903962090588	9.161127474444537	42.45419475273499	40.263425929930534	45.40412464085182	43.631920116225274	13.825220044680782	12.806605105221614	9.612846574693961	4.7189728019694615	40.855197884501116	41.8648716731016	46.82019655445319	42.36836071968341	13.338806288812446	13.263915577105386	5.267244308900179	8.92475010282826	39.90341012554742	42.845507254586764	45.390061906204224	43.67130005836753	13.444560650322643	13.131311268589505	7.465801731159864	6.656854332075638	40.48966089113336	42.425156076300865	48.596397191659086	39.70264298365518
3320.0	13.940010705565829	12.375095855309485	4.993636724611121	8.7946312099594	42.18423769021274	40.03326169632399	45.266899242916416	43.39935824806986	13.61539403389823	12.74688305286734	9.360239155377268	4.512243032901866	40.57256871487957	41.64501750610624	46.77078090998117	42.05683977062731	13.217384885484543	13.120077601823004	5.117953588728032	8.616014424623234	39.67847221773703	42.56975539728382	45.17655466679613	43.51638198125939	13.199064016039145	13.13271107644614	7.243854651378653	6.419450116090792	40.16802732963396	42.25946649998873	48.418225694031506	39.51125644714831
3330.0	13.696728194609584	12.381215547414273	4.8936188616791	8.42210650709642	41.907755071225125	39.76921265330117	45.11402935969467	43.12368167273099	13.4176430273336	12.699609010141396	9.101296767568046	4.301168166308915	40.285789343800296	41.390175107727	46.693072336950195	41.71529445894647	13.106175713306856	12.990561066534074	4.9619996807127364	8.303318721699677	39.42848934581285	42.27902898468378	44.942653073784854	43.32349149702599	12.972262391297495	13.138744263285243	7.021806603570896	6.170546660898139	39.85827923551062	42.03589158181181	48.22624139902596	39.27243396298102
3340.0	13.474308095306194	12.391323138959775	4.7904140288803685	8.04715717610447	41.625934370671594	39.47163260126591	44.94788125622694	42.809630386803995	13.233698240805909	12.663690152502259	8.838098692970913	4.088646251106843	39.99598228974503	41.100794362532895	46.58803950775874	41.349685824361046	13.005213283484593	12.87588916444346	4.80125768215819	7.989788620723451	39.15458496346848	41.97375774803197	44.692573399326584	43.0954846846961	12.765268311858655	13.148699682089163	6.801675021887005	5.913217805285975	39.56150572244039	41.75483679530564	48.0220153068624	38.99204535250071
3350.0	13.273150669118515	12.405028072846692	4.685431455675675	7.673292184839595	41.339977932527454	39.14157439046957	44.77067093044903	42.46213275189604	13.064878266329071	12.63790156143694	8.572770910643301	3.8774218358772305	39.70411789024262	40.7781534668799	46.45714643541851	40.96553942130901	12.914356678741646	12.776223814598877	4.637604648319331	7.678435267493598	38.85832482964634	41.65463325823721	44.43041678009074	42.835366019090806	12.578737395953882	13.16182175689596	6.585402406879708	5.650503299750734	39.27837896750409	41.41797288471154	47.80709541666557	38.67602412931445
3360.0	13.093360433188083	12.422014883598642	4.580061120212587	7.303871188841254	41.050732052898375	38.78023813402049	44.584616496518464	42.08644698127545	12.912497588875897	12.6208025233486	8.307613294178495	3.669913160569481	39.41081944824321	40.42364839614807	46.30257079752863	40.56802498234542	12.833361698542781	12.69160426895237	4.472879890715011	7.372140845929846	38.5411682104422	41.32223760388922	44.16008425423773	42.546667359488254	12.413203086970857	13.177252861169926	6.374834643097617	5.385375292026893	39.00879824036652	41.02765219898975	47.58328581785173	38.33035766881383
3370.0	12.934637870203032	12.441780125618259	4.475585769875699	6.94208748076272	40.758779872835184	38.38931793838609	44.39168322691729	41.68783230690023	12.777287287265555	12.610924748861356	8.044913035572785	3.4682852696507376	39.11648963764915	40.03909740777496	46.12672087531031	40.161846093974205	12.761845230858095	12.621613589885843	4.308944245684113	7.073493266227347	38.20473761764565	40.97720964978205	43.88528412219519	42.23285785333688	12.268648116357452	13.194138447014206	6.1717051969990075	5.120641107216839	38.75199051571145	40.58726608634171	47.35237762865765	37.960769351707256
3380.0	12.796400570899802	12.463958435024223	4.373211498574414	6.590737457948548	40.46467292088036	37.97085601217602	44.19365611100943	41.27158054149114	12.659902359767331	12.606725167866372	7.786845023653848	3.2743533248440513	38.821305959186965	39.62683384719357	45.9324611926098	39.751128890931824	12.699372035304092	12.56573614398959	4.147500743493404	6.784769270752785	37.85090802472899	40.62024686416603	43.609338684185346	41.89764190502264	12.144882993850077	13.211663515905496	5.977540182899875	4.858841360888169	38.50676330972476	40.10104422943078	47.11617078934119	37.57280720710358
3390.0	12.677802416076677	12.488003967435157	4.27398948637356	6.2524267758376935	40.16880709545898	37.52733758204519	43.99204250696746	40.84251221523114	12.56048324070106	12.606713679538858	7.5356023265077985	3.0895797619832415	38.52550868847808	39.18940286280828	45.72269899492446	39.339233738760775	12.645381953234857	12.52313583668614	3.9901294818999498	6.508023390461816	37.48170313515739	40.25217682110982	43.33496653904071	41.544581473039834	12.041314276677468	13.229005629171601	5.7937277523650765	4.602302998212158	38.27148565516319	39.57404198666101	46.876295858244156	37.17140430654815
3400.0	12.577731972088364	12.513553721804652	4.17889565780191	5.929353994182098	39.87133578086828	37.06146455170315	43.788188575022794	40.405386442948334	12.478919848386662	12.609550376840303	7.293186268833161	2.915143764192297	38.22898763967069	38.729649097382755	45.50072945747337	38.928936809470336	12.599232584917463	12.492969941122462	3.8382786438110146	6.244964460510419	37.09917042386006	39.87377092627088	43.06456910913774	41.17733165357732	11.957150584760749	13.24548019345278	5.621439053365418	4.353088269480134	38.04401430763886	39.01188761138455	46.634453687068365	36.761165205825904
3410.0	12.494942977866012	12.540007714435747	4.088658774537696	5.6233966066602035	39.57236290339672	36.576262211464204	43.583166020780965	39.96428717476764	12.414762470740124	12.61385605158646	7.061425775962913	2.7518359178646197	37.93170127503203	38.25061350041693	45.26962410816931	38.52230782192922	12.560263184697728	12.474043725653027	3.6931641197318616	5.996966435292863	36.705527973165616	39.485898580151456	42.79979371369441	40.79935775108298	11.891295171647249	13.260360166865038	5.461592761373878	4.11293889042681	37.8219919687819	38.42075732976207	46.392066958333665	36.34599240157903
3420.0	12.428016484006033	12.566925729271908	4.0039091987130115	5.336037414905593	39.27198047899362	36.07485202088248	43.37773212303321	39.522987957491964	12.367286141088684	12.618494279029992	6.841960382160579	2.600150399308198	37.6336143972778	37.75541145047983	45.03253536085628	38.12073257311218	12.527855250234675	12.465102545253751	3.5558148510846657	5.765101359445474	36.30301960238081	39.089486161182585	42.54191093067218	40.41387692364644	11.84248735266472	13.273093857526106	5.314913767553172	3.8832920062979457	37.60301834979433	37.80696888851671	46.15045340699844	35.92922954485033
3430.0	12.375411788530052	12.593778424926986	3.925094450822102	5.068465281726577	38.970070223463495	35.56079479312057	43.17246861843393	39.08470925635693	12.335351070108105	12.622514938031175	6.636207398559039	2.460329268687339	37.33468954531337	37.24737413208219	44.79237146453624	37.72512431956907	12.50123026057045	12.464840429509492	3.427044811173297	5.5501810523624595	35.89413063889825	38.68543831240498	42.29156219917787	40.02401223792841	11.809260275656841	13.283143239932434	5.181925950837247	3.6653037216230038	37.384558608457475	37.17724019294466	45.91076575660522	35.51362520461626
3440.0	12.335650014606166	12.620091516773654	3.852533604448955	4.821490139791584	38.66662585376079	35.037516197688724	42.967858687254584	38.65207456873443	12.317750827540317	12.625144575301087	6.445347645801272	2.3323481339862324	37.03497336743977	36.72973422599492	44.55212710751895	37.33564539897864	12.479789494353465	12.471888586995393	3.307522355009797	5.352659153011563	35.481180458623264	38.27480601648443	42.048921277613815	39.632666037211166	11.790101914277665	13.290151878270589	5.062905036682952	3.459873793337356	37.16418155282639	36.5381446131677	45.67415721241097	35.101174435851824
3450.0	12.307167914475354	12.64546838433359	3.786384148701321	4.595714402878723	38.36162108793999	34.50847685393917	42.764043402544765	38.22723046498189	12.31310772264878	12.625762712592373	6.27034064198693	2.2160333986293677	36.73467436581142	36.2055853234773	44.314289299725445	36.95214321226525	12.462854691916013	12.484948743037815	3.1976795662132784	5.172857124592803	35.066586726113016	37.858556133394735	41.81374440302958	39.24234107789085	11.78345780579925	13.29380386259414	4.958001924620317	3.2676472200825275	36.939739914037176	35.89593385466745	45.44140828179091	34.693421160129986
3460.0	12.288436339205917	12.669464069702482	3.726653132070427	4.391287594710951	38.05493651445897	33.9774215225688	42.561213597024334	37.811516251633314	12.319843745346091	12.623925364021627	6.11181747461874	2.1109392796941875	36.43424972729696	35.67796661288391	44.08110000774542	36.57397203089915	12.449790201381663	12.502666954233934	3.097713264740529	5.010732684003126	34.65273921845041	37.43786903274721	41.58531783679757	38.85526483107996	11.787690380461832	13.293867687156125	4.867054413183223	3.088985640783294	36.709423717231914	35.256662110534506	45.21330701916078	34.29108520773764
3470.0	12.278133960972514	12.69168669785629	3.6732577097989876	4.20819257387329	37.74660707655553	33.447534689091526	42.35918870417523	37.406069377977005	12.336452301930711	12.61937690069228	5.970243709356731	2.0165279549545496	36.13401530117542	35.14966604865041	43.85452272533398	36.20018944102978	12.440034783380991	12.523877979206619	3.0076600390318347	4.866148318010812	34.24187762261743	37.01367946285055	41.36273872889094	38.47327820077839	11.80135985376792	13.29016475773079	4.789820780131709	2.924065714108988	36.471625105623495	34.625710749302684	44.99036198217248	33.894588662996
3480.0	12.274910947586163	12.711757614183638	3.6260211802033244	4.046083595841543	37.43663531593807	32.92217289327022	42.15800294776619	37.01139844541326	12.361269009903523	12.611995277553456	5.845712271235211	1.932206075882059	35.834613564715866	34.62329603703566	43.636289291537054	35.82968097500549	12.4330489926695	12.547378902434623	2.927434997888278	4.738668886504616	33.83617667611182	36.58712385342025	41.14488801661939	38.098036298022244	11.822884760213208	13.282667357516948	4.725826003946039	2.7728827438688066	36.22538583435977	34.007839275873515	44.77317711168592	33.50380064901226
3490.0	12.277627342048898	12.729367450232173	3.5846940397439693	3.9044153634771677	37.12498318340145	32.40449611489542	41.95755015425902	36.62765136994511	12.392731007079501	12.601835928751187	5.738193519956652	1.857233021454085	35.536872530171316	34.1010653596894	43.42765052851498	35.46130235471645	12.428341944898394	12.572199417265765	2.85674236687731	4.627799588861927	33.437635790940924	36.159279036906035	40.93046820384022	37.730874731568385	11.850870247988762	13.271433695380397	4.674470761022557	2.635283735375501	35.97013335293635	33.40709223634572	44.56216696873388	33.11827056023169
3500.0	12.285210348022108	12.744236621446829	3.5489474038716367	3.782351775983473	36.81171757052383	31.897277180326448	41.757907316446904	36.25459563606077	12.429329862598147	12.58899765184343	5.647320183162716	1.7908300800372383	35.24151920492408	33.585010652984444	43.22956018763582	35.09400591106508	12.42549747289494	12.597391978382216	2.7952078272956817	4.532757004386401	33.048040508156575	35.731160533982234	40.71835342627208	37.3727682645268	11.884115710714113	13.256397930861379	4.6349887881427945	2.51091234873271	35.705734570071606	32.8266913378793	44.35772394976208	32.73736715896881
3510.0	12.296830196167047	12.756209271986691	3.518406152823162	3.6788940626595403	36.49701363797306	31.40309622471149	41.55895116891711	35.8918534767385	12.469737391326916	12.573767237287662	5.572555622655748	1.7321770115744706	34.94965127231732	33.07674057338338	43.042689032909294	34.72667456458665	12.42414674950491	12.622330160422829	2.74229240037346	4.452715130683005	32.669067938685984	35.30381217275947	40.50731346127593	37.02444972283937	11.921480944920129	13.237825498140813	4.6064970187407095	2.399324277338419	35.432785274402534	32.26890510854045	44.16023833197532	32.36008296340542
3520.0	12.311818406734671	12.765120456326624	3.4926935062416034	3.592846289621963	36.18093880746476	30.92407953013384	41.36092438117953	35.53878475133446	12.512706719153561	12.556505020309116	5.513140656071359	1.6804731710307896	34.662220707315136	32.57746020571949	42.86738882740845	34.35860192558404	12.42397725276732	12.64648586672837	2.697417879137886	4.38669116267739	32.30198386554327	34.87813246173151	40.29633208890314	36.68655046689437	11.962048682311625	13.215886226703363	4.588015127381679	2.2999763007197136	35.15210284653872	31.73513010269203	43.97008229679722	31.985555067956824
3530.0	12.329547678681319	12.770814846675897	3.471373641662684	3.522699723609425	35.86342743556569	30.46222982293509	41.16410901680168	35.19463626329689	12.557113974307853	12.537504991028843	5.4680054224365415	1.6348533439085575	34.380278117511146	32.08803185717956	42.703731593669644	33.98927630542873	12.424672410654049	12.669386298017532	2.659840443799285	4.3334996917307285	31.947815347116656	34.45500187727886	40.084525542540725	36.359497919750766	12.004920614162259	13.190783483291858	4.578342484921561	2.212184072391599	34.86507829289858	31.225800866365535	43.78765470117427	31.612810704236875
3540.0	12.349507200993315	12.773234741606116	3.4540491711368206	3.466876912190469	35.54457670598202	30.019201601174455	40.96892430376982	34.85868121895542	12.602047434703794	12.51706920668735	5.435970329334704	1.5945279957930099	34.10497557830461	31.609048851125674	42.55155387760146	33.6185689722039	12.425921714965153	12.690766977054087	2.6288597921788095	4.291883037704856	31.607383350564845	34.035328886660324	39.871355815898845	36.043538893752284	12.049404504700691	13.16271040756398	4.5762812147908996	2.135228527621068	34.573421325136515	30.74077868586541	43.613439115483864	31.24095713904385
3550.0	12.371350854606955	12.772351561383275	3.4403086856121066	3.423598446710507	35.224438101514814	29.596248024381108	40.77602006762433	34.53022908317139	12.646630426666249	12.495656936100486	5.4156967207094056	1.558650451295068	33.837241513475774	31.140886055187455	42.41039680284947	33.246892346477615	12.42751341179389	12.710460422670964	2.6036240882102657	4.260521761810941	31.281312652549694	33.61977618873386	39.65657821840347	35.738896517884434	12.094836314741595	13.132040757690294	4.580517810325254	2.0682946236994546	34.27915147778384	30.2790735402856	43.44794501286842	30.86936579003362
3560.0	12.39487108619749	12.76813015028066	3.429776136938363	3.3909770195137385	34.902959756731576	29.19430782433026	40.58601976858907	34.20853895638938	12.690241451995636	12.473616788245609	5.405631376615435	1.5265081452669766	33.578068497497036	30.683454510790725	42.27951954188877	32.87485087100354	12.429161090660882	12.728507873473214	2.5833661877783163	4.237941241779855	30.969708154190045	33.20911159733466	39.43996248728603	35.44570310643813	12.140756546947442	13.099052030021582	4.589716495858849	2.0105166622468644	33.98446491040215	29.83903202212759	43.29153892057444	30.497494274953645
3570.0	12.419845937200469	12.760760744150527	3.4220505702620274	3.367022058579449	34.580022432094644	28.81416732643657	40.399882265241594	33.89305851332114	12.732374213044096	12.451390366675295	5.404168713033914	1.4973144450594402	33.32839503934923	30.236503826765222	42.15804779070612	32.50368650671243	12.430752238264546	12.744984231558606	2.5672052829109706	4.22265346752597	30.67262920764608	32.803929909537395	39.221775690599635	35.16411971299055	12.18677788630718	13.064163023879281	4.602458881302329	1.9609880867438876	33.691687375294016	29.418607776257794	43.14477346164025	30.12515461197895
3580.0	12.446144630978981	12.750284754660164	3.4168136614077	3.349660030680116	34.25562846666026	28.456383051993708	40.218620269581635	33.58343647416353	12.772622132042304	12.429272387391421	5.409561189938117	1.4704187661261514	33.08911656970533	29.799723958062245	42.04514869040699	32.13484784597088	12.432096478321652	12.759988048407768	2.554335931564041	4.2130970981055995	30.38993602649477	32.40492185522586	39.00249558497811	34.894349498701594	12.232538708655477	13.027702734581915	4.617345936655439	1.9187815764228353	33.4032818726202	29.015478584395467	43.00824000755169	29.752389301307048
3590.0	12.473730879038632	12.736892565105727	3.413789704022956	3.3369145325047507	33.929629425126905	28.12114553538468	40.043342578191336	33.27933196161714	12.81069730967419	12.407681421474908	5.420207834009379	1.4451672085530545	32.86083069106291	29.372586724073283	41.939476286818596	31.770372790270862	12.433009617902275	12.773854373583983	2.5439681636215936	4.2078342896420855	30.121195543724202	32.012557758069434	38.782825790720025	34.636477472182385	12.277791702170575	12.990129844360538	4.633099471857606	1.8829783104262443	33.121515016375575	28.626993591890795	42.88236563677265	29.379553750131965
3600.0	12.502459342063718	12.720811223296298	3.4126840130960088	3.326727627670565	33.6019822989793	27.808598748817083	39.87530880597015	32.98065417563626	12.846335459072474	12.386941339958891	5.434306322860497	1.420999184507942	32.64416037839849	28.95459932173351	41.83998047650026	31.412408207510637	12.43337907559389	12.78677217717708	2.5353142366038077	4.205325352525985	29.865837893760272	31.627505776181305	38.56355408538158	34.39090396237245	12.322251401064927	12.951866893953657	4.6483915364916655	1.852609601026861	32.84852702243254	28.25071879985995	42.76774414563769	29.00724231678624
3610.0	12.532270706336858	12.702313967790476	3.4132508444207863	3.317232446434105	33.27252159299372	27.51872122715226	39.71562760528973	32.68733608032791	12.879442010819792	12.367344822107135	5.450270497261163	1.3973813186676394	32.439431082637604	28.545270613287546	41.745182438972236	31.063379773167853	12.433076438049184	12.799079046628814	2.5276465200880502	4.20420846216665	29.62317292553334	31.250267042696084	38.345621167071776	34.157746683188186	12.365755505270215	12.913335398858178	4.662074219671629	1.82675325098102	32.58620118956137	27.884211052646812	42.66456959089545	28.636382197033512
3620.0	12.56302716024526	12.681688886475634	3.4153223966323005	3.306629848187853	32.94128227271584	27.251374156256748	39.56565019469287	32.399527761248656	12.909881675368444	12.34915982804414	5.466566624528777	1.3738724891374774	32.24705172954498	28.14411584077058	41.653924745731516	30.72585689777231	12.432040437346409	12.8109804418569	2.5202855809842966	4.2032194145279185	29.392472831260744	30.881467999375538	38.130089852289046	33.93746128127309	12.408027566617228	12.875021351270668	4.673151891692008	1.8044657174572292	32.33634307585546	27.525215380930085	42.573319256107595	28.26806743570581
3630.0	12.59471246640345	12.659309202394812	3.4187769415388254	3.2933975829152367	32.60850090859607	27.006204070993736	39.4265063795612	32.11748423334148	12.937702451221732	12.332682686066796	5.481911746823099	1.3501055178671848	32.06710840894059	27.750948244457348	41.564814675762854	30.40251343191019	12.430269767355462	12.822829090928641	2.512621178514016	4.2013444796346695	29.1728285072461	30.521909284309444	37.91795884562388	33.73044636936764	12.44902901083238	12.837354925884785	4.680832287333651	1.7849115973914143	32.100291065131586	27.17202381967013	42.49409794680657	27.903701892064177
3640.0	12.62722512941279	12.63559591409997	3.4234669964695175	3.2762059762462172	32.27433703762938	26.78295973003017	39.29935481069632	31.841321575904665	12.962888586049537	12.318231644581072	5.4950861109364855	1.3258126884256065	31.899724133020612	27.36556819442174	41.476604428116346	30.095781655346507	12.42785569830266	12.834845762571712	2.5040994397221668	4.197677261853901	28.96338555804935	30.172359456861614	37.71026186149796	33.5369578570286	12.488636095712659	12.800824359172562	4.684447236657832	1.767287173817647	31.87911430973045	26.82327286725395	42.42694457464835	27.544649884743496
3650.0	12.660319647074397	12.610990173753576	3.429355770180905	3.2540175253949792	31.939269609556423	26.58126724777779	39.18518849256441	31.57148374436508	12.98545889415347	12.305969612900595	5.505227583453872	1.3007776841699241	31.744806716408455	26.988176745269424	41.38811336089841	29.808181288780148	12.42479940226446	12.847215125325238	2.4942638267429564	4.191614300901299	28.76332807503195	29.83375167318482	37.50801260966832	33.35742683794972	12.526702714885163	12.765806415625104	4.683635634548527	1.7508618860845286	31.673511983286165	26.478260494459782	42.37179444943318	27.19256848713034
3660.0	12.693876445957816	12.586036329697075	3.4364192703016316	3.2261716670964087	31.604066780942247	26.4005640471697	39.08494636859476	31.308467527378564	13.00553959928788	12.296181134173988	5.511741447537792	1.2749054831735864	31.602247848304614	26.619094541901323	41.29830936698009	29.542089091731967	12.421287104888036	12.860166243856295	2.4827494240220065	4.182845050564677	28.57177932079307	29.507187260658487	37.31215928204154	33.19234716880627	12.563244604969483	12.732736631787846	4.678327833613039	1.7349796541637044	31.483966296717323	26.136659721110814	42.32848406201806	26.84922910696836
3670.0	12.727642485015869	12.561285716489275	3.444672209769802	3.19223548225182	31.269506364500057	26.24044519100416	38.99935752471034	31.05248118192672	13.023232113608476	12.289049265951531	5.514221015675517	1.24817980698745	31.47185401192403	26.258883295110515	41.206278719666464	29.2992865676397	12.41750757249538	12.873797154274428	2.46925566363259	4.171258267353575	28.38798569645164	29.19380959010252	37.123353479161416	33.04201203237256	12.59820216908013	12.701999469121827	4.66860144011723	1.719097901876907	31.31050827125082	25.79886002255825	42.29658131909089	26.51617821181987
3680.0	12.761371700045478	12.53722215307202	3.4541067570953046	3.1521607454653005	30.93689183096924	26.100180294062227	38.92868033161034	30.803895197301177	13.038619147564717	12.2847169059833	5.512516569147354	1.2206881179007258	31.3533716918911	25.908367850562712	41.11113333099844	29.08122230069749	12.413639425152695	12.88815656435014	2.4534906181954814	4.157090398816979	28.211185115540808	28.894982888589322	36.94216060616275	32.90648328181031	12.63154371411249	12.673881203010144	4.654759402324258	1.7027961970973227	31.153073727696803	25.465596202877396	42.27531855614465	26.195013467048753
3690.0	12.794913523357204	12.514597973800226	3.464801671893827	3.1062413038920256	30.60760142134106	25.979387408802545	38.87324232145991	30.563058089561093	13.051978209568274	12.283494473610197	5.5068383246432235	1.1925911471843365	31.246617360181176	25.568714605975988	41.01233510979146	28.889061465799315	12.410168042815283	12.903347962192965	2.435411764809549	4.140753501947757	28.040900817057718	28.612205356122157	36.76901120425316	32.78600612436643	12.663504015844246	12.648747111662718	4.6374380334203735	1.68572309582911	31.01129894786564	25.138417376325044	42.26409422514102	25.88718831082269
3700.0	12.82791097434339	12.493951740327617	3.4767648313447777	3.054971105178693	30.28322697656165	25.877225078701326	38.83308031404215	30.330175614036282	13.063407050297197	12.285453747788566	5.497513960914373	1.1640605547309937	31.151254972945132	25.241004272305535	40.909470885090336	28.723427770546593	12.407315439395681	12.919318121475548	2.41490787414922	4.122853687033765	27.876500571920385	28.346894367597727	36.60417062486847	32.680555370352906	12.694086007115553	12.62677832375319	4.617366315383509	1.667554208025972	30.884625998292538	24.818844842125564	42.26200454025168	25.594038665724497
3710.0	12.860077596589674	12.47591654290864	3.490033338641921	2.9992422638193856	29.965719785139825	25.793039697564915	38.80769841222528	30.105538281622078	13.07314714090516	12.290690906069612	5.485125761749192	1.1354379367801246	31.067077148151423	24.926730525036234	40.802137731505304	28.584491152188313	12.40542536185215	12.936056792698741	2.39200006309323	4.1042868404369734	27.71776263658116	28.10060656166036	36.447689155903916	32.5898641112378	12.7234532035605	12.608145427311953	4.5954529885340465	1.648213376851976	30.772429992415166	24.509080694583652	42.26785139476584	25.31675035465182
3720.0	12.89120785585778	12.461041560827795	3.5046869595420502	2.9401380413700355	29.65700628072807	25.726006929565834	38.79659508202072	29.889304979344175	13.081446839537795	12.299295005200698	5.47051445194392	1.1070460590254383	30.993745686648722	24.62732246360587	40.69031202134275	28.471931624262684	12.40498601729688	12.953408632174833	2.366802363461506	4.086087621995897	27.564396745696033	27.874773598185925	36.29944254114406	32.51370452168767	12.751884964644354	12.592880752344522	4.5728213287504955	1.6276230937028202	30.673960955569484	24.21126392888212	42.28050715874538	25.05627734896206
3730.0	12.921003742357144	12.449974639616148	3.5206678248356225	2.878891532833307	29.359276215202673	25.675199645486398	38.798900227016546	29.681665545049757	13.088621071660878	12.311295596776828	5.454436184090033	1.0792954279264586	30.931007820278055	24.344289653320047	40.574040010210986	28.385029417114737	12.406360739591292	12.971346629564012	2.3394663163610785	4.0692612740507395	27.416247776374895	27.670857749595847	36.15929169770177	32.45152028410695	12.779644150455573	12.58104000634762	4.550490467154553	1.6058383722668943	30.58849574269584	23.927682974579174	42.29861192274481	24.813473946843807
3740.0	12.949179361026204	12.443182991793805	3.5379665049022826	2.8168699927632903	29.07468185129776	25.639757516896232	38.813444156428595	29.482691372484364	13.09484370292543	12.326694295384776	5.437857414077176	1.0525742665483493	30.878505103046397	24.079268515289243	40.453431303024274	28.32259598891945	12.40993715513307	12.989653717247403	2.3101967915223653	4.054941084888053	27.273359847137826	27.490149868690473	36.02685127025681	32.40258072699821	12.806930867681642	12.572572111294186	4.529632596472858	1.5829308440123742	30.515280588718078	23.660693052584495	42.3207017188992	24.588857955804887
3750.0	12.975607549532349	12.441120270301466	3.5565188779008317	2.755521868916915	28.805612084228038	25.61863560828834	38.83890502964843	29.292565018081568	13.100519070212826	12.345418581848968	5.421681000906885	1.027354739229973	30.836032460043437	23.83380705096018	40.32898802685189	28.283028576760252	12.416087066364216	13.008276286030034	2.2793160804685364	4.044167480763267	27.135957605733154	27.33381832215378	35.90180938747575	32.36603694613378	12.834160766100762	12.56733150693656	4.511283849422619	1.5591605739079246	30.45372840079079	23.41251494518728	42.345420098193756	24.38277056078034
3760.0	13.00007650632581	12.444135966505211	3.5762309393481377	2.696258793386359	28.554051677009394	25.61076527179573	38.87341122763756	29.111225511054517	13.105928249074715	12.367329065290436	5.40679738118576	1.0040559932881217	30.80314677305439	23.60925683685936	40.20079497863112	28.26434303997377	12.425106872197501	13.02704760834524	2.2471333782218514	4.037927385169241	27.004258690216503	27.202605207234537	35.78338980675929	32.34070672788398	12.861633944236633	12.565103654312626	4.496437425439129	1.5347657672500408	30.403071446145347	23.18511004553947	42.370928537324914	24.19525294669274
3770.0	13.02244087962153	12.452486225154468	3.5968904408955265	2.640521698364225	28.322158821823102	25.614965738747077	38.91496658364787	28.938680505572545	13.11130445162533	12.392307628864785	5.394025634033216	0.9830760468952108	30.779495944959628	23.40694705646852	40.06923149747072	28.264220006881864	12.437190371625599	13.045878942499929	2.214016383347148	4.037058166520194	26.87868477092394	27.097113976547327	35.670966902800394	32.32519855896394	12.889642959415129	12.565656048019331	4.485936754935795	1.5100628924311468	30.36289083958128	22.980097008043906	42.39559156166789	24.026040994324116
3780.0	13.042679585041915	12.466356434754681	3.61828612554788	2.5895502144514735	28.1115827659501	25.630132148071837	38.961495382312634	28.774889726012322	13.117029731281574	12.420150316790302	5.384048548422439	0.9647497002545173	30.76448292995473	23.228009102256827	39.9347058308113	28.28018842699835	12.45256166728864	13.064707540369211	2.1803175052330164	4.042215062067713	26.75954573215815	27.017618476404905	35.5638128238469	32.31809522242522	12.918546775989812	12.568738899387863	4.480450393920355	1.485360152704751	30.332593541486727	22.798818522600346	42.41774804763294	23.874761119046042
3790.0	13.060650652981364	12.485728623344762	3.640154891198622	2.544473331480582	27.92382396108481	25.65494093987767	39.01052567765012	28.61980231199207	13.123314036262686	12.450501623702817	5.377379620036872	0.9494144858993742	30.757302457762	23.073414707788395	39.797551954060765	28.30944652450666	12.471230489387827	13.083361958790256	2.1464877761820422	4.053793040207419	26.647328244310394	26.963849271240747	35.46118324761687	32.31758364724901	12.948522091348849	12.573965506718013	4.480428565680637	1.4610482211802174	30.31158980178472	22.642212518014716	42.43556886059891	23.740788269298335
3800.0	13.076404435795926	12.510601853802061	3.662190781889119	2.5062262189254385	27.760145110385054	25.688094851218125	39.05960916783034	28.473291286316037	13.13041692809423	12.48316516310341	5.374428425057233	0.9372780793901523	30.75726974819708	22.943812565194282	39.65813116346143	28.34911709106088	12.493209937028562	13.10187924659791	2.1129185557604977	4.07201222452497	26.54256024820175	26.935280431389522	35.36227452070131	32.32185904603812	12.979844559474769	12.581063380215163	4.486130233864276	1.4374883882234037	30.29949853366017	22.510733734581517	42.447399229460196	23.623234503637295
3810.0	13.090031363543922	12.540782931523195	3.683964211059635	2.475531792446215	27.62121783786535	25.72839729959354	39.106158714583735	28.335244647678596	13.13855875625174	12.517836856411119	5.375345902128856	0.9284671016563999	30.763258643125035	22.839781839276267	39.51655020563097	28.39644077003279	12.518286673765015	13.120374027473824	2.0799968422934136	4.0967624814783425	26.445625484022898	26.93102994683987	35.26627901357737	32.32899454964075	13.012679958151235	12.58972769167539	4.497521291261514	1.4150239770023116	30.295808012099112	22.404444863138448	42.45147199419849	23.521207466659106
3820.0	13.1016001525961	12.575872246717415	3.705080014422068	2.452891148665263	27.507555112945568	25.774390264883756	39.147377089836645	28.205517981886373	13.147928036147961	12.554023463885601	5.380193944284447	0.9230136398684378	30.774190022408447	22.761450274615836	39.37301944278773	28.44832211137494	12.546197558931445	13.138785239037484	2.048112853377447	4.127746722077838	26.356998789043963	26.949706086614817	35.17233673511946	32.33687060957427	13.04706195585001	12.599563862706626	4.514400653929865	1.393995634112503	30.300043648883765	22.322906624702327	42.44606823780341	23.433489500867218
3830.0	13.11129679284828	12.6154219143323	3.7250964907408557	2.438492553247074	27.41905973785769	25.824795702871743	39.18070846591693	28.083907448468032	13.158519453967227	12.591484187658128	5.38875120305688	0.9208716001219597	30.78867254900926	22.708811271575232	39.22750637543042	28.50207613187677	12.576625741812641	13.157176892203884	2.0176009635303567	4.164368136707484	26.276939920310213	26.989690720919018	35.07973589076407	32.34340575244159	13.082953552203218	12.610339287714249	4.536250613275155	1.374731100120893	30.3115809347729	22.265374903801657	42.42957721584664	23.358938228438305
3840.0	13.119289727507745	12.65886424457823	3.7435115383919553	2.4323220142640625	27.355204365948723	25.87829137460232	39.203417932199535	27.970125929865826	13.170434618735367	12.62974513131865	5.400631110566442	0.9218975373823766	30.805135465242696	22.681561155464113	39.07986222536909	28.554871264191824	12.609054852126253	13.175676626858715	1.9887856405135562	4.205779191058577	26.20567687844593	27.04891761912436	34.98763082451124	32.34638863758747	13.120291878460472	12.621703449468	4.562356263490963	1.3575072216365	30.329676022653146	22.230722454816892	42.40039711762685	23.29611220948859
3850.0	13.125826457462912	12.705563543438181	3.7598660534124866	2.4341219773689087	27.315135079374073	25.933530809317652	39.21304080806302	27.863904725060767	13.183653961728943	12.668459633049073	5.415377272732647	0.9258229400683509	30.821962129347686	22.679094328928254	38.92988016378798	28.60421489255674	12.642921063593185	13.194472693222556	1.9619488620223928	4.250978369845337	26.143266317792563	27.125136774757095	34.8953786420527	32.34369740654257	13.15892257389704	12.633428865014475	4.591858707353962	1.3425569448724999	30.353566078542475	22.217456164207	42.35702838708668	23.243768218485634
3860.0	13.13120903745177	12.75472548527492	3.7736907227869017	2.443424696209195	27.297533481901006	25.989188901766326	39.20730721549518	27.76493446334905	13.198077902696307	12.707258371662448	5.4323447469640795	0.9323458689270425	30.83735351824161	22.700539891616913	38.77718717762209	28.64792447490192	12.677659175859853	13.213653683326507	1.937310331735564	4.298808887640216	26.089600633384652	27.215812387141742	34.802249872772336	32.33345427395966	13.198551626506273	12.645343383258883	4.623694192827681	1.3301185422093866	30.382275078447197	22.2238438355447	42.29811817737518	23.2006610748551
3870.0	13.13575237694732	12.805551066991201	3.7844967637516533	2.459578668082669	27.300699128046794	26.044054401446058	39.18403825841665	27.672797562882323	13.213548155288123	12.745835664250837	5.45079235466812	0.9410599750922124	30.849600520971816	22.74467439395856	38.621327204677385	28.68388192039445	12.712637515374363	13.233383090134959	1.9150494628074892	4.3479533703935305	26.044493444266973	27.318212152748725	34.70755870266108	32.31372341428841	13.23889554948366	12.65727157226398	4.65672276779239	1.3203010620601543	30.41476770184084	22.24792260079993	42.22243712549715	23.16538322888565
3880.0	13.139726637657063	12.857290475301909	3.7919024587419288	2.481679449269645	27.322657454964848	26.096921747325702	39.14137655601663	27.58714215366328	13.229947725341484	12.783849843698086	5.469901567403484	0.9514951387061864	30.856895793642273	22.810102304170876	38.46172081105663	28.710465679556894	12.747197124998793	13.253854790279537	1.895260452048988	4.397038927526475	26.007458497753596	27.429631214646086	34.610776598028444	32.28280260311365	13.279579101549315	12.669150349245857	4.689674101439628	1.3132144509511021	30.44986744043274	22.287599287423262	42.128935808619254	23.136740978513814
3890.0	13.143494007648666	12.908873833001028	3.795487583404675	2.5087713427419156	27.361156701770465	26.14659992290745	39.07790818219915	27.507335483715767	13.246877557607602	12.821009654205687	5.488760421701523	0.9631823943780629	30.857521067812876	22.895084554097807	38.297728916341555	28.726278652795845	12.780619377055622	13.275100180374759	1.8779928903983087	4.444647696329178	25.977996829123967	27.54711060668056	34.51138553375134	32.2391520278562	13.320107827367675	12.68081522094036	4.721256333666352	1.3088962455043953	30.48620964052397	22.340712309788987	42.01664527136122	23.11363419826678
3900.0	13.147372334116394	12.959506354021515	3.7949194291877886	2.539786409597354	27.413755380975502	26.191968147142482	38.9925242625384	27.4329784951367	13.264157494347723	12.857037007418102	5.5064798331192	0.975609903922842	30.850044430307868	22.99749184640494	38.1287107357622	28.730450121844836	12.812301782947953	13.297260704905593	1.863247405984802	4.489388904508772	25.95534735845082	27.66783027300765	34.40892729670317	32.181711829077656	13.360111464566911	12.692201606916612	4.750180117170922	1.3073570754618782	30.522476443715057	22.404909757496053	41.884996422408534	23.095078292212644
3910.0	13.151672244471937	13.008325144509136	3.789968897770217	2.5735630932290112	27.47791870217942	26.232112295495075	38.884556531993724	27.36343605337896	13.281429526497135	12.89174939620601	5.522177597426143	0.9882717854098525	30.833202296096154	23.115141945963344	37.953891817407765	28.72244385931909	12.841704627592236	13.320340577102593	1.8509807475932023	4.529928469185187	25.938755167013863	27.789073065041837	34.3030822142203	32.109497806561144	13.39912461238112	12.703276465432387	4.7752420182884725	1.308519559133801	30.557345829444813	22.47796395634521	41.733475947842294	23.080256709666983
3920.0	13.156721065018443	13.054463623016535	3.780454177603722	2.6089356808359176	27.550866916035854	26.266119548404497	38.7536956073961	27.298133128835318	13.29837098554528	12.924943869269049	5.534952271151248	1.0007229742952444	30.806031481661247	23.24532859896515	37.772679291331414	28.701963641725317	12.868311686404127	13.34433382223088	1.841078497370184	4.565047339594709	25.927273518653518	27.908066479610135	34.193434045899544	32.02204558288271	13.43667237695241	12.71403257743855	4.795260505984324	1.3123282833239664	30.58932484385083	22.55757987102801	41.56196190910713	23.068351076915896
3930.0	13.162824442076507	13.09715039081035	3.7662693566063927	2.6447650321772063	27.630093579180592	26.2931001465374	38.600168924109234	27.23644291398687	13.31471718082632	12.956432556349396	5.544027222354355	1.012500839155348	30.767830467463167	23.385390033963986	37.584366528049166	28.66930042735425	12.89172742172862	13.369185611890607	1.8334031983534835	4.593652680779105	25.919975951206737	28.022317680691852	34.0797753910376	31.91917539006025	13.472466659645656	12.72431947219182	4.809244346936816	1.3186147058137982	30.61709788820116	22.64157991765021	41.37050589841385	23.058876662459326
3940.0	13.17029641640465	13.135710639704737	3.7474204319906046	2.679895567634562	27.71289623323873	26.31239958694347	38.424566968988444	27.17756911199132	13.330171014841907	12.986159037432046	5.548630416492647	1.0232330071752478	30.718260597510238	23.532353936504897	37.38828224450941	28.6249073735964	12.911615462318924	13.394885676314745	1.8277432067070227	4.614823148123231	25.915802523178936	28.129500391950327	33.96182343951566	31.800984039421195	13.506155405530167	12.734176076313508	4.816302134352503	1.3271981660519936	30.639338031301985	22.727836151251516	41.159413926117	23.05126664282327
3950.0	13.179234710785328	13.169608078757987	3.723986341143698	2.7133175299866097	27.79679877819663	26.323527825035434	38.22804473916511	27.120787095623683	13.344525379715272	13.013901334436401	5.548147516299341	1.0326098428044943	30.65748822256928	23.68315186173188	37.18407399618177	28.56956186581105	12.927853442321817	13.421126870536176	1.8238940488293203	4.627847948174661	25.913818469434865	28.22755486169951	33.83962680709893	31.667880136883305	13.537418765514111	12.743512433140426	4.815745787328657	1.3378946867703245	30.654908280885735	22.814423497376406	40.92951115836675	23.04504121942005
3960.0	13.18987718999603	13.198321747814528	3.6961248941327876	2.7440681075100333	27.87942002682051	26.32597380813515	38.01200983648311	27.065365626287825	13.357547348639214	13.039614741409087	5.542013787425442	1.0403976299540285	30.585989880062204	23.83449587251877	36.971308788201746	28.504360125089462	12.940254944326371	13.447823356943916	1.8216183595001574	4.632175453380129	25.91298584983099	28.314600073963035	33.71289648893905	31.520859605406084	13.566110769494607	12.752204103239544	4.80706783138978	1.3504439330624523	30.66283034809185	22.899311065790634	40.681655572002505	23.039954736437046
3970.0	13.202336616134929	13.22152882629458	3.6640983421917492	2.7713204206757545	27.958639050101503	26.319478189815005	37.778441012501766	27.010505670335686	13.369144673096669	13.063188208185172	5.5298078013180545	1.046460567119633	30.504552402688265	23.983302837106113	36.74979295788285	28.43067058339934	12.94886944939291	13.47472181860574	1.8206512945062172	4.627521438668658	25.91251870108408	28.389015122550813	33.58183349287195	31.360940837710718	13.592104237907934	12.760179166857853	4.789981225552287	1.364586221566679	30.662229275627116	22.980905354793446	40.417214567584395	23.035717125068345
3980.0	13.216699573438397	13.239036895025336	3.6282882345140255	2.7943522055875207	28.032482295184867	26.303930987138443	37.529455228772086	26.95535211300874	13.379312339221968	13.08452745005251	5.511265826413429	1.0507318144433537	30.414390397707425	24.126374083702405	36.51944892933638	28.34983458118817	12.953844772457042	13.501572591412595	1.8207351105518912	4.613818701391461	25.911498978145485	28.449607894292775	33.446365446864746	31.18950051085556	13.615401995817606	12.767322871699006	4.764403729243646	1.380063803336214	30.652519200446793	23.057594091198784	40.137631455815026	23.032041037476233
3990.0	13.23305000653886	13.250812277777394	3.589065395348718	2.812622123820089	28.09911905343293	26.279293979000304	37.26758392292577	26.89915663234289	13.388140109594284	13.103598196923445	5.486206083499087	1.0532299435473245	30.316920911078093	24.26052938043679	36.28060077715383	28.263325184901774	12.955400611836307	13.528207925747974	1.8216136264790315	4.591165939425902	25.909269529285805	28.495141004210762	33.30666599477235	31.008194950361737	13.636085609391719	12.773595176830142	4.7304507206201505	1.3965674194720905	30.63319400274326	23.12790614275424	39.84492124269279	23.02853518304274
4000.0	13.251277545225943	13.256867622039382	3.5469516148140325	2.825730479567634	28.15717208340992	26.2457797006247	36.99545006274163	26.84124838748591	13.395658064621225	13.12027532274328	5.45465490534876	1.0540615858089906	30.213850337180226	24.383002699124354	36.03365863381653	28.1726986957175	12.953811688551092	13.55425362047405	1.8230590334955696	4.559926219961045	25.90528045061475	28.524976938888216	33.162949626351164	30.818808847808604	13.654265509182604	12.778756139591897	4.688482629468378	1.413816998474474	30.604158014885535	23.19065637709231	39.541116448911694	23.024972548029616
4010.0	13.271331558331548	13.257545004311273	3.502483085904039	2.8334632633818493	28.205236708575654	26.20371858244144	36.71585384640077	26.78072837299707	13.402185575530698	13.134535094485143	5.4167770876744195	1.0533947543149147	30.10680491258553	24.491189645021038	35.779154110878785	28.079352795715202	12.949418562122846	13.579654951291694	1.8248493255252416	4.520654449796679	25.89903484695346	28.538513560151266	33.01541751701958	30.623095066284037	13.670203381782002	12.782807639431018	4.639046707043643	1.4315267896440247	30.56526836979533	23.244812381138825	39.22844963564579	23.02083919565895
4020.0	13.293095016184575	13.253131603499275	3.45628365364604	2.8357441495231077	28.24226380467688	26.153497957939063	36.431735425223124	26.71698026673313	13.407942164866133	13.146329994161913	5.3728835808521715	1.0514778087224377	29.997699845879637	24.582618051528318	35.51812437186994	27.984616615392657	12.942592045766645	13.604205479812707	1.8268457433934342	4.474046909834611	25.89017337795156	28.53542789676065	32.864460124240445	30.42303778426567	13.684131714868249	12.785653382196372	4.582871356369895	1.4494416037789244	30.516755169952855	23.289354629897463	38.90946215716491	23.015714525795225
4030.0	13.316385266750554	13.244081206903703	3.408960483439553	2.8326372335826355	28.2675111529115	26.095611819631788	36.14595451007759	26.649524332029948	13.413229098975435	13.15563025674049	5.323392550079956	1.0485759727218493	29.888240476740894	24.655418819346245	35.25176017666832	27.889725793224002	12.933803631307448	13.627695757487478	1.8288821430179654	4.420948763287894	25.87846581176069	28.51568429411519	32.710555035077576	30.220587095287758	13.696303129796325	12.787279989861316	4.520813621545253	1.4672863781870462	30.45889658116651	23.323661988166503	38.58673213500889	23.009192294764016
4040.0	13.341004692178645	13.23099232085209	3.3611286121617083	2.8243970495780184	28.28028046741453	26.03081311680369	35.86131237587366	26.577775880925607	13.418439131506943	13.162443643625082	5.2688928339011145	1.0449835441540092	29.780032511252735	24.708108437231957	34.981398201520456	27.795619955104236	12.92343820997691	13.650130408358493	1.8308586211439624	4.362334634346958	25.86389250573471	28.479336326349383	32.55412898679819	30.0175812199289	13.707038083991016	12.787732951565014	4.453875723093477	1.4848277020196912	30.392142519787537	23.34723729284429	38.262919739552764	23.000590847888855
4050.0	13.366704167922544	13.214562509828795	3.313439966441586	2.8113821083527655	28.28011007845808	25.959744655781538	35.58048359187118	26.501342621703852	13.423929564725556	13.166855537490965	5.2100499994254985	1.0410583768438824	29.67454212517075	24.739462948719986	34.70868687786271	27.703003725357714	12.911904684997026	13.671535445012799	1.8327542025365793	4.299240127373328	25.84641648986848	28.42658632183795	32.39570545464705	29.8158227727875	13.716670321445957	12.787091635481165	4.3831472221838315	1.50188147199566	30.317053845008697	23.35959538435607	37.94060797192717	22.989387032093035
4060.0	13.393209435576424	13.195515080372992	3.2665565064402906	2.7940783645990406	28.266691081399895	25.88316271296306	35.305973944275365	26.41981312273741	13.430068488869468	13.168941017063041	5.14771536689121	1.0371149189721134	29.572927005908383	24.74880913294547	34.43536836313369	27.612308428046397	12.89964877893596	13.691899942087803	1.8345906651604849	4.2327938936194345	25.826097836889424	28.357806362736934	32.23579636917169	29.616935852434484	13.72547879967209	12.785500339009126	4.309836127238467	1.5182714600698584	30.23424667831628	23.360477287840745	37.62233364439109	22.974904664667346
4070.0	13.420228556766727	13.174609565095931	3.2210681995307286	2.7731064047969056	28.240040388652925	25.802000191487046	35.04004518432463	26.33305408315711	13.437177194720752	13.1688366427923	5.082793148932533	1.0334756940313332	29.47620898661228	24.7360926349629	34.16339710321157	27.52379078897919	12.88704386564758	13.711303098953229	1.8364232368005722	4.164150821737545	25.803181058436483	28.273688667377293	32.0750518939287	29.42243296071257	13.733725153630958	12.783143372595369	4.235151143407468	1.5338858937296977	30.144433914022347	23.350060989707277	37.31055161230321	22.95659402015383
4080.0	13.447425059573268	13.152620953589107	3.1775221334398736	2.7491313457719597	28.20040906988525	25.717139528407156	34.78468164443321	26.24093641232954	13.445505689948689	13.166717195983884	5.016218903718776	1.0304340122169378	29.385127565450404	24.701708291268325	33.89474495928416	27.43742155519686	12.874383349701835	13.729874150688879	1.8383457055306736	4.0944276420764165	25.77802520929854	28.174998668157848	31.914031289753446	29.233640270325058	13.741610057206264	12.780244698119917	4.160291376135621	1.5486248397842044	30.048493440562957	23.32853390529941	37.00745787867134	22.933909537913653
4090.0	13.474493155298699	13.130343013188105	3.136452078008564	2.7228916793898015	28.14798146687955	25.629428981358828	34.541532632836216	26.143419250073038	13.455289845608968	13.162819061594126	4.949013163927064	1.0282601148536687	29.300020982228858	24.646331348203397	33.63148692088606	27.35282825786332	12.861983527851025	13.747769071237352	1.8405202922010355	4.024731470891885	25.750940859973326	28.06244890948677	31.75332357687862	29.051601354355846	13.74932953706257	12.777088079991117	4.086444084099877	1.562466766014279	29.9471056361747	23.296207117389514	36.715002594286865	22.906321062822006
4100.0	13.50103216958944	13.108497951352398	3.098295777949876	2.6951675122919	28.083354393234828	25.539798488693798	34.312012374106935	26.04055365954214	13.466564294475926	13.1574065369417	4.882211557268088	1.0271551762271143	29.22103188016396	24.57130680261661	33.37555319272635	27.269631443952896	12.850042783308288	13.76509496932265	1.8431079451139156	3.956114320351545	25.722399012634256	27.937090382216397	31.593475860217893	28.877253869353535	13.756914341206299	12.773971136757606	4.014753645916531	1.5753793983269677	29.841102211032368	23.253757650016954	36.434850308375125	22.87347590052328
4110.0	13.526747016191083	13.087776478181869	3.0634028936944033	2.66674878017124	28.00718946466659	25.44902846032885	34.09704715537948	25.93238235112243	13.479378849621677	13.15080351902558	4.81682050775066	1.0272705105149074	29.148012704767222	24.478174330970106	33.128793343683036	27.187038651235333	12.83875984010687	13.782034661951927	1.8463046204268514	3.8895135407748382	25.692804271831246	27.79995881036902	31.434878333848875	28.71118924128526	13.764412989321105	12.771253561808	3.9462426889444644	1.5873879206927963	29.73124383192655	23.201857570743748	36.168218313155926	22.83500216343031
4120.0	13.551284201051164	13.068794925196809	3.032090963361115	2.638354448578892	27.920330296530235	25.357849941759905	33.89724067666694	25.81909324844178	13.493660478121758	13.143321050012958	4.753790359063276	1.0287107074205548	29.080510310046037	24.368894388221527	32.892889321736284	27.10423678205235	12.828292254553924	13.798679575634818	1.8502706530580193	3.8257995662360185	25.6625573017952	27.65222979870597	31.277900695971077	28.553835335255155	13.771802341938724	12.76923515821671	3.881805034114625	1.5985583243417387	29.618151939388923	23.14149296314879	35.91600162724132	22.79070935180461
4130.0	13.574274821439953	13.051967015307124	3.004533193278379	2.6107221322681635	27.823780663409106	25.266977842999385	33.712851748117195	25.70080686017512	13.509119462110421	13.135265457707218	4.694028156732729	1.0314967943255922	29.017994234443478	24.24564292120622	32.66918404678674	27.020328226207024	12.818608649234816	13.815094727599876	1.8552105180061587	3.76567067984053	25.63222859458685	27.495055666398937	31.122692128777075	28.405424263628696	13.778917393842406	12.768148663225086	3.8222277828659905	1.6089433179914514	29.50252657108645	23.073716857288037	35.678615605970364	22.74052127210401
4140.0	13.595283637467302	13.037693236922689	2.9808149272937383	2.5844392584667775	27.718699716029032	25.177014020017875	33.54374396931386	25.577650566920877	13.525419276510048	13.126909177849456	4.638292098192392	1.0355598054858397	28.959779579941664	24.110786608100863	32.45871289405033	26.93432269643614	12.80972216067759	13.831220290863039	1.8612430043908184	3.709673690924367	25.602153341729835	27.32987018997439	30.969308447862606	28.265887422692035	13.785525025393598	12.76821983871766	3.7680878553852937	1.6185858072309494	29.384994350726167	22.99971994631417	35.4560871249484	22.684392022542927
4150.0	13.613939622894339	13.026173869160386	2.9609286310771643	2.560012967115746	27.606365316398637	25.08827746483829	33.38942230677631	25.449655902826787	13.542144068889808	13.11847102101469	4.587214254063535	1.0407813647381206	28.904912425334068	23.966792189103177	32.26211436343381	26.845159227259273	12.801516995801215	13.846993149878278	1.8684473753031983	3.6582215895177317	25.572672200180346	27.15794326465032	30.817633504845947	28.13486993909929	13.791391319958953	12.76953077938569	3.7197876141024735	1.6275463885262045	29.26592191724322	22.920828387932204	35.24794741771831	22.62236308327461
4160.0	13.629867751393823	13.017444672034422	2.944768117436759	2.5378312731662644	27.48804252968226	25.001219398651777	33.249101339950705	25.316920516209414	13.558782167937446	13.110098684716533	4.541278506049817	1.0469716079874247	28.852487207984016	23.8161948329375	32.07964273395959	26.751916733968006	12.793831029168713	13.862230295393235	1.876846224939971	3.6115665491526308	25.544064993075022	26.980722979988027	30.667404583616854	28.011934141453843	13.796201231110869	12.77207811179548	3.677546588887228	1.635864897360201	29.145728117098457	22.83843470648328	35.05347271602126	22.554527880270825
4170.0	13.64261471992308	13.011449436517541	2.9321275941010803	2.5181080371023103	27.36506516298553	24.91588299056515	33.121554091148866	25.179398676363448	13.574688323898968	13.101900697348876	4.500775604569759	1.0538579532012848	28.8013530466471	23.661438135402292	31.91106654555611	26.65356005615045	12.78637631813291	13.876704485213505	1.8863741778560394	3.569776018447334	25.516402684589565	26.799533785709993	30.51804305956656	27.896369071014135	13.799538657532104	12.775792472840767	3.641370274488505	1.6435370762517134	29.02452736891845	22.753929263799485	34.87134189602714	22.481044766290406
4180.0	13.651740634456434	13.007921849192499	2.9227222298900943	2.500941074965405	27.23879836333149	24.83225961958618	33.005207660253376	25.036841310487493	13.589213346972782	13.093801181201947	4.465823188175793	1.061142162484107	28.75055342085694	23.504763401801533	31.755509935231004	26.549126648693306	12.778865741244653	13.889994153622338	1.896923047860424	3.532765702065427	25.489712184099183	26.615724923729136	30.368804375985732	27.787078399751767	13.800938568811295	12.78045095954736	3.611103801114699	1.6505363064076948	28.902433172418664	22.66868244444005	34.69991901060936	22.401842960864304
4190.0	13.656784550543351	13.006392782342408	2.9161887731237353	2.4862412978587867	27.110341201003955	24.750063886474095	32.89825814280411	24.889038899824733	13.601601542905183	13.085609724342385	4.436345012598334	1.06845266093548	28.69877669650362	23.348219695496493	31.61176684660307	26.437775925805415	12.77087760796137	13.90159103589869	1.9082580398658868	3.500314137906133	25.463613881083532	26.43050945374495	30.21881332156486	27.68290113882083	13.79990009686288	12.785631214197274	3.58638081996039	1.656798595735184	28.779215470459402	22.583879026298117	34.53727387514555	22.31698746431153
4200.0	13.657136809474837	13.006321722089659	2.9120690790831594	2.473794167161006	26.980754733571548	24.668781936163782	32.79860506884211	24.735560892535283	13.611041936930972	13.076973063688802	4.412048385868689	1.0754084987492063	28.64480499439733	23.19351111194253	31.47807172750302	26.318691444479423	12.761851337667874	13.910904552287846	1.9200803587350175	3.4720439576794644	25.437601488224278	26.244963364331166	30.066983240521285	27.582369066231912	13.795811178480392	12.790800980193595	3.566667575194529	1.6622182255348372	28.65446272724461	22.50063081887953	34.38119401537582	22.22631119225252
4210.0	13.652281354200237	13.006924138810318	2.9098786758112465	2.4632001775313874	26.850762397732762	24.58773552308528	32.703700260835404	24.57576801243433	13.61671945517321	13.067400260754871	4.392475683306643	1.0815812745473974	28.58729299106122	23.041971638052054	31.352050393693663	26.19099006397381	12.751218871103202	13.917206010698633	1.931989572103789	3.447470402642844	25.41083815435533	26.059988721814825	29.911933591292218	27.483647999811833	13.788062106405185	12.795265963114604	3.5512940617250677	1.6666226490806118	28.527513516040298	22.419794595513256	34.22897730465973	22.129506815986623
4220.0	13.641554298188883	13.007214667995788	2.909052861762393	2.4539299098900913	26.720712942846227	24.505855862977636	32.61085921549332	24.408980327676023	13.617722515216313	13.05615328095015	4.376956512765474	1.0865399180485271	28.524700953707406	22.894375119936598	31.231031040553574	26.05389633544483	12.738231803377758	13.919599157523967	1.9435135536724994	3.425970974435304	25.382085005222823	25.876124616027738	29.75222943821676	27.38477980334996	13.775924650142022	12.7980920914426	3.5394365387604663	1.6697928128398574	28.397370423671664	22.341789395132704	34.07797012995439	22.02601432864278
4230.0	13.624222695528843	13.006117535076568	2.909016400971353	2.445402647660385	26.590660661907616	24.42183210842603	32.51699320091415	24.234232783260452	13.613158839197352	13.04232111440849	4.3647185683896454	1.089890062597731	28.45543534039716	22.751023879580977	31.111794026758925	25.90648035403151	12.7220337583228	13.917136546003354	1.9541578674281026	3.4068842348223636	25.34978807496746	25.693687960415918	29.58612099112967	27.283430141868564	13.758637655398756	12.798210304570711	3.530190425200928	1.6715386694103453	28.26288555242378	22.266625320197328	33.92501589884188	21.915115171842075
4240.0	13.599466780549907	13.002374401962106	2.9091952044084692	2.436883624694425	26.460078522460105	24.33393591485274	32.41871197299596	24.05040910868686	13.602016315162366	13.024845357269275	4.35484488042603	1.0912274687214814	28.377499202816058	22.61162788094465	30.990629492614964	25.747832959504013	12.701679391041909	13.908691682592785	1.9633534997775615	3.389472637606962	25.311893999680517	25.512493903455297	29.41169851587042	27.176969749588245	13.73527088047005	12.794459191229762	3.5225969865552496	1.6715696662299635	28.122300853440773	22.19394200559388	33.766747789340734	21.79584291550329
4250.0	13.566289907525675	12.994506789537496	2.9090017539134414	2.4275980324396547	26.328006007502424	24.240293775745883	32.312403535168755	23.85623768535113	13.583141078356412	13.002416091446863	4.346311501189881	1.0901973150733155	28.288872412323933	22.47535240307097	30.863660273123134	25.576835454358843	12.676034432699335	13.892930594620818	1.9705276937439566	3.3729492886301946	25.26607969516518	25.332044548536803	29.226906681267295	27.062536908535694	13.704751879666075	12.785412641527941	3.51564670781099	1.669597483946177	27.973835190476024	22.122769102858747	33.5997443292458	21.666882535367648
4260.0	13.523678727433978	12.980910265068099	2.9078459459743637	2.4167686624597833	26.19282097189972	24.13844096898164	32.1942084265454	23.650232647578964	13.555439856039122	12.973528996206264	4.3380419680636	1.0864895284108345	28.187118061115694	22.340537329288146	30.726611929024997	25.39229499713849	12.643832839276978	13.86850998840175	1.9751057635228693	3.356524234675772	25.20944841909418	25.151161807543172	29.029478277133908	26.937019593832826	13.66601464035989	12.769482582346242	3.508306946407136	1.66535581167129	27.81513094996794	22.051449432297666	33.42032336275436	21.52672305309907
4270.0	13.470455563909416	12.959880180059963	2.905144418607586	2.4036017324646943	26.052350322215386	24.02573267014806	32.05990936251044	23.4307531113198	13.51761698207819	12.936612815005404	4.328871757928631	1.079867968361884	28.06954630913221	22.205045529118312	30.574918157431497	25.192792982138403	12.603738310809138	13.833891367215235	1.9765326126116378	3.3393784339769694	25.13875018111534	24.968284491991927	28.816952379938833	26.796983754622698	13.617773861761176	12.745050999497755	3.499548034617759	1.6585644160977	27.643565759786167	21.977834833965005	33.22456598644756	21.373570538270183
4280.0	13.40529548011321	12.929503891381778	2.900362717570918	2.387322451709539	25.903930906363847	23.899162252750205	31.905113646526786	23.195918342973446	13.468293058472929	12.889830828016965	4.317652359867132	1.0701478006184488	27.933226657820654	22.066137181386004	30.403913644120287	24.9766014828943	12.554171730818371	13.787424663372775	1.9742796762510986	3.3207346396845203	25.05048817359782	24.78124453771071	28.586705950775485	26.638743114489774	13.558624260871756	12.710254746361363	3.488399309587612	1.6489477279192943	27.45626327219577	21.899145017261223	33.00837780881866	21.20538626716173
4290.0	13.326729589512542	12.887678206192918	2.892990931325595	2.3672510392636354	25.744166694571206	23.75536171739347	31.72515026872616	22.943775494088925	13.405856894376738	12.831240670348386	4.303273457643437	1.057223371021589	27.774751412050655	21.92045413604528	30.208721173485273	24.741849144092978	12.49344216422054	13.727237794103772	1.9678850076672405	3.299867532808589	24.94061042452295	24.587329487115692	28.33589501461816	26.458478959263164	13.486959825924268	12.663103911132147	3.4739416935160095	1.6362985800951784	27.249879850395008	21.811951956010695	32.7674807243251	21.01996317379666
4300.0	13.23322996791143	12.832343401992024	2.882552891803456	2.342746449674304	25.569244476762094	23.590756972197738	31.51528058728382	22.672202197570474	13.328736944605916	12.758845975360536	4.284619978168756	1.0410639143069018	27.590544070213348	21.764188779961735	29.98449343949811	24.48640721449503	12.419834796720192	13.651465524124962	1.956973863623358	3.2760369984562465	24.80496895453916	24.38329660162873	28.061614038443835	26.252198437692076	13.401172718011296	12.601592123285979	3.4553217299694343	1.6204110760608648	27.020917117974566	21.712326374463842	32.49753494723991	20.81490964592626
4310.0	13.123112455376242	12.761194813550032	2.8685978994314207	2.3133073496927326	25.374861054598107	23.401531186644643	31.270556244356857	22.378923719644835	13.235113090022745	12.67049633812665	4.2606669172802265	1.0217126057413055	27.376740242383665	21.593089587123004	29.7263277116985	24.20784646679629	12.331438652907364	13.558038868044996	1.9412336131644345	3.248604358098843	24.639174402304246	24.165408265623544	27.760647207423844	26.01585607835945	13.299405971876578	12.52357144693821	3.4317866346485517	1.6011386524240545	26.765626859760044	21.595830397080977	32.19400333911522	20.587671503626144
4320.0	12.994641195925622	12.672057114075162	2.8507373245567877	2.278524118606816	25.15637144349926	23.18378997429109	30.985999465293254	22.061735822709093	13.123132461962415	12.564145255117513	4.230473008473188	0.9992826340447964	27.12932107201729	21.40263955301885	29.429489972104765	23.903616884717007	12.226367506193654	13.444939147833562	1.9204585939480645	3.216977323586253	24.43882378057367	23.929517372491098	27.429870998971666	25.745353769639017	13.179801356748406	12.426977541703536	3.4026831386606236	1.5783843076436685	26.480139807789556	21.45770711441448	31.8523577613778	20.335727249031795
4330.0	12.84606592377554	12.562583928637071	2.8285757889773815	2.2381186501544303	24.908881603100802	22.93356954942908	30.656698805234157	21.718292827135965	12.99083212893585	12.43767204022755	4.193160814467435	0.9739462846425594	26.84411696549783	21.188151931623764	29.089341979001578	23.571007856554157	12.102572482295278	13.310127112905024	1.8945249134141204	3.180604627700877	24.199501883174324	23.671168012979443	27.06590924382313	25.43677390251982	13.040391451366153	12.309675333753027	3.367435518333491	1.5520932575735071	26.16047160520786	21.292985167733846	31.468071977726247	20.05647421776267
4340.0	12.675600282854296	12.43060355701287	2.8017692750854355	2.1919421395699272	24.627445011417127	22.64693781878816	30.277863258454417	21.346235085288754	12.836304433968385	12.289035611204064	4.147964773056052	0.9459447443552688	26.516991520278754	20.94488724900061	28.701548102406544	23.207128350993663	11.958183211640652	13.151520581452814	1.863419377151895	3.1390038537251184	23.91695303592075	23.385722754179234	26.66546703568331	25.086225996247954	12.879240088801648	12.169640918244028	3.3255665236209073	1.5222901619719043	25.802721135391845	21.096570297144048	31.03662706638063	19.747419612347812
4350.0	12.481560116373178	12.274002582615537	2.769989417837486	2.1399749759412354	24.307131061109366	22.320236301699534	29.844967330257628	20.94341089657992	12.657608111931022	12.116383261828584	4.09423743800216	0.9155468919758345	26.14391784970904	20.6682805052197	28.26210179425559	22.809237643096203	11.791330120079046	12.96719768653477	1.82717966209547	3.091784937996056	23.587361898171743	23.06838967548588	26.22532534100796	24.690217977739255	12.694469567960349	12.004957176530953	3.2767059401923677	1.4890292273716708	25.403123184099943	20.863519502569325	30.553768783674286	19.406275074266574
4360.0	12.262478513516994	12.090833470801064	2.7329443073367314	2.0823224989673914	23.943232444464492	21.950083702288456	29.35393371964337	20.507768052493677	12.45298247306389	11.918064941342159	4.031468819970115	0.8830474790512507	25.721091333198483	20.3540426160748	27.76752576835302	22.37463246484357	11.60035371464289	12.75541034171397	1.7859522515877166	3.038609151978825	23.207248633808916	22.714541066403687	25.742442778045497	24.245632789336536	12.484348908689778	11.8139526075712	3.2205992446137004	1.4524024321721356	24.95815762756204	20.589145301877625	30.01561925265914	19.03090978929137
4370.0	12.017004630922866	11.879477008162718	2.6903682389509833	2.0192027545828966	23.53151586400348	21.533534190444808	28.801163030220053	20.037665394840147	12.220835433144426	11.69270045701292	3.9592279957025833	0.8488004350550561	25.245195062255277	19.99830862849417	27.21496950381089	21.900882793478516	11.383744588551714	12.514701730859018	1.7399558726115398	2.9792031992704553	22.773759649295574	22.319833000489265	25.214053088126807	23.749968160295964	12.247345726154117	11.595202612047478	3.1570678383224458	1.4125621768630283	24.464770425178344	20.269202080802888	29.41869464693869	18.619698347222716
4380.0	11.744116230488283	11.638637355892996	2.642018214050222	1.950937451419655	23.068253073610805	21.06829454284677	28.18395798247592	19.531565476591837	11.95987188568091	11.439263079096985	3.8772447939650023	0.813129602165303	24.713450100531535	19.59782895620346	26.60225558879685	21.38591186947835	11.140359246937292	12.24390118050964	1.6894576206888097	2.9133706271043613	22.28479046424583	21.88032798836553	24.6378324019369	23.201296664357756	11.982197716036685	11.347675054726512	3.0860234014725516	1.3696906067751256	23.920406300295998	19.900115825942155	28.76026460718451	18.171233195228208
4390.0	11.443188636139647	11.36739818312196	2.5877022222106554	1.8779852327123017	22.550535986970203	20.552718090351544	27.500249035240568	18.9885545195037	11.669212249399013	11.157089372808295	3.78542966225446	0.7763697472333615	24.123795899028323	19.15010391910021	25.927957456542043	20.82815050420801	10.86940036875915	11.942269171259856	1.634771424213296	2.8410548448453525	21.739064143571834	21.392730189415897	24.011961535816187	22.598437654867183	11.68808005506341	11.070668494007984	3.0075187840100277	1.3240064257709876	23.323185684177574	19.479117051744463	28.038254463581904	17.68469693930643
4400.0	11.113928722483504	11.065369004526604	2.5272682830214834	1.8008188540638776	21.97639126847777	19.98605089691255	26.7490531894606	18.408186874008603	11.348362797657387	10.845982366221698	3.683761123808475	0.7388443417493967	23.4750674104143	18.653565389454375	25.191688340336867	20.22656755021374	10.57047988172384	11.609511555542795	1.5762631462859922	2.7622018397844776	21.13628581251447	20.85458978675536	23.33527430031709	21.941120996229998	11.364546489738474	10.763966677945946	2.9216481376860477	1.2757389150123946	22.67211809221279	19.004379952198665	27.251550763978745	17.159840823373624
4410.0	10.756641456926042	10.73265630057134	2.4606201829598993	1.7200133667773678	21.344841055304624	19.36840849634883	25.93054053634209	17.79069235023733	10.997418343129509	10.506255289560622	3.5724042038634387	0.7008537421538527	22.767095248308	18.10751978180212	24.394116229355834	19.580920092367602	10.243687545997942	11.245952856590227	1.5143164776749056	2.676897169436398	20.4771726837402	20.26431161875547	22.60743852319686	21.230077908898338	11.011652656262912	10.427956661018596	2.8286204139093356	1.2251531850106514	21.967069383543443	18.475103562896802	26.40020583794513	16.597039165044276
4420.0	10.372112178174504	10.369944645007033	2.387781405770248	1.6361918122581318	20.65612326546092	18.700916352955844	25.04614442435333	17.13684286415851	10.616991907905447	10.138759658587567	3.4517035601169335	0.6626926773270446	22.00077783941924	17.512431765571808	23.536840601706363	18.89185070611098	9.889705143088007	10.852382644853062	1.4493620018847628	2.585348210336647	19.763464251846703	19.621506893891564	21.828989440619164	20.466987870181164	10.63006685277752	10.063454130387244	2.728772600447494	1.1725468315857683	21.20888451536941	17.891761828650054	25.485288124174602	15.997445536230524
4430.0	9.961666452394077	9.978530648617328	2.3088070175346176	1.549979795184713	19.911726642154935	17.98585608452142	24.09861924121346	16.448324804904537	10.208332133771469	9.74486594136271	3.3221011911584024	0.6245975432490507	21.17830192540174	16.869890701356383	22.622843940065785	18.16087485750133	9.509690915368203	10.430265268554297	1.3818247812633258	2.4878024203467177	18.998145340406797	18.92694982280718	21.001611087998096	19.65462287863861	10.220980407394899	9.671912842383787	2.622489251028384	1.1181987661647788	20.399661391648504	17.255974932182696	24.509410955096186	15.36283039183218
4440.0	9.527248135268112	9.560370710563618	2.2239033700473976	1.462101253946767	19.114438090818997	17.226410635768826	23.091914803120307	15.72748003588365	9.77332796331274	9.326581876773043	3.1843035642715485	0.5867983809059286	20.30299799135955	16.182549651440954	21.6561114086567	17.39036802373413	9.105406341533987	9.981739324650656	1.312177535071945	2.3847099762950856	18.18518149773514	18.18263904963913	20.12782830546229	18.796772744502196	9.786259483302135	9.255382435968167	2.5103526404564582	1.0624269550156453	19.542473506969305	16.570616434164545	23.47624589195378	14.695740401703537
4450.0	9.071382988587573	9.117985517592619	2.1333611975370843	1.373213501357797	18.26830225061662	16.426821339409756	22.031473738673085	14.977420052726995	9.314487819863682	8.886444738234417	3.0390747541463394	0.5494901852343038	19.379373512481234	15.454204630060142	20.64182627106356	16.583783786828196	8.679221259803558	9.509481495962273	1.2408781276718446	2.276555824025598	17.329652521441137	17.39177793874534	19.211340694939903	17.898325291973702	9.32833238586786	8.816498930900789	2.392959605955214	1.0055538525972616	18.641550999167283	15.83972275431781	22.39090809004482	13.99949381625851
4460.0	8.597093213693007	8.654494839151967	2.037585246292288	1.2839962599505017	17.378532186107222	15.592329659995315	20.923935792241874	14.20209837792133	8.834952038041509	8.427458659539814	2.887344366157526	0.5128455211753513	18.413211231088173	14.689557889434626	19.586326457231305	15.74547264213911	8.233994682449733	9.016773347174402	1.1684204529255693	2.16392661026496	16.43748353111667	16.55889549393032	18.256996108333766	16.965064310605438	8.850255445073953	8.358349191376075	2.271021252295806	0.9479168632633717	17.70223303231529	15.068387832770725	21.25981323112969	13.278100371248248
4470.0	8.1078119084753	8.173516064289135	1.9371247856025904	1.195118002500871	16.45149029438928	14.7290223522514	19.777098990472396	13.406181861221627	8.33831883305451	7.95307740680542	2.7302264798180325	0.4769944628155253	17.411248085435176	13.894353936074912	18.49694643188862	14.880669713602876	7.773078802056297	8.507310539910799	1.0952655900775554	2.0475772949273585	15.515540207058224	15.689579124470152	17.27059641975024	16.003697533790223	8.35549858501838	7.88452127306719	2.1453800412018005	0.8898456065469875	16.730785885682515	14.262791029611169	20.09057644563512	12.536199482493183
4480.0	7.607440360163387	7.679092028036001	1.8326586037393342	1.107206308204601	15.494615548702516	13.843679707719321	18.599784291763164	12.594872809271164	7.828713828629903	7.467126043878488	2.568913406137318	0.4420817293648971	16.381214253497394	13.075125479898457	17.381861403455556	13.995337959998842	7.300186736620157	7.985322056323906	1.021936463319403	1.9282920528464575	14.571382244782695	14.790497809367467	16.25883454256721	15.021607008217009	7.848036042884608	7.3989824413570995	2.016937522290252	0.8316991318367353	15.734449705717902	13.429897283686733	18.89178517945539	11.778988045566964
4490.0	7.100155613907625	7.175575880381532	1.7249344904789448	1.0208752680166526	14.51592554607244	12.943619419590146	17.40158988094603	11.773937684001572	7.310515610823666	6.973760038857748	2.4047081108108546	0.4082026497502216	15.331518144605191	12.238850276245977	16.249850327372837	13.096177215026717	6.819360464180134	7.455293597730827	0.9489018114044575	1.8069659359834578	13.612952384138108	13.869054097617072	15.229231432197354	14.026691164135169	7.332150112704153	6.905974621378931	1.886660074420417	0.7738215103312868	14.720991064811148	12.577267699956495	17.67286785105521	11.012134766610641
4500.0	6.590355706299456	6.6675347143993005	1.6148120407305326	0.9366788434737285	13.524182309658695	12.036637259794054	16.192670010019054	10.949543684687676	6.788383830559103	6.4772923605943635	2.238974405152917	0.3754477158493991	14.271200124924544	11.393101478009553	15.11035844500941	12.190190426307815	6.334879175715281	6.92190868772491	0.8766517469779628	1.6845267543299671	12.648636880629917	12.933433332392324	14.189816080680936	13.02729941867338	6.812355686486049	6.4099393479355244	1.755566109933327	0.7165542302597228	13.698862819565546	11.712989697258994	16.44389571699264	10.241593913490023
