# Supplementary material for: Continuous multiplexed population representations of task context in the mouse primary visual cortex
Source: Nat Commun. 2023 Oct 21;14:6687. doi: 10.1038/s41467-023-42441-w (PMC10590415; doi:10.1038/s41467-023-42441-w)
Supplement: Supplementary file 4 — Source Data [file 41467_2023_42441_MOESM4_ESM.zip › sourcedata/sourcedata_Fig_2c.csv]

time [ms]	PC 1 visual 45°	PC 1 audio 5kHz	PC 1 context attend visual	PC 1 choice lick	PC 1 visual 135°	PC 1 audio 10kHz	PC 1 context attend audio	PC 1 choice withhold lick	PC 2 visual 45°	PC 2 audio 5kHz	PC 2 context attend visual	PC 2 choice lick	PC 2 visual 135°	PC 2 audio 10kHz	PC 2 context attend audio	PC 2 choice withhold lick	PC 3 visual 45°	PC 3 audio 5kHz	PC 3 context attend visual	PC 3 choice lick	PC 3 visual 135°	PC 3 audio 10kHz	PC 3 context attend audio	PC 3 choice withhold lick
-1500.0	-1.5560435672662325	0.31438717031263885	0.13843198686748362	-1.8828396105722527	0.5024424983830783	-0.04330608141688166	-1.902434138163459	0.4519592741416725	-0.019121293211757453	-1.5420764584760103	0.3646776505416115	0.11306665816980568	-1.8891398243102653	0.38676905112106424	0.07186391538573873	-1.5450748386238489	0.42737411288793253	0.025858248183211287	-1.8232544945211762	0.42157608786510464	-0.019154044703126285	-1.5910575753402894	0.3898474812950282	0.12962904448850157
-1490.0	-1.422409847130254	0.2711180929139344	0.12349851152543778	-1.7704136704973823	0.4695829853866324	-0.06412204531224014	-1.789897172819646	0.41330053812608664	-0.03891647379448457	-1.4088421480393263	0.32703019438869646	0.09708740846925648	-1.7790323378693247	0.3453340896584595	0.05504932540041325	-1.408819696567353	0.3925317758919987	0.007007434481894143	-1.7048916455522782	0.3806788984769673	-0.040791208462809835	-1.4621543335717855	0.35498459850478276	0.11631414117086028
-1480.0	-1.2908268762433623	0.22830615182438643	0.10734684085268917	-1.6589900747251025	0.4365752031176484	-0.08472582800668492	-1.6780184624517351	0.37413467925687016	-0.05849431556615173	-1.2779689989249	0.2901703834047775	0.0799049587024721	-1.6704936578869016	0.30393081380582226	0.03769640474887971	-1.2740638188175382	0.3579752689749804	-0.01233149663345583	-1.5875593618119963	0.33938733979372193	-0.06258645709448046	-1.3353829979937353	0.3209373120356436	0.10206428605094042
-1470.0	-1.1625387923459127	0.18633498105677784	0.09007440138628804	-1.5495447989433466	0.4036878366548706	-0.1049257242950594	-1.567730548858628	0.33475745591518447	-0.07763348321936338	-1.1507384452953344	0.25445468586144115	0.0615900608470009	-1.5645539792239231	0.2629348922791865	0.019956430835221656	-1.1420009548282308	0.3239828846383138	-0.032022037662830946	-1.4723037148723999	0.2980430550912978	-0.08433575046301107	-1.2119337977085685	0.288015190582709	0.08695194620712801
-1460.0	-1.038730703283371	0.14558004662835153	0.07180461231768492	-1.4430149055932946	0.3711883748087838	-0.12453872739785278	-1.459933501906563	0.2954647123778137	-0.09611424697020385	-1.028367087352922	0.22023028792665073	0.04223227886218959	-1.4622040848607605	0.22272293408545243	0.001979709117837174	-1.0137660354114781	0.2908225112350258	-0.05190891934492583	-1.3601361478623042	0.2569960483940831	-0.10583001753029497	-1.0929306434612744	0.256507523351343	0.07106307213134685
-1450.0	-0.9204736059729658	0.10638122715982028	0.0526955186911216	-1.3402527732437926	0.33932607889870864	-0.14339776968897655	-1.3554476381380145	0.25654209511599513	-0.11372819169163903	-0.911953166451629	0.18780144589482484	0.021950732688357028	-1.364337273653719	0.18364532580563014	-0.016069910619939957	-0.8903922603163125	0.25873419665626046	-0.07183100768677074	-1.2519727079458212	0.2165736228160231	-0.12686414791256675	-0.9793928370940601	0.22667142559856193	0.05450954624820826
-1440.0	-0.8087018917132089	0.06904997471922293	0.03292614808107197	-1.24202290958026	0.30833483488052277	-0.1613477724996442	-1.2550056709728494	0.21826985963037054	-0.1302850207377742	-0.802458742312806	0.15743474106870303	0.0008908558534625924	-1.2717487418332845	0.14603631304684694	-0.03403544603158767	-0.7727857592049414	0.22793014140780624	-0.09161083666440285	-1.1486243341120101	0.17710136013936553	-0.14724395980007057	-0.8722182137525474	0.19871794439389348	0.03742658056384405
-1430.0	-0.7041970590414228	0.03385596568190473	0.012699759832900805	-1.148990163602451	0.2784229734512012	-0.1782523513628335	-1.159242841170108	0.1809093139269254	-0.14561486210106808	-0.7006916566797611	0.1293489636739507	-0.02077664823648502	-1.1851120618256616	0.11018988916904035	-0.051760913542232674	-0.6617209736101973	0.19859523556750167	-0.11106379068490381	-1.0507828008158449	0.1388732042739578	-0.16678915896598037	-0.7721690565391557	0.17282180010530537	0.019972606023671197
-1420.0	-0.6075747157331126	0.0010269379352958736	-0.007763907018188192	-1.061690522313271	0.24977337053684365	-0.19400139207916056	-1.0686802928526495	0.14469229589118413	-0.15956505183123396	-0.6072804297595344	0.10372498666494984	-0.04287374898929906	-1.1049670803759424	0.0763645061321445	-0.06908736721441609	-0.5578107890050105	0.17088228187441093	-0.13001739638206167	-0.9590055421003832	0.10215473087330006	-0.18532851894051533	-0.6798442133912118	0.1491174314701578	0.0023067810582144263
-1410.0	-0.5192563754223686	-0.029256862984071267	-0.028229730382519812	-0.9805396902568224	0.22254037023353998	-0.2085033165721883	-0.9837169935645366	0.10984301673585288	-0.17201161094391929	-0.5226623016711168	0.08067671022510342	-0.06519791883963023	-1.0317168901531784	0.044781016670691835	-0.08587495959650607	-0.46148941388552	0.14490538724692656	-0.1482827504126353	-0.8736973695835555	0.06718751289854277	-0.20271600454180647	-0.5956787686618541	0.12768433271798385	-0.015384739929103093
-1400.0	-0.43948605800657226	-0.056873486521128766	-0.048458243454275025	-0.9058291842882409	0.19684968437072864	-0.22168721720749826	-0.9046373248966362	0.07654522326670807	-0.18286068585434462	-0.44708869085255565	0.06027132633938913	-0.08753370325660366	-0.9656165191872282	0.015607460617391749	-0.10199382286739535	-0.37303667844641825	0.12074412050509198	-0.1656769381693318	-0.7951228757255756	0.03416461027144644	-0.21882647115412437	-0.51994351998768	0.10856406715527397	-0.03290846038839763
-1390.0	-0.3683254504401056	-0.08175259405338552	-0.06821130527873899	-0.8377246084122748	0.17279441510837057	-0.2335053412266454	-0.831605960966933	0.04495137756536429	-0.19204687650398483	-0.3806236057769863	0.042523427642319596	-0.10966227246052829	-0.9067828356561323	-0.011038719102951717	-0.11732715513737771	-0.29256152093950255	0.09844415431316698	-0.1820281479973224	-0.723399902519426	0.003236945392261065	-0.2335579764220034	-0.45274550578465717	0.09175582210748132	-0.050069765802449165
-1380.0	-0.3056635374673555	-0.10386162880426889	-0.08725357124005914	-0.7762722575639218	0.15043924001462333	-0.24392929807540284	-0.7646821558482844	0.015199503559716806	-0.19953386256506742	-0.32314597686679897	0.027396745469811443	-0.13135864542808903	-0.8551973199749888	-0.03507754959917365	-0.13177731265481546	-0.2200154933406231	0.07802229125469343	-0.1971673319915702	-0.6585105132836558	-0.02547032668535787	-0.24683352280123183	-0.3940327800396094	0.07721682412466965	-0.06666839675552141
-1370.0	-0.2512288399051634	-0.12324082501470765	-0.10537178538492378	-0.721415099756689	0.12981701715652977	-0.25295828130156195	-0.7038249873872875	-0.012613311719973645	-0.2053259584545292	-0.2743720885297583	0.014791400065617799	-0.15240768051707473	-0.8107187850248838	-0.05649188183981461	-0.14527311526473094	-0.15520820806766167	0.059452961950743836	-0.21094857290866004	-0.6003116164534297	-0.05189247882379336	-0.25861091627207744	-0.3436126041565234	0.06486099997477973	-0.08251700836655446
-1360.0	-0.2046142335298843	-0.13995815924250607	-0.12236150721991852	-0.6729996668651093	0.11094727857076495	-0.260597375441315	-0.648908105143475	-0.03841113510493232	-0.20944623932879763	-0.2338727283966393	0.004587362531978052	-0.1725908561625933	-0.7731020863779685	-0.07529943642411041	-0.15774710737096515	-0.09782059354080808	0.04270419235504643	-0.22323697717281993	-0.5485578606200704	-0.07598900055881673	-0.26885994483206344	-0.3011592216748277	0.05458588996308461	-0.0974301579816896
-1350.0	-0.16529452343461015	-0.15413032237993832	-0.1380403121265349	-0.6307995093794714	0.09381715889684704	-0.26687204118836155	-0.5997424009960879	-0.06214318912151473	-0.21194414362572053	-0.2010915839348178	-0.0033907231227062926	-0.19170598939488792	-0.7420065460326385	-0.09156061354564558	-0.16915338206233396	-0.047437415553659296	0.027705343187241768	-0.23391851798025068	-0.502915064398725	-0.09775916878953039	-0.2775764604668328	-0.2662426940115273	0.046247310983000466	-0.11123784386721308
-1340.0	-0.13264290155950945	-0.16591142876335233	-0.1522475858383207	-0.5945148421043236	0.07840484719391755	-0.2718200990424032	-0.5560681812125198	-0.08378574122195517	-0.2128881752972434	-0.17536852490933555	-0.009338146982167967	-0.20956624316991712	-0.7170077989350043	-0.10537286396702997	-0.17946687078107174	-0.0035517741496174956	0.014376049883971244	-0.24289263533959382	-0.46296633649608054	-0.11724027600655794	-0.28477303582074565	-0.23833950847220908	0.03969506235443376	-0.1237877297823425
-1330.0	-0.10596850823603367	-0.17548223190874876	-0.16485609603980209	-0.5638006455503233	0.06466448613651733	-0.27549242924129896	-0.5175935730944881	-0.1033311511373694	-0.21238103974781936	-0.1559673007959101	-0.01348431451092994	-0.22599791296699795	-0.6976328705030015	-0.11686165222914718	-0.1886697683665518	0.034404175821134426	0.002613239055909414	-0.25009823786881347	-0.4282577679574056	-0.13448832297978405	-0.2904871173952286	-0.2168502853588732	0.03474568163055605	-0.1349490549130969
-1320.0	-0.08453231956866165	-0.1830515115608544	-0.17576200645618686	-0.5382842285531719	0.05254516858832775	-0.2779448230014182	-0.4840058644704977	-0.12079372161485903	-0.21052226041987443	-0.14209732882708329	-0.016070383589451218	-0.24085807690188415	-0.6833570734032285	-0.12618612755084413	-0.19676007700885342	0.06702269540974523	-0.007685882281214146	-0.25548699792667684	-0.3983024200661411	-0.14958805674447992	-0.2947603638231169	-0.20113160210183	0.031213306630101162	-0.14461730617078514
-1310.0	-0.0675629529151302	-0.18884916396147944	-0.18489412903305455	-0.5175619299489522	0.041982540466103356	-0.27923949262022235	-0.454953080838659	-0.13620805036539424	-0.20743654346306797	-0.1329435184225435	-0.017352054503399827	-0.25401837773129987	-0.6736319478174873	-0.13352046980032553	-0.20373873689885308	0.09493562176817322	-0.016643749472252944	-0.2590470938460357	-0.37258097034972176	-0.1626480418441588	-0.2976534240445707	-0.19050920432614196	0.028902434860185476	-0.15270856132429458
-1300.0	-0.05428920473843744	-0.19310794474924173	-0.19219568090173025	-0.5012211773871722	0.03289954573139751	-0.2794494166684502	-0.43009221209983484	-0.14962485818422816	-0.2032512501517116	-0.12767394935215537	-0.01758479257209758	-0.26537247338652104	-0.6678813805802198	-0.13905891365166723	-0.20961583236047407	0.11875574092102058	-0.02437816380182073	-0.26078278327018173	-0.3505819715297243	-0.17378553083025147	-0.29922926647394765	-0.18429007718570178	0.02761101439630255	-0.15916373190821698
-1290.0	-0.04395557452861208	-0.196070745732838	-0.19765495324686622	-0.4888514821260147	0.025213236563568185	-0.27864761308958697	-0.40907397881085195	-0.16111244293104243	-0.19810240637892051	-0.12548010415400745	-0.017023104233121956	-0.27485032430475564	-0.6655421392352571	-0.14300742825944776	-0.2144008866760067	0.13909073840345038	-0.031011280656139884	-0.26074464166269334	-0.33180131779242666	-0.18313512887272418	-0.29955644853807195	-0.1817921547812819	0.027140002659538767	-0.1639671389814928
-1280.0	-0.03583500188597387	-0.19798497727986755	-0.20126803108828567	-0.4800454276530203	0.018833535986699963	-0.27690303412958217	-0.3915504376053665	-0.1707557494003225	-0.19211662000822877	-0.12558319284441147	-0.015917061730139705	-0.2823945750229154	-0.666042815431879	-0.1455818162284617	-0.21810237036859423	0.1565082491181283	-0.03666703239698025	-0.2589881948058265	-0.31575027686961255	-0.19083940615459644	-0.2987011721045279	-0.18234997812299997	0.02728711662455678	-0.16711016378539592
-1270.0	-0.029240113566847862	-0.1990855215516682	-0.20305953895188192	-0.47440883059489913	0.013665601680308642	-0.27429608513358983	-0.37718513254971864	-0.1786519724430283	-0.18542417087715696	-0.12724539390157474	-0.014497380390285213	-0.2879835211132589	-0.6688258739844358	-0.14699101471048678	-0.2207275356812084	0.17153648292308923	-0.041468206921410025	-0.2556104234588104	-0.30196536387929523	-0.19704584278857099	-0.2967300485774735	-0.18532640186668442	0.027864664651505604	-0.1686277101236457
-1260.0	-0.02354462895463722	-0.19959854034806732	-0.2030685861941887	-0.47155703014742	0.009596896432339167	-0.27090320852599714	-0.36564812279112996	-0.18492347616227012	-0.17815038438127967	-0.12979210258547758	-0.01297936294222076	-0.29161062319658587	-0.6733512878262908	-0.1474607932285149	-0.22227407475763483	0.1846498058841304	-0.045529356926900105	-0.2507286539292394	-0.29001058019009923	-0.20190934875989983	-0.2937075828845672	-0.1901296818984949	0.028684374919863746	-0.16856897982584512
-1250.0	-0.018172360512575664	-0.1997376899034048	-0.20135226040015186	-0.4711234288421143	0.0065239816482035185	-0.26680261212731343	-0.35661701345532537	-0.18969635621988892	-0.17041015388389688	-0.13260829543800878	-0.011553736478786273	-0.29329861473736685	-0.6791018809326811	-0.14719566366707668	-0.2227372666766669	0.19627682112555578	-0.04896463989611607	-0.2444826008261245	-0.2794739177410155	-0.2055845202149354	-0.2896931509632833	-0.19621463184658727	0.02958128573296296	-0.16701111331227933
-1240.0	-0.012625778334068923	-0.1997016780056213	-0.19799058533603273	-0.4727597058783718	0.004330786764608542	-0.26206891299697394	-0.3497833809936552	-0.19311592980054737	-0.162312825703624	-0.13516083416330515	-0.010390439239172754	-0.2930946445528209	-0.6855884295194397	-0.14640664919678958	-0.22210556361358844	0.20677628712906063	-0.051878991540951415	-0.23703853003854775	-0.2699839885834544	-0.20822739906475532	-0.2847448177796107	-0.2030947942966248	0.030395116832636397	-0.16405438131873612
-1230.0	-0.006476009844456647	-0.1996613397777009	-0.19306326327885767	-0.4761354307873578	0.0028980355983153497	-0.25678072793321705	-0.3448445676089033	-0.19534271137234813	-0.15395889749033723	-0.13699598369275942	-0.00962064298089887	-0.29105773459511014	-0.6923523946576043	-0.14528289203090472	-0.22035973615863091	0.21645037432497377	-0.054374117511163986	-0.2285740055583816	-0.2611957938929056	-0.20999292517503254	-0.2789141677080127	-0.2103478294909886	0.030991744458772407	-0.15981070584971746
-1220.0	0.00063784156253303	-0.19977429948753433	-0.18666299227445038	-0.48093120333990846	0.0020976242235488532	-0.2510227110046383	-0.34150414515749233	-0.19654684026421987	-0.14543960044998247	-0.13773172790006039	-0.009361861864262659	-0.2872742594473223	-0.6989595951190616	-0.14401511030606706	-0.217478696076785	0.22554579112600678	-0.056545449582181995	-0.21928758264901527	-0.25279101931769915	-0.21103811453681157	-0.27225224426527245	-0.21760701267763582	0.031244648634426685	-0.15441357729133307
-1210.0	0.008996347771075943	-0.200168234347487	-0.17889865514489572	-0.4868468212786554	0.0018050747452541859	-0.24487523553242932	-0.33948074220323593	-0.19690535316014895	-0.1368397658617368	-0.13706943759251114	-0.00969208981048621	-0.281848495672599	-0.7050196758265099	-0.14276957743582944	-0.21344476937908957	0.23425267616249806	-0.058478915153547376	-0.20938659872127066	-0.24448902173272577	-0.21151284275503177	-0.26480800207926725	-0.2245706925749013	0.03105596200198232	-0.1480123063906392
-1200.0	0.018811960680388335	-0.20095678889186164	-0.16988323392086044	-0.49360412098841966	0.001896872402014034	-0.2384224371414038	-0.33849970009914726	-0.19660726899110947	-0.12823816543842725	-0.13479243796043566	-0.010663243391737489	-0.27489809057395703	-0.7101749907127728	-0.14170049859166253	-0.20824202912063658	0.24270306014286766	-0.06025732734541397	-0.19908451046704856	-0.23603925217105692	-0.21156962222121736	-0.2566333209901108	-0.23100081210770396	0.030347554268984927	-0.14076133399827412
-1190.0	0.030223595278875397	-0.20222617719197705	-0.1597383172931416	-0.5009363186267966	0.002258676255488887	-0.23175257359860416	-0.33830039366020026	-0.19583439510132172	-0.1197043672121455	-0.13075422154937782	-0.012298209057351675	-0.2665618213290396	-0.714113273557214	-0.14093924914953052	-0.20185761884500886	0.25098854897937384	-0.06194946397949221	-0.18860449695665885	-0.22722060542051548	-0.21134782010786476	-0.2477813618796777	-0.23671819857015056	0.029066006393363243	-0.13282757192595684
-1180.0	0.043303819113215736	-0.20404362041128354	-0.14859480985422405	-0.5085925886621959	0.0027739440518355714	-0.22496093004722248	-0.3386363910325081	-0.19477072441560364	-0.1113094810419578	-0.12487559542281493	-0.014601189574701837	-0.25699293002854356	-0.7165605987020934	-0.1406001256872785	-0.1942984468541349	0.25915606354990417	-0.06362408730750356	-0.1781663484731261	-0.21784660601812234	-0.21098622981282605	-0.23831814790864567	-0.24159336567618647	0.027175914939464557	-0.12438056924767488
-1170.0	0.0580570608398097	-0.2064555552918612	-0.13659166917932875	-0.5163550180935839	0.003348872196106423	-0.21813484942004155	-0.33928330237395643	-0.19358401400735398	-0.10311696310884967	-0.11715528288057984	-0.017549434606657657	-0.2463522170876865	-0.7173034389921187	-0.14076829369333207	-0.18558323326055973	0.26721136858025024	-0.06533559550937315	-0.16797838276394325	-0.2077712874973098	-0.21060398973781064	-0.22831150677139705	-0.24555979810992565	0.024666108998215464	-0.11558810323576618
-1160.0	0.07441908452518634	-0.20949005094004117	-0.12386970723597601	-0.524012669542696	0.00389893146848852	-0.21138795647281658	-0.3400341176601046	-0.1924329434929331	-0.0951958690490713	-0.10764998883709273	-0.021101766498413815	-0.234822209931136	-0.7161752669749083	-0.141498408797753	-0.17575432422292525	0.275130707015511	-0.06714112470831926	-0.1582530787824839	-0.19688641594465642	-0.21031005721207702	-0.2178432688660304	-0.24858986852131104	0.02154370316733214	-0.10663171525875509
-1150.0	0.09228186619273573	-0.21316617123210221	-0.11058389600136571	-0.5313889893244685	0.004357211449272998	-0.2048202810710995	-0.34071379071351193	-0.1914630921792794	-0.08760918395090495	-0.09646236104423982	-0.02520361526798745	-0.22259210418529576	-0.713057181102868	-0.14283418132825476	-0.1648827935395543	0.2828596416213811	-0.06908225535021856	-0.1491751494604861	-0.185126056216482	-0.21020705978663132	-0.20701015607000356	-0.25069136705080386	0.017837280879572696	-0.09767631482316498
-1140.0	0.11147795194292426	-0.21748501908801302	-0.09689230314911232	-0.5383353669199837	0.004675540101071722	-0.19854258750889814	-0.3411747058023704	-0.19079184749561462	-0.08042336628316586	-0.08375452409680667	-0.029791367479734408	-0.2098611549228565	-0.7079012284672519	-0.14478187269007733	-0.1530621295512987	0.2903268609025202	-0.0712013285705479	-0.14092061418728627	-0.17246882126558624	-0.2103739103186583	-0.1959192790357911	-0.2519152392710424	0.013587392124315804	-0.08888948210907532
-1130.0	0.1317953372300426	-0.22242665646390497	-0.0829557665771761	-0.5447326035335074	0.004828719669719176	-0.19266105403724515	-0.341305637399524	-0.19050772858355963	-0.07370477075820217	-0.06972635218487996	-0.034785908445282857	-0.1968270519998844	-0.7007153988771575	-0.14731698899056841	-0.14041667479683875	0.2974428174417439	-0.07352745317708897	-0.13363292742529584	-0.1589402935255101	-0.21086631004650377	-0.18469806370801867	-0.2523377873834408	0.008855134559148384	-0.08041280177718754
-1120.0	0.1529826182406562	-0.22797892081652663	-0.06895042355400371	-0.5504867448854756	0.004811552321197836	-0.1872899463136756	-0.34102479727830975	-0.19068100869061774	-0.0675247294370568	-0.05461296232064113	-0.040113856622431866	-0.18370562175358363	-0.6915553067171387	-0.15040469029915052	-0.12710482581074162	0.3041007424026923	-0.07608825638333551	-0.12744497944608524	-0.144611205846925	-0.21173165434757313	-0.17348722133460462	-0.25205262277570195	0.0037046791035680107	-0.07239777416481141
-1110.0	0.17475345785721044	-0.2341079838728517	-0.05504172124618756	-0.5555306199255893	0.004637031229454278	-0.1825396867263928	-0.34029328182829516	-0.1913443642559217	-0.06194460610603464	-0.038669084759439504	-0.045698540704874197	-0.17070788024152864	-0.6805393686242921	-0.15397408433420529	-0.1133141412998106	0.3101948362385247	-0.07890751138251	-0.12244586716590979	-0.12960370121326745	-0.21298313363594235	-0.16243175135023166	-0.25115993710617773	-0.0017967741223033663	-0.06497480453098153
-1100.0	0.19680492149794773	-0.2407768174838635	-0.04140007903312039	-0.559832642307299	0.004335018150525031	-0.17850496787319603	-0.33909949248351456	-0.19250887057995428	-0.05702081582114257	-0.022174130610699037	-0.051464369299261375	-0.1580393460939497	-0.6678334526332433	-0.1579411589515369	-0.09924535870991513	0.3156148398782526	-0.08200223803385054	-0.11870104692725743	-0.1140746028983533	-0.21462355911962905	-0.15169150222814753	-0.24977551675897627	-0.007572613998202764	-0.058245222269732194
-1090.0	0.2188179277835486	-0.24794177282496868	-0.028193476740568737	-0.5633871231566361	0.003958703147603284	-0.17528220297621164	-0.33747121838854144	-0.19414844532669892	-0.052809590911405684	-0.0054110524271543765	-0.057341959321050226	-0.14590495377726936	-0.6536492759772875	-0.16219787865147714	-0.08513215165586838	0.32025443847477414	-0.08538376925319897	-0.11624226054325992	-0.09822714271633277	-0.21662401080261462	-0.14143033487245166	-0.24800587154272907	-0.013551414567944422	-0.05230474068176025
-1080.0	0.24045047394472027	-0.2555555762756514	-0.015574786364241356	-0.566213067824186	0.0035563067875997827	-0.17294760309744153	-0.3354759709373758	-0.19622128025178423	-0.04935248056872843	0.011328444360386955	-0.06327796791826236	-0.13448924676265384	-0.6382442931100838	-0.16664308279184498	-0.07120992635110818	0.3240054641130314	-0.0890577850258752	-0.1150642800143862	-0.0823105091729437	-0.21894838832972263	-0.13180690592257646	-0.245954989572656	-0.01967161303440435	-0.04721671242919991
-1070.0	0.26137628170687	-0.2635609816428646	-0.0037030606210210226	-0.5683438464628384	0.0032004253133885003	-0.17156247320377904	-0.33319633080563305	-0.19866066944673594	-0.04668242820672136	0.027768626250485626	-0.06920937260593774	-0.12397670607078053	-0.6218941861751426	-0.17114903158267103	-0.05772825181981689	0.32677976610731274	-0.09302240198922639	-0.11513929039665814	-0.06658660874103887	-0.22153403061561586	-0.12298132938923431	-0.24370979906920526	-0.025865844113017192	-0.043033545649553744
-1060.0	0.28127422628624654	-0.2719013564930183	0.007286061865250801	-0.5698365683569226	0.0029529985344566704	-0.17116385975245632	-0.33074018282337053	-0.20139188098006777	-0.04482100663825106	0.04363999002340343	-0.07509154868684215	-0.11451621498730002	-0.6049010041628562	-0.17559993372350235	-0.044926134407690305	0.3284973877299396	-0.09727491502043675	-0.1164023788849765	-0.05134346681426495	-0.22431613906222284	-0.11510032236920527	-0.24134608863156298	-0.03208145067742568	-0.03977142860042316
-1050.0	0.2998410589828575	-0.28050817456829213	0.017270540013988814	-0.570758462328884	0.002885296526184956	-0.17177721572800297	-0.3282305498557262	-0.2043125081994472	-0.04377395016769082	0.05869525940665657	-0.08088533856225977	-0.10624709628938932	-0.5875724288311134	-0.17987747035597085	-0.03303945335007245	0.32909216150382614	-0.10179388584490846	-0.1187665401390562	-0.03687575385343971	-0.2272057157573051	-0.10829908547895538	-0.2389228346882608	-0.038271258382868496	-0.037432641372474956
-1040.0	0.31678673432510923	-0.2893091413234265	0.026149003094301508	-0.5711788829332568	0.003052742691639941	-0.17338235726127185	-0.3258055012873621	-0.20732894872413757	-0.04351311880062996	0.07271235141984261	-0.08655473993037482	-0.09927654656790988	-0.5702236209173634	-0.18387460536423186	-0.022268045725048778	0.32851669541290696	-0.10655839161057006	-0.12211486043684194	-0.023489178923341132	-0.23011771546454216	-0.10267831567991036	-0.23647354979903173	-0.04439630332701816	-0.03598830374467446
-1030.0	0.3318652077762923	-0.29823114617276797	0.033840734520899404	-0.5711643451022294	0.0034975632344867685	-0.1759517466762493	-0.3236006706198938	-0.21034525901830925	-0.04401586907834467	0.08551299364188487	-0.09207780419287204	-0.0936791565604154	-0.5531486347719287	-0.1875012099608472	-0.012803261337007963	0.32674991962997085	-0.11154278311260135	-0.12631071537266836	-0.01146675432225343	-0.23296829694054652	-0.09832292952084415	-0.23400682392884053	-0.05042951480689608	-0.035397433220206095
-1020.0	0.3448768986673087	-0.3071967775963251	0.04028213242691978	-0.5707749926725689	0.004257655254203906	-0.17942292995000245	-0.32174104104265666	-0.2132667633270271	-0.045230774628583395	0.09696077919267118	-0.09743129292371686	-0.08950636235409982	-0.5366146999637168	-0.190688536445837	-0.00478647988220582	0.3237973472633116	-0.11669993493659962	-0.13121567389263497	-0.001073661364416629	-0.23567124525168465	-0.09528825483975777	-0.23149400664582295	-0.05634653683800953	-0.03559755306901974
-1010.0	0.3556432327830133	-0.3161135304568445	0.04544375305925332	-0.5700621621779002	0.00534702396898667	-0.18370295881228033	-0.3203449883311041	-0.2160156836785602	-0.047083700806839233	0.10694221588658219	-0.10258402108942792	-0.08676813938854562	-0.5208724555693203	-0.1933795236900711	0.0016843500715340845	0.3196778889595893	-0.1219792764326318	-0.13667003136925346	0.007458784016273295	-0.2381507780986295	-0.09358806065710609	-0.22891386324871765	-0.062119638642077674	-0.036504766889067064
-1000.0	0.36404872066088506	-0.3248863744786024	0.04931656590890129	-0.569067877707063	0.006772584537404668	-0.18867416242465973	-0.3195249597668003	-0.21850856615497746	-0.04948216686032834	0.11540934540663786	-0.10751446883849627	-0.0854479677953777	-0.5061305566602583	-0.19554281837088214	0.006548318969363404	0.31444163673362246	-0.1273089566991109	-0.14250604793749944	0.013927590699470116	-0.2403322053140581	-0.09320692682724473	-0.22619877012537845	-0.06772463517244791	-0.038020540451545626
-990.0	0.37001162228884277	-0.3334153531126258	0.05190925841611619	-0.5678245540156625	0.008514950291589194	-0.19420797449532062	-0.31936906902972306	-0.2206995699509306	-0.052343362506243704	0.12233371735344817	-0.11218594089155642	-0.08549228114178206	-0.49256487313275943	-0.197169964858369	0.009788631731430887	0.30814960106743217	-0.13261515658287162	-0.14857138734047193	0.018179778450648804	-0.24216635974196896	-0.09409650161908144	-0.223292690731597	-0.07312992438234904	-0.040054043274729494
-980.0	0.37352056796574457	-0.3416040818268165	0.053262243778601726	-0.5663453479893049	0.010547988269722296	-0.20014595660098722	-0.3199341332788084	-0.222549419473359	-0.055554422880556766	0.1277451719064556	-0.11656552909561871	-0.0868159852959658	-0.4802982144803871	-0.1982732241596952	0.011444029340701553	0.3009000903990425	-0.13781361325537297	-0.1547076250148072	0.020121556965098347	-0.24361628208252467	-0.09616731469740585	-0.2201110471100256	-0.07830064344983456	-0.042495871565383626
-970.0	0.3745873234595347	-0.34933683319816006	0.05344313255350799	-0.5646290707991309	0.012825213300446035	-0.2063210942657219	-0.3212630632531438	-0.22403151979310623	-0.05898872466990854	0.13169697752362125	-0.12060877907544833	-0.08931194188169397	-0.4694173234279941	-0.1988792574385934	0.011595313305580009	0.2927929531492361	-0.1428061059807429	-0.16076235749180495	0.01969684518140048	-0.24465437744522803	-0.0992990174713237	-0.21657290864530482	-0.08319129302373297	-0.04523387133148661
-960.0	0.3733020197486116	-0.35651100091837623	0.05252197837401912	-0.5626596605648178	0.015290488645000643	-0.21257032402447967	-0.3233584802963068	-0.22514808207718023	-0.06253974841474488	0.13429588171288712	-0.12426621899247893	-0.09285540279070949	-0.4599575480062758	-0.199041373489043	0.010357566633823615	0.28397078833740436	-0.14749058863535644	-0.166618879392877	0.016927092596596017	-0.24527946783223617	-0.10335352713909488	-0.21258644084628572	-0.08774996552311934	-0.04817849735253951
-950.0	0.3697900074576509	-0.36303105302706584	0.05058986958696986	-0.5604143640659942	0.01787915826607321	-0.21871873299245326	-0.3262035441065578	-0.2259130191217627	-0.06608378300767341	0.1356713945581324	-0.12749246589296323	-0.0973057582122588	-0.45191791185915503	-0.19881968014520496	0.007886108655381372	0.2745821891297213	-0.15177378906282823	-0.17216770630973022	0.011884855847739602	-0.24551389901782128	-0.10816418522349591	-0.20807421305450918	-0.09191385186252807	-0.05123802748154272
-940.0	0.3642133566941568	-0.36878654363567415	0.04775930993352843	-0.5578700258827162	0.02052882831698791	-0.22459554104198387	-0.32975264622267686	-0.22634463618026293	-0.0695054277926781	0.13596245114610753	-0.1302211136664093	-0.10249739217658693	-0.4452647093822745	-0.19828043530496886	0.004357719877664512	0.2647806599448132	-0.15553892818416465	-0.17730316740075544	0.004693366495907932	-0.24537585971521772	-0.1135437146892859	-0.20297780178611405	-0.09560609540454285	-0.054325922034853716
-930.0	0.35678143721081323	-0.3737008615585598	0.0441523775722832	-0.5549932873996067	0.023165098080513605	-0.23005543971563996	-0.3339299626714669	-0.2264974637073538	-0.07269827916870997	0.13533587045909223	-0.132396414875109	-0.10827116040659415	-0.43993729948816845	-0.19750277380551431	-1.9419292232756926e-05	0.2547508025080949	-0.15870250338142267	-0.18196638831843942	-0.0044683229145991085	-0.24492833891889385	-0.11930054346816629	-0.19724159761086874	-0.0987471194570144	-0.057377581705725274
-920.0	0.34773930746409076	-0.37769987372553493	0.03989582153168348	-0.551751189777787	0.02572487625149345	-0.23496622847118312	-0.33863657745278114	-0.22642403264368208	-0.07556519183507916	0.13397147225100348	-0.13395611601947602	-0.11446713043023224	-0.4358291982228447	-0.19656588722626922	-0.005036916235295584	0.24466718015546088	-0.16117232096181505	-0.1861068899898774	-0.015377688277907356	-0.24422928555772777	-0.12523380753178123	-0.19082245243118615	-0.10125388860594522	-0.0603483916147927
-910.0	0.3373582376349298	-0.3807199632960399	0.03512883242082891	-0.548126398721005	0.028144430465326862	-0.23921119092565563	-0.34375409295532894	-0.22617992564570039	-0.07801294113678439	0.13204155112907	-0.13484606594515017	-0.12092423714847296	-0.4328344996077078	-0.19554809082544275	-0.010469607912773363	0.23471611904100337	-0.162868361916766	-0.18969360740138935	-0.027768498052920195	-0.24335133181887458	-0.13114126591625516	-0.18371688730699043	-0.10303828865190938	-0.06319826347431248
-900.0	0.3259301890022855	-0.3827253293992643	0.029986436523090045	-0.5441039016622897	0.030371596007298933	-0.2426948236900423	-0.3491422893929419	-0.22583192895134216	-0.07996457279880306	0.12971597059978254	-0.13501787630755324	-0.1274904845993738	-0.4308258221526892	-0.19452088301819748	-0.01610465987487855	0.22508116793075048	-0.16373423502234224	-0.19270828071760035	-0.04134332629063581	-0.2423744719289923	-0.1368289966154029	-0.1759380155851154	-0.1040218499412203	-0.06590472029223288
-890.0	0.3137702861263343	-0.38369951137108654	0.02460535272255659	-0.5396856715996758	0.032361654476559934	-0.24535869373670902	-0.3546549720362578	-0.22544789349917202	-0.08135689417491589	0.12716551490357836	-0.134434088756686	-0.13403473639773777	-0.4296689827915394	-0.19354764371409947	-0.02172973336876924	0.21594582528571266	-0.16373394412083153	-0.1951669784102508	-0.055783795274245436	-0.24139266562324097	-0.14211689049465037	-0.16751644663383178	-0.10412294626661892	-0.06846697104590589
-880.0	0.30118680990580365	-0.38365597248256245	0.019120370022217656	-0.5348803056854282	0.03408158484709978	-0.24717348492074745	-0.36012203362244205	-0.22510049823639486	-0.08214685576696784	0.12452528746310515	-0.13307098349618923	-0.1404366388305599	-0.4292321194776362	-0.19269331731236602	-0.027156834994974226	0.20748243963502938	-0.16284874971347413	-0.19709208197579903	-0.07075851626262776	-0.2404919684251943	-0.14684741234510315	-0.15851297426598096	-0.10328992330451338	-0.0708909507769732
-870.0	0.2884883183436973	-0.38262504881915765	0.01366226383399441	-0.5297200376322431	0.035506354456191935	-0.24812211824397667	-0.3653852020639559	-0.22485022162951968	-0.0822873444332636	0.1219191909184268	-0.1309253463590701	-0.14659536118276204	-0.429388612293641	-0.19200307105573605	-0.032209481416897716	0.19984558380475137	-0.161088929068102	-0.19851059610625638	-0.08593811427339566	-0.239757236692839	-0.15087088584478342	-0.14901117671006575	-0.10148265656270736	-0.07319090785026947
-860.0	0.27597759052773163	-0.3806629753444452	0.008359357558829605	-0.5242483622799923	0.0366265696963855	-0.24822319009023563	-0.37027370296835665	-0.2247614743667445	-0.08174991457887874	0.11944282961107966	-0.12800080115959256	-0.1524290491414667	-0.4300229244379396	-0.1915179735807743	-0.03672635171591054	0.19318395201150323	-0.15847971128247793	-0.19947201584908023	-0.10099598116518091	-0.23927091257613683	-0.15406006106480474	-0.1391098984577622	-0.09867575913489736	-0.07539564200975304
-850.0	0.2639413255265309	-0.3778630449655439	0.003324005954632402	-0.5185225033456997	0.03743847367973577	-0.2475159466760767	-0.3746232898602222	-0.22489261358916274	-0.08051588514734075	0.11716895961146562	-0.12433783034126542	-0.15788216260904478	-0.4310244750856977	-0.1912698419160613	-0.04058406617874612	0.18762135196470356	-0.15508760820726167	-0.20002444664797378	-0.11562224396706944	-0.23911006605641602	-0.1563256935193116	-0.12892075120269228	-0.09488525763043894	-0.0775287998500424
-840.0	0.25263447921432025	-0.374331177185861	-0.0013404717513787593	-0.5126153367031823	0.037940373452117364	-0.24605465980330676	-0.37828499807761234	-0.22529365619650904	-0.07857816925715302	0.11513846751353886	-0.11999526653627808	-0.1629115209901341	-0.43230867974746073	-0.19128803512548542	-0.043678969712394704	0.18325996248599172	-0.15099236218792456	-0.20022024487012047	-0.12954002291217712	-0.23933594085894397	-0.15759450676437203	-0.11856825729652144	-0.0901577547918432	-0.0796212891669342
-830.0	0.24228175122761528	-0.37018959928177647	-0.0055410556981740225	-0.5066094007255475	0.03814128310348228	-0.24390469796724984	-0.381124202726612	-0.22599809697315784	-0.07592973151499771	0.11336668711816017	-0.11505336695383218	-0.16749468571237147	-0.43380261712614815	-0.19159055746692108	-0.04593194178159064	0.18017341265611836	-0.14629105703104103	-0.20010861699427493	-0.14250333349781769	-0.23999521160216264	-0.1578175136137847	-0.10818423386043656	-0.08456370207955821	-0.08169856374473362
-820.0	0.23306721295576233	-0.3655793936090515	-0.00920974717042504	-0.5005888930898434	0.038063175443187346	-0.24114211570423003	-0.3830227813203604	-0.22702957566746054	-0.07257291613657882	0.11184288370061685	-0.10960787076721154	-0.1716352741028429	-0.4354585201849423	-0.19218352139527048	-0.04729510685773903	0.17841764156579829	-0.14109901918528303	-0.19974343646643317	-0.15431233023001303	-0.24111537479990403	-0.1569818203521315	-0.09789256884154825	-0.07820327118512964	-0.08378249509265712
-810.0	0.22512709143459222	-0.3606460185266035	-0.012280574163041869	-0.4946468888968713	0.0377126755316705	-0.2378435077546301	-0.3838896501882415	-0.2284069659982205	-0.06851869041356776	0.11052617181628221	-0.1037780418860858	-0.17533127572948398	-0.43724535209278487	-0.19307719978005491	-0.04773098746931385	0.1780080400638122	-0.13554698170093613	-0.1991707668256212	-0.16481327829804893	-0.24270971164564345	-0.1550902893613831	-0.08782504205275585	-0.07121491591578845	-0.08587907514344276
-800.0	0.21855249285280057	-0.3555362995122031	-0.014712870536561265	-0.4888755863399369	0.03710499423717841	-0.23407408709318642	-0.3836665141354509	-0.23013222296476363	-0.06377365229982332	0.10936297911533134	-0.09769224307473781	-0.17859885362691283	-0.439161954089158	-0.1942657383777609	-0.04723364152619699	0.17894497601906084	-0.12977472823629158	-0.19841958443845592	-0.173911290263555	-0.2447661041442655	-0.15216788521193977	-0.07809266257619721	-0.06375951168805244	-0.08798385220966076
-790.0	0.2133908110853183	-0.3503974617807596	-0.01649659333463051	-0.4833671936552594	0.03626189118769965	-0.2299177949453871	-0.3823174120260842	-0.23219080746823428	-0.05836283236900616	0.10827771170303387	-0.09148853314751532	-0.18148490801247305	-0.4412175250727719	-0.1957448330454564	-0.04582135765877019	0.18119482828483924	-0.12391444258976494	-0.19754415631252237	-0.18155751574407622	-0.24725276120522213	-0.14827350567385758	-0.06880027466571087	-0.05601467879496612	-0.09010624291839531
-780.0	0.20963284538530813	-0.34536034043791713	-0.0176348954942466	-0.478203576539945	0.03518906266794089	-0.22543017251531028	-0.37984445884971696	-0.23455321650892144	-0.0523099499096446	0.10718483948446421	-0.08531833506118086	-0.18402337346933456	-0.44344925983370403	-0.1975016403916569	-0.043531004259666974	0.18470476327799934	-0.11810605742273399	-0.19656555979244617	-0.18775846278177694	-0.2501152774730163	-0.14348628570927266	-0.060038618554441994	-0.04818402748536735	-0.0922156526522374
-770.0	0.20720890342599732	-0.3405371399261312	-0.01813817484647529	-0.47346190852263703	0.03390498477879762	-0.22066213461894835	-0.3762861227336587	-0.23717345079893626	-0.04563869582815016	0.10597801112600913	-0.07931803237086477	-0.1862509220346246	-0.4459197133039462	-0.19950831761569812	-0.04040853906592288	0.1893905769494301	-0.11247301074211627	-0.19549857097417966	-0.19258440358515938	-0.25327594413201615	-0.13789146788907594	-0.05188476363037528	-0.04046439423438783	-0.09427728348808459
-760.0	0.20602489342858127	-0.33602560065320214	-0.01805478890109394	-0.4692116990507825	0.032421528116112125	-0.21564640353518785	-0.37170515140478755	-0.2400025969745309	-0.038391661424557987	0.10455709020070597	-0.07361882794535343	-0.18820637331994006	-0.4486959141156072	-0.20172985999809132	-0.03652580137611589	0.19515534552882563	-0.10713774294958145	-0.1943526537082502	-0.19614300813437768	-0.2566350675952012	-0.13159767344333886	-0.044390174732219095	-0.033069797954806815	-0.09625107303456049
-750.0	0.20592177284820407	-0.3318784238522526	-0.01745314337831837	-0.46551184925230354	0.03074489263039327	-0.21041494097603297	-0.36620781605076813	-0.2429593703152738	-0.030618681782733675	0.10280916340646913	-0.06834351834131219	-0.18994074647195813	-0.45186932027554383	-0.20413201298630415	-0.03197620831883174	0.20187115275859455	-0.10218185132826897	-0.19313527892698087	-0.19859596264008114	-0.26007548602034186	-0.12473763208671193	-0.03760279008656726	-0.02619114944494836	-0.098089751072137
-740.0	0.20672881489768447	-0.32815471684862163	-0.016410912942222265	-0.4624093718818453	0.02889670845061053	-0.2049844654894607	-0.359910822767144	-0.2459712694690967	-0.022378735650077985	0.10063104369519572	-0.06359813457238746	-0.19149095713146203	-0.45553604038337825	-0.2066564512418259	-0.02685493218413246	0.209414600353211	-0.09770229180329394	-0.19184653835401852	-0.20012083482003382	-0.26347668163853144	-0.11745315889896685	-0.031551833684205485	-0.02001381575963436	-0.09972910720857958
-730.0	0.20823583899116227	-0.32484611035613614	-0.01502415094371726	-0.4599425242459702	0.02689185496772141	-0.19936267328174584	-0.35296865686908346	-0.24893743183950956	-0.013738620095114588	0.09792470920136485	-0.059455423297504056	-0.192896013985786	-0.45980696380435376	-0.20923666856921797	-0.021277999710943567	0.21764568373864787	-0.09374241489514772	-0.19047541705254772	-0.2009398623513209	-0.26668436411933927	-0.10988934679825235	-0.026247813529672315	-0.014695690147485261	-0.10111170026214392
-720.0	0.21021624640990777	-0.321931084696671	-0.013391306622151888	-0.4581408559627123	0.02475737304525705	-0.19356703695153976	-0.3455503823272246	-0.251751613041124	-0.004788466852014957	0.09459806155454965	-0.055968591479442525	-0.19418461908183338	-0.46479712408288965	-0.21178608000451327	-0.015375785308575831	0.22642047313540833	-0.0903403238999802	-0.18900861926041027	-0.2012865292875544	-0.26954448212666415	-0.10220469922470583	-0.021696708444837145	-0.010366681745229162	-0.10217736216799035
-710.0	0.21243529385364504	-0.3193652643333216	-0.011627896294205447	-0.45701892540706457	0.022519487297650593	-0.1876053538400053	-0.337828511421891	-0.25431143939829587	0.004372892952361831	0.09056859426680441	-0.053165434237138494	-0.19538481628624382	-0.4706112204855858	-0.21421982089627312	-0.009290793962593689	0.23559122063589047	-0.08751002402009861	-0.1874284924923913	-0.20139132604066604	-0.27190728339633774	-0.09456952564631804	-0.0179009251623133	-0.007127118844106288	-0.10286040785513724
-700.0	0.21466251558922858	-0.31707263910653544	-0.0098447191002439	-0.4565977398590515	0.0202286376229702	-0.18149048100273024	-0.329991914160975	-0.2564984829087898	0.013639838632145653	0.08576728777093029	-0.05103450753896044	-0.19651843433738345	-0.47736096291782887	-0.21643103101638125	-0.003174741308559118	0.24501517086869581	-0.08523156013507283	-0.18570837648152247	-0.2014885826465927	-0.27362201668277963	-0.0871433639439863	-0.014860518160910295	-0.005017314261017371	-0.10310816539941786
-690.0	0.2166836643412619	-0.31496337546738873	-0.008152653064507773	-0.45688169542971485	0.017930785966804665	-0.17524771452714502	-0.322212835651261	-0.2582144369453511	0.022886347837340188	0.0801413334425696	-0.04953602380850731	-0.1976000322623915	-0.4851403222379777	-0.21830357092934122	0.002817249503163994	0.25456465343196755	-0.08348464944887198	-0.1838305447882077	-0.2017865820932708	-0.2745460257584682	-0.08009504475138865	-0.012570571520814845	-0.0040574604505234264	-0.1028704260757426
-680.0	0.21830287610740315	-0.3129241033283508	-0.006657484336715849	-0.4578855930029177	0.01569719279711471	-0.16890496478092923	-0.31466811683794765	-0.2593485031871041	0.0319773105642731	0.07365041988062153	-0.04859453911926224	-0.1986330705022432	-0.49403727849198364	-0.2197147933190298	0.008526110475666033	0.2641143968694737	-0.08220670715672426	-0.18177073844410807	-0.2024772768687836	-0.27453837897507727	-0.07358064159043176	-0.011036385492939633	-0.0042123161124710705	-0.10210929995184566
-670.0	0.21935478724383956	-0.3108538807841648	-0.005449207041636582	-0.4596183609416682	0.013597648165187288	-0.16251654444560049	-0.307512997866995	-0.25981264468213683	0.0407698899309036	0.0662695395040718	-0.04812677741558532	-0.19962344141672317	-0.504120388706819	-0.22054656092336114	0.013783706437773277	0.27355643141164043	-0.08134469353827418	-0.17950563881923945	-0.20371769387701175	-0.2734984625663401	-0.0677549084168137	-0.010264566812650248	-0.005414135269599784	-0.10079940979726221
-660.0	0.21970670558773936	-0.3086291678645873	-0.004597619619314733	-0.4620900043388467	0.01171593079784548	-0.15614589523501987	-0.300885648019361	-0.25953092329314026	0.049112361941534406	0.057988748092577765	-0.04800234596361569	-0.20055747744738964	-0.5154383272724135	-0.22067033523269647	0.018434705969964906	0.2827949815202569	-0.0808192603865503	-0.17701324545836095	-0.20562054442873515	-0.2713276584892704	-0.06275487481951184	-0.010279262907297963	-0.007552650752478466	-0.09892386371726286
-650.0	0.21927433511585678	-0.30615446063952056	-0.004161701670793943	-0.4653148669244724	0.010150698093444458	-0.14987592999257937	-0.29489464238572444	-0.25844793421624185	0.056863041793590995	0.04881371746759024	-0.0480848473645121	-0.20143898375109076	-0.5280159479161127	-0.21996981836803314	0.022321789739298416	0.2917552618509303	-0.08055258930301278	-0.1742777895695034	-0.20825781998712722	-0.267970563300052	-0.05869811456022951	-0.011103964149079625	-0.010481339471031364	-0.09649786377401405
-640.0	0.21801652816778289	-0.3033312288241154	-0.004172033549712124	-0.4693187837408147	0.009001024064942426	-0.1438055956990749	-0.2896232708317991	-0.2565272363984336	0.06387448189454913	0.03875777553275998	-0.04821659042925572	-0.2022536840846538	-0.541862075971049	-0.21833414593500908	0.02530762090638453	0.3003788962824257	-0.08045794815093413	-0.17129048498160926	-0.21165419478925798	-0.2633936453625347	-0.05568779160659558	-0.012782871472187606	-0.014023899038575677	-0.09353950504944479
-630.0	0.21594230042515186	-0.30008549907309934	-0.004641962930524139	-0.47412186415092256	0.008369572357154626	-0.13803452563350174	-0.2851207858251383	-0.2537545048629809	0.07001218834427414	0.027857057498354338	-0.04823977237243683	-0.20298320061374264	-0.5569400477412964	-0.21567254794089807	0.02726523620929576	0.30861854350946943	-0.08044987979469125	-0.1680361167347077	-0.21577929040869126	-0.25759702183457034	-0.05380210122936862	-0.015363737893239852	-0.017987441907428167	-0.09007815536479405
-620.0	0.21309343716828633	-0.29636435455696236	-0.005547324268448568	-0.4797517628525288	0.008349263085388145	-0.13268566861880754	-0.28141392621553957	-0.2501504361720034	0.07515806673874337	0.016151519233062833	-0.0479936161240202	-0.20360999577766825	-0.5732090593418876	-0.21191801141902508	0.028096655180622626	0.3164485222293709	-0.08045013173263194	-0.1645133860057307	-0.22057443226844003	-0.25062234499710984	-0.0530885516136351	-0.018899699148042577	-0.022163621888285686	-0.08616314429877041
-610.0	0.20956911753852037	-0.29213603055604254	-0.006862979684973654	-0.486238800789894	0.009037166679318911	-0.1278718437846399	-0.27848971745093853	-0.24575220580287294	0.07921374150464766	0.003697651074945443	-0.04731866213892091	-0.20412448890401835	-0.5905873180552982	-0.20701629470832453	0.02772021078353043	0.323857747922902	-0.08038504341438117	-0.1607263361945774	-0.22592670970727197	-0.24253367629618836	-0.053567591734814485	-0.023447499554923087	-0.026336472969877563	-0.08186393448324036
-600.0	0.20550069641635046	-0.2874055074372398	-0.008519992812643254	-0.4936137941930289	0.01051347046377023	-0.12371544583914579	-0.27631004979172513	-0.2406355907632131	0.08210101669965418	-0.00944054122112229	-0.04607140825200193	-0.2045021442802113	-0.6089752487572052	-0.20095052354498782	0.026092341721871255	0.3308495008463748	-0.08019749882684046	-0.15668213104471024	-0.23169024890664147	-0.23343873082391214	-0.05523146908571983	-0.029067866200833885	-0.03029715661605245	-0.07724521253256283
-590.0	0.20104642317473762	-0.2821981828515973	-0.010444957501638328	-0.5019029811512495	0.01284796702469187	-0.12032270082306896	-0.27481116188579835	-0.23488674741463766	0.08377535329447075	-0.023192370080493813	-0.04412864491031426	-0.20473031060322347	-0.6282422328884574	-0.1937350712896889	0.02319368422218062	0.33742780925945953	-0.07983008953553475	-0.1523916604994389	-0.23769117397159278	-0.22346550474122182	-0.058036889437809214	-0.03582000675294997	-0.03384660777217283	-0.07239148034585284
-580.0	0.19639907188895253	-0.27657648524151085	-0.012544469589362051	-0.511125813512121	0.016087713607244803	-0.1177939084793538	-0.273904127357835	-0.22863112025649696	0.0842229235073662	-0.037470366220666	-0.041388361608703766	-0.20479994200584753	-0.6482403807281087	-0.18541534519705727	0.01904030144614514	0.3436211374678123	-0.07925434356381338	-0.14787511610214685	-0.2437375276947326	-0.21278641301256673	-0.06191430204486372	-0.043738983178454025	-0.03679860662957994	-0.0673898448517262
-570.0	0.19176483882804388	-0.2706160244184271	-0.014710496153779007	-0.5212839609902788	0.020263112945239633	-0.11621049627259167	-0.273472783928131	-0.22199623378562888	0.08346124921149645	-0.052182506172572474	-0.0377755422647584	-0.20469908911262352	-0.6687989435622873	-0.17606216784828194	0.013687223166077872	0.34946623282602834	-0.0784461598729045	-0.1431582155907512	-0.24961448199651604	-0.20157732216080215	-0.06676699914641598	-0.05285295499692026	-0.03899541337907729	-0.06232308647811751
-560.0	0.1873384316686991	-0.2644152198133874	-0.016834725761790476	-0.5323806178741781	0.025374959171691577	-0.11561468631519395	-0.27340544663178773	-0.2151348189613112	0.08155010726075983	-0.06724532797054297	-0.03324223242398532	-0.20441786359121075	-0.689745169859131	-0.1657793595875602	0.007217508382474664	0.3549846843614077	-0.07740076075374029	-0.13825577816583906	-0.255125474051292	-0.19003982887514217	-0.07246595495540639	-0.06318278057722587	-0.04030595983411464	-0.057269786066009756
-550.0	0.1833400079911792	-0.25810114133107875	-0.01880125160261141	-0.5443846284046948	0.031398915881443015	-0.11603684102815501	-0.27355981052775924	-0.2082082444910521	0.07857693448868261	-0.0825462732869805	-0.027784655740371565	-0.20395364499942392	-0.7108676936907956	-0.15471151418931453	-0.00025402449879652345	0.3602191395115068	-0.07612642636338493	-0.13319498828303353	-0.2600562327860906	-0.1783933465953231	-0.07886459206923134	-0.07470507970011431	-0.04063689839756114	-0.052308154647914426
-540.0	0.17995471272264932	-0.2517999855855856	-0.020500536129662485	-0.5572552783569988	0.03828865911241888	-0.11747128498977663	-0.2738053373139307	-0.20137691592621618	0.07466411682864736	-0.09798703702746524	-0.021420155761697455	-0.20330856491456445	-0.731963606238439	-0.14301019471396692	-0.008591735442775712	0.3651946119052276	-0.07464525525497503	-0.1279947892643761	-0.2642260616638585	-0.1668480826789314	-0.08579864388738911	-0.08738513932611813	-0.039928550222049004	-0.04750562178217258
-530.0	0.17734835958428677	-0.2456434543986579	-0.021826730906669603	-0.5709301368752551	0.045973249237268775	-0.11987550160089784	-0.2740111505337307	-0.19479621723949478	0.06996772718795337	-0.11346788441131321	-0.014199837397835695	-0.20248490213356002	-0.7528303074798721	-0.130860865050742	-0.01761832182279631	0.3699382229954684	-0.07297529301955924	-0.12268321396056796	-0.26747437657425555	-0.1556157263387737	-0.0930831649485902	-0.10116239522288778	-0.03815212286214244	-0.04291854638660375
-520.0	0.17565919814622885	-0.23976085758664636	-0.022689156551539993	-0.5853104582733707	0.05434862490505674	-0.12317960618956338	-0.2740406094920001	-0.1886218398086188	0.06466698220012236	-0.12888690426422644	-0.006203898100435647	-0.2014955240534379	-0.7732567302589849	-0.1184511867098036	-0.02714951863288724	0.3744764652235518	-0.0711626100075074	-0.1172836662562444	-0.26966323595976266	-0.14489942248566057	-0.10053075997357935	-0.11594082218028691	-0.03532202595768455	-0.038593518503862265
-510.0	0.17499052394141096	-0.23427410512119282	-0.023009634187079006	-0.6002800666882872	0.06329368060866802	-0.12727315332369654	-0.2737807826242228	-0.18298507926657917	0.05895555903547728	-0.14413755810006224	0.0024553873404421253	-0.20034041140319617	-0.7930335393793863	-0.10598355268947071	-0.03699492853217397	0.3788192907843629	-0.06924784019074151	-0.1117983801337928	-0.27069185774275506	-0.1348845590703656	-0.1079590106366492	-0.1316002533312851	-0.03148392206678928	-0.03454135622238019
-500.0	0.1753914633187598	-0.2292978554868184	-0.02273213291753334	-0.6156915707857191	0.0726623040476149	-0.13202472533707607	-0.27312443829361144	-0.178017855012172	0.0530502741453135	-0.15913142617523737	0.011649519174226936	-0.19904314065672823	-0.8119594126660818	-0.09366465288674361	-0.04694598102833467	0.3829604914006155	-0.06728461511738032	-0.10624955447742408	-0.2704986675520827	-0.12574545894787148	-0.11517566765953025	-0.14800040241600576	-0.02671552937892768	-0.030786511613731565
-490.0	0.17687289148670665	-0.224909513969375	-0.02182810236929486	-0.6313654551106485	0.08229421717112247	-0.1372758035595355	-0.2719839857630894	-0.17380708488367055	0.04716189426155618	-0.1737684732665067	0.02123065645944502	-0.19762270171685692	-0.8298418421099315	-0.0816912742962692	-0.056799696836238825	0.38689554058023734	-0.0653126472325218	-0.10065495621844522	-0.26905982056757066	-0.11761004364980739	-0.12201205412971944	-0.1649639803741125	-0.021123612338073538	-0.02732671249951891
-480.0	0.17939379788831525	-0.22116604996893646	-0.020271340877446295	-0.6471070856521158	0.09202557866937963	-0.14284723168715202	-0.27028311884150547	-0.17042100820347628	0.041511303212575505	-0.18797468303754492	0.031050054697408774	-0.19609017787732375	-0.8465051769757928	-0.07024351618057469	-0.0663548809372669	0.39059904469114126	-0.06337112124235557	-0.0950126074729071	-0.2663905569203133	-0.11057894351286342	-0.1283053039777606	-0.18230854584346545	-0.014828514259752148	-0.024133141975037083
-470.0	0.18286472266176315	-0.2180997907263906	-0.018083544291804237	-0.6626990285659374	0.10167069472887853	-0.14855141757074697	-0.26796953793307193	-0.16791330067923613	0.03630030858780514	-0.20167929281410585	0.04094857279037725	-0.19447778390375536	-0.8617872829854618	-0.05950405435612462	-0.07542806139352076	0.3940324592416828	-0.06149319143348819	-0.08934307370790266	-0.26254372565288425	-0.10473503072266328	-0.13391793688991332	-0.19983616425695805	-0.007967888599271274	-0.021190878960409748
-460.0	0.18714867591981302	-0.21569883341585655	-0.015283456705206143	-0.677904234584812	0.11105468441076961	-0.1541843950788973	-0.2650095900669762	-0.16629417135391047	0.03173495571942836	-0.21482200099292945	0.0507799958873049	-0.19280313438103716	-0.8755435819063203	-0.04961364730456337	-0.08383773247259285	0.3971459219628162	-0.059698409098091876	-0.08364582019188636	-0.2576127698031939	-0.10010148151731299	-0.1387230169270029	-0.21733227642191522	-0.0006895523886206031	-0.01845155312595821
-450.0	0.1920774805195505	-0.2139262282815522	-0.01193623577185455	-0.6924713336367379	0.11999053373685883	-0.1595602386371404	-0.26138224793909687	-0.1655535761809354	0.02797459597090582	-0.22734761172483683	0.060392052779772804	-0.19110280183036055	-0.8876387013512552	-0.04070009231088718	-0.0914500564016058	0.39988125986487194	-0.058005841691199676	-0.07793750368074219	-0.2517105302097947	-0.09668103184535123	-0.14263933443480173	-0.2345784470016007	0.006849110001474029	-0.015883434198741032
-440.0	0.19743186399247675	-0.21270154085171017	-0.008110913956813364	-0.7061432073521254	0.12831064951197343	-0.16449017437553629	-0.257089122516585	-0.16565380746092034	0.02516763412579462	-0.2392244254542084	0.06966783782210009	-0.18940411171388602	-0.8979693718670977	-0.032863107146039953	-0.09814277102374319	0.4021662438123722	-0.05639938691323027	-0.07222432787405332	-0.2449832489227242	-0.09443290509718855	-0.1456014230746044	-0.25136706321412106	0.014508221925432446	-0.013437324518372179
-430.0	0.20297653342734626	-0.2119152055509683	-0.0039066580002587925	-0.7186731441015944	0.1358546673006133	-0.168798844645336	-0.2521533886505512	-0.16652817992645744	0.02342470106224163	-0.25042614779765177	0.07849873173076341	-0.18774128709415255	-0.9064577791988201	-0.02617318323209683	-0.1038126829516428	0.40392759248927107	-0.054855496058884325	-0.06653721702759377	-0.23760426036879306	-0.09327720730764143	-0.14757926469801874	-0.267487332525627	0.022141565703175416	-0.011069826273392631
-420.0	0.20845866810935848	-0.21143091371084893	0.0005811771999156943	-0.7298076762799535	0.14248144779598793	-0.17234110251139959	-0.24659277555131862	-0.16809144751680205	0.022833844529615455	-0.2609424373619816	0.08680338132791496	-0.18615241555703338	-0.9130263979976896	-0.020675324535196514	-0.10840494240359853	0.4050811947469416	-0.0533300322581335	-0.060884664626295076	-0.22974329524824633	-0.0931109336650025	-0.1485638112530124	-0.28274490294821275	0.029625874734351132	-0.008740981825993921
-410.0	0.21361442395571523	-0.21108762674196221	0.005230064003528699	-0.7393102935010631	0.14806500442626078	-0.17499312181691254	-0.24043425849645944	-0.17024336721066533	0.02342694349840646	-0.270781341291088	0.09452517745927969	-0.1846697641528897	-0.9176375665513338	-0.016376159558978167	-0.11188066895144978	0.40555490725536836	-0.05177721463063499	-0.05530777192164205	-0.22158526298185324	-0.09380076387832112	-0.14858705313335488	-0.2969579088140116	0.03684565408566168	-0.006415231609085314
-400.0	0.21817306886623633	-0.21069907911692526	0.00992506677392298	-0.7469700379360932	0.15250518144996933	-0.17667148719053802	-0.23373328619750897	-0.17286624197567307	0.025217714382588848	-0.27995529537023667	0.10164065773746125	-0.1833396868502032	-0.920263006969733	-0.013265420228144894	-0.1142354697621497	0.4052537965684809	-0.05011710973263206	-0.049845285597830045	-0.2133268850776151	-0.09518732649162681	-0.14769150760302163	-0.3099656478467013	0.04371030806424829	-0.004079660896389715
-390.0	0.22188683877543228	-0.21008418817734875	0.014527243766625118	-0.7525995476795824	0.1557323673680354	-0.1773113201846018	-0.22652247274512433	-0.17583538079278957	0.028172525792004605	-0.28849826514120913	0.10814391502378294	-0.18220525748838132	-0.9209053999101542	-0.011309364124731748	-0.11549587715255945	0.4041139250982179	-0.048268407477977594	-0.04454764835182825	-0.20514895316943355	-0.09710209363745807	-0.14595721496424022	-0.32162629368685236	0.05014554850398559	-0.001723413250388833
-380.0	0.2245314284313748	-0.20904839292682012	0.018926340044298464	-0.7560492700691419	0.15770698593249638	-0.17689091306509463	-0.21884955459441324	-0.17901882078654932	0.03223890853988939	-0.2964430347739317	0.11406424923627635	-0.1813048422091503	-0.9195731219839001	-0.010442122151870539	-0.11570800585168475	0.4020635760389976	-0.04613864739753452	-0.03945917783897727	-0.19722292494093546	-0.09936028289512369	-0.1434754041455499	-0.3318238425098763	0.0561051192432382	0.0006629352611788528
-370.0	0.22590177491202829	-0.2074020418604958	0.023004352333414295	-0.7572065197904323	0.1584114654363599	-0.17543387046708775	-0.2107561027590208	-0.18228598769516746	0.037314363396370204	-0.3038445674885056	0.11944851814274565	-0.18068062163208076	-0.9163084056107444	-0.01059382985976971	-0.1149404074235668	0.39904806494237527	-0.04362265381150068	-0.03465427895581375	-0.18971174763857016	-0.10177114585912425	-0.14035769104192022	-0.34047079728522617	0.06155395669224424	0.0030555698848327203
-360.0	0.22583822389037142	-0.2049775533378472	0.026648313809209876	-0.7559997356505169	0.15785611885529516	-0.17297761155779853	-0.20227757731569015	-0.18552801383343145	0.04329033150167705	-0.3107582306416994	0.12436903964830792	-0.1803773258215032	-0.9111668132041735	-0.011680747771810392	-0.11328173000926929	0.39503155800889816	-0.04062402488497247	-0.03019576880550488	-0.18275634102962765	-0.10415623351909188	-0.1367262661142366	-0.34749978039714974	0.06647718221045312	0.005433926681996671
-350.0	0.22422196585229978	-0.20162630952032148	0.029767632479798155	-0.7524110776367775	0.15609626006474478	-0.1696013386194341	-0.19344736077775967	-0.18862171686039264	0.050032007848548866	-0.3172525590074539	0.12890903770883508	-0.18043287489411955	-0.9042215793431462	-0.013596217603593802	-0.11084087058390073	0.38998436817994114	-0.03704415427459683	-0.026144707397174827	-0.17647879430883381	-0.10633681193833301	-0.13270502989886038	-0.3528783814680151	0.07088705743510954	0.007759247088095323
-340.0	0.22097934689672316	-0.1972334188465085	0.03227810729350664	-0.7464618014862623	0.15319188040699153	-0.1654110460269173	-0.1842901991915209	-0.1914753138029103	0.057387291099198656	-0.3233971823314073	0.1331526159522782	-0.1808882271217198	-0.895569709352845	-0.0162483593885933	-0.10772160195106531	0.38390784259734834	-0.032799254754684974	-0.02258720602062496	-0.1709802921304232	-0.10815385683504913	-0.12842841127315008	-0.35659106985894645	0.07478687702242341	0.009983479667829396
-330.0	0.21609098560732432	-0.19171533454554796	0.03412399453603683	-0.7382287236839246	0.14924684530206964	-0.16052904554161765	-0.1748254923517944	-0.1940058730024959	0.06520186554551977	-0.32926650661317725	0.13720337412881742	-0.18176982482511597	-0.8853224903664694	-0.019520781300572648	-0.10404047005499864	0.3768178909940295	-0.027818596226269584	-0.01958382323518719	-0.16633308267788416	-0.1094618584597242	-0.1240183954174585	-0.3586563698836184	0.07820851275102472	0.012057773772091237
-320.0	0.20958381405503562	-0.18503227693579072	0.03525650025803293	-0.7278362506990216	0.14438639549475035	-0.15509708729595512	-0.16507277125480402	-0.19614314803014427	0.0733180191745942	-0.33493475076386514	0.1411542179549231	-0.18311267790240243	-0.8736086553982326	-0.02331088308995071	-0.09991396255547086	0.368747933965019	-0.02204097938565265	-0.017207287517394386	-0.16259352140853575	-0.11013898578865802	-0.11959785593817952	-0.3591116073949412	0.08118644604130049	0.0139210866593918
-310.0	0.20153441365425698	-0.17718293177516634	0.035643771460068106	-0.7154524765834435	0.13875715304580202	-0.14926640254262408	-0.15504363177598746	-0.1978406283284236	0.0815770259316644	-0.34047653547275236	0.1451030295897777	-0.18494321896013052	-0.8605803783989732	-0.027504534449847445	-0.0954595032473991	0.3597621281874684	-0.015434674062646292	-0.01552155392083258	-0.15978888293794935	-0.1100868947127645	-0.11527930869341359	-0.35802066268001853	0.0837634281609692	0.015508647795675172
-300.0	0.1920563685343811	-0.16820655480823082	0.03528560271028998	-0.7012944947997635	0.13252081749996966	-0.14319066920509912	-0.14475403920392493	-0.19906131170630575	0.08983842863096415	-0.34597282374132976	0.1491311140573427	-0.18727627124481672	-0.8464074211348925	-0.03199841853923641	-0.09077135611572462	0.34993145005999854	-0.007983424087707736	-0.014584049351721839	-0.15793377177783555	-0.10922888498668297	-0.11115613610530302	-0.3554742393769861	0.08597916054839941	0.016765436895027762
-290.0	0.18131464885950976	-0.15818979102615913	0.034181531229387226	-0.6856103136012074	0.12585110704855132	-0.1370234103947677	-0.13421860220623527	-0.19978835248489243	0.09796928796809104	-0.35148481415880717	0.15330359989530581	-0.19013386363587037	-0.831272473239451	-0.036691099095192935	-0.08594952561961916	0.33936145081862085	0.00029468800223196313	-0.014446568665416226	-0.1570117801603113	-0.10752327654094113	-0.10731178287062049	-0.35157619183241345	0.08787531625953021	0.017624514034604376
-280.0	0.16949750585643586	-0.14725274599509522	0.03235521211513547	-0.6686861555031163	0.11893297280911393	-0.13092165184309884	-0.12345947610390316	-0.20002517568649225	0.10584170555380987	-0.3570802422061483	0.15768252923418286	-0.19352235964803163	-0.8153736732029291	-0.04148033812047971	-0.08108179103842296	0.3281590758613853	0.009357911808761075	-0.015152122061565661	-0.15700164312517662	-0.10494972386795409	-0.10381590869460945	-0.34645151463116686	0.08949389331455096	0.018025549121736206
-270.0	0.1568262133515421	-0.1355630843659676	0.02983926551907901	-0.6508374629591167	0.11196757841649463	-0.12501605108111113	-0.11250587482251428	-0.1997781862274973	0.11335494465255531	-0.3628156153928972	0.16230139700315452	-0.19743966540438648	-0.7989334403969194	-0.046272695566842596	-0.07623819112277232	0.31646024330806927	0.019141037291967172	-0.016726375630685592	-0.15786023507004543	-0.10151467478103794	-0.1007141850183777	-0.34024603017025146	0.09087342506437598	0.017918099822728975
-260.0	0.14353858256119814	-0.12329708383865183	0.02667426721281595	-0.6323819134843425	0.10513953810414768	-0.11944598921149004	-0.10139213735376063	-0.19906882969251782	0.12041788604166305	-0.36872843511831727	0.16718354994064616	-0.20189328519883287	-0.7821625027443158	-0.05097283886768429	-0.07148288388379834	0.3044037503361074	0.029551912819564954	-0.019201405880242866	-0.15953168941733012	-0.09725142452984653	-0.09804669821767455	-0.33310475426339814	0.09205692876432828	0.017244512204068474
-250.0	0.12989613419738086	-0.1106791190026879	0.022904748578133557	-0.6136746417751794	0.09864256263431156	-0.11430833177573382	-0.09016988971245044	-0.1979229238637275	0.12697036864239056	-0.3748523924170375	0.17231775271252223	-0.20687531682167648	-0.7652963311734036	-0.055507888771425866	-0.06686575181631223	0.29214026325235615	0.04048102266543982	-0.022577644519089838	-0.16194549689057514	-0.09222185128998835	-0.0958290949971908	-0.325204171731088	0.09307781360337986	0.015968335567318054
-240.0	0.11613952652302809	-0.09790288784280265	0.018598875119206326	-0.5950619509231867	0.09266031951985398	-0.10970333498788915	-0.0788949867862272	-0.1963579179831133	0.13296176315449862	-0.3812292934597419	0.17770549212350356	-0.212366803822314	-0.7485842613925294	-0.059774619126863444	-0.06241729759518893	0.2798218580987453	0.0518097192701569	-0.026854273557678245	-0.16503088340960734	-0.08647429784742093	-0.0940582091430306	-0.31673470455366753	0.09397661947565898	0.014053342408900365
-230.0	0.1025241319205033	-0.08520754031066988	0.013804943791190991	-0.576877777899782	0.08736730658708737	-0.10570476889409638	-0.06763556858164	-0.19440553897398574	0.13835147503758746	-0.38786298118302365	0.1833081311484164	-0.21835247704269498	-0.7322514108495631	-0.063702190403713	-0.05817071083128541	0.2676035064391459	0.06339660172437686	-0.03202183266183006	-0.1687047420722228	-0.08010413966630117	-0.09272589800920014	-0.3078717642381294	0.0947894282358201	0.011463909440330102
-220.0	0.08930245731673003	-0.07283089133841457	0.008575022027607784	-0.5594369686421429	0.08291758539323944	-0.1023783060911499	-0.05645560385098895	-0.1921017057813539	0.14311812460068557	-0.3947457681243441	0.1890727236141202	-0.2248237365163307	-0.7165214871431258	-0.06722039831757629	-0.05415720009996787	0.2556546819028397	0.07508211413317148	-0.038061036419020526	-0.17286930768878386	-0.07321975762825472	-0.09180636320270204	-0.29879076535113214	0.09554721385699233	0.008156360110565097
-210.0	0.07670755585253876	-0.06096790559809408	0.0029621325499100994	-0.5430361637061195	0.07945236750445374	-0.0997636660299616	-0.04543735744999589	-0.18945798868986832	0.14724705365077673	-0.40185442393878146	0.1949532679338119	-0.2317525165732854	-0.7016156534642063	-0.0702506695967501	-0.05038943774909869	0.24414052731860617	0.08672912760135004	-0.04494458432266894	-0.17742383865147146	-0.06591555752880617	-0.0912717124023737	-0.2896726108231273	0.09629803800809378	0.0041135718368229025
-200.0	0.06496311506359573	-0.04983313780261893	-0.0029923876586110767	-0.5279413766800317	0.07708903002121165	-0.09788057965260612	-0.03464817672425985	-0.18650198535273393	0.15072831045019966	-0.4091596917244059	0.20087674015900006	-0.23910756431117752	-0.6877204952031691	-0.0727447128433697	-0.046886015120582325	0.23321229775449942	0.09818743123588373	-0.05263140659072061	-0.18225033994094528	-0.05832199820397192	-0.09109331113279633	-0.2806960622796103	0.09708534610898029	-0.0006738730265420118
-190.0	0.05426186307985963	-0.03959584468076455	-0.009250362611283933	-0.5143623321756774	0.07592491570200463	-0.09675766899084594	-0.024165880940148116	-0.18324154447445007	0.1535480043722044	-0.416599010243356	0.2067769338246884	-0.2468655444872143	-0.6750015845998778	-0.07464295692697263	-0.04367954454270261	0.22302431829342517	0.10932173137138286	-0.061078382682576544	-0.18723618224302493	-0.050549425093967766	-0.09123806967493252	-0.27200716860909085	0.09795735184765568	-0.00623377516366658
-180.0	0.044775456315613395	-0.030409284641493298	-0.015779490303594552	-0.5024699172979894	0.0760144217801102	-0.09639036983713306	-0.014054347332332273	-0.17969693796290886	0.15571392587876046	-0.4241065455076961	0.21257399548251002	-0.2549975873621265	-0.6635943974660923	-0.07591285384501832	-0.04078115776852772	0.21371772753533907	0.11999765232044354	-0.07023711837886368	-0.19225092291091467	-0.04273129482236713	-0.09166560326914286	-0.2637546367800498	0.09896116093401498	-0.012573335654102305
-170.0	0.036668612621815075	-0.022387966621406706	-0.022552417745117036	-0.4923832834495482	0.0773983834073299	-0.09677848176275387	-0.004363507957351886	-0.17587656363277326	0.15721742096593425	-0.4315868961218059	0.2182020715555483	-0.2634683545446786	-0.6535980541895007	-0.07652377455096826	-0.0382198539007239	0.20544126759135772	0.1301086720507505	-0.08005067326403797	-0.19714854026924084	-0.034985870906274974	-0.09234339587325228	-0.2560575937719946	0.10015420334154455	-0.019700606486971133
-160.0	0.0300463812691421	-0.015621899413602591	-0.029549340650331185	-0.4841477498569349	0.08008608304825458	-0.09790303598554698	0.004871552361265522	-0.1717814867428737	0.1580510234078941	-0.4389467670914648	0.22358230514580335	-0.2722330869571257	-0.6450728864153562	-0.07646444031701945	-0.03602642016708323	0.1983171482722219	0.13956136705947275	-0.09044947510686337	-0.20178649777016225	-0.027431631099981497	-0.09324190302064382	-0.24901762249198583	0.1015873255556715	-0.02760825061886453
-150.0	0.025011970281879115	-0.01015743255297272	-0.03674766643376432	-0.4777373014216155	0.08405262306801933	-0.09974663063199489	0.013647117889386181	-0.16742210389013004	0.1582162343015866	-0.44605594339661525	0.22865494923565288	-0.2812542467071221	-0.638024339333465	-0.07573715754371099	-0.0342285427073312	0.19248114064663588	0.14828649012132036	-0.10136576915559607	-0.20599948335133972	-0.020184517814507662	-0.09432932875824994	-0.2426884870840036	0.10331994741147614	-0.03629020069965489
-140.0	0.02164186995992738	-0.0060226746213615364	-0.04414182171981563	-0.4730606675314787	0.08925039167583997	-0.10226515039853101	0.02198030539311235	-0.162813273012456	0.15770161023724089	-0.4527676952673447	0.23336069017184233	-0.29047325299636007	-0.6324118662890129	-0.07436618298195394	-0.03285058449042044	0.1880602478244815	0.15623285623223648	-0.11272605436108737	-0.20961006342463592	-0.013359810521990435	-0.09558428552520884	-0.23709763237882608	0.10540644886241442	-0.04571810968265113
-130.0	0.019991164216893474	-0.0032071996984954837	-0.051718133304914336	-0.46997206428144517	0.09561576179736743	-0.1054280134017805	0.029914019024036644	-0.15796678814378848	0.15649022780244504	-0.4589285148563165	0.23765997193346836	-0.29983133166580606	-0.6281498816739869	-0.07238156223974	-0.03192873759378996	0.18516845630226858	0.16337836774584383	-0.12445012511152116	-0.21243643696342152	-0.00706150169944967	-0.09699845008733987	-0.2322426651062539	0.10791328929042661	-0.05585372160521794
-120.0	0.020082238179733165	-0.00167183547682314	-0.05945946569417303	-0.4682374211684695	0.10305442953042485	-0.10918401333674443	0.037525192497183155	-0.1528987462576639	0.15458450747853542	-0.4643646699954415	0.24151625089245657	-0.309264798514751	-0.625108889319187	-0.06983410380601561	-0.03147982356919131	0.18392970146399681	0.1697206083595297	-0.13645330478111808	-0.21429108719899512	-0.0013763677216907142	-0.09855305609049465	-0.22806907066780796	0.11088530102489497	-0.06664510502568842
-110.0	0.021919555158759024	-0.0013654226928009	-0.06735914513196627	-0.46756251065004656	0.11145404055649218	-0.11347431281121546	0.044910218704727556	-0.14763440014409282	0.15198144507712052	-0.468880829034761	0.2448961527360717	-0.3187078493553843	-0.6231093204359393	-0.06679265766803821	-0.031523369967469544	0.18445896588477767	0.1752695689139955	-0.1486512998660085	-0.21497974060790503	0.003610007713032629	-0.10023875423998935	-0.22448538331844597	0.11435973751595674	-0.07803252447037932
-100.0	0.02550865587948496	-0.0022140393550374206	-0.07540196853171018	-0.46760150251333676	0.12069762189881057	-0.11823837040457667	0.052196515175943176	-0.14220436321703292	0.1486746504383062	-0.4722604463602908	0.24778938632731684	-0.3280814382426671	-0.621932208851637	-0.06334014845044948	-0.03208007453911099	0.18688379305196814	0.180067850118997	-0.16094831579899208	-0.21430641219034785	0.00781898860483144	-0.10205801207418312	-0.22134534030484954	0.11838587473184119	-0.08993091259420773
-90.0	0.030831792683267523	-0.004146909628335655	-0.08357747030328261	-0.4679403358462701	0.13066219155487527	-0.12339132397418358	0.05953318760883004	-0.1366514195876652	0.14467015361329924	-0.4742650368094593	0.2501882939670772	-0.3372996137702234	-0.6213218489272266	-0.05957271941593781	-0.03314998482428059	0.1913386218860751	0.1841621570398138	-0.17325004011502984	-0.21207182362998264	0.011184783915548396	-0.1040091877708468	-0.21845886401565562	0.12298776650130329	-0.10223911679949019
-80.0	0.03787102531152407	-0.007076315897349583	-0.09185857196703874	-0.46811786146756246	0.14122564040119667	-0.1288426889924188	0.06708824809906025	-0.13100763289107123	0.1399983036006937	-0.4746290349288845	0.25209263604947374	-0.34627762215255303	-0.6209889219967039	-0.05558975514742791	-0.034710295387357426	0.19797049850893822	0.18762048027546688	-0.18546262104316602	-0.208082749089404	0.013666441171474693	-0.10608222073129196	-0.21557813614607627	0.1281797067176878	-0.11484149022747592
-70.0	0.0466009859710657	-0.010921461934893973	-0.10022710961465851	-0.46764431327963124	0.152273645406273	-0.13448484380415737	0.07504811224396993	-0.12532017814860694	0.13467626680887188	-0.4730841561797063	0.2535170812466477	-0.3549106270573736	-0.6206231042226024	-0.0514984849698652	-0.03674378830290827	0.20692613833190404	0.1905193097648283	-0.19747876891320046	-0.2021546945254517	0.015223431650963532	-0.10828321561076465	-0.2124223566939777	0.13397620203387617	-0.12759460341733583
-60.0	0.057029196300772994	-0.015625869120261517	-0.10867320968070901	-0.46600402995016443	0.16370507995102326	-0.14020172826986757	0.0836152262185147	-0.11965155113975369	0.12872162288779326	-0.46932000711202027	0.254479434536299	-0.3630942707544604	-0.6198969604855551	-0.04741263328026614	-0.03921805796482224	0.21839403006832012	0.19292997341029713	-0.20920647257733782	-0.19409910574633418	0.0158196256165406	-0.11062673429342851	-0.2086511420700791	0.14037378534753284	-0.14034508330704112
-50.0	0.0691443433886768	-0.021135485373539504	-0.11716467149297767	-0.46264943046034374	0.17545396959977116	-0.1458418767549706	0.09299728681726703	-0.11404137734948115	0.12219965956410528	-0.46301913645474735	0.2550071958422466	-0.3707133058674102	-0.6184735762728989	-0.043428272564581316	-0.0420731415554086	0.23256554311336117	0.19493833600560642	-0.22052373233165395	-0.18375627656982063	0.01544831756028281	-0.11309038850351456	-0.20387633284158266	0.14736925478566715	-0.15292049446605116
-40.0	0.08296697293141882	-0.027405044794068037	-0.1256864682020347	-0.45704478156372885	0.18747171492595668	-0.1512480200289236	0.10340609215780983	-0.10852741059591677	0.11516147628052993	-0.45384790439580047	0.2551340843061157	-0.377650458491892	-0.6160115136884544	-0.039645140145902216	-0.045245255822589495	0.2496481586917895	0.19664214228187862	-0.23132406738227038	-0.17097743728178602	0.014120646111474079	-0.11567168366125691	-0.19767421275548175	0.15494720382891947	-0.16513757290757278
-30.0	0.0985343168305455	-0.034433408883141295	-0.13422278417816505	-0.44864708678128445	0.19974127851344686	-0.15626130431158328	0.11505005636945764	-0.10316422519805052	0.10765830121209251	-0.4414460600842085	0.25489643750276564	-0.38378627995237846	-0.6121722987018319	-0.036149866216026845	-0.048662212255494754	0.26987640594554724	0.1981123831694222	-0.2415070402323477	-0.15562494379435068	0.01183408125061918	-0.11837254800181984	-0.1895815119463944	0.16309353143264693	-0.17680521915641648
-20.0	0.11591611089212649	-0.042226345331984494	-0.1427601274101835	-0.4369291471024953	0.21229138428478384	-0.16067992811771217	0.1281588126534905	-0.09797189866021011	0.09977309361424681	-0.42545647968289657	0.25433505702777026	-0.3889924229446382	-0.6066193728783944	-0.03300392373135736	-0.052229086040698425	0.29350412606794873	0.19943299511844254	-0.2509549723342326	-0.13757113355615683	0.008628922328355014	-0.12116633335011384	-0.17910408010098852	0.1717849515646429	-0.18772254299432067
-10.0	0.13518944985248588	-0.050822695294704005	-0.15129714127791943	-0.421394773031542	0.22519697660596205	-0.16430126888362206	0.14294441357942134	-0.09296582991521943	0.09157106480901052	-0.4055278961534799	0.2534980063070211	-0.3931349582043739	-0.5990535998515646	-0.03025324798279832	-0.05586028787561931	0.32079947985656593	0.20068439112391018	-0.25955234903441216	-0.1167091141794689	0.004543243255154467	-0.12404698042682005	-0.1657483706564106	0.18101396144474302	-0.19767678236349817
0.0	0.15647099402263456	-0.060288471758506434	-0.15981942091664042	-0.4015894029483076	0.23856301486079343	-0.16690710590827507	0.1596220083690937	-0.08816241938187674	0.0831428018509034	-0.38131284440172986	0.25243626456276047	-0.39607610720297054	-0.5891724944505833	-0.02792645222023078	-0.05944755781501342	0.35202637691020977	0.2019316883709793	-0.26717771636716436	-0.0929538435872503	-0.00037661122377970495	-0.1269770021592891	-0.14899587679992432	0.19076545286796429	-0.20646120357260117
10.0	0.17990301837505274	-0.07069735140162545	-0.16832401026577515	-0.37709821735235954	0.2525388524431033	-0.16827641378778177	0.17840662853630765	-0.08354780325581601	0.074572711949618	-0.3524765754604583	0.25120721514523975	-0.39768085684445836	-0.5767092649027696	-0.026017578000190136	-0.06289285131788469	0.3874712264358542	0.20324141898685325	-0.2737082526853578	-0.06623037529688629	-0.00605640969067774	-0.12992461213303177	-0.12833053390813612	0.2010305625866777	-0.2138719805955713
20.0	0.20563075621271906	-0.08214124568373081	-0.1768059382928559	-0.3475657504409177	0.2673197436354166	-0.16817471532836814	0.1995127427822149	-0.07908598504545528	0.0659482974520314	-0.3187377722015398	0.24987334514462173	-0.39780223893317085	-0.561419824058249	-0.02450319761149332	-0.06608661307536225	0.4273876370679599	0.2046893957159809	-0.27901734373106873	-0.036478700531835676	-0.012415587269273687	-0.13284605999824692	-0.10327924763907426	0.21182216405889717	-0.21970275650911578
30.0	0.2338348782131549	-0.09472349723142268	-0.1852711659891914	-0.312700051248758	0.2831230869937046	-0.1663548130495379	0.22315084160656473	-0.07473033151573726	0.05737722338935394	-0.2798372835038433	0.24849704503093464	-0.39631091772398297	-0.5430938512400021	-0.023326947680500008	-0.06891494355722855	0.4720363200538548	0.20632872909706204	-0.28298126909492444	-0.003647472770624847	-0.019364385899216824	-0.13568447812020368	-0.07338780081973176	0.22315340667975947	-0.2237611648205504
40.0	0.26468020996161346	-0.10854747110682814	-0.19371395853560158	-0.27228247079987394	0.3002056480137167	-0.16258037743074213	0.249521535124582	-0.07040877675165476	0.04895356441981704	-0.23559249953317116	0.24715439004812925	-0.3930636038791177	-0.5215601396222347	-0.022406146232573622	-0.07127670835722626	0.5216287742234235	0.20822499286604348	-0.28546239305347254	0.032281654760195864	-0.02679082478632191	-0.1383789740836713	-0.03825939593268145	0.23505346793920295	-0.22585836044359214
50.0	0.2983372369485629	-0.123718667833192	-0.20211919638600967	-0.2261778893819539	0.31883913448944873	-0.15660452870830066	0.2788294395977641	-0.06603467286407523	0.04079505514744419	-0.18589906162020559	0.24591989747783038	-0.38791998853202286	-0.49668050629375954	-0.021633302438138068	-0.07305943378932796	0.5763329270936621	0.21043151477588873	-0.2863145008432356	0.07133326656115406	-0.0345823775594971	-0.1408467787084878	0.0024115812085225147	0.24756461809624028	-0.22580969128803688
60.0	0.3349456678917405	-0.14033076288358398	-0.210472529576414	-0.17432532908351892	0.33929123599207106	-0.14820098547516825	0.3112623649760234	-0.06150656943673587	0.03300548725426472	-0.13073814034470577	0.24486191445041014	-0.38074709348613894	-0.46837141178520353	-0.020896130301162132	-0.07415711399431253	0.6362670505502143	0.21300486056868412	-0.2854059945444304	0.1134989372166345	-0.04261530444240128	-0.14300387000065204	0.04885586695447728	0.2607245977556806	-0.22345505433847576
70.0	0.3746398191540022	-0.15845421696884784	-0.21874523581637026	-0.11674768735053923	0.36185676038879105	-0.13714314861604351	0.3469999513402769	-0.056692274157143945	0.025728053864209347	-0.0701688883109982	0.24406863478724766	-0.37143467583660444	-0.4365854689698854	-0.02004655290273369	-0.07446725547287994	0.7014974222948416	0.21601608235984088	-0.28258687306239566	0.15876553483528058	-0.050745863785157865	-0.14473694134560364	0.10121337633227546	0.2746023860887857	-0.21865283523755333
80.0	0.4174994476320922	-0.17814217457229095	-0.22689838204001753	-0.053562627893855366	0.38679218737778026	-0.1232254188535885	0.3862004702035047	-0.05146827153800795	0.01909037410789945	-0.004374896064385884	0.2436167916536018	-0.35986783979272235	-0.40132499164493685	-0.018941003380003558	-0.07388181133364019	0.7719912696049733	0.21952052530094646	-0.2777230318912004	0.2070861623083319	-0.058833299335411426	-0.14593429398253585	0.15950142377764548	0.2892483950618663	-0.21127082317290824
90.0	0.4635661172774868	-0.1994182144530126	-0.23488151348648761	0.015024360172396629	0.4143375826646611	-0.10626020316442608	0.42899874581888064	-0.04568691023331499	0.013236090552446025	0.06636056198490367	0.24357374824441033	-0.34595271713128256	-0.36264637979671105	-0.017428156768858432	-0.07230390698688235	0.8476445966338098	0.22357958502220882	-0.2706752569543465	0.25840429455097946	-0.06673254203767935	-0.14647226603537752	0.22361169988628898	0.30472301832147264	-0.20119764464370823
100.0	0.512823427854167	-0.2222870352864476	-0.24263739685704253	0.08871571356167605	0.4447063198399383	-0.08607038056324186	0.47548339901243275	-0.03920532852231197	0.008337251102846078	0.1416524511188343	0.24400442921057103	-0.3296256182042672	-0.3206553551398936	-0.015363216721726872	-0.06963208615629135	0.9282531781884868	0.22825402477385098	-0.261312362925333	0.31262224635405106	-0.07429862749474576	-0.14620600624146413	0.29332120141396273	0.32107894145738913	-0.1883508587712881
110.0	0.5651884295640011	-0.2467018298426647	-0.25009341122436385	0.16714430915863634	0.4780671362413333	-0.06252710803290766	0.5257256254131097	-0.031862550582479596	0.004555889827263558	0.22099990698470176	0.24496466557554852	-0.3108444883257554	-0.2755112952521208	-0.012608568542782929	-0.06577512218599475	1.0135303785519778	0.23362003256895583	-0.24952491568829752	0.36962647538337073	-0.0813768857499003	-0.14499466564045072	0.3682769328414657	0.3383663406065865	-0.172678250976972
120.0	0.6205103254400552	-0.27259871198710545	-0.2571605928912016	0.2498512580723369	0.5145211198198777	-0.03552325836054494	0.5797187594174988	-0.02352425506398415	0.0020712233114875958	0.30382075378951706	0.2464874730674786	-0.2895881959351954	-0.22743240200338222	-0.009046582418042211	-0.06063796445614895	1.1030891150495987	0.2397244212251266	-0.23521213443174982	0.4292480718798249	-0.08782816054837002	-0.1426875116864679	0.44801744453700715	0.356599826845979	-0.1541446255309586
130.0	0.678580865635468	-0.2998779556370103	-0.2637352488675079	0.3363074968147631	0.5541291300108759	-0.00497838344859821	0.6374175646524591	-0.014058972618377179	0.0010837176121858319	0.38944533811069004	0.24860535081344962	-0.26586672118298577	-0.17668426929230693	-0.004586585547671071	-0.05413510475351028	1.19646225129712	0.24663765869789828	-0.21827505421143736	0.4913022026262651	-0.09353186358945002	-0.1391231204656616	0.5319608021990742	0.37581244927096863	-0.13273990581493839
140.0	0.7391277761883777	-0.3284112536359788	-0.26974350693535726	0.42592340574472937	0.5968742532412447	0.02912564742502471	0.6987037155316851	-0.003345810613264287	0.001768078250686042	0.47715186735564646	0.2513144387103052	-0.2397548422379209	-0.12357207147159853	0.0008333063499899707	-0.046206339931142475	1.2930976015539009	0.2544113288704773	-0.19868107892719547	0.5555592015241213	-0.0983657878501278	-0.1341699489756134	0.6194419967176236	0.3959831928446182	-0.10851879996776626
150.0	0.8018013446798155	-0.35804502837380614	-0.27507689148298414	0.5180567801789187	0.6426632963044598	0.06677936788023911	0.7633956750346154	0.008714125175335362	0.0043195534908593925	0.5661514916980335	0.2545834710907905	-0.21133906317963624	-0.06846737355367571	0.007242728403295305	-0.03677878616616819	1.3923789921909935	0.2630797063175379	-0.1764023982846228	0.6217412314601132	-0.1022313730649468	-0.12768016495715936	0.7097106205256822	0.41706491849064886	-0.08154672460642601
160.0	0.8662237935929076	-0.3886197599674755	-0.27964605097340794	0.6120253505352249	0.691355184919394	0.10792820660448753	0.8312357732675119	0.022190685615267658	0.008915335746146431	0.6556611937477244	0.2583685858315248	-0.1807509193630595	-0.011763394314244044	0.014633224305020315	-0.025810948843354765	1.4936439447717718	0.27267398714796204	-0.1514436706338213	0.6895431429356647	-0.10505164202303648	-0.1195336282427838	0.8019743698268192	0.43899108742952136	-0.05192605651485562
170.0	0.9319583025284727	-0.41994009171657715	-0.28336176028181015	0.7071140494007848	0.7427355233938014	0.1524751860872969	0.9018836242262788	0.03714638577386886	0.015736138917078514	0.7448864227887325	0.2625979218004808	-0.14816603592147737	0.04611166254649273	0.022957265948535897	-0.013268359977823612	1.5961727501417318	0.2832285140837228	-0.12384445630767686	0.758600182565023	-0.10675957680998548	-0.10960679603029516	0.8954108595817805	0.46166769437159466	-0.019809072526290602
180.0	0.9985577136788779	-0.4518363555077812	-0.2861584452731606	0.8026139529199887	0.7965207544560512	0.20027592745162276	0.9749642098072866	0.05357785703744915	0.02491812451236773	0.8330610299414457	0.2671702296929667	-0.11378670954268667	0.10472148008983781	0.03212253899785941	0.0008612450074979414	1.6992493830912991	0.2947281869512861	-0.09369282529653268	0.8285510148960458	-0.10734427985233698	-0.09783291790585885	0.9891888014153137	0.4849643138312245	0.014642049072075645
190.0	1.0655442142874931	-0.48411364563981146	-0.2879859339466094	0.897806609489914	0.8523749758162845	0.25114105191862174	1.0500152107893925	0.0714741434507855	0.036586041768627724	0.9194619574380197	0.271966149114649	-0.07786277177904237	0.16360689702070086	0.042001296502037155	0.01656701730843776	1.802140178253815	0.3071673390822086	-0.06111371342021439	0.8989771343944295	-0.10678976129323643	-0.0841488712485439	1.082500516488117	0.5087160367059724	0.05120383573539019
200.0	1.1324503621349684	-0.5165725912109181	-0.28880088020739614	0.9919973250017908	0.9099259052645775	0.30484963544520904	1.1265328073831316	0.09079912158788014	0.050832117892201226	1.0034383365924082	0.2768596280467979	-0.040650300912158065	0.22231990547214128	0.05245112204675559	0.033820316459864684	1.9041342536236625	0.3205236420582314	-0.026252282874231887	0.9694551646824371	-0.10509799893407201	-0.06851895996810517	1.174581228450642	0.5327450219736044	0.08964380169641085
210.0	1.198815512395539	-0.5490464201499278	-0.2885958414563108	1.0845190391833157	0.9687450351443683	0.3611370279361249	1.2039701847976156	0.1114559930240076	0.06770489752183634	1.0844130905207532	0.2816958898430781	-0.002441428434587824	0.2804187197965486	0.06327568394156387	0.0525644840809486	2.004548638542482	0.3347401959774497	0.010694804264687822	1.0395456876271165	-0.1023217237289044	-0.05095201117409045	1.2647225441261127	0.5568369155878482	0.1296953598972722
220.0	1.2642114743735746	-0.5813676277530152	-0.28736838559713795	1.1747675829869169	1.0283857549697235	0.4197041810542662	1.2817635525070497	0.1333360407950239	0.08721568597432967	1.161917449113079	0.28631478817077777	0.03646897873740515	0.33749405316314535	0.07426337057122194	0.07272258553106802	2.1027627740742982	0.34975827974834006	0.04951217325961183	1.1088157918160733	-0.09851553075495362	-0.031479993031634984	1.3523121520093668	0.5807608728083098	0.17107675915237255
230.0	1.3282403069518636	-0.6133859589556665	-0.2851566046053475	1.2621889954887522	1.0883884181603003	0.48024601774403847	1.3593443079728376	0.15628802422665075	0.10933075690506555	1.235565132502129	0.2905668349981104	0.07578284483075735	0.39317391841417104	0.08519802955126135	0.09419940660831519	2.1981989741902037	0.36549336712404124	0.0899556833539561	1.176845008262121	-0.09376384247562729	-0.010170762139069112	1.4368106539747663	0.6042882780534626	0.21349740968637873
240.0	1.3905469438832025	-0.6449480894016513	-0.2819996024998718	1.3463032159462565	1.1482824698768477	0.542413412556913	1.4361456487592492	0.18015118422307988	0.13397094329468923	1.3050812611162514	0.29430410481630775	0.11520179923468375	0.4471233899665009	0.0958595911400219	0.11687845397608554	2.2903588231192	0.3818572099162228	0.13175802729443017	1.24322741852676	-0.08814077834633856	0.012885119406755708	1.517788611061958	0.627169925441756	0.2566450720941042
250.0	1.4508337629185906	-0.6759404407040043	-0.2779699317404183	1.4267059163244966	1.2076116152811451	0.6058776008069189	1.5116305879477199	0.2047304139500044	0.1610172594007851	1.370292019627295	0.29738558355365163	0.15445160642853203	0.4990571520342795	0.10602651281505444	0.14063983903944421	2.3788272107315804	0.39873677524867285	0.17464143670495144	1.3075923825192315	-0.081754582023901	0.03756276971989562	1.5949200675335717	0.6491684124733078	0.3002331063030568
260.0	1.508858057893976	-0.7062384979218052	-0.2731484046905734	1.5030722379549413	1.2659251724046106	0.670270870645173	1.5852999686743363	0.22981914921158522	0.19029320197412972	1.4311181758265052	0.29969724162679023	0.19326688343396392	0.5487584043207943	0.11549208416176061	0.1653291561450649	2.463254546098682	0.41602082360260095	0.21831589159045267	1.3696161884386047	-0.0746982209808926	0.06371310307262973	1.6679699407504578	0.6700463802817264	0.34395246106197447
270.0	1.5644278847850466	-0.7357388391522228	-0.2676269716033573	1.5751666840070953	1.3228134111268832	0.7352562263625197	1.6567019366308515	0.25520040113850867	0.22160905826937438	1.4875715184073608	0.3011533404238455	0.2314131760119173	0.5960594387215037	0.12407852689174632	0.1908157658309613	2.543381718653182	0.43358815579301974	0.2624865861001174	1.4290149433461412	-0.06707018213619852	0.09118274721622881	1.736808520655018	0.6895937754730493	0.38751993510534555
280.0	1.617407897318185	-0.7643502105726829	-0.26149377663951695	1.6428360636846104	1.3778846681870207	0.8004822993276663	1.7254601001805123	0.2806448310442739	0.2547215842462683	1.539727254049367	0.30168512004437875	0.26869656643690326	0.6408536014732494	0.13161738704201464	0.21694194502258324	2.6190271000100243	0.4513137151609687	0.306875490866035	1.485565547383102	-0.05897823107085009	0.11978711666156142	1.8013854297298986	0.7076175424304559	0.43067811946757195
290.0	1.6677120511715626	-0.7919882332228034	-0.254859995791407	1.7060130422195514	1.430818120791467	0.865639866180237	1.7912682942938405	0.305944890773334	0.28938179874892667	1.5877251601992892	0.30126435004572427	0.30494623264332554	0.6830904610917218	0.1379928715667983	0.24356248929765237	2.690087475284421	0.4690826395171187	0.3512102402058684	1.539108048678571	-0.05049828672364135	0.14935062710184044	1.8617225601056033	0.7239555557325719	0.4731788032110403
300.0	1.7153008117698425	-0.8185751161516064	-0.247805127184627	1.7646976972088584	1.4812977694124827	0.9304078334365348	1.8538804984839015	0.3308555924959171	0.32529878432791337	1.631758678418955	0.29989628545635943	0.34005082142658755	0.7227761433038156	0.14310222626208513	0.2705473586873404	2.7565166958829006	0.4867651000603983	0.3952237338414082	1.5895348428060185	-0.041736967673240186	0.1796840772155121	1.917903917028323	0.7384800372771936	0.5148122907598979
310.0	1.760185339903185	-0.8440376355400636	-0.24042406822624485	1.8189585977854719	1.5290872180234227	0.9945072878863361	1.913148826977453	0.35518101904162547	0.3621956567000905	1.6720441964702346	0.29761161979980816	0.37391096339566154	0.7599612867759321	0.14689639736712398	0.2977659263834819	2.8183430329429777	0.5042514014960102	0.43867541676071503	1.6368095525789483	-0.03276310529510381	0.21061689612876816	1.9700590060050567	0.7510990925447879	0.5553751549110534
320.0	1.8023837512151835	-0.8683116849303804	-0.23278726937388053	1.8689222499450406	1.5739839972024126	1.0576832659440867	1.9689809902543922	0.3787125738535426	0.39978674730465424	1.7088079756275996	0.2944765438172746	0.4064826445538883	0.7947334594652224	0.14936018633115997	0.3251103760886213	2.875621991713146	0.5214221876247981	0.4813503271198992	1.6809423481473238	-0.023655311912868862	0.24198198134787163	2.018332236301394	0.7617589044107034	0.5947127912837218
330.0	1.8419477629572807	-0.8913291798079019	-0.22494974374965152	1.9147791432467518	1.6158355319480389	1.119704666092106	2.021365977498811	0.4012701287713172	0.43779825861877836	1.7422939664454686	0.290582099742987	0.43774873011184867	0.8272190977360805	0.15049559009997013	0.3524920607451977	2.9284673601781033	0.538194123299456	0.5230535128852315	1.7220073636886921	-0.014476863988202249	0.2736292580438054	2.0628983189633168	0.7704456500172638	0.6326932272312629
340.0	1.87894958391098	-0.9130393582583549	-0.21696269131173646	1.9567431419335675	1.6545275439927505	1.1803730885507697	2.0703589282305286	0.4226776556040982	0.47595415127206747	1.7727262518252753	0.28603507663891053	0.4677293019495728	0.8575653603774263	0.15033927382037943	0.3798385859743408	2.9770160289239405	0.5544693847381856	0.5636098715523705	1.7601230094949707	-0.005303075416741083	0.30541742143916506	2.1039273207730926	0.7771818723552452	0.6692135624608324
350.0	1.9134663257219824	-0.9334005828526393	-0.20885022432540934	1.9950675693999758	1.690001304134789	1.2395077945708006	2.1160531551673074	0.44279102408788173	0.5140123472385466	1.8003355119928084	0.2809563745116792	0.4964560039730559	0.8859328490940294	0.14895119396757459	0.4070891911829324	3.021435313975386	0.5701723575014	0.6028775502210845	1.7954395738648374	0.003799956540611318	0.337233269279004	2.1415994343926785	0.7820289360266794	0.7041866161418262
360.0	1.945575461660805	-0.9523681971195159	-0.20061491390736966	2.030025654798572	1.7222191292118858	1.2969660175469808	2.1586019406322867	0.4614776325237253	0.551754082561203	1.8253152221669877	0.2754791515080195	0.5239960931827308	0.9124929632037552	0.14640480858536942	0.4342068995355421	3.061901721925082	0.5852377331316733	0.6407501907975782	1.8281508289516566	0.012763410076384245	0.36898043698722477	2.1760650774795733	0.7850774805384024	0.7375700486295209
370.0	1.9753512415666188	-0.9699171923002919	-0.192244620594642	2.061898127238349	1.7511822012827665	1.3526394265966812	2.1981785985682056	0.4786352700531707	0.5889909586848949	1.84784394761164	0.2697257343270173	0.5504356553108138	0.9374204783591585	0.14277576355111365	0.46119416796197715	3.0985925063647852	0.5996163969513448	0.6771308659373294	1.8584622745751411	0.02151555903770366	0.40058333650583144	2.2074652509838333	0.7864416991933322	0.7693502937266913
380.0	2.002868990655568	-0.9860301433661753	-0.18371356751789752	2.090978138813429	1.776905930150518	1.4064336891552964	2.234994482524619	0.49415695911726276	0.62556279102147	1.868077293097192	0.26382910807560145	0.5758609926178443	0.9608915943551652	0.13814532780463842	0.48803245025093006	3.1316968329972914	0.6132599436437716	0.7119712820054236	1.886598612756425	0.029963239318596423	0.4319778456724342	2.2359327397684945	0.7862681689552508	0.799530390419371
390.0	2.028196181204626	-1.0007060189706354	-0.17496959654347616	2.117548231246627	1.7994415207463679	1.4582806968771065	2.269255420453259	0.5079881795058829	0.6613457700523014	1.8861581698711685	0.2578908524732816	0.600375199533014	0.9830734596261234	0.132585528547548	0.5147421666476766	3.1613944949673876	0.6261478655162762	0.7452367866370877	1.9127787568536945	0.03803144135321908	0.46312832355790146	2.26158705157289	0.7847023131489846	0.8281370959302029
400.0	2.05139193057958	-1.0139521286550588	-0.16597479086082467	2.1418740166233654	1.8188368419207535	1.5081416717874394	2.3011741950818916	0.520068797669528	0.6962308383596718	1.9021984576749134	0.2520064266201483	0.6240815026910705	1.0041203365050786	0.1261585723022194	0.5413350221559029	3.18785300946867	0.638257727100504	0.7769159093043078	1.937227570743376	0.04562146733428504	0.49398748790207464	2.284513106901029	0.7819048350124802	0.8552268144008921
410.0	2.072495517931242	-1.0257844587754832	-0.15666771590206285	2.164212175720709	1.835160219093747	1.5560016367556042	2.330952409557991	0.530371303238401	0.7301503583161132	1.9162924728875517	0.24625152672617545	0.6470900102999243	1.0241728188221157	0.11891043564934498	0.5678406537325942	3.2112246368614143	0.6495946864154702	0.807026562082981	1.9601384631965322	0.05263749128926784	0.5245251518274765	2.304801542107979	0.778045456352729	0.8808873995031568
420.0	2.0915500424489415	-1.036240539950736	-0.146990547389769	2.1847902567651367	1.848474949711347	1.6018576306028585	2.3587752847036696	0.5388809918531993	0.7630601624277342	1.928525852372496	0.240663690940286	0.6694966194699684	1.0433505107685632	0.11087390066056775	0.5942746476465394	3.231657785383854	0.660150287821356	0.8356088901666556	1.981692266611067	0.05897838782091327	0.5547163971384603	2.3225307573160654	0.7732708706144792	0.9052093978812602
430.0	2.1085970656488913	-1.045371724946057	-0.13689949831380543	2.203821539960972	1.8588497942642082	1.6457224989265093	2.384799984071519	0.5456041806756695	0.7949312501694521	1.9389955416877092	0.23525220898952381	0.6913842088073091	1.0617730738061688	0.10205079919103656	0.6206470871714678	3.2492851821706656	0.6699383912827951	0.8627098849092317	2.00203931444573	0.06454582020350488	0.5845265529548263	2.3377982815703584	0.7677150155898597	0.928296406579409
440.0	2.1236598822936696	-1.0532241732310252	-0.12633734617589973	2.2214890154313123	1.8663769547916784	1.6876397545478832	2.4091652563005654	0.550573413572721	0.8257631895348991	1.9477688372107318	0.2300291869213859	0.7128513138464159	1.0795290270468496	0.09245821443717542	0.646967791908056	3.2642223116333096	0.6789859795812467	0.8884206578821594	2.0212961361711965	0.06926357237970251	0.6139193891540732	2.350688864978129	0.7615165950064388	0.9503018423375864
450.0	2.1367751355712636	-1.0598658574507098	-0.11528602422935164	2.237943718150346	1.8711279119817683	1.727665812294996	2.4319793957928053	0.5538236513548644	0.8555597450808597	1.954924337000316	0.2249630799388576	0.733966259202393	1.096702863768681	0.08207038007759924	0.6732180167101272	3.276570724487512	0.6873203348900232	0.9128338879765983	2.039554283475097	0.07303847055374268	0.6428406938140604	2.3612972755285333	0.754787910713846	0.971370946846909
460.0	2.1479665524368436	-1.0653488486333482	-0.10372889284903637	2.253307592499047	1.8732081481429852	1.765874436497896	2.4533047694167154	0.5554392118881397	0.884355320845942	1.960543399793243	0.22002399389568217	0.7547836515076276	1.1133436439515345	0.0708839343769151	0.6993807735620949	3.286425628983467	0.6949959794639664	0.9360561510960939	2.056845469381546	0.07582942982818708	0.6712360571140215	2.369743647382073	0.7476337078428723	0.9916663185219937
470.0	2.157280916661954	-1.069752231580244	-0.09168872587109449	2.267670499627877	1.8727012237150618	1.8023393093149833	2.47319469793264	0.5554939583593762	0.9121540698616395	1.9647079180264262	0.21514426146889598	0.7753477229902039	1.1295028448962685	0.05886961736444493	0.7253995816939612	3.2938715773511933	0.7020443254097086	0.958193458390127	2.0731903212677523	0.07758401135690918	0.6990180755815085	2.3761522678277043	0.7401186114228168	1.01134592283893
480.0	2.1647464269766874	-1.0731353034659523	-0.07919661645883498	2.2811054828047093	1.8697220071138545	1.8371469966372518	2.491660855235726	0.5540945221447986	0.9389885349888085	1.967504673233893	0.21027478387654583	0.7956800363910304	1.1452065017527029	0.04602067473610911	0.751201635053491	3.298983135802578	0.7085252101912834	0.9793724077949825	2.088561108416013	0.07829376989764737	0.7260988838276718	2.380666099832074	0.73231070988706	1.0305729348201573
490.0	2.1704108230672174	-1.0755616468942304	-0.06632148705979375	2.293645810570707	1.8643994749865431	1.8704183056234123	2.508686503852076	0.5513685942778149	0.9648957739650373	1.9690284320168072	0.2053558671365247	0.8157934010714931	1.1604501554053355	0.032341906219663916	0.7767102511999636	3.3018459784111114	0.7144964772766537	0.9997188560396086	2.1029036109467034	0.07797115207673584	0.7523783530587543	2.383438358362528	0.7242637388582459	1.0495200417860115
500.0	2.174330517870582	-1.077087379285886	-0.0531551982297586	2.305305404590038	1.8568737124949475	1.9022516379543364	2.5242368448424695	0.5474530458164845	0.989900025382791	1.969381031058833	0.20033715440913766	0.8356686419237026	1.1752281822430803	0.017850084760987893	0.8018059299908327	3.302536670407262	0.7200225185672613	1.0193561263596869	2.116138685745454	0.0766600837867412	0.7777415186115201	2.384640618263585	0.7160143103938532	1.0683279457822006
510.0	2.17657310065608	-1.0777728473479289	-0.03982977481062199	2.316077118008425	1.847322894216827	1.9327697057851745	2.5382711052147835	0.542508109119732	1.014035400564883	1.9686607796466353	0.1951785572098648	0.8552609506834836	1.189506542752608	0.002591999156845882	0.8263610225481494	3.301150761378293	0.7251709656893265	1.038398915846463	2.128171284432168	0.07443030984276909	0.8020582928215996	2.384453026129973	0.7076047498619968	1.0871369598934577
520.0	2.1772047420865164	-1.077650120085445	-0.02648099069463715	2.3259374800041543	1.8359307181055287	1.9620856269280622	2.5507268678211505	0.536696399679134	1.0373314330707692	1.966969386063765	0.18987091451379473	0.8745169509708992	1.203232107746014	-0.013354007157865253	0.8502423348059592	3.2977853609458343	0.7300120217746461	1.0569542068899989	2.13888783798421	0.0713847327368951	0.8252168399257135	2.383058548775458	0.6990753333612182	1.106051220068169
530.0	2.1762966472953655	-1.076764953950058	-0.013289651283523623	2.3348620501954604	1.8229037049448535	1.990301256335239	2.561544384422793	0.5301885774467088	1.0597923247408874	1.964410073343163	0.18440584228294737	0.8933519911614007	1.216335366740854	-0.029890661183950718	0.8732871395065321	3.292558110708541	0.7346055741941551	1.075101738293485	2.1481699569583457	0.06764013431209977	0.8470821123019657	2.380650417072241	0.6904592766086798	1.1251403267351843
540.0	2.1739517459056423	-1.0751443459470207	-0.0004535463299601862	2.342805661638572	1.808484299999904	2.0175245534980166	2.570674903733163	0.5231588972617757	1.0814374511631344	1.9610870994237075	0.17882448783145805	0.9116561905950386	1.2287319657786944	-0.046877272437243746	0.8953361291497617	3.285613242969336	0.7390225315466911	1.0929066194493229	2.1559170725764205	0.06333255565171053	0.8675251822491704	2.377413548383658	0.6818264673137266	1.1444543523593587
550.0	2.170252374662069	-1.0728221367076274	0.011841355049829362	2.349722216579556	1.7929317351761174	2.043857907669047	2.578062394372913	0.5157879361273018	1.1022872902516228	1.957090398994974	0.17317136616853968	0.9293249458415525	1.2403201904514207	-0.06414823818658949	0.9162427316694081	3.2770905459056685	0.7433184956258655	1.1104277231549078	2.1620126714520262	0.05861302218898054	0.8864536240926427	2.3735279455412854	0.6732395052235731	1.1640071313540818
560.0	2.1653048160267168	-1.0698141981525389	0.023384227512050167	2.3555704739188252	1.7765106268117234	2.06938251463278	2.583672047464052	0.508248188804243	1.1223510639260326	1.952518130704726	0.1675215047546831	0.9462194627228775	1.2509831947356613	-0.081514224265582	0.9358599527266293	3.2671740143828507	0.7475488697092515	1.1276782424593335	2.166366589477198	0.053643632127953936	0.9037722498000275	2.369174122469199	0.6647735803019964	1.1837653543471147
570.0	2.159215249076961	-1.066131539173297	0.03396433613922364	2.3603088741216594	1.7595035728593282	2.0941635914340173	2.5874851074128147	0.5006944694528885	1.141627140980897	1.947452884649823	0.16198865726548442	0.9621959734462648	1.2606071419859688	-0.09875171253405474	0.9540465693407555	3.2560442151405837	0.7517575303327562	1.1446499402997026	2.1689094567645024	0.04858451327473735	0.9194049892695602	2.364507441949321	0.6565310037030292	1.2036558826616484
580.0	2.1520885265360072	-1.0617925406256576	0.043384256892530795	2.3639160487524338	1.7421969076097676	2.118241308475496	2.5895055387176678	0.4932754778337787	1.1601059265279987	1.94197383493296	0.15668866316860636	0.9771073544482645	1.2690686307654142	-0.11563759503147727	0.9706850851354947	3.243909837062794	0.7559849699001084	1.1612996652099186	2.1695908585633745	0.043587127413060464	0.9332970562373526	2.3596810546430946	0.6486202274598181	1.2235680664084396
590.0	2.1440433982347846	-1.056813436769771	0.05146092357389123	2.3663782941114873	1.7248702076462292	2.14164375980487	2.5897663302440392	0.4861185977182147	1.1777824669946284	1.936153793218995	0.1517531343355324	0.9908046839534388	1.2762450425154497	-0.13193354512712321	0.9856779511211615	3.231000437032582	0.7602519782273915	1.1775669774542996	2.16839777632221	0.03879015471836206	0.9454242353598088	2.3548273838730363	0.6411599774762778	1.2433578611396376
600.0	2.135192635686892	-1.0511949723868526	0.0580411581727318	2.3676915839771153	1.7077998099943474	2.1643676755248	2.5883159208771653	0.4793381190278295	1.1946382285779857	1.9300543584519876	0.14733821883816392	1.003151281919057	1.2820268857788424	-0.14739343338161395	0.9989643100195297	3.2175359203381624	0.7645840598137393	1.1933541448586866	2.165334538954505	0.034328585077793385	0.9557866722686748	2.3500620541819988	0.6342870528795322	1.262851636703998
610.0	2.1256543070054037	-1.0449625141942724	0.06298030667773234	2.3678782760157153	1.6912502585247426	2.186382445033205	2.585233476177617	0.4730251482058009	1.2106401335212607	1.9237386175331952	0.14358637850486616	1.0140064083606162	1.286317238376665	-0.16178506670549078	1.0104882997063704	3.2037550022300216	0.7689840571390584	1.208540135742345	2.1604475792357927	0.030304227212685397	0.9643987956115537	2.34548501282106	0.6281376259719388	1.2818387814833128
620.0	2.115532697902106	-1.0381211504824948	0.06618943355882013	2.3669726934649273	1.6754483523773775	2.2076406377296	2.580618525900989	0.46725155670985674	1.2257547416769672	1.9172483005397534	0.14064206629821807	1.0232684909997884	1.2890413102271456	-0.1748865610064529	1.0202532730063059	3.189872081203275	0.7734484842891688	1.2229846382225311	2.1537994162631664	0.026806850884761892	0.9713104538520924	2.3411747150645126	0.6228439681650427	1.3001103014571802
630.0	2.1049474049289505	-1.0306951948289778	0.06760175565358634	2.3650283003680537	1.660608698615624	2.2280738028679803	2.5745922819243847	0.46207372920937495	1.2399422183114988	1.9106381014512916	0.13863371923984127	1.030843697279353	1.290153762074092	-0.18649588951824256	1.028278468506286	3.1761065018594974	0.7779621948254656	1.236533203626504	2.1454977405414777	0.023897781497445175	0.9765906102187397	2.337193596784358	0.6185376559021489	1.317436416760486
640.0	2.0939987216937817	-1.0226967598739287	0.06719541736590051	2.3621211288605224	1.6469048496500007	2.2475729260575705	2.5673003798343146	0.45751520390018546	1.2531414307151274	1.9039422403180712	0.13769348347031177	1.0366637394767035	1.2896378676931646	-0.19643639532444118	1.0346218301295722	3.162651662758758	0.7825073192539426	1.2489982631697327	2.135667433316213	0.021615823354665505	0.9803192690484374	2.3335865968687877	0.6153462828143357	1.3335803450510952
650.0	2.0827877711321108	-1.0141628995056646	0.06497693351069748	2.3583355057410964	1.6344931579393793	2.266026944071323	2.558896998570003	0.45359970663381716	1.2652836325704473	1.897195635329935	0.13791224974836663	1.0406935334081997	1.2875117442879032	-0.2045707194309149	1.0393538289440194	3.149675136376605	0.7870630341875596	1.2602064770585641	2.124466165778142	0.019982514508977034	0.9825901881067542	2.3303695788652607	0.6133717332857936	1.3483182363135546
660.0	2.0714029552691287	-1.0051195191735938	0.061007903287638984	2.35377981352034	1.6234726528489227	2.2833073789863203	2.549555614024677	0.45032048846083966	1.2762996982236634	1.8904254889351881	0.13936574957987907	1.0429359833926297	1.2838355846895948	-0.21079008951364306	1.0425917594137872	3.1373132289819994	0.791591906443231	1.2699763874930474	2.1120605505668464	0.018991342575332876	0.9835185204458855	2.327559611155176	0.6126997679591801	1.3614431676498617
670.0	2.059948467475819	-0.9956324869254859	0.05537252193709208	2.348577842897661	1.613925289252267	2.2992586619374817	2.5394617911091326	0.4476673104805198	1.2860973200187846	1.8836779243791781	0.14207723991836907	1.0434122079158679	1.2787178299291289	-0.21503372624856806	1.0444508399472319	3.125685203652612	0.7960471317741608	1.2781248276416233	2.0986624290075198	0.018606835096069405	0.9832102143070461	2.325154183533599	0.6133877956176654	1.3727550069356924
680.0	2.0484918710617697	-0.9857211063272877	0.04820463486123031	2.3428466119046836	1.6058929471810035	2.3137364959242803	2.528800150160185	0.4456344553494265	1.294604476792454	1.8769573452210588	0.14607322003353748	1.0421839287782761	1.2722842960828504	-0.21726202044556495	1.0450750729534133	3.1148491191572747	0.8004108033909819	1.2845013169597679	2.0844773101959913	0.01881704951608397	0.9817865649745878	2.3231103670611484	0.615473735046207	1.3821026305602193
690.0	2.0370975000537612	-0.975454048468525	0.03966251450102657	2.3367080248008683	1.5993939425894426	2.3265995152251118	2.5177535119618875	0.44419454560569993	1.3017307211853517	1.870271352800953	0.15132938189290357	1.0393571672153	1.2647022098781204	-0.21749010842271146	1.044629943546341	3.104823164622979	0.8046464598151654	1.2889615575980238	2.069725422592478	0.019558579615446714	0.9793601448071323	2.32136943903201	0.6189764460423385	1.3893755324181785
700.0	2.025825877123669	-0.964898639201613	0.02994431637148633	2.3302962125230735	1.5944158886779456	2.337704993278486	2.5065148286369707	0.4433133030410172	1.307402072958847	1.8636259387855354	0.15779983789867563	1.0350604171859663	1.256175886436927	-0.21576124969239063	1.043275184314916	3.0955966269898245	0.8087168630558327	1.2914061156649572	2.0546443877155585	0.02077155476217141	0.9760556847717414	2.319860976148284	0.6238789808372209	1.3944915461865433
710.0	2.014724067072754	-0.9541076904261282	0.019257509286899042	2.3237270484136983	1.590917965976502	2.3469115976444623	2.495260724460551	0.4429718440047203	1.3115415914924073	1.8570117477693506	0.165411225552472	1.0294354885465833	1.2469171397900798	-0.21214907346414122	1.0411829678821733	3.0871196473915012	0.812601839637218	1.2917339377869366	2.0394663182932686	0.022402354909825714	0.9719879885625899	2.3184864830065988	0.6301424165458956	1.397392129157514
720.0	2.003838574966579	-0.9431701145647262	0.007844186954036323	2.317129631928937	1.5888495329775068	2.3541346149738875	2.48419060747434	0.44314094407945553	1.3141050075000709	1.850410029409287	0.17405493672320635	1.02268173884625	1.2371774387492704	-0.20677246369460509	1.038530001471326	3.0793151816182123	0.8162801728583713	1.2899303657706003	2.0244496036580815	0.024377506778113595	0.967277693325386	2.317129899182962	0.637700767599193	1.3981112658469599
730.0	1.993203154198237	-0.932164715696267	-0.004041168628941737	2.310616520536955	1.5881444815379822	2.3592749777303825	2.4734728352946473	0.44379971435619114	1.3150438476264183	1.8438029314595648	0.18360963660428953	1.0150009562797921	1.2272058239290067	-0.1997625737507073	1.0354805576212762	3.072079374144204	0.8197379224896635	1.2859915922464598	2.0098300160667217	0.026637887921514284	0.9620355033007391	2.3156700413133415	0.6464655457765565	1.3966930037482084
740.0	1.9828468132244932	-0.9211770511860875	-0.01614846883873981	2.30429398492347	1.5887150567442665	2.362283881182875	2.463284958301532	0.4449191687265742	1.314345054164997	1.8371532157521413	0.19393423344100663	1.0066053170951113	1.2172659743997793	-0.19128304176308067	1.0321931615846363	3.06528272129534	0.8229654457796206	1.2799646457591898	1.995854320072394	0.02910687540782006	0.9563630624683149	2.3139606308305694	0.6563382148468018	1.3932414651011855
750.0	1.9728026939136403	-0.9102919224986793	-0.028197169842822858	2.298237068670255	1.590457634845144	2.3631383940137796	2.4537832630580914	0.44646198463144543	1.3120267119503597	1.8304178766411932	0.20488104655419231	0.9977324127150816	1.2075971979122593	-0.18151959049498562	1.028835343027307	3.058793502175114	0.8259603091648109	1.2719439445171266	1.982745754494413	0.03171701290874227	0.9503822484731153	2.3118542447584485	0.6671930832163608	1.3878984256899
760.0	1.9630726119583704	-0.8996020198664512	-0.03992264959207612	2.292505482454747	1.5932641228384608	2.3618517251892612	2.4451038017445934	0.44841557664087234	1.3081312508253884	1.823527433608188	0.21626697019091978	0.9886157758457657	1.1984320746259607	-0.17067590085673787	1.0255381417582987	3.0524398359229235	0.8287256303614049	1.2620798713420094	1.9707150065329717	0.03441203932568657	0.9441977273820005	2.3091670819049384	0.67887759494709	1.3808474005623368
770.0	1.9536751063672408	-0.8891891130122506	-0.051049473727408486	2.287151052632626	1.597005754161548	2.3584673428373737	2.4373926757244098	0.4507339783860651	1.30273372330852	1.816411850478688	0.22793138170739546	0.9794977893910202	1.1899774428093177	-0.15896410410199938	1.022443139034748	3.0460847741010446	0.8312636757193266	1.2505530612671492	1.9599598960239017	0.03712817646532072	0.9379207653382873	2.305740673217325	0.6912379469026487	1.3723086852409843
780.0	1.9446208958692852	-0.8791377780320422	-0.061318439816602725	2.282206526547427	1.601543758049599	2.3530760585744797	2.430777443485933	0.45338279647853974	1.2959453592941281	1.8089926080756709	0.2396903736752155	0.9706160330924948	1.1824182061226636	-0.1466115915816336	1.0196766297616102	3.0395865644272195	0.8335792639410821	1.2375896390192525	1.950664913572406	0.039815956192171105	0.9316747131208943	2.3014031329217017	0.7040894436652989	1.3625212596480067
790.0	1.9359216739658842	-0.8695321975379523	-0.07047812508948861	2.2776677568323214	1.6067348014707998	2.345806584577381	2.425359091503862	0.4563073247563749	1.2879056070273713	1.8011818868159075	0.2513752387897352	0.9622100857864502	1.1758959329879115	-0.1338433427907678	1.0173575024697268	3.032811410912202	0.8356707038802739	1.2234526040229259	1.9429732561351145	0.04241165871460933	0.9255683456175605	2.295992915730302	0.7172598314684671	1.3517736435554852
800.0	1.9275891846541153	-0.860433462614339	-0.07828621564738396	2.2735275993549653	1.6124093360894256	2.3368234365721072	2.4212384277504193	0.4594427958930178	1.2787871688243304	1.7928892135959211	0.2628244197747799	0.9545134490618986	1.1705205811574786	-0.12089233064113782	1.0155908971659016	3.0256542254987315	0.8375418784201102	1.208444757298543	1.9370122789920814	0.044864711925064846	0.9197242585739783	2.2893641134771348	0.730558597472903	1.340366440013888
810.0	1.919623143598409	-0.8519000399012563	-0.08452660577069364	2.2697613723218666	1.6183854728140719	2.3262988632517114	2.4184965955865083	0.46272754287131945	1.2687750092827441	1.7840140192474072	0.2738641927215289	0.947729610047531	1.1663613000086492	-0.10798822555824852	1.0144604571334714	3.0180212412155774	0.839183865432469	1.1928714365043687	1.9328710408236571	0.047139072671137316	0.9142567398547584	2.2813840434859047	0.7437675823152631	1.3285893800888624
820.0	1.9120242065603956	-0.8439787255517662	-0.08899393399257903	2.266301439240774	1.624470656664621	2.3144471572156453	2.4171804589242445	0.4660767276892981	1.2580881231542154	1.7744478717576786	0.2843440043430946	0.9420596133322204	1.1634330758181324	-0.09535442430795148	1.0140648329410853	3.009831466659031	0.8405827928163152	1.1770535175504362	1.9305862506195854	0.04918760823259907	0.9092858737097883	2.2719369207236406	0.7566832432801739	1.3167587208197278
830.0	1.9048043511449184	-0.8367043381528945	-0.09152033510832822	2.26308381493	1.630465758014348	2.3015129077056993	2.4173304079026168	0.46940055898351146	1.2469638479579122	1.7641031170011283	0.2941234900446331	0.9376792385814441	1.1617213775235211	-0.08319949919257141	1.0144747826804774	3.0010485104973235	0.8417156319652463	1.1613316007338361	1.9301754485062883	0.05097389830459608	0.9049336538572181	2.260946219921583	0.7690955159838272	1.3051795179039596
840.0	1.8979536187702477	-0.8300936016904461	-0.09196044587319942	2.2600246449922152	1.636153072488233	2.287732305332006	2.418945407401417	0.4725950082908029	1.2356354927735234	1.7528905518590843	0.3030757738598442	0.93473783197655	1.1611647433333114	-0.07172727842411779	1.0157608980367723	2.9916410771974093	0.8425546538763143	1.1460153506905308	1.9315974342922873	0.05246692032208664	0.9013015026299825	2.2483594129833837	0.7807879740183119	1.2941472376723833
850.0	1.8914664113580741	-0.8241449436341359	-0.09020820673510507	2.257039538096065	1.6413129539030176	2.2733706830312643	2.4220091324924176	0.47556419458898735	1.2243506230141024	1.7407391989662129	0.3110824665178481	0.9333604456389699	1.1616707568546127	-0.06111244304624675	1.0179811491590056	2.9816127193604127	0.8430596262080977	1.131415914426206	1.9347792320853823	0.053648495731703466	0.8984967454855437	2.234165964008792	0.7915471429020058	1.2839381530322416
860.0	1.8853473098724205	-0.8188327434719094	-0.08618396127433302	2.2540195867656307	1.645723172087053	2.258680846615285	2.4264779744985314	0.478205162180522	1.2133385735142974	1.7275903919704199	0.31805309804705595	0.9336513078750657	1.1631152519798664	-0.051515675809280355	1.0211862683970632	2.970984897845425	0.8431981627756954	1.1178125482597507	1.9396103234239934	0.05450824425502604	0.8966033194643854	2.21838477980542	0.8011741800663719	1.2748135138544323
870.0	1.8795865423625566	-0.8141409061005795	-0.07984742198087375	2.2508685895690848	1.6491798682677359	2.2439230185056864	2.432278725424535	0.480404005373137	1.2028312679097013	1.7134114424880555	0.32391575294495023	0.9356804874776482	1.1653464862553482	-0.043058392364672675	1.025417732161126	2.9598046164304845	0.8429070577562877	1.1054611437853072	1.9459418767830456	0.055032360311849285	0.8957003296489553	2.2010780398827636	0.8094835499021239	1.2670046291082773
880.0	1.874187414998294	-0.8100319507749362	-0.07120932230747895	2.247476785400474	1.6514704802168396	2.2293452432117826	2.4393223942155413	0.4820599823575651	1.1930346461237153	1.69818447015076	0.3285988309669014	0.9394806105745731	1.168184836424624	-0.03584677748421563	1.0307063520996458	2.948146658682684	0.8421209864836855	1.0945645035829525	1.9535989115102264	0.055219535469319445	0.895846806296454	2.182338865355224	0.8162892177225062	1.260696915925803
890.0	1.869123243671529	-0.8064445971055227	-0.060315314432521916	2.2437293261470126	1.6524155127036895	2.215158591890219	2.447466260068551	0.4830828630109383	1.184126614229223	1.6819078905577902	0.3320759624638392	0.9450409131684565	1.1714421636697439	-0.029950525015429098	1.0370593881739318	2.936058890684861	0.8407948676176457	1.0852771191934403	1.9623583645408051	0.05507427395055262	0.8970694743670359	2.1622787203081435	0.8214602994031787	1.2560355541222077
900.0	1.8644004470407103	-0.8033149286216713	-0.04724890005130486	2.239534120980769	1.6518504413325632	2.2015935591484217	2.4565852054256383	0.4833849272948484	1.176275739842703	1.6646179460919457	0.33433535366391365	0.9523407412263128	1.1749275254288813	-0.025400487516068212	1.044503970538899	2.923647990107741	0.8388622092281425	1.0777143677125065	1.972010604844309	0.054617708965358204	0.8993964491317964	2.1410543768655623	0.8248652287257416	1.253143024118466
910.0	1.8599988149330715	-0.8005793172122467	-0.03215925536253427	2.2347957092437105	1.6496503958455198	2.18882988550437	2.466513872315552	0.4829048156230305	1.1695986984674445	1.6463593955639795	0.33537803234552566	0.9612950482399358	1.1784402954782036	-0.022203247625267316	1.0530115354924718	2.9109999873512833	0.8362710446425279	1.0719306783512659	1.9823124424816883	0.05386942164135986	0.9028029997397097	2.1188292838977465	0.8264167147881456	1.2520769842006823
920.0	1.8559021638964992	-0.7981633845180699	-0.015213427581028902	2.2294417485358125	1.645717152498358	2.1770297124258806	2.477077278851042	0.4815858098921158	1.1641939687647582	1.6272122128298843	0.33523677984799094	0.9718014850434606	1.1817987578219349	-0.020338541550031213	1.0625670635774023	2.898208874829815	0.832979730431444	1.067931462124494	1.993028509086138	0.05285003305562215	0.9072581722378953	2.095786993673061	0.826066886085372	1.2528636829539483
930.0	1.852106132144172	-0.7960033607607107	0.0033728773000357938	2.2234014687234485	1.6399952982565102	2.1663277693279888	2.4881074199074624	0.47938065967632987	1.1601230060775045	1.6072629468117592	0.3339660014958761	0.9837184160925472	1.1848190805959895	-0.019740034162969825	1.0731292198076914	2.8853843011776417	0.8289319908152479	1.065672071219933	2.00392534972474	0.05158028793464776	0.9126986760032674	2.07212359601678	0.823802110665724	1.2554842343075845
940.0	1.8485871757144452	-0.7940344909998494	0.023366949700703462	2.21662729180612	1.6324683366073114	2.1568247210461666	2.499424755710579	0.4762651871795062	1.1574145605921504	1.5866123503059528	0.3316365782883056	0.9968856813981835	1.18734810045654	-0.020333239236562512	1.084644813126005	2.8726086511198594	0.8241027587365297	1.0650688894587876	2.01478696296942	0.05008508834212475	0.9190508830264535	2.0480181785104996	0.8196468695468041	1.2598764386082024
950.0	1.8453467871469773	-0.7922081570574384	0.04447700933410978	2.2090801018708315	1.6231562209205124	2.148594992759815	2.5108608240125294	0.4722225021951541	1.1560607549762434	1.565383512273204	0.3283315269889243	1.011094317010617	1.1892528630111794	-0.02202511689134021	1.0970368991724981	2.8599778357962884	0.8184679753550791	1.0659762745867727	2.0254241297838536	0.048372017719787955	0.9262018398706661	2.023654922702341	0.813667605400739	1.2659309739527869
960.0	1.8423654355790349	-0.7904740777306708	0.0664036027904283	2.2007557607965937	1.6121209035491535	2.14168702760063	2.5222660665964	0.467257115096887	1.1560287083683651	1.5436944568405728	0.3241555416582321	1.0261265074099313	1.19042751510553	-0.024701627230021977	1.1102147404706484	2.8475738194812763	0.8120256676011947	1.068228983851693	2.0356640277429032	0.04645930574370339	0.9340296211810752	1.9992129267596215	0.8059652435844673	1.273512648325034
970.0	1.8396438934245942	-0.788802494846441	0.08883745488206361	2.191651347699775	1.5994758772443702	2.136143178682735	2.5335069205739584	0.46138344363518957	1.1572837432673029	1.5216692892416879	0.3192331142845005	1.041750612271647	1.190799941989748	-0.028228806828360126	1.1240808770040676	2.8354666212164052	0.804783926766333	1.071652531935007	2.045384441175129	0.04434391151854997	0.9424088210979796	1.9748350296112642	0.7966987675029328	1.282472940973262
980.0	1.8371586550202967	-0.7871864730845177	0.11146224675677263	2.181788841203113	1.5853289437506923	2.1319431088316483	2.544470418395107	0.4546021546455555	1.1597280621739217	1.4994125847026194	0.31367376408347847	1.0577275805734425	1.1903291094179251	-0.03249155121995841	1.1385219858916482	2.8236950984314446	0.7967409445039991	1.076019357381417	2.0544809391894945	0.04200584478004987	0.9511894081361477	1.950642862047724	0.7860158332276042	1.2926171720432393
990.0	1.834908972817316	-0.7856239549227068	0.13396036837865	2.1712132138397418	1.5698411180624587	2.129063225621647	2.5550766374880434	0.4469407466485555	1.1632784501857532	1.477042187163675	0.3076078552039605	1.0738001959742582	1.1890044800529158	-0.03736578260810383	1.1533887448426299	2.8123133603038206	0.787933444704674	1.0811333797684808	2.0629097600506103	0.039413596545116746	0.9602233270031895	1.926736047830081	0.7741297345214485	1.3037433729771157
1000.0	1.8328851732745752	-0.7841344251879359	0.15602235376820128	2.159979787573995	1.5531887319968198	2.1274802209067754	2.565270000003852	0.4384220004180732	1.1678342367158263	1.4546540645116464	0.3011636429311818	1.0897360314365785	1.1868528714069655	-0.04273653589666881	1.1685541925676606	2.8013393092373273	0.7784005118889911	1.0867846982910514	2.070645004974635	0.03653597817619944	0.9693707624150435	1.9031942541723157	0.761245999658255	1.3156491315088519
1010.0	1.83108716657657	-0.7827431155759015	0.17736258080107833	2.1481799308660383	1.5355528559124292	2.1271245795556037	2.5750467391983927	0.4290750898018942	1.1732760616408535	1.432339247100035	0.29446221868870615	1.1052995421477099	1.1839296541995878	-0.048495009772278476	1.1838661449618384	2.7908075466103135	0.7681862362309826	1.0927672725554929	2.077725107401708	0.03331797879382815	0.9784861879117269	1.8800702483463032	0.7475971791210906	1.328115452264405
1020.0	1.82950887894571	-0.7815003986440359	0.19771560559780577	2.1358954926698113	1.5171151755998402	2.1279379539118803	2.584398788656409	0.41890893099621646	1.1794891945218349	1.4101778023712013	0.2876196042336983	1.1202814109705435	1.1803214322402134	-0.054560912443777795	1.1991652010319052	2.7807059877506766	0.7573383240526238	1.0989137535018654	2.084194645566853	0.029685761740286965	0.9874377777074715	1.8573925990043973	0.7334109518803578	1.3409414954936885
1030.0	1.8281445267040575	-0.7804481970248668	0.21686197432332593	2.123244261557275	1.498085735620259	2.1298565844533557	2.593374497379309	0.40797111089307214	1.186366766409412	1.3882312447450984	0.2807508087277799	1.1345050609499672	1.1761309324943896	-0.06084364783049443	1.2143011941470876	2.771042145269039	0.7459307016749279	1.1050888701991648	2.0901494317068825	0.025582937645200077	0.996123796207919	1.8351681036518281	0.7189342266887427	1.3539358748818096
1040.0	1.8269891076972473	-0.7796420643660448	0.23460807771241732	2.110349754577683	1.4786317758309044	2.132779674353706	2.602037049140133	0.39628640439820717	1.1937737851041723	1.366553338483828	0.2739379231031698	1.1478104675125502	1.1714895674444001	-0.06728780975525402	1.2291153628567075	2.7618012855893825	0.7340164663625647	1.1111556521145407	2.0956912780693444	0.020939247986620058	1.004437517462126	1.8134034777983516	0.7043691111796869	1.366901870638527
1050.0	1.8260373896828614	-0.7791378699857263	0.2508293987159639	2.097356659149363	1.4589345587424565	2.136647953932687	2.6104704695930607	0.3838932829781992	1.2016170565601956	1.3451982252286276	0.26726322974729066	1.1601060595013268	1.1665360580995219	-0.07384383433709218	1.243476770039656	2.7529820011688955	0.721668059827211	1.1170603175344702	2.100950019785628	0.01567641570331643	1.0123162682811073	1.7920947288293998	0.689942002983115	1.3797118709503848
1060.0	1.8252932600177472	-0.7789821404418471	0.2654267954862651	2.0844038743818945	1.4391616527947446	2.141368016803312	2.6187667668653596	0.3708320692877016	1.2097964568920274	1.3242159534273112	0.2608033522218535	1.171299119031881	1.1614271613798	-0.08048088661960694	1.2572355917746996	2.74456839281464	0.7089726304987569	1.1227600602103482	2.106060482041944	0.009741888207332206	1.019717197482303	1.7712358149753609	0.6758443526217787	1.3922060723484104
1070.0	1.8247495112885528	-0.779209231077744	0.2783640151897762	2.0716617473383243	1.4194488917512345	2.146853479523142	2.6270462123044025	0.3571619121161411	1.2182074392607627	1.3036490754323928	0.25459872361521835	1.1813698513310973	1.1563161471048795	-0.08716880057853893	1.2702767822118872	2.7365677938641437	0.6959990594956077	1.1282480058676965	2.111164080877692	0.0030849308630405414	1.026613157375589	1.7508344643926106	0.6622447402903636	1.404283362578533
1080.0	1.8243905283902662	-0.7798329944031819	0.28964714024360416	2.059290528516792	1.3999168084233335	2.1530152222297687	2.635408296096262	0.3429381384362015	1.2267527428947893	1.2835418034558586	0.2486989411793276	1.190330705198671	1.1513440852654797	-0.09388534432832481	1.2824852752241112	2.7289812573540564	0.6828298754505527	1.1335575432208878	2.1163874078393037	-0.004324071800594377	1.032991773945254	1.730895796680946	0.6492929161783538	1.4158691011142295
1090.0	1.8242107295252024	-0.7808574824558654	0.2993322781594116	2.047459816709448	1.380676439930771	2.1597699777886334	2.6439512361127058	0.32825327165384227	1.2353598242275599	1.2639584040774619	0.24311903650456498	1.1982257245730537	1.146662652705897	-0.1006097044155925	1.2937821602019828	2.721818620854692	0.6695496058554091	1.1387424143227867	2.121848239533688	-0.012495819219204299	1.0388878949075493	1.7114566085106404	0.6371168025220446	1.4268943781837526
1100.0	1.8242010340054249	-0.7822606546832271	0.30752225392861604	2.036340451049615	1.361826204793575	2.167040616282722	2.652773415706046	0.313203300105835	1.2439461480738667	1.2449607259555202	0.2378844061263753	1.205160340047451	1.1424001476373569	-0.10732235505830685	1.304097212418295	2.7151107743170524	0.6562580928911802	1.1439011097594114	2.1276545347671023	-0.021411892572253136	1.0443372276020721	1.6925628108517004	0.6258250856836627	1.4373477071044056
1110.0	1.8243432992847015	-0.7840022301204026	0.31434613229114233	2.0260937276214173	1.3434378570476255	2.174737119802459	2.661949062148045	0.2978981834096522	1.2524444445439897	1.2266153504031188	0.23299968508242916	1.2112390893062426	1.1386712346752101	-0.11399946242989538	1.3133910098437753	2.7088836432546706	0.6430430881127545	1.1491152281425214	2.133883236868564	-0.03103910366768569	1.049390634986408	1.6742768039543874	0.6155004011961314	1.4472148187511529
1120.0	1.8246167373441389	-0.7859996182608628	0.3199765838896764	2.01688812136579	1.3255588138385763	2.182765291217092	2.671537565103977	0.2824722585578428	1.2607806640536292	1.209007143036153	0.2284648843922371	1.2166119082569393	1.1355889960168244	-0.12061985704031294	1.3216400618126412	2.703169128635653	0.6300139321572149	1.1544905460465937	2.140585454634331	-0.041297618785370416	1.0541150566196837	1.6566964714603791	0.6061906919659836	1.4565062226101637
1130.0	1.8250003581339058	-0.7881636916435122	0.3245910543168765	2.008855279264796	1.3082409087620888	2.191055821744057	2.6815649445951726	0.2670713658784186	1.2688940658659027	1.1922169925598114	0.22427982942049057	1.2214447233049555	1.1332369394053354	-0.1271455657745505	1.3288570097362578	2.697992199120068	0.6172741457460347	1.1601260839328593	2.147789386018193	-0.05209752147837077	1.0585768048070425	1.6399069743655548	0.5979439410993352	1.4652653029922336
1140.0	1.8254725604693982	-0.7903734573948662	0.32839882234865386	2.00213520308713	1.2915169107320916	2.1995077163154937	2.692042332953574	0.25185063073570635	1.2767277422408325	1.1763472522985592	0.22044872882676328	1.2259008658353734	1.1316841763287893	-0.13354832153792265	1.3350652058318222	2.6933998351903425	0.6049504839029785	1.166111205775656	2.1554978767932607	-0.06331993389336599	1.0628460087779217	1.6240319089070538	0.5907885365859132	1.4735320647718981
1150.0	1.8260174930624444	-0.7925138500879613	0.3315954309639591	1.9968261361793167	1.2754144865698345	2.208051643400434	2.702948770283396	0.23695601281571368	1.2842224671694202	1.161496236451882	0.21697371313402952	1.230162655910423	1.1309851819133376	-0.13979624806458102	1.3403189336320023	2.689418323855325	0.5931550511663853	1.1725216234118687	2.1636894180778463	-0.07484130564311348	1.0669815952107589	1.609185150467033	0.584735241343547	1.4813787149539581
1160.0	1.8266025543088926	-0.7944289431678779	0.3343816542638343	1.9930042627036728	1.2599585072318484	2.216586715720397	2.7142339824179413	0.22256505336405571	1.2913101535403466	1.147752287195344	0.2138647000762943	1.2343956999541126	1.131175376721664	-0.14584537015096558	1.3446820836725983	2.686054273028118	0.5820265420692428	1.17939764257654	2.1723106342909033	-0.08650196049648479	1.071035365718129	1.5954760511933777	0.5797942348754418	1.488857703794717
1170.0	1.827198366332555	-0.7959875611614899	0.33694166981914575	1.990734012887694	1.245166079014816	2.225035419599219	2.725831554261913	0.2088269680366468	1.29794044360963	1.135210905681281	0.21112651087733633	1.2387548936673687	1.132279896991391	-0.1516649441077641	1.348246422592131	2.683316258706641	0.5716841242456124	1.1867578989722318	2.1812896498805934	-0.09815206579749898	1.0750481404661982	1.5830268360615194	0.5759515564108411	1.496041309907412
1180.0	1.827783642889733	-0.7970391992832715	0.33943732192319004	1.9900205883351365	1.2310521032896802	2.2333037095326804	2.737644580379639	0.19589295229693918	1.3040476201562365	1.1239476079788904	0.20877904474660886	1.2433717728288523	1.1343081351360278	-0.1572336590637464	1.3511009449523355	2.6811784254396223	0.5622738301771506	1.1945848523948281	2.190539334252939	-0.10962920441447248	1.079034066588101	1.571922966204252	0.5731973673984158	1.5029908867750899
1190.0	1.8283346458869492	-0.7974538381701773	0.3419977689588604	1.990849595709555	1.2176362538311125	2.2413094896784806	2.74956333253644	0.18388937671187797	1.3095816680709222	1.1140288242979812	0.20685001927599242	1.2483422632648826	1.1372678023540153	-0.1625273216192398	1.3533491789529126	2.6795947971021654	0.5539227359663701	1.2028250551027204	2.1999620505949458	-0.1207755960488712	1.0829981530081794	1.5622385330736988	0.5715097547497205	1.5097552618011356
1200.0	1.8288343481893894	-0.797123467167132	0.3447291469709605	1.9931565452967475	1.2049318274166263	2.2489509648040342	2.7614524742244435	0.1729245308380165	1.3144756668218787	1.1055037791619458	0.20535641425038298	1.2537366758684556	1.1411617039225945	-0.16754177627027572	1.3551014836292736	2.6784817296048655	0.5467493465990004	1.2113754593195345	2.2094430945403105	-0.13145484952778325	1.0869123999293222	1.5540213306540407	0.570860913861786	1.5163756814341882
1210.0	1.8292597088287805	-0.7959641048922211	0.3476962448472004	1.996856743555581	1.1929787854705796	2.2561439309325673	2.773182903168224	0.16309997126331788	1.3186821958417185	1.0983905168991563	0.20432342644856905	1.2595829902952997	1.1459644715778137	-0.17227602661802507	1.3564580799686186	2.6777577374533075	0.5408772373352857	1.2201185574385018	2.21887478821472	-0.14152770207620358	1.0907427114416934	1.5472823551228088	0.5712217204372995	1.5228737273270263
1220.0	1.8295969655287654	-0.7939180070405031	0.3509399515116923	2.0018319831130613	1.1818013549143742	2.26280901316042	2.784609775264296	0.15447522890619347	1.3221520259314472	1.0926989815190482	0.2037749919942724	1.2658919541952873	1.1516779036693063	-0.1767567137737891	1.3575202474297288	2.6772905447213167	0.5364154993341667	1.228916302075973	2.2281483490257625	-0.15088660892786768	1.0944270546770603	1.5420080759591501	0.5725546448083735	1.5292828485928518
1230.0	1.829840543364079	-0.790973224134204	0.354448883963673	2.007917897426418	1.1714370365542648	2.268849268509192	2.795583747412131	0.1470873634886792	1.3248269643166717	1.088407203850659	0.20372383182696718	1.2726143988197416	1.15826779478551	-0.1810193736894185	1.358367573295389	2.676946683804097	0.533448753814976	1.2375820022553974	2.237151524348087	-0.1594429369080182	1.0978863738614972	1.5381484007940274	0.5748081220903943	1.5355797792981447
1240.0	1.829991244453034	-0.7871564986741567	0.35819777638034683	2.0149224950215867	1.1619277233405874	2.274181594014935	2.8059663657502365	0.14094259965439435	1.3266645036700881	1.0854627450227605	0.20417784344667958	1.2796859147287385	1.1657158641039502	-0.1851064109450468	1.3590777859126726	2.676556000362547	0.5320335752969364	1.2459303870878295	2.2457934435599554	-0.16714096555836033	1.1010425674479385	1.5356051375327848	0.5779314826108549	1.541739640374872
1250.0	1.8300360715104012	-0.7825292885920687	0.3621347570693127	2.022655499539606	1.1533189072572736	2.278708616059036	2.8156160280519056	0.13602843581166424	1.3276307252399118	1.0838041755269685	0.20513182604920252	1.2869940686622323	1.1739868172764374	-0.18907722318116577	1.3596893032612583	2.6759530476588673	0.5322118676204021	1.2537744433100941	2.2539799679639962	-0.1739340026100954	1.1038050885932882	1.5342705153157443	0.5818501454559385	1.547707430107887
1260.0	1.8299966559523704	-0.7771983700266573	0.36617838928215896	2.030902811667047	1.1456537583751742	2.282351765590595	2.824437448607944	0.13229874502030511	1.3276846949285905	1.083337639893117	0.20656542214675083	1.2944219195783366	1.1830497208674675	-0.19300948453401987	1.3602338354073789	2.6749796588131693	0.5339955567618997	1.2609224140895405	2.261663966989505	-0.17982648613541644	1.1060694587189588	1.5339936732256592	0.5864974687848383	1.5534321656584922
1270.0	1.8298670646013895	-0.7713006631554258	0.3702399078538726	2.03943972775602	1.1389814905759934	2.285025988827176	2.832313946554904	0.12969772690068126	1.3268005035281398	1.0839521449462586	0.20844347689595988	1.3018248950942588	1.1928522716733452	-0.19696368096570302	1.3607267829270853	2.6734606254961424	0.5373547633334971	1.2671850268829157	2.2687799663900763	-0.18482890699873467	1.1077462590430713	1.5346035211909106	0.5917870734019275	1.558829859366043
1280.0	1.829664946044369	-0.7650100677846683	0.37423083728108636	2.0480425946576517	1.13335299754378	2.2866406382230946	2.8391651015632884	0.1281482388493122	1.3249648322117102	1.0855267124197852	0.21071613577558632	1.309041456860478	1.2033325836438826	-0.20101293468134868	1.3611363718572917	2.6712552763636626	0.5422363920756768	1.2724149636334325	2.2752939587764494	-0.1889819624691223	1.1087580065579585	1.5359188958362184	0.5976292369564757	1.5637966404054044
1290.0	1.829403710541242	-0.7585299943567143	0.37804837602432095	2.056511355044749	1.1288193610393502	2.2871230249836945	2.844933994666743	0.1275756780883695	1.322160808618557	1.0879366015163525	0.213302225034773	1.315916506049164	1.2144286825203163	-0.2052225243800542	1.3614350815936405	2.668241988144196	0.5485497574160855	1.276463824429241	2.2811973678947837	-0.1923425250696845	1.1090250318162573	1.5377491716642544	0.6039209096533049	1.5682347031807198
1300.0	1.8290903755978911	-0.7520710413702483	0.38160957622039465	2.064651593476323	1.125395915164787	2.286403460818486	2.8495918415593784	0.12787014268557262	1.3183966503968862	1.0910296026566497	0.21611256258927117	1.3222937011268785	1.2260464711922636	-0.2096607651126166	1.3615613566726623	2.6643303376265437	0.5561646823848564	1.2792403391576734	2.2864925710721367	-0.19499152401419714	1.1084969954411115	1.5398897064974082	0.6105410942838926	1.5720366727281105
1310.0	1.8287355219111847	-0.7458572260431147	0.3848545433796147	2.072302838641324	1.1231132202871073	2.2844048713024163	2.8531418543560565	0.12894014678973453	1.3136880347977247	1.0946593309129675	0.21904193290293006	1.3280253101885289	1.238094926348565	-0.21437331592544748	1.3614501451971206	2.6594639011078	0.5649297323644685	1.2806728362288702	2.2911943781831754	-0.19701475037389804	1.1071459467317812	1.542161643437878	0.6173760965490218	1.5750861991906877
1320.0	1.8283569196912077	-0.7401195702255872	0.3877236608227161	2.0793221884220046	1.1219725561570337	2.2810692210509065	2.8555991299245167	0.1306786823875126	1.3080560261594922	1.0986921036712087	0.22196481231076368	1.3329770332233317	1.2504624456517632	-0.21940663785686942	1.3610024684857756	2.6536314443367233	0.5746583076954893	1.2807426196703002	2.2953360965207765	-0.19851537400237748	1.1049478975551765	1.5443910775564857	0.6242935205145143	1.5772830618239362
1330.0	1.8279515096661434	-0.7350620562107754	0.3901919286071589	2.0856090008511297	1.1219662326370807	2.2763447593096333	2.8570192934152514	0.13299490666997538	1.301542304986733	1.1029759207331533	0.2247584778796799	1.337035258116322	1.2630256170471925	-0.2247759228181049	1.3601328712048075	2.6468540721674367	0.5851511236883734	1.279458776273378	2.2989654733322946	-0.19959235584495597	1.1019123223462288	1.5464094104964023	0.6311762985176536	1.5785324816431192
1340.0	1.8275105145693913	-0.730880926188405	0.3922472125950528	2.091083676330653	1.1230538770088214	2.2701948724376897	2.8574761216744724	0.13578413636376385	1.2941858304433427	1.1073561656580244	0.22728959002170768	1.3401161364208614	1.275645472624893	-0.23049099111236956	1.3587449973891097	2.639183387392847	0.5961791590309379	1.276869263931596	2.3021297238210336	-0.2003564975868512	1.0980523631178365	1.548065018606926	0.6378947745454013	1.5787659171170907
1350.0	1.827037088320155	-0.7277449403296441	0.3938999271138953	2.0956985859216246	1.125182403146856	2.262597255894919	2.857054547218809	0.1389618981559772	1.286052930414312	1.111710090117279	0.22942063859888362	1.3421459196342058	1.2881710361730785	-0.23654902569631453	1.3567577299015157	2.6307266166743952	0.6075160978927135	1.2730437769818552	2.3048773059727568	-0.20090236170988945	1.0934228424391281	1.549252506959275	0.6443167897441636	1.5779057727572225
1360.0	1.8265026367275763	-0.7257761313040528	0.39519049735290024	2.0994588431069054	1.128270704914128	2.2535288898246533	2.8558797450547537	0.14244867871543154	1.2772047443685146	1.1158961766432107	0.2310286550535286	1.343084667956917	1.3004490369039736	-0.2429190307236353	1.3540814303995	2.6216130685536605	0.6189272209593888	1.268090265457028	2.3072682199677095	-0.2013150642534798	1.0880712089003521	1.5498744166326326	0.650320596871428	1.5759157317739096
1370.0	1.8258925870641087	-0.7250822897453483	0.3961675942730434	2.1023661360947163	1.1321963743261882	2.2429956819501387	2.8540772719861605	0.14614140442303603	1.2677202270690393	1.1197830913476143	0.23198738549844095	1.342911469545154	1.3123259772945002	-0.24957993325202732	1.3506447676800781	2.6119831237353157	0.6301614654897665	1.2621352501477183	2.3093578748435433	-0.20169461734147479	1.0820644270327342	1.5498506028746544	0.6557734089775624	1.5727766373977807
1380.0	1.825160265584755	-0.7256946114938047	0.39689812803466845	2.104470347016722	1.1368418673315417	2.231018774870164	2.8517747985640667	0.14998042270896783	1.257695457412035	1.1232520346988182	0.23220975952277711	1.34162182572895	1.3236350153955725	-0.2564696228541432	1.34640747787509	2.6020054531854484	0.6410092147092198	1.2553077015035223	2.311174025634144	-0.20209852421414748	1.0754796262580502	1.5491501070699445	0.6605821760963959	1.568493921263922
1390.0	1.8242665486184235	-0.72761872896205	0.39744488555006785	2.105819619789887	1.1420510737670668	2.2176420015582834	2.8491086478213807	0.15389276871274904	1.2472182783051784	1.126181814799394	0.23160952862819453	1.3392366952336707	1.334224160272475	-0.2635347563112083	1.341335907724274	2.5918398214048146	0.6512575325069587	1.2477481634411045	2.312753150581616	-0.20258431538204932	1.068394167890623	1.547738113643867	0.6646406609802025	1.5630926284670172
1400.0	1.823156545387375	-0.730803255674146	0.39787683655360695	2.1064859379638436	1.1476535255855231	2.2029157350429114	2.8462202757360915	0.15780386723469259	1.2363793945590478	1.128453690166037	0.23014443250862346	1.3357866983784967	1.3439517220967967	-0.2707121797583822	1.3354257297107917	2.58164319850333	0.6607273527955749	1.2395805719073092	2.314111473659595	-0.20318938235254047	1.060881411696608	1.54561206943562	0.6678664870527898	1.5566164660050748
1410.0	1.8217657742051203	-0.7351593974701045	0.3982618872389054	2.1065533487575347	1.1534645657951448	2.1869162684661942	2.843236246701986	0.16165768204933642	1.2252803570305402	1.1299650869041455	0.22777799222357173	1.3313160033340679	1.3526859300617142	-0.27793631836687543	1.3286869157528531	2.571564798978764	0.669261144359252	1.2309390345061422	2.315257132046721	-0.2039363026631127	1.0530097770148548	1.542781390582543	0.670185887841526	1.5491417728906358
1420.0	1.8200203761987992	-0.7405413808286996	0.39865886515573123	2.1060955001457513	1.1592856934916207	2.1697425539616444	2.8402777679213203	0.1653888614539313	1.21401859668916	1.1305992777989138	0.22452544768267715	1.3258854315909367	1.3603086087985254	-0.2851310600239653	1.3211765368916388	2.561720480061068	0.6767349859099229	1.2219236866713665	2.3161757947996175	-0.20482220487505348	1.0448521217513502	1.539260559615635	0.6715431622264948	1.5407539749423083
1430.0	1.817856397611333	-0.7467946691117682	0.39909945649534856	2.105199904332602	1.164921583364577	2.1515128415532483	2.8374598154339723	0.16894105906041162	1.2026978955641514	1.1302684747200553	0.22040521846083647	1.3195415358330784	1.366732349682993	-0.29223154157152526	1.31295007411935	2.552219045022068	0.6830482236470173	1.2126277469998488	2.3168563411365173	-0.20584256811245596	1.036455161119953	1.5350861828590454	0.6718937956531026	1.5315602380191797
1440.0	1.8151984567783848	-0.7537145070758603	0.39960732887885386	2.103933217418144	1.1701877809428065	2.1323651435382165	2.834872155607652	0.17226172064440828	1.19142458717608	1.128877442386069	0.21549208164973457	1.3123394906466963	1.3718860533923454	-0.2991662010716337	1.3041028427029286	2.5431208385093305	0.6881551565373762	1.2031159466475794	2.31725943010758	-0.20696650566832098	1.027877282283984	1.530293214764706	0.6712293955230313	1.5216662781398875
1450.0	1.8119585077369862	-0.7610754064067583	0.4001871542124468	2.1023740535253315	1.1748919975257903	2.1124591773182746	2.8325855701914464	0.1753052388282706	1.1802922396424504	1.126347846799381	0.20986719075102345	1.3043485956716392	1.3757234462720918	-0.3058655333058759	1.2947335382006335	2.5344603214789627	0.6920254472257158	1.1934517644285765	2.3173373816481773	-0.20814776171019628	1.0191607346739449	1.5249253552705053	0.6695378728810055	1.5111993023253882
1460.0	1.8080727110324741	-0.7686435879914992	0.4008122366365779	2.1005789047445447	1.1788686283667138	2.0919572291856623	2.830670420029104	0.17802316365992632	1.169385708553319	1.1226044215097246	0.20364813168008727	1.2956179087969741	1.3782258721455398	-0.31227052806476036	1.2849613055356872	2.526247083721306	0.6946739653475611	1.1836489461072814	2.3170524792685088	-0.20933281130804793	1.0103262388972907	1.5190174763480078	0.6668364729568649	1.5002800540439643
1470.0	1.8034749601019122	-0.7761894378883575	0.4014258570932536	2.0986084748826284	1.1819833360180598	2.0710571835384393	2.829176597756547	0.18037632801943845	1.1587877308640646	1.117593031759611	0.19696958041532095	1.2862029974863458	1.3794016732877186	-0.3183157689661218	1.274905641606111	2.5184655686285256	0.696135770326768	1.1737255229335068	2.3163606166785193	-0.21046080984023582	1.001394893823031	1.5126140635401517	0.6631628381721408	1.4890338998003585
1480.0	1.7980958175272896	-0.7834764410256768	0.4019839130631123	2.096515080884443	1.1841235189078962	2.0499733370076916	2.8281309331580373	0.1823390008454592	1.1486000754060162	1.1112700023710769	0.18998115880978447	1.2761696243528136	1.3792762841895514	-0.32394876781941395	1.2646986585276245	2.5110714818885076	0.6964872748449498	1.163715885486828	2.3152074015217985	-0.21146305472817156	0.9924060520842458	1.5057590798407405	0.6585763695475881	1.4775962206657656
1490.0	1.7919105246298836	-0.7902797680903659	0.4023890883661534	2.0943378880977543	1.1852051035547497	2.028924581759062	2.827566768417274	0.1838872826545571	1.1388947274690124	1.1036169621540581	0.18284657486609981	1.2655636103816579	1.37790193912246	-0.32910815172734564	1.2544626784442654	2.504026082698495	0.6958122747396034	1.1536147703467658	2.3135740753294	-0.2122685802271115	0.9833628604664852	1.4984895594130068	0.6531515735655463	1.4660913128112398
1500.0	1.7848767293999939	-0.7964095307495166	0.4025447312921951	2.0921124353039535	1.1851822193694954	2.0081322691451398	2.8274878833767483	0.18500333273520542	1.1297279397032816	1.094622635468797	0.17572596982409394	1.2544486471241296	1.375344262957963	-0.333741984197208	1.2443175321725888	2.4972558202330717	0.6942062192451608	1.1434225034382761	2.3114237796366077	-0.21279973517179562	0.9742875279519263	1.490840602671721	0.646957442600026	1.4546242245064704
1510.0	1.7769793858193308	-0.8016973654115894	0.4023428274376982	2.089876502935419	1.1840546259378049	1.9878356281505123	2.827906111070617	0.18567929261038563	1.1211673339209003	1.0842972158738118	0.16879256038648036	1.2428836164422317	1.3716768837631779	-0.3377973929491226	1.2343723397268285	2.490709046175628	0.6917867678823995	1.1331562187083424	2.3087472333111485	-0.21299311881175811	0.9651991613362798	1.4828472713135796	0.6401052074226175	1.4433103567016352
1520.0	1.7682244363193522	-0.8059957929361173	0.40167888831689774	2.0876585071885647	1.1818357289696326	1.9682680986504586	2.8288246557662764	0.18590845044190918	1.113267913933959	1.0726707692024755	0.16221096347749736	1.230937246248225	1.3669952432661792	-0.34122815307409404	1.2247182177857192	2.4843243563721784	0.6886704959370141	1.12284892331973	2.3055504862657434	-0.2127846003328846	0.9561264981057257	1.4745396096638828	0.6326967754017533	1.4322513440835358
1530.0	1.758637887822929	-0.8092047839562676	0.4004264833090949	2.085483159433175	1.1786073137012174	1.9496423353640284	2.8302335383469868	0.1857125405639231	1.1060611976708226	1.0598020476211365	0.1561376698062688	1.2186588890756629	1.3613821925827387	-0.34398568964140064	1.2154132078787332	2.4780696365075046	0.6849909037051154	1.1125239557650344	2.301855380836772	-0.2121151318003656	0.9470823417100871	1.4659471733237857	0.6248611718953775	1.4215209919546419
1540.0	1.7482532857624364	-0.8112627373818212	0.3984913093911018	2.083371244791053	1.1744537429277786	1.9321575398009678	2.8321236350598893	0.18508569237987207	1.0995766512872793	1.0457526666061552	0.1507198170291005	1.2061186239652781	1.3549271813277177	-0.3460297973146813	1.2065071080642242	2.471909949811076	0.6808534245708928	1.102232223550562	2.2976922340072656	-0.21095080224374615	0.9381029433476024	1.4570935842994293	0.6167174199751891	1.4111863987283946
1550.0	1.7371392647764625	-0.8121407581514773	0.3957654744388473	2.0813389908542974	1.1695023432797391	1.9159987329654493	2.8344792649409767	0.18405873623860267	1.093820269190249	1.0306206687790136	0.14607880268399975	1.1933817077060724	1.347721802604192	-0.3473178499282889	1.1980098544237878	2.465839314082599	0.6763702478926843	1.0920367350015565	2.2931192271065286	-0.20925840856044423	0.9292107094112637	1.4480033891871753	0.608395420438881	1.4013007397580952
1560.0	1.7253699986171434	-0.8118411978913059	0.3921822928196946	2.0793929971415124	1.1639000509714679	1.9013157794137523	2.837276293746208	0.1826564899780419	1.0887931134054234	1.0145083156922143	0.14232968261493445	1.1805249980302563	1.3398357210250789	-0.34780883241676386	1.1899224584710946	2.4598698033260864	0.6716428105139336	1.0820165639538661	2.2881968709570315	-0.20702302742226944	0.9204469591852104	1.4386941329976126	0.6000332586082954	1.3919025417448638
1570.0	1.7130353016166686	-0.8103964404931128	0.38766999891954435	2.077539709252324	1.1578154136615622	1.8882030891852932	2.840484393975317	0.18092014267416473	1.0844589260068584	0.9975389939287815	0.1395631467479599	1.1676024459528689	1.33134353189275	-0.34747149892745804	1.1821904054868397	2.454024273152875	0.6667731598940222	1.0722464956142017	2.2830055669481557	-0.2042345597553901	0.9118251061297254	1.4291769260177187	0.5917647313919373	1.3829980470502155
1580.0	1.700231714877255	-0.8078768932879817	0.38218941443226456	2.0757623442927455	1.1514185453288661	1.8767363452874422	2.844059217632469	0.17887851092832563	1.0807827104012173	0.9798337043538425	0.13784557584729829	1.1546809991977984	1.3222987492807285	-0.34628603991575085	1.1747555904520726	2.4483305866119087	0.6618377571177146	1.0628194988268458	2.2776253765557537	-0.20091215405900334	0.9033750071516524	1.4194457014726136	0.5837178736344328	1.374589932906229
1590.0	1.6870814759439383	-0.8043787681341199	0.3757241315880718	2.0740496567566664	1.1448922306642701	1.8669256465800956	2.847949764555687	0.17657231250395178	1.0776918797837123	0.9615503766450395	0.13721880733559702	1.1418227101595464	1.3127564078334766	-0.34423313752827034	1.1675217207988158	2.442846607998375	0.6568998715061972	1.0538251785837522	2.2721489830847936	-0.19708880169321152	0.8951114507283845	1.4095138811528947	0.5760221922986718	1.366653323459727
1600.0	1.6737045206276109	-0.8000032084378674	0.3682817231574599	2.072363893769988	1.13841123223337	1.8587178203665693	2.852090311712563	0.1740665213040381	1.0751019423123531	0.9428331727532664	0.1376892191177702	1.1290638871143461	1.3027460316613355	-0.34130753791587987	1.1603617842487586	2.4376272488342297	0.6520239268460218	1.0453458150294264	2.2666709002340344	-0.1927909888163979	0.8870354993733504	1.3993615815141076	0.5687853496119534	1.3591380312046613
1610.0	1.6602230445058628	-0.7948727111541726	0.359894250403196	2.070661534302832	1.1321323027743104	1.8520157492160727	2.856399230050906	0.17140801443424694	1.0729053361295955	0.9238379775465297	0.13924196413809897	1.11644466135727	1.2923008822435904	-0.33752096607642634	1.1531401429230712	2.4327202895680067	0.6472519146401773	1.0374538352845843	2.2612770670830478	-0.18808061202099993	0.8791416947319766	1.3889753895078132	0.5621139517668026	1.3519814011704019
1620.0	1.6467616035599875	-0.7891184824194285	0.35062717862028686	2.0688997242485376	1.1262154921387675	1.846681953678242	2.860786832081082	0.16865473237496023	1.0709807200181178	0.9047312533943705	0.1418463181168182	1.1040124378417644	1.2814554089840895	-0.3328845595373536	1.1457122137670916	2.4281753742431706	0.6426196553363629	1.0302247074591804	2.2560573433266753	-0.18301730731547708	0.8714135722721739	1.3783405739543886	0.556105813466661	1.3451273905180292
1630.0	1.6334466371663297	-0.7828730766000578	0.340550465164584	2.0669997795397466	1.1207822228290825	1.8424931466837982	2.865140981008758	0.1658652806366823	1.0691794495985303	0.8856681849785617	0.14543258129416373	1.09176260521066	1.2702189813487168	-0.32743129810803867	1.1379003274160127	2.424033819037739	0.6381453686292808	1.023686960410666	2.2510891082570375	-0.17768052116418784	0.8638068075416674	1.3674206843674546	0.5508391335149329	1.3384655121046998
1640.0	1.6203919709512307	-0.7762548139116012	0.329769918312377	2.0648968629801967	1.1159407380044457	1.8392259342212207	2.869346999445223	0.16311737584085761	1.0673589881638474	0.8668071877902189	0.14991441079886966	1.0797200342541857	1.258615228580247	-0.32119337914658724	1.1295488335780763	2.420323535465052	0.6338479382133457	1.0178833615853942	2.2464438694612374	-0.1721382207227081	0.8562785000260034	1.3561871781893275	0.5463800610876586	1.3319232446791671
1650.0	1.6077081809575153	-0.7694015165334973	0.3184047233929445	2.0625194555274344	1.111779310668571	1.836600477948909	2.8732803679142904	0.16048077539728078	1.0653608836978223	0.8483063647389557	0.15517461159968582	1.0678837256655818	1.2466688544980629	-0.3142200564624136	1.1205021906966295	2.41706147806446	0.629723838779387	1.012814499865853	2.242183099884354	-0.1664734668804627	0.8487760904984595	1.3446126201275876	0.542769503830243	1.325393522835795
1660.0	1.5955017957751862	-0.7624324750966353	0.3065849956795791	2.059796205074603	1.1083422734712107	1.8343164201712934	2.8768198343244546	0.15803298346809072	1.0630241041229829	0.8303169016128171	0.1610648369707488	1.056246230620924	1.234413716601348	-0.3065799292732664	1.1105985797663054	2.4142515069727346	0.6257643740982213	1.008478101448971	2.2383715053831104	-0.16077420952735844	0.8412256304848484	1.3326614256417086	0.5400273603412147	1.3187846838784514
1670.0	1.58386732698347	-0.7554560169648085	0.29444548411527693	2.0566787541781677	1.1056751786111683	1.8320818507157473	2.879847981918468	0.15585104775610556	1.0601966242489953	0.8129965483842231	0.16744915100313293	1.0448042586477713	1.2218865475031753	-0.29832275438417377	1.0997258719046568	2.411905084698539	0.6219543275222078	1.0048352291177887	2.235057589748928	-0.15512040162456492	0.8335587235118086	1.3203287098937717	0.5381775100484741	1.3120127200730274
1680.0	1.5728815717083475	-0.7485771803261644	0.2821326277828805	2.053108379242564	1.1037713331032764	1.8295949786593078	2.8822476442790665	0.15401339285782073	1.056741034849612	0.7964754159451817	0.17414349259152492	1.033542774031988	1.2091278131240262	-0.2895214049254049	1.08777142818395	2.410001754862111	0.6182534360819757	1.0018495732457184	2.232278446946347	-0.14959728151597051	0.8257090282786099	1.3075923092360513	0.5371974308770782	1.3049934992328502
1690.0	1.5626112370594065	-0.741893672622635	0.26978909526137307	2.049057359541627	1.1026179906361115	1.826566388937313	2.883926199236038	0.1525944469445545	1.0525222529845326	0.7808801957158251	0.1809690028540396	1.022452686073387	1.196198520527093	-0.2802506074845998	1.0746616626631464	2.408520845752765	0.6146247588806498	0.9994541459115976	2.230069177102978	-0.1442822233251905	0.8175951990129312	1.2944546590588077	0.5370568682880503	1.2976698668007707
1700.0	1.5531130544717155	-0.735478128771999	0.2575507079355311	2.044522351425106	1.1021815192767948	1.8227540546722112	2.884815929194404	0.15167580281817994	1.0474453797198064	0.766327582369508	0.18774476521588393	1.0115256140952558	1.1831683216995106	-0.27056885029401295	1.0603600692775952	2.4074469513836902	0.6110199601108418	0.9975846455196231	2.2284685562596196	-0.13922976655950525	0.8091650228657018	1.2809290443764538	0.5377037491522866	1.2899935671564362
1710.0	1.5444201123601375	-0.7294060577868002	0.24555877920834696	2.0395211824364927	1.1024176302771573	1.817944516598489	2.8848679360424394	0.15132945932042055	1.0414403939239856	0.7529134710389157	0.19428587711814074	1.0007624747535757	1.1701010872888475	-0.2605295149056463	1.0448755072814964	2.4067673350781207	0.6073721775667702	0.9961651351340534	2.227498666783097	-0.13449717096548383	0.8003773349525423	1.267045170158944	0.5390745528071214	1.2819401173858633
1720.0	1.5365598823428896	-0.7237536775383012	0.23392447726578885	2.0341011167593304	1.1032677217774103	1.8119926673889468	2.8840645185959044	0.15161019310511029	1.03446183361591	0.7407269644196867	0.20040928564191293	0.9901767673587	1.1570813020111468	-0.2501976549006551	1.0282511553308384	2.4064719651708386	0.6036113934345878	0.9951221580364238	2.227180370958165	-0.13013525205213963	0.7911986173943336	1.2528596954674753	0.54108188833321	1.2735162033396707
1730.0	1.5295335596840676	-0.7185605903882671	0.22276156239104533	2.028344148317055	1.1046701697624355	1.80479589986233	2.8824229275507016	0.15258175989663722	1.0265024378246514	0.7298315263610827	0.20595666837509785	0.9797891978915096	1.1441936550248932	-0.23960646331539234	1.0105624086828162	2.4065581874243303	0.5996698889726066	0.9943945630352553	2.2275417674746634	-0.12615674683527445	0.7816197720163927	1.2384289788026748	0.5436305086790392	1.2647482085471742
1740.0	1.5233371788625478	-0.7138769619682498	0.21216898604941686	2.0223414071783177	1.1065595208794534	1.796312501955048	2.879985062276584	0.15428172430411335	1.0175784859587111	0.7202710077741274	0.21078035261586084	0.9696419944335355	1.1315224235396644	-0.22878752164487928	0.9919294163684977	2.407027530668119	0.5954638450881435	0.9939214499801734	2.2285955864023315	-0.12258027448982967	0.7716459566852456	1.223831753561995	0.546616304722574	1.2556948115051296
1750.0	1.5179535559243593	-0.7097333143384338	0.20221918766950714	2.0162117132277433	1.1088807837445325	1.7865749761127654	2.876830926508145	0.15675002280537984	1.0077562566157516	0.7120667733443033	0.21475982235560312	0.9597751420339539	1.119145024623697	-0.2177555426181729	0.9725078266354302	2.4079022708526434	0.5909228106237953	0.993652683026224	2.2303593790721785	-0.11939438045053963	0.7613239412774163	1.2091562167790344	0.549932526166171	1.2464158771755023
1760.0	1.5133441077620122	-0.7061484184270079	0.19299053135278335	2.010081632296824	1.1115643229093182	1.7756529957138663	2.8730639418637076	0.15999145236933252	0.9971143774003088	0.7052043921229393	0.21780530293377362	0.9502584273206024	1.1071463931249508	-0.2065255082995147	0.9524782985407224	2.409183096583388	0.5859740879042509	0.99355576474934	2.232841982145559	-0.1165830963358039	0.7507048990316832	1.1944855255706441	0.5534643108417341	1.2370126891233826
1770.0	1.5094502189353938	-0.703138752492681	0.18453688914024025	2.0040936002212604	1.114566548092645	1.7636950099825335	2.868793698156691	0.16401128776669938	0.9857775417765376	0.6996590622920129	0.21985378921273108	0.9411694719020459	1.0955957587071665	-0.19508192211241776	0.9320583602272805	2.4108817264311173	0.5805424991328111	0.9936141371691745	2.236040250145966	-0.11411051908699046	0.7398775718313196	1.179911952321664	0.5571037475321662	1.2275996774776807
1780.0	1.5062234418211708	-0.7006897163487567	0.17691213460502406	1.9983941375939773	1.1178245654271302	1.750868219379329	2.864169644654447	0.16879421718634077	0.9738809008353615	0.6953822781497937	0.2208738664597884	0.9325939921850814	1.0845573641693462	-0.1834194148563852	0.9114708061266219	2.413029205306191	0.5745754884811699	0.993824460932384	2.239957157907996	-0.11192897229437514	0.7289434945352654	1.1655361853481236	0.5607426101271791	1.21829629858516
1790.0	1.503591529036047	-0.6987843973752524	0.17016037105799228	1.9931121923429589	1.1213031295452347	1.7374028261632306	2.8593314416653097	0.1743047818619469	0.9615917727637407	0.6922944694442017	0.22088192442221444	0.9246380667006391	1.0740885782545255	-0.17151826581870025	0.8909570717954663	2.4156219907915264	0.5680357476045655	0.9942169474956819	2.2445779251759146	-0.10997460867854893	0.7180321311750061	1.15143464874772	0.564285843508566	1.2092459278293737
1800.0	1.5014854352106286	-0.697395553985422	0.16432448390465007	1.9883736595799617	1.1249606954192914	1.723551919057566	2.8544237751362984	0.1804892142817821	0.9490843417916871	0.6903115514125512	0.21991579277592702	0.917422021255105	1.0642362534534198	-0.15935496631107224	0.8707692373010582	2.41866729527475	0.5608864470402602	0.994832488016117	2.2498910427322456	-0.10818384609992901	0.7072840501024312	1.1376801431768966	0.5676433742910121	1.2006020775690232
1810.0	1.4998272237911885	-0.6964778350369581	0.15944794988263744	1.9842722577038319	1.1287608919562515	1.7095513443805275	2.8495787474625214	0.18728268576496176	0.9365405646606559	0.6893217200456571	0.21804656424323632	0.9110429000972093	1.0550423884529812	-0.14691669045965342	0.8511360428732097	2.4221364497004294	0.5531249084245037	0.9957189171828428	2.2558591340735914	-0.10649560302512491	0.6968495497720542	1.1243316325179036	0.5707537669921448	1.1924887722069932
1820.0	1.4985349013213207	-0.6959672566062176	0.15556889438529117	1.9808905159702874	1.1326567373665877	1.6956711464917114	2.844921250367825	0.19458925161887836	0.9241486489469724	0.689205257927104	0.2153829242941528	0.905619340012356	1.0465325992583288	-0.1341864365777872	0.832299552988989	2.426002023538294	0.5447527174243885	0.9969390271436359	2.262452022244918	-0.10484268683955995	0.6868892443542697	1.1114229672679659	0.5735575602982801	1.1850487193493635
1830.0	1.4975422352374026	-0.6958046385987713	0.15273420030356377	1.9782550271422972	1.136612715978036	1.6821598474444162	2.8405581622695038	0.2023124753455421	0.9120940407877712	0.6898213963937212	0.21204027414686583	0.9012605961340182	1.038728890964559	-0.12116037424729885	0.814480897489761	2.4302010458164998	0.5357910608479548	0.9985642124419206	2.2696287189268785	-0.10316870115153041	0.6775682662833895	1.0989580146286155	0.5760151460868175	1.1784057727762525
1840.0	1.49678379015919	-0.6959121020196399	0.15098758068944912	1.976366561082159	1.1405697001186361	1.6692449400470326	2.8365557346580452	0.21033367153398125	0.9005522156150702	0.6910437758225605	0.20815083889480906	0.8980620615329352	1.0316555141601282	-0.10787176792727282	0.7978746009497927	2.434643654639464	0.5262939117090354	1.0006685289387234	2.277330620144625	-0.10142944866955442	0.669045974430973	1.0869346044528114	0.5780966900562314	1.1726644536787842
1850.0	1.4962187991283862	-0.6962034969729461	0.15037634650574902	1.9751947617476138	1.144473748338042	1.6571183028231993	2.832972832168356	0.2185266637446269	0.8896779475428164	0.6927475098785083	0.20386704466153507	0.8961080981082978	1.0253351809799713	-0.094345639864189	0.782654719400029	2.439235866144325	0.5163205020108523	1.0033150448386703	2.2855062249758333	-0.09959340803679917	0.6614647509648507	1.0753359406333967	0.5798021775163479	1.167915037865317
1860.0	1.49579545947086	-0.6966041705065554	0.15095557026584178	1.9746845559828912	1.1482541374149149	1.6459366449373194	2.8298333179877835	0.2267468216258734	0.879621220673986	0.6948061994733518	0.19933132645961663	0.895461541440538	1.0197862105346365	-0.08064413344613146	0.7689677898933687	2.443852532111799	0.5059389816696184	1.006567552814485	2.29409540136653	-0.0976531868769503	0.6549669653767146	1.0641165856467858	0.5811293996607735	1.1642185097018665
1870.0	1.4954989420716822	-0.6970313293427635	0.15277059203887977	1.9747343371616657	1.1518254696540131	1.6358091353323536	2.8271212133795744	0.23484210502517255	0.8704977451122143	0.6971229394643493	0.19468708167948162	0.8961624403480875	1.0150330718604468	-0.06685242205435782	0.7569202554482057	2.4483539874430433	0.4952343223776737	1.0104732070188354	2.3030292407601243	-0.09562157942880997	0.6496602131057184	1.0532323727105433	0.5820933290496957	1.1616150965102854
1880.0	1.495335918820234	-0.6974092804903286	0.1558566519799704	1.9752170653994459	1.1550994012422056	1.6267921638581853	2.824808656662274	0.2426596657278528	0.8623887222756583	0.6996088763300516	0.19006864585454322	0.8982228955839991	1.0111067536002725	-0.05308842174735072	0.7465943561656697	2.452590785668275	0.484314132762006	1.0150410952170834	2.3122455493626033	-0.09352768287160498	0.6456361939186275	1.0426275937068834	0.5827172448325247	1.1600957946715151
1890.0	1.4953319885567455	-0.6976680624816015	0.16024276750818753	1.9760005429238066	1.1579846292428841	1.618920436497916	2.822848967641526	0.250056642487328	0.8553771159021654	0.7022066506895522	0.18559243461790356	0.9016264268068093	1.0080414821395127	-0.03947549486981814	0.7380330252691897	2.4564243557072243	0.4732827374645021	1.0202919263227743	2.321692753603993	-0.09142503141435405	0.6429557557767137	1.0322493652401268	0.5830438963924973	1.1596579558188636
1900.0	1.4955419925084386	-0.6977656354156385	0.165940224871676	1.9769405564327112	1.1603723236118426	1.6121637220718141	2.8211871749096917	0.25687374205149666	0.8495009260846542	0.7048840551124618	0.18134605215418353	0.9063193029873293	1.0058979251696025	-0.026188210829914623	0.7312559545861758	2.4597075014297736	0.46225007103835236	1.0261876566830264	2.3313274911406623	-0.08938895104859972	0.6416583639674253	1.0220545396135294	0.5830920389729746	1.1602346426143726
1910.0	1.496041086548503	-0.6976573406024761	0.17293513490380927	1.9778879974309438	1.1621466448149707	1.6064301145635849	2.819756380977921	0.2629644133592022	0.8447566779119977	0.7076354869608336	0.1774009333476781	0.9122030331255827	1.0047264830475797	-0.013407339204443664	0.7262189338041378	2.4623190736335445	0.45132801505367737	1.0326678159538307	2.341117726995733	-0.08751858343717007	0.6417301163613569	1.0120037768125467	0.5829040570419216	1.1617278693686666
1920.0	1.496951529618416	-0.6973302321753907	0.18119493775639095	1.978705253440401	1.1632151632660166	1.6016366333082421	2.8185012383720824	0.268194163596633	0.8411388542528543	0.7105019011249106	0.17380828689244396	0.9191711970802553	1.004613492473489	-0.0013294957922586309	0.7228792859392019	2.464161094530727	0.4406352069469858	1.039660260903262	2.351054877363032	-0.08592476678278178	0.643144431186936	1.0020945376672605	0.5825262821300603	1.1640436173244588
1930.0	1.498408713567882	-0.6967754730110064	0.19064820628789178	1.9792737662690336	1.1634677988911675	1.5976339031657776	2.8173812260803026	0.2724326260102812	0.8385903710273891	0.7135414605892	0.17059445793188843	0.9270641213196735	1.0056455022715691	0.00983511823832546	0.7211469283085923	2.4651674768124714	0.43028230375862647	1.047035385475393	2.361160823918888	-0.08472780222317586	0.6458228842819256	0.9923232174694918	0.5819926954482524	1.1670347306164477
1940.0	1.5005889968821577	-0.6960239513686505	0.20119683402579372	1.9795048244301077	1.1628119726985195	1.5942687123134998	2.816376320639819	0.2755698110281722	0.8370519600710284	0.7168619702889293	0.167744144710136	0.9356942094532346	1.0079373338693276	0.019847550771272735	0.7209048405992303	2.4653148327636805	0.42038567164351737	1.0546596789073812	2.371481769279915	-0.08406725081085299	0.649666400165656	0.9827349562349535	0.5813349473531876	1.17054484301364
1950.0	1.5036902770980687	-0.6951138122750696	0.2126943933285771	1.979336963630994	1.16119422134813	1.5913862951579676	2.8154933964008384	0.2775189930589986	0.8364285364244456	0.7205931834617293	0.1652504037975246	0.9448585529912	1.0115960486333084	0.02850910473405007	0.7220105610942303	2.4646362394309977	0.41105261814346356	1.0623745287947515	2.382100736697969	-0.08406773401530913	0.6545380567632907	0.9733844402414974	0.5806010685406063	1.174407249659666
1960.0	1.5079479556386142	-0.6940925966726226	0.2249628276762075	1.9787431141552043	1.158546408393199	1.5888011517768694	2.8147836159028916	0.2782028078547084	0.8366031598026955	0.7248929700785298	0.16307412335041196	0.9543142412643252	1.016765931194587	0.035597748376789584	0.724293901112146	2.463199493477566	0.4023897918425697	1.0699866737109216	2.393137429874933	-0.08486230802718646	0.6602709095269018	0.9643614852586851	0.5798228628972667	1.178422673649534
1970.0	1.5136033932547737	-0.6930372320995769	0.23780740237247575	1.9777537085023276	1.1548455257182397	1.5863718092627836	2.8143272316705286	0.2775726517566564	0.8374541907680695	0.7299527090854667	0.16116329827926762	0.9638485477131825	1.023593715911887	0.040913074318142235	0.7275845671079639	2.461132667055965	0.39449689418991535	1.0773294387145766	2.4047562600488535	-0.08658510164003069	0.666674900582531	0.9557714225630733	0.5790494612533855	1.1824482494266484
1980.0	1.5209338969209734	-0.6920334533223305	0.25098162830376647	1.9764281121486134	1.1500868422145998	1.5839585536410279	2.8142630918805236	0.2755975342994641	0.8388538302487841	0.735971613496776	0.15945811937014281	0.9732052132483481	1.032239400871174	0.04427247547786315	0.7316826285512859	2.4586155479808744	0.38746490919372617	1.0842150258886905	2.4171667079624477	-0.08934506308473181	0.6735549005822569	0.9477371346015229	0.578310026897315	1.1862916151022949
1990.0	1.5302495895279395	-0.6911886034785054	0.26421166863605944	1.9748740883729954	1.1442880538445506	1.5814518719525503	2.814776429907734	0.27226676300707964	0.8406615350377047	0.7431838294513136	0.15787979144167158	0.9821419896572539	1.0428880787921977	0.045500294678796176	0.7363845520694996	2.4558838205538085	0.3813780605822344	1.090461271328875	2.4306347135359108	-0.09325560966714008	0.680690151380335	0.9404030425858004	0.5776392375464638	1.1897930645778243
2000.0	1.541841583414119	-0.6905963150677908	0.2772182073394831	1.9732418474334075	1.137497615305292	1.5787762791099325	2.816091507385271	0.26759394390083474	0.8427347190015836	0.7518085749042953	0.15636956806979888	0.9904457651052903	1.0557030987078369	0.044468237608137125	0.7414871532976672	2.453217471225129	0.3763174350531463	1.0959136464121697	2.445451082043472	-0.09839722012846808	0.6878560772872797	0.9339087134375592	0.5770810283757553	1.19282803290399
2010.0	1.5560267051742427	-0.6903597334495818	0.28970183314008174	1.9717214846023632	1.1297804668049836	1.5758741538302703	2.8184660800894727	0.2616098698949308	0.8449322479883487	0.7620970147062522	0.1548588886374592	0.9978993597781489	1.0708813697579083	0.0410851198990672	0.7467867111177389	2.450928323169724	0.3723336105971828	1.1004153855570387	2.4619597341809194	-0.10484800256974335	0.694827667743203	0.9284021672997568	0.576683739531722	1.1952694377929847
2020.0	1.573117705170711	-0.6905874157608194	0.30134913111996103	1.9705383245874097	1.1212301641075075	1.5727499113680328	2.8222069568942625	0.2543666723326747	0.8471179274982625	0.7742837277061368	0.1532811261905561	1.004326571167078	1.0886060709179377	0.03527618729879167	0.7520780587957098	2.449372521419944	0.3694834527632492	1.1038581154030258	2.4805387753819854	-0.11265515242651955	0.7013820429989611	0.9240242896034505	0.5764838498242558	1.1970390144686007
2030.0	1.5934086294962984	-0.6913818362113655	0.31186246624752856	1.9699307924985383	1.1119758349884616	1.569437100872938	2.8276375594853755	0.2459374282942362	0.8491722324140416	0.7885817129393172	0.15158995998933233	1.0095789341618397	1.109044975576213	0.0270324750543001	0.7571882559177419	2.448915558375735	0.3677992712774709	1.1061459592795053	2.5015948836532766	-0.1218519488308753	0.7073159629787772	0.9208754096716769	0.576546411788232	1.198084091834691
2040.0	1.6171876537144767	-0.6928381662502338	0.32095155438606404	1.9701758060464243	1.1021282253018032	1.565986573875634	2.8351120732128425	0.23638812332033918	0.850966068000088	0.8052060146174713	0.14973535217075218	1.0135408518725457	1.1323739691229644	0.016352247814512673	0.7619367780398727	2.4499468027474816	0.367295434215086	1.1072151356576885	2.525559755610939	-0.1324539257135149	0.7124305111576085	0.919061134445309	0.5769036890046069	1.1983736736070476
2050.0	1.6447129010693842	-0.6950413411666644	0.3283519959761658	1.9715468301804444	1.091821642615307	1.562496102532437	2.844983845027778	0.22581080602646467	0.8523980875478143	0.8243395249512232	0.14767532371967093	1.0161410116082579	1.1587498187194916	0.0032869260133652784	0.7661672624183488	2.4528408564001793	0.3679667613812325	1.1070502059965932	2.5528680502747805	-0.1444551315233963	0.7165561355943079	0.9186464912108394	0.5775991892714366	1.1979211950606024
2060.0	1.6761978034728817	-0.6980533213109068	0.3338339801536376	1.9743221371296893	1.0811932737111645	1.5590670544460632	2.8576012283294228	0.21430647271023187	0.8533759476810241	0.8461303886405891	0.14538486011866059	1.0173371514635698	1.1883015630075884	-0.012077427960861909	0.7697497477775109	2.457959458542742	0.3697995718587099	1.1056479571894413	2.5839416878162482	-0.15782748672388594	0.7195417094453558	0.9196672380388796	0.5786787353739873	1.196760459841244
2070.0	1.7118428738588543	-0.7019531103184689	0.33721320940770055	1.978771016281318	1.0703779031833283	1.5558231500029964	2.8733153350925495	0.20195185845465857	0.8538246818726104	0.8707027969596712	0.14284275155796175	1.0171369007057773	1.221144633420442	-0.0296291695789845	0.7725779896825491	2.465655997542267	0.37273494796601475	1.103049656291072	2.619211654427241	-0.17254774259606886	0.7212707380280008	0.9221243504831156	0.5801723894447218	1.194958736375397
2080.0	1.7517626223815566	-0.7067701126283297	0.3383232958661288	1.9851520105918437	1.0595048875219115	1.5528875880838482	2.8924349101590217	0.18885683377349144	0.8536653561211758	0.8981258476265883	0.1400402020243046	1.0155687967783433	1.2573417683667798	-0.04921560470217315	0.7745554695497077	2.4762387304893303	0.37671787959282355	1.0993044959400164	2.659051147235179	-0.18855811251098897	0.7216331941974213	0.9259804332820962	0.5821183717686884	1.1925949191449472
2090.0	1.7960273094859391	-0.7125438307815202	0.33707424588491186	1.9936920523466308	1.048687044481255	1.5503701401584167	2.91524011392359	0.17510346954470193	0.8528419412055729	0.9284217060918771	0.13696886325900196	1.0127022100941738	1.2969282990506952	-0.07066193520317854	0.7756186174165475	2.4899672807410087	0.3816447078272958	1.0944929701371593	2.7037935933031636	-0.20580302891200916	0.7205600169215921	0.9311621483496685	0.5845285043906709	1.1897695287924759
2100.0	1.84463633445503	-0.7192908914280145	0.3334216782891643	2.0045812504277865	1.0380460587534237	1.5483617579028677	2.941950935831978	0.16079048511340624	0.8512921427855805	0.9615641998506942	0.13363571909658148	1.0086393714501256	1.339871558901324	-0.0937651419584144	0.7757282575845479	2.5070610986104547	0.38741549571080997	1.08869889175586	2.7537003280645025	-0.22420389085226636	0.7179974700051449	0.937563454576911	0.5874221948043252	1.1865951989599606
2110.0	1.8975253842710884	-0.7270101044217956	0.3273715383143167	2.0179843759118015	1.0276609627013984	1.5469294235917712	2.9727576794509427	0.14598990217954402	0.8489721087167484	0.9974680835902424	0.13004966200652196	1.0034917507695806	1.3861079519948085	-0.11831003663566723	0.7748519946422218	2.5276809654503576	0.39389416538838756	1.0820267117599027	2.8089731581489974	-0.24368008844309885	0.7139195594586876	0.9450510031537162	0.5907902458506038	1.183181608270132
2120.0	1.9545632279021032	-0.7357004528882639	0.31897505302625595	2.0340167987796605	1.0176095246378718	1.546112886222648	3.007783271082732	0.13078203488498746	0.8458362292130651	1.035998414766946	0.1262103704534515	0.9973910323297007	1.4355228434862348	-0.14407511775990162	0.7729817380098244	2.551922132182993	0.40093690411450694	1.0745756607648458	2.86971721677998	-0.26414119301295613	0.7083194962535664	0.9534787472119909	0.5946102455279232	1.1796365031086848
2130.0	2.0155347744666012	-0.7453423450766191	0.30833583702740713	2.0527270274702367	1.0079450061135278	1.5458981232263298	3.047073750206563	0.11522478457671219	0.841828279556715	1.0769460953962326	0.12213352180911514	0.99047905446814	1.4879187325957963	-0.17081896814375191	0.7701112857124593	2.57981175144099	0.40837466702200775	1.0664432133098651	2.9359343222793215	-0.2854980774863926	0.7011965366768173	0.9626582092085406	0.5988555126638275	1.1760605960019461
2140.0	2.0801651652279576	-0.7559063329654219	0.2956124700926011	2.0741318094844052	0.9987175317485159	1.546250250259149	3.0906173641399293	0.09939458418602239	0.836921957814356	1.1200672336679696	0.11782400452011828	0.9829036043483295	1.543060099770739	-0.19829579222256674	0.7662590304034059	2.61132306573796	0.4160409357953939	1.0577374359459657	3.0075331184971725	-0.30764606988578747	0.6925825466859096	0.9724110090597478	0.6034884587723959	1.1725543608801066
2150.0	2.1481119193221927	-0.7673542657698622	0.28098168403830376	2.0981868818190574	0.9899601756514336	1.5470837651847646	3.1383206799779932	0.08335478616299458	0.8310651511473769	1.1650699288734314	0.11329130265597012	0.9748062373117595	1.6006489053938464	-0.2262595548461119	0.761431370239282	2.6463631105688763	0.42376097270798063	1.04854690639598	3.0843056482907465	-0.3304748685801216	0.6825032860981918	0.9825564351139665	0.6084560822244758	1.169191087828215
2160.0	2.2189791701836565	-0.7796517051302603	0.2646590425874092	2.1247817862783918	0.9816910091926828	1.5482853823063436	3.190040203843586	0.06715829801710849	0.8242115034627422	1.2115934788178435	0.10853672645724213	0.9663347384357953	1.6603300660475178	-0.25447032532734293	0.7556630982656132	2.684776567327463	0.4313475906144106	1.0389438074892974	3.165939691944183	-0.3538722190317916	0.6710023820781164	0.9929069960701665	0.6136827690079024	1.1660359744516702
2170.0	2.292298520092642	-0.7927482679711151	0.246894574165787	2.153758138437468	0.9739170027679305	1.5496913333686158	3.245537760291192	0.05086639805167345	0.816318189022545	1.2592491497078022	0.10355876524386083	0.95761916548156	1.7217058609091775	-0.2826933358594159	0.7489630472104591	2.726329945930293	0.43862399535999047	1.0290114780496171	3.252005383204341	-0.3777141941110188	0.6581327744159232	1.0032827711755157	0.6190847643357492	1.1631269673843
2180.0	2.367594083255145	-0.8066111017182045	0.2279396008716743	2.1849026472367505	0.9666491046611247	1.551137189953262	3.3045298860237837	0.034544561299867486	0.8073408192960952	1.3076309766782481	0.0983384698789323	0.9487916952295762	1.7843475123922836	-0.3107152397058148	0.7413474153713778	2.7707590957570187	0.44542095398676734	1.0188265527523932	3.3419930213993125	-0.401884633300752	0.6439476540698699	1.0135311397516147	0.6245723770389521	1.1605024384274043
2190.0	2.4443432977334743	-0.8211883310451642	0.20804744191218777	2.217962635630272	0.9598861833878612	1.5524232143665995	3.3666718980464903	0.01825092754596366	0.7972281149827938	1.3563070407000575	0.09287100105949166	0.9399591437254262	1.8477931068699611	-0.3383168926023851	0.7328263751180154	2.8177468359524025	0.4515708233083249	1.0084389129828517	3.435297473989693	-0.42625553381482095	0.6284995035308245	1.023518562099198	0.6300499331146393	1.1581657484174688
2200.0	2.522003166508607	-0.836436955999148	0.18749595286024365	2.2526306554193978	0.9536209669314205	1.553354605311983	3.4315442742278197	0.002060879128150739	0.7859575092438522	1.404843463868859	0.08712059807690803	0.9312301359864199	1.9115652303321313	-0.36531874194520625	0.723415311023064	2.86691677032572	0.4569304968343704	0.9979229806855673	3.5312304838375304	-0.45069288875290414	0.6118648841635645	1.033128488662459	0.6353981623048551	1.1561242066120823
2210.0	2.600038950664021	-0.8523144086272866	0.1665176143256253	2.288568906372462	0.9478682971534476	1.5537191020620256	3.498693378503506	-0.013946963423342432	0.7734722959251528	1.452817643036208	0.08106920838670459	0.9226840630067884	1.9751911536932292	-0.3915296060352644	0.7131078246574424	2.917866275404564	0.46136659876450303	0.9873117276196888	3.629053191461769	-0.4750692109490384	0.5940912676716739	1.0422808982148597	0.6405288987999966	1.154350504942999
2220.0	2.6779206427067033	-0.8687756584937175	0.1453527250283545	2.325406635337639	0.9426247696977029	1.5533459460671015	3.567614650173701	-0.029682387177470626	0.7597668190715259	1.499828156370297	0.0746727733916614	0.9143995841497142	2.038201743278291	-0.41679837458527874	0.7019148709071614	2.9701614491570387	0.4647703368153807	0.9766696113163124	3.7279783858262827	-0.4992411792632582	0.5752601151434583	1.0509229085574305	0.6453182340651157	1.1528303906990676
2230.0	2.7551231899550515	-0.8857798966599618	0.12421164011341505	2.362768163554867	0.9378992058942399	1.5520608936337468	3.6377777017182393	-0.045047640413500095	0.7448194806128501	1.5454981396563074	0.06788766794359662	0.9064375475987112	2.100153698998146	-0.44098290675961144	0.6898303693315329	3.023342726317489	0.4670496573860773	0.9660443179367675	3.827195919655324	-0.5230679243250236	0.5554443834778131	1.0590290605982786	0.6496536686338867	1.1515227338198002
2240.0	2.831164074892593	-0.9032796551978348	0.103285926530043	2.400250614081947	0.9336855876680379	1.5497324313545116	3.708612896697013	-0.059949437675765924	0.7286515960069306	1.5895036765782153	0.060666830444805794	0.8988406947030977	2.160640364958793	-0.4639643702673371	0.6768670306116242	3.076930230598755	0.46812794212587666	0.9554878057754376	3.925881238928185	-0.5464074584046726	0.5347350652916745	1.0666088676638479	0.6534127635758128	1.1503902122644853
2250.0	2.905588020785755	-0.9212228708590864	0.08273890986144501	2.4374588193742284	0.9299907263787497	1.5462486851304633	3.779535812573288	-0.0742685285749514	0.7112797203896288	1.6315690660781519	0.05295550322662122	0.8916472345509694	2.219288950016913	-0.48564146690285503	0.6630173102530261	3.130445450163236	0.46796341389170276	0.9450630022350389	4.023227362677898	-0.569115454548531	0.5132233906741327	1.0736895070170334	0.6564892317952985	1.1493850653582884
2260.0	2.977976777050832	-0.939564358645209	0.062704413602342	2.4740150232532905	0.926813788157717	1.5415376617038545	3.8499679486358938	-0.08789562969086742	0.6927504991494351	1.6714662120534085	0.044694232473355903	0.8848760844607039	2.2757936429706285	-0.5059321004712836	0.6482907878115384	3.183397610959175	0.4665189850287344	0.934825098236065	4.1184650052396155	-0.5910574530637646	0.49100596536031793	1.0803132402636815	0.6587726304993434	1.148463416499188
2270.0	3.0479568180338013	-0.9582279570641365	0.043284578216521215	2.5095337369565116	0.9241526174571695	1.535576563913408	3.919292424770191	-0.10071308363402665	0.6731415854097983	1.7090399589725858	0.035844935277467585	0.8785327799379428	2.32988378724173	-0.5247575930196926	0.6327165829355348	3.2352985260496867	0.4637911023468745	0.9248261022558676	4.210840559674703	-0.6120805061001505	0.46820457718834324	1.0865449905487758	0.6601635018192141	1.1475693765169386
2280.0	3.1152038700546467	-0.9771391313890598	0.024566155987237517	2.543691914750577	0.9220078044864867	1.5283723109284242	3.9869513698970223	-0.11259782877382589	0.6525452513494094	1.7441878297037823	0.02636545191179117	0.8726223532971562	2.3813619290605677	-0.542069254638616	0.6163274535602672	3.2856983122489987	0.45980725722603605	0.9151280682848055	4.299695327279809	-0.632043138288562	0.4449430526353021	1.0924589377875669	0.6605771670456825	1.1466596020136275
2290.0	3.17944683965632	-0.9962135788915394	0.006596448842276785	2.576182999613451	0.92036122689295	1.5199716601598228	4.052380328642248	-0.12343467891128732	0.6310830387004869	1.7768818089063056	0.016212760001757656	0.8671214692666167	2.4300951212579394	-0.5578249235546838	0.5991585761787545	3.3341527728695852	0.45459293147180485	0.9057898869473812	4.384428980948738	-0.6508047253527269	0.4213559276291868	1.098136719325356	0.6599206200154697	1.145677217484551
2300.0	3.240449433327551	-1.0153522389433616	-0.01058655186778998	2.6067425342453734	0.9191901845358582	1.5104581940897919	4.11504191348346	-0.133117664191138	0.6088972397252527	1.8071429793376603	0.005362707403863583	0.8620133042814638	2.475990369293492	-0.5720035342591149	0.5812750888779757	3.3802545539806075	0.44820515951766726	0.8968673426874896	4.46451074225857	-0.6682424444095989	0.3975834558717696	1.1036613783989941	0.658133430363006	1.144587930677001
2310.0	3.298026934768236	-1.0344320699408518	-0.026964359193056626	2.635151003221168	0.918475619477371	1.4999399421605488	4.174439920002912	-0.14153438527639875	0.5861618846943193	1.8350474587584351	-0.006187791987535444	0.8572552548216272	2.519007159543532	-0.5845788810339823	0.5627566917310975	3.4236404346108293	0.44072374929330954	0.8884059726456288	4.539512692645361	-0.6842184620890399	0.3737854950790269	1.1090994835899675	0.6551678733887302	1.1433388887557001
2320.0	3.3520254806748038	-1.0533089781697251	-0.04254239133916344	2.661240448624598	0.9181819805784798	1.4885573858900003	4.2301267911119815	-0.14857599433207544	0.5630572467613034	1.8607052539915776	-0.018433516329536465	0.8528063480772327	2.5591473965718716	-0.5955342539580443	0.5436943365742136	3.4639868903282482	0.4322430998103924	0.8804478040162063	4.6090790731374165	-0.6986008122083155	0.35011945897068913	1.1145217269463221	0.6509887646499687	1.1418886087430793
2330.0	3.4023393041981027	-1.0718446708180198	-0.057338162153862025	2.6848946481760723	0.9182704165081427	1.4764584482115632	4.2817008050374525	-0.15415379141142327	0.5397745451473963	1.8842800913842714	-0.03135909823763755	0.8486104769951479	2.596457154281826	-0.6048686122694913	0.5241755240936705	3.5010260074640955	0.4228641424255004	0.8730333818159526	4.672956792420372	-0.7112809484843143	0.32673692479038674	1.119986017160407	0.6455787374339352	1.1401971426500666
2340.0	3.4488833953378064	-1.08985752061525	-0.07136918758347467	2.7060491977860415	0.9187149974678169	1.4638068522046417	4.328835481029827	-0.1581801296600106	0.516520949705096	1.9059347639749005	-0.04489306002011573	0.8446116097742641	2.631000116620957	-0.6125796032902584	0.504330871598107	3.5345443936107745	0.4127431870291149	0.8661757067403726	4.730979806510792	-0.7221399890337726	0.30379980931622247	1.1255257878343867	0.6389701566910773	1.1382292964946976
2350.0	3.4916070141959303	-1.1071747176882665	-0.08465998862848065	2.72469580444394	0.9194660543108986	1.4507907240703382	4.371269193395345	-0.16058009343521268	0.4935111051669762	1.9258583800508253	-0.05898334520691931	0.8407631335677341	2.6628636340836707	-0.6186791563584944	0.4842838157819903	3.564395058981228	0.4020184819514173	0.8599119094784556	4.783070955531123	-0.7310833933061748	0.28145992870578473	1.1311674358465242	0.6311889169190211	1.1359804091654937
2360.0	3.530492179084414	-1.123594094019605	-0.0972513481845201	2.740859177796766	0.9204914854696961	1.437582554717603	4.408805534711271	-0.1612907730139599	0.470950417982215	1.9442423836472758	-0.07352077240323199	0.836996140716987	2.6921399199206277	-0.623162550189684	0.46417696278450354	3.590491908407519	0.3908587190753133	0.8542280451356922	4.829229398392029	-0.7380161761865189	0.25986605886125264	1.1369186516433756	0.6223118939403768	1.1334145325149767
2370.0	3.5655281029149726	-1.1389100877725735	-0.10917383773849615	2.7546253997190027	0.9217599781509153	1.4243656153326756	4.441325824661178	-0.16024632354068988	0.44904170722498005	1.9612707195918615	-0.0883948297030294	0.8332645678780938	2.718919901249457	-0.6260380468808028	0.4441492226818118	3.6128179257158877	0.37944979346168745	0.8491348484399222	4.869525852542619	-0.742858778932194	0.23915221356788974	1.1427762983489864	0.6124388978053256	1.1305361991775276
2380.0	3.596733650905838	-1.1529108432328785	-0.12045970429805673	2.7661064061212692	0.9232312665260325	1.411308023165138	4.4687868350083475	-0.1574039456436693	0.4279825266679396	1.9771100896682563	-0.10347561354961467	0.8295111497196195	2.7433040649421137	-0.6273274883832389	0.4243526175862208	3.6314020955819153	0.3679887386774539	0.8446133051742435	4.9040957442407525	-0.7455482106320844	0.21944322674113675	1.1487211667872634	0.6016867426365008	1.1273426462641576
2390.0	3.6241471271882144	-1.1654000686977497	-0.13116969680946539	2.775446806689432	0.9248858309012906	1.3985804446436858	4.491225681760623	-0.15273772549693773	0.4079209114742509	1.991901796280717	-0.11861273904983594	0.8256997253707395	2.7653829578234954	-0.6270504910526492	0.40492310789610275	3.646335266346992	0.35667502611838114	0.8406340664887875	4.933137905982704	-0.7460375865755516	0.2008188058189656	1.154715544332006	0.5901964692865725	1.123855827573452
2400.0	3.64779731550351	-1.1761709778504277	-0.14133868143508996	2.7828143442286835	0.9267141341911694	1.3863461715752299	4.508729669638647	-0.14621964797120052	0.38901745414299294	2.0057525224597303	-0.13363789036460097	0.821800730209388	2.785228053926737	-0.6252253833840542	0.38600537432370624	3.6577405053950973	0.3457273238373615	0.8371780464877149	4.956870133566684	-0.7442900796640625	0.1833743689366618	1.160713578147823	0.5781434669711331	1.1200998034002059
2410.0	3.667764408092592	-1.185037581897154	-0.1510297212841801	2.788406419252959	0.9287069043872693	1.3747545972587123	4.521480296969379	-0.13784778888273425	0.3713900971453641	2.018759107070978	-0.14837836483280112	0.8177837554692999	2.8029136457176658	-0.621890570049567	0.3677272134287505	3.6658194386113085	0.3353635427357724	0.8342007437094549	4.975580990378925	-0.7403031990840985	0.16715029446238408	1.1666743849098427	0.5657211127872718	1.1161177284458308
2420.0	3.684116905790406	-1.1918327139733778	-0.16030127824654894	2.7924225821291913	0.9308529122201076	1.3639354599795428	4.529707953621715	-0.12763331203602185	0.3551249209495748	2.030962744885507	-0.16266953514522486	0.8136341855348944	2.8185045424641157	-0.6170890105410572	0.35019564233917994	3.6707734357935	0.32578512841351454	0.8316637288477268	4.98956982262078	-0.7340840366719759	0.15217716276785132	1.1725336243570923	0.5531111724723078	1.1119483064488558
2430.0	3.6969454468935004	-1.1964124142322972	-0.16922487062237712	2.795059754757558	0.9331659676060517	1.354007555741252	4.533686170819496	-0.11561328499333126	0.3402740950175346	2.0423831971108903	-0.17632119814066677	0.8093460704272958	2.8320383837083027	-0.6108665760933898	0.333522758030342	3.672850899258982	0.3171975811555667	0.8294994638547672	4.999142011775553	-0.7256639390399626	0.13845586579540523	1.1782415142619986	0.5405254643968049	1.1076392145547944
2440.0	3.7063443119777313	-1.198668934509317	-0.17787542271368556	2.796536587689865	0.9356338393430381	1.3450796996323582	4.533758384623055	-0.10185237336799535	0.32686751761734884	2.0529986187034988	-0.18917775064387538	0.8049215703330738	2.843568909623299	-0.603295819281226	0.31778553035965684	3.672309243248409	0.3097706844899666	0.8276622448112153	5.004627031347839	-0.715108189256075	0.1259662536748316	1.1837471299778726	0.5281478585641124	1.1032485778542789
2450.0	3.712429253045814	-1.198513337981074	-0.18635075346968397	2.797033365578018	0.9382602091938002	1.3372535446312206	4.530269257431002	-0.08641364158312556	0.3149008816619978	2.062770412303165	-0.20108840186969762	0.8003657101415389	2.8531290685554183	-0.5944497563814776	0.3030450988626212	3.6694106341750974	0.30367129120657443	0.8260919166117597	5.006344755862999	-0.702492007181052	0.11465615072451477	1.1889934022741906	0.5161703122422462	1.0988394316897427
2460.0	3.715315689909709	-1.1959105101949465	-0.19472645172721584	2.7967378859695007	0.9410403713280356	1.3306011862213425	4.523608230028538	-0.06941425374655379	0.30434471512787736	2.071624562132561	-0.2119123798255345	0.7957008770547866	2.860759538016992	-0.5844142600942632	0.2893551078502353	3.6644165779185065	0.2990162514906336	0.824729231816055	5.00461438334853	-0.6879240046684965	0.10447106524201356	1.1939317965780718	0.5047556836342714	1.094470356535114
2470.0	3.71513572348652	-1.1908774348767321	-0.2031110116865531	2.795827988240486	0.9439538881186307	1.3251794916682202	4.514181590897006	-0.05100964688165983	0.29513685155420155	2.0794780468769463	-0.22153921678101127	0.790933294301059	2.866502613609723	-0.5733005437805608	0.27673378419383715	3.6575940657636563	0.2958794066924119	0.8235019743113337	4.99974624363043	-0.6715490567022004	0.09531975496878606	1.198532078753497	0.4940351361439839	1.0901906518395974
2480.0	3.7120301690557405	-1.1834554885860862	-0.21159653633565187	2.794448451686889	0.9469764635593911	1.3210305949457344	4.502385908757634	-0.03137184706487711	0.28719240928479445	2.0862339357476927	-0.22987052921568032	0.7860926825008102	2.8703903766152674	-0.5612186828985316	0.2651950984718223	3.6491965543754876	0.29430491569894485	0.8223442868342398	4.9920343006580685	-0.6535242350862625	0.08710861419102904	1.202757473739683	0.4841230962914379	1.0860547233266589
2490.0	3.7061471088289513	-1.1737365964190585	-0.22027808415235292	2.7927320255494927	0.9500668899801383	1.3181764963619718	4.48861671451915	-0.010704469022224298	0.28041944800609864	2.0917919153120597	-0.23684415338496903	0.7811932195797816	2.872465118104929	-0.5483033668774602	0.2547290781574207	3.6394628031775076	0.2942936106312428	0.8211914114734218	4.981744617054426	-0.634030312889687	0.07974169782152289	1.2065994311505333	0.4750878256621748	1.0820947693706757
2500.0	3.697634443287218	-1.1618593693756734	-0.22923844528493495	2.7907868450831352	0.9531613472788849	1.3166174049898138	4.473253349693723	0.010742974342582135	0.27470443351328305	2.096043194513274	-0.2424222849824715	0.7762606923633828	2.872763569043962	-0.5346979019412174	0.2453206136060276	3.628612685015021	0.29578529817775934	0.8199746910949268	4.96913629803487	-0.6132733817979389	0.07310803669494832	1.2100309239606026	0.4669514805185913	1.0783509459414176
2510.0	3.6866440974207006	-1.1479894088669405	-0.23854284759969888	2.7887187030211478	0.9562014353360192	1.3163516957842374	4.456655885658142	0.03271133867455044	0.2699385581789738	2.0988989055635456	-0.24657944473918614	0.7713319843522727	2.871336618690745	-0.5205370052967745	0.23694758437701569	3.6168536873853814	0.29868916256306244	0.8186484846163248	4.9544392466645295	-0.5914630712541358	0.06711934519887737	1.2130615418566357	0.4597163191241097	1.074853978037799
2520.0	3.6733437933189363	-1.132351540131578	-0.24825779507327028	2.7865937504828318	0.959103588695693	1.317338213152168	4.439156666163759	0.05490212447932933	0.2659910283725506	2.100273955692005	-0.24933550269306495	0.7664256017772774	2.8682146392624492	-0.5059781718901243	0.22956763640154979	3.6043907622941203	0.30285229004292136	0.8171471244169848	4.9378653404081785	-0.5688353872633836	0.061662805012316156	1.215697066217787	0.4533230891044555	1.0716196886931464
2530.0	3.6578824569828026	-1.1151817682763436	-0.2584153494443955	2.7844756635989745	0.9617794905833359	1.3195197672099583	4.421051102249577	0.07701320649391147	0.26273818221272466	2.1000972261269046	-0.25072248248474366	0.7615719130065243	2.863439286321948	-0.4911795000589396	0.22313578790028496	3.591396074165313	0.3081063472401232	0.8154266996273581	4.919607100272168	-0.5456230291545553	0.05664916283978132	1.2179427439597414	0.44769108622538745	1.0686568398611196
2540.0	3.6404180938843846	-1.096727715118758	-0.26901315256601394	2.782398619298204	0.9641257731855544	1.322842889504564	4.402581509555553	0.09873048860958472	0.26008066907908495	2.098328427049859	-0.25078698123853144	0.7568158339756959	2.85704768255075	-0.4762813621090551	0.21763798433876463	3.5780264516973546	0.3142386560562004	0.8134509519987768	4.899824962007527	-0.5220521247474189	0.05201614794525816	1.2198201919499265	0.4427026883924721	1.0659843484341913
2550.0	3.621116948267547	-1.0772811075080537	-0.2800384355792415	2.7803892188271537	0.9660578019315385	1.327208838294006	4.383976824017153	0.1197334745568404	0.2578924925282743	2.0949407693458757	-0.24959509124619986	0.7521943253366337	2.8490765589598266	-0.461442970083453	0.2130240376104731	3.5644400042697377	0.3210291086566666	0.8111856897632453	4.878682271674527	-0.4983589426988178	0.04768824508487132	1.2213485434188334	0.4382235835192048	1.0635995982767197
2560.0	3.600127532813074	-1.0571059030104757	-0.29142762212592893	2.7784515285901024	0.9674809590944314	1.332518647450746	4.3653947076475905	0.1397338082198645	0.2560897089602021	2.0899356969779026	-0.24722544298813334	0.7477545179703722	2.8395441933239542	-0.44677991717689497	0.20927478614980474	3.550773096710979	0.32823230380253154	0.8086170067524888	4.856304684861908	-0.4747382083857122	0.043628680314779004	1.2225477227021908	0.43409017033031816	1.0615100906130832
2570.0	3.5776002153359525	-1.036476841112777	-0.3031017501105313	2.7765971147832857	0.9683208454857505	1.338653853914746	4.34697977350572	0.15844885585393223	0.2545739765291847	2.083335994590422	-0.24375332748031628	0.7435536285872947	2.8284748431135927	-0.43241988194404085	0.20636677702153133	3.5371653884421113	0.33562391936497976	0.8057316752966082	4.832824685978253	-0.4513909632851939	0.039798548912661186	1.2234396886648766	0.4301561848302733	1.0597219053891795
2580.0	3.5536842771658694	-1.0156565123766828	-0.31494565808740344	2.774797701378387	0.9685129482600472	1.3454765252780698	4.328816474993681	0.17563926274160696	0.25327084112623893	2.0751820107543764	-0.23927345576816242	0.7396433517138455	2.8158802956394755	-0.4184650957622119	0.20427890460912332	3.5237286339874583	0.34297625363556816	0.8025316456763215	4.808346638198794	-0.4284759417929873	0.03617335816269023	1.2240356339183924	0.42624925980251355	1.058243176556511
2590.0	3.5285213143202516	-0.9948797147106263	-0.326824449687555	2.7730385088612612	0.9680338589245757	1.3528469587582705	4.310961536346784	0.191113778289469	0.2521184001689468	2.0655456382858848	-0.233859172255523	0.7360812918752209	2.8017758526681225	-0.4049973345203556	0.20299844288335558	3.510576582019947	0.3501098562526838	0.7990287603524194	4.782979293385208	-0.40612553491803494	0.03274660803978289	1.2243475645451456	0.4222408933598637	1.0570806564918869
2600.0	3.502260995107257	-0.9743549030790738	-0.33857465211315474	2.7712933765870593	0.9668747083644927	1.3606169520809441	4.29344399348974	0.20473412805014618	0.2510676761976225	2.054521973330833	-0.22759394373531416	0.7329328807237894	2.7861708361402324	-0.3920713638688181	0.20251876803733865	3.497825930104373	0.356859317561537	0.7952493661562491	4.756832013230379	-0.3844410253593492	0.029516511871644512	1.2243834473689628	0.418010541965564	1.0562580389266585
2610.0	3.4750333007328993	-0.9542549438543926	-0.35001522235613763	2.769514971805048	0.9650584849446293	1.368622137993974	4.27625481851246	0.21642369466661804	0.250081882223274	2.0422023576074566	-0.22055384429984848	0.7302538714321646	2.7690657810126433	-0.3797332395569425	0.20283700455997056	3.4855613247957007	0.3631180173816648	0.7912179487871507	4.7299962939877735	-0.3634851890298743	0.026495935986786633	1.2241277978673966	0.41346576271865254	1.0557836812391046
2620.0	3.4469830327411586	-0.9347152565793203	-0.36097104007762953	2.7676499568383397	0.9626330294545017	1.3766922241612607	4.259363174863374	0.22615412265837692	0.2491157527687469	2.0287075896633073	-0.2127997850781136	0.7280965060186181	2.7504829412543024	-0.3679999713703435	0.2039333387537182	3.473854806552379	0.36881276872944946	0.7869640844122145	4.702569262577483	-0.34329262725888776	0.02367562759002529	1.2235684123527952	0.4085489919812179	1.0556792488245839
2630.0	3.4182498123086336	-0.9158180624917108	-0.3712428881758433	2.7656574942782437	0.9597000173178841	1.3846591130510078	4.242730499157119	0.23398945295095536	0.24816686602146726	2.0141726366170523	-0.20437588948163354	0.7264984284802072	2.7304428301735766	-0.3568540477447176	0.20580215060751939	3.4627872238137347	0.3739428871448169	0.7825297599644047	4.674658727702158	-0.3238452600305645	0.021072123201722023	1.222688132402309	0.4032571643791108	1.0559648808859972
2640.0	3.3889699379230898	-0.8976164778250495	-0.3806593804596823	2.7634847969456477	0.9563549934291562	1.3923546670595979	4.22630828412696	0.2400377660028557	0.247212125773999	1.9987271286271637	-0.19534504815653544	0.7254893258589284	2.708978036885629	-0.34628661789264525	0.20841917559339979	3.452412199997072	0.37853982676267756	0.777947338899097	4.646367639949693	-0.3051175083719367	0.01868614828322346	1.2214589991501952	0.3976039883935626	1.0566485741398404
2650.0	3.359268046745194	-0.880115454800039	-0.3890446744434454	2.7610728186430187	0.9527353255665517	1.3995969192321003	4.210030587888317	0.2444788234563503	0.24624427269502225	1.982499664289884	-0.1857502753005015	0.7250750694203999	2.686125854173338	-0.3362627893615915	0.21174790589129183	3.442760657330621	0.38269907755232246	0.7732523161305696	4.6177926861516845	-0.28704529411424146	0.016514270208218492	1.2198408071523308	0.39165597697012017	1.0577332969641515
2660.0	3.3292810121284586	-0.8632756357459874	-0.3962399605555548	2.7583682585704627	0.948989960227591	1.4062401621242036	4.1938409065473605	0.24753636264759624	0.2452797081738258	1.965627500795305	-0.17562132697614452	0.7252571365459093	2.66195255600513	-0.32672209123855334	0.21575238835060592	3.433852611173192	0.38654690720684975	0.7684980971797604	4.589052626902865	-0.2695384405668022	0.014558225560047296	1.2177869071541345	0.3855102906380355	1.0592360756962818
2670.0	3.299132184188756	-0.8470349325893715	-0.4021136493233915	2.75531806209918	0.9452838965299155	1.4121289108594277	4.1776728787550725	0.24948771606792827	0.244332843025686	1.9482441056513902	-0.16500077841563382	0.726002672522126	2.6365354012642808	-0.31761011464075434	0.2203773077707005	3.425683618196361	0.3902545238783879	0.7637202029055808	4.5602372011198335	-0.25249770801281507	0.01280951655785679	1.2152703762052741	0.37929585086979695	1.061145351389728
2680.0	3.2689482531474106	-0.8312898733316575	-0.4065649807501947	2.751870080321412	0.9417556237203447	1.4171152419051385	4.161479682384447	0.2506227294750101	0.24340622687091987	1.9304686543541831	-0.15392761908544964	0.7272668698745585	2.6099735005464044	-0.3088802335122485	0.2255420538265505	3.4182316639627897	0.39401676251402534	0.7589556327190315	4.531461073211511	-0.2358248529595232	0.011238194064691495	1.2122393742432598	0.37316009148569795	1.0634489892074095
2690.0	3.238843906695177	-0.8159358321870813	-0.40950755863184995	2.747986606991578	0.9385583932162106	1.4210854046828034	4.145225273154316	0.2512535175417952	0.24253690845020395	1.9124121483789278	-0.14244658536449373	0.7289909234116418	2.582392009776267	-0.30047590462866336	0.23117663319269985	3.41145075104911	0.3980342624374457	0.754249884810901	4.50283231621423	-0.21941896909582873	0.009841867246289526	1.2086521441483584	0.36726447965437115	1.0661230367114698
2700.0	3.208918837580767	-0.800840417863717	-0.41088977946080885	2.7436235985202595	0.9358118823490845	1.423930798302295	4.128860754086105	0.2517073098337244	0.2417645565963756	1.8941768678927389	-0.13062148409763708	0.7310841790637141	2.553921904699033	-0.2923459160946708	0.23718350722806109	3.4052676062457135	0.40250806200406014	0.7496457890739527	4.47443019188895	-0.20318847582451974	0.008598527437670717	1.2044776747276886	0.3617761621299667	1.0691337914980932
2710.0	3.1792806348364744	-0.7858802532466885	-0.4106907215927595	2.738757722160037	0.9336091495707053	1.4255637772005973	4.112378079976725	0.2522778589471067	0.24112109692574482	1.8758541453335407	-0.11851890373069526	0.7334531222611762	2.5247204593999855	-0.2844652331840115	0.24345374229797043	3.399611082063331	0.4076299951811411	0.7451871061842484	4.446350650656693	-0.18706239597838725	0.007488067669807338	1.19969622582068	0.35684805365888794	1.072433847669531
2720.0	3.1500135941670573	-0.7709456511833209	-0.40890377717461435	2.73336980319781	0.9320051084982212	1.4259404292887836	4.095762480847768	0.2532364400497299	0.2406584777296475	1.857522679289746	-0.10623425931943777	0.7360131243876729	2.4949656441585004	-0.27681797893420335	0.24988823410291827	3.39436980736307	0.4135495682538155	0.7409363579189171	4.418666913463994	-0.1709971057538532	0.006507558824258152	1.1942936903632253	0.35260923890078366	1.0759866714200756
2730.0	3.1212068674487283	-0.7559286509230421	-0.4055384406005086	2.7274533593820336	0.9310303134830289	1.4250352182435395	4.0790303638411425	0.2548259609527977	0.2404464965751184	1.8392486756253115	-0.0938612212489648	0.7386644306813901	2.4648477048893285	-0.26939706851171114	0.25638205472950554	3.389437572056673	0.42039931729582375	0.7369636706443249	4.391456734523311	-0.1549656049343286	0.005667395141818204	1.1882696494132543	0.349180365466832	1.0797418553967175
2740.0	3.0929206453605618	-0.7407551816637498	-0.400644423949007	2.7210208059312637	0.9306506403946688	1.4228669854030127	4.0621971815197355	0.25721629556104114	0.24054006598853436	1.8210887928682635	-0.08151988623659177	0.7413242139612233	2.4345641082076193	-0.2622212176465756	0.2628325799995567	3.384690197933195	0.42823945034817823	0.7333398184637063	4.364775710918122	-0.13899761239403313	0.004967543201963304	1.1816382406262442	0.34664210673514545	1.0836646032668624
2750.0	3.0652153189524967	-0.7253769138134829	-0.3942665999251773	2.714098466730512	0.9308121276566669	1.4194721985241576	4.04529245602872	0.26054357567564423	0.24102021160244114	1.8030999283344396	-0.06934287803317295	0.7439066488126849	2.4043172673616793	-0.2553180591319503	0.26913359349244187	3.380012473353072	0.4370934295258998	0.7301614508429767	4.338668863966525	-0.12313251155008552	0.004446215064179223	1.1744413779465102	0.3450366688336025	1.0876990743531514
2760.0	3.038141698095557	-0.7097907513192271	-0.3864624889736865	2.706715648881975	0.9314124025193292	1.41493792889769	4.028368828193138	0.2648631439562263	0.2419698470513302	1.7853105558403806	-0.05747751887269397	0.746360149684978	2.3743170451366877	-0.24874993912715496	0.27520466538178956	3.375274959686751	0.4469258309872017	0.727536482858337	4.313178987152951	-0.10746373421755498	0.004147722876236606	1.1667162080315072	0.344368066104917	1.0918227099721076
2770.0	3.0117548128107825	-0.694007785259551	-0.37729784354635826	2.6989316933106045	0.9323003137590057	1.4093751934873056	4.011493575173404	0.27017779047957835	0.24347134989469865	1.7677682699473036	-0.04608223411999347	0.7486484675832377	2.344793385102821	-0.24257415560068232	0.28098165002909403	3.3703620227257107	0.4576337112574508	0.7255717993828004	4.2883499330675905	-0.0921061284096668	0.004123156478105233	1.158535681794694	0.3445974164864327	1.0960215869765098
2780.0	2.986098440598712	-0.6781071649228093	-0.3668385412956189	2.6908043359846396	0.933317886872992	1.4029417129652781	3.9947371537220713	0.27642229620653386	0.24562320350742858	1.7505050279492738	-0.03532487023958298	0.7507647767237522	2.315946469546555	-0.23686144710930646	0.2864193823719939	3.3651747942455685	0.46905181117730804	0.7244012142367958	4.264211406020884	-0.07720845488127002	0.00445923256465172	1.1499753376228337	0.34564325087117476	1.1002896888703395
2790.0	2.9612171477216953	-0.662181430020261	-0.35515139965827164	2.682428654514918	0.9342757030540402	1.3958209517696982	3.9781960894135855	0.28347081335141333	0.2485176215004843	1.7335647301339716	-0.025359351787044734	0.7527319171435971	2.287997903191637	-0.23168395231533384	0.2914941053855108	3.3596305918050726	0.480971694875793	0.724161555991231	4.240801154706325	-0.06293823965755983	0.005239127212402302	1.141142295188891	0.3473976280194137	1.1046519160660833
2800.0	2.9371773062416513	-0.6463718109381524	-0.34230312021825055	2.6738918209317295	0.9349676455533822	1.3882170105759084	3.961976516846684	0.2911425963246559	0.25223458353108097	1.716996128359336	-0.016351771992139972	0.754604173807339	2.2611621993885764	-0.22713482184977724	0.29619922432985235	3.3536681490035187	0.4931400928017158	0.7249929498736033	4.218169819809719	-0.049490435796897554	0.006554862993398352	1.1321440325298135	0.34971315761264393	1.1091450407303691
2810.0	2.914030817432783	-0.630829131761777	-0.3283563312823482	2.6652955982927136	0.9351979747806205	1.3803603470669157	3.9461869941440026	0.2992222243307179	0.256861339988466	1.7008453988629537	-0.008434990970220144	0.7564582403799277	2.235632061515126	-0.22326914444592533	0.3005625713312929	3.3472477144838	0.5052661716551703	0.7270312061911425	4.196349413934873	-0.03705433133406021	0.008507619034313966	1.1231098259511643	0.3524362669693723	1.113827896561915
2820.0	2.8918619828631114	-0.6157378110427024	-0.31336658678447615	2.6567618684738292	0.9347780615141793	1.3725011119562631	3.930958723095782	0.3074676760071771	0.2624826590027429	1.6851885630203034	-0.0017430598357528286	0.7583990034874698	2.2116176114997517	-0.22015951136483314	0.304636442701832	3.3403648128998924	0.5170495350835171	0.73041425820223	4.1754082851346155	-0.025822749892480706	0.011198352201439452	1.1141834380897517	0.355387978939863	1.1187886608746083
2830.0	2.870740525266525	-0.601294060312552	-0.29740711492421795	2.6484043687596897	0.9335290298785217	1.3648819508967382	3.9164212449827556	0.31560878816882376	0.2691487142749221	1.6700810288821462	0.0036142664425131976	0.7605394011327888	2.1892918107509955	-0.21785740706846565	0.3084808841268334	3.3330293140824594	0.5281663324877562	0.7352469651911022	4.155406015226998	-0.015982486539619152	0.014710591542011507	1.1054940872045311	0.3583795899432709	1.1241085077353532
2840.0	2.850789306307219	-0.5877085238931157	-0.2805408333771974	2.6403547036620156	0.9313132150160108	1.3577675017531754	3.9027236783137016	0.32338478843239826	0.276920180961011	1.655629238543889	0.007543625366396285	0.7630136964699915	2.168837898814983	-0.21640288380463238	0.31218372154823165	3.325312319763471	0.5383072643732951	0.7416385420401704	4.1364374209003385	-0.007696805113849467	0.01913461706459543	1.0972073642510307	0.36122287232001393	1.1298957430356074
2850.0	2.8321210411031363	-0.5751634555687668	-0.26283908279170265	2.6327355564916917	0.928013239394937	1.3514050276388219	3.8900136431950205	0.3305341997964928	0.28582385701225954	1.6419224941526103	0.009999758148530205	0.7659631910004742	2.1504182221331325	-0.21580778906650924	0.3158505793708827	3.3172867395275727	0.5471836201069992	0.7496547353272287	4.118596152415843	-0.0010995681453548928	0.024528454605592533	1.0894693708225824	0.36374805237326513	1.1362688981069182
2860.0	2.81488192848858	-0.5638493973564561	-0.24437654728290115	2.6256827212993197	0.9235500060938672	1.346031075805989	3.878448647919362	0.3368163081665334	0.29587873256325115	1.6290863421364674	0.010946309066811393	0.7695229938781414	2.1341936412290803	-0.21608731449411905	0.3195973449297941	3.3090738543758076	0.5545393603242543	0.759337074692024	4.10199915532908	0.0037021143093381244	0.03093836833744304	1.0824498263645632	0.36578566438426074	1.1433452090606506
2870.0	2.799206316407968	-0.553940624711329	-0.22524575422677742	2.619313684259586	0.9179059394422059	1.3418760124923046	3.8681642707220276	0.3420260358977667	0.3070781733426344	1.6172378093024895	0.010388264248600506	0.7738288961745651	2.120281797072273	-0.2172210911716313	0.3235439033678327	3.3008080983402572	0.560160026413717	0.7706989010874221	4.086759317273376	0.006648710011433123	0.038378328149012174	1.0762903838453173	0.36719411728234774	1.151253802695983
2880.0	2.7852707478405145	-0.5455770007266125	-0.20554521114937166	2.6137456585556236	0.911089769537703	1.339124144174751	3.8593144749027335	0.345999448655364	0.31939724544907916	1.6065179061615091	0.008350896360957653	0.7789839342488201	2.1088055563291115	-0.21918061706742853	0.32781544002506735	3.292661208485382	0.5638838605896742	0.783696787924253	4.073010386565647	0.00772249827607037	0.04684814251857113	1.0711544399691446	0.3678487058992309	1.1600843300787653
2890.0	2.7732372824364626	-0.5388691820587771	-0.18538680226455378	2.6090872615788734	0.9031602755954948	1.3379489088939962	3.8520189823865856	0.3486194540109614	0.33278032908731	1.5970774624950446	0.004892003015649503	0.7850965190967406	2.0998584610225177	-0.22192087489429158	0.3325397481187133	3.284811083290784	0.56561154760673	0.7982604197798928	4.060875979927662	0.0069537647036412185	0.05630680589584968	1.0671920879285748	0.3676540776935618	1.1699483516377782
2900.0	2.7632639756416353	-0.5338963089634522	-0.16489322276260654	2.6054315446758425	0.894228625926363	1.3384862431781144	3.84639543053347	0.34983546411285343	0.34715307399626993	1.589050410790463	8.785684512262193e-05	0.7922461518249786	2.0934959565971836	-0.2253783460036325	0.33783201675028973	3.277454312734091	0.5653088781828448	0.8142841541517789	4.050473515659639	0.004433275346456233	0.06669345034485036	1.0645395572352594	0.3665345050971277	1.1809285896396278
2910.0	2.755533201031904	-0.530698156272338	-0.14421432512407503	2.6028501476996273	0.8844244483800768	1.3408315074405666	3.8425258445280774	0.34962157411131667	0.3624298010202901	1.5826077782865313	-0.005952072177724546	0.8004573675029169	2.0897640427732673	-0.22948952409702494	0.3437909905846963	3.270800492434439	0.5629997789941069	0.8316112512665859	4.041917543086457	0.0002764730284140102	0.07791312026358867	1.0633403779682624	0.3644485295721135	1.1930743717118282
2920.0	2.750186547503351	-0.5292860221695126	-0.12349903494845789	2.60141606087097	0.873909231398581	1.345065549911431	3.8404876694365573	0.3480352321681124	0.3784971643961713	1.5778859937659584	-0.013138422150905037	0.8097678372723414	2.0886701604884896	-0.23419799081960535	0.3505221108638941	3.2650577405520065	0.5587755535704577	0.8500649100296518	4.035300945520318	-0.005340048308511649	0.08985911224111508	1.063720018957668	0.3613480166247959	1.2064343583159918
2930.0	2.747361319417609	-0.5296165826617522	-0.10289243407191748	2.601164723263919	0.8628695709508719	1.3512092072158868	3.8402971399446786	0.34517148342234016	0.3952339468984679	1.5750390842725335	-0.021339414528382304	0.820168945690198	2.090186478195249	-0.23941311492162878	0.35810972108599176	3.2604280872884743	0.552773443874092	0.8694341714681518	4.030684371576771	-0.012205341071030757	0.10240642849020873	1.0657969897504065	0.35723170231393786	1.2210184986489718
2940.0	2.747178204274091	-0.5316185960028053	-0.08255247723267076	2.602137189129495	0.8514915233177986	1.3592639733870018	3.841968818051963	0.3411681126430753	0.41250749396102465	1.5742116517480842	-0.03043662315365762	0.8316316484838036	2.094271382660799	-0.2450775563630957	0.36661750950434946	3.2571160252448528	0.5451917676869189	0.8894966087839867	4.028106411578057	-0.02007737268583721	0.11541600470683742	1.0697036136478641	0.35209179869972007	1.2368183112884987
2950.0	2.74970983715436	-0.5351803093677094	-0.06262722156134004	2.604336061067838	0.8399707750234121	1.3691955683974864	3.8454539103481165	0.3362132915812922	0.43018484952653985	1.57552389927734	-0.04031003216647206	0.8441026627884267	2.100831279282287	-0.2511144702613051	0.37609935385754467	3.2552913871697178	0.5362599204260972	0.9100143816934755	4.027558901511752	-0.028684575619911123	0.1287475310196778	1.075532970886671	0.34594076966623255	1.253799205173061
2960.0	2.7550063463838046	-0.540172851329519	-0.043253568489532365	2.607764921718846	0.828475068036366	1.3809410456982738	3.850684605372247	0.3304954477147772	0.44811305102712556	1.5790927364796898	-0.05084976659129456	0.8575311294524941	2.1097503163603357	-0.2574738708292175	0.3865987344598189	3.2551244006661006	0.5262239744014328	0.9307431054033823	4.029000038639747	-0.03775290888619238	0.14226392934615506	1.083394175862963	0.33877700508482433	1.2719042212518175
2970.0	2.763078014136402	-0.5464401710863964	-0.024555500654597488	2.6124120528773296	0.8171751289835413	1.394422755146287	3.8575538363400823	0.32424704207643595	0.4661612866139096	1.585018191404094	-0.061957876505494926	0.8718439176232154	2.120890742234921	-0.2641026892217962	0.3981454177719932	3.256751695653941	0.515357428547361	0.9514507187796836	4.032351721846934	-0.046992781526502526	0.1558375756833206	1.0933787467477076	0.3306137991999817	1.2910636532294537
2980.0	2.7738838089371782	-0.5537955697209248	-0.006629448229101295	2.6182591410814227	0.8061856136345303	1.4095233200187138	3.865915971688555	0.31769207057239995	0.4841914168340214	1.5933797929768898	-0.07355192928244203	0.8869639154487717	2.1340896337742925	-0.2709706112228014	0.4107507221729403	3.260276525785104	0.5039323525167635	0.97191239578456	4.0374721389712995	-0.0561193388317765	0.16934280931590495	1.105589821989672	0.3214436194033108	1.311193199203379
2990.0	2.7873560812145186	-0.5620548585352577	0.010483424915761272	2.62526070534134	0.7955849599296136	1.4261173686040791	3.8755918711194073	0.3110389859471088	0.5020897625506062	1.6042364333147714	-0.08557199673947752	0.9028377465174897	2.1491635953560153	-0.27806588296201235	0.42444302030956244	3.2657688394266025	0.4922011298077538	0.9919344311575876	4.04418896583596	-0.06487609028144828	0.1827040950476456	1.1201079536132885	0.31125078344625573	1.332201724673116
3000.0	2.8033680739782856	-0.5710208971547471	0.026740640191130354	2.633389540472806	0.7854138951851717	1.4440664343672542	3.886370764392776	0.30450763191380525	0.5197382808466525	1.6176361050885173	-0.09799227639403388	0.9194023101019224	2.1659142473587756	-0.28538141269151907	0.43922165923433015	3.2732716318566806	0.48039677083113463	1.0113379039786814	4.052274271231397	-0.07301223072129621	0.19584131198625016	1.1370338583046224	0.3000000719466735	1.3539879642805592
3010.0	2.821761892680667	-0.5805002126742178	0.04217372986126479	2.6426039128372514	0.7756264280105954	1.4632057403514949	3.898027428966494	0.29824880300480106	0.5370525142318515	1.6335958221718918	-0.11080847460289307	0.9366105546755141	2.1841517783190825	-0.2929499421884561	0.45508976307972215	3.2827734269108837	0.4687029198017471	1.0299892498403198	4.061474422376881	-0.08033487804358874	0.20872087767789707	1.1564485666477324	0.28762748694113055	1.3764491281387932
3020.0	2.8423295195681915	-0.5903049707520744	0.05684833110752945	2.652844878599441	0.7661418735966102	1.483367930494103	3.910299012094644	0.29240171606719967	0.5539535742263771	1.6521022179203781	-0.12404417135641693	0.9544413286851946	2.2036629443439177	-0.30081557334768616	0.47205475553850196	3.2942183772661253	0.45727466413159945	1.0477826546433218	4.071481472366815	-0.08668629477421637	0.22133063379327547	1.1784234470753927	0.274067105589265	1.3994920397568558
3030.0	2.86481707721344	-0.6002457932354797	0.07089487794049372	2.664061025667626	0.7568076816916705	1.5043647232784918	3.922905029285707	0.28705308378261973	0.5703971863012365	1.6731205730804506	-0.137740708057944	0.9728846329375964	2.224238287942111	-0.30903073718036567	0.4901214051903092	3.3075077585324686	0.44620614742417053	1.0646600553809906	4.081954585560568	-0.09194782429369894	0.23369946505797792	1.2030261679783962	0.2592236463026564	1.423024107743511
3040.0	2.888953506173446	-0.6101756709371551	0.08447770638724258	2.6761934116924246	0.747408242459033	1.5260113991748487	3.935568972223493	0.2822386516393719	0.5863605741751169	1.6965882532485332	-0.15199350303340178	0.9919470090645943	2.2456799317303404	-0.3176831358164896	0.5093090330594564	3.322506416056686	0.43552165143249866	1.0805867340342403	4.092537242912271	-0.09605754645683973	0.24588578510054254	1.2303158419337394	0.24295421287173471	1.4469591254518357
3050.0	2.914434125199035	-0.6199445881677121	0.09780866314807604	2.6891773788268662	0.737657256208303	1.5480940572954347	3.948004012501345	0.2779304997983483	0.6018205360360585	1.7224137385846356	-0.16690262594176059	1.011654285922867	2.2678112183715036	-0.3268873944272083	0.5296098898093875	3.3390182391740004	0.42520575040566805	1.09557446786059	4.102851466859592	-0.09901824872308813	0.2579632920750165	1.2603336022946299	0.22511987221011223	1.4712139818624557
3060.0	2.9409324460444832	-0.6294356023873937	0.11114689520982718	2.702921775289606	0.7272256955839064	1.5703957610466945	3.9599268982867035	0.27405245336244444	0.6167942657888184	1.7504552372311835	-0.18259613337279565	1.0320378749788885	2.2904392222050975	-0.33675369301418867	0.5510356229292409	3.3568151515683464	0.4151629105255651	1.1096606209581823	4.112507115200523	-0.10087721357512751	0.27004315886091934	1.2930822720140833	0.20555177277386263	1.495710265604528
3070.0	2.9680839141781794	-0.6385429920266966	0.12477905260548246	2.7173354888783594	0.7157334090714311	1.5926865081146342	3.9710295902341395	0.2704879387347409	0.6313086975872948	1.7805568681018922	-0.19922398669358327	1.0531345883189303	2.3133976267459926	-0.3474194881723941	0.5735824863480877	3.375603896671974	0.40526309948754535	1.1229129678647556	4.121098407255385	-0.10174126009929423	0.2822491872795865	1.3285410576226306	0.18408419624319325	1.520370993150788
3080.0	2.9955391051617353	-0.647201175046517	0.13902268989118644	2.7323088003357703	0.7027691432508398	1.6147240990445753	3.9810452706304478	0.2670527028062674	0.6454132361767746	1.8125209067608479	-0.21694161576278892	1.07497880217124	2.3365177129873733	-0.35902326214785124	0.5972517391707376	3.395090625436218	0.39530594008914804	1.135413601062833	4.128242231137768	-0.1017627327945895	0.29472141053258616	1.3666589706747065	0.16052742419216834	1.545121040873022
3090.0	3.022916616714771	-0.6553359633826368	0.1542032659021225	2.747703493047026	0.6878768078517119	1.636245877548048	3.9897034482082643	0.26352471455976817	0.6591639437579468	1.8460942545671064	-0.2359032534513016	1.0975867951989668	2.3596321771623607	-0.3717077187230383	0.6220237557590452	3.4149195486518344	0.3850598093171253	1.1472533503818978	4.13354915252754	-0.10113699791247438	0.3076038892585733	1.4073263314828222	0.13470403410808893	1.5698672163471006
3100.0	3.0498497139562937	-0.6629107768851576	0.17065413808052374	2.7633521142279336	0.6706029687491285	1.656998436039825	3.9967445183719432	0.2596605160078806	0.672637985627264	1.8809999767129457	-0.25627743616339815	1.1209715676084882	2.3825818101113416	-0.38561911259288345	0.647873716700408	3.4347128409261485	0.37426110809011176	1.1585453674490933	4.136655536178419	-0.10008604017496807	0.32105018094645527	1.4503875753603779	0.10642935528255779	1.5945237834146018
3110.0	3.0759583229715575	-0.6698973712942922	0.1886840258518551	2.7790687353191994	0.6505046051320716	1.6766889796987887	4.001936085675429	0.255175142719722	0.6858937566040959	1.9169045811399472	-0.27819174045594963	1.1451018053558286	2.40519930756305	-0.4008810912431005	0.6747413289033963	3.454069030551312	0.36262543970135297	1.1693744630208636	4.137217870085331	-0.0988681327177121	0.3351925490983957	1.4956285240862568	0.07556378872914504	1.6189604953628132
3120.0	3.1008750818942215	-0.6762679096275513	0.20859349195527704	2.7946339342356286	0.6271517652715041	1.6950482114225158	4.005051973605103	0.24979129386849627	0.6990266208995584	1.9534491398833476	-0.3017688578188295	1.1699257541084487	2.427308007897083	-0.41761065580475215	0.702560355533448	3.4725758817707466	0.3498742303783603	1.1798462804233847	4.1349240895034285	-0.09774199536796631	0.35017030621053286	1.5427756480388644	0.04198190418895148	1.6430550194527778
3130.0	3.124245106557692	-0.6820109454327151	0.23062946430819053	2.809794807006062	0.6001494707597592	1.7117809086812998	4.005890123860448	0.24320945423138274	0.712101781588051	1.990232164257	-0.3270931462642457	1.1953424099569967	2.448718120005995	-0.4358990693392737	0.7312166802255051	3.4898139406942104	0.33572101729200043	1.190034386415798	4.129499416621237	-0.09698668620433824	0.3660863297829562	1.5914888841531323	0.005601945441093986	1.666640837521665
3140.0	3.1457402620619037	-0.687092681282016	0.25499718618082495	2.824252972240376	0.5691712579636259	1.7266030058362247	4.004261869431436	0.23516129274559616	0.7251962700302519	2.0268223134672727	-0.354190714975509	1.2212091841594572	2.469229965607949	-0.45578872889432187	0.760584539743151	3.50535594426321	0.3199206778714696	1.199992711993107	4.1207105587079775	-0.09685690574435922	0.3830359411057444	1.6413595504558551	-0.03358810523445557	1.6895261890234612
3150.0	3.165027017173418	-0.6914950815334112	0.28183693818623967	2.8377078317707496	0.5339562561449025	1.7392360300664595	4.000003770952742	0.22539861512880704	0.7383601138165685	2.0627569748153882	-0.38305937421673003	1.2473502909205838	2.488623506620709	-0.4773116107286725	0.7904865450953836	3.518787330686353	0.3022663376596355	1.2097664361304556	4.108358786307048	-0.09760050703126649	0.4010720766328349	1.6919295445649805	-0.07555516531951456	1.71150360721427
3160.0	3.1818156423024058	-0.6951746845973866	0.3112139351892062	2.8498224554524123	0.49433792017288913	1.7494141389937128	3.9929706059702066	0.213704397626234	0.7516544512995832	2.0975647058849063	-0.41361090490292657	1.2735175319531686	2.5066747154929603	-0.5004268699959572	0.8207338676785071	3.529706142074001	0.2825970683610322	1.2193484893072042	4.092304378596804	-0.09942250826064464	0.42023387766921355	1.7426801133801595	-0.12018711697861287	1.7323123482209308
3170.0	3.1958427479401723	-0.6980844757684637	0.34312007695152835	2.8602300902454045	0.45023509272757917	1.7568840058679933	3.983039456450829	0.19990502425546264	0.7650964764897915	2.1307503929448455	-0.4457127504272689	1.2994439092658914	2.523140014328949	-0.5250688405494071	0.8510820246230097	3.5377272903951256	0.2608148922432803	1.2287254306405617	4.07244790962303	-0.10250727104866367	0.4405080661310774	1.7930417218646073	-0.16730037158914624	1.751686075663878
3180.0	3.2068724227728707	-0.7001581803314947	0.3774648282323661	2.8685712709886264	0.4016893902618607	1.7614276056269418	3.970109568609616	0.18389052380717594	0.7787012224072114	2.161832070133821	-0.4791558124225345	1.3248170065148146	2.5377668826538278	-0.5511100590560719	0.8812741944930942	3.542509684704587	0.23690058940664832	1.2378473425462915	4.048747488356732	-0.10698036144936908	0.461864109386871	1.8424148531246463	-0.2166274282086075	1.7693255512399186
3190.0	3.214699990428618	-0.7013205977086598	0.4140615173694776	2.8744637433820888	0.34885341209817655	1.762841113489492	3.954096270545644	0.16560109413723298	0.7924454718606595	2.190321544676282	-0.5136632139424234	1.3492793399650413	2.5502997914955365	-0.5783666728580524	0.9110077059352488	3.5437244601301203	0.2108970013936345	1.2466266449791497	4.0212024613714945	-0.11292823001237305	0.48421720554108627	1.890161102336913	-0.267817680024751	1.784904639732583
3200.0	3.219164022840488	-0.7014789006813945	0.45266631560755494	2.8775272995360357	0.2920097162979741	1.760973438907407	3.934940511833663	0.1450449704615779	0.806294113768116	2.2157510345135014	-0.5488804099339145	1.3724788327293826	2.560478961172375	-0.6066112140877676	0.9399748215212496	3.5410928858227835	0.18294933517570894	1.2549748312322855	3.9898684884446936	-0.1203799257766776	0.5074717150635579	1.9356253776228824	-0.3204290182006566	1.7981035210612044
3210.0	3.2201397748243386	-0.7005237620451051	0.4929410715960886	2.8774148602137544	0.23154568901033767	1.7556910496403149	3.9126104626955764	0.1223044713682812	0.8201765019899154	2.237694970888582	-0.5844060918960348	1.3940207829609688	2.5680701068209597	-0.6355570533733855	0.9678465088088686	3.5343805984258556	0.15326370246756446	1.2627463270269028	3.954854311905473	-0.12929846021264665	0.5314842276484409	1.9781659634759552	-0.3739664310514344	1.8085733938628517
3220.0	3.2175417007187805	-0.6983571316572699	0.5344932872287214	2.873781427854082	0.1679667375176807	1.7469188732931251	3.887096908012965	0.09750861623539697	0.8339955035529405	2.2557470767789365	-0.6197810744859698	1.4135379362342346	2.572847857011086	-0.6648925212252254	0.9942800162862946	3.5233861326026985	0.12212607181171266	1.269811778720345	3.916297104902324	-0.13961558608835797	0.5560892175897191	2.0171531140685697	-0.42785729556627744	1.8159944549007219
3230.0	3.211339999925756	-0.6948697224221719	0.5768671416916892	2.866306016001849	0.10189482299668357	1.734629035050425	3.8584134915565222	0.07086008725718733	0.8476369670704028	2.269557467680732	-0.6544929644256692	1.4306618988583595	2.574605039138601	-0.6942503524214622	1.0189587104874935	3.5079700337022044	0.08989310234764337	1.2759980106352102	3.8744003903439777	-0.1512048626771606	0.5810982161160366	2.051966022386156	-0.4814599678388845	1.8200547820901638
3240.0	3.20153467255521	-0.6899515809363377	0.6195658427446782	2.854726530070927	0.03402131706675015	1.7188326767963376	3.8266039017898605	0.042622176207458555	0.8609591976502814	2.27883370839727	-0.6880194354300027	1.4450472790777813	2.573170971563306	-0.7232481268789813	1.041552094448171	3.488044633098322	0.056975393039010044	1.28114261317782	3.8293965625987036	-0.16388638979208656	0.6063027840250301	2.082046149512697	-0.5341207147605961	1.820462780436205
3250.0	3.188174899796655	-0.6835166163259159	0.6620569553487778	2.8387980069746983	-0.03487705381028512	1.6995853297848798	3.791729292438262	0.013109218079268395	0.8737911507727595	2.2833317844585403	-0.7198281014096992	1.4563837962829476	2.5684021849840417	-0.751469926523223	1.061754712642183	3.463561820256195	0.023809976922009677	1.2850657385709583	3.781546604849563	-0.1774486114459827	0.6314692191583351	2.1068740374726564	-0.5851578437855208	1.8169651707638503
3260.0	3.1713599831009223	-0.6754804492690303	0.7037977419554194	2.8183444118049095	-0.10397801327710014	1.676993185042022	3.753895093002114	-0.017333436473846442	0.8859632090552765	2.28288134570223	-0.7493739046390282	1.4643982115413265	2.560204885547005	-0.7785060992411544	1.079290818604399	3.4345425889487715	-0.009116683819132084	1.287597316348948	3.7311551885120195	-0.19164470688662613	0.6563655330221815	2.126008263871733	-0.6338843295454621	1.8093498271413826
3270.0	3.1512098134085726	-0.6658059259408183	0.7442477049880754	2.793241156866412	-0.17241359036014395	1.6511975517698443	3.7132215364521155	-0.04831487863750254	0.8972809234931632	2.2773676680145436	-0.7761575934615466	1.468876601788021	2.5485181172500493	-0.8039564184321248	1.0939127224265488	3.4010466909755372	-0.041311559805316554	1.2885761079487739	3.678538727062243	-0.206218337040382	0.6807365872431479	2.1390717706103213	-0.6796275759604982	1.7974724608717716
3280.0	3.1278939898636064	-0.6544566723462792	0.7828709764405132	2.7634101132304822	-0.23933098380622683	1.6223765006429858	3.6698581766846137	-0.07943821267003068	0.9075445964494292	2.266741876092576	-0.7997008771894643	1.469649796015017	2.533320944317851	-0.8274241074068589	1.1054191594871603	3.3631900712995675	-0.07229391572458109	1.2878353815363026	3.6240276190129843	-0.22088542007449186	0.7043319697432632	2.145776125753632	-0.7217651514610839	1.7812279401742883
3290.0	3.1016097420618003	-0.6414399241329912	0.8191684544445391	2.7288513332633486	-0.303881923870426	1.5907658260707633	3.623991224553704	-0.11029606501777935	0.9165646115728113	2.2510226446098196	-0.8195827074903445	1.466630676076303	2.514641534376078	-0.8485416856708727	1.1136553610001791	3.3211446610747624	-0.10160241947927869	1.2852560999204634	3.567977277600091	-0.23536964687050912	0.7269066617859199	2.14591813412425	-0.7597186593504734	1.7606077495111734
3300.0	3.072578557074564	-0.6267864984450295	0.8526880434145152	2.6896126592034086	-0.3652639965489616	1.5565999820224097	3.575812272480503	-0.1404615372612674	0.9241614404496115	2.23029328484243	-0.8354676752461947	1.4597676651583784	2.492525857821572	-0.8669769305482796	1.1185228790377133	3.2751362998545592	-0.12880960018688226	1.280709261561956	3.510725196517864	-0.249387160468045	0.7482245867877603	2.139394314093305	-0.7929942649360623	1.7356434569704227
3310.0	3.0410507741073274	-0.6105695799049032	0.8830203060563545	2.6458210507772533	-0.42274945445314893	1.5201575262842804	3.525564712769916	-0.16955106863233618	0.9301582365405716	2.204692458290227	-0.8470927758809497	1.4490909855396885	2.46707540332866	-0.8824587478386718	1.1199653275593964	3.225442560460636	-0.15354343116750763	1.2741105444922678	3.4526297327557587	-0.2626798296447042	0.7680533373044977	2.1261937152470787	-0.8211950855846901	1.7064571470074168
3320.0	3.0072666801595185	-0.59288229474383	0.9098202098282298	2.5976512865794805	-0.4756984619854041	1.4817438162448904	3.4734867612568463	-0.19719469907643916	0.9344195472887284	2.1743996291645065	-0.8542860731463693	1.434680958375947	2.4384117739075517	-0.8947649597196384	1.1179843613426015	3.1723578413111615	-0.17548985176251553	1.2654093274959946	3.394013898246562	-0.2749992255461664	0.7861833017594386	2.1063877624776755	-0.8440296197243877	1.6732441763278811
3330.0	2.9714996627397148	-0.5738536190051108	0.9327997197116913	2.5453444924709254	-0.5235610794881027	1.4416678597437775	3.419848717777334	-0.22305318680297836	0.9368109790700375	2.1396601836965954	-0.8569681212711503	1.416676608959558	2.406682080806199	-0.9037312553065909	1.112635173177908	3.1162500054082805	-0.1944019080379435	1.2545628614199593	3.3352037237997725	-0.28612870023325787	0.8024075053418028	2.080152547284858	-0.8613053158818439	1.6362639377480268
3340.0	2.9340088472682417	-0.5536371099577603	0.9517408569803217	2.4892138718203345	-0.5659266406220915	1.4002532257575633	3.3649470508231842	-0.246834939851995	0.9372354422427982	2.1007498035509955	-0.8551721819431961	1.3952647687550617	2.3720664179379827	-0.909270502181184	1.104013165823033	3.057510515085563	-0.21011768367382294	1.2415735973608915	3.2765086043972453	-0.29588894081385697	0.8165370590610995	2.0477458027727757	-0.8729627110625627	1.595847764597362
3350.0	2.8950463871490224	-0.5324048972086746	0.9665042738209304	2.4296030675275775	-0.602498878420221	1.3578377816333473	3.309063884181946	-0.26830396088943026	0.9356355438890899	2.0579800142029314	-0.8490069579493352	1.3706860192990136	2.3347431062970845	-0.9113622794403037	1.0922801822111863	2.9965555386598215	-0.22254015360106397	1.226471394560057	3.2181979969630667	-0.3041268229936518	0.8284211109706096	2.0094977715279736	-0.879055183834234	1.5523844678159495
3360.0	2.854855127806086	-0.5103535110596152	0.9770094241156596	2.366933607890228	-0.6331147545636819	1.3147531028214061	3.25253029857819	-0.2872785196362846	0.9319764338164961	2.011681565490845	-0.838681639095322	1.3432116070467657	2.2949231132538706	-0.910063568309995	1.0776280728385097	2.933835929869812	-0.23165096526272397	1.2093095444027593	3.1605353437110772	-0.3107385400259704	0.8379130894966088	1.965819482759624	-0.879748254815313	1.5063162250804154
3370.0	2.813662749128197	-0.4876768956155775	0.9832341069396667	2.301653132973424	-0.6577503937538791	1.2713258774160745	3.1956500172629076	-0.30363156404951847	0.9262556609690226	1.9622211137415344	-0.8244845889213551	1.3131350303962772	2.2528309370840454	-0.905502306329736	1.0602738236727443	2.869799368105501	-0.2374953616360167	1.1901705639619056	3.103746730322171	-0.31565206499533827	0.8448884328463645	1.9171776540434875	-0.875316872157673	1.45811853497034
3380.0	2.7716730076368066	-0.46457544699098163	0.9852253325966672	2.234255194184411	-0.6765096224497534	1.2278771906426589	3.138738328842741	-0.31730513537991306	0.9184974338679024	1.9099747997171006	-0.8067676594357036	1.2807874898012424	2.208697383480784	-0.8978659569261478	1.0404781155863334	2.804908215675468	-0.24019148143457025	1.16915795253805	3.0480316874505204	-0.31884013756353785	0.8492514295145944	1.8640934952296564	-0.866127659849853	1.4083033769624633
3390.0	2.729067414282618	-0.4412563446014166	0.9830750495629733	2.165264276018611	-0.689603019889179	1.1847401240742097	3.082123623450073	-0.3282928518339763	0.9087695694273203	1.8553140981214615	-0.7859429849206856	1.246514810542136	2.1627704877519505	-0.88740670790887	1.0185251287022379	2.739615533095908	-0.23990484693440683	1.1464091152990703	2.993570580418922	-0.3203082878794765	0.8509367575574229	1.8071196460548746	-0.8526309212514649	1.3574094297769908
3400.0	2.68600631022801	-0.41792160858412625	0.9769178286640872	2.095231434083144	-0.6973575058110006	1.1421984714858864	3.0261253306800064	-0.3366643326650383	0.8971367546655087	1.7986235346067387	-0.7624573262385126	1.2106605701447464	2.1153117125269776	-0.8744284474130535	0.9947070273757282	2.67436567287196	-0.2368587255899791	1.1220481207339332	2.9405254420245597	-0.32011202028102587	0.8498825477936164	1.7468356778759238	-0.8353373213901782	1.3059654177400235
3410.0	2.6426353159597626	-0.39476984486093286	0.9669352757248115	2.0247080687894883	-0.7001752861259107	1.100542125131452	2.9710574733761312	-0.34253521371085954	0.8837054825266124	1.7402785554172344	-0.7367827666045925	1.1735810888711413	2.0665925879148426	-0.8592839149921707	0.9693292344566491	2.6095783289368413	-0.23129828112012157	1.096239497122377	2.889031255350618	-0.3183431551313431	0.8460783155825427	1.683837324577669	-0.814791780279529	1.2544978004102902
3420.0	2.599080479259842	-0.37198319881240255	0.9533305496359227	1.9542523271521788	-0.6985396435029948	1.0600245405333875	2.9172247344645994	-0.34608355119489087	0.8685820168749026	1.6806505924632833	-0.7093939032807736	1.13561923852029	2.016904960862085	-0.8423642213233922	0.9426911990371721	2.5456396762943307	-0.22349352892670288	1.0691396912621745	2.8392111771203816	-0.3151217867603846	0.8395197097759378	1.6187199240593755	-0.7915747925571699	1.2035103809059842
3430.0	2.555438581575629	-0.3497244426877649	0.936332289579041	1.8844206719561065	-0.6929715721352768	1.0208999095132545	2.864924024557699	-0.34751111104914895	0.8519006340964816	1.6200879442627434	-0.6807599771784543	1.0971172666384128	1.9665532842797697	-0.8240689826939019	0.9151034238609964	2.482891939389387	-0.21372350170835616	1.040920666375096	2.7911853327160103	-0.31059619916202413	0.8302391076002734	1.5520481307878784	-0.7662525433097234	1.1534924084204015
3440.0	2.5118182364563357	-0.3281655321003115	0.9161961007799474	1.81573424412029	-0.6840317237819562	0.9833608613327607	2.81443873121036	-0.347090347380363	0.8337922688505084	1.558929498755491	-0.6513305291430033	1.0583881709097522	1.9158493757249753	-0.8048271890933401	0.8868553544018449	2.421647161885023	-0.20228626405366767	1.0117421111315372	2.745056618134747	-0.3049588547053766	0.818295690874484	1.4843821039759235	-0.7393916994149551	1.1048648450136866
3450.0	2.4683123389957404	-0.307451513184995	0.8931829191614098	1.7487080665402182	-0.6722809697938191	0.9475817918616434	2.766054199052235	-0.3451084823721044	0.8143854197447817	1.49749093228362	-0.6215148270910196	1.0197350327259491	1.8651324953445543	-0.7850617612392357	0.8582279447655387	2.362167971226483	-0.1894588723593095	0.9817596395046544	2.7009400062090783	-0.29841372056426774	0.8037701389520795	1.4162436279387915	-0.7115156498289377	1.0580093802899284
3460.0	2.4250128366087864	-0.28770872080404203	0.867568400366099	1.6837920990785065	-0.6582791192311779	0.9137120059864198	2.7200196728913713	-0.3418728265554099	0.7938216382039035	1.436058728875383	-0.5916836971966363	0.981439075572091	1.814737135921214	-0.765179221731877	0.8294838847575073	2.3046566674450837	-0.17551475546731027	0.951137327229007	2.6589397475963965	-0.2911806726022136	0.7867797743256437	1.3480960221611664	-0.6831069888461082	1.0132534685985481
3470.0	2.3820270271510675	-0.26906226190918464	0.8396236593682039	1.6214015005358358	-0.6425606095423535	0.8818613180895594	2.676584951390176	-0.3377232063186494	0.7722315517472491	1.3749006356967564	-0.5621517308932326	0.943749517284849	1.7650199439260363	-0.7455828648188472	0.8008595501043408	2.249274662712512	-0.16070431595221857	0.9200220322288315	2.619174998199729	-0.28351302828252506	0.7674549006843137	1.280364415648736	-0.6545798828827906	0.9708615361142847
3480.0	2.339461415908295	-0.25160854051804693	0.8096443979491825	1.5618736907331872	-0.6256231317513328	0.8521026296294744	2.635953866240178	-0.33298778904689597	0.7497683926937678	1.3142525317464824	-0.533181011282348	0.9068830971617984	1.7163237605001627	-0.7266168762278259	0.7725942211885238	2.1961197422152505	-0.14527173045215375	0.8885462602232717	2.581749914773325	-0.27564711442551293	0.7459808436033699	1.2134070573016587	-0.6262972151753067	0.9310201497651497
3490.0	2.2974368168120844	-0.23543908796308885	0.7779135714429357	1.5055037598420369	-0.6079097010275294	0.8244701580851966	2.598329000491501	-0.32799977670779557	0.7265620871393179	1.254325019296339	-0.5049716638903967	0.8710289243729638	1.6689978677035973	-0.7086110342773928	0.7448773703885457	2.14525603833581	-0.12941674595467234	0.8568412650446978	2.546789658116161	-0.26784054448019706	0.7225529463492293	1.1475274907176596	-0.598532238059262	0.8938481337153996
3500.0	2.256082782755884	-0.22062454308272889	0.7447338644504685	1.4525008179390433	-0.5898261558899554	0.7989658170035899	2.563871550501203	-0.3230711659845402	0.7027605033907026	1.1952940080469434	-0.4776876115041158	0.8363476599814332	1.6233776113824268	-0.6918426724337396	0.7178956330345474	2.0966857316670273	-0.11333371778443198	0.8250293062401806	2.5144011877903587	-0.2603421796393562	0.6973919508853915	1.082967870959289	-0.5715053384789301	0.8594212106553316
3510.0	2.215543452827892	-0.20721898424862772	0.7103925293833235	1.403009977111737	-0.5717122516663374	0.7755505828379097	2.5327092716231947	-0.31850030636099536	0.6784997992327787	1.1373200430710126	-0.4514260057512057	0.8029565757528165	1.579780182718616	-0.6765350563899435	0.6918100701848472	2.0503808683026725	-0.09718913284783211	0.793202212701321	2.484690154765778	-0.25338138194432597	0.6707505758167064	1.0199190907701727	-0.5453704409198938	0.8277158756244071
3520.0	2.1759692930986096	-0.19526025302060412	0.6751853445973458	1.357095908478827	-0.5538464873217798	0.7541467386913606	2.5049346922008824	-0.31455437922882346	0.6539198011544025	1.080526089241394	-0.4262387194732478	0.7709408049668895	1.5384927914130657	-0.6628532664147782	0.66675275008976	2.006270601373224	-0.08113081343614308	0.7614513132833173	2.457755311440501	-0.24718469640778593	0.6428911920360879	0.9585005285244113	-0.5202007603525585	0.798664903771449
3530.0	2.1375129994106925	-0.1847521225618936	0.639413293909665	1.3147574343737731	-0.5364468585640743	0.734661695700438	2.480599640863782	-0.3114444536059245	0.629175141830232	1.0250126437668388	-0.4021390430220337	0.7403623781452868	1.4997664169070195	-0.6509045269521796	0.6428499705480978	1.9642576678065462	-0.06527024365925614	0.7298643276078509	2.4336743314833953	-0.24193318627352678	0.6141108430147755	0.8987880740189292	-0.4960204966570213	0.7721496375280237
3540.0	2.1003183311814055	-0.1756851571567599	0.60337741669753	1.2759114052724403	-0.5196967466936913	0.716956711861388	2.4597004859125002	-0.3093631236336581	0.6044076873868579	0.9708452143837246	-0.3791115176788481	0.7112512078007509	1.463801542550018	-0.640742174102226	0.6202040053482509	1.9242054357025276	-0.04972527846968659	0.6985075618511833	2.4124924368541545	-0.23780044414808454	0.5847046842126286	0.8407978636994139	-0.4728107488240775	0.7480039641218849
3550.0	2.0645388492417767	-0.16801558441883496	0.5673761791268119	1.2404135702449828	-0.5036988928112539	0.7008628725122408	2.4421869844924218	-0.3084285615433177	0.5797682068727018	0.9180844402442402	-0.35709983212256974	0.6835973451945073	1.4307537050550738	-0.6323483787993414	0.5988850792909997	1.8859719327030697	-0.034570622597394185	0.6674470195854038	2.394225045024225	-0.23489356128691014	0.5549774618407798	0.7845264253317004	-0.45050655374971865	0.7260149972101401
3560.0	2.0303033039215825	-0.16167881838993928	0.5316835010756445	1.2080755859324457	-0.4885379487624117	0.6862117840667213	2.4279660549312045	-0.30871722886840636	0.5554013076461656	0.8667646982284615	-0.3360492084343482	0.6573729549588232	1.4007280136609865	-0.6256576538705744	0.578964191815369	1.84939698645003	-0.019889697134077	0.6367235464271245	2.3788565138134086	-0.2332926570084127	0.5252283904831079	0.7299321087180008	-0.42903238496374996	0.7059497500040367
3570.0	1.9977255681263084	-0.15658978343184737	0.49658536687942895	1.1786468848609633	-0.4742411791051087	0.6727880520391372	2.416883104680983	-0.31023782315003995	0.5314464723233032	0.8169041565842717	-0.3158936667730835	0.632521896127157	1.373758098866964	-0.6205645904174522	0.5604773806528471	1.8143154781669548	-0.0057284950380492765	0.6063788570491516	2.3663194311929123	-0.23303332660700854	0.49575612293347393	0.6769511503392662	-0.408280986870833	0.6875386140030607
3580.0	1.966884097755804	-0.15261956452396175	0.4623437844749316	1.1518340643272973	-0.4608225381906196	0.6603871328379582	2.4087256385028497	-0.31295374131326437	0.5080400978338958	0.7684996939034984	-0.29655402509844886	0.608977697372699	1.3498084455580646	-0.616897543842646	0.5434515160544079	1.7805532884311586	0.0078583407504299	0.5764502105675817	2.3564994241634865	-0.23409337453520881	0.4668429153288834	0.6254900803565719	-0.3881507461212453	0.6705165515397516
3590.0	1.937835966317647	-0.14961545229186068	0.4292028206862378	1.1273216505331562	-0.4482544149922735	0.6487820882808727	2.4032410280291865	-0.3167586388156107	0.48530828197474135	0.7215438554077227	-0.27795367094067386	0.5866444609141763	1.32878736489357	-0.6144488522551101	0.5278863757961383	1.7479490278970113	0.020845255867458435	0.546961686491049	2.3492316809349063	-0.23639426816613576	0.4387481891296325	0.5754678085044975	-0.36853574010270274	0.6546015935351726
3600.0	1.9105961370197584	-0.14740050834539933	0.3973786111756778	1.1047564695592418	-0.4364899978906589	0.6377485373855131	2.4001084048984147	-0.3214888404376018	0.46335601336732085	0.6760159804846998	-0.2600278444056605	0.5654211328346624	1.310533633940327	-0.6129798384719702	0.5137539189961647	1.7163309678881085	0.03321918208615403	0.5179393734763138	2.3442899783282316	-0.23980674545807018	0.4116969784121405	0.5267888089850776	-0.3493427076898025	0.6395243767773569
3610.0	1.8851532755929306	-0.14579086323587434	0.36706639895504384	1.0837995399932687	-0.4254693801621308	0.6270624320035333	2.39899573331988	-0.3269545683508216	0.4422770447569261	0.6318936244566908	-0.24271705379300113	0.5451969873691798	1.2948335418926074	-0.6122365020129746	0.5010133704318251	1.6855671842021591	0.04497166599910392	0.4894012314832024	2.341424479186685	-0.24416915727108843	0.38589204790792353	0.47937172513196047	-0.33049504013074915	0.6250191639539021
3620.0	1.8614510187499838	-0.144573320282216	0.33842223133044225	1.064088794054084	-0.4151221149775281	0.6165033041352506	2.3995068159525865	-0.33290517489458216	0.422139808733669	0.5891484116139563	-0.22598027473183727	0.5258499918875582	1.2814079385726451	-0.6119342490510951	0.4895860072907167	1.6555227631556504	0.05610379657286517	0.4613669414206216	2.3403176567212034	-0.24926522965629427	0.3614891392017959	0.43314073765889416	-0.31193709718101825	0.6108364348508938
3630.0	1.839413096025095	-0.14353124688751057	0.31156631218468406	1.045278124186162	-0.4053583741499689	0.605867906126011	2.4012401205115235	-0.3390727203693642	0.4029914381527826	0.5477526693311575	-0.20977085222499983	0.5072593874085851	1.2699324542491541	-0.6117850258724882	0.479372434831986	1.626103551274088	0.06663579236807618	0.4338574749938333	2.340636634218869	-0.25484663094653043	0.3386024761340001	0.3880333779061394	-0.29362659989634116	0.5967547734628649
3640.0	1.818921109412619	-0.1424598309650879	0.2865815520326799	1.0270458216053446	-0.39609405963420735	0.5949705180014037	2.403769104547272	-0.3451628978026762	0.38484678669580735	0.507684185414587	-0.19408418142712958	0.4893149227930864	1.260058159556117	-0.6115225778117453	0.4702496290071674	1.5972212755733797	0.07659203333674668	0.40689688437022015	2.342009354337813	-0.2606508535934061	0.3172987137295727	0.34401327389673475	-0.2755573943775731	0.58258677645265
3650.0	1.799848230628436	-0.14114566849441065	0.2635255478231922	1.009094708680408	-0.38723179265930774	0.5836338955858936	2.406672795329008	-0.3508698020786618	0.3677166252988626	0.46893068321103587	-0.17890541132232998	0.4718933634798699	1.2514033706738177	-0.6108715213621083	0.4620680158999817	1.5688360475199985	0.08600957626917215	0.3805184511124939	2.344059385697623	-0.26638177828723825	0.29761743283839354	0.30106634313355907	-0.2577393907300963	0.5681582467993029
3660.0	1.782056025063882	-0.13940684132306425	0.24240662679957012	0.9911652721924514	-0.37868661947402804	0.5717210923906773	2.4095466786802837	-0.3559081234228575	0.3515660926443282	0.4314889918132699	-0.1642431956241862	0.454904605248776	1.2435848134994685	-0.609585627245195	0.4546705384543984	1.5409349230835996	0.09491044899336724	0.3547526883702615	2.3464233755469923	-0.2717668530478941	0.2795355061736466	0.2591907034256767	-0.24020283821922014	0.5533582407582666
3670.0	1.7653837188040966	-0.1370731034234225	0.22319769862421399	0.9730358666082951	-0.3703643970655173	0.5591101991388893	2.4119983097063624	-0.35999316813259125	0.336350474873231	0.3953588023754246	-0.15010830982660994	0.43824733404892835	1.2362074585520297	-0.6074428628102413	0.4478655544997414	1.5135313818917304	0.10333809508756199	0.3296435932560094	2.3487276466364135	-0.2765186582307861	0.2629994051635073	0.21841277635462145	-0.2229986830470481	0.5380888367261875
3680.0	1.7496804883310362	-0.1340202277032477	0.20585278387260508	0.9545192654269954	-0.3621623026157353	0.5457265492801873	2.41366241003246	-0.36287277444682586	0.32201154336904686	0.3605569458855419	-0.13651786645931896	0.42185964730823167	1.2288849712578878	-0.6042636674304817	0.44146657856087324	1.4866742285416306	0.1113403096102661	0.3052574150860965	2.350628326356093	-0.2803829728146704	0.24793535237732378	0.17877173723286127	-0.20618014239812593	0.5223061371033011
3690.0	1.7348086437952523	-0.13015708123547728	0.19028259898360858	0.9355034438554374	-0.3540091069504988	0.5315002984490664	2.4142436185238276	-0.3643398986183965	0.3084589939701356	0.32711923994260933	-0.12350927835096716	0.40567185459517446	1.221280615509387	-0.5999140786008612	0.43526861107072795	1.4604501178547282	0.11894577649704541	0.28163974779815476	2.351839632953587	-0.28314696926613214	0.23421396956498716	0.1403334254846168	-0.18982205442329786	0.5059894286544183
3700.0	1.7206390235034863	-0.12543319387995297	0.1763874629921266	0.91590123499539	-0.3458334649954204	0.5164135011331801	2.413469567137	-0.3642297133419681	0.29561514882198	0.2950920183071312	-0.11112007420698651	0.38964182403799685	1.2130740327733336	-0.594292263980293	0.42907803199858063	1.4349624798470868	0.12617418040738673	0.25886541729613927	2.3521003217307377	-0.2846269869037473	0.22170130210545597	0.10317080362333467	-0.17400960696022078	0.4891678514158713
3710.0	1.707047718135808	-0.11984203181245758	0.16405046197337983	0.895690414441876	-0.3375513845845137	0.5004754430722517	2.411132186149138	-0.3624255636739003	0.28339240326781145	0.264528304527645	-0.09937349257197502	0.37374590208172426	1.20399123006568	-0.587342558478809	0.4227128415016015	1.410337721136203	0.13305927569186388	0.2370069923854747	2.351199728731439	-0.284682954031737	0.21024823838857767	0.06737261250847608	-0.1588113326345904	0.47189878522755346
3720.0	1.693962732715314	-0.11342811565285538	0.1531377125526223	0.8748896712161375	-0.3291140321626747	0.48374085296254465	2.4070885014770482	-0.35886853833709326	0.27170333045050993	0.23551004494807526	-0.08832227532751714	0.35798708298634835	1.1938245334861213	-0.5790742037389441	0.4160108824441321	1.3867289141810328	0.13961328330198455	0.2161447810651787	2.349010894242918	-0.2832433384195696	0.1996935890488208	0.03302989647248362	-0.1443089173540141	0.45428411996783397
3730.0	1.6813156181032813	-0.10627784521499357	0.14351488028239912	0.8535696765848573	-0.3204706976944564	0.46627502561002027	2.4012543745704678	-0.35357046646736223	0.26047445535356456	0.20811693192911557	-0.0779918532137546	0.3423648653208244	1.182420570119025	-0.5695288906854759	0.40881907855456157	1.3642896665908053	0.14584024566809417	0.19635996811889186	2.3454511754892318	-0.2802857948009901	0.1898841180722639	0.0002410505079136413	-0.13057007416093644	0.43642719208827624
3740.0	1.669066712170479	-0.09850762020202022	0.13504926134414993	0.8318362879671202	-0.3115812267450786	0.44818538520422807	2.393598742428206	-0.3465795763775291	0.2496511775566099	0.18244063817662928	-0.06841297897306112	0.32690290362051255	1.169678716693391	-0.5587923452193739	0.40103603089599316	1.3431847180756846	0.15174740693675734	0.1777252424543838	2.340499026981402	-0.2758330964322811	0.18067115547447454	-0.030898212761738934	-0.11765359923243075	0.4184731456010362
3750.0	1.6571951562158398	-0.09027559301957941	0.12760769968523103	0.8098258536251967	-0.30241112862146696	0.4295919452658769	2.3841427216049906	-0.3380029680409082	0.23917769562271218	0.1585713183656081	-0.05960740489511523	0.3116376055368401	1.1555696911952664	-0.5469785830746757	0.3925884552564262	1.3235565943970644	0.15732236908592315	0.16029712904352975	2.334189462550607	-0.2699735153955012	0.1719079514852049	-0.06030561191223477	-0.10559293451838657	0.4005779154393961
3760.0	1.6456982799326476	-0.0817526906312945	0.1210625904779059	0.7876996141373861	-0.2929503646839134	0.4106404192163251	2.37295113325919	-0.3279931202742488	0.22902801797158653	0.13659964151489798	-0.05159005582421517	0.2966073281637479	1.1401051024891677	-0.5342402110088967	0.3834388318436046	1.3055499153779406	0.1625542653235934	0.1441273517257918	2.3266083488295455	-0.2628326913370245	0.16347709069998356	-0.08791223844293504	-0.09441768213086844	0.38289646807279676
3770.0	1.6345780056283563	-0.07313565169134006	0.11529732425826769	0.7656402782713394	-0.28319541521691566	0.39149355679801257	2.360119195350395	-0.31673475369780646	0.2191994816537457	0.11661267106262302	-0.04437710650838133	0.2818555651242385	1.1233650170117462	-0.5207564228330681	0.37359760188124136	1.28926666299305	0.16742620968979738	0.1292476187101855	2.317878010274618	-0.25458097008619673	0.15528143828973412	-0.11366423719586301	-0.08414001864788892	0.3655902520528136
3780.0	1.6238567356818987	-0.06461563232304879	0.11020268117923224	0.7438394860405748	-0.27315766840363065	0.37231504886876976	2.34578124692332	-0.3044363390553727	0.20970334699521556	0.09868927749206557	-0.03797108276405884	0.26742084916661024	1.1054613567587375	-0.5067114183617725	0.3631094120623909	1.2748065399586122	0.1719172895790463	0.11566385559004631	2.3081571281744275	-0.24540704970996094	0.1472453917704575	-0.13751857767253117	-0.07476020682491755	0.34880435876743493
3790.0	1.6135370447806379	-0.05638410711269202	0.10567668465363268	0.7224835883250911	-0.26286060686996165	0.3532719042779786	2.3300709844246366	-0.29133145449827097	0.2005662331587436	0.08288431712473993	-0.03236270240498803	0.25333752987213726	1.0865426977869215	-0.4923044962690686	0.3520531657779082	1.2622072704110299	0.17600944656865936	0.10335834858764084	2.2976145636883722	-0.2355326259883869	0.13930661135480432	-0.15947201666343414	-0.06625271724882927	0.3326797428534893
3800.0	1.6036242553909104	-0.048612175102317065	0.1016316053392814	0.7017471578720292	-0.25233270985903566	0.3345342294453733	2.3131355378142535	-0.27765524019260956	0.19184785844047536	0.0692313813132692	-0.027525903881243846	0.23962571440093644	1.0667779275009333	-0.47772855001828396	0.3405443239835607	1.251477444297991	0.17969395841030683	0.09229433045672132	2.286430796677968	-0.22518215076595544	0.13144109827615977	-0.17954475815001458	-0.058571530535626075	0.3173309740911188
3810.0	1.594114405738585	-0.04144580010684695	0.09798681109410858	0.6818011304745764	-0.24162858651704125	0.3162579676125867	2.2951240854875636	-0.26364354842033494	0.18360723942883644	0.05774948606987489	-0.023434208120881334	0.22629959821929596	1.0463555138343215	-0.4631648988853293	0.328732159335766	1.2425930691683253	0.18295026635260142	0.08239445999209387	2.2747940612359825	-0.21458674487693608	0.1236392186388593	-0.19778043505858323	-0.05166299479114942	0.30284816775620127
3820.0	1.5849751166713155	-0.0350103062139087	0.09466996867516707	0.6627870620056407	-0.2308025069406896	0.2985840920920759	2.2761727251448334	-0.24950818705216826	0.17589845020038794	0.04841382294727739	-0.02006316667514214	0.2133718821758852	1.0254630916993352	-0.4487926504030403	0.3167719169401734	1.2354732020442725	0.18577686868691576	0.07356908492111407	2.2628674518063425	-0.2039596316595093	0.11590922603044782	-0.21425602773796087	-0.04547144865634057	0.2892932648746262
3830.0	1.576169506580784	-0.029387131387920803	0.09160380049504141	0.6447973910842175	-0.2199239670398052	0.2816320836234218	2.2563876889994234	-0.23546769148472868	0.1687984498118949	0.041176279167859264	-0.017353292129509718	0.20080818080493326	1.0042685306765524	-0.43476026541791984	0.30483159040229285	1.230003682924114	0.18817112178512047	0.06568960395719355	2.2507936699285316	-0.1935109824570486	0.10826908893996762	-0.22908224941440264	-0.039912584180386436	0.27668801321447656
3840.0	1.5676341016824284	-0.024624160588436902	0.08872489684187092	0.6279094663648099	-0.2090715631903068	0.2655088696434794	2.2358730410251924	-0.22169935511720718	0.16237313886447524	0.035950105679322664	-0.01525968213781215	0.1885861977553973	0.98293642828403	-0.42120170448591226	0.29308552628683093	1.2260317774106038	0.19014094360153272	0.05862275487278217	2.238693908150339	-0.18342546114573083	0.10075585552679542	-0.2423900409500228	-0.03490497210698795	0.2650333540802574
3850.0	1.5593005344022477	-0.020737821607047565	0.08595752985726784	0.6121499167528042	-0.19832903625144022	0.2502796560973891	2.214698695129792	-0.20836435926665592	0.15667599450776176	0.03262737402329504	-0.013726561185114693	0.1766432397785842	0.9616083226247761	-0.4082152159052075	0.28168456747620507	1.2233728516395546	0.1916853753987984	0.05220515953216447	2.226665355280577	-0.17386779735537422	0.0933961625092767	-0.25434195004407484	-0.03036150369431307	0.2542839459356379
3860.0	1.5510713636234403	-0.017693922969062685	0.08323837209139902	0.5975097307374214	-0.18778486883056614	0.23599535110605385	2.1929174853882203	-0.19559441750443698	0.15175116985425768	0.03105346155204634	-0.012680612358214188	0.1649239457599657	0.9403853014684677	-0.39587775672897146	0.2707834276764964	1.2218181019336236	0.19282883558452024	0.046268052963604415	2.2147525750641592	-0.16496946429634268	0.0862356598381743	-0.26510871041765327	-0.02618351864978794	0.24437021089227823
3870.0	1.5428492042474664	-0.01543456223736148	0.08049753767426754	0.5839334965059918	-0.17753177092655345	0.22266365973371763	2.170560641844528	-0.1834885024622109	0.14762537249718938	0.031049737709106216	-0.012060110352503074	0.15334156064848106	0.9193480077004416	-0.38423780313770434	0.2604978738010898	1.221133488877895	0.19358714438328933	0.040632379006046	2.2029839050805986	-0.1568363810878407	0.0792992163814049	-0.27489175040065555	-0.022280955470654173	0.23519339455488653
3880.0	1.5345285780821099	-0.013873295346273186	0.07768056896003614	0.571333975730327	-0.1676789697074654	0.21026807740120948	2.147649971389978	-0.17214275361571055	0.1443073744347913	0.032407990481997925	-0.011793689354499625	0.1418182816011142	0.8985420558293447	-0.37332940658274416	0.2509136382205049	1.221080420873832	0.1939743654485588	0.03514090087729549	2.1913523344850634	-0.1495558282266702	0.07262193761301983	-0.2838938133069121	-0.018572030221353487	0.22663360122275816
3890.0	1.5260118849058668	-0.0128989253781902	0.07472969451368995	0.5595728804049527	-0.15831670949423307	0.19878278279674705	2.1241871065144733	-0.16161293721951517	0.14180048600360406	0.0348979074065843	-0.011805512861099663	0.13026926771114514	0.8779742503702294	-0.36315005597507044	0.24210352960924877	1.2214167864334606	0.19401181801914913	0.029636760725715888	2.1798303513846933	-0.14318732141282994	0.06623610386536315	-0.2923395957652877	-0.014960003586881269	0.21856056921374892
3900.0	1.5172024121906698	-0.012391523379944968	0.0715877694196539	0.5484958890332292	-0.14953661957010767	0.18813880183294046	2.1001794202520085	-0.15194379999908914	0.14006620380812318	0.03826926432907919	-0.012022868199365253	0.11860843189327697	0.8576386165805202	-0.3536853052414599	0.23408769628163623	1.2218983492599136	0.19371637795142338	0.02397386022219692	2.1683620313863345	-0.13776676882428934	0.06014391444333386	-0.3004363558832978	-0.01136797624451176	0.21083392902460849
3910.0	1.5080250078828903	-0.012224585862549882	0.0682204160795649	0.5379248400990697	-0.14143128475373568	0.1782462383332471	2.0756420153239765	-0.14317204873230405	0.1390578796568352	0.04226295117348197	-0.012375068478199356	0.10675978013858842	0.8375114513525438	-0.3449157391996497	0.22686136653512998	1.2222969704548998	0.1931056785675238	0.018033490416915095	2.156893273822281	-0.13331752036308417	0.05435790697297643	-0.30839530131206633	-0.007727698385356952	0.20330373526088977
3920.0	1.4984122098680848	-0.012268211607346969	0.06458207273912071	0.5276530642758606	-0.13407067758656124	0.1690196902316229	2.0505826757342343	-0.13530285123321253	0.13870927347693113	0.04660703313528375	-0.01279619296857582	0.09465909991705877	0.8175323082212742	-0.33680347715664355	0.22038697691374293	1.2224009537168463	0.19220462319052758	0.011722820092822155	2.14534112341248	-0.12983790969852793	0.048872979439508905	-0.3164155788075021	-0.003972478757832833	0.19583342739151371
3930.0	1.48831790156826	-0.01238995411131309	0.06065386919167573	0.5174822880443707	-0.12752347101907416	0.16034256131467425	2.02503076795514	-0.12834581697628494	0.13892897240786325	0.05103828702025686	-0.013212370664378553	0.08226237943870562	0.797647001145589	-0.3293036955945167	0.21459903797622323	1.2220222686602402	0.1910350349913695	0.004973268356941138	2.1336338570432813	-0.1273101047073819	0.043666635055160975	-0.3246769413887714	-5.059819461679599e-05	0.18830308092389483
3940.0	1.4777331603091228	-0.012500381137944822	0.05642002684880478	0.507199175240871	-0.1218417676271514	0.1521024083356856	1.9990365405478916	-0.12230697032279453	0.13961611536599092	0.05529600994876574	-0.013579653404510462	0.06954155884083424	0.7778046543816053	-0.3223831718312915	0.20941401959481487	1.2209924523836488	0.18960304287305974	-0.0022584755744227978	2.121708105044888	-0.12572338012490958	0.03871525810606985	-0.333344039216307	0.004068247850258673	0.18060200727134587
3950.0	1.4666539839099249	-0.012489730136313514	0.05188605343098972	0.49661123762792475	-0.1170493635270499	0.14417677722785752	1.9726611294832272	-0.11716913854206537	0.14064768320648047	0.059134047903777215	-0.013828826419510033	0.05650090228169118	0.757955755713694	-0.3159951665034323	0.2047265067592818	1.2191672193424696	0.1879497818882566	-0.00998211501181838	2.1094970851385164	-0.12503193276491192	0.033994370561366664	-0.34254953463430965	0.008425780735469578	0.1726333634321653
3960.0	1.4550996283832605	-0.012293868832061952	0.04706955826081887	0.4855309678669251	-0.1131551846053401	0.1364627072320273	1.9459889674391548	-0.11291638905621741	0.14191800135027427	0.06231195294676038	-0.013920249569502604	0.04315890755151905	0.738050478728946	-0.31010406331849866	0.20043994882781843	1.2164310983857582	0.186095885821254	-0.0181847283202753	2.0969528933244446	-0.12518719864967418	0.029472179513825168	-0.3524173358535695	0.013025854258347049	0.16434343425745787
3970.0	1.4431084983153255	-0.011865804293488078	0.04199792898681833	0.4738024265499144	-0.1101516418589013	0.12885972743220667	1.9191193898066976	-0.10952641774291517	0.14329384657194466	0.06462433757606593	-0.01382137481396473	0.029572119222140567	0.7180719939711349	-0.30469260325442277	0.19644035546663724	1.2126861604907546	0.18407924049525912	-0.026823581882546303	2.0840343658862612	-0.12613831242456458	0.025113248896339983	-0.36302407804724524	0.017868380486600315	0.15569636304319556
3980.0	1.4307603432057223	-0.011179392255953149	0.036711888329722865	0.4612967463021624	-0.10799895674631903	0.12127363293056014	1.8921881487654053	-0.10696287184452441	0.14464297969326464	0.06589813536677702	-0.013502633059354946	0.015815307284402454	0.6980228285893002	-0.29973424642311947	0.1926234872651343	1.2078837408743497	0.18193903405575904	-0.03584599092772041	2.070737702767067	-0.12781292151581897	0.020881828327348032	-0.3744157116850247	0.022939330773973875	0.1466782154803206
3990.0	1.4181073452896604	-0.010223988274391915	0.031251634990403246	0.44791101623209134	-0.10664598719243167	0.11363045258500301	1.865316822879274	-0.10518049971602973	0.14582684435283846	0.06597135666374383	-0.01294725420966298	0.0019880818984836252	0.6779239204309521	-0.2952215873574224	0.1888901471689036	1.201954388648765	0.1797290690176172	-0.04518489984484873	2.0570422697811437	-0.13012823943936933	0.016746126544188045	-0.3866207948091678	0.028207342400019084	0.1372915889894616
4000.0	1.405234156666101	-0.009025823702364672	0.025680081194761815	0.4335905126707568	-0.10600364641356554	0.10587128477126224	1.8386585210652622	-0.104116367182039	0.14671870380172017	0.06473043146024411	-0.012155168291862813	-0.011784270062108162	0.6578265538606731	-0.2911578803430767	0.18516462221926164	1.1948787389618323	0.1775138076949312	-0.054758844875759	2.0429704617052145	-0.1329930339189443	0.012673247514314052	-0.3996310092503259	0.03363102331948153	0.12758183754620803
4010.0	1.3922099394414866	-0.007615169865391733	0.020060784896472197	0.418313012951706	-0.10598088058508956	0.09795229194044083	1.812355035802516	-0.10370544056735802	0.14719248862964948	0.062088349436696263	-0.011130386975618743	-0.02536201882328088	0.637797259845616	-0.2875425182908509	0.1813935674063508	1.186638505783144	0.17535169227915934	-0.06449322638435163	2.02853518469524	-0.13630490263505254	0.008647033723885889	-0.41340891316914213	0.039153355928846396	0.1175913954456971
4020.0	1.3791222022229206	-0.006030174450044988	0.014455544679926042	0.40207664014486316	-0.10646756538269468	0.08985486186365195	1.7865475812054274	-0.10385358827406174	0.1471397771160788	0.057996236192414403	-0.009893894371034469	-0.03859966254203638	0.6179288639727994	-0.2843866119058862	0.17753641050915742	1.1772277721389568	0.1733236919436801	-0.07430313706820398	2.013767218002741	-0.13994273497541268	0.004650776284905682	-0.4278960006310224	0.04470692907440678	0.10738859598771723
4030.0	1.3660384793789238	-0.004333966764634509	0.008930498259675743	0.3849324670851117	-0.10732548540774382	0.08157460154552526	1.761374759279504	-0.10445557414227971	0.14645144240778382	0.05243873102458266	-0.008474876274375428	-0.05133312778682056	0.5983346334252588	-0.281708554746678	0.17357843878038628	1.1666521132144017	0.17152040998352464	-0.08411111187926872	1.9987024474290191	-0.14377857986732878	0.00067677894085682	-0.4430049021848329	0.0502187802578364	0.09705121380582975
4040.0	1.3530216131213355	-0.002580503558067671	0.0035330607655358476	0.3669518186677435	-0.10841710431344147	0.0731188860173194	1.736960000152577	-0.10538999705079821	0.14503127028729548	0.04542958346269308	-0.0069093909833380165	-0.06341772124983346	0.5791414548775016	-0.27951500395216566	0.1695205921495161	1.154918688260914	0.17002934752020035	-0.0938627285845434	1.9833776153659013	-0.14767177507569018	-0.0032773573872818293	-0.4586326366893654	0.05561029617978692	0.08664265017158601
4050.0	1.3401125052637692	-0.0008303377112940114	-0.0016818647748401885	0.34822555974824726	-0.10960227016473802	0.0645094566512442	1.7133937050136694	-0.1065283587354759	0.1427989478253421	0.03701082715871005	-0.005244197567248939	-0.0747026158639037	0.5604748147294136	-0.2778163251776775	0.16538963277801672	1.1420330637899672	0.1689376020511278	-0.10350763120769953	1.9678138455292897	-0.15147822227897176	-0.007209592986878323	-0.47466094943545906	0.06079428553647097	0.07624483088945228
4060.0	1.3273566423551413	0.0008652258576495224	-0.006673713322042048	0.32885863530671927	-0.11072378486625145	0.05577825066779218	1.690755130100963	-0.10772030041086703	0.13969467996340995	0.02725303606268386	-0.0035212457217355473	-0.08506073037915565	0.5424671060407938	-0.27660576048857816	0.1612179817839581	1.1280124288646163	0.16834133020449588	-0.11300561535234849	1.9520412286072315	-0.15504349679405102	-0.011107035932952033	-0.49096196766829564	0.06569993181969268	0.06592188095495347
4070.0	1.314783261670923	0.0024631716161554024	-0.011403196671911335	0.30898118253199364	-0.1116437844460372	0.04696865752677318	1.6691014769301293	-0.10880444967784494	0.13567502580986482	0.016255732529087793	-0.0018032411662299496	-0.09437071318651614	0.5252503185999242	-0.2758777818027713	0.157054142781156	1.1128827267335488	0.16832726834499762	-0.12232256555770386	1.9360793055119971	-0.15821372737508455	-0.014952471081719142	-0.5073861569620097	0.07024542716304713	0.05574372199769222
4080.0	1.3024058213744694	0.003935952877132704	-0.01584344056209688	0.2887234852182079	-0.11221476023003679	0.038123197637968405	1.648451501676798	-0.10961710478627378	0.13071879535885436	0.00413932893918622	-0.00013059272418064558	-0.1025453017679327	0.5089431227109552	-0.2756038845325803	0.1529531203958985	1.0966673601125256	0.1689843730810822	-0.1314443152943136	1.9199365346968171	-0.16083143625849744	-0.018722604662755993	-0.5237881693642874	0.0743722399067971	0.0457583486168812
4090.0	1.2902362360453903	0.0052600704658308465	-0.01997630920153903	0.2682058871877003	-0.1122980774038128	0.02928663997819433	1.6288069758235384	-0.10998922123988779	0.12482096276498356	-0.008970769178147273	0.0014467320349873054	-0.10951896198378802	0.49365015958516606	-0.2757464528532744	0.14896597435180858	1.079392397203035	0.17038784802777998	-0.1403593999920066	1.9036131425601546	-0.162752376161318	-0.022397101249957405	-0.5400253103030892	0.07803247266355728	0.03600999844035788
4100.0	1.278266291637382	0.006443800108659624	-0.023785964828689103	0.24754774998774903	-0.11177536122831229	0.02051370353719528	1.6101233564500734	-0.10975136080013026	0.11800990878481625	-0.0229262053221692	0.0028903113525906316	-0.11525044105747166	0.4794466316043216	-0.27624486365451345	0.1451503676626543	1.0610919606158038	0.17260214769679283	-0.14905548135937502	1.8870862900503038	-0.1638293929787222	-0.025943701596758833	-0.5559508841939721	0.08118818358341594	0.026536927540362857
4110.0	1.266484531281596	0.007506989425542178	-0.027276836928421744	0.22685269844317232	-0.11053752902753469	0.011841533658340618	1.5923440912836113	-0.10874432392058014	0.11032681951182634	-0.03758555963490752	0.004173899623941833	-0.11974740730967537	0.46637971245221965	-0.27702292416669777	0.14154687481701883	1.0418094005988119	0.17567873482830043	-0.15754101195262524	1.8703253291774455	-0.16393203642085322	-0.029345697094635713	-0.5714294859986512	0.0838240861608778	0.017354427807810498
4120.0	1.2548691138606594	0.008482408412806983	-0.03044806890093943	0.2061941687039648	-0.1084871672968471	0.003315352950841351	1.575375016220218	-0.1068201957572236	0.10183889937454667	-0.05281106080964469	0.005283468963051763	-0.12302914855316414	0.4544581287786486	-0.2779898076911831	0.13818178450502872	1.0215862244310714	0.17965604274586172	-0.16579683505300943	1.8532800966759782	-0.16295109813017414	-0.03257663000115507	-0.5863466034795933	0.08595187362071031	0.008480786589517751
4130.0	1.243386428706641	0.009427015807893076	-0.033316548783967295	0.18563794539753975	-0.10554784214402223	-0.0050296587429237	1.5590905360362197	-0.1038375181191139	0.09263133484060171	-0.06845419138696146	0.006214836756926771	-0.12515905814006015	0.44365642548501794	-0.27903290100218037	0.13507160962253126	1.0004786412378637	0.18455457263659578	-0.17382191557858004	1.8358887846949745	-0.16078690417411637	-0.035623969600040294	-0.6005952025971305	0.08759877705686456	-7.96832393805064e-05
4140.0	1.2319877698864272	0.010406930932173802	-0.035886219829937074	0.16522144414394296	-0.10166226571074818	-0.0131634225689346	1.5433502294097816	-0.09968992972832294	0.08281376569269232	-0.08439450405550976	0.00698765255083683	-0.1262157476706264	0.4339076089791493	-0.2800354908166622	0.13221152226452243	0.9785411239903997	0.1903811445615593	-0.18158577605283702	1.8180647752479298	-0.15736507951430473	-0.03846914488596542	-0.6140861189214735	0.08881159070684654	-0.008320980528885148
4150.0	1.220613132991554	0.0115043763993557	-0.03817553574917671	0.14493954706968573	-0.09678198942229856	-0.021059117668720907	1.527979594078864	-0.0942851188917982	0.07250834368962586	-0.1005312667660291	0.007642243595576638	-0.12630707678094238	0.42509251060279785	-0.28085787658683836	0.12958397115704082	0.9558269349716115	0.19712721164718952	-0.18906314483323078	1.7997047315858141	-0.15263339089519834	-0.04110796801231204	-0.6267687251611447	0.08967173691037232	-0.01623963419371215
4160.0	1.209183014188973	0.01280925263230603	-0.04020500963956658	0.1247762416458979	-0.09089067944014896	-0.02869062280340065	1.5127847738884705	-0.08756585457828578	0.06185817411329554	-0.1167751381032216	0.008228863428371473	-0.12556339579927736	0.4170549065610602	-0.28136384075075765	0.12714630736206778	0.9323958745958545	0.20476384154410274	-0.19620643104555166	1.7806909469485135	-0.14656442245513793	-0.04353595818393437	-0.6386087076109856	0.09026400253327205	-0.023835559935388446
4170.0	1.1975921499612372	0.014414356553892038	-0.0419965361158575	0.10467678800276065	-0.08397196218565178	-0.03604590327326081	1.4975457852337535	-0.07949660542358701	0.051002713629818924	-0.13307461633967904	0.008821154074060165	-0.1241264710681745	0.40958281981708117	-0.2814015538830762	0.12484317301271755	0.9082991947463235	0.21324946709038425	-0.20297062144244452	1.76088072122831	-0.13915034857480243	-0.04576377981749617	-0.6496124030298943	0.09069969400317043	-0.03110740818673704
4180.0	1.1857164130005078	0.016415515771028674	-0.04357058949593155	0.08456310760295799	-0.07604558438762123	-0.04310083616709956	1.4820282585646254	-0.0700856007987454	0.04010728498114128	-0.14940558103825544	0.009502460434836216	-0.12214951289525858	0.40242834305987274	-0.280830023619544	0.1226051200319151	0.883581939049272	0.22252082786231062	-0.2092832564567866	1.7401155286605914	-0.13041061861253236	-0.04779292538099688	-0.6598134442275755	0.09108692674300693	-0.038050112824769465
4190.0	1.1733960052517522	0.01890366073035079	-0.04494765098482383	0.06433258272165228	-0.06712702838291126	-0.04983554668473844	1.4659723333696122	-0.059361542952429784	0.02933004690224598	-0.1657785290064616	0.010374720474997125	-0.1197830434794746	0.3953005332566407	-0.27950718010139664	0.12034687463131521	0.8582718178957652	0.23251282229280465	-0.2150602452194501	1.7182205264748383	-0.1203859814740042	-0.04963983862524316	-0.6692921161159269	0.09155827414767163	-0.04464544071329636
4200.0	1.1604291478724995	0.021965568771178764	-0.04614502214978752	0.043842608404542925	-0.057250321482753455	-0.056241988241179604	1.4490857152265182	-0.04738504498271153	0.018829489958993723	-0.18225304384086588	0.011548142489337367	-0.11718609831233169	0.38785176106959307	-0.27729414823493725	0.11798155552861134	0.8323712314855626	0.24314105109818637	-0.2202243235468443	1.694976531507198	-0.1091317059600836	-0.0513195144051077	-0.6781657330575966	0.09223895083420129	-0.050886104163876865
4210.0	1.1465842695606967	0.02568116377959	-0.047186381827854985	0.02294479686303288	-0.04646419805380769	-0.062289835331350435	1.4310766093011142	-0.03424956830464929	0.008763936896198725	-0.19892410152940304	0.013143105657874257	-0.1145024924525333	0.37972424525683873	-0.27407149444941975	0.11541184559943464	0.8058568136340004	0.2543191082016789	-0.2246722991371615	1.6701668832567784	-0.09672439340969824	-0.052846423922104396	-0.6865938907055688	0.09325604471564632	-0.05674849264938977
4220.0	1.131578993779412	0.030118155183362378	-0.04808959061698522	0.0014510771876679587	-0.034815909531020706	-0.06795944167228003	1.4116059938974832	-0.020062903002895868	-0.0007187288580891358	-0.21593020417696585	0.01528289811879425	-0.11187067842837793	0.3705093535511376	-0.2697203656953891	0.11254918789904844	0.7786654019386812	0.26595024084373803	-0.228314365173238	1.6435285539084015	-0.08324800866560964	-0.054239420394256666	-0.6947802689492376	0.09473343623367027	-0.06220885092546506
4230.0	1.1150928919723424	0.03533584929704135	-0.04886409316453436	-0.020846638311372585	-0.022348231187797947	-0.073226251080607	1.3903274769675207	-0.004948016122877381	-0.009486004446173152	-0.23345959926721982	0.01810114506231662	-0.10940157829033399	0.3597747590558012	-0.26413021832000805	0.10930871803630625	0.7506992021806498	0.2779418947221523	-0.23105103145407507	1.614783970315143	-0.06879526250293501	-0.0555085175619657	-0.702975069646864	0.09680089528692115	-0.06723929069585043
4240.0	1.0967517251093157	0.04137588302666245	-0.04951389091378298	-0.0441797247237977	-0.009123492010078517	-0.07805331407023947	1.3668604171372765	0.0109492323137591	-0.017400461973882786	-0.2517435678960472	0.02171692984530922	-0.10719352099307063	0.34706940417867926	-0.25721874192396876	0.10562073967852952	0.7218016169187402	0.29019255258418447	-0.23278023861745986	1.5836189769850544	-0.0534656334805361	-0.05665051933734253	-0.7114698558444492	0.09955554516765777	-0.07180821025136064
4250.0	1.0761409968510178	0.04827674029991352	-0.050032826874837816	-0.06880541067952335	0.004819055092681226	-0.08240623196835514	1.3408036337283176	0.027493738677997648	-0.024344882481205515	-0.2710584674165337	0.026258182397119387	-0.10531817646122245	0.3319265394540777	-0.2488983874379862	0.1014320982194333	0.691765423967853	0.3026150069052214	-0.23340867984700456	1.5496984011235462	-0.03734796070096008	-0.05765393817906855	-0.7206037663414744	0.10310325587439452	-0.0758853345675122
4260.0	1.052804813353609	0.05606722217221269	-0.05041659421430755	-0.09500264800174398	0.01943944730176792	-0.08624742774967527	1.3117335354843376	0.04454907653801987	-0.03022588833975972	-0.2917211302354031	0.031843853242355565	-0.10382347634499678	0.3138705555390406	-0.2390931574449964	0.0967030769140655	0.6603288592607587	0.3151230808456246	-0.23285522982754295	1.512656636250833	-0.020531914359719027	-0.05850764745707555	-0.7307491456105841	0.10753937702156668	-0.07943858589383886
4270.0	1.0262456038624126	0.06476383552598544	-0.050643510257469805	-0.12307212609990972	0.03470205912649971	-0.08953555423749715	1.2791952736591146	0.061985775483671846	-0.03495886797187875	-0.3140807977150319	0.03857835651650697	-0.10272832567472095	0.29241983529903276	-0.22774149431188973	0.09142327838467097	0.6271724671772179	0.32763684291278583	-0.2310467422513518	1.4720976276438849	-0.003097507405596858	-0.05917915622944894	-0.7423118519937152	0.11293882757647734	-0.08243791558171161
4280.0	0.9959346755821094	0.07437703446416799	-0.05067910158370638	-0.15333976593295026	0.05059210208539606	-0.09221886591222211	1.242720786929088	0.0796936476516365	-0.03847012398734791	-0.33852910269752523	0.046561895146195034	-0.10201874346176136	0.2670881375915106	-0.21478184236183845	0.08561548198313848	0.5919249783650059	0.34009076365945606	-0.227920024274374	1.4276020777909957	0.014886642671984423	-0.05962067749518642	-0.7557318717993677	0.11937874449635814	-0.08484603860550487
4290.0	0.9613243017770733	0.08492234887086318	-0.050479320436167485	-0.18615142378572783	0.06710822493516266	-0.09424855981271023	1.2018246641826382	0.09759670364015938	-0.04070746513062983	-0.3654791663814222	0.05588025615048241	-0.10165381596058427	0.23741213866804795	-0.2001609151201135	0.07932375634847966	0.5541532496884806	0.3524459764109785	-0.22342636174912117	1.3787360707082932	0.03337600997196564	-0.059776550420501506	-0.771474440451145	0.1269277739451687	-0.086627571032606
4300.0	0.9218471756396548	0.09640826507557003	-0.049989007762259806	-0.2218622594919932	0.0842522238886427	-0.09558764216897223	1.1560017467481616	0.11562743018455499	-0.04163961874448086	-0.39535368351954236	0.06660729189068015	-0.10157323314103933	0.2029423683293839	-0.18383169011034664	0.07261389934409318	0.5133812540344437	0.36466583680597886	-0.2175391402123722	1.3250401568911148	0.05232999991433041	-0.059581164299506974	-0.7900062243477619	0.13564547304982977	-0.08775934959401563
4310.0	0.8769329135022242	0.10885475040185776	-0.04913521785793425	-0.2608450425869366	0.10204534388540636	-0.09617628716248552	1.1047461025865424	0.13376321449323886	-0.04123832071085809	-0.42859452855174407	0.07880440862610019	-0.1016744232470345	0.16324836994344857	-0.1657498562414931	0.0655921030078181	0.46909347177311267	0.3767472277645222	-0.21023159275245862	1.2660467136958273	0.07173832722614137	-0.05894905296131025	-0.811806583136306	0.1455891115223862	-0.08819744151664466
4320.0	0.826023087376625	0.12228200487184568	-0.04784867453762368	-0.3034698257770389	0.12051430154106048	-0.09597645902830246	1.0475554700087562	0.1520056413206311	-0.03950557290146505	-0.46563264910376045	0.09251563253377472	-0.10185073066422962	0.11793823030265571	-0.1458777274625557	0.05838075448049885	0.42075064434198295	0.3886992867802414	-0.20151834826798676	1.2012899412258016	0.09160463227367324	-0.05780148037435576	-0.8373408485630658	0.15680557967868863	-0.08791748526051749
4330.0	0.7685795563035202	0.13671066607183707	-0.04604732015703172	-0.3501125417250359	0.13969308510907097	-0.09494020124614794	0.9839378896507824	0.17038110039862578	-0.03645143582623735	-0.5068943524684826	0.10776896300708788	-0.10196577751318499	0.06664843700226852	-0.12418316347452572	0.05113144773639058	0.3677998932623382	0.4005443086690043	-0.19142049940972572	1.1303084228778513	0.11194138796404488	-0.056047224534734374	-0.8670633909405351	0.16933960434910267	-0.08688507113271322
4340.0	0.7041105493589432	0.1521657954009329	-0.04363670798238171	-0.40113165464610234	0.159627515010862	-0.09303675507562705	0.9134278998397207	0.1889459428683249	-0.0321041684155253	-0.5527685049332929	0.12457980408580621	-0.1018702627043284	0.009073798907346336	-0.10064768564756199	0.04400383484112883	0.3096942701484239	0.4123344000649361	-0.17997158294066276	1.0526591078382135	0.1327793072379048	-0.05359332392168642	-0.9013801150281294	0.18323191654904317	-0.08507265232686244
4350.0	0.6321708754272249	0.16868729046051664	-0.04054391532330344	-0.4568565671928453	0.18035522894478956	-0.09022009214508017	0.8356027789854533	0.20778220027525013	-0.026505894534218883	-0.6036105548886691	0.14294609446045656	-0.10140838218941933	-0.055034909668313196	-0.07525828863824935	0.03717754648799928	0.24590675279726537	0.4241341232077335	-0.16723189428750038	0.9679409682572491	0.15416160761106498	-0.050360348283619225	-0.9406638213831918	0.19851603502227408	-0.08244402931890649
4360.0	0.5523847788030503	0.18630206013446526	-0.03668809843558257	-0.5175902245157413	0.20191609910064537	-0.08646763587915217	0.7500886828033727	0.22698282734673836	-0.01971935120350235	-0.6597282864888738	0.16284478955444348	-0.10041952753819033	-0.12586870957210908	-0.04802681741574234	0.030827056972998885	0.17594862104968628	0.4360219189512415	-0.1532716550385398	0.875793777727167	0.17613229838332103	-0.04627486431285971	-0.9852302078724111	0.21521253797445655	-0.07897237776266446
4370.0	0.4644708645664312	0.20504337151862995	-0.0319988484697203	-0.5835725943377621	0.2243311272570155	-0.08175911507807533	0.6565918578976261	0.24664335432163267	-0.011808987760767302	-0.7213517216962162	0.18423859812083745	-0.09875397241673839	-0.20353171103313708	-0.01897970983291702	0.025142487053583906	0.09940203067472296	0.4480786692409687	-0.13818958964983166	0.7759309354020868	0.19873261358883856	-0.04127403910773491	-1.0353098236819938	0.2333320082157012	-0.07463234702421077
4380.0	0.3682444876232162	0.22493752951815324	-0.026420208508025095	-0.6549901188792678	0.24762318704668232	-0.07608883299866949	0.5549014288187138	0.26687577487517933	-0.002871602746594785	-0.7886424547374118	0.20706960847943656	-0.09625965686402123	-0.2880544779575367	0.01183479229885772	0.020296550965892803	0.015926483937234854	0.4604018434444624	-0.12209604069414957	0.6681418585554008	0.22201497608266132	-0.035314479049409486	-1.0910584504942433	0.2528660362459531	-0.06940724801910708
4390.0	0.26364611380663255	0.2459937834560393	-0.019925192139086587	-0.7319460605490633	0.2717924607700065	-0.06945530704924249	0.4449181877749574	0.28777102816645683	0.0069848265949132345	-0.8616644564765495	0.23126122921069447	-0.09280656995454141	-0.37936420249382496	0.04433521537696092	0.01644201397227664	-0.07471299890066724	0.47308247631593403	-0.10511494009046063	0.5523238370664447	0.2460072251844121	-0.028384840918898	-1.152531495541629	0.27379202038254724	-0.06327901435057237
4400.0	0.15074502858109057	0.26821932333600357	-0.012493685434994541	-0.8144580796122526	0.2968095360828441	-0.061871515474871325	0.32666960980874626	0.30940596410261695	0.01764751795080797	-0.9403922768192046	0.2567197831607566	-0.08828079797646769	-0.47729477288467737	0.0784196442765653	0.013726880140215886	-0.1726296623151508	0.4862007835315871	-0.0873866834780835	0.4284926532395739	0.2707300658291997	-0.020482528601988473	-1.2196898767218058	0.29606163974300914	-0.056242407185931396
4410.0	0.02975122414346416	0.29159357028832616	-0.0041428023465979215	-0.9024420642661101	0.3226420801066485	-0.05336457170143106	0.20031204659234653	0.331840658530609	0.02898367025090054	-1.024685898450766	0.2833372533023248	-0.08259977765372825	-0.5815729675808333	0.11395785741573312	0.012264256088335233	-0.27780082556453267	0.49983424283923117	-0.06906846200272378	0.29679502624007376	0.2961932567131967	-0.011636743195824256	-1.2923841799128313	0.3196056173071533	-0.04831096767382116
4420.0	-0.0989791586105775	0.31607898931004613	0.005097215499905504	-0.9957173915850979	0.3492233934623863	-0.04397235509676878	0.066151349820085	0.3551056903985127	0.040863478548471624	-1.114309889840118	0.3109838255940842	-0.07570703808999758	-0.69182246498541	0.1507816101456368	0.012137514170187798	-0.3900635390249146	0.514047281138468	-0.050311659901384295	0.15751597123267036	0.32237148898463636	-0.0019003948474979983	-1.3703630327250889	0.3443404566724424	-0.039496253012092315
4430.0	-0.2349276639613432	0.3416073839283431	0.015164847462200981	-1.0939736820463444	0.3764638606038536	-0.033745084454507086	-0.07534673770289857	0.3791995232541023	0.05314041890080405	-1.208895417203556	0.3395078202677926	-0.06757298809443602	-0.8075430374292948	0.18869691971189217	0.013403629643033509	-0.5090862226057502	0.5288763751536504	-0.031285153322243776	0.01109992371006691	0.3492281641615434	0.008648228212931463	-1.4532444125690345	0.370137346316715	-0.02982768752699234
4440.0	-0.3774364428961575	0.3680868781646059	0.025974691003067214	-1.1968008378296418	0.40425234084765893	-0.022753671155189868	-0.22356748544485772	0.40408637251118856	0.06567147702683299	-1.307981336744752	0.368745924130591	-0.05821473175437464	-0.928141986774577	0.227485129633443	0.016080709453954463	-0.634390088309315	0.5443374399121987	-0.012163570146673441	-0.14185778331839166	0.37669608616767336	0.019912875373910635	-1.540563339432417	0.3968543331161333	-0.019362168389180253
4450.0	-0.5256922009912757	0.3954045417406475	0.03741463271436592	-1.3036785905334312	0.43246012465271466	-0.011074289050119491	-0.3777387851133138	0.4296984534695098	0.07830637826901471	-1.410996272631694	0.39852744762051806	-0.047673899222656496	-1.0529147977621496	0.26690728567867145	0.020151703926323386	-0.7653419024833835	0.5604280152446695	0.006881338620272805	-0.30060856530402785	0.40468985434957705	0.03177461776813617	-1.631745594595019	0.4243287833443926	-0.008164968314322136
4460.0	-0.6787559973880528	0.4234094703626595	0.04936134738228933	-1.4139734378051443	0.46093165982920475	0.0012029860216737876	-0.5369426376645479	0.45592521034168787	0.09090498407277418	-1.5172742175266316	0.4286589252874658	-0.03602607246264742	-1.1810650873345632	0.3066966171368839	0.025569726775506518	-0.9011612415669612	0.577108481776156	0.02568258321932249	-0.46425341265153114	0.43308525139557075	0.044101334986834675	-1.726134119712349	0.45237309090494	0.0036868787599780503
4470.0	-0.8355658578191757	0.45193944472340586	0.06168371023728555	-1.5269728349503784	0.4895091785534834	0.013968353646229833	-0.7001352771817477	0.48263571713280484	0.10333273135762158	-1.626070870394149	0.4589528490351797	-0.023378693109460186	-1.3117245761790064	0.3465844447230614	0.032248403023346306	-1.0409368740601022	0.5943274680707692	0.04408530881146991	-0.6317665297161892	0.46175432107331105	0.05675441930511772	-1.8230007071610506	0.48078914834345116	0.016094124394502946
4480.0	-0.9949671830003999	0.48080663774082694	0.07422624215975757	-1.6418784595199356	0.5180068337431727	0.027109560150225434	-0.8661604051600582	0.5096616049910906	0.11545632629002134	-1.7365746687363883	0.48920491206181627	-0.009866768666848717	-1.4439530401575063	0.3862926075280698	0.04007488044923394	-1.1836510126982647	0.611989432584787	0.06193401731802814	-0.8020100557869496	0.49053872244056385	0.0695784627520009	-1.9215549915639967	0.5093562484752912	0.0289478074149418
4490.0	-1.1557208405449035	0.5098042268835176	0.08683786443140812	-1.7578308584596078	0.5462529548171495	0.04050304873885133	-1.0337657102343574	0.5368238121598786	0.1271643461687695	-1.8479227863397891	0.5192157606135469	0.004347544418533265	-1.5767633323512453	0.4255379110725151	0.0489088876138422	-1.3281867949687713	0.6299985745144103	0.07909395149488235	-0.9737403958087301	0.5192694474391567	0.08242761886213278	-2.0209724817334003	0.5378605622767373	0.04212030787638487
4500.0	-1.3165570056212912	0.5387109419440325	0.09936705783977622	-1.8739374842935226	0.5740599564343388	0.05402735406168791	-1.201654962939512	0.5639159437403825	0.1383570299158562	-1.9592318935483048	0.5487823569120789	0.019092645869477134	-1.7091502377587138	0.46404463497873416	0.05859481741646937	-1.4733816738893541	0.6482212774784031	0.09544730453896749	-1.1456704582840493	0.5477594816218346	0.09515641646770147	-2.120410609152766	0.5660764573245909	0.05548532633336352
