# Supplementary material for: Continuous multiplexed population representations of task context in the mouse primary visual cortex
Source: Nat Commun. 2023 Oct 21;14:6687. doi: 10.1038/s41467-023-42441-w (PMC10590415; doi:10.1038/s41467-023-42441-w)
Supplement: Supplementary file 4 — Source Data [file 41467_2023_42441_MOESM4_ESM.zip › sourcedata/sourcedata_Fig_2d.csv]

PC	visual signal	visual random	audio signal	audio random	context signal	context random	choice signal	choice random	abs visual signal	abs visual random
1.0	0.012504289512713321	0.00035606770389934507	0.017758077968395014	0.0008212444245548444	0.07018694053532798	0.00362350247447718	0.001312617397878409	0.00020831423667113058	7.135151430371144	0.20317803616137592
2.0	0.010489623837761974	0.0004979005821153139	0.029194360300218068	0.001438134489495847	0.04960107586341818	0.004112977716682518	0.0010506574022258845	0.00027180312658314835	8.497541851651379	0.40334440013524436
3.0	0.009318762862103444	0.0006607826927564125	0.0283837758146349	0.001966565552217353	0.061693318265639306	0.005260994521368416	0.0028698933909294118	0.0003622627234492467	8.539515995429136	0.605527199028051
4.0	0.008547596654181646	0.00082656869468103	0.0256801124586616	0.002373091947733979	0.05489370984302069	0.006109921138918539	0.0027162021275666734	0.00041534357492595476	8.839620699009071	0.8548079698029314
5.0	0.008085678781212557	0.0010346623143988034	0.025073863541486795	0.0027082437945761223	0.053417795956776495	0.006564368671162446	0.003163995903060681	0.0005049649648265956	8.880470769738679	1.136365750877731
6.0	0.008089251141345954	0.001192353049529941	0.024264688215104715	0.003252705604936795	0.05224583677692024	0.007802699038996537	0.003197263851264458	0.0005778767164823043	9.180595235696668	1.3532168224859442
7.0	0.007892860362949708	0.0014816769426835984	0.02381159678216942	0.0038609155203080934	0.050932831098972765	0.008890194991457283	0.003117917987097383	0.0006534277452639866	9.18883715982821	1.7249625007560079
8.0	0.007867825850696593	0.001761408089694108	0.023398028374248172	0.004269610024433443	0.050032413918505485	0.010333534790712135	0.003080770427738446	0.0007440843564605628	9.332045885426107	2.089210085214434
9.0	0.008158320687633072	0.0019600122618426345	0.02319427362061918	0.004658692140579822	0.04929929408371947	0.011775446854354778	0.0030398371489779026	0.0008266875655097776	9.828757901381787	2.3613298303648906
10.0	0.008160903466632863	0.0021564567060832858	0.02285018002768394	0.004910071317657743	0.048569401996020584	0.012412698399066582	0.0030013430561339092	0.0009269098736089804	9.980361157979296	2.637234570443648
11.0	0.008077449075224254	0.002372493019880525	0.022542022489431324	0.0056886824614882535	0.047918510638582046	0.013264237310807066	0.0030951847388690375	0.0010607282240127696	10.0167746883024	2.942108060155562
12.0	0.007988500511871562	0.002472096988782274	0.022346585180193237	0.006114690520832303	0.048383560883474425	0.014609994316270759	0.0030514606598507628	0.0011757801131526229	10.05890048139646	3.112796644823018
13.0	0.008088677463126756	0.0025929287795888136	0.022394742634656965	0.0065489937734632365	0.04847185439002528	0.015838792690235057	0.003294487027403007	0.0012505700981723618	10.339059429461459	3.314317435790876
14.0	0.008040190031107904	0.0026776936043771894	0.022148010344114427	0.006750904024227214	0.048209239774622166	0.016888046781763675	0.003260846376102557	0.001310256784762544	10.392770690615388	3.461193765613629
15.0	0.00809700541323587	0.0028971107565369304	0.02199762029550873	0.007351786561992575	0.04887184106231717	0.018465139618706435	0.0033455111831424923	0.0013822473887465964	10.541727568552282	3.7718330138956344
16.0	0.008185752966806861	0.0030306782320240295	0.021855199991311414	0.007884985412142423	0.04870477189512937	0.019821988159591172	0.0033283750654355257	0.0014443384103330413	10.735842761935624	3.974818821551022
17.0	0.008170136627092806	0.003129492716026567	0.021682453754117748	0.008445794494344338	0.04837917512500417	0.02026530654589555	0.003306426823300576	0.0015571466860437666	10.803391535360568	4.13813583070083
18.0	0.008269652762646141	0.0032856380127731536	0.0214333179715214	0.008901533381612384	0.04782115982058971	0.021288103948258946	0.0032761362673728246	0.0016555497143664472	11.063879749409926	4.395819862910472
19.0	0.008233505357776715	0.003468407550103321	0.021383394476410043	0.009478189889904209	0.04786148119968626	0.022135382501435593	0.0033421096281384863	0.0017462194598991758	11.084292621564375	4.669316718167489
20.0	0.008252295940123344	0.0036602831734377397	0.02137847442447371	0.009647111485315244	0.04760371792486974	0.02323456743213409	0.0033311369947425728	0.0018279100086588658	11.170846087014278	4.954798066142795
21.0	0.008218757921783771	0.003845975487605729	0.021313711552281917	0.009980685801291493	0.0473881177695921	0.02430754538496833	0.0033202476048808426	0.0018674329259730218	11.177925608862202	5.230720785682171
22.0	0.008180541588680734	0.003999375433910538	0.021273998282219715	0.010385923691613367	0.047198513177067115	0.024756607167783478	0.00334275707841538	0.0019302521515447456	11.178629287696703	5.46510703152809
23.0	0.00830581026188469	0.00422797011750832	0.021413021587943542	0.010712021839202826	0.04742582454444795	0.025742608066734497	0.0033360012048164163	0.001989016686978046	11.405137429941902	5.805644328423194
24.0	0.008331689355886846	0.004354417111738403	0.021364290504624458	0.011076761415721347	0.04730164609480592	0.02633024692307812	0.003349674566114677	0.0020819846523567084	11.47106250916773	5.995157614037573
25.0	0.008301338613741856	0.004565883066930758	0.021330284840891067	0.011679677157193799	0.04715286503727109	0.02726583244302996	0.0033410881804029967	0.002194847221390886	11.47264874064584	6.310159729064179
26.0	0.00828110429966598	0.004684015143014635	0.02126581844456709	0.011997725996686368	0.04700758475271619	0.02883593023544426	0.003364246530250723	0.0023160692336639784	11.48458067572955	6.49598747336877
27.0	0.008315568376629171	0.004980285504473907	0.021214701240070112	0.012536296695857116	0.046875604863655405	0.0298661023577459	0.0034323219703803493	0.002429888178585312	11.56497153099121	6.926388848815721
28.0	0.008312687433475885	0.005140664511270813	0.02120360227273208	0.012746482950533416	0.04674322229275233	0.030579602679713096	0.003433947978522307	0.0025230647622774167	11.5955397189889	7.170819304763926
29.0	0.00831840856974448	0.005389907299005439	0.021161855550129827	0.01385154450057549	0.046652025041535185	0.031683787930773706	0.003430391224808658	0.0026156645977787325	11.627794138657844	7.534221476838294
30.0	0.008293285032427617	0.0055740557736337105	0.02109263540395278	0.014274390038705495	0.046531785965347246	0.03260897340771634	0.003600437592590124	0.002719005208573892	11.633391702807122	7.818997409883187
31.0	0.008268599232399127	0.005795390078146099	0.021050183189905345	0.014912629882010649	0.046416825904535934	0.03320551070734513	0.0036584436650316764	0.0028079776655580966	11.63340984930597	8.15375689651281
32.0	0.008272975099695289	0.005938546906306312	0.02100229354715044	0.015206520859628302	0.04634884023922792	0.034539549021531314	0.0036519552983379096	0.0028820844135156983	11.672705486671621	8.3789577776744
33.0	0.00827656622374999	0.0061730319333801464	0.020976395360099185	0.015788273899817358	0.046280533328327315	0.03571250380922512	0.0036782141561394017	0.002957527003690021	11.695315525893294	8.722887518875574
34.0	0.00833552417774895	0.006305922318166326	0.020904579963982296	0.016026302171598113	0.0461370875429261	0.0366744639990779	0.0036831205615326973	0.0030846611473288044	11.820986654358677	8.942715776105777
35.0	0.008324838302887034	0.0064814117920884255	0.020878959238269143	0.01639292254443279	0.04611816540055651	0.03760602888861134	0.0036856003736543234	0.003135510266987713	11.822105040170808	9.204254572499995
36.0	0.008315360733952318	0.006696477058546686	0.020843726407300384	0.01703397170568732	0.046116180377280346	0.03848141900382665	0.0036792391624884645	0.0032594102077567032	11.829113495191638	9.52615162202896
37.0	0.008349116350938617	0.006855657572212024	0.02084316863120944	0.017418970556119174	0.04604900276098721	0.039600860305926334	0.003690648158890514	0.0033377653319219313	11.901163259085086	9.772327583637725
38.0	0.00840383405500157	0.0069480435594935965	0.020810863634624654	0.017616081997840045	0.04597298769154673	0.04028826619172925	0.0037496192987816904	0.003394133207667452	11.999468402213266	9.92080859803808
39.0	0.008402650702278499	0.007100200305933941	0.02080867162831699	0.0178473532077895	0.04591907101608645	0.041148604613146234	0.0037837518123077824	0.0034679528314794953	12.015720417858603	10.153227214807613
40.0	0.008405155319042795	0.007316793072441716	0.020789599709576934	0.018219767490873885	0.045877899212606786	0.041989923386292885	0.0038014744339828384	0.003531358123937279	12.033378593221327	10.475206916102197
41.0	0.008406431222807017	0.00772156327177983	0.02083299227518182	0.01915384314122093	0.045835412034118256	0.043318234248030864	0.0038032577290652227	0.003585695974955144	12.049362712925758	11.067706867101885
42.0	0.008406958227121135	0.00798630879214859	0.020825831538005424	0.019667036691556877	0.04583272706524251	0.044265287867251375	0.003802805026912282	0.003633366987897638	12.05461489841222	11.451451803171633
43.0	0.008404008507468088	0.008228762396595597	0.020821564940897222	0.02040053674650256	0.045817348098441145	0.04511737348031322	0.0038019857063760353	0.0037274279498961537	12.054633690704955	11.803262256417224
44.0	0.008405162172658957	0.00840516217265898	0.020820411759421315	0.020820411759421332	0.045814759353711904	0.04581475935371191	0.003801756320787015	0.0038017563207870197	12.057051756658877	12.05705175665891
