# Supplementary material for: Continuous multiplexed population representations of task context in the mouse primary visual cortex
Source: Nat Commun. 2023 Oct 21;14:6687. doi: 10.1038/s41467-023-42441-w (PMC10590415; doi:10.1038/s41467-023-42441-w)
Supplement: Supplementary file 4 — Source Data [file 41467_2023_42441_MOESM4_ESM.zip › sourcedata/sourcedata_Fig_3b.csv]

time	accuracy
-1500.0	0.45833333333333337
-1490.0	0.47777777777777775
-1480.0	0.5138888888888888
-1470.0	0.4888888888888888
-1460.0	0.46111111111111114
-1450.0	0.46111111111111114
-1440.0	0.5027777777777778
-1430.0	0.4722222222222222
-1420.0	0.4805555555555555
-1410.0	0.4833333333333333
-1400.0	0.4527777777777778
-1390.0	0.4305555555555555
-1380.0	0.4722222222222222
-1370.0	0.4277777777777777
-1360.0	0.43888888888888894
-1350.0	0.425
-1340.0	0.46388888888888885
-1330.0	0.41944444444444445
-1320.0	0.43888888888888894
-1310.0	0.43611111111111106
-1300.0	0.41388888888888886
-1290.0	0.39444444444444443
-1280.0	0.42777777777777776
-1270.0	0.46111111111111114
-1260.0	0.40277777777777785
-1250.0	0.45555555555555555
-1240.0	0.39722222222222225
-1230.0	0.4527777777777778
-1220.0	0.45
-1210.0	0.43888888888888883
-1200.0	0.44722222222222224
-1190.0	0.3888888888888889
-1180.0	0.425
-1170.0	0.38888888888888884
-1160.0	0.39722222222222225
-1150.0	0.425
-1140.0	0.45
-1130.0	0.40555555555555556
-1120.0	0.44722222222222224
-1110.0	0.45555555555555555
-1100.0	0.49722222222222223
-1090.0	0.4416666666666666
-1080.0	0.48888888888888893
-1070.0	0.43888888888888883
-1060.0	0.46388888888888885
-1050.0	0.44722222222222224
-1040.0	0.4527777777777778
-1030.0	0.5027777777777778
-1020.0	0.4527777777777778
-1010.0	0.45
-1000.0	0.46944444444444444
-990.0	0.425
-980.0	0.5055555555555555
-970.0	0.4666666666666667
-960.0	0.4833333333333332
-950.0	0.5166666666666667
-940.0	0.4805555555555555
-930.0	0.4805555555555555
-920.0	0.47777777777777775
-910.0	0.4416666666666666
-900.0	0.48611111111111105
-890.0	0.4805555555555555
-880.0	0.4694444444444444
-870.0	0.47222222222222215
-860.0	0.47777777777777775
-850.0	0.4527777777777778
-840.0	0.4638888888888889
-830.0	0.4583333333333333
-820.0	0.5055555555555556
-810.0	0.44722222222222224
-800.0	0.47777777777777775
-790.0	0.48611111111111116
-780.0	0.513888888888889
-770.0	0.45555555555555555
-760.0	0.46111111111111114
-750.0	0.49444444444444446
-740.0	0.46111111111111114
-730.0	0.5
-720.0	0.5
-710.0	0.47777777777777775
-700.0	0.5111111111111111
-690.0	0.4416666666666666
-680.0	0.4916666666666666
-670.0	0.5111111111111112
-660.0	0.4611111111111111
-650.0	0.4833333333333333
-640.0	0.5
-630.0	0.46944444444444444
-620.0	0.475
-610.0	0.4416666666666666
-600.0	0.4555555555555556
-590.0	0.4833333333333334
-580.0	0.4638888888888889
-570.0	0.4722222222222222
-560.0	0.5083333333333333
-550.0	0.5
-540.0	0.4638888888888889
-530.0	0.4999999999999999
-520.0	0.5361111111111111
-510.0	0.5111111111111111
-500.0	0.5
-490.0	0.5333333333333333
-480.0	0.5222222222222223
-470.0	0.5305555555555554
-460.0	0.5333333333333333
-450.0	0.5027777777777778
-440.0	0.5
-430.0	0.5305555555555556
-420.0	0.5555555555555556
-410.0	0.5444444444444444
-400.0	0.5527777777777778
-390.0	0.5388888888888889
-380.0	0.5472222222222222
-370.0	0.563888888888889
-360.0	0.5805555555555555
-350.0	0.5361111111111112
-340.0	0.5194444444444445
-330.0	0.55
-320.0	0.5222222222222224
-310.0	0.5138888888888888
-300.0	0.5055555555555555
-290.0	0.5555555555555556
-280.0	0.48888888888888893
-270.0	0.5305555555555556
-260.0	0.49444444444444446
-250.0	0.513888888888889
-240.0	0.4805555555555555
-230.0	0.4805555555555555
-220.0	0.5166666666666666
-210.0	0.5138888888888888
-200.0	0.5055555555555556
-190.0	0.4833333333333333
-180.0	0.5055555555555555
-170.0	0.5111111111111112
-160.0	0.5027777777777778
-150.0	0.5277777777777778
-140.0	0.5361111111111111
-130.0	0.538888888888889
-120.0	0.5111111111111112
-110.0	0.5555555555555556
-100.0	0.5666666666666667
-90.0	0.5249999999999999
-80.0	0.5694444444444444
-70.0	0.5611111111111111
-60.0	0.525
-50.0	0.6027777777777777
-40.0	0.5611111111111111
-30.0	0.5361111111111112
-20.0	0.575
-10.0	0.5444444444444444
0.0	0.5722222222222222
10.000000000007272	0.5944444444444444
20.0	0.5583333333333333
30.0	0.6583333333333334
40.0	0.6527777777777779
50.0	0.6444444444444446
60.0	0.6555555555555556
70.0	0.7055555555555555
80.0	0.663888888888889
90.00000000005818	0.6916666666666668
100.0	0.736111111111111
110.0	0.7444444444444446
120.0	0.7083333333333334
130.0	0.7805555555555557
140.0	0.7555555555555556
150.0	0.775
160.0	0.8555555555555555
170.0	0.8416666666666666
180.0	0.8333333333333334
190.0	0.8944444444444445
200.0	0.8638888888888889
210.0	0.9083333333333332
220.0	0.9083333333333332
230.0	0.9111111111111111
240.0	0.9305555555555556
250.0	0.9361111111111111
260.0	0.9333333333333333
270.0	0.9305555555555556
280.0	0.9527777777777777
290.0	0.9333333333333333
300.0	0.9444444444444444
310.0	0.9444444444444444
320.0	0.9416666666666667
330.0	0.9194444444444445
340.0	0.9472222222222222
350.0	0.9361111111111111
360.0	0.9527777777777777
370.0	0.9388888888888888
380.0	0.95
390.0	0.9277777777777777
400.0	0.9472222222222222
410.0	0.9333333333333333
420.0	0.9416666666666667
430.0	0.95
440.0	0.9527777777777777
450.0	0.9611111111111109
460.0	0.9416666666666667
470.0	0.9388888888888889
480.0	0.9333333333333332
490.0	0.9305555555555556
500.0	0.9361111111111111
510.0	0.9222222222222222
520.0	0.9472222222222222
530.0	0.9166666666666666
540.0	0.9138888888888888
550.0	0.9194444444444445
560.0	0.9166666666666667
570.0	0.8944444444444443
580.0	0.9027777777777777
590.0	0.9166666666666666
600.0	0.9
610.0	0.9083333333333332
620.0	0.9111111111111111
630.0	0.913888888888889
640.0	0.9277777777777777
650.0	0.9083333333333332
660.0	0.9194444444444445
670.0	0.9444444444444443
680.0	0.925
690.0	0.9305555555555556
700.0	0.961111111111111
710.0	0.9388888888888889
720.0	0.9416666666666667
730.0	0.9444444444444444
740.0	0.9361111111111111
750.0	0.9722222222222221
760.0	0.9555555555555555
770.0	0.9444444444444444
780.0	0.9472222222222222
790.0	0.9305555555555556
800.0	0.95
810.0	0.9444444444444443
820.0	0.9277777777777777
830.0	0.9527777777777777
840.0	0.9416666666666667
850.0	0.9277777777777778
860.0	0.9222222222222223
870.0	0.925
880.0	0.9111111111111112
890.0	0.9111111111111111
900.0	0.9388888888888888
910.0	0.9305555555555556
920.0	0.913888888888889
930.0	0.9444444444444443
940.0	0.9083333333333334
950.0	0.9055555555555556
960.0	0.9083333333333332
970.0	0.9111111111111111
980.0	0.9000000000000001
990.0	0.9166666666666666
1000.0	0.9111111111111112
1010.0	0.9027777777777779
1020.0	0.913888888888889
1030.0	0.9305555555555556
1040.0	0.8722222222222223
1050.0	0.9
1060.0	0.9111111111111111
1070.0	0.8833333333333334
1080.0	0.9194444444444445
1090.0	0.8916666666666666
1100.0	0.9
1110.0	0.9083333333333332
1120.0	0.8805555555555555
1130.0	0.913888888888889
1140.0	0.9111111111111111
1150.0	0.9055555555555553
1160.0	0.9111111111111112
1170.0	0.9083333333333334
1180.0	0.9055555555555556
1190.0	0.9083333333333332
1200.0	0.8972222222222221
1210.0	0.9055555555555553
1220.0	0.8722222222222223
1230.0	0.9083333333333332
1240.0	0.9277777777777778
1250.0	0.8972222222222221
1260.0	0.9305555555555556
1270.0	0.9194444444444445
1280.0	0.9166666666666666
1290.0	0.913888888888889
1300.0	0.888888888888889
1310.0	0.9027777777777777
1320.0	0.888888888888889
1330.0	0.8805555555555555
1340.0	0.8694444444444445
1350.0	0.8638888888888889
1360.0	0.8777777777777777
1370.0	0.8722222222222221
1380.0	0.8861111111111111
1390.0	0.875
1400.0	0.8972222222222221
1410.0	0.8777777777777777
1420.0	0.8527777777777776
1430.0	0.8777777777777779
1440.0	0.8694444444444442
1450.0	0.8777777777777779
1460.0	0.8444444444444444
1470.0	0.8833333333333332
1480.0	0.8638888888888887
1490.0	0.8416666666666666
1500.0	0.8444444444444444
1510.0	0.8555555555555557
1520.0	0.861111111111111
1530.0	0.85
1540.0	0.8722222222222221
1550.0	0.8666666666666668
1560.0	0.8583333333333334
1570.0	0.85
1580.0	0.8472222222222223
1590.0	0.8305555555555555
1600.0	0.8777777777777779
1610.0	0.8555555555555557
1620.0	0.8555555555555555
1630.0	0.8638888888888889
1640.0	0.8722222222222223
1650.0	0.8416666666666666
1660.0	0.8555555555555555
1670.0	0.8305555555555555
1680.0	0.8305555555555555
1690.0	0.8472222222222221
1700.0	0.8333333333333334
1710.0	0.8416666666666666
1720.0	0.8305555555555555
1730.0	0.8333333333333334
1740.0	0.8777777777777779
1750.0	0.8694444444444445
1760.0	0.8694444444444445
1770.0	0.8861111111111111
1780.0	0.8583333333333334
1790.0	0.8416666666666668
1800.0	0.8694444444444445
1810.0	0.8694444444444445
1820.0	0.875
1830.0	0.8694444444444445
1840.0	0.8833333333333334
1850.0	0.8944444444444445
1860.0	0.8527777777777779
1870.0	0.9
1880.0	0.8833333333333334
1890.0	0.8722222222222223
1900.0	0.888888888888889
1910.0	0.8944444444444443
1920.0	0.9222222222222222
1930.0	0.8916666666666666
1940.0	0.9027777777777777
1950.0	0.9111111111111111
1960.0	0.8944444444444445
1970.0	0.9166666666666666
1980.0	0.95
1990.0	0.9499999999999998
2000.0	0.9555555555555555
2010.0	0.9777777777777776
2020.0	0.9472222222222222
2030.0	0.961111111111111
2040.0	0.9472222222222222
2050.0	0.9444444444444443
2060.0	0.9388888888888888
2070.0	0.9388888888888889
2080.0	0.9361111111111111
2090.0	0.95
2100.0	0.9388888888888888
2110.0	0.9333333333333333
2120.0	0.9083333333333332
2130.0	0.9305555555555554
2140.0	0.9305555555555556
2150.0	0.9361111111111111
2160.0	0.9194444444444445
2170.0	0.9416666666666667
2180.0	0.9444444444444443
2190.0	0.9305555555555556
2200.0	0.9166666666666666
2210.0	0.9416666666666667
2220.0	0.9416666666666667
2230.0	0.9416666666666667
2240.0	0.9472222222222222
2250.0	0.9333333333333332
2260.0	0.9083333333333334
2270.0	0.9305555555555556
2280.0	0.913888888888889
2290.0	0.9194444444444445
2300.0	0.913888888888889
2310.0	0.9277777777777777
2320.0	0.9055555555555556
2330.0	0.9361111111111111
2340.0	0.9083333333333334
2350.0	0.9055555555555556
2360.0	0.9111111111111111
2370.0	0.8916666666666668
2380.0	0.9111111111111111
2390.0	0.9305555555555556
2400.0	0.9055555555555556
2410.0	0.9
2420.0	0.9083333333333332
2430.0	0.8916666666666668
2440.0	0.9083333333333334
2450.0	0.9166666666666666
2460.0	0.8944444444444445
2470.0	0.9055555555555556
2480.0	0.9138888888888888
2490.0	0.9222222222222222
2500.0	0.9083333333333332
2510.0	0.9249999999999998
2520.0	0.9027777777777779
2530.0	0.9
2540.0	0.8944444444444445
2550.0	0.9083333333333332
2560.0	0.9
2570.0	0.9194444444444443
2580.0	0.9111111111111111
2590.0	0.888888888888889
2600.0	0.9166666666666666
2610.0	0.9388888888888889
2620.0	0.9055555555555556
2630.0	0.9194444444444445
2640.0	0.9361111111111111
2650.0	0.9416666666666667
2660.0	0.9222222222222222
2670.0	0.9111111111111111
2680.0	0.9111111111111111
2690.0	0.9305555555555556
2700.0	0.9027777777777779
2710.0	0.9083333333333334
2720.0	0.9083333333333334
2730.0	0.9333333333333332
2740.0	0.9416666666666667
2750.0	0.9138888888888888
2760.0	0.8972222222222221
2770.0	0.9333333333333332
2780.0	0.9361111111111111
2790.0	0.9194444444444445
2800.0	0.9138888888888888
2810.0	0.8944444444444445
2820.0	0.8972222222222221
2830.0	0.9
2840.0	0.9111111111111111
2850.0	0.9
2860.0	0.8916666666666666
2870.0	0.8916666666666666
2880.0	0.8944444444444443
2890.0	0.9083333333333332
2900.0	0.9166666666666666
2910.0	0.9083333333333334
2920.0	0.9166666666666666
2930.0	0.9222222222222222
2940.0	0.888888888888889
2950.0	0.913888888888889
2960.0	0.9194444444444443
2970.0	0.9194444444444443
2980.0	0.9055555555555556
2990.0	0.9194444444444445
3000.0	0.9055555555555557
3010.0	0.9277777777777777
3020.0	0.8861111111111111
3030.0	0.8777777777777779
3040.0	0.888888888888889
3050.0	0.8944444444444445
3060.0	0.8805555555555555
3070.0	0.8527777777777779
3080.0	0.875
3090.0	0.9027777777777777
3100.0	0.8777777777777779
3110.0	0.8694444444444445
3120.0	0.8861111111111111
3130.0	0.8416666666666668
3140.0	0.8277777777777778
3150.0	0.8888888888888887
3160.0	0.8083333333333333
3170.0	0.8194444444444444
3180.0	0.8333333333333333
3190.0	0.8305555555555555
3200.0	0.7583333333333333
3210.0	0.7527777777777778
3220.0	0.7666666666666667
3230.0	0.7333333333333334
3240.0	0.7583333333333333
3250.0	0.7138888888888889
3260.0	0.7333333333333334
3270.0	0.7027777777777778
3280.0	0.6972222222222223
3290.0	0.6527777777777778
3300.0	0.6472222222222223
3310.0	0.6305555555555556
3320.0	0.5972222222222221
3330.0	0.6138888888888889
3340.0	0.6000000000000001
3350.0	0.6194444444444445
3360.0	0.5722222222222222
3370.0	0.5583333333333333
3380.0	0.5583333333333333
3390.0	0.6000000000000001
3400.0	0.5472222222222223
3410.0	0.5777777777777777
3420.0	0.5916666666666666
3430.0	0.6
3440.0	0.5833333333333334
3450.0	0.5527777777777778
3460.0	0.6250000000000001
3470.0	0.5611111111111111
3480.0	0.5694444444444445
3490.0	0.6166666666666667
3500.0	0.6111111111111113
3510.0	0.6027777777777777
3520.0	0.6027777777777777
3530.0	0.5861111111111111
3540.0	0.6055555555555556
3550.0	0.6444444444444446
3560.0	0.6416666666666667
3570.0	0.6444444444444446
3580.0	0.5944444444444444
3590.0	0.6250000000000001
3600.0	0.638888888888889
3610.0	0.6250000000000001
3620.0	0.6111111111111113
3630.0	0.6527777777777778
3640.0	0.6472222222222221
3650.0	0.6611111111111111
3660.0	0.6611111111111112
3670.0	0.6388888888888891
3680.0	0.6888888888888889
3690.0	0.6444444444444444
3700.0	0.6361111111111112
3710.0	0.5944444444444444
3720.0	0.6222222222222223
3730.0	0.6555555555555556
3740.0	0.6444444444444445
3750.0	0.5666666666666667
3760.0	0.5888888888888889
3770.0	0.5944444444444444
3780.0	0.6555555555555556
3790.0	0.6472222222222223
3800.0	0.625
3810.0	0.6111111111111113
3820.0	0.5777777777777777
3830.0	0.5916666666666666
3840.0	0.5888888888888888
3850.0	0.6194444444444445
3860.0	0.6
3870.0	0.5805555555555556
3880.0	0.5944444444444444
3890.0	0.5916666666666667
3900.0	0.5972222222222222
3910.0	0.5944444444444444
3920.0	0.5722222222222222
3930.0	0.5638888888888889
3940.0	0.5722222222222222
3950.0	0.5222222222222221
3960.0	0.5972222222222223
3970.0	0.5333333333333333
3980.0	0.5305555555555556
3990.0	0.6
4000.0	0.5444444444444444
4010.0	0.5277777777777778
4020.0	0.5694444444444444
4030.0	0.55
4040.0	0.5694444444444444
4050.0	0.5527777777777778
4060.0	0.5777777777777777
4070.0	0.6027777777777779
4080.0	0.5805555555555556
4090.0	0.5944444444444444
4100.0	0.5805555555555556
4110.0	0.6277777777777779
4120.0	0.6027777777777777
4130.0	0.6055555555555554
4140.0	0.575
4150.0	0.5972222222222223
4160.0	0.5972222222222221
4170.0	0.5944444444444444
4180.0	0.5666666666666667
4190.0	0.5611111111111111
4200.0	0.6138888888888888
4210.0	0.5638888888888889
4220.0	0.5638888888888889
4230.0	0.5416666666666667
4240.0	0.5444444444444444
4250.0	0.5472222222222223
4260.0	0.5611111111111111
4270.0	0.5277777777777777
4280.0	0.586111111111111
4290.0	0.5416666666666666
4300.0	0.55
4310.0	0.5249999999999999
4320.0	0.55
4330.0	0.538888888888889
4340.0	0.5277777777777777
4350.0	0.5416666666666667
4360.0	0.5388888888888889
4370.0	0.5083333333333334
4380.0	0.5333333333333333
4390.0	0.5305555555555556
4400.0	0.5138888888888888
4410.0	0.5194444444444445
4420.0	0.5194444444444444
4430.0	0.5194444444444444
4440.0	0.5361111111111112
4450.0	0.525
