# Supplementary material for: Continuous multiplexed population representations of task context in the mouse primary visual cortex
Source: Nat Commun. 2023 Oct 21;14:6687. doi: 10.1038/s41467-023-42441-w (PMC10590415; doi:10.1038/s41467-023-42441-w)
Supplement: Supplementary file 4 — Source Data [file 41467_2023_42441_MOESM4_ESM.zip › sourcedata/sourcedata_Fig_3c.csv]

PRE	ON early	ON late	POST
0.5205980392156863	0.9895555555555556	0.9932091503267974	0.6686509535320978
0.49003703703703705	0.599037037037037	0.5880185185185186	0.551541095890411
0.49438333333333334	0.7638027777777778	0.6930902777777779	0.6094663242009133
0.5158730158730158	0.8822222222222225	0.8487460317460316	0.6745107632093933
0.4897647058823529	0.9578823529411765	0.9521960784313724	0.7014101531023368
0.499183908045977	0.6708957307060757	0.6188148604269295	0.6748207537620622
0.4841742424242424	0.9701969696969696	0.9852575757575759	0.6772945205479451
0.4855925925925926	0.8891481481481482	0.902888888888889	0.6343226788432268
