# Supplementary material for: Continuous multiplexed population representations of task context in the mouse primary visual cortex
Source: Nat Commun. 2023 Oct 21;14:6687. doi: 10.1038/s41467-023-42441-w (PMC10590415; doi:10.1038/s41467-023-42441-w)
Supplement: Supplementary file 4 — Source Data [file 41467_2023_42441_MOESM4_ESM.zip › sourcedata/sourcedata_Fig_3d.csv]

neuron	coefficient
1.0	-0.5760747395589072
2.0	-0.25188413839543483
3.0	-0.16585032947809253
4.0	-0.16571406529085825
5.0	-0.10079212546657024
6.0	-0.09354565677654991
7.0	-0.08600265052608745
8.0	-0.0771784987519929
9.0	-0.07314110120591245
10.0	-0.06454445251175456
11.0	-0.0617557249863716
12.0	-0.05548938855490811
13.0	-0.05509468264080453
14.0	-0.04716340574448224
15.0	-0.036488411207032445
16.0	-0.030527129249925858
17.0	-0.028183581633179
18.0	-0.02009795915688391
19.0	-0.016001215919982794
20.0	-0.015037192506027424
21.0	-0.007792607858580862
22.0	-0.004236849703419628
23.0	0.0018378571870794026
24.0	0.008052066705318928
25.0	0.009380415400613318
26.0	0.013036433672746824
27.0	0.01867093911087237
28.0	0.019127482373012192
29.0	0.02754337891565406
30.0	0.02759164415872835
31.0	0.04489740413103999
32.0	0.052252356588864
33.0	0.05572567064250181
34.0	0.06462015285857267
35.0	0.07095005551297762
36.0	0.07258851106251439
37.0	0.08278189890836597
38.0	0.09779644025814842
39.0	0.10438389177946023
40.0	0.11916887939470029
41.0	0.12626428224848377
42.0	0.1777610824824478
43.0	0.21974318109521462
44.0	0.2222950980568968
