# Supplementary material for: Continuous multiplexed population representations of task context in the mouse primary visual cortex
Source: Nat Commun. 2023 Oct 21;14:6687. doi: 10.1038/s41467-023-42441-w (PMC10590415; doi:10.1038/s41467-023-42441-w)
Supplement: Supplementary file 4 — Source Data [file 41467_2023_42441_MOESM4_ESM.zip › sourcedata/sourcedata_Fig_3e.csv]

time	accuracy
-1500.0	0.634
-1490.0	0.6719999999999999
-1480.0	0.6659999999999999
-1470.0	0.6799999999999999
-1460.0	0.6779999999999999
-1450.0	0.6940000000000001
-1440.0	0.7020000000000001
-1430.0	0.692
-1420.0	0.716
-1410.0	0.704
-1400.0	0.7020000000000001
-1390.0	0.696
-1380.0	0.6660000000000001
-1370.0	0.7140000000000001
-1360.0	0.6980000000000001
-1350.0	0.692
-1340.0	0.704
-1330.0	0.6819999999999999
-1320.0	0.686
-1310.0	0.6920000000000001
-1300.0	0.7
-1290.0	0.672
-1280.0	0.6500000000000001
-1270.0	0.6660000000000001
-1260.0	0.658
-1250.0	0.6319999999999999
-1240.0	0.65
-1230.0	0.65
-1220.0	0.668
-1210.0	0.5980000000000001
-1200.0	0.6420000000000001
-1190.0	0.6539999999999999
-1180.0	0.648
-1170.0	0.632
-1160.0	0.6399999999999999
-1150.0	0.6120000000000001
-1140.0	0.62
-1130.0	0.636
-1120.0	0.6639999999999999
-1110.0	0.642
-1100.0	0.6279999999999999
-1090.0	0.6759999999999999
-1080.0	0.6240000000000001
-1070.0	0.622
-1060.0	0.6559999999999999
-1050.0	0.6639999999999999
-1040.0	0.64
-1030.0	0.636
-1020.0	0.644
-1010.0	0.6040000000000001
-1000.0	0.6340000000000001
-990.0	0.6479999999999999
-980.0	0.6819999999999999
-970.0	0.6420000000000001
-960.0	0.662
-950.0	0.6519999999999999
-940.0	0.6900000000000001
-930.0	0.652
-920.0	0.6780000000000002
-910.0	0.692
-900.0	0.68
-890.0	0.666
-880.0	0.638
-870.0	0.7100000000000001
-860.0	0.6859999999999999
-850.0	0.6660000000000001
-840.0	0.696
-830.0	0.6719999999999999
-820.0	0.706
-810.0	0.656
-800.0	0.6819999999999999
-790.0	0.7020000000000001
-780.0	0.678
-770.0	0.6599999999999999
-760.0	0.6739999999999999
-750.0	0.694
-740.0	0.728
-730.0	0.7100000000000001
-720.0	0.748
-710.0	0.7259999999999999
-700.0	0.72
-690.0	0.764
-680.0	0.68
-670.0	0.7060000000000001
-660.0	0.71
-650.0	0.7060000000000001
-640.0	0.6640000000000001
-630.0	0.6940000000000001
-620.0	0.658
-610.0	0.6900000000000001
-600.0	0.716
-590.0	0.6980000000000001
-580.0	0.756
-570.0	0.6839999999999999
-560.0	0.728
-550.0	0.69
-540.0	0.7080000000000001
-530.0	0.704
-520.0	0.712
-510.0	0.7000000000000001
-500.0	0.7499999999999999
-490.0	0.7140000000000001
-480.0	0.706
-470.0	0.722
-460.0	0.682
-450.0	0.668
-440.0	0.706
-430.0	0.712
-420.0	0.6920000000000001
-410.0	0.726
-400.0	0.708
-390.0	0.716
-380.0	0.73
-370.0	0.7420000000000001
-360.0	0.704
-350.0	0.762
-340.0	0.712
-330.0	0.7380000000000001
-320.0	0.73
-310.0	0.6980000000000001
-300.0	0.72
-290.0	0.73
-280.0	0.7220000000000001
-270.0	0.742
-260.0	0.744
-250.0	0.74
-240.0	0.738
-230.0	0.7120000000000001
-220.0	0.742
-210.0	0.758
-200.0	0.778
-190.0	0.7380000000000001
-180.0	0.744
-170.0	0.75
-160.0	0.732
-150.0	0.752
-140.0	0.7700000000000001
-130.0	0.7260000000000001
-120.0	0.724
-110.0	0.7240000000000001
-100.0	0.7300000000000001
-90.0	0.756
-80.0	0.744
-70.0	0.7379999999999999
-60.0	0.72
-50.0	0.714
-40.0	0.6980000000000001
-30.0	0.74
-20.0	0.7040000000000001
-10.0	0.7100000000000001
0.0	0.74
10.0	0.75
20.0	0.698
30.0	0.728
40.0	0.72
50.0	0.7220000000000001
60.0	0.726
70.0	0.7360000000000001
80.0	0.708
90.0	0.768
100.0	0.736
110.0	0.768
120.0	0.736
130.0	0.764
140.0	0.7699999999999999
150.0	0.792
160.0	0.724
170.0	0.746
180.0	0.758
190.0	0.748
200.0	0.748
210.0	0.768
220.0	0.7340000000000001
230.0	0.766
240.0	0.756
250.0	0.706
260.0	0.7339999999999999
270.0	0.718
280.0	0.6960000000000001
290.0	0.7100000000000002
300.0	0.726
310.0	0.7
320.0	0.7220000000000001
330.0	0.74
340.0	0.7500000000000001
350.0000000002327	0.7260000000000001
360.0	0.6900000000000001
370.0	0.718
380.0	0.72
390.0	0.728
400.0	0.6839999999999999
410.0	0.712
420.0	0.7100000000000001
430.0	0.7140000000000001
440.0	0.6960000000000001
450.0	0.726
460.0	0.724
470.0	0.722
480.0	0.738
490.0	0.744
500.0	0.74
510.0	0.76
520.0	0.76
530.0	0.7300000000000001
540.0	0.754
550.0	0.736
560.0	0.74
570.0	0.72
580.0	0.7020000000000001
590.0	0.704
600.0	0.71
610.0	0.7220000000000001
620.0	0.6759999999999999
630.0	0.686
640.0	0.7020000000000001
650.0	0.7020000000000001
660.0	0.732
670.0	0.662
680.0	0.7060000000000001
690.0	0.664
700.0	0.6960000000000001
710.0	0.6960000000000001
720.0	0.682
730.0	0.716
740.0	0.702
750.0	0.736
760.0	0.73
770.0	0.732
780.0	0.678
790.0	0.7060000000000001
800.0	0.736
810.0	0.716
820.0	0.726
830.0	0.7300000000000001
840.0	0.7380000000000001
850.0	0.7340000000000001
860.0	0.71
870.0	0.736
880.0	0.718
890.0	0.698
900.0	0.7460000000000001
910.0	0.7020000000000001
920.0	0.6920000000000001
930.0	0.742
940.0	0.746
950.0	0.726
960.0	0.726
970.0	0.724
980.0	0.736
990.0	0.744
1000.0	0.7140000000000001
1010.0	0.7200000000000001
1020.0	0.7220000000000001
1030.0	0.724
1040.0	0.74
1050.0	0.77
1060.0	0.7180000000000001
1070.0	0.754
1080.0	0.712
1090.0	0.7179999999999999
1100.0	0.722
1110.0	0.7480000000000001
1120.0	0.7419999999999999
1130.0	0.702
1140.0	0.716
1150.0	0.712
1160.0	0.732
1170.0	0.712
1180.0	0.7200000000000001
1190.0	0.712
1200.0	0.688
1210.0	0.6860000000000002
1220.0	0.714
1230.0	0.7020000000000001
1240.0	0.718
1250.0	0.7220000000000001
1260.0	0.6819999999999999
1270.0	0.7
1280.0	0.672
1290.0	0.7180000000000001
1300.0	0.7060000000000001
1310.0	0.7340000000000001
1320.0	0.728
1330.0	0.724
1340.0	0.68
1350.0	0.674
1360.0	0.674
1370.0	0.702
1380.0	0.6880000000000001
1390.0	0.734
1400.0	0.678
1410.0	0.698
1420.0	0.656
1430.0	0.688
1440.0	0.696
1450.0	0.71
1460.0	0.6859999999999999
1470.0	0.712
1480.0	0.708
1490.0	0.6859999999999999
1500.0	0.71
1510.0	0.676
1520.0	0.732
1530.0	0.718
1540.0	0.724
1550.0	0.708
1560.0	0.7
1570.0	0.7060000000000001
1580.0	0.728
1590.0	0.6960000000000001
1600.0	0.712
1610.0	0.7020000000000001
1620.0	0.678
1630.0	0.678
1640.0	0.696
1650.0	0.6980000000000001
1660.0	0.6820000000000002
1670.0	0.6940000000000001
1680.0	0.66
1690.0	0.668
1700.0	0.6659999999999999
1710.0	0.6639999999999999
1720.0	0.644
1730.0	0.692
1740.0	0.69
1750.0	0.692
1760.0	0.6700000000000002
1770.0	0.7
1780.0	0.7060000000000001
1790.0	0.734
1800.0	0.716
1810.0	0.7180000000000001
1820.0	0.6819999999999999
1830.0	0.7220000000000001
1840.0	0.72
1850.0	0.7020000000000001
1860.0	0.712
1870.0	0.698
1880.0	0.718
1890.0	0.718
1900.0	0.7020000000000002
1910.0	0.748
1920.0	0.758
1930.0	0.75
1940.0	0.736
1950.0	0.726
1960.0	0.724
1970.0	0.7420000000000001
1980.0	0.748
1990.0	0.74
2000.0	0.766
2010.0	0.7360000000000001
2020.0	0.7660000000000001
2030.0	0.7700000000000001
2040.0	0.764
2050.0	0.74
2060.0	0.75
2070.0	0.722
2080.0	0.742
2090.0	0.728
2100.0	0.748
2110.0	0.7140000000000001
2120.0	0.746
2130.0	0.6960000000000001
2140.0	0.7300000000000001
2150.0	0.696
2160.0	0.712
2170.0	0.716
2180.0	0.6960000000000001
2190.0	0.712
2200.0	0.6779999999999999
2210.0	0.708
2220.0	0.692
2230.0	0.7100000000000001
2240.0	0.7020000000000001
2250.0	0.68
2260.0	0.6900000000000001
2270.0	0.7000000000000001
2280.0	0.7100000000000001
2290.0	0.692
2300.0	0.6900000000000001
2310.0	0.6900000000000001
2320.0	0.6880000000000001
2330.0	0.704
2340.0	0.6900000000000001
2350.0	0.6739999999999999
2360.0	0.6719999999999999
2370.0	0.706
2380.0	0.7300000000000001
2390.0	0.708
2400.0	0.6620000000000001
2410.0	0.73
2420.0	0.708
2430.0	0.71
2440.0	0.722
2450.0	0.724
2460.0	0.71
2470.0	0.6960000000000001
2480.0	0.712
2490.0	0.7000000000000001
2500.0	0.728
2510.0	0.6940000000000001
2520.0	0.74
2530.0	0.6819999999999999
2540.0	0.7000000000000001
2550.0	0.6839999999999999
2560.0	0.7060000000000001
2570.0	0.7000000000000001
2580.0	0.704
2590.0	0.708
2600.0	0.722
2610.0	0.706
2620.0	0.7259999999999999
2630.0	0.67
2640.0	0.6719999999999999
2650.0	0.7260000000000001
2660.0	0.688
2670.0	0.68
2680.0	0.6900000000000001
2690.0	0.706
2700.0	0.692
2710.0	0.654
2720.0	0.6639999999999999
2730.0	0.6659999999999999
2740.0	0.662
2750.0	0.6719999999999999
2760.0	0.664
2770.0	0.7100000000000002
2780.0	0.672
2790.0	0.6660000000000001
2800.0	0.6519999999999999
2810.0	0.642
2820.0	0.6520000000000001
2830.0	0.668
2840.0	0.6399999999999999
2850.0	0.6480000000000001
2860.0	0.642
2870.0	0.636
2880.0	0.6779999999999999
2890.0	0.6479999999999999
2900.0	0.672
2910.0	0.6719999999999999
2920.0	0.6559999999999999
2930.0	0.67
2940.0	0.692
2950.0	0.6880000000000001
2960.0	0.66
2970.0	0.7
2980.0	0.696
2990.0	0.6900000000000001
3000.0	0.7020000000000001
3010.0	0.7080000000000001
3020.0	0.7339999999999999
3030.0	0.732
3040.0	0.7600000000000001
3050.0	0.768
3060.0	0.758
3070.0	0.786
3080.0	0.776
3090.0	0.7860000000000001
3100.0	0.764
3110.0	0.784
3120.0	0.784
3130.0	0.75
3140.0	0.778
3150.0	0.768
3160.0	0.7780000000000001
3170.0	0.766
3180.0	0.768
3190.0	0.752
3200.0	0.752
3210.0	0.776
3220.0	0.74
3230.0	0.766
3240.0	0.752
3250.0	0.7899999999999999
3260.0	0.74
3270.0	0.732
3280.0	0.7220000000000001
3290.0	0.726
3300.0	0.794
3310.0	0.748
3320.0	0.716
3330.0	0.7260000000000001
3340.0	0.73
3350.0	0.744
3360.0	0.7339999999999999
3370.0	0.764
3380.0	0.75
3390.0	0.744
3400.0	0.7540000000000001
3410.0	0.732
3420.0	0.75
3430.0	0.756
3440.0	0.744
3450.0	0.726
3460.0	0.744
3470.0	0.7040000000000001
3480.0	0.7180000000000001
3490.0	0.6940000000000002
3500.0	0.728
3510.0	0.73
3520.0	0.748
3530.0	0.7020000000000001
3540.0	0.73
3550.0	0.6819999999999999
3560.0	0.74
3570.0	0.78
3580.0	0.718
3590.0	0.74
3600.0	0.746
3610.0	0.738
3620.0	0.744
3630.0	0.742
3640.0	0.758
3650.0	0.736
3660.0	0.712
3670.0	0.7659999999999999
3680.0	0.74
3690.0	0.758
3700.0	0.7660000000000001
3710.0	0.758
3720.0	0.764
3730.0	0.748
3740.0	0.744
3750.0	0.784
3760.0	0.778
3770.0	0.77
3780.0	0.7660000000000001
3790.0	0.786
3800.0	0.776
3810.0	0.778
3820.0	0.732
3830.0	0.748
3840.0	0.764
3850.0	0.724
3860.0	0.764
3870.0	0.7540000000000001
3880.0	0.736
3890.0	0.73
3900.0	0.726
3910.0	0.724
3920.0	0.712
3930.0	0.692
3940.0	0.708
3950.0	0.696
3960.0	0.71
3970.0	0.7000000000000001
3980.0	0.7300000000000001
3990.0	0.728
4000.0	0.72
4010.0	0.72
4020.0	0.7180000000000001
4030.0	0.7320000000000001
4040.0	0.732
4050.0	0.702
4060.0	0.7
4070.0	0.7220000000000001
4080.0	0.7380000000000001
4090.0	0.7340000000000001
4100.0	0.704
4110.0	0.7260000000000001
4120.0	0.7140000000000001
4130.0	0.6900000000000001
4140.0	0.7120000000000001
4150.0	0.7180000000000001
4160.0	0.736
4170.0	0.74
4180.0	0.7220000000000001
4190.0	0.742
4200.0	0.712
4210.0	0.752
4220.0	0.73
4230.0	0.7460000000000001
4240.0	0.756
4250.0	0.726
4260.0	0.776
4270.0	0.756
4280.0	0.768
4290.0	0.734
4300.0	0.716
4310.0	0.76
4320.0	0.7420000000000001
4330.0	0.7700000000000001
4340.0	0.7020000000000001
4350.0	0.7320000000000001
4360.0	0.7020000000000001
4370.0	0.71
4380.0	0.7060000000000001
4390.0	0.682
4400.0	0.6920000000000001
4410.0	0.704
4420.0	0.712
4430.0	0.676
4440.0	0.6940000000000001
4450.0	0.684
