# Supplementary material for: Continuous multiplexed population representations of task context in the mouse primary visual cortex
Source: Nat Commun. 2023 Oct 21;14:6687. doi: 10.1038/s41467-023-42441-w (PMC10590415; doi:10.1038/s41467-023-42441-w)
Supplement: Supplementary file 4 — Source Data [file 41467_2023_42441_MOESM4_ESM.zip › sourcedata/sourcedata_Fig_3g.csv]

neuron	coefficient
1.0	-0.08588480797690382
2.0	0.052147401756753926
3.0	0.027033425057493114
4.0	0.08659998791353898
5.0	0.06059179845662027
6.0	-0.020829770820520715
7.0	-0.018814184430185912
8.0	0.029295483791090485
9.0	0.30204567390714404
10.0	0.05507834236930653
11.0	0.09777831042883554
12.0	0.11148014644328488
13.0	0.06211769105407168
14.0	0.018150390193912198
15.0	-0.04393589741987233
16.0	0.010934311643075121
17.0	0.23992312512847874
18.0	0.04185481336132431
19.0	-0.055672280016248896
20.0	0.06848426043435406
21.0	-0.0680560476367267
22.0	-0.12172129947916988
23.0	0.11411946987767649
24.0	0.06544552652668158
25.0	-0.14333679012510028
26.0	0.21197819472316332
27.0	0.17539688000072193
28.0	-0.1180782101369446
29.0	0.2719509791632532
30.0	-0.32976288199684417
31.0	-0.05175242877271176
32.0	-0.00878311538255057
33.0	-0.29510414804837914
34.0	0.063115978690539
35.0	0.14418579919295696
36.0	0.21545687584701473
37.0	-0.13970125671561215
38.0	-0.06399138500646173
39.0	-0.030498494661123463
40.0	-0.1114876759163971
41.0	0.07362219130289895
42.0	0.032243469146606224
43.0	0.04453477078963104
44.0	-0.07321086026276663
