# Supplementary material for: Continuous multiplexed population representations of task context in the mouse primary visual cortex
Source: Nat Commun. 2023 Oct 21;14:6687. doi: 10.1038/s41467-023-42441-w (PMC10590415; doi:10.1038/s41467-023-42441-w)
Supplement: Supplementary file 4 — Source Data [file 41467_2023_42441_MOESM4_ESM.zip › sourcedata/sourcedata_Fig_3i.csv]

time	consistent	exploratory
-1500.0	0.5895833333333332	0.5604166666695769
-1490.0	0.5979166666666665	0.5687500000000001
-1480.0	0.5895833333333332	0.58125
-1470.0	0.5875	0.5854166666666667
-1460.0	0.6020833333333333	0.5916666666666666
-1450.0	0.5958333333333333	0.6000000000007275
-1440.0	0.5979166666666667	0.6041666666666666
-1430.0	0.6041666666666666	0.61875
-1420.0	0.6020833333333334	0.6250000000000001
-1410.0	0.6145833333333333	0.6145833333333335
-1400.0	0.6125	0.6166666666666666
-1390.0	0.6208333333333333	0.6270833333333333
-1380.0	0.6166666666666667	0.6291666666666664
-1370.0	0.6145833333333334	0.6291666666666664
-1360.0	0.6166666666666667	0.6375
-1350.0	0.6145833333333333	0.6270833333333332
-1340.0	0.6166666666666667	0.6229166666666667
-1330.0	0.6187500000000001	0.625
-1320.0	0.6062500000000001	0.6270833333333331
-1310.0	0.6062500000000002	0.6208333333333333
-1300.0	0.6166666666666667	0.6125000000000002
-1290.0	0.6020833333333334	0.625
-1280.0	0.5958333333333334	0.6270833333333332
-1270.0	0.59375	0.6229166666666666
-1260.0	0.5895833333333333	0.6208333333333331
-1250.0	0.5895833333333332	0.6145833333333333
-1240.0	0.6	0.61875
-1230.0	0.5937500000000001	0.6145833333333333
-1220.0	0.5916666666666667	0.6208333333333331
-1210.0	0.5854166666666666	0.6333333333336968
-1200.0	0.5770833333333333	0.6354166666666665
-1190.0	0.575	0.6520833333336972
-1180.0	0.5666666666666665	0.65
-1170.0	0.5604166666666666	0.6562500000003638
-1160.0	0.5604166666666666	0.6541666666666669
-1150.0	0.5520833333333333	0.6604166666666667
-1140.0	0.5479166666666666	0.6583333333333333
-1130.0	0.5374999999999999	0.6708333333333334
-1120.0	0.5270833333333332	0.6625
-1110.0	0.525	0.6729166666666666
-1100.0	0.5291666666666666	0.6729166666666667
-1090.0	0.525	0.6833333333362436
-1080.0	0.5291666666666667	0.6833333333333331
-1070.0	0.53125	0.6895833333333333
-1060.0	0.5395833333333333	0.6833333333333333
-1050.0	0.5375	0.6875000000000001
-1040.0	0.5270833333333332	0.6770833333333335
-1030.0	0.5395833333333333	0.6812499999999999
-1020.0	0.5291666666666666	0.6833333333333333
-1010.0	0.5416666666666667	0.6916666666666667
-1000.0	0.5354166666666667	0.69375
-990.0	0.5416666666666666	0.6958333333333333
-980.0	0.5375	0.6958333333333332
-970.0	0.5354166666666667	0.7020833333333332
-960.0	0.5437500000000001	0.6999999999999998
-950.0	0.5375000000000001	0.708333333333333
-940.0	0.5354166666666667	0.70625
-930.0	0.5333333333333333	0.7083333333333335
-920.0	0.5416666666666667	0.7062499999999999
-910.0	0.5375000000000001	0.7104166666666665
-900.0	0.5333333333333333	0.71875
-890.0	0.5395833333333333	0.7166666666666667
-880.0	0.5479166666666666	0.7145833333333333
-870.0	0.5645833333333332	0.71875
-860.0	0.5666666666666667	0.7124999999999999
-850.0	0.5687499999999999	0.708333333333333
-840.0	0.5770833333333332	0.7020833333333334
-830.0	0.5854166666666665	0.6916666666666667
-820.0	0.5812499999999999	0.6895833333333333
-810.0	0.5937499999999999	0.6833333333333331
-800.0	0.5958333333333333	0.6833333333333333
-790.0	0.5979166666666667	0.683333333333333
-780.0	0.6020833333333334	0.6770833333333331
-770.0	0.60625	0.6645833333347885
-760.0	0.6104166666666666	0.6520833333333331
-750.0	0.6104166666666666	0.6375000000000001
-740.0	0.60625	0.60625
-730.0	0.6	0.5958333333333332
-720.0	0.6104166666666668	0.5999999999999999
-710.0	0.625	0.5937499999999999
-700.0	0.63125	0.5854166666666666
-690.0	0.63125	0.5812499999999998
-680.0	0.6291666666666667	0.5770833333333333
-670.0	0.6333333333333334	0.5812500000029099
-660.0	0.6458333333333333	0.5833333333333334
-650.0	0.6583333333333332	0.5708333333362434
-640.0	0.6666666666666666	0.5729166666666666
-630.0	0.6729166666666666	0.5708333333333333
-620.0	0.6791666666666666	0.5770833333333335
-610.0	0.6875	0.5937499999999999
-600.0	0.6916666666666667	0.5833333333333333
-590.0	0.6895833333333334	0.5875
-580.0	0.6833333333333333	0.5874999999999999
-570.0	0.6874999999999999	0.6041666666673942
-560.0	0.6729166666666666	0.6145833333333335
-550.0	0.6791666666666666	0.6208333333333333
-540.0	0.6770833333333334	0.6333333333333334
-530.0	0.6687500000000001	0.6520833333333333
-520.0	0.6666666666666667	0.6604166666666665
-510.0	0.6624999999999999	0.6645833333333332
-500.0	0.6562499999999999	0.66875
-490.0	0.6479166666666666	0.6729166666681218
-480.0	0.6416666666666666	0.6708333333333334
-470.0	0.6333333333333335	0.6833333333333331
-460.0	0.63125	0.6895833333333332
-450.0	0.6229166666666667	0.6916666666666664
-440.0	0.6333333333333333	0.7041666666666665
-430.0	0.6312499999999999	0.7124999999999999
-420.0	0.6166666666666666	0.7145833333333331
-410.0	0.6125	0.7104166666666666
-400.0	0.6166666666666667	0.7062499999999999
-390.0	0.6104166666666667	0.6958333333333332
-380.0	0.6145833333333334	0.6979166666666666
-370.0	0.6229166666666667	0.7
-360.0	0.6291666666666667	0.6895833333333333
-350.0	0.6395833333333333	0.6833333333333332
-340.0	0.6458333333333331	0.6770833333347883
-330.0	0.6520833333333333	0.6687499999999997
-320.0	0.6625	0.6770833333333334
-310.0	0.6583333333333334	0.6645833333333334
-300.0	0.6645833333333333	0.6625000000000001
-290.0	0.6625	0.6624999999999999
-280.0	0.6666666666666667	0.6583333333333332
-270.0	0.6666666666666667	0.6625000000000001
-260.0	0.6791666666666667	0.6708333333362435
-250.0	0.68125	0.6770833333362435
-240.0	0.6937499999999999	0.6770833333333335
-230.0	0.7104166666666665	0.68125
-220.0	0.7187499999999999	0.6895833333333333
-210.0	0.7395833333333334	0.6874999999999998
-200.0	0.7479166666666667	0.6791666666695768
-190.0	0.7479166666666666	0.6916666666666664
-180.0	0.7520833333333332	0.6895833333333332
-170.0	0.7479166666666666	0.6833333333333331
-160.0	0.7458333333333333	0.6666666666666667
-150.0	0.7416666666666666	0.6645833333333334
-140.0	0.73125	0.6604166666666667
-130.0	0.7291666666666667	0.6541666666666667
-120.0	0.7291666666666667	0.65625
-110.0	0.7312500000000001	0.645833333333333
-100.0	0.7416666666666667	0.6333333333347884
-90.0	0.7333333333333332	0.6208333333333333
-80.0	0.7416666666666666	0.6229166666666667
-70.0	0.7458333333333333	0.6208333333333333
-60.0	0.7458333333333333	0.6208333333333333
-50.0	0.7541666666666668	0.6124999999999998
-40.0	0.7583333333333333	0.6124999999999999
-30.0	0.75	0.6187499999999999
-20.0	0.75	0.6208333333333331
-10.0	0.7520833333333332	0.6208333333333333
0.0	0.7583333333333333	0.6270833333333333
10.0	0.75	0.6229166666666663
20.0	0.7374999999999999	0.6458333333333333
30.0	0.7479166666666668	0.6479166666666666
40.0	0.7479166666666667	0.6520833333333332
50.0	0.7541666666666668	0.6541666666695768
60.0	0.7604166666666667	0.6499999999999997
70.0	0.7541666666666667	0.6541666666666667
80.0	0.7500000000000001	0.6583333333333333
90.0	0.7541666666666668	0.6666666666666664
100.0	0.74375	0.6729166666666665
110.0	0.7375	0.6729166666666666
120.0	0.7333333333333334	0.6750000000029102
130.00000000011636	0.7354166666666667	0.6645833333333333
140.0	0.7375	0.6625000000000001
150.0	0.7354166666666667	0.6645833333333334
160.0	0.7312500000000001	0.6625000000000002
170.0	0.7250000000000001	0.675
180.0	0.7166666666666667	0.6708333333333332
190.0	0.725	0.6749999999999998
200.0	0.7249999999999999	0.6645833333333333
210.0	0.7166666666666667	0.6708333333333334
220.0	0.7104166666666666	0.6791666666666667
230.0	0.7041666666666665	0.6645833333333333
240.0	0.7083333333333333	0.6791666666666666
250.0	0.7020833333333333	0.6791666666666667
260.0	0.69375	0.6749999999999999
270.0	0.6916666666666667	0.6729166666666665
280.0	0.7	0.6791666666666666
290.0	0.68125	0.6770833333333334
300.0	0.6729166666666667	0.675
310.0	0.675	0.6791666666666663
320.0	0.68125	0.6937500000000001
330.0	0.66875	0.6791666666666667
340.0	0.6770833333333334	0.6770833333333333
350.0	0.6833333333333335	0.6791666666666666
360.0	0.6833333333333333	0.6750000000007275
370.0	0.6937499999999999	0.6645833333333331
380.0	0.6916666666666667	0.6645833333333334
390.0	0.6854166666666667	0.6666666666666667
400.0	0.6958333333333334	0.65
410.0	0.69375	0.65
420.0	0.6791666666666667	0.6437499999999998
430.0	0.6812500000000001	0.6437500000029102
440.0	0.6916666666666667	0.6333333333333332
450.0000000002327	0.6937500000000001	0.6291666666666664
460.0	0.6937500000000001	0.6229166666666666
470.0	0.6958333333333334	0.6229166666666663
480.0	0.7020833333333335	0.6395833333333332
490.0	0.6958333333333334	0.6479166666681215
500.0	0.6937500000000001	0.645833333333333
510.0	0.6958333333333333	0.6562499999999999
520.0	0.7020833333333334	0.6604166666666665
530.0	0.7020833333333333	0.6625000000007275
540.0	0.7041666666666665	0.6562499999999997
550.0	0.7145833333333332	0.6583333333347883
560.0	0.7145833333333333	0.6541666666666663
570.0000000002399	0.7020833333333333	0.6374999999999997
580.0	0.6958333333333334	0.6270833333333332
590.0	0.69375	0.6270833333333333
600.0	0.6874999999999999	0.6166666666666667
610.0	0.6916666666666667	0.6166666666666666
620.0	0.6833333333333335	0.6145833333333333
630.0	0.6833333333333335	0.61875
640.0	0.6854166666666669	0.6166666666666666
650.0	0.6770833333333334	0.6083333333333333
660.0	0.6854166666666668	0.6145833333333334
670.0	0.6875000000000001	0.6187500000014551
680.0	0.6979166666666667	0.6041666666666666
690.0	0.7020833333333334	0.6041666666681218
700.0	0.7104166666666666	0.6104166666666666
710.0	0.7208333333333333	0.5916666666673941
720.0	0.7270833333333333	0.5916666666666668
730.0	0.7458333333333335	0.5895833333333333
740.0	0.7333333333333333	0.5791666666666666
750.0	0.7416666666666666	0.5895833333333331
760.0	0.7437499999999998	0.5875
770.0	0.7458333333333333	0.5875000000014551
780.0	0.7270833333333334	0.5791666666666667
790.0	0.7166666666666668	0.5687499999999998
800.0	0.7187500000000001	0.5666666666666665
810.0	0.7166666666666667	0.5750000000000001
820.0	0.7020833333333334	0.5770833333333335
830.0	0.7020833333333334	0.6020833333333332
840.0	0.7020833333333334	0.6083333333333333
850.0	0.7041666666666668	0.6166666666673942
860.0	0.6979166666666667	0.63125
870.0	0.7000000000000001	0.6395833333333332
880.0	0.7104166666666667	0.6541666666695765
890.0	0.7124999999999999	0.6708333333333333
900.0	0.7041666666666666	0.6729166666666665
910.0	0.7041666666666666	0.6812499999999999
920.0	0.70625	0.6916666666666665
930.0	0.7020833333333334	0.7041666666681217
940.0	0.6979166666666667	0.7270833333333333
950.0	0.6895833333333334	0.7458333333333332
960.0	0.6895833333333333	0.7562500000029102
970.0	0.69375	0.7687499999999998
980.0	0.69375	0.7770833333333335
990.0	0.6895833333333334	0.7812500000000001
1000.0	0.6958333333333332	0.7916666666673942
1010.0	0.6916666666666667	0.7999999999999998
1020.0	0.6916666666666667	0.8125
1030.0	0.6937500000000001	0.8145833333333332
1040.0	0.69375	0.8270833333333334
1050.0	0.6958333333333332	0.8291666666666664
1060.0	0.7020833333333334	0.8291666666666666
1070.0	0.6979166666666667	0.8395833333333333
1080.0	0.7	0.8270833333333332
1090.0	0.6979166666666666	0.8208333333333332
1100.0	0.7124999999999999	0.8166666666666664
1110.0	0.7104166666666665	0.81875
1120.0	0.7	0.8124999999999998
1130.0	0.7083333333333333	0.8104166666666668
1140.0	0.7041666666666667	0.8020833333362436
1150.0	0.70625	0.8083333333333558
1160.0	0.6979166666666667	0.802083333333333
1170.0	0.7041666666666668	0.7958333333333332
1180.0	0.70625	0.7874999999999996
1190.0	0.7020833333333335	0.7770833333333559
1200.0	0.7020833333333334	0.7770833333333332
1210.0	0.6958333333333334	0.7645833333333332
1220.0	0.7062499999999999	0.7749999999999999
1230.0	0.6979166666666666	0.7687499999999998
1240.0	0.7	0.75625
1250.0	0.6958333333333333	0.7625000000000001
1260.0	0.7062499999999999	0.7666666666666667
1270.0	0.6916666666666667	0.7520833333333333
1280.0	0.68125	0.7541666666666664
1290.0	0.6729166666666667	0.7583333333333332
1300.0	0.6604166666666667	0.7500000000000112
1310.0	0.6645833333333334	0.75
1320.0	0.6645833333333333	0.7416666666666666
1330.0	0.6666666666666667	0.7416666666666666
1340.0	0.6729166666666667	0.7395833333333331
1350.0	0.6791666666666667	0.7479166666666667
1360.0	0.6854166666666668	0.7416666666666667
1370.0	0.6875	0.7333333333333333
1380.0	0.6875	0.7166666666666667
1390.0	0.6875000000000001	0.6979166666666666
1400.0	0.6895833333333334	0.6895833333333333
1410.0	0.6854166666666666	0.6875
1420.0	0.6812500000000001	0.6770833333333333
1430.0	0.6687500000000001	0.6625
1440.0	0.6583333333333334	0.65625
1450.0	0.6583333333333333	0.6520833333333331
1460.0	0.6604166666666668	0.65
1470.0	0.6583333333333332	0.6416666666666666
1480.0	0.6645833333333333	0.6395833333333333
1490.0	0.6729166666666666	0.6250000000007275
1500.0	0.6895833333333333	0.6166666666666666
1510.0	0.6812499999999999	0.6104166666666666
1520.0	0.6833333333333333	0.6062500000000001
1530.0	0.6916666666666667	0.5958333333333332
1540.0	0.68125	0.5833333333333334
1550.0	0.6749999999999999	0.5770833333333333
1560.0	0.6833333333333333	0.5583333333333335
1570.0	0.6854166666666666	0.5541666666666668
1580.0	0.68125	0.5479166666666666
1590.0	0.6854166666666667	0.5291666666666668
1600.0	0.68125	0.5229166666666667
1610.0	0.6791666666666666	0.5145833333333333
1620.0	0.6895833333333334	0.5083333333333334
1630.0	0.6979166666666666	0.5062499999999998
1640.0	0.69375	0.5020833333333333
1650.0	0.6791666666666667	0.4958333333333334
1660.0	0.6833333333333333	0.5000000000000001
1670.0	0.6791666666666667	0.4937500000000001
1680.0	0.6666666666666666	0.4937499999999999
1690.0	0.6604166666666667	0.4958333333333331
1700.0	0.6645833333333332	0.5000000000014548
1710.0	0.6645833333333332	0.5041666666666668
1720.0	0.6708333333333333	0.51875
1730.0	0.6624999999999999	0.5229166666666666
1740.0	0.6708333333333332	0.5249999999999999
1750.0	0.675	0.5333333333333332
1760.0	0.6791666666666667	0.5708333333362434
1770.0	0.675	0.5812499999999994
1780.0	0.6895833333333334	0.6020833333333334
1790.0	0.6958333333333334	0.6208333333333331
1800.0	0.6874999999999999	0.6312499999999999
1810.0	0.6937500000000001	0.6354166666666667
1820.0	0.7	0.6458333333333334
1830.0	0.7062499999999998	0.65
1840.0	0.7208333333333332	0.6583333333333333
1850.0	0.7166666666666666	0.6479166666666667
1860.0	0.7208333333333333	0.6499999999999999
1870.0	0.7208333333333333	0.6479166666666663
1880.0	0.7229166666666667	0.6416666666666667
1890.0	0.7249999999999999	0.6374999999999997
1900.0	0.7333333333333333	0.6270833333336971
1910.0	0.7333333333333333	0.6145833333333333
1920.0	0.7416666666666667	0.6104166666670303
1930.0	0.7458333333333333	0.6166666666666667
1940.0	0.7500000000000001	0.6062499999999997
1950.0	0.7479166666666668	0.6104166666666665
1960.0	0.7604166666666667	0.6166666666666666
1970.0	0.76875	0.6145833333333333
1980.0	0.7645833333333335	0.6145833333333333
1990.0	0.7645833333333333	0.6124999999999999
2000.0	0.7687499999999999	0.6208333333333331
2010.0	0.7687499999999999	0.61875
2020.0	0.7625	0.63125
2030.0	0.7458333333333333	0.6354166666666665
2040.0	0.7270833333333333	0.65
2050.0	0.7187499999999999	0.6499999999999999
2060.0	0.7270833333333333	0.645833333333333
2070.0	0.7291666666666667	0.6479166666666666
2080.0	0.71875	0.6437500000003752
2090.0	0.7	0.6395833333333334
2100.0	0.6999999999999998	0.6333333333333333
2110.0	0.6895833333333332	0.6416666666666666
2120.0	0.6937499999999999	0.6354166666666665
2130.0	0.6979166666666667	0.6354166666666665
2140.0	0.6895833333333333	0.6479166666666667
2150.0	0.6833333333333333	0.6541666666666667
2160.0	0.69375	0.6500000000000001
2170.0	0.6875	0.6520833333347884
2180.0	0.68125	0.6458333333347883
2190.0	0.675	0.6520833333333331
2200.0	0.6645833333333333	0.6729166666666664
2210.0	0.6562500000000002	0.6708333333333334
2220.0	0.6479166666666667	0.6583333333333332
2230.0	0.6416666666666665	0.6604166666666668
2240.0	0.6541666666666666	0.66875
2250.0	0.6437499999999998	0.65625
2260.0	0.65	0.65625
2270.0	0.6583333333333332	0.65625
2280.0	0.6499999999999999	0.6499999999999999
2290.0	0.6479166666666667	0.6520833333333331
2300.0	0.63125	0.6583333333333333
2310.0	0.6354166666666667	0.6499999999999999
2320.0	0.6416666666666667	0.6437499999999998
2330.0	0.6416666666666665	0.6479166666666668
2340.0	0.6354166666666667	0.65625
2350.0	0.6375	0.6604166666666667
2360.0	0.6416666666666668	0.6666666666666667
2370.0	0.6479166666666666	0.6770833333333331
2380.0	0.6583333333333334	0.6854166666666666
2390.0	0.6625000000000001	0.702083333333333
2400.0	0.6666666666666667	0.7145833333333331
2410.0	0.6708333333333334	0.7145833333333333
2420.0	0.66875	0.7083333333333335
2430.0	0.6729166666666666	0.7166666666666668
2440.0	0.68125	0.7145833333347885
2450.0	0.6874999999999999	0.714583333333333
2460.0	0.6874999999999999	0.70625
2470.0	0.6895833333333332	0.7020833333333332
2480.0	0.6895833333333334	0.7041666666666667
2490.0	0.7	0.7
2500.0	0.6979166666666666	0.6812499999999999
2510.0	0.7041666666666667	0.6666666666666666
2520.0	0.7208333333333333	0.6708333333333334
2530.0	0.7187499999999999	0.6708333333333334
2540.0	0.7312500000000001	0.6666666666695766
2550.0	0.7333333333333334	0.6604166666666667
2560.0	0.7208333333333334	0.6604166666666668
2570.0	0.7187500000000001	0.6604166666666667
2580.0	0.7104166666666668	0.6624999999999998
2590.0	0.7104166666666667	0.6562500000029102
2600.0	0.7166666666666667	0.6562500000029102
2610.0	0.7104166666666665	0.6645833333333333
2620.0	0.6979166666666666	0.6749999999999998
2630.0	0.6833333333333335	0.6791666666666666
2640.0	0.6895833333333334	0.6812499999999999
2650.0	0.6687500000000001	0.6895833333333333
2660.0	0.6520833333333333	0.6937499999999999
2670.0	0.6500000000000001	0.6958333333333329
2680.0	0.6500000000000001	0.6958333333333333
2690.0	0.6458333333333335	0.6874999999999999
2700.0	0.6541666666666668	0.6916666666666665
2710.0	0.6520833333333333	0.6979166666681216
2720.0	0.6520833333333332	0.6979166666666665
2730.0	0.6479166666666667	0.6895833333333332
2740.0	0.6479166666666667	0.6791666666666665
2750.0	0.6375	0.6770833333333333
2760.0	0.63125	0.6791666666666667
2770.0	0.6354166666666667	0.6854166666666666
2780.0	0.6416666666666668	0.6708333333333332
2790.0	0.6416666666666667	0.6624999999999996
2800.0	0.6458333333333333	0.6604166666695769
2810.0	0.6583333333333333	0.6375000000000001
2820.0	0.6604166666666667	0.6291666666666667
2830.0	0.6624999999999999	0.6145833333340608
2840.0	0.6624999999999999	0.6
2850.0	0.6666666666666667	0.5812499999999999
2860.0	0.6666666666666667	0.575
2870.0	0.6749999999999999	0.5812499999999999
2880.0	0.6854166666666666	0.575
2890.0	0.6895833333333332	0.5583333333333331
2900.0	0.7125	0.5479166666666667
2910.0	0.7166666666666666	0.5333333333333332
2920.0	0.7083333333333334	0.5354166666666667
2930.0	0.7083333333333333	0.5270833333333333
2940.0	0.7041666666666666	0.5270833333333333
2950.0	0.7041666666666665	0.5187499999999998
2960.0	0.7104166666666665	0.5249999999999999
2970.0	0.7270833333333333	0.5229166666666665
2980.0	0.73125	0.50625
2990.0	0.7270833333333335	0.5125
3000.0	0.7500000000000001	0.5145833333333332
3010.0	0.7479166666666666	0.5145833333333333
3020.0	0.7541666666666667	0.5270833333333331
3030.0	0.7520833333333332	0.5291666666666667
3040.0	0.7625	0.5291666666666666
3050.0	0.7625000000000001	0.5395833333362435
3060.0	0.7520833333333334	0.5583333333333332
3070.0	0.7625	0.5708333333333333
3080.0	0.7583333333333334	0.5812499999999999
3090.0	0.7562499999999999	0.59375
3100.0	0.7562499999999999	0.6125000000003635
3110.0	0.7499999999999998	0.61875
3120.0	0.7520833333333331	0.63125
3130.0	0.7604166666666667	0.63125
3140.0	0.7666666666666667	0.6354166666666667
3150.0	0.76875	0.6395833333333333
3160.0	0.7604166666666666	0.6520833333333331
3170.0	0.76875	0.6541666666666667
3180.0	0.7729166666666667	0.6625
3190.0	0.7666666666666666	0.6708333333333333
3200.0	0.7645833333333333	0.6708333333333559
3210.0	0.7645833333333334	0.6645833333347884
3220.0	0.7645833333333334	0.6770833333347884
3230.0	0.7645833333333335	0.6916666666666667
3240.0	0.76875	0.6979166666666666
3250.0	0.7666666666666668	0.6895833333333333
3260.0	0.76875	0.6833333333333333
3270.0	0.7729166666666667	0.6770833333333334
3280.0	0.7708333333333333	0.6583333333333333
3290.0	0.775	0.6333333333333333
3300.0	0.7812499999999999	0.6416666666666665
3310.0	0.7791666666666666	0.6270833333333332
3320.0	0.7875	0.6291666666666667
3330.0	0.7833333333333333	0.6187499999999999
3340.0	0.7833333333333333	0.6124999999999998
3350.0	0.7854166666666669	0.6083333333333331
3360.0	0.7854166666666667	0.5958333333333333
3370.0	0.7854166666666667	0.6104166666666667
3380.0	0.7916666666666666	0.6083333333333334
3390.0	0.8104166666666668	0.6229166666666667
3400.0	0.8125	0.6437500000000002
3410.0	0.81875	0.65625
3420.0	0.8208333333333332	0.6562499999999999
3430.0	0.8208333333333332	0.6625
3440.0	0.8208333333333334	0.65625
3450.0	0.8145833333333334	0.6708333333333333
3460.0	0.8104166666666666	0.6791666666666667
3470.0	0.80625	0.6791666666666667
3480.0	0.80625	0.6833333333333331
3490.0	0.7979166666666667	0.6854166666666663
3500.0	0.7999999999999999	0.6812499999999999
3510.0	0.8020833333333333	0.6812499999999999
3520.0	0.7999999999999999	0.6895833333333333
3530.0	0.7854166666666665	0.69375
3540.0	0.7770833333333332	0.7041666666666666
3550.0	0.7708333333333335	0.6979166666695769
3560.0	0.7583333333333334	0.6854166666666663
3570.0	0.7500000000000001	0.6854166666666667
3580.0	0.7437499999999998	0.6770833333347884
3590.0	0.7416666666666667	0.6729166666666666
3600.0	0.7270833333333332	0.68125
3610.0	0.7187500000000001	0.68125
3620.0	0.7208333333333333	0.6875000000000111
3630.0	0.7145833333333333	0.6979166666666665
3640.0	0.7145833333333333	0.7020833333333332
3650.0	0.7104166666666668	0.6958333333333333
3660.0	0.7041666666666667	0.6958333333333332
3670.0	0.7000000000000001	0.6874999999999999
3680.0	0.6979166666666666	0.6770833333333333
3690.0	0.6916666666666667	0.6729166666666666
3700.0	0.6937499999999999	0.6666666666666666
3710.0	0.6875	0.677083333333333
3720.0	0.6916666666666667	0.6833333333347884
3730.0	0.6875	0.6854166666673942
3740.0	0.6875000000000001	0.6833333333333332
3750.0	0.6916666666666668	0.6875
3760.0	0.7145833333333333	0.6875000000000001
3770.0	0.7166666666666666	0.6854166666666668
3780.0	0.7312499999999997	0.6791666666666666
3790.0	0.7520833333333334	0.6854166666666666
3800.0	0.7604166666666667	0.6958333333333332
3810.0	0.7645833333333333	0.6958333333333334
3820.0	0.7729166666666665	0.6875000000029102
3830.0	0.7812499999999998	0.675
3840.0	0.7874999999999999	0.6645833333347884
3850.0	0.7999999999999999	0.6562499999999999
3860.0	0.8020833333333333	0.6583333333333332
3870.0	0.80625	0.6520833333333333
3880.0	0.8145833333333335	0.6395833333333332
3890.0	0.8229166666666667	0.6270833333333333
3900.0	0.8229166666666667	0.6208333333333333
3910.0	0.8270833333333332	0.6166666666666666
3920.0	0.81875	0.6124999999999998
3930.0	0.80625	0.6145833333333334
3940.0	0.7979166666666666	0.6166666666666668
3950.0	0.7916666666666666	0.6208333333333333
3960.0	0.7854166666666667	0.6375
3970.0	0.7666666666666666	0.65000000000291
3980.0	0.75	0.6499999999999999
3990.0	0.7333333333333332	0.6583333333333333
4000.0	0.7270833333333334	0.6770833333362435
4010.0	0.7125000000000001	0.6916666666666667
4020.0	0.70625	0.7020833333333332
4030.0	0.7020833333333334	0.7166666666666663
4040.0	0.6916666666666667	0.7229166666666665
4050.0	0.69375	0.7145833333333331
4060.0	0.6895833333333334	0.7229166666666664
4070.0	0.6833333333333335	0.7270833333333334
4080.0	0.66875	0.725
4090.0	0.6645833333333334	0.7187500000000001
4100.0	0.6666666666666667	0.7104166666681216
4110.0	0.6666666666666666	0.708333333333333
4120.0	0.66875	0.7041666666666665
4130.0	0.6604166666666667	0.6999999999999997
4140.0	0.6562499999999999	0.6937499999999996
4150.0	0.6541666666666666	0.6937500000007275
4160.0	0.6479166666666666	0.6854166666666662
4170.0	0.6541666666666667	0.6895833333333331
4180.0	0.65	0.6979166666666667
4190.0	0.6562499999999999	0.6937500000000001
4200.0	0.6541666666666666	0.6937500000000001
4210.0	0.65625	0.7
4220.0	0.6562499999999999	0.7020833333333334
4230.0	0.6624999999999999	0.6979166666666665
4240.0	0.6645833333333333	0.7041666666666667
4250.0	0.6604166666666667	0.7020833333333333
4260.0	0.6666666666666665	0.7041666666666666
4270.0	0.6749999999999999	0.7
4280.0	0.6791666666666666	0.693750000001455
4290.0	0.6791666666666666	0.6854166666666665
4300.0	0.6874999999999999	0.6895833333333332
4310.0	0.6874999999999999	0.6833333333333331
4320.0	0.6854166666666666	0.6749999999999999
4330.0	0.6833333333333332	0.6708333333333334
4340.0	0.6812499999999999	0.6583333333333333
4350.0	0.6770833333333333	0.6520833333333332
4360.0	0.6770833333333333	0.6583333333333333
4370.0	0.6729166666666667	0.6583333333333331
4380.0	0.66875	0.6562499999999999
4390.0	0.6624999999999999	0.6416666666666664
4400.0	0.6625000000000001	0.6312499999999999
4410.0	0.6604166666666667	0.6187499999999999
4420.0	0.6583333333333334	0.6125
4430.0	0.6520833333333333	0.6000000000000001
4440.0	0.6541666666666667	0.5937500000000001
4450.0	0.6562499999999999	0.5833333333333335
