# Supplementary material for: Continuous multiplexed population representations of task context in the mouse primary visual cortex
Source: Nat Commun. 2023 Oct 21;14:6687. doi: 10.1038/s41467-023-42441-w (PMC10590415; doi:10.1038/s41467-023-42441-w)
Supplement: Supplementary file 4 — Source Data [file 41467_2023_42441_MOESM4_ESM.zip › sourcedata/sourcedata_Fig_3j.csv]

ME110	ME113	DT009	DT014	DT017	DT021	DT022	MT020_2	all
-0.04117647058823537	-0.09038461538461517	0.14249999999999996	0.13541666666666685	0.07500000000000007	0.1029411764705882	-0.00588235294117645	-0.014583333333333504	-0.04117647058823537
-0.038235294117647145	-0.09615384615384615	0.13749999999999984	0.11875000000000024	0.06833333333333336	0.10588235294117654	-0.025000000000000022	-0.022916666666666807	-0.038235294117647145
-0.03676470588235303	-0.1019230769230769	0.13499999999999995	0.10833333333333339	0.05833333333333335	0.10882352941176465	-0.020588235294117463	-0.004166666666666652	-0.03676470588235303
-0.02499999999999991	-0.10961538461538434	0.12624999999999997	0.08333333333333348	0.06166666666666676	0.125	-0.007352941176470562	-0.006249999999999978	-0.02499999999999991
-0.022058823529411686	-0.1269230769230768	0.10999999999999988	0.0645833333333331	0.05833333333333346	0.1352941176470588	-0.01764705882352946	-0.012500000000000067	-0.022058823529411686
-0.03088235294116281	-0.13269230769230755	0.11624999999999996	0.054166666666666474	0.06000000000000005	0.1264705882352941	-0.02499999999999991	-0.014583333333333504	-0.03088235294116281
-0.03970588235294126	-0.13269230769230744	0.10999999999999988	0.04791666666666672	0.06333333333333335	0.11911764705882355	-0.0338235294117647	-0.02083333333333315	-0.03970588235294126
-0.04705882352941182	-0.13076923076923053	0.10250000000000004	0.033333333333333326	0.06999999999999995	0.10735294117647054	-0.039705882352941146	-0.012499999999999956	-0.04705882352941182
-0.04558823529411771	-0.13461538461538458	0.09499999999999997	0.03125	0.07833333333333325	0.10588235294117643	-0.044117647058823484	-0.006249999999999867	-0.04558823529411771
-0.044117647058823484	-0.12115384615384617	0.09125000000000005	0.008333333333333304	0.07833333333333337	0.1014705882352942	-0.04852941176470582	-0.006249999999999978	-0.044117647058823484
-0.04264705882352937	-0.12115384615384595	0.0774999999999999	-0.05208333333333337	0.07499999999999996	0.0911764705882353	-0.04705882352941182	-0.02083333333333337	-0.04264705882352937
-0.050000000000000155	-0.11923076923076925	0.0824999999999999	-0.060416666666666674	0.05833333333333335	0.07647058823529418	-0.04705882352941182	-0.014583333333333393	-0.050000000000000155
-0.033823529411764586	-0.08846153846153826	0.06874999999999976	-0.05625000000000002	0.07500000000000007	0.07647058823529407	-0.04852941176470593	0.004166666666666763	-0.033823529411764586
-0.03382352941176481	-0.08076923076923048	0.05499999999999983	-0.06458333333333355	0.10166666666666668	0.06323529411764695	-0.04117647058823526	-0.022916666666667578	-0.03382352941176481
-0.02941176470588258	-0.08461538461538443	0.043749999999999845	-0.060416666666666896	0.10999999999999999	0.05882352941176461	-0.03676470588235292	-0.03125	-0.02941176470588258
-0.03529411764705903	0.007692307692307665	0.03249999999999997	-0.06458333333333355	0.10833333333333328	-0.038235294117647145	-0.026470588235294024	-0.029166666666666563	-0.03529411764705903
-0.030882352941176694	0.02499999999999991	0.03874999999999995	-0.05625000000000002	0.13	-0.020588235294117796	-0.008823529411764675	-0.03125	-0.030882352941176694
-0.03382352941176481	0.019230769230769273	0.026249999999999885	-0.05208333333333326	0.14166666666666672	-0.022058823529414122	-0.008823529411764564	-0.018750000000000044	-0.03382352941176481
-0.04558823529411771	0.034615384615384714	0.05874999999999997	-0.04166666666666674	0.16166666666666663	-0.00588235294117645	-0.004411764705882337	-0.029166666666666674	-0.04558823529411771
-0.05441176470588238	0.04615384615384621	0.07125000000000004	-0.04166666666666685	0.16833333333333333	0.00588235294117645	-0.013235294117647012	-0.04791666666666661	-0.05441176470588238
-0.05294117647058816	0.059615384615384626	0.0787500000000001	-0.04583333333333328	0.16833333333333333	0.002941176470588225	-0.002941176470588114	-0.05833333333333324	-0.05294117647058816
-0.06323529411764695	0.06923076923076943	0.09000000000000008	-0.05624999999998302	0.18166666666666664	-0.002941176470588224	-0.0014705882352941124	-0.07708333333333339	-0.06323529411764695
-0.0779411764705884	0.06730769230769251	0.10124999999999995	-0.0625	0.18333333333333324	0.0	0.007352941176470562	-0.08333333333333337	-0.0779411764705884
-0.08676470588235308	0.061538461538461764	0.10625000000000018	-0.06041666666666656	0.19666666666666688	0.0014705882352941124	0.02352941176470591	-0.09583333333333344	-0.08676470588235308
-0.0794117647058824	0.055769230769230904	0.11375000000000002	-0.06666666666666665	0.20166666666666688	-0.01176470588235301	0.014705882352941235	-0.09375000000000022	-0.0794117647058824
-0.08823529411764708	0.04423076923076941	0.12374999999999992	-0.06666666666666687	0.20500000000000007	0.07058823529411751	-0.004411764705882337	-0.10833333333333328	-0.08823529411764708
-0.09558823529411764	0.0673076923076924	0.12125000000000008	-0.05625000000000002	0.21000000000000008	0.07794117647058807	-0.01764705882352935	-0.11041666666666672	-0.09558823529411764
-0.1014705882352942	0.07307692307692326	0.12750000000000006	-0.05833333333333324	0.2150000000000002	0.08823529411764686	-0.00588235294117645	-0.13333333333333341	-0.1014705882352942
-0.09558823529411775	0.07115384615384612	0.13375000000000015	-0.06874999999999998	0.20166666666666688	0.0808823529411764	-0.007352941176470673	-0.13541666666666663	-0.09558823529411775
-0.09705882352941186	0.08653846153846156	0.1312500000000001	-0.07499999999999996	0.19666666666666677	0.08235294117647052	-0.013235294117647123	-0.14791666666656805	-0.09705882352941186
-0.11617647058823533	0.09038461538461551	0.12124999999999997	-0.07499999999999984	0.18833333333333335	0.08970588235294108	-0.013235294117647012	-0.14375000000000004	-0.11617647058823533
-0.12352941176470589	0.09423076923076934	0.12249999999999994	-0.07500000000000007	0.18000000000000016	0.0926470588235292	-0.01911764705882346	-0.15833333333333333	-0.12352941176470589
-0.11911764705882355	0.1000000000000002	0.12624999999999997	-0.07500000000000007	0.16166666666666685	0.07499999999999984	-0.013235294117647123	-0.15416666666666656	-0.11911764705882355
-0.12352941176470589	0.10769230769230775	0.13124999999999976	-0.07708333333333339	0.17500000000000016	0.07941176470588218	0.002941176470588225	-0.15833333333333333	-0.12352941176470589
-0.12058823529411766	0.10384615384615381	0.13124999999999998	-0.08333333333333326	0.17500000000000027	0.07352941176470573	0.020588235294117574	-0.14375000000000004	-0.12058823529411766
-0.11911764705882355	0.09615384615384615	0.13375000000000004	-0.08333333333333326	0.17333333333333356	0.06176470588235283	0.0235294117647058	-0.15000000000000013	-0.11911764705882355
-0.12794117647058834	0.08846153846153848	0.12875000000000003	-0.10624999999999984	0.16333333333333355	0.057352941176470495	0.03676470588235292	-0.15000000000000002	-0.12794117647058834
-0.13382352941176467	0.06346153846153846	0.12875000000000003	-0.13958333333333317	0.15833333333333333	0.057352941176470495	0.04558823529411771	-0.14166666666666672	-0.13382352941176467
-0.1455882352941178	0.05769230769230782	0.14000000000000012	-0.125	0.14166666666666672	0.06470588235294106	0.05294117647058827	-0.15416666666666679	-0.1455882352941178
-0.17058823529411749	0.05769230769230782	0.14125	-0.13958333333333328	0.1200000000000001	0.07205882352941162	0.05441176470588238	-0.15000000000000002	-0.17058823529411749
-0.17352941176470593	0.05769230769230771	0.12874999999999992	-0.1625000000000001	0.12166666666666681	0.06176470588235283	0.061764705882352944	-0.15833333333333333	-0.17352941176470593
-0.16029411764705892	0.04038461538461546	0.11875000000000002	-0.1729166666666666	0.1283333333333334	0.04705882352941171	0.07205882352941173	-0.15416666666666667	-0.16029411764705892
-0.1602941176470588	0.028846153846153744	0.1187499999999998	-0.19166666666666665	0.11499999999999988	-0.08382352941176474	0.07647058823529418	-0.15833333333333333	-0.1602941176470588
-0.15294117647058814	0.019230769230769273	0.1200000000000001	-0.20624999999999993	0.1050000000000001	0.026470588235294024	0.08382352941176485	-0.16666666666666652	-0.15294117647058814
-0.14264705882352935	-0.005769230769230971	0.11375000000000002	-0.21041666666666664	0.09666666666666668	0.03676470588235292	0.09264705882352964	-0.1562499999999999	-0.14264705882352935
-0.1352941176470589	-0.009615384615384803	0.10999999999999999	-0.23124999999999996	0.06499999999999984	0.038235294117647034	0.08382352941176474	-0.17083333333333328	-0.1352941176470589
-0.1338235294117649	-0.007692307692307665	0.09499999999999997	-0.24791666666666662	0.05166666666666664	0.051470588235294046	0.08823529411764708	-0.1708333333333334	-0.1338235294117649
-0.13088235294117634	-0.023076923076923106	0.09874999999999978	-0.27291666666666664	0.03166666666666662	0.04852941176470571	0.09264705882352942	-0.17500000000000016	-0.13088235294117634
-0.13382352941176467	-0.013461538461538636	0.10875000000000001	-0.2958333333333335	-0.008333333333333304	0.04999999999999993	0.08529411764705885	-0.1645833333333333	-0.13382352941176467
-0.13235294117647045	-0.01153846153846172	0.10250000000000004	-0.30624999999999997	-0.03499999999999992	0.04852941176470582	0.0691176470588235	-0.17291666666675015	-0.13235294117647045
-0.12941176470588223	-0.02692307692307705	0.11499999999999988	-0.32499999999999996	-0.04499999999999993	0.07941176470588218	0.0691176470588235	-0.18541666666666656	-0.12941176470588223
-0.12205882352941166	-0.025000000000000133	0.10624999999999996	-0.31874999999999987	-0.05833333333331257	0.09852941176470587	0.061764705882352944	-0.17708333333333337	-0.12205882352941166
-0.10735294117647065	-0.030769230769230882	0.10250000000000004	-0.32916666666666666	-0.07166666666666655	0.11176470588235299	0.05588235294117638	-0.16666666666666674	-0.10735294117647065
-0.09705882352941175	-0.02692307692307705	0.09750000000000014	-0.3166666666666667	-0.07999999999999974	0.14264705882352946	0.04852941176470582	-0.1541666666666669	-0.09705882352941175
-0.09117647058823541	-0.034615384615384714	0.1050000000000001	-0.32083333333333325	-0.10833333333333339	0.18088235294117638	0.05882352941176472	-0.14583333333333348	-0.09117647058823541
-0.09705882352941186	-0.044230769230769296	0.10124999999999995	-0.31458333333333327	-0.11499999999999999	0.2132352941176472	0.05147058823529416	-0.1395833333333334	-0.09705882352941186
-0.0676470588235294	-0.05192307692307696	0.10124999999999995	-0.29374999999999984	-0.12	0.23088235294117643	0.04264705882352948	-0.1250000000000001	-0.0676470588235294
-0.061764705882353055	-0.03653846153846152	0.10749999999999993	-0.26666666666666655	-0.1233333333333333	0.2382352941176471	0.0235294117647058	-0.10625000000003401	-0.061764705882353055
-0.05735294117647072	-0.028846153846153855	0.11499999999999999	-0.23958333333333337	-0.1233333333333333	0.2617647058823531	0.0117647058823529	-0.10833333333333339	-0.05735294117647072
-0.04117647058823526	0.06153846153846154	0.11875000000000002	-0.21875000000000006	-0.12166666666666659	0.27500000000000013	0.02941176470588247	-0.08958333333333335	-0.04117647058823526
-0.03676470588235292	0.07499999999999984	0.11624999999999996	-0.20208333333333328	-0.11833333333333329	0.2941176470588236	0.02352941176470602	-0.08750000000000002	-0.03676470588235292
-0.02941176470588247	0.09038461538461506	0.1200000000000001	-0.18541666666661366	-0.10999999999999999	0.30882352941176483	0.01764705882352935	-0.0854166666666667	-0.02941176470588247
-0.019117647058823684	0.1038461538461537	0.11499999999999999	-0.17916666666666675	-0.09166666666666667	0.3308823529411765	0.0117647058823529	-0.07500000000000007	-0.019117647058823684
-0.016176470588235348	0.12115384615384617	0.09999999999999987	-0.15625000000000022	-0.07666666666666677	0.3294117647058824	-0.002941176470588113	-0.05833333333333357	-0.016176470588235348
-0.010294117647058787	0.15000000000000002	0.09875	-0.14375000000000004	-0.07333333333333347	0.33235294117647063	-0.007352941176470451	-0.04166666666666685	-0.010294117647058787
-0.007352941176470562	0.17307692307692302	0.11124999999999996	-0.14375000000002275	-0.06666666666666676	0.33235294117647063	0.0	-0.027083333333333348	-0.007352941176470562
-0.01764705882352946	0.21730769230769215	0.10999999999999999	-0.1416666666666666	-0.05166666666666675	0.3397058823529412	0.01617647058823546	0.031249999999999778	-0.01764705882352946
-0.026470588235294024	0.22884615384615392	0.11375000000000013	-0.1416666666666665	-0.040000000000000036	0.3426470588235295	0.019117647058823573	0.04583333333333339	-0.026470588235294024
-0.02941176470588247	0.223076923076923	0.10125000000000006	-0.15624999999999994	-0.05166666666666664	0.34411764705882353	0.02352941176470602	0.04999999999999993	-0.02941176470588247
-0.0235294117647058	0.22884615384615387	0.11624999999999996	-0.1499999999999998	-0.05833333333333335	0.3455882352941178	0.026470588235294135	0.05208333333333348	-0.0235294117647058
-0.01764705882352946	0.2326923076923076	0.13000000000000012	-0.14374999999999988	-0.05833333333333324	0.33823529411764713	0.025000000000000022	0.05208333333333359	-0.01764705882352946
-0.007352941176470673	0.2096153846153846	0.1362500000000001	-0.15416666666666656	-0.05499999999999994	0.3250000000000001	0.02352941176470602	0.0625	-0.007352941176470673
0.002941176470588225	0.2019230769230767	0.1525000000000002	-0.13124999999999998	-0.05499999999999994	0.3088235294117649	0.02352941176470591	0.08749999999999991	0.002941176470588225
0.007352941176470562	0.18653846153846138	0.17125000000000007	-0.10208333333333319	-0.05500000000000005	0.2985294117647059	0.027941176470588247	0.09374999999999989	0.007352941176470562
0.03088235294117636	0.18269230769230765	0.17624999999999996	-0.08958333333333313	-0.04499999999999993	0.27500000000000013	0.05588235294117638	0.10208333333333319	0.03088235294117636
0.022058823529411686	0.17115384615384616	0.18874999999999997	-0.09583333333333333	-0.04166666666666652	0.25588235294117645	0.05441176470588227	0.10208333333333319	0.022058823529411686
0.039705882352941146	0.16923076923076918	0.19749999999999995	-0.07708333333333339	-0.040000000000000036	0.2500000000000002	0.06029411764705894	0.09374999999999989	0.039705882352941146
0.0691176470588234	0.1461538461538462	0.21624999999999994	-0.06666666666671603	-0.026666666666666616	0.24705882352941178	0.08235294117647074	0.10833333333333328	0.0691176470588234
0.07499999999999996	0.12115384615384628	0.2312499999999999	-0.0625	-0.013333333333333308	0.23235294117647065	0.11029411764705888	0.10208333333333353	0.07499999999999996
0.0794117647058824	0.1346153846153847	0.23375000000000007	-0.05208333333333326	-0.0016666666666667052	0.21470588235294108	0.12058823529411766	0.09583333333333333	0.0794117647058824
0.07941176470588251	0.12307692307692297	0.23749999999999993	-0.05833333333333324	0.013333333333333197	0.22058823529411753	0.136764705882353	0.08333333333333337	0.07941176470588251
0.09411764705882353	0.10961538461538456	0.24999999999999994	-0.056249999999983466	0.010000000000000009	0.22058823529411775	0.13970588235294124	0.05833333333333346	0.09411764705882353
0.10588235294117654	0.09615384615384615	0.25124999999999986	-0.04166666666666663	0.008333333333333415	0.21176470588235285	0.1485294117647059	0.05833333333333335	0.10588235294117654
0.11911764705882377	0.0903846153846154	0.22625000000000006	-0.04166666666666663	0.02666666666666684	0.18970588235294106	0.15147058823529413	0.04375000000000007	0.11911764705882377
0.12205882352941189	0.06923076923076932	0.22375000000000006	-0.03541666666666643	0.030000000000000027	0.17058823529411749	0.1485294117647059	0.01666666666666672	0.12205882352941189
0.12794117647058834	0.07692307692307698	0.20375	-0.004166666666666763	0.03166666666666673	0.1705882352941176	0.138235294117647	0.006250000000000089	0.12794117647058834
0.1338235294117649	0.0673076923076924	0.1775000000000001	0.027083333333333237	0.03166666666666673	0.17794117647058827	0.12205882352941166	-0.002083333333333215	0.1338235294117649
0.136764705882353	0.07115384615384623	0.1562500000000001	0.050000000000000044	0.03333333333333355	0.15588235294117647	0.10588235294117643	-0.012499999999999956	0.136764705882353
0.13235294117647056	0.07115384615384623	0.1237499999999998	0.060416666666666896	0.046666666666666745	0.13235294117647045	0.10147058823529398	-0.02499999999999991	0.13235294117647056
0.1455882352941178	0.06346153846153868	0.10875000000000001	0.060416666666666785	0.03500000000000003	0.08970588235294108	0.09558823529411775	-0.029166666666666674	0.1455882352941178
0.14411764705882346	0.07115384615384612	0.08624999999999994	0.06458333333333344	0.030000000000000027	0.06029411764705872	0.08529411764705885	-0.04999999999999993	0.14411764705882346
0.1352941176470589	0.08461538461538465	0.07874999999999976	0.05625000000000013	0.023333333333333428	0.027941176470588247	0.06323529411764706	-0.05833333333333357	0.1352941176470589
0.1352941176470588	0.09038461538461551	0.06625000000000003	0.05833333333333324	0.00666666666666671	0.038235294117647034	0.051470588235293935	-0.06875000000000009	0.1352941176470588
0.125	0.09038461538461551	0.14499999999999996	0.06874999999999998	0.008333333333333304	0.02941176470588225	0.04264705882352926	-0.07083333333333353	0.125
0.10882352941176476	0.09615384615384637	0.14750000000000013	0.0708333333333333	-0.01333333333333342	0.038235294117647034	0.02941176470588225	-0.08125000000000016	0.10882352941176476
0.1014705882352942	0.10384615384615381	0.15250000000000008	0.0708333333333333	-0.018333333333333424	0.044117647058823484	0.027941176470588136	-0.09791666666666676	0.1014705882352942
0.08382352941176474	0.12115384615384617	0.17874999999999985	0.0687500000000002	-0.029999999999999916	0.0470588235294116	0.01764705882352946	-0.09791666666666665	0.08382352941176474
0.07352941176470584	0.1346153846153847	0.19125000000000003	0.07291666666666674	-0.050000000000000044	0.057352941176470607	-0.01176470588235301	-0.08958333333333335	0.07352941176470584
0.06029411764705894	0.13076923076923075	0.20124999999999987	0.08750000000000002	-0.05166666666666664	0.06764705882352928	-0.020588235294117796	-0.08541666666666659	0.06029411764705894
0.05441176470588238	0.14423076923076927	0.19874999999999998	0.10208333333333341	-0.061666666666639766	0.07499999999999996	-0.038235294117647145	-0.08333333333333337	0.05441176470588238
0.045588235294117596	0.14230769230769225	0.2025	0.11875000000000013	-0.07000000000000006	0.08382352941176463	-0.044117647058823595	-0.07708333333333328	0.045588235294117596
0.05588235294117638	0.15384615384615385	0.20125000000000015	0.14583333333333337	-0.06333333333333346	0.09117647058823519	-0.03529411764705892	-0.060416666666666785	0.05588235294117638
0.061764705882352944	0.16730769230769227	0.19124999999999992	0.15833333333333333	-0.05500000000000005	0.10147058823529409	-0.025000000000000022	-0.04375000000000007	0.061764705882352944
0.07352941176470584	0.17499999999999993	0.17375000000000007	0.15833333333333333	-0.04166666666666674	0.11323529411764699	-0.016176470588248552	-0.03125000000000011	0.07352941176470584
0.07205882352941173	0.16923076923076918	0.17375000000000002	0.15416666666666656	-0.030000000000000027	0.11764705882352933	-0.02352941176470591	-0.016666666666666607	0.07205882352941173
0.08088235294117652	0.16923076923076918	0.20500000000000013	0.14583333333333326	-0.016666666666666607	0.138235294117647	-0.020588235294117574	-0.014583333333333504	0.08088235294117652
0.0676470588235294	0.16346153846153855	0.20875000000000016	0.14583333333333337	-0.0033333333333331883	0.1470588235294117	-0.02352941176470591	-0.006249999999999978	0.0676470588235294
0.04852941176470593	0.16153846153846163	0.21375	0.13333333333333341	0.0016666666666667052	0.14264705882352935	-0.02352941176470591	0.002083333333333326	0.04852941176470593
0.04852941176470604	0.15384615384615397	0.20000000000000007	0.15208333333333346	0.01000000000000012	0.13235294117647067	-0.0117647058823529	-1.1102230246251565e-16	0.04852941176470604
0.06470588235294117	0.148076923076923	0.07125000000000015	0.16041666666666676	0.013333333333333308	0.13235294117647056	-0.013235294117647123	0.008333333333333415	0.06470588235294117
0.06323529411764717	0.15384615384615385	0.0787500000000001	0.15833333333333344	0.015000000000000013	0.1367647058823529	-0.014705882352941235	0.004166666666666874	0.06323529411764717
0.057352941176470495	0.14038461538461522	0.09875	0.16458333333333353	0.0016666666666667052	0.13235294117647056	-0.02352941176470591	0.008333333333333193	0.057352941176470495
0.05294117647058816	0.12307692307692297	0.11375000000000002	0.16666666666666674	-0.004999999999999893	0.14705882352941158	-0.025000000000000022	0.004166666666666652	0.05294117647058816
0.045588235294117596	0.13269230769230778	0.10875000000000001	0.15625	-0.023333333333333206	0.15441176470588236	-0.022058823529411797	0.01666666666666672	0.045588235294117596
0.04852941176470593	0.11538461538461542	0.11375000000000002	0.14166666666666672	-0.03500000000000014	0.15735294117647058	-0.016176470588235237	0.029166666666666563	0.04852941176470593
0.04117647058823515	0.10576923076923062	0.11875000000000002	0.1479166666666667	-0.046666666666666745	0.15735294117647058	0.002941176470588225	0.029166666666666563	0.04117647058823515
0.03088235294117636	0.09423076923076912	0.12125000000000008	0.14583333333333326	-0.05499999999999994	0.15147058823529402	-0.0117647058823529	0.05208333333333337	0.03088235294117636
0.019117647058823573	0.08653846153846134	0.11999999999999988	0.14375000000000004	-0.07666666666666688	0.1352941176470588	-0.014705882352941235	0.06874999999999998	0.019117647058823573
0.025000000000000133	-0.10961538461538456	0.11499999999999999	0.1395833333333334	-0.09500000000000008	0.125	-0.020588235294117685	0.05625000000000002	0.025000000000000133
0.022058823529411686	-0.1211538461538754	0.10124999999999995	0.15416666666666667	-0.10499999999999998	0.11617647058823521	-0.010294117647058898	0.06250000000000011	0.022058823529411686
0.025000000000000022	-0.1384615384615384	0.08124999999999982	0.15000000000000002	-0.09999999999999998	0.10735294117647054	-0.02941176470588236	0.06458333333333333	0.025000000000000022
0.0235294117647058	-0.16923076923076907	0.05625000000000002	0.15000000000000002	-0.1016666666666668	0.11323529411764699	-0.030882352941176583	0.07916666666666661	0.0235294117647058
0.022058823529411686	-0.17692307692307674	0.039999999999999925	0.15000000000000002	-0.11499999999999999	0.12352941176470578	-0.026470588235294135	0.07708333333333317	0.022058823529411686
0.016176470588235237	-0.19230769230766614	0.03499999999999992	0.16041666666666665	-0.1216666666666667	0.12499999999999989	-0.016176470588235348	0.0708333333333333	0.016176470588235237
0.008823529411764786	-0.2057692307692306	0.022500000000000298	0.16666666666666674	-0.12500000000000022	0.11029411764705876	-0.013235294117647123	0.07500000000000007	0.008823529411764786
0.0014705882352941124	-0.22115384615384615	0.020000000000000018	0.1708333333333335	-0.14166666666666672	0.1029411764705882	0.00588235294117645	0.07291666666666663	0.0014705882352941124
-0.01176470588235301	-0.2288461538461538	0.023749999999999938	0.17291666666666672	-0.14833333333333332	0.1014705882352942	-0.004411764705882337	0.08541666666666659	-0.01176470588235301
-0.022058823529411797	-0.21153846153846156	0.023749999999999938	0.16041666666666676	-0.14833333333340631	0.09264705882352942	-0.005882352941176561	0.10833333333333339	-0.022058823529411797
-0.020588235294117685	-0.22115384615384615	0.02749999999999997	0.15416666666666667	-0.1499999999999998	0.08676470588235297	-0.014705882352941235	0.11249999999999993	-0.020588235294117685
-0.030882352941176583	-0.1923076923076923	0.036250000000000004	0.1562500000000001	-0.14999999999999986	0.09852941176470587	-0.020588235294117796	0.11875000000000002	-0.030882352941176583
-0.02941176470588236	-0.1596153846153846	0.03875000000000006	0.1479166666666668	-0.1466666666666665	0.11323529411764699	-0.02941176470588236	0.125	-0.02941176470588236
-0.026470588235294135	-0.13461538461544592	0.02750000000000019	0.13750000000000007	-0.1366666666666666	0.12058823529411755	-0.03676470588235292	0.125	-0.026470588235294135
-0.032352941176470695	-0.12115384615384617	0.022499999999999964	0.11041666666666672	-0.1283333333333332	0.15588235294117647	-0.039705882352941146	0.14166666666666672	-0.032352941176470695
-0.030882352941176472	-0.10576923076923062	0.02000000000000013	0.08958333333333324	-0.09499999999999975	0.18970588235294117	-0.04852941176470593	0.14583333333333337	-0.030882352941176472
-0.025000000000000022	-0.09615384615384615	0.016249999999999987	0.07708333333333339	-0.08166666666666655	0.21176470588235297	-0.06029411764705905	0.1312500000000001	-0.025000000000000022
-0.019117647058823684	0.1057692307692305	0.022500000000000075	0.05833333333333335	0.033333333333333326	0.21764705882352953	-0.08088235294117652	0.12916666666666665	-0.019117647058823684
-0.02941176470588247	0.12307692307692297	0.02124999999999999	0.04583333333333328	0.056666666666666754	0.21911764705882375	-0.09558823529411764	0.13124999999999998	-0.02941176470588247
-0.032352941176470584	0.1230769230769232	0.02499999999999991	0.033333333333333326	0.07166666666666677	0.21911764705882353	-0.1014705882352942	0.13124999999999998	-0.032352941176470584
-0.027941176470588247	0.11153846153846159	0.03374999999999995	0.022916666666666363	0.09166666666666667	0.23676470588235288	-0.10735294117647065	0.12708333333333333	-0.027941176470588247
-0.025000000000000133	0.09615384615384603	0.04375000000000018	0.022916666666666585	0.07666666666666666	0.2470588235294119	-0.11911764705882355	0.09166666666666679	-0.025000000000000133
-0.013235294117647123	0.10576923076923073	0.040000000000000036	0.008333333333333304	0.07666666666666655	0.23529411764705888	-0.12058823529411766	0.10000000000000009	-0.013235294117647123
-0.004411764705882448	0.09807692307692306	0.028750000000000053	2.0227e-320	0.08333333333333326	0.2367647058823531	-0.10588235294117643	0.09583333333333321	-0.004411764705882448
-0.013235294117647012	0.09230769230769231	0.016249999999999876	0.002083333333333548	0.09666666666666657	0.22058823529411775	-0.11617647058823533	0.10000000000000009	-0.013235294117647012
-0.010294117647058898	0.11346153846153828	0.017500000000000182	0.0062500000000002	0.09166666666666656	0.21617647058823553	-0.10735294117644575	0.11041666666666661	-0.010294117647058898
-0.00588235294117645	0.1038461538461537	0.0012499999999999734	0.008333333333333304	0.08666666666666667	0.20882352941176485	-0.09705882352941164	0.10000000000000009	-0.00588235294117645
0.01176470588235301	0.09423076923076923	-0.0012499999999999734	0.02708333333333346	0.09333333333333327	0.1823529411764706	-0.1029411764705882	0.09166666666666667	0.01176470588235301
0.020588235294117685	0.09038461538461529	0.007500000000000062	0.05208333333333326	0.09166666666666656	0.17352941176470582	-0.09705882352941175	0.08750000000000002	0.020588235294117685
0.02205882352941191	0.08269230769230751	0.01750000000000007	0.07083333333333341	0.07999999999999985	0.14411764705882335	-0.10735294117647065	0.07083333333333353	0.02205882352941191
0.02499999999999991	0.017307692307692357	0.023749999999999938	0.08333333333333337	0.07999999999999996	0.12794117647058834	-0.10294117647058831	0.06458333333333344	0.02499999999999991
0.02941176470588236	0.0346153846153846	0.020000000000000018	0.1020833333333333	0.09166666666666656	0.11617647058823544	-0.10588235294117643	0.05833333333333335	0.02941176470588236
0.027941176470588358	-0.059615384615384626	0.027500000000000302	0.09583333333333333	0.09666666666666646	0.11323529411764732	-0.1029411764705882	0.07083333333333341	0.027941176470588358
0.02352941176470602	-0.05384615384615399	0.02750000000000008	0.1020833333333333	0.09999999999999987	0.10147058823529409	-0.10441176470588232	0.07500000000000007	0.02352941176470602
0.007352941176470562	-0.04999999999999982	0.03749999999999998	0.11875000000000002	0.11499999999999999	0.08235294117647052	-0.11911764705882344	0.0708333333333333	0.007352941176470562
-0.005882352941176448	-0.0461538461538461	0.022500000000000075	0.13750000000000007	0.1116666666666668	0.07058823529411762	-0.1352941176470588	0.06875000000000009	-0.005882352941176448
-0.03676470588235292	-0.05576923076923068	0.028750000000000053	0.15416666666666679	0.11166666666666658	0.0676470588235294	-0.1499999999999998	0.050000000000000044	-0.03676470588235292
-0.045588235294117596	-0.07884615384615368	0.04125000000000012	0.13750000000000018	0.11833333333333329	0.05882352941176472	-0.1470588235294118	0.04583333333333328	-0.045588235294117596
-0.08529411764705885	-0.07884615384615379	0.03874999999999995	0.12083333333333346	0.12	0.061764705882352944	-0.1470588235294118	0.050000000000000044	-0.08529411764705885
-0.11029411764702787	-0.08269230769230762	0.03749999999999998	0.11458333333333337	0.10666666666666669	0.057352941176470607	-0.14411764705882357	0.060416666666666674	-0.11029411764702787
-0.126470588235294	-0.07884615384615379	0.026250000000000107	0.09166666666666667	0.10000000000000009	0.03676470588235281	-0.14264705882352946	0.04583333333333306	-0.126470588235294
-0.15147058823529425	-0.08846153846153848	0.018750000000000266	0.0708333333333333	0.10000000000000009	0.0235294117647058	-0.14264705882352935	0.03124999999999989	-0.15147058823529425
-0.1691176470588236	-0.10576923076923084	0.015000000000000124	0.043749999999999845	0.08666666666666667	0.03235294117647047	-0.15441176470588236	0.03958333333333319	-0.1691176470588236
-0.1705882352941177	-0.1134615384615385	0.0	0.037499999999999756	0.07166666666666677	0.03088235294117636	-0.15000000000000013	0.029166666666666563	-0.1705882352941177
-0.17058823529411782	-0.11730769230769234	0.01749999999999996	0.03749999999999987	0.05166666666666675	0.017647058823529238	-0.1485294117647058	0.022916666666666585	-0.17058823529411782
-0.1808823529411765	-0.11730769230769234	0.011249999999999871	0.03541666666666665	0.015000000000000124	0.010294117647058676	-0.13235294117647056	0.018749999999999933	-0.1808823529411765
-0.18823529411764706	-0.12307692307692308	0.014999999999999902	0.018750000000000155	-0.01333333333333342	-0.005882352941176561	-0.1264705882352941	0.018750000000000044	-0.18823529411764706
-0.1926470588235294	-0.12692307692307692	0.006249999999999978	0.010416666666666852	-0.04500000000000015	-0.010294117647058898	-0.11176470588235299	0.02083333333333337	-0.1926470588235294
-0.19705882352941195	-0.12307692307692308	0.0024999999999998357	0.004166666666666763	-0.06500000000000017	-0.019117647058823573	-0.10882352941176476	0.004166666666666763	-0.19705882352941195
-0.20588235294117652	-0.1365384615384616	0.003750000000000142	-0.006250000000000089	-0.06833333333337951	-0.02941176470588247	-0.1014705882352942	-0.002083333333333326	-0.20588235294117652
-0.1941176470588234	-0.1365384615384616	-1.1102230246251565e-16	-0.004166666666666763	-0.06500000000000028	-0.030882352941176583	-0.08529411764705874	-0.004166666666666541	-0.1941176470588234
-0.20147058823529385	-0.1230769230769232	0.011249999999999982	-0.018750000000000044	-0.06833333333333358	-0.03235294117649677	-0.06323529411764706	-0.01249999999999862	-0.20147058823529385
-0.2029411764705883	-0.09615384615384615	0.012499999999999956	-0.022916666666666585	-0.05166666666666664	-0.03676470588235303	-0.05441176470588238	-0.01041666666666674	-0.2029411764705883
-0.1794117647058825	-0.08653846153850084	0.006250000000000089	-0.022916666666666807	-0.039999999999999925	-0.039705882352941146	-0.05147058823529416	0.0	-0.1794117647058825
-0.17500000000000004	-0.06153846153846154	0.0050000000000001155	-0.025000000000000133	-0.033333333333333326	-0.03970588235294126	-0.038235294117647145	0.004166666666666652	-0.17500000000000004
-0.1705882352941484	-0.053846153846153766	0.0024999999999999467	-0.03333333333333355	-0.019999999999999907	-0.04117647058823537	-0.0235294117647058	0.008333333333333304	-0.1705882352941484
-0.17647058823529427	-0.04038461538461546	0.0024999999999999467	-0.018749999999999933	-0.009999999999999787	-0.0338235294117647	-0.007352941176470562	0.029166666666666674	-0.17647058823529427
-0.18382352941176472	-0.050000000000000044	-0.012499999999999956	0.002083333333333437	-0.005000000000001557	-0.02352941176470591	-0.002941176470588225	0.027083333333333348	-0.18382352941176472
-0.17647058823529427	-0.04807692307692324	-0.025000000000000133	0.006250000000000089	0.008333333333333526	-0.01911764705882346	0.01764705882352946	0.018749999999999822	-0.17647058823529427
-0.18382352941176472	0.15192307692307683	-0.026250000000000218	0.01666666666666672	0.0033333333333334103	-0.008823529411764675	0.044117647058823595	0.04583333333333328	-0.18382352941176472
-0.17352941176470593	0.15384615384615374	-0.04625000000000001	0.02499999999999991	0.011666666666666936	-1.1102230246251565e-16	0.05294117647058827	0.043749999999999956	-0.17352941176470593
-0.16029411764705892	0.15384615384615374	-0.043749999999999956	0.039583333333333526	0.01000000000000012	-0.0014705882352942234	0.06470588235294117	0.03541666666666676	-0.16029411764705892
-0.16176470588235292	0.14423076923076927	-0.05249999999999988	0.05625000000000013	0.023333333333333317	0.0014705882352940014	0.0676470588235295	0.03750000000000009	-0.16176470588235292
-0.1602941176470588	0.13076923076923075	-0.042500000000008184	0.05208333333333326	0.010000000000000231	0.014705882352941124	0.07058823529411773	0.05833333333333335	-0.1602941176470588
-0.16029411764705892	0.1365384615384615	-0.02874999999999983	0.06666666666666665	0.02000000000000013	0.01911764705882335	0.07794117647058818	0.06458333333333344	-0.16029411764705892
-0.16029411764705892	0.12307692307692308	-0.026250000000000107	0.06666666666666676	0.02333333333333354	0.020588235294117574	0.08235294117647052	0.07083333333333353	-0.16029411764705892
-0.15147058823529413	0.05192307692307674	-0.029999999999999916	0.07499999999999996	0.028333333333333544	0.01911764705882335	0.08529411764705885	0.07291666666666674	-0.15147058823529413
-0.15147058823529402	0.05576923076923068	-0.03499999999999992	0.054166666666666585	0.036666666666666625	0.025000000000000022	0.1014705882352942	0.06250000000000033	-0.15147058823529402
-0.14558823529411757	0.044230769230769074	0.04875000000000007	0.03541666666666665	0.036666666666666736	0.019117647058823573	0.10441176470588265	0.04791666666666672	-0.14558823529411757
-0.14411764705882357	0.04038461538461524	0.06874999999999998	0.008333333333333304	0.03499999999999992	0.0338235294117647	0.11323529411764721	0.04791666666666672	-0.14411764705882357
-0.12941176470588234	0.048076923076922906	0.07749999999999979	0.004166666666666652	0.04999999999999993	0.05735294117647083	0.10882352941176476	0.03958333333333319	-0.12941176470588234
-0.12352941176470589	0.07307692307692304	0.08374999999999988	0.008333333333333415	0.056666666666666754	0.07500000000000007	0.11029411764705899	0.04166666666666674	-0.12352941176470589
-0.11323529411764721	0.07884615384615379	0.07499999999999996	1.1102230246251565e-16	0.06166666666666665	0.08382352941176485	0.10441176470588254	0.039583333333333415	-0.11323529411764721
-0.1014705882352942	0.09423076923076934	0.07625000000000004	0.00416666666666643	0.06333333333333324	0.08676470588235308	0.09705882352941186	0.04791666666666672	-0.1014705882352942
-0.08823529411764708	0.09615384615384615	0.06874999999999998	0.002083333333333326	0.05833333333333324	0.09117647058823553	0.09558823529411775	0.05624999999999991	-0.08823529411764708
-0.07794117647058818	0.1019230769230769	0.05624999999999991	0.016666666666666607	0.05500000000000005	0.08529411764705908	0.08382352941176496	0.060416666666666785	-0.07794117647058818
-0.07352941176470584	0.09038461538461529	0.03749999999999987	0.02499999999999991	0.06500000000000006	0.05441176470588227	0.08382352941176496	0.06458333333333344	-0.07352941176470584
-0.07205882352941195	0.08653846153846156	0.036250000000000004	0.022916666666666585	0.05666666666666664	0.032352941176470584	0.06911764705882362	0.06874999999999998	-0.07205882352941195
-0.061764705882352944	0.08269230769230762	0.05750000000000011	0.025000000000000022	0.060000000000000164	0.01764705882352935	0.06764705882352962	0.06666666666666665	-0.061764705882352944
-0.06617647058823539	0.07115384615384601	0.06499999999999995	0.029166666666666674	0.06833333333333347	-1.1102230246251565e-16	0.07058823529411784	0.07083333333333341	-0.06617647058823539
-0.07647058823529429	0.059615384615384515	0.07124999999999992	0.033333333333333326	0.05833333333333335	-0.013235294117647123	0.07794117647058818	0.07500000000000007	-0.07647058823529429
-0.09117647058823541	0.0576923076923076	0.07750000000000001	0.04166666666666663	0.04500000000000015	-0.01764705882352935	0.07352941176470584	0.06875000000000009	-0.09117647058823541
-0.1014705882352942		0.08374999999999999	0.039583333333333415	0.04999999999999993	-0.03529411764705881	0.06323529411764717	0.06458333333333333	-0.1014705882352942
-0.1014705882352942		0.08124999999999993	0.039583333333333415	0.04499999999999993	-0.04558823529411771	0.05735294117647072	0.06874999999999987	-0.1014705882352942
-0.11176470588235299		0.07125000000000004	0.04166666666666674	0.036666666666666625	-0.04117647058823537	0.06470588235294128	0.06875000000000009	-0.11176470588235299
-0.123529411764706		0.08000000000000007	0.050000000000000044	0.021666666666666723	-0.04558823529411771	0.07205882352941184	0.0708333333333333	-0.123529411764706
-0.13235294117647067		0.08625000000000005	0.07291666666666696	0.008333333333333304	-0.08088235294117652	0.07352941176470584	0.06875000000000009	-0.13235294117647067
-0.1352941176470588		0.06249999999999989	0.07916666666666683	-0.01333333333333342	-0.09558823529411775	0.09558823529411786	0.09375	-0.1352941176470588
-0.14264705882352935		0.06125000000000014	0.07500000000000007	-0.008333333333333526	-0.1029411764705882	0.09264705882352953	0.09791666666666665	-0.14264705882352935
-0.1470588235294118		0.0625	0.06458333333333344	-0.01000000000000012	-0.1147058823529411	0.08676470588235308	0.09999999999999998	-0.1470588235294118
-0.15147058823529402		0.05125000000000002	0.05208333333333326	-0.014999999999999902	-0.1279411764705881	0.09852941176470598	0.12916666666666665	-0.15147058823529402
-0.1588235294117647		0.05499999999999994	0.03958333333333319	0.0	-0.12352941176465179	0.10882352941176499	0.13541666666666674	-0.1588235294117647
-0.16470588235294104		0.04249999999999998	0.018749999999999933	-0.008333333333333304	-0.12794117647058822	0.10882352941176487	0.15625	-0.16470588235294104
-0.17499999999999993		0.036250000000000004	0.01041666666666663	-0.013333333333330196	-0.13382352941176467	0.09852941176470598	0.15416666666666679	-0.17499999999999993
-0.16323529411764703		0.03249999999999986	0.006249999999999978	-0.010000000000000231	-0.11617647058823521	0.09705882352941209	0.15208333333333324	-0.16323529411764703
-0.17352941176470593		0.020000000000000018	-0.01041666666666663	0.006666666666666599	-0.10147058823529409	0.08676470588235308	0.1562499999999999	-0.17352941176470593
-0.16176470588235303		0.006249999999999978	-0.025000000000000022	0.020000000000000018	-0.09411764705882353	0.07058823529411773	0.15833333333333321	-0.16176470588235303
-0.15735294117647058		-0.007499999999999951	-0.039583333333333304	0.04999999999999982	0.045588235294117596	0.07352941176470584	0.14791666666666647	-0.15735294117647058
-0.1617647058823528		-0.012499999999999845	-0.03750000000000009	0.07166666666666677	0.05588235294117638	0.06323529411764717	0.1479166666666667	-0.1617647058823528
-0.1720588235294117		-0.011249999999999871	-0.04166666666666663	0.1050000000000002	0.04705882352941171	0.06029411764705883	0.15208333333333346	-0.1720588235294117
-0.17352941176470615		-0.012500000000000067	-0.039583333333333415	0.11500000000000021	0.0338235294117647	0.04852941176470604	0.1416666666666666	-0.17352941176470615
-0.1691176470588236		-0.013749999999999929	-0.029166666666666674	0.13166666666666693	0.027941176470588247	0.05441176470588227	0.12499999999999989	-0.1691176470588236
-0.1691176470588237		-0.03500000000000003	-0.025000000000000022	0.14500000000000002	0.02941176470588236	0.06029411764705894	0.09999999999999998	-0.1691176470588237
-0.15294117647058825		-0.038750000000014925	-0.05208333333332403	0.15500000000000003	0.010294117647058898	0.050000000000000044	0.09375000000000022	-0.15294117647058825
-0.15294117647058814		-0.04874999999999996	-0.043749999999999956	0.16166666666666674	0.019117647058823573	0.02941176470588247	0.08750000000000013	-0.15294117647058814
-0.1602941176470588		-0.04249999999999998	-0.04999999999999993	0.16333333333333344	0.026470588235294135	0.027941176470588358	0.06666666666666676	-0.1602941176470588
-0.1794117647058825		-0.03875000000000006	-0.05833333333333335	0.15500000000000014	0.06029411764705872	0.02352941176470591	0.060416666666666674	-0.1794117647058825
-0.17500000000002264		-0.04125000000000001	-0.045833333333335266	0.15666666666666695	0.09117647058823541	0.032352941176470695	0.05625000000000002	-0.17500000000002264
-0.18676470588235328		-0.039999999999999925	-0.043749999999999956	0.16833333333333345	0.10000000000000009	0.030882352941176583	0.04166666666666674	-0.18676470588235328
-0.17205882352941182		-0.02750000000000008	-0.04166666666666663	0.16833333333333345	0.14264705882352957	0.045588235294117485	0.03125	-0.17205882352941182
-0.17794117647058838		-0.018750000000000044	-0.04583333333333328	0.16666666666666685	0.16617647058823548	0.039705882352941146	0.022916666666666696	-0.17794117647058838
-0.18382352941176472		-0.0050000000000000044	-0.035416666666666666	0.16333333333333355	0.1691176470588236	0.038235294117647256	0.014583333333333393	-0.18382352941176472
-0.17499999999999982		0.0012499999999998623	-0.04583333333333328	0.17333333333333345	0.16617647058823548	0.04117647058823526	-0.002083333333333437	-0.17499999999999982
-0.18235294117647038		0.003749999999999809	-0.04791666666666661	0.1850000000000004	0.17500000000000016	0.04852941176470571	-0.029166666666666674	-0.18235294117647038
-0.1720588235294116		0.00374999999999992	-0.04166666666666674	0.18500000000000016	0.1691176470588237	0.05294117647058838	-0.05624999999999991	-0.1720588235294116
-0.1647058823529826		0.0050000000000000044	-0.050000000000000044	0.18000000000000016	0.16617647058823526	0.04705882352941182	-0.06666666666666654	-0.1647058823529826
-0.1470588235294119		0.006249999999999867	-0.05833333333333346	0.19000000000000017	0.1808823529411766	0.055882352941176494	-0.07499999999999996	-0.1470588235294119
-0.1352941176470589		0.011250000000000093	-0.050000000000000044	0.19333333333333358	0.17647058823529438	0.04705882352941171	-0.08333333333333326	-0.1352941176470589
-0.12058823529411766		0.017500000000000182	-0.03749999999999998	0.18333333333333357	0.1897058823529414	0.04852941176470593	-0.09166666666666667	-0.12058823529411766
-0.10735294117647076		0.02124999999999999	-0.03125000000002841	0.17166666666666675	0.18823529411764728	0.055882352941176494	-0.09583333333333321	-0.10735294117647076
-0.08382352941176463		0.02124999999999988	-0.03749999999999998	0.15999999999999992	0.19705882352941195	0.057352941176470607	-0.10833333333333328	-0.08382352941176463
-0.0470588235294116		0.0249999999999998	-0.027083333333333237	0.14833333333333343	0.19852941176470607	0.05882352941176483	-0.12083333333333335	-0.0470588235294116
-0.051470588235293935		0.029999999999999805	-0.022916666666666585	0.14666666666666672	0.19852941176470607	0.05147058823529416	-0.12083333333333335	-0.051470588235293935
-0.026470588235294024		0.033749999999999836	-0.02083333333333326	0.14333333333333342	0.19264705882352962	0.05441176470588249	-0.13333333333333341	-0.026470588235294024
-0.002941176470588114		0.03874999999999984	-0.029166666666666563	0.13666666666666671	0.18676470588235294	0.06323529411764706	-0.13333333333333353	-0.002941176470588114
-0.0014705882352941124		0.05625000000000002	-0.03749999999999998	0.1266666666666666	0.18382352941176483	0.0676470588235295	-0.12708333333333355	-0.0014705882352941124
0.0014705882352942234		0.057499999999999996	-0.043749999999999845	0.11166666666666669	0.19411764705882362	0.0676470588235295	-0.1416666666666666	0.0014705882352942234
-0.0014705882352941124		0.05500000000000005	-0.060416666666666674	0.10666666666666669	0.18088235294117672	0.06029411764705883	-0.12708333333338645	-0.0014705882352941124
0.016176470588235348		0.053749999999999964	-0.07500000000000007	0.1050000000000001	0.18235294117647072	0.05441176470588227	-0.12291666666666645	0.016176470588235348
0.02205882352941191		0.04999999999999993	-0.06874999999999987	0.10333333333333339	0.1485294117647059	0.06470588235294117	-0.10416666666666663	0.02205882352941191
0.04705882352941182		0.043749999999999956	-0.06458333333333344	0.10499999999999998	0.13382352941176467	0.0691176470588235	-0.10833333333333328	0.04705882352941182
0.05882352941176472		0.030000000000000027	-0.05625000000000013	0.1050000000000001	0.11029411764705876	0.07794117647058818	-0.11250000000000004	0.05882352941176472
0.055882352941176494		0.013750000000000151	-0.06666666666666665	0.11333333333333329	0.09999999999999998	0.0911764705882353	-0.10208333333333353	0.055882352941176494
0.05147058823529416			-0.06041666666666656	0.12333333333333318	0.11764705882352933	0.09705882352941153	-0.09791666666666676	0.05147058823529416
0.05882352941176494			-0.03749999999999998	0.11666666666666647	0.11029411764705876	0.10147058823529398	-0.10208333333333319	0.05882352941176494
0.05441176470588249			-0.022916666666666696	0.1299999999999999	0.1264705882352941	0.09558823529411742	-0.10416666666666652	0.05441176470588249
0.05294117647058849			-0.018750000000000155	0.1533333333333331	0.11764705882352933	0.09852941176470598	-0.09166666666666645	0.05294117647058849
0.05441176470588249			-0.002083333333333437	0.15833333333333321	0.11617647058823521	0.09852941176470609	-0.08124999999999993	0.05441176470588249
0.05147058823529416			-0.01041666666666663	0.1566666666666665	0.125	0.1029411764705882	-0.07499999999999984	0.05147058823529416
0.03676470588235292			-0.014583333333333282	0.17500000000000004	0.138235294117647	0.09411764705882353	-0.07499999999999996	0.03676470588235292
0.03676470588235303			-0.008333333333333304	0.17500000000000004	0.14411764705882346	0.08382352941176474	-0.06874999999999987	0.03676470588235303
0.04264705882352959			-0.006249999999999867	0.16833333333333333	0.1485294117647059	0.09852941176470598	-0.06874999999999998	0.04264705882352959
0.03676470588235292			0.006249999999999978	0.16000000000000003	0.15000000000000002	0.09117647058823519	-0.07083333333333341	0.03676470588235292
0.04117647058823515			-0.002083333333333215	0.16666666666666652	0.16470588235294115	0.08823529411764697	-0.05625000000000013	0.04117647058823515
0.039705882352941035			-0.010416666666666519	0.15333333333333343	0.17500000000000004	0.07499999999999973	-0.06666666666666654	0.039705882352941035
0.038235294117647034			-0.01041666666666663	0.15333333333333343	0.19999999999999996	0.06764705882352928	-0.060416666666666785	0.038235294117647034
0.0352941176470587			-0.033333333333333326	0.14500000000000013	0.21764705882352942	0.05882352941176461	-0.060416666666666785	0.0352941176470587
0.03529411764705881			-0.033333333333333326	0.13000000000000023	0.22352941176470598	0.04705882352941171	-0.07291666666664773	0.03529411764705881
0.038235294117647145			-0.045833333333333504	0.13166666666666693	0.2500000000000001	0.038235294117647034	-0.0854166666666667	0.038235294117647145
0.04852941176470593			-0.05208333333333348	0.11666666666666681	0.2632352941176471	0.045588235294117485	-0.08958333333333324	0.04852941176470593
0.039705882352941035			-0.050000000000000044	0.09166666666666667	0.251470588235294	0.04411764705882337	-0.0854166666666667	0.039705882352941035
0.022058823529411686			-0.05416666666666681	0.05833333333333346	0.23088235294117643	0.04999999999999993	-0.07708333333330683	0.022058823529411686
0.026470588235294024			-0.07499999999999996	0.026666666666666616	0.20882352941176463	0.07499999999999984	-0.07499999999999996	0.026470588235294024
0.016176470588235237			-0.08749999999999991	0.008333333333333304	0.17352941176470582	0.08970588235294108	-0.06666666666666654	0.016176470588235237
0.020588235294117685			-0.09791666666666665	-0.018333333333333313	0.15000000000000002	0.09411764705882342	-0.06874999999999987	0.020588235294117685
0.005882352941176339			-0.12083333333333335	-0.030000000000000027	0.1470588235294118	0.11617647058823521	-0.0562499999999998	0.005882352941176339
0.01176470588235301			-0.13541666666666674	-0.036666666666666625	0.138235294117647	0.11911764705882366	-0.04583333333333317	0.01176470588235301
-0.008823529411764786			-0.13541666666666674	-0.07333333333333336	0.14117647058823524	0.1264705882352941	-0.029166666666666563	-0.008823529411764786
-0.0338235294117647			-0.1479166666666667	-0.08499999999999996	0.139705882352941	0.125	-0.010416666666666519	-0.0338235294117647
-0.04558823529411771			-0.1479166666666667	-0.08499999999999985	0.11911764705882344	0.125	2.0227e-320	-0.04558823529411771
-0.03823529411764692			-0.15833333333333333	-0.08166666666666655	0.11617647058823521	0.10735294117647054	-0.002083333333333437	-0.03823529411764692
-0.050000000000000044			-0.16041666666666676	-0.09000000000000682	0.10735294117647043	0.1000000000000002	0.004166666666666652	-0.050000000000000044
-0.04117647058823537			-0.1729166666666665	-0.08166666666666655	0.11323529411764688	0.08382352941176474	0.006249999999999978	-0.04117647058823537
-0.044117647058828466			-0.18541666666666667	-0.09666666666666668	0.14411764705882324	0.06911764705882362	0.002083333333333437	-0.044117647058828466
-0.04117647058823537			-0.17708333333333337	-0.10833333333333328	0.16911764705882337	0.07499999999999996	0.006250000000000089	-0.04117647058823537
-0.04117647058823537			-0.17708333333333337	-0.09666666666666657	0.18970588235294106	0.04999999999999993	0.01041666666666663	-0.04117647058823537
-0.05294117647058849			-0.17500000000000004	-0.08999999999999997	0.20441176470588218	0.05441176470588227	0.01666666666666672	-0.05294117647058849
-0.05735294117647072			-0.18333333333333335	-0.07666666666666677	0.20882352941176463	0.04264705882352937	0.02499999999999991	-0.05735294117647072
-0.07205882352941184			-0.19791666666666663	-0.07000000000000006	0.1955882352941175	0.04705882352941193	0.04791666666666661	-0.07205882352941184
-0.07647058823529418			-0.20208333333333306	-0.06166666666666687	0.17794117647058816	0.03970588235294137	0.07291666666666674	-0.07647058823529418
-0.08970588235294119			-0.20208333333333328	-0.06166666666666665	0.17941176470588227	0.04117647058823548	0.0708333333333333	-0.08970588235294119
-0.09558823529411764			-0.20624999999999988	-0.05166666666666675	0.1955882352941175	0.026470588235294135	0.07708333333333339	-0.09558823529411764
-0.11617647058823533			-0.21458333333333335	-0.04166666666666663	0.19852941176470573	0.0338235294117647	0.09583333333333321	-0.11617647058823533
-0.12794117647058845			-0.22083333333333344	-0.03166666666666684	0.18529411764705872	0.02352941176470602	0.09791666666666665	-0.12794117647058845
-0.12500000000000022			-0.22708333333333341	-0.0033333333333332993	0.2058823529411764	0.026470588235294246	0.09791666666666676	-0.12500000000000022
-0.1264705882352941			-0.22708333333333336	-0.0016666666666667052	0.22647058823529398	0.026470588235294246	0.125	-0.1264705882352941
-0.12352941176470589			-0.23541666666666672	0.00666666666666671	0.2264705882352941	0.02941176470588258	0.13124999999999987	-0.12352941176470589
-0.12941176470588234			-0.23541666666666683	0.015000000000000013	0.21470588235294108	0.039705882352941146	0.1333333333333333	-0.12941176470588234
-0.1132352941176471			-0.23750000000000004	0.010000000000000009	0.2058823529411764	0.050000000000000044	0.15625	-0.1132352941176471
-0.11029411764702843			-0.24791666666666662	0.016666666666666607	0.2058823529411764	0.04411764705882337	0.15833333333333321	-0.11029411764702843
-0.11323529411764721			-0.2666666666666666	0.016666666666666607	0.21323529411764697	0.051470588235294046	0.16458333333333341	-0.11323529411764721
-0.10735294117647076			-0.2833333333333333	0.023333333333333317	0.2058823529411764	0.061764705882353055	0.1812499999999999	-0.10735294117647076
-0.10735294117647065			-0.29166666666666674	0.0033333333333332993	0.22647058823529398	0.07500000000000018	0.19166666666666665	-0.10735294117647065
-0.1014705882352942			-0.2958333333333334	0.0016666666666667052	0.2485294117647061	0.0882352941176473	0.19166666666666665	-0.1014705882352942
-0.08088235294117674			-0.2979166666666667	-0.0016666666666667052	0.26470588235294124	0.0897058823529413	0.1833333333333333	-0.08088235294117674
-0.0691176470588234			-0.2749999999999999	-0.0016666666666661496	0.2691176470588236	0.10735294117647043	0.18333333333333335	-0.0691176470588234
-0.07205882352941184			-0.2749999999999999	-0.011666666666666714	0.2573529411764707	0.10294117647058809	0.18541666666666656	-0.07205882352941184
-0.07500000000000018			-0.2729166666666667	-0.0033333333333334103	0.24411764705882344	0.10735294117647065	0.17291666666666672	-0.07500000000000018
-0.07352941176470595			-0.27499999999999997	-0.0033333333333332993	0.24558823529411755	0.10588235294117643	0.16458333333333336	-0.07352941176470595
-0.07205882352941195			-0.26875000000000004	-0.020000000000000018	0.2544117647058821	0.11764705882352955	0.16458333333333353	-0.07205882352941195
-0.07352941176470595			-0.28124999999999994	-0.023333333333333317	0.25882352941176445	0.12647058823529422	0.16041666666666654	-0.07352941176470595
-0.06470588235294139			-0.2833333333335	-0.014999999999999902	0.25882352941176456	0.12205882352941178	0.15208333333333324	-0.06470588235294139
-0.06764705882352928			-0.2791666666666666	-0.015000000000000013	0.23676470588235288	0.123529411764706	0.1395833333333334	-0.06764705882352928
-0.06323529411764706			-0.2791666666666666	-0.028333333333324322	0.24264705882352933	0.1264705882352941	0.14583333333333326	-0.06323529411764706
-0.06470588235294117			-0.29166666666666674	-0.043333333333333446	0.23529411764705876	0.12941176470588234	0.14166666666666683	-0.06470588235294117
-0.0676470588235294			-0.2854166666666667	-0.03499999999999992	0.22058823529411764	0.136764705882353	0.10833333333333339	-0.0676470588235294
-0.08235294117647052			-0.26666666666666666	-0.03666666666666685	0.19117647058823517	0.13235294117647056	0.09374999999999989	-0.08235294117647052
-0.08382352941176474			-0.26874999999999993	-0.05166666666666664	0.15735294117647047	0.1367647058823529	0.08750000000000002	-0.08382352941176474
-0.07352941176470595			-0.2666666666666666	-0.05833333333333346	0.14264705882352935	0.126470588235294	0.07500000000000007	-0.07352941176470595
-0.07058823529411773			-0.27291666666666675	-0.06833333333333336	0.14264705882352924	0.12941176470588223	0.05624999999999991	-0.07058823529411773
-0.0676470588235294			-0.2604166666666667	-0.08499999999999996	0.12205882352941166	0.13970588235294112	0.05833333333333335	-0.0676470588235294
-0.06470588235294128			-0.25625	-0.09999999999998874	0.12352941176470578	0.1470588235294118	0.05416666666666681	-0.06470588235294128
-0.0676470588235295			-0.23333333333333334	-0.11499999999999988	0.12205882352941166	0.1499999999999998	0.05625000000000002	-0.0676470588235295
-0.07058823529415967			-0.22291666666666649	-0.12166666666666648	0.12058823529411744	0.1470588235294118	0.06249999999999989	-0.07058823529415967
-0.0676470588235294			-0.21250000000000008	-0.12166666666666648	0.025000000000000022	0.14411764705882357	0.06874999999999998	-0.0676470588235294
-0.05294117647058827			-0.19791666666666674	-0.1399999999999999	0.02352941176470591	0.1485294117647058	0.07083333333333319	-0.05294117647058827
-0.05294117647058827			-0.17708333333333331	-0.1416666666666666	0.032352941176470584	0.13529411764705868	0.07291666666666674	-0.05294117647058827
-0.04999999999999993			-0.17708333333333337	-0.1483333333333332	0.032352941176470584	0.13529411764705868	0.08125000000000004	-0.04999999999999993
-0.039705882352941035			-0.18333333333333324	-0.1416666666666666	0.04264705882352937	0.1352941176470589	0.08749999999999991	-0.039705882352941035
-0.03676470588235292			-0.19166666666666676	-0.1449999999999999	0.030882352941176472	0.12647058823529422	0.10625000000000007	-0.03676470588235292
-0.019117647058823573			-0.19583333333333353	-0.15499999999999992	0.032352941176470584	0.11029411764705888	0.11875000000000002	-0.019117647058823573
-0.004411764705884889			-0.19166666666666676	-0.1466666666666665	0.05147058823529427	0.0882352941176473	0.1312500000000002	-0.004411764705884889
0.01176470588235301			-0.18125000000000002	-0.1366666666666666	0.06029411764705894	0.07352941176470595	0.12916666666666665	0.01176470588235301
0.03088235294117636			-0.17708333333333326	-0.1299999999999999	0.08235294117647063	0.061764705882353055	0.14375000000000016	0.03088235294117636
0.030882352941176472			-0.1645833333333332	-0.10666666666666669	0.08676470588235297	0.05882352941176461	0.1375000000000003	0.030882352941176472
0.04705882352941171			-0.1479166666666668	-0.10166666666666668	0.07352941176470595	0.05294117647058827	0.14375000000000016	0.04705882352941171
0.05735294117647072			-0.1479166666666668	-0.11166666666666658	0.07647058823529418	0.04264705882352926	0.15416666666666679	0.05735294117647072
0.07205882352941195			-0.09583333333333344	-0.12499999999999978	0.0911764705882353	0.04264705882352948	0.15000000000000013	0.07205882352941195
0.0794117647058824			-0.06666666666666676	-0.10333333333333328	0.08529411764705863	0.045588235294117596	0.15208333333333335	0.0794117647058824
0.07794117647058829			-0.027083333333333348	-0.10166666666666657	0.07647058823529396	0.03235294117647047	0.1479166666666668	0.07794117647058829
0.0794117647058824			0.01666666666666672	-0.09666666666666668	0.05882352941176461	0.03676470588235292	0.15000000000000002	0.0794117647058824
0.08235294117647052			0.04791666666666661	-0.08833333333333326	0.05441176470588227	0.0132352941176469	0.1312500000000001	0.08235294117647052
0.08382352941176485			0.06666666666666676	-0.10166666666666646	0.06764705882352928	0.002941176470588225	0.11041666666666672	0.08382352941176485
0.07499999999999996			0.09583333333333355	-0.08833333333333337	0.07794117647058829	-0.010294117647058787	0.07708333333333317	0.07499999999999996
0.07647058823529418			0.09583333333333355	-0.08499999999999996	0.07794117647058829	-0.01764705882352935	0.06875000000000009	0.07647058823529418
0.07500000000000018			0.08749999999999991	-0.07666666666666655	0.08823529411764708	-0.0352941176470587	0.08125000000000004	0.07500000000000018
0.07500000000000007			0.07708333333333339	-0.06833333333333336	0.08970588235294119	-0.03235294117647047	0.08124999999999993	0.07500000000000007
0.06323529411764706			0.06875000000000009	-0.07666666666666677	0.09558823529411764	-0.038235294117647034	0.07499999999999996	0.06323529411764706
0.0691176470588235			0.06874999999999998	-0.06833333333333336	0.08823529411764708	-0.044117647058823484	0.06041666666666656	0.0691176470588235
0.07499999999999984			0.06458333333333333	-0.07499999999999996	0.08676470588235297	-0.04558823529412025	0.06666666666666654	0.07499999999999984
0.07794117647058796			0.04791666666666661	-0.06833333333333347	0.08529411764705896	-0.03235294117647025	0.04791666666666672	0.07794117647058796
0.0808823529411764			0.03125	-0.07666666666666677	0.07500000000000007	-0.0132352941176469	0.058333333333333126	0.0808823529411764
0.07058823529411773			0.018749999999999933	-0.07000000000000006	0.07647058823529407	-0.017647058823529238	0.0625	0.07058823529411773
0.055882352941176716			-0.018750000000000044	0.036666666666666514	0.0691176470588235	-0.023529411764705688	0.04166666666666674	0.055882352941176716
0.06323529411764728			-0.02083333333333348	0.04166666666666663	0.0808823529411764	-0.020588235294117574	0.029166666666666674	0.06323529411764728
0.0676470588235295			-0.02083333333333337	0.021666666666666612	0.07499999999999996	-0.02941176470588247	0.04375000000000007	0.0676470588235295
0.07352941176470595			-0.029166666666666674	0.019999999999999907	0.08235294117647052	-0.032352941176470695	0.03541666666666654	0.07352941176470595
0.08676470588235308			-0.05833333333333324	0.011666666666666714	0.08235294117647052	-0.026470588235293913	0.03541666666666676	0.08676470588235308
0.08235294117647063			-0.06458333333333321	-0.010000000000000009	0.08235294117647052	-0.02499999999999991	0.022916666666666696	0.08235294117647063
0.07352941176470584			-0.07500000000003423	-0.018333333333333424	0.08088235294117652	-0.01764705882352935	-0.008333333333333415	0.07352941176470584
0.06764705882352917			-0.08541666666666659	-0.018333333333333424	0.08529411764705863	0.004411764705882448	-0.014583333333333504	0.06764705882352917
0.04117647058823526			-0.10416666666666674	-0.011666666666666825	0.06617647058823517	0.02499999999999991	-0.010416666666666852	0.04117647058823526
0.03088235294117636			-0.11875000000000002	-0.0050000000000000044	0.057352941176470495	0.025000000000000022	-0.018749999999999933	0.03088235294117636
0.008823529411764897			-0.12916666666666654	0.00666666666666671		0.03529411764705881	-0.014583333333333282	0.008823529411764897
-0.0117647058823529			-0.13541666666666663	0.0183333333333332		0.04117647058823526	-0.012500000000000178	-0.0117647058823529
-0.027941176470588247			-0.14375000000000016	0.011666666666666603		0.04117647058823526	-0.006250000000000089	-0.027941176470588247
-0.03970588235294126			-0.14166666666666672	0.02833333333333332		0.03676470588235303	0.002083333333333215	-0.03970588235294126
-0.04264705882353702			-0.15625000000011346	0.053333333333333344		0.038235294117647034	-2.220446049250313e-16	-0.04264705882353702
-0.05588235294117627			-0.1437500000000002	0.07333333333333336		0.0470588235294116	-0.004166666666666652	-0.05588235294117627
-0.055882352941176605			-0.15416666666666679	0.07999999999999985		0.057352941176470607	-0.02708333333333346	-0.055882352941176605
-0.05147058823529416			-0.15208333333333324	0.09666666666666668		0.06176470588235283	-0.014583333333333393	-0.05147058823529416
-0.04852941176470604			-0.14791666666666675	0.1100000000000001		0.08235294117647074	-0.002083333333333437	-0.04852941176470604
-0.04558823529411771			-0.1520833333333334	0.1150000000000001		0.08382352941176485	-0.006250000000000089	-0.04558823529411771
-0.026470588235294246			-0.1479166666666667	0.1266666666666667		0.10294117647058831	-0.02083333333333326	-0.026470588235294246
-0.025000000000000133			-0.13750000000000012	0.15666666666666684		0.1117647058823531	-0.022916666666666696	-0.025000000000000133
-0.025000000000000133			0.05416666666666681	0.15166666666666684		0.11911764705882355	-0.025000000000000022	-0.025000000000000133
-0.014705882352941346			0.07500000000000007	0.14500000000000013		0.1132352941176471	-0.029166666666666563	-0.014705882352941346
-0.0117647058823529			0.08958333333333346	0.15166666666666684		0.11176470588235299	-0.027083333333333237	-0.0117647058823529
-0.020588235294117574			0.08333333333333337	0.15000000000000013		0.1132352941176471	-0.039583333333333304	-0.020588235294117574
-0.027941176470588247			0.07708333333333328	0.15333333333333343		0.11911764705882344	-0.04791666666666672	-0.027941176470588247
-0.02941176470588236			0.06874999999999987	0.15000000000000024		0.13235294117647056	-0.043749999999999956	-0.02941176470588236
-0.032352941176470695			0.05833333333333324	0.16166666666666685		0.14852941176470602	-0.039583333333333526	-0.032352941176470695
-0.030882352941176583			0.054166666666666585	0.15166666666666684		0.14411764705882357	-0.043749999999999845	-0.030882352941176583
-0.04117647058824568			0.03125000000000011	0.16000000000000003		0.14117647058823535	-0.03333333333333344	-0.04117647058824568
-0.04117647058823526			0.025000000000000133	0.16500000000000015		0.125	-0.027083333333333348	-0.04117647058823526
-0.04117647058823515			0.004166666666666763	0.18333333333333335		0.12500000000000022	-0.018749999999999933	-0.04117647058823515
-0.03529411764705859			-0.03958333333333319	0.17833333333333334		0.1250000000000001	-0.012499999999999845	-0.03529411764705859
-0.02499999999999991			-0.05208333333333326	0.16333333333333355		0.11617647058823544	-0.014583333333328171	-0.02499999999999991
-0.022058823529411686			-0.06666666666666654	0.16000000000000014		0.1029411764705882	0.0	-0.022058823529411686
-0.020588235294117685			-0.07291666666666674	0.13500000000000012		0.09264705882352953	0.01666666666666672	-0.020588235294117685
-0.004411764705882226			-0.09375000000000011	0.13000000000000012		0.0897058823529413	0.0375000000000002	-0.004411764705882226
-0.008823529411764564			-0.11666666666662504	0.13		0.08676470588235319	0.04999999999999993	-0.008823529411764564
-0.0014705882352941124			-0.1291666666666666	0.1183333333333334		0.08235294117647074	0.04791666666666661	-0.0014705882352941124
0.00588235294117645			-0.16041666666666665	0.1166666666666667		0.06617647058823539	0.06458333333333333	0.00588235294117645
0.010294117647058898			-0.17291666666666672	0.11666666666666659		0.05441176470588249	0.07291666666666674	0.010294117647058898
0.01176470588235301			-0.17916666666666664	0.10833333333333317		0.055882352941176605	0.060416666666666674	0.01176470588235301
0.010294117647058787			-0.18958333333333344	0.11999999999999977		0.03382352941176481	0.05833333333333335	0.010294117647058787
0.026470588235294024			-0.20208333333333334	0.1283333333333333		0.026470588235294246	0.04791666666666683	0.026470588235294024
0.032352941176470584			-0.06874999999999987	0.1383333333333332		0.020588235294117796	0.054166666666666696	0.032352941176470584
0.04852941176470593			-0.06458333333333321	0.1499999999999999		0.020588235294117685	0.06041666666666656	0.04852941176470593
0.06617647058823528			-0.05624999999999991	0.1466666666666665		0.014705882352941235	0.04583333333333317	0.06617647058823528
0.07500000000000018			-0.04166666666666663	0.1466666666666666		0.02941176470588236	0.022916666666666696	0.07500000000000018
0.08529411764705896			-0.025000000000000022	0.1333333333333333		0.030882352941176583	0.004166666666666652	0.08529411764705896
0.10735294117647054			-0.022916666666666807	0.15166666666666662		0.03088235294117636	0.008333333333333415	0.10735294117647054
0.13235294117647078			-0.008333333333333304	0.15999999999999992		0.022058823529411797	-0.02083333333333326	0.13235294117647078
0.14264705882352946			-0.012500000000000067	0.16499999999999992		0.010294117647058787	-0.04166666666666663	0.14264705882352946
0.138235294117647			0.0	0.16000000000000003		0.004411764705882337	-0.04583333333333328	0.138235294117647
0.14264705882352957			-0.012499999999999956	0.16166666666666674		0.007352941176470562	-0.04583333333333324	0.14264705882352957
0.13970588235294124			0.002083333333333326	0.15666666666666673		0.008823529411764675	-0.04166666666666663	0.13970588235294124
0.13382352941176479			-0.006250000000000089	0.14833333333333343		0.010294117647058787	-0.03750000000000009	0.13382352941176479
0.11323529411764721			-0.022916666666666585	0.15000000000000013		-0.008823529411764675	-0.04583333333333317	0.11323529411764721
0.10882352941176465			-0.02499999999999991	0.12499999999999989		-0.0014705882352940014	-0.04583333333333339	0.10882352941176465
0.10147058823529409			-0.01666666666666672	0.10333333333333306		-0.004411764705882226	-0.04166666666666663	0.10147058823529409
0.09264705882352964			-0.01041666666666663	0.09666666666666657		0.010294117647058898	-0.03125000000000022	0.09264705882352964
0.09411764705882364			-0.008333333333333193	0.09166666666666656		0.011764705882353121	-0.03958333333333319	0.09411764705882364
0.08529411764705896			-0.014583333333333393	0.07166666666666655		0.004411764705882337	-0.04791666666666482	0.08529411764705896
0.10441176470588243			-0.029166666666666563	0.05999999999999983		0.010294117647058787	-0.04999999999999982	0.10441176470588243
0.1117647058823531			-0.04166666666666674	0.04833333333333323		0.01176470588235301	-0.029166666666666452	0.1117647058823531
0.10735294117647065			-0.04791666666666661	0.03833333333333311		0.016176470588235348	-0.020833333333333037	0.10735294117647065
0.11911764705882344			-0.050000000000000044	0.039999999999999925		0.01764705882352946	-0.014583333333333393	0.11911764705882344
0.12205882352941178			-0.04375000000000007	0.025000000000000022		0.013235294117647123	0.02083333333333315	0.12205882352941178
0.11323529411764721			-0.039583333333333304	0.013333333333333308		0.032352941176470584	0.03125	0.11323529411764721
0.11617647058823533			-0.04166666666666663	0.010000000000000009		0.03676470588235303	0.04791666666666661	0.11617647058823533
0.11029411764705899			-0.027083333333333348	0.004999999999999671		0.039705882352941146	0.0625	0.11029411764705899
0.10882352941176465			-0.027083333333333348	0.0066666666666664876		0.04558823529411771	0.08541666666666659	0.10882352941176465
0.08676470588235297			0.012500000000000178	0.011666666666666381		0.06470588235294117	0.09166666666666679	0.08676470588235297
0.08676470588235285			0.027083333333333237	0.013333333333333197		0.06470588235294128	0.09375000000000011	0.08676470588235285
0.09411764705882364			0.04375000000000007	0.006666666666666599		0.07647058823529418	0.11041666666666661	0.09411764705882364
0.08676470588235308			0.08333333333333326	0.006666666666666599		0.07352941176470573	0.13124999999999987	0.08676470588235308
0.07499999999999996			0.11458333333333359	0.004999999999999893		0.07352941176470595	0.1645833333333333	0.07499999999999996
0.06029411764705872			0.12291666666666656	0.006666666666666599		0.08382352941176463	0.18333333333333324	0.06029411764705872
0.04999999999999993			0.12291666666666667	0.014999999999999791		0.08382352941176452	0.1729166666666666	0.04999999999999993
0.04852941176470593			0.11458333333333348	0.023333333333333206		0.08235294117647063	0.18125000000000002	0.04852941176470593
0.039705882352941146			0.125	0.0183333333333332		0.09558823529411764	0.17708333333333326	0.039705882352941146
0.050000000000000044			0.09791666666666676	0.014999999999999791		0.10588235294117654	0.18541666666666667	0.050000000000000044
0.06176470588235283			0.09583333333333333	0.02833333333333332		0.09852941176470587	0.18541666666666667	0.06176470588235283
0.06470588235294117			0.09375000000000022	0.026666666666666505		0.1029411764705882	0.20416666666666672	0.06470588235294117
0.08529411764705885			0.08749999999999991	0.029999999999999805		0.09558823529411775	0.22499999999999998	0.08529411764705885
0.09117647058823541			0.08958333333333335	0.029999999999999916		0.0808823529411764	0.21458333333333346	0.09117647058823541
0.10588235294117654			0.08749999999999991	0.029999999999999805		0.08529411764705874	0.23541666666666672	0.10588235294117654
0.11911764705882355			0.07291666666666674	0.03833333333333322		0.0779411764705884	0.2333333333333334	0.11911764705882355
0.12941176470588245			0.05208333333333326	0.02833333333333332		0.07352941176470595	0.2270833333333333	0.12941176470588245
0.14264705882352935			0.04791666666666661	0.02833333333333332		0.08970588235294119	0.22291666666666676	0.14264705882352935
0.1602941176470587			0.060416666666666785	0.019999999999999907		0.06617647058823539	0.2333333333333334	0.1602941176470587
0.17794117647058816			0.08958333333333346	0.013333333333333197		0.06029411764705894	0.22291666666666687	0.17794117647058816
0.17647058823529427			0.11875000000000002	0.006666666666666599		0.048529411764706154	0.1937500000000002	0.17647058823529427
0.17499999999999982			0.10208333333333341	0.01666666666666672		0.04117647058823526	0.19166666666666665	0.17499999999999982
0.18970588235294106			0.08541666666666681	0.011666666666666603		0.04558823529411771	0.17708333333333326	0.18970588235294106
0.1808823529411765			0.09166666666666667	0.023333333333333317		0.02352941176470602	0.16249999999999976	0.1808823529411765
0.1823529411764706			0.07916666666666672	0.03166666666666673		0.030882352941176583	0.14374999999999982	0.1823529411764706
0.1794117647058826			0.039583333333333415	0.04166666666666663		0.027941176470588247	0.13124999999999998	0.1794117647058826
0.1794117647058825			0.02708333333333346	0.03833333333333333		0.02352941176470591	0.12083333333333346	0.1794117647058825
0.17205882352941193			0.018749999999999933	0.030000000000000027		0.025000000000000133	0.12916666666666665	0.17205882352941193
0.1676470588235297			-0.004166666666666763	0.04666666666666652		0.032352941176470695	0.13124999999999976	0.1676470588235297
0.18235294117647083			-0.029166666666666674	0.04499999999999993		0.03382352941176481	0.12916666666666676	0.18235294117647083
0.1779411764705885			-0.043749999999999845	0.036666666666666625		0.04264705882352926	0.10833333333333339	0.1779411764705885
0.16470588235294137			-0.058333333333333126	0.03499999999999981		0.038235294117647145	0.11458333333333337	0.16470588235294137
0.1573529411764707			-0.06666666666666654	0.029999999999999805		0.020588235294117574	0.11041666666666683	0.1573529411764707
0.14264705882352957			-0.06874999999999987	0.023333333333333317		0.026470588235294135	0.09583333333333344	0.14264705882352957
0.12205882352941189			-0.08541666666666659	0.036666666666666625		0.03529411764705892	0.09375000000000011	0.12205882352941189
0.09852941176470598			-0.08958333333333324	0.043333333333333335		0.032352941176470806	0.10000000000000009	0.09852941176470598
0.10147058823529431			-0.10624999999999996	0.05500000000000005		0.032352941176470695	0.08750000000000013	0.10147058823529431
0.09558823529411786			-0.10416666666666674	0.056666666666666754		0.0338235294117647	0.07291666666666674	0.09558823529411786
0.07352941176470595			-0.11666666666666681	0.053333333333333344		0.03676470588235292	0.0708333333333333	0.07352941176470595
0.07205882352941195			-0.11250000000000004	0.05166666666666675		0.039705882352941146	0.07708333333333339	0.07205882352941195
0.06029411764705883			-0.12083333333333335	0.036666666666666736		0.04852941176470571	0.08541666666666681	0.06029411764705883
0.05147058823529416			-0.10833333333333339	0.0249999999999998		0.04852941176470582	0.09583333333333344	0.05147058823529416
0.057352941176470607			-0.11250000000000016	0.013333333333333197		0.05294117647058838	0.11249999999999982	0.057352941176470607
0.06470588235294139			-0.11874999999999991	0.013333333333333197		0.05882352941176472	0.14166666666666683	0.06470588235294139
0.06323529411764728			-0.10625000000000007	0.013333333333333197		0.05882352941176472	0.1395833333333334	0.06323529411764728
0.06764705882352962			-0.09375000000000011	0.019999999999999907		0.07647058823529418	0.15208333333333346	0.06764705882352962
0.07500000000000018			-0.08541666666666659	0.014999999999999902		0.08529411764705885	0.15833333333333333	0.07500000000000018
0.07500000000000007			-0.07708333333333328	0.013333333333333308		0.09705882352941186	0.16458333333333341	0.07500000000000007
0.0882352941176473			-0.07500000000000007	0.006666666666666599		0.10000000000000009	0.1708333333333334	0.0882352941176473
0.10735294117647065			-0.08958333333333346	-0.011666666666666603		0.09558823529411753	0.17708333333333337	0.10735294117647065
0.11617647058823533			-0.08958333333333335	-0.013333333333333308		0.09852941176470575	0.18958333333333321	0.11617647058823533
0.11029411764705888			-0.09375	-0.01333333333333353		-0.00588235294117645	0.17500000000000004	0.11029411764705888
0.10000000000000009			-0.10208333333333341	-0.0033333333333325213		-0.013235294117647012	0.18333333333333335	0.10000000000000009
0.09852941176470598			-0.09166666666666667	0.0016666666666664831		-0.014705882352941346	0.1875000000000001	0.09852941176470598
0.08823529411764719			-0.09583333333333333	0.014999999999999791		-0.01764705882352946	0.16874999999999996	0.08823529411764719
0.07205882352941184			-0.09999999999999998	0.0050000000000001155		-0.01764705882352946	0.16249999999999987	0.07205882352941184
0.055882352941176605			-0.10416666666666674	0.009999999999999898		-0.010294117647059009	0.16458333333333308	0.055882352941176605
0.03676470588235303			-0.11250000000000004	-0.008333333333333304		-0.002941176470588225	0.15833333333333321	0.03676470588235303
0.019117647058823684			-0.125	-0.0033333333333332993		-0.004411764705882226	0.1645833333333332	0.019117647058823684
0.014705882352941124			-0.12708333333333333	-0.013333333333333197		0.007352941176470673	0.14375000000000016	0.014705882352941124
0.0117647058823529			-0.12499999999999989	-0.008333333333339629		0.016176470588235348	0.13124999999999998	0.0117647058823529
0.022058823529411797			-0.13750000000000007	-0.011666666666666603		0.026470588235294135	0.12708333333333344	0.022058823529411797
0.013235294117647012			-0.14791666666666659	-0.0050000000000000044		0.02941176470588225	0.12291666666666667	0.013235294117647012
0.010294117647058787			-0.15625	-0.01000000000000012		0.03382352941176481	0.11250000000000004	0.010294117647058787
0.00588235294117645			-0.16666666666666663	-0.01333333333333342		0.03529411764705892	0.11875000000000002	0.00588235294117645
-0.0014705882352942234			-0.17708333333333337	-0.01000000000000012		0.032352941176470695	0.12083333333333324	-0.0014705882352942234
0.002941176470588003			-0.18541666666666667	-0.018333333333333313		0.030882352941176583	0.11041666666666672	0.002941176470588003
0.007352941176470673			-0.1958333333333332	-0.01666666666666672		0.03676470588235303	0.09166666666666667	0.007352941176470673
0.002941176470588336			-0.21666666666666662	-0.030000000000000027		0.026470588235294135	0.07291666666666652	0.002941176470588336
0.008823529411764564			-0.2312499999999999	0.03333333333333344		0.01764705882352946	0.07291666666666663	0.008823529411764564
-0.0014705882352943345			-0.23750000000000004	0.04166666666666652		0.013235294117647123	0.07291666666666663	-0.0014705882352943345
-0.016176470588235237			-0.2375	0.053333333333333344		0.016176470588235237	0.06458333333333333	-0.016176470588235237
-0.02205882352941191			-0.24791666666666673	0.06499999999999995		0.020588235294117574	0.06666666666666665	-0.02205882352941191
-0.03382352941176481			-0.22916666666666663	0.07166666666666655		0.026470588235294246	0.06875000000000009	-0.03382352941176481
-0.04852941176470604			-0.2354166666666665	0.08333333333333326		0.02794117647058847	0.04583333333333339	-0.04852941176470604
-0.06323529411764706			-0.23958333333333331	0.09499999999999975		0.03382352941176492	0.03749999999999998	-0.06323529411764706
-0.0676470588235294			-0.25625	0.10833333333333317		0.044117647058823706	0.03333333333333344	-0.0676470588235294
-0.07941176470588251			-0.24999999999999994	0.11166666666666647		0.06176470588235283	0.016666666666666607	-0.07941176470588251
-0.09264705882353128			-0.24999999999999994	0.11166666666666647		0.07647058823529429	0.012500000000000067	-0.09264705882353128
-0.10588235294117654			-0.21875	0.10833333333333317		0.09117647058823519	0.01458333333333317	-0.10588235294117654
-0.11029411764705888			-0.21875000000000006	0.11499999999999988		0.08823529411764697	0.008333333333333415	-0.11029411764705888
-0.12794117647058822			-0.2020833333333334	0.12833333333333308		0.11176470588235288	0.012499999999999956	-0.12794117647058822
-0.12794117647058834			-0.18541666666666667	0.1449999999999998		0.12205882352941166	0.02083333333333337	-0.12794117647058834
-0.13088235294117645			-0.20000000000000007	0.15166666666666662		0.13235294117647078	0.018750000000000044	-0.13088235294117645
-0.12352941176470589			-0.18333333333333346	0.16333333333333333		0.12794117647058845	0.027083333333333237	-0.12352941176470589
-0.12058823529411766			-0.19583333333333341	0.16166666666666674		0.12647058823529433	0.010416666666666852	-0.12058823529411766
-0.10588235294117654			-0.18333333333333335	0.15833333333333321		0.1352941176470589	0.008333333333333415	-0.10588235294117654
-0.10441176470588243			-0.18125000000000002	0.17166666666666652		0.13970588235294112	0.002083333333333437	-0.10441176470588243
-0.09117647058823541			-0.1958333333333333	0.17999999999999994		0.1470588235294117	0.004166666666666652	-0.09117647058823541
-0.08235294117647074			-0.18125000000000002	0.17833333333333323		0.1470588235294117	0.004166666666666763	-0.08235294117647074
-0.08529411764705896			-0.18125000000000002	0.1683333333333331		0.14117647058823524	0.027083333333333126	-0.08529411764705896
-0.07205882352941184			-0.15833333333333321	0.16999999999999982		0.14264705882352935	0.03124999999999989	-0.07205882352941184
-0.07352941176470584			-0.1625000000000001	0.17166666666666658		0.136764705882353	0.05208333333333337	-0.07352941176470584
-0.07205882352941195			-0.16041666666666676			0.14558823529411757	0.06666666666666687	-0.07205882352941195
-0.055882352941176716			-0.15208333333333335			0.15588235294117636	0.06458333333333344	-0.055882352941176716
-0.042647058823529704			-0.15000000000000013			0.16617647058823526	0.06875000000000009	-0.042647058823529704
-0.03970588235294126			-0.16666666666666652			0.1705882352941176	0.08541666666666659	-0.03970588235294126
-0.038235294117647145			-0.16875000000000007			0.1794117647058825	0.10624999999999996	-0.038235294117647145
-0.04852941176470593			-0.1729166666666666			0.18529411764705872	0.12291666666666656	-0.04852941176470593
-0.04117647058823526			-0.16875000000000007			0.18382352941176494	0.14375000000000016	-0.04117647058823526
-0.039705882352941035			-0.16875000000000023			0.18970588235294117	0.14374999999999982	-0.039705882352941035
-0.03529411764705881			-0.1708333333333335			0.19705882352941184	0.15416666666666667	-0.03529411764705881
-0.03970588235294126			-0.17708333333333326			0.18970588235294128	0.17500000000000027	-0.03970588235294126
-0.04264705882352937			-0.1770833333333332			0.18823529411764717	0.19583333333333341	-0.04264705882352937
-0.04558823529411771			-0.17916666666666659			0.17499999999999993	0.2020833333333334	-0.04558823529411771
-0.04117647058823526			-0.1791666666666667			0.16764705882352937	0.2104166666666668	-0.04117647058823526
-0.03676470588235303			-0.18749999999999994			0.16029411764705892	0.20624999999999993	-0.03676470588235303
-0.03235294117647047			-0.17083333333333334			0.15588235294117636	0.19166666666666665	-0.03235294117647047
-0.02941176470588247			-0.17500000000000004			0.15882352941176459	0.18125000000000002	-0.02941176470588247
-0.03970588235294126			-0.16041666666666676			0.1558823529411767	0.1708333333333334	-0.03970588235294126
-0.04705882352941193			-0.1479166666666668			0.16470588235294137	0.14791666666666659	-0.04705882352941193
-0.04558823529411771			-0.12708333333333355			0.16176470588235303	0.1166666666666667	-0.04558823529411771
-0.05441176470588249			-0.13333333333333353			0.15441176470588258	0.09999999999999998	-0.05441176470588249
-0.04558823529411782			-0.13750000000000007			0.17647058823529427	0.07500000000000007	-0.04558823529411782
-0.04558823529411782			-0.11249999999999993			0.18676470588235294	0.050000000000000155	-0.04558823529411782
-0.032352941176470806			-0.10000000000000009			0.20000000000000007	0.02083333333333326	-0.032352941176470806
-0.036764705882353255			-0.09166666666666679			0.19558823529411762	0.004166666666666652	-0.036764705882353255
-0.03676470588235292			-0.06666666666666654			0.19411764705882362	-0.014583333333333282	-0.03676470588235292
-0.055882352941176605			-0.06458333333333344			0.19705882352941184	-0.03125	-0.055882352941176605
-0.05441176470588238			-0.05625000000000002			0.18970588235294128	-0.02083333333333326	-0.05441176470588238
-0.06911764705882373			-0.03541666666666676			0.17941176470588238	-0.033333333333333215	-0.06911764705882373
-0.0911764705882353			-0.039583333333333304			0.18235294117647083	-0.04375000000000007	-0.0911764705882353
-0.09264705882352964			-0.03333333333333344			0.17647058823529427	-0.05625000000000013	-0.09264705882352964
-0.10441176470588243			-0.027083333333333348			0.17941176470588238	-0.054166666666666696	-0.10441176470588243
-0.1117647058823531			-0.02083333333333337			0.17352941176470604	-0.043749999999999956	-0.1117647058823531
-0.11911764705882366			-0.010416666666666519			0.16911764705882348	-0.04166666666666652	-0.11911764705882366
-0.12794117647058834			-0.012499999999999845			0.16029411764705892	-0.03541666666668751	-0.12794117647058834
-0.13088235294117656			-0.025000000000000022			0.14117647058823546	-0.039583333333333304	-0.13088235294117656
-0.15147058823529425			-0.01666666666666683			0.13676470588235323	-0.03749999999999998	-0.15147058823529425
-0.16323529411764703			-0.01041666666666674			0.12647058823529433	-0.039583333333333304	-0.16323529411764703
-0.16764705882352937			-0.006250000000000089			0.11911764705882366	-0.03750000000000009	-0.16764705882352937
-0.17500000000000004			-0.014583333333333282			0.09852941176470598	-0.03541666666666665	-0.17500000000000004
-0.17794117647058827			0.004166666666666541			0.09558823529411764	-0.04791666666666661	-0.17794117647058827
-0.17794117647058827			0.033333333333333326			0.07647058823529407	-0.03750000000000009	-0.17794117647058827
-0.18676470588235294						0.06470588235294128	-0.03958333333334639	-0.18676470588235294
-0.18823529411764706						0.04558823529411771	-0.043749999999999956	-0.18823529411764706
-0.19558823529411762						0.044117647058823484	-0.04583333333333328	-0.19558823529411762
-0.20147058823529418						0.026470588235294135	-0.03541666666666665	-0.20147058823529418
-0.18676470588235283							-0.039583333333333304	-0.18676470588235283
-0.1808823529411765							-0.04166666666666663	-0.1808823529411765
-0.17941176470588227							-0.03750000000000009	-0.17941176470588227
-0.18382352941176472							-0.025000000000000022	-0.18382352941176472
-0.1941176470588235							-0.01458333333333317	-0.1941176470588235
-0.18676470588235305							-0.006249999999999867	-0.18676470588235305
-0.17794117647058827							-0.002083333333333326	-0.17794117647058827
-0.16176470588235303							0.004166666666666652	-0.16176470588235303
-0.15441176470588247							0.010416666666666519	-0.15441176470588247
-0.16323529411764715							0.012500000000000067	-0.16323529411764715
-0.1573529411764707							0.022916666666666585	-0.1573529411764707
-0.16029411764705903							0.02499999999999991	-0.16029411764705903
-0.15588235294117658							0.018749999999999933	-0.15588235294117658
-0.1470588235294119							0.014583333333333393	-0.1470588235294119
-0.14411764705882357							0.012499999999999956	-0.14411764705882357
-0.135294117647059							0.02083333333333326	-0.135294117647059
-0.12647058823529433							0.03125000000000011	-0.12647058823529433
-0.10588235294117676							0.04166666666666663	-0.10588235294117676
-0.0911764705882353							0.04583333333333339	-0.0911764705882353
-0.08382352941176474							0.05208333333333348	-0.08382352941176474
-0.06911764705882373							0.060416666666666674	-0.06911764705882373
-0.050000000000000044							0.07291666666666674	-0.050000000000000044
-0.04264705882352948								-0.04264705882352948
-0.03970588235294137								-0.03970588235294137
-0.02352941176470591								-0.02352941176470591
-0.030882352941176583								-0.030882352941176583
-0.032352941176470584								-0.032352941176470584
-0.032352941176470584								-0.032352941176470584
-0.030882352941176583								-0.030882352941176583
-0.0235294117647058								-0.0235294117647058
-0.027941176470588136								-0.027941176470588136
-0.026470588235294024								-0.026470588235294024
-0.022058823529411797								-0.022058823529411797
-0.0235294117647058								-0.0235294117647058
-0.030882352941176472								-0.030882352941176472
								-0.09038461538461517
								-0.09615384615384615
								-0.1019230769230769
								-0.10961538461538434
								-0.1269230769230768
								-0.13269230769230755
								-0.13269230769230744
								-0.13076923076923053
								-0.13461538461538458
								-0.12115384615384617
								-0.12115384615384595
								-0.11923076923076925
								-0.08846153846153826
								-0.08076923076923048
								-0.08461538461538443
								0.007692307692307665
								0.02499999999999991
								0.019230769230769273
								0.034615384615384714
								0.04615384615384621
								0.059615384615384626
								0.06923076923076943
								0.06730769230769251
								0.061538461538461764
								0.055769230769230904
								0.04423076923076941
								0.0673076923076924
								0.07307692307692326
								0.07115384615384612
								0.08653846153846156
								0.09038461538461551
								0.09423076923076934
								0.1000000000000002
								0.10769230769230775
								0.10384615384615381
								0.09615384615384615
								0.08846153846153848
								0.06346153846153846
								0.05769230769230782
								0.05769230769230782
								0.05769230769230771
								0.04038461538461546
								0.028846153846153744
								0.019230769230769273
								-0.005769230769230971
								-0.009615384615384803
								-0.007692307692307665
								-0.023076923076923106
								-0.013461538461538636
								-0.01153846153846172
								-0.02692307692307705
								-0.025000000000000133
								-0.030769230769230882
								-0.02692307692307705
								-0.034615384615384714
								-0.044230769230769296
								-0.05192307692307696
								-0.03653846153846152
								-0.028846153846153855
								0.06153846153846154
								0.07499999999999984
								0.09038461538461506
								0.1038461538461537
								0.12115384615384617
								0.15000000000000002
								0.17307692307692302
								0.21730769230769215
								0.22884615384615392
								0.223076923076923
								0.22884615384615387
								0.2326923076923076
								0.2096153846153846
								0.2019230769230767
								0.18653846153846138
								0.18269230769230765
								0.17115384615384616
								0.16923076923076918
								0.1461538461538462
								0.12115384615384628
								0.1346153846153847
								0.12307692307692297
								0.10961538461538456
								0.09615384615384615
								0.0903846153846154
								0.06923076923076932
								0.07692307692307698
								0.0673076923076924
								0.07115384615384623
								0.07115384615384623
								0.06346153846153868
								0.07115384615384612
								0.08461538461538465
								0.09038461538461551
								0.09038461538461551
								0.09615384615384637
								0.10384615384615381
								0.12115384615384617
								0.1346153846153847
								0.13076923076923075
								0.14423076923076927
								0.14230769230769225
								0.15384615384615385
								0.16730769230769227
								0.17499999999999993
								0.16923076923076918
								0.16923076923076918
								0.16346153846153855
								0.16153846153846163
								0.15384615384615397
								0.148076923076923
								0.15384615384615385
								0.14038461538461522
								0.12307692307692297
								0.13269230769230778
								0.11538461538461542
								0.10576923076923062
								0.09423076923076912
								0.08653846153846134
								-0.10961538461538456
								-0.1211538461538754
								-0.1384615384615384
								-0.16923076923076907
								-0.17692307692307674
								-0.19230769230766614
								-0.2057692307692306
								-0.22115384615384615
								-0.2288461538461538
								-0.21153846153846156
								-0.22115384615384615
								-0.1923076923076923
								-0.1596153846153846
								-0.13461538461544592
								-0.12115384615384617
								-0.10576923076923062
								-0.09615384615384615
								0.1057692307692305
								0.12307692307692297
								0.1230769230769232
								0.11153846153846159
								0.09615384615384603
								0.10576923076923073
								0.09807692307692306
								0.09230769230769231
								0.11346153846153828
								0.1038461538461537
								0.09423076923076923
								0.09038461538461529
								0.08269230769230751
								0.017307692307692357
								0.0346153846153846
								-0.059615384615384626
								-0.05384615384615399
								-0.04999999999999982
								-0.0461538461538461
								-0.05576923076923068
								-0.07884615384615368
								-0.07884615384615379
								-0.08269230769230762
								-0.07884615384615379
								-0.08846153846153848
								-0.10576923076923084
								-0.1134615384615385
								-0.11730769230769234
								-0.11730769230769234
								-0.12307692307692308
								-0.12692307692307692
								-0.12307692307692308
								-0.1365384615384616
								-0.1365384615384616
								-0.1230769230769232
								-0.09615384615384615
								-0.08653846153850084
								-0.06153846153846154
								-0.053846153846153766
								-0.04038461538461546
								-0.050000000000000044
								-0.04807692307692324
								0.15192307692307683
								0.15384615384615374
								0.15384615384615374
								0.14423076923076927
								0.13076923076923075
								0.1365384615384615
								0.12307692307692308
								0.05192307692307674
								0.05576923076923068
								0.044230769230769074
								0.04038461538461524
								0.048076923076922906
								0.07307692307692304
								0.07884615384615379
								0.09423076923076934
								0.09615384615384615
								0.1019230769230769
								0.09038461538461529
								0.08653846153846156
								0.08269230769230762
								0.07115384615384601
								0.059615384615384515
								0.0576923076923076
								0.14249999999999996
								0.13749999999999984
								0.13499999999999995
								0.12624999999999997
								0.10999999999999988
								0.11624999999999996
								0.10999999999999988
								0.10250000000000004
								0.09499999999999997
								0.09125000000000005
								0.0774999999999999
								0.0824999999999999
								0.06874999999999976
								0.05499999999999983
								0.043749999999999845
								0.03249999999999997
								0.03874999999999995
								0.026249999999999885
								0.05874999999999997
								0.07125000000000004
								0.0787500000000001
								0.09000000000000008
								0.10124999999999995
								0.10625000000000018
								0.11375000000000002
								0.12374999999999992
								0.12125000000000008
								0.12750000000000006
								0.13375000000000015
								0.1312500000000001
								0.12124999999999997
								0.12249999999999994
								0.12624999999999997
								0.13124999999999976
								0.13124999999999998
								0.13375000000000004
								0.12875000000000003
								0.12875000000000003
								0.14000000000000012
								0.14125
								0.12874999999999992
								0.11875000000000002
								0.1187499999999998
								0.1200000000000001
								0.11375000000000002
								0.10999999999999999
								0.09499999999999997
								0.09874999999999978
								0.10875000000000001
								0.10250000000000004
								0.11499999999999988
								0.10624999999999996
								0.10250000000000004
								0.09750000000000014
								0.1050000000000001
								0.10124999999999995
								0.10124999999999995
								0.10749999999999993
								0.11499999999999999
								0.11875000000000002
								0.11624999999999996
								0.1200000000000001
								0.11499999999999999
								0.09999999999999987
								0.09875
								0.11124999999999996
								0.10999999999999999
								0.11375000000000013
								0.10125000000000006
								0.11624999999999996
								0.13000000000000012
								0.1362500000000001
								0.1525000000000002
								0.17125000000000007
								0.17624999999999996
								0.18874999999999997
								0.19749999999999995
								0.21624999999999994
								0.2312499999999999
								0.23375000000000007
								0.23749999999999993
								0.24999999999999994
								0.25124999999999986
								0.22625000000000006
								0.22375000000000006
								0.20375
								0.1775000000000001
								0.1562500000000001
								0.1237499999999998
								0.10875000000000001
								0.08624999999999994
								0.07874999999999976
								0.06625000000000003
								0.14499999999999996
								0.14750000000000013
								0.15250000000000008
								0.17874999999999985
								0.19125000000000003
								0.20124999999999987
								0.19874999999999998
								0.2025
								0.20125000000000015
								0.19124999999999992
								0.17375000000000007
								0.17375000000000002
								0.20500000000000013
								0.20875000000000016
								0.21375
								0.20000000000000007
								0.07125000000000015
								0.0787500000000001
								0.09875
								0.11375000000000002
								0.10875000000000001
								0.11375000000000002
								0.11875000000000002
								0.12125000000000008
								0.11999999999999988
								0.11499999999999999
								0.10124999999999995
								0.08124999999999982
								0.05625000000000002
								0.039999999999999925
								0.03499999999999992
								0.022500000000000298
								0.020000000000000018
								0.023749999999999938
								0.023749999999999938
								0.02749999999999997
								0.036250000000000004
								0.03875000000000006
								0.02750000000000019
								0.022499999999999964
								0.02000000000000013
								0.016249999999999987
								0.022500000000000075
								0.02124999999999999
								0.02499999999999991
								0.03374999999999995
								0.04375000000000018
								0.040000000000000036
								0.028750000000000053
								0.016249999999999876
								0.017500000000000182
								0.0012499999999999734
								-0.0012499999999999734
								0.007500000000000062
								0.01750000000000007
								0.023749999999999938
								0.020000000000000018
								0.027500000000000302
								0.02750000000000008
								0.03749999999999998
								0.022500000000000075
								0.028750000000000053
								0.04125000000000012
								0.03874999999999995
								0.03749999999999998
								0.026250000000000107
								0.018750000000000266
								0.015000000000000124
								0.0
								0.01749999999999996
								0.011249999999999871
								0.014999999999999902
								0.006249999999999978
								0.0024999999999998357
								0.003750000000000142
								-1.1102230246251565e-16
								0.011249999999999982
								0.012499999999999956
								0.006250000000000089
								0.0050000000000001155
								0.0024999999999999467
								0.0024999999999999467
								-0.012499999999999956
								-0.025000000000000133
								-0.026250000000000218
								-0.04625000000000001
								-0.043749999999999956
								-0.05249999999999988
								-0.042500000000008184
								-0.02874999999999983
								-0.026250000000000107
								-0.029999999999999916
								-0.03499999999999992
								0.04875000000000007
								0.06874999999999998
								0.07749999999999979
								0.08374999999999988
								0.07499999999999996
								0.07625000000000004
								0.06874999999999998
								0.05624999999999991
								0.03749999999999987
								0.036250000000000004
								0.05750000000000011
								0.06499999999999995
								0.07124999999999992
								0.07750000000000001
								0.08374999999999999
								0.08124999999999993
								0.07125000000000004
								0.08000000000000007
								0.08625000000000005
								0.06249999999999989
								0.06125000000000014
								0.0625
								0.05125000000000002
								0.05499999999999994
								0.04249999999999998
								0.036250000000000004
								0.03249999999999986
								0.020000000000000018
								0.006249999999999978
								-0.007499999999999951
								-0.012499999999999845
								-0.011249999999999871
								-0.012500000000000067
								-0.013749999999999929
								-0.03500000000000003
								-0.038750000000014925
								-0.04874999999999996
								-0.04249999999999998
								-0.03875000000000006
								-0.04125000000000001
								-0.039999999999999925
								-0.02750000000000008
								-0.018750000000000044
								-0.0050000000000000044
								0.0012499999999998623
								0.003749999999999809
								0.00374999999999992
								0.0050000000000000044
								0.006249999999999867
								0.011250000000000093
								0.017500000000000182
								0.02124999999999999
								0.02124999999999988
								0.0249999999999998
								0.029999999999999805
								0.033749999999999836
								0.03874999999999984
								0.05625000000000002
								0.057499999999999996
								0.05500000000000005
								0.053749999999999964
								0.04999999999999993
								0.043749999999999956
								0.030000000000000027
								0.013750000000000151
								0.13541666666666685
								0.11875000000000024
								0.10833333333333339
								0.08333333333333348
								0.0645833333333331
								0.054166666666666474
								0.04791666666666672
								0.033333333333333326
								0.03125
								0.008333333333333304
								-0.05208333333333337
								-0.060416666666666674
								-0.05625000000000002
								-0.06458333333333355
								-0.060416666666666896
								-0.06458333333333355
								-0.05625000000000002
								-0.05208333333333326
								-0.04166666666666674
								-0.04166666666666685
								-0.04583333333333328
								-0.05624999999998302
								-0.0625
								-0.06041666666666656
								-0.06666666666666665
								-0.06666666666666687
								-0.05625000000000002
								-0.05833333333333324
								-0.06874999999999998
								-0.07499999999999996
								-0.07499999999999984
								-0.07500000000000007
								-0.07500000000000007
								-0.07708333333333339
								-0.08333333333333326
								-0.08333333333333326
								-0.10624999999999984
								-0.13958333333333317
								-0.125
								-0.13958333333333328
								-0.1625000000000001
								-0.1729166666666666
								-0.19166666666666665
								-0.20624999999999993
								-0.21041666666666664
								-0.23124999999999996
								-0.24791666666666662
								-0.27291666666666664
								-0.2958333333333335
								-0.30624999999999997
								-0.32499999999999996
								-0.31874999999999987
								-0.32916666666666666
								-0.3166666666666667
								-0.32083333333333325
								-0.31458333333333327
								-0.29374999999999984
								-0.26666666666666655
								-0.23958333333333337
								-0.21875000000000006
								-0.20208333333333328
								-0.18541666666661366
								-0.17916666666666675
								-0.15625000000000022
								-0.14375000000000004
								-0.14375000000002275
								-0.1416666666666666
								-0.1416666666666665
								-0.15624999999999994
								-0.1499999999999998
								-0.14374999999999988
								-0.15416666666666656
								-0.13124999999999998
								-0.10208333333333319
								-0.08958333333333313
								-0.09583333333333333
								-0.07708333333333339
								-0.06666666666671603
								-0.0625
								-0.05208333333333326
								-0.05833333333333324
								-0.056249999999983466
								-0.04166666666666663
								-0.04166666666666663
								-0.03541666666666643
								-0.004166666666666763
								0.027083333333333237
								0.050000000000000044
								0.060416666666666896
								0.060416666666666785
								0.06458333333333344
								0.05625000000000013
								0.05833333333333324
								0.06874999999999998
								0.0708333333333333
								0.0708333333333333
								0.0687500000000002
								0.07291666666666674
								0.08750000000000002
								0.10208333333333341
								0.11875000000000013
								0.14583333333333337
								0.15833333333333333
								0.15833333333333333
								0.15416666666666656
								0.14583333333333326
								0.14583333333333337
								0.13333333333333341
								0.15208333333333346
								0.16041666666666676
								0.15833333333333344
								0.16458333333333353
								0.16666666666666674
								0.15625
								0.14166666666666672
								0.1479166666666667
								0.14583333333333326
								0.14375000000000004
								0.1395833333333334
								0.15416666666666667
								0.15000000000000002
								0.15000000000000002
								0.15000000000000002
								0.16041666666666665
								0.16666666666666674
								0.1708333333333335
								0.17291666666666672
								0.16041666666666676
								0.15416666666666667
								0.1562500000000001
								0.1479166666666668
								0.13750000000000007
								0.11041666666666672
								0.08958333333333324
								0.07708333333333339
								0.05833333333333335
								0.04583333333333328
								0.033333333333333326
								0.022916666666666363
								0.022916666666666585
								0.008333333333333304
								2.0227e-320
								0.002083333333333548
								0.0062500000000002
								0.008333333333333304
								0.02708333333333346
								0.05208333333333326
								0.07083333333333341
								0.08333333333333337
								0.1020833333333333
								0.09583333333333333
								0.1020833333333333
								0.11875000000000002
								0.13750000000000007
								0.15416666666666679
								0.13750000000000018
								0.12083333333333346
								0.11458333333333337
								0.09166666666666667
								0.0708333333333333
								0.043749999999999845
								0.037499999999999756
								0.03749999999999987
								0.03541666666666665
								0.018750000000000155
								0.010416666666666852
								0.004166666666666763
								-0.006250000000000089
								-0.004166666666666763
								-0.018750000000000044
								-0.022916666666666585
								-0.022916666666666807
								-0.025000000000000133
								-0.03333333333333355
								-0.018749999999999933
								0.002083333333333437
								0.006250000000000089
								0.01666666666666672
								0.02499999999999991
								0.039583333333333526
								0.05625000000000013
								0.05208333333333326
								0.06666666666666665
								0.06666666666666676
								0.07499999999999996
								0.054166666666666585
								0.03541666666666665
								0.008333333333333304
								0.004166666666666652
								0.008333333333333415
								1.1102230246251565e-16
								0.00416666666666643
								0.002083333333333326
								0.016666666666666607
								0.02499999999999991
								0.022916666666666585
								0.025000000000000022
								0.029166666666666674
								0.033333333333333326
								0.04166666666666663
								0.039583333333333415
								0.039583333333333415
								0.04166666666666674
								0.050000000000000044
								0.07291666666666696
								0.07916666666666683
								0.07500000000000007
								0.06458333333333344
								0.05208333333333326
								0.03958333333333319
								0.018749999999999933
								0.01041666666666663
								0.006249999999999978
								-0.01041666666666663
								-0.025000000000000022
								-0.039583333333333304
								-0.03750000000000009
								-0.04166666666666663
								-0.039583333333333415
								-0.029166666666666674
								-0.025000000000000022
								-0.05208333333332403
								-0.043749999999999956
								-0.04999999999999993
								-0.05833333333333335
								-0.045833333333335266
								-0.043749999999999956
								-0.04166666666666663
								-0.04583333333333328
								-0.035416666666666666
								-0.04583333333333328
								-0.04791666666666661
								-0.04166666666666674
								-0.050000000000000044
								-0.05833333333333346
								-0.050000000000000044
								-0.03749999999999998
								-0.03125000000002841
								-0.03749999999999998
								-0.027083333333333237
								-0.022916666666666585
								-0.02083333333333326
								-0.029166666666666563
								-0.03749999999999998
								-0.043749999999999845
								-0.060416666666666674
								-0.07500000000000007
								-0.06874999999999987
								-0.06458333333333344
								-0.05625000000000013
								-0.06666666666666665
								-0.06041666666666656
								-0.03749999999999998
								-0.022916666666666696
								-0.018750000000000155
								-0.002083333333333437
								-0.01041666666666663
								-0.014583333333333282
								-0.008333333333333304
								-0.006249999999999867
								0.006249999999999978
								-0.002083333333333215
								-0.010416666666666519
								-0.01041666666666663
								-0.033333333333333326
								-0.033333333333333326
								-0.045833333333333504
								-0.05208333333333348
								-0.050000000000000044
								-0.05416666666666681
								-0.07499999999999996
								-0.08749999999999991
								-0.09791666666666665
								-0.12083333333333335
								-0.13541666666666674
								-0.13541666666666674
								-0.1479166666666667
								-0.1479166666666667
								-0.15833333333333333
								-0.16041666666666676
								-0.1729166666666665
								-0.18541666666666667
								-0.17708333333333337
								-0.17708333333333337
								-0.17500000000000004
								-0.18333333333333335
								-0.19791666666666663
								-0.20208333333333306
								-0.20208333333333328
								-0.20624999999999988
								-0.21458333333333335
								-0.22083333333333344
								-0.22708333333333341
								-0.22708333333333336
								-0.23541666666666672
								-0.23541666666666683
								-0.23750000000000004
								-0.24791666666666662
								-0.2666666666666666
								-0.2833333333333333
								-0.29166666666666674
								-0.2958333333333334
								-0.2979166666666667
								-0.2749999999999999
								-0.2749999999999999
								-0.2729166666666667
								-0.27499999999999997
								-0.26875000000000004
								-0.28124999999999994
								-0.2833333333335
								-0.2791666666666666
								-0.2791666666666666
								-0.29166666666666674
								-0.2854166666666667
								-0.26666666666666666
								-0.26874999999999993
								-0.2666666666666666
								-0.27291666666666675
								-0.2604166666666667
								-0.25625
								-0.23333333333333334
								-0.22291666666666649
								-0.21250000000000008
								-0.19791666666666674
								-0.17708333333333331
								-0.17708333333333337
								-0.18333333333333324
								-0.19166666666666676
								-0.19583333333333353
								-0.19166666666666676
								-0.18125000000000002
								-0.17708333333333326
								-0.1645833333333332
								-0.1479166666666668
								-0.1479166666666668
								-0.09583333333333344
								-0.06666666666666676
								-0.027083333333333348
								0.01666666666666672
								0.04791666666666661
								0.06666666666666676
								0.09583333333333355
								0.09583333333333355
								0.08749999999999991
								0.07708333333333339
								0.06875000000000009
								0.06874999999999998
								0.06458333333333333
								0.04791666666666661
								0.03125
								0.018749999999999933
								-0.018750000000000044
								-0.02083333333333348
								-0.02083333333333337
								-0.029166666666666674
								-0.05833333333333324
								-0.06458333333333321
								-0.07500000000003423
								-0.08541666666666659
								-0.10416666666666674
								-0.11875000000000002
								-0.12916666666666654
								-0.13541666666666663
								-0.14375000000000016
								-0.14166666666666672
								-0.15625000000011346
								-0.1437500000000002
								-0.15416666666666679
								-0.15208333333333324
								-0.14791666666666675
								-0.1520833333333334
								-0.1479166666666667
								-0.13750000000000012
								0.05416666666666681
								0.07500000000000007
								0.08958333333333346
								0.08333333333333337
								0.07708333333333328
								0.06874999999999987
								0.05833333333333324
								0.054166666666666585
								0.03125000000000011
								0.025000000000000133
								0.004166666666666763
								-0.03958333333333319
								-0.05208333333333326
								-0.06666666666666654
								-0.07291666666666674
								-0.09375000000000011
								-0.11666666666662504
								-0.1291666666666666
								-0.16041666666666665
								-0.17291666666666672
								-0.17916666666666664
								-0.18958333333333344
								-0.20208333333333334
								-0.06874999999999987
								-0.06458333333333321
								-0.05624999999999991
								-0.04166666666666663
								-0.025000000000000022
								-0.022916666666666807
								-0.008333333333333304
								-0.012500000000000067
								0.0
								-0.012499999999999956
								0.002083333333333326
								-0.006250000000000089
								-0.022916666666666585
								-0.02499999999999991
								-0.01666666666666672
								-0.01041666666666663
								-0.008333333333333193
								-0.014583333333333393
								-0.029166666666666563
								-0.04166666666666674
								-0.04791666666666661
								-0.050000000000000044
								-0.04375000000000007
								-0.039583333333333304
								-0.04166666666666663
								-0.027083333333333348
								-0.027083333333333348
								0.012500000000000178
								0.027083333333333237
								0.04375000000000007
								0.08333333333333326
								0.11458333333333359
								0.12291666666666656
								0.12291666666666667
								0.11458333333333348
								0.125
								0.09791666666666676
								0.09583333333333333
								0.09375000000000022
								0.08749999999999991
								0.08958333333333335
								0.08749999999999991
								0.07291666666666674
								0.05208333333333326
								0.04791666666666661
								0.060416666666666785
								0.08958333333333346
								0.11875000000000002
								0.10208333333333341
								0.08541666666666681
								0.09166666666666667
								0.07916666666666672
								0.039583333333333415
								0.02708333333333346
								0.018749999999999933
								-0.004166666666666763
								-0.029166666666666674
								-0.043749999999999845
								-0.058333333333333126
								-0.06666666666666654
								-0.06874999999999987
								-0.08541666666666659
								-0.08958333333333324
								-0.10624999999999996
								-0.10416666666666674
								-0.11666666666666681
								-0.11250000000000004
								-0.12083333333333335
								-0.10833333333333339
								-0.11250000000000016
								-0.11874999999999991
								-0.10625000000000007
								-0.09375000000000011
								-0.08541666666666659
								-0.07708333333333328
								-0.07500000000000007
								-0.08958333333333346
								-0.08958333333333335
								-0.09375
								-0.10208333333333341
								-0.09166666666666667
								-0.09583333333333333
								-0.09999999999999998
								-0.10416666666666674
								-0.11250000000000004
								-0.125
								-0.12708333333333333
								-0.12499999999999989
								-0.13750000000000007
								-0.14791666666666659
								-0.15625
								-0.16666666666666663
								-0.17708333333333337
								-0.18541666666666667
								-0.1958333333333332
								-0.21666666666666662
								-0.2312499999999999
								-0.23750000000000004
								-0.2375
								-0.24791666666666673
								-0.22916666666666663
								-0.2354166666666665
								-0.23958333333333331
								-0.25625
								-0.24999999999999994
								-0.24999999999999994
								-0.21875
								-0.21875000000000006
								-0.2020833333333334
								-0.18541666666666667
								-0.20000000000000007
								-0.18333333333333346
								-0.19583333333333341
								-0.18333333333333335
								-0.18125000000000002
								-0.1958333333333333
								-0.18125000000000002
								-0.18125000000000002
								-0.15833333333333321
								-0.1625000000000001
								-0.16041666666666676
								-0.15208333333333335
								-0.15000000000000013
								-0.16666666666666652
								-0.16875000000000007
								-0.1729166666666666
								-0.16875000000000007
								-0.16875000000000023
								-0.1708333333333335
								-0.17708333333333326
								-0.1770833333333332
								-0.17916666666666659
								-0.1791666666666667
								-0.18749999999999994
								-0.17083333333333334
								-0.17500000000000004
								-0.16041666666666676
								-0.1479166666666668
								-0.12708333333333355
								-0.13333333333333353
								-0.13750000000000007
								-0.11249999999999993
								-0.10000000000000009
								-0.09166666666666679
								-0.06666666666666654
								-0.06458333333333344
								-0.05625000000000002
								-0.03541666666666676
								-0.039583333333333304
								-0.03333333333333344
								-0.027083333333333348
								-0.02083333333333337
								-0.010416666666666519
								-0.012499999999999845
								-0.025000000000000022
								-0.01666666666666683
								-0.01041666666666674
								-0.006250000000000089
								-0.014583333333333282
								0.004166666666666541
								0.033333333333333326
								0.07500000000000007
								0.06833333333333336
								0.05833333333333335
								0.06166666666666676
								0.05833333333333346
								0.06000000000000005
								0.06333333333333335
								0.06999999999999995
								0.07833333333333325
								0.07833333333333337
								0.07499999999999996
								0.05833333333333335
								0.07500000000000007
								0.10166666666666668
								0.10999999999999999
								0.10833333333333328
								0.13
								0.14166666666666672
								0.16166666666666663
								0.16833333333333333
								0.16833333333333333
								0.18166666666666664
								0.18333333333333324
								0.19666666666666688
								0.20166666666666688
								0.20500000000000007
								0.21000000000000008
								0.2150000000000002
								0.20166666666666688
								0.19666666666666677
								0.18833333333333335
								0.18000000000000016
								0.16166666666666685
								0.17500000000000016
								0.17500000000000027
								0.17333333333333356
								0.16333333333333355
								0.15833333333333333
								0.14166666666666672
								0.1200000000000001
								0.12166666666666681
								0.1283333333333334
								0.11499999999999988
								0.1050000000000001
								0.09666666666666668
								0.06499999999999984
								0.05166666666666664
								0.03166666666666662
								-0.008333333333333304
								-0.03499999999999992
								-0.04499999999999993
								-0.05833333333331257
								-0.07166666666666655
								-0.07999999999999974
								-0.10833333333333339
								-0.11499999999999999
								-0.12
								-0.1233333333333333
								-0.1233333333333333
								-0.12166666666666659
								-0.11833333333333329
								-0.10999999999999999
								-0.09166666666666667
								-0.07666666666666677
								-0.07333333333333347
								-0.06666666666666676
								-0.05166666666666675
								-0.040000000000000036
								-0.05166666666666664
								-0.05833333333333335
								-0.05833333333333324
								-0.05499999999999994
								-0.05499999999999994
								-0.05500000000000005
								-0.04499999999999993
								-0.04166666666666652
								-0.040000000000000036
								-0.026666666666666616
								-0.013333333333333308
								-0.0016666666666667052
								0.013333333333333197
								0.010000000000000009
								0.008333333333333415
								0.02666666666666684
								0.030000000000000027
								0.03166666666666673
								0.03166666666666673
								0.03333333333333355
								0.046666666666666745
								0.03500000000000003
								0.030000000000000027
								0.023333333333333428
								0.00666666666666671
								0.008333333333333304
								-0.01333333333333342
								-0.018333333333333424
								-0.029999999999999916
								-0.050000000000000044
								-0.05166666666666664
								-0.061666666666639766
								-0.07000000000000006
								-0.06333333333333346
								-0.05500000000000005
								-0.04166666666666674
								-0.030000000000000027
								-0.016666666666666607
								-0.0033333333333331883
								0.0016666666666667052
								0.01000000000000012
								0.013333333333333308
								0.015000000000000013
								0.0016666666666667052
								-0.004999999999999893
								-0.023333333333333206
								-0.03500000000000014
								-0.046666666666666745
								-0.05499999999999994
								-0.07666666666666688
								-0.09500000000000008
								-0.10499999999999998
								-0.09999999999999998
								-0.1016666666666668
								-0.11499999999999999
								-0.1216666666666667
								-0.12500000000000022
								-0.14166666666666672
								-0.14833333333333332
								-0.14833333333340631
								-0.1499999999999998
								-0.14999999999999986
								-0.1466666666666665
								-0.1366666666666666
								-0.1283333333333332
								-0.09499999999999975
								-0.08166666666666655
								0.033333333333333326
								0.056666666666666754
								0.07166666666666677
								0.09166666666666667
								0.07666666666666666
								0.07666666666666655
								0.08333333333333326
								0.09666666666666657
								0.09166666666666656
								0.08666666666666667
								0.09333333333333327
								0.09166666666666656
								0.07999999999999985
								0.07999999999999996
								0.09166666666666656
								0.09666666666666646
								0.09999999999999987
								0.11499999999999999
								0.1116666666666668
								0.11166666666666658
								0.11833333333333329
								0.12
								0.10666666666666669
								0.10000000000000009
								0.10000000000000009
								0.08666666666666667
								0.07166666666666677
								0.05166666666666675
								0.015000000000000124
								-0.01333333333333342
								-0.04500000000000015
								-0.06500000000000017
								-0.06833333333337951
								-0.06500000000000028
								-0.06833333333333358
								-0.05166666666666664
								-0.039999999999999925
								-0.033333333333333326
								-0.019999999999999907
								-0.009999999999999787
								-0.005000000000001557
								0.008333333333333526
								0.0033333333333334103
								0.011666666666666936
								0.01000000000000012
								0.023333333333333317
								0.010000000000000231
								0.02000000000000013
								0.02333333333333354
								0.028333333333333544
								0.036666666666666625
								0.036666666666666736
								0.03499999999999992
								0.04999999999999993
								0.056666666666666754
								0.06166666666666665
								0.06333333333333324
								0.05833333333333324
								0.05500000000000005
								0.06500000000000006
								0.05666666666666664
								0.060000000000000164
								0.06833333333333347
								0.05833333333333335
								0.04500000000000015
								0.04999999999999993
								0.04499999999999993
								0.036666666666666625
								0.021666666666666723
								0.008333333333333304
								-0.01333333333333342
								-0.008333333333333526
								-0.01000000000000012
								-0.014999999999999902
								0.0
								-0.008333333333333304
								-0.013333333333330196
								-0.010000000000000231
								0.006666666666666599
								0.020000000000000018
								0.04999999999999982
								0.07166666666666677
								0.1050000000000002
								0.11500000000000021
								0.13166666666666693
								0.14500000000000002
								0.15500000000000003
								0.16166666666666674
								0.16333333333333344
								0.15500000000000014
								0.15666666666666695
								0.16833333333333345
								0.16833333333333345
								0.16666666666666685
								0.16333333333333355
								0.17333333333333345
								0.1850000000000004
								0.18500000000000016
								0.18000000000000016
								0.19000000000000017
								0.19333333333333358
								0.18333333333333357
								0.17166666666666675
								0.15999999999999992
								0.14833333333333343
								0.14666666666666672
								0.14333333333333342
								0.13666666666666671
								0.1266666666666666
								0.11166666666666669
								0.10666666666666669
								0.1050000000000001
								0.10333333333333339
								0.10499999999999998
								0.1050000000000001
								0.11333333333333329
								0.12333333333333318
								0.11666666666666647
								0.1299999999999999
								0.1533333333333331
								0.15833333333333321
								0.1566666666666665
								0.17500000000000004
								0.17500000000000004
								0.16833333333333333
								0.16000000000000003
								0.16666666666666652
								0.15333333333333343
								0.15333333333333343
								0.14500000000000013
								0.13000000000000023
								0.13166666666666693
								0.11666666666666681
								0.09166666666666667
								0.05833333333333346
								0.026666666666666616
								0.008333333333333304
								-0.018333333333333313
								-0.030000000000000027
								-0.036666666666666625
								-0.07333333333333336
								-0.08499999999999996
								-0.08499999999999985
								-0.08166666666666655
								-0.09000000000000682
								-0.08166666666666655
								-0.09666666666666668
								-0.10833333333333328
								-0.09666666666666657
								-0.08999999999999997
								-0.07666666666666677
								-0.07000000000000006
								-0.06166666666666687
								-0.06166666666666665
								-0.05166666666666675
								-0.04166666666666663
								-0.03166666666666684
								-0.0033333333333332993
								-0.0016666666666667052
								0.00666666666666671
								0.015000000000000013
								0.010000000000000009
								0.016666666666666607
								0.016666666666666607
								0.023333333333333317
								0.0033333333333332993
								0.0016666666666667052
								-0.0016666666666667052
								-0.0016666666666661496
								-0.011666666666666714
								-0.0033333333333334103
								-0.0033333333333332993
								-0.020000000000000018
								-0.023333333333333317
								-0.014999999999999902
								-0.015000000000000013
								-0.028333333333324322
								-0.043333333333333446
								-0.03499999999999992
								-0.03666666666666685
								-0.05166666666666664
								-0.05833333333333346
								-0.06833333333333336
								-0.08499999999999996
								-0.09999999999998874
								-0.11499999999999988
								-0.12166666666666648
								-0.12166666666666648
								-0.1399999999999999
								-0.1416666666666666
								-0.1483333333333332
								-0.1416666666666666
								-0.1449999999999999
								-0.15499999999999992
								-0.1466666666666665
								-0.1366666666666666
								-0.1299999999999999
								-0.10666666666666669
								-0.10166666666666668
								-0.11166666666666658
								-0.12499999999999978
								-0.10333333333333328
								-0.10166666666666657
								-0.09666666666666668
								-0.08833333333333326
								-0.10166666666666646
								-0.08833333333333337
								-0.08499999999999996
								-0.07666666666666655
								-0.06833333333333336
								-0.07666666666666677
								-0.06833333333333336
								-0.07499999999999996
								-0.06833333333333347
								-0.07666666666666677
								-0.07000000000000006
								0.036666666666666514
								0.04166666666666663
								0.021666666666666612
								0.019999999999999907
								0.011666666666666714
								-0.010000000000000009
								-0.018333333333333424
								-0.018333333333333424
								-0.011666666666666825
								-0.0050000000000000044
								0.00666666666666671
								0.0183333333333332
								0.011666666666666603
								0.02833333333333332
								0.053333333333333344
								0.07333333333333336
								0.07999999999999985
								0.09666666666666668
								0.1100000000000001
								0.1150000000000001
								0.1266666666666667
								0.15666666666666684
								0.15166666666666684
								0.14500000000000013
								0.15166666666666684
								0.15000000000000013
								0.15333333333333343
								0.15000000000000024
								0.16166666666666685
								0.15166666666666684
								0.16000000000000003
								0.16500000000000015
								0.18333333333333335
								0.17833333333333334
								0.16333333333333355
								0.16000000000000014
								0.13500000000000012
								0.13000000000000012
								0.13
								0.1183333333333334
								0.1166666666666667
								0.11666666666666659
								0.10833333333333317
								0.11999999999999977
[truncated: 1,626 more rows]
