# Supplementary material for: Continuous multiplexed population representations of task context in the mouse primary visual cortex
Source: Nat Commun. 2023 Oct 21;14:6687. doi: 10.1038/s41467-023-42441-w (PMC10590415; doi:10.1038/s41467-023-42441-w)
Supplement: Supplementary file 4 — Source Data [file 41467_2023_42441_MOESM4_ESM.zip › sourcedata/sourcedata_Fig_3l.csv]

trial type	visual	context orthogonal coords.
visual context 45	-1.2384764784729434	-0.49627459550060576
visual context 45	-1.054658539756645	-0.29778589301563285
visual context 45	-0.35037965333646554	-0.8384284346092722
visual context 45	-0.3951745838986365	-0.8217839824435832
visual context 45	-1.4599049317388966	-0.23050330876002575
visual context 45	-1.5771455581719445	-1.0383436183621797
visual context 45	-1.496166143759351	-0.5598587873902937
visual context 45	-2.3709550676379716	-0.41791626286062944
visual context 45	-0.6137407791795372	-0.6068686604700623
visual context 45	-0.7731079210787076	-1.0007927020958705
visual context 45	-1.1226086729824793	-1.2983705673687311
visual context 45	-0.8571950114322721	-0.2883220217495307
visual context 45	-0.39991307638255613	-0.9009813237999494
visual context 45	-1.2622024489681036	-0.4906152041289533
visual context 45	-0.4605839654015249	-0.06686774429704088
visual context 45	-1.0084089117373276	-0.36505112031280545
visual context 45	-0.7671221156938394	-1.027184948643888
visual context 45	-1.0744821574980246	0.07944205033918111
visual context 45	-1.240118010272308	-0.7389583723211873
visual context 45	-0.4279969900470051	0.023105431834875702
visual context 45	-0.7140172095935955	-0.6188629005017089
visual context 45	-0.9071517166622577	-0.8126468971806755
visual context 45	-2.0193999247313563	-1.086171256458904
visual context 45	-2.450152133272019	-1.0759037231664654
visual context 45	-1.7402508344100571	-0.5164976151088323
visual context 45	-0.5296187295104056	-0.5100925633500226
visual context 45	-0.5747949456649377	-0.9025600718479304
visual context 45	-0.644683133969438	-0.673807099697938
visual context 45	-1.662339066609431	-0.8689119835515805
visual context 45	-1.1402465892196214	-0.4858465927045836
visual context 45	-1.4758183247269385	-0.7642925550355211
visual context 45	-0.8041619490204198	-0.09011393475554334
visual context 45	-0.9419905928660467	-0.5372931265862345
visual context 135	1.6099053091480855	-1.1402885588992682
visual context 135	1.5194571047095287	-0.03745824586662376
visual context 135	0.6595120297833438	0.07175403632936259
visual context 135	1.3643879287258787	-1.1885170540237755
visual context 135	1.1406330088143306	-0.06989244487341237
visual context 135	0.8584070466891505	-0.08784772876535807
visual context 135	1.4652297057556025	0.01902822963138944
visual context 135	0.49105316104858804	-0.5135526271696035
visual context 135	1.565083902282521	0.1494048179806858
visual context 135	1.3027464222780822	-0.4437337125981053
visual context 135	1.8612188633664084	-0.6145598554022663
visual context 135	1.4380231522209757	-0.6094889120254172
visual context 135	1.1958056783746782	-0.6342599183264483
visual context 135	0.9054209381952688	-0.8207744352138283
visual context 135	1.3500374393416161	-0.5490424107080482
visual context 135	1.0260729175146082	-0.22709931023540705
visual context 135	0.20702829227682906	-0.17497868361546517
visual context 135	0.5649009965299011	-0.6929962175963601
visual context 135	0.799659677873013	-0.15833162951236274
visual context 135	1.3038512818334225	-0.1790877194111283
visual context 135	1.4195089105952567	-0.7775894768269108
visual context 135	1.5063189043546872	-0.19112192372618753
visual context 135	1.3201273027563416	-0.5787396534973953
visual context 135	1.1031643420824448	-0.7380491802436053
visual context 135	0.8095866752890966	-0.7060862832117203
visual context 135	1.8351425298096793	-1.042787934855083
visual context 135	0.8485787876804513	-1.4428180170559284
visual context 135	1.5546106684357668	-0.21890659522025885
visual context 135	1.3877058989457758	-0.38609774054312407
visual context 135	1.2996502234647753	-0.23023550738528462
visual context 135	1.586396628173836	-0.8056982854205872
visual context 135	2.018491346456987	-0.29157014577577345
visual context 135	2.270107435564276	-0.7094199698396408
visual context 135	1.5784575369140097	-0.5947356467136321
visual context 135	1.324348010586549	-0.18148021623562596
visual context 135	0.24115478959982983	-0.3561460293083896
visual context 135	0.6049938875507469	-0.2173137979307252
audio context 45	-1.167182414283061	0.3695644471267302
audio context 45	-1.4283755258257913	0.9575454055068574
audio context 45	-0.10620238090671541	0.4522261419587964
audio context 45	-0.9355642052275851	0.27483499837296266
audio context 45	-1.2327072392362362	0.8799947595278254
audio context 45	-1.2873343026190132	-0.2999063835928036
audio context 45	-1.391444003729239	0.6083055740909987
audio context 45	-1.7748170556727068	0.8016352448747798
audio context 45	-0.6119688830989405	0.40885578202056344
audio context 45	0.350272488646343	1.4012480691226896
audio context 45	-2.364854494679843	2.178212485470009
audio context 45	-1.9653987122461607	1.802507139103662
audio context 45	-1.4079806172623504	0.71518275220224
audio context 45	-2.053842854235687	0.07661085592010017
audio context 45	-1.7921475475545396	0.3126510274185466
audio context 45	-1.6321245447062926	0.67215740533636
audio context 45	-1.1871208252638723	-0.05953405933937715
audio context 45	-2.643166755909002	-0.11129813589218586
audio context 45	-1.9597702557400016	0.08731072438758626
audio context 45	-1.5385042074807176	0.9850757340381368
audio context 45	-0.4465832478525147	0.25829393325163225
audio context 45	-2.013160641893668	0.7228121374558315
audio context 45	-1.1188662159322853	0.42413740845303954
audio context 45	-1.2581372077835038	0.0990476076759533
audio context 45	-0.7944039948489358	0.7157489719289685
audio context 45	-1.0438139450394088	0.5992100037364043
audio context 45	-0.4281253855428168	0.24185029722730708
audio context 45	-1.0757629492679306	0.9241146483526719
audio context 45	-1.9364422743168928	1.5578861828900963
audio context 45	-2.242315411149989	-0.045029206334986784
audio context 45	-3.1507142692374277	0.8559347832131455
audio context 45	-2.529719116391454	0.046974435863813974
audio context 45	-1.8057472575136835	0.6041925602975964
audio context 45	-1.3450271351609893	0.18000250455747374
audio context 45	-1.2375091779692453	-0.26254789797613587
audio context 45	-1.3737323017920746	0.7045144225801302
audio context 45	-0.9496047123039754	0.40613812918182823
audio context 45	-0.680775359756023	0.7359982890910266
audio context 135	1.6171193064423965	0.1531481802503033
audio context 135	2.0308314606424256	4.470655729490229
audio context 135	1.127723608629728	0.860935056005217
audio context 135	1.553954331376429	0.36222482650843274
audio context 135	1.0629417311860403	1.2709684184318542
audio context 135	1.4904698092214343	0.9138610274849662
audio context 135	1.687929488210427	0.4345771509947405
audio context 135	1.698006421523363	1.2593562393624445
audio context 135	2.7595625438809606	0.9049148772096326
audio context 135	1.6068179006932026	1.569559005342722
audio context 135	1.003793817749729	1.5899283703864417
audio context 135	1.1615988180222536	0.48694110897792486
audio context 135	1.9016721318671073	0.9857460272638845
audio context 135	1.9998367616314385	2.2142629131031497
audio context 135	1.8853246953499934	0.8482816667990931
audio context 135	1.4981325997259687	1.12979111464948
audio context 135	1.9348807967735107	0.9996932746210386
audio context 135	1.3345569603174603	0.6470031981604462
audio context 135	1.1690171563154839	0.8111933007833284
audio context 135	1.9429065104873144	0.841540123186101
audio context 135	1.8362549917063855	0.9376625592673393
audio context 135	1.180456381959817	0.7068458583389072
audio context 135	2.2770692348889545	0.28365075149476765
audio context 135	1.405386766024203	0.21765208719792634
audio context 135	1.9823423821507853	2.797735778237482
audio context 135	1.8008524153947372	0.3373105593438037
audio context 135	1.254641678333826	-0.023896727046235123
audio context 135	2.0082230635648233	0.8037874265091655
audio context 135	1.6021616140764285	0.5222985901374883
audio context 135	1.7706294980451855	1.3792118049643327
audio context 135	1.052977797029334	1.0840489414318275
audio context 135	1.0872337334945543	1.0013921804979389
