# Supplementary material for: Continuous multiplexed population representations of task context in the mouse primary visual cortex
Source: Nat Commun. 2023 Oct 21;14:6687. doi: 10.1038/s41467-023-42441-w (PMC10590415; doi:10.1038/s41467-023-42441-w)
Supplement: Supplementary file 4 — Source Data [file 41467_2023_42441_MOESM4_ESM.zip › sourcedata/sourcedata_Fig_3m.csv]

angle
1.4495774583335184
1.5174397769113992
1.5843964420084575
1.4608396035842
1.5401804427045525
1.4998822028802057
1.3961543190119843
1.6380090822459317
