# Supplementary material for: Continuous multiplexed population representations of task context in the mouse primary visual cortex
Source: Nat Commun. 2023 Oct 21;14:6687. doi: 10.1038/s41467-023-42441-w (PMC10590415; doi:10.1038/s41467-023-42441-w)
Supplement: Supplementary file 4 — Source Data [file 41467_2023_42441_MOESM4_ESM.zip › sourcedata/sourcedata_Fig_3n.csv]

time	ME110	ME113	DT009	DT014	DT017	DT021	DT022	MT020_2	mean
-1500.0
-1490.0
-1480.0
-1470.0
-1460.0
-1450.0
-1440.0
-1430.0
-1420.0
-1410.0
-1400.0
-1390.0
-1380.0
-1370.0
-1360.0
-1350.0
-1340.0
-1330.0
-1320.0
-1310.0
-1300.0
-1290.0
-1280.0
-1270.0
-1260.0
-1250.0
-1240.0
-1230.0
-1220.0
-1210.0
-1200.0
-1190.0
-1180.0
-1170.0
-1160.0
-1150.0
-1140.0
-1130.0
-1120.0
-1110.0
-1100.0
-1090.0
-1080.0
-1070.0
-1060.0
-1050.0
-1040.0
-1030.0
-1020.0
-1010.0
-1000.0
-990.0
-980.0
-970.0
-960.0
-950.0
-940.0
-930.0
-920.0
-910.0
-900.0
-890.0
-880.0
-870.0
-860.0
-850.0
-840.0
-830.0
-820.0
-810.0
-800.0
-790.0
-780.0
-770.0
-760.0
-750.0
-740.0
-730.0
-720.0
-710.0
-700.0
-690.0
-680.0
-670.0
-660.0
-650.0
-640.0
-630.0
-620.0
-610.0
-600.0
-590.0
-580.0
-570.0
-560.0
-550.0
-540.0
-530.0
-520.0
-510.0
-500.0
-490.0
-480.0
-470.0
-460.0
-450.0
-440.0
-430.0
-420.0
-410.0
-400.0
-390.0
-380.0
-370.0
-360.0
-350.0
-340.0
-330.0
-320.0
-310.0
-300.0
-290.0
-280.0
-270.0
-260.0
-250.0
-240.0
-230.0
-220.0
-210.0
-200.0
-190.0
-180.0
-170.0
-160.0
-150.0
-140.0
-130.0
-120.0
-110.0
-100.0
-90.0
-80.0
-70.0
-60.0
-50.0
-40.0
-30.0
-20.0
-10.0
0.0	98.20255150185285	87.91260032879704	91.70833361584332	89.25751718646212	93.56445153626393	119.91939013017038	48.93636934435715	87.67943351868074	89.3254759380815
10.0	96.72051136796503	87.77143706444309	89.78267079707014	88.35755021149043	93.89247946256717	120.69211382361098	48.21224050031755	87.41192909179706	91.71442392457121
20.0	95.22372777113115	87.71030303461774	87.66814052108002	87.53354524167916	93.99562455855218	121.22348481472942	48.02054531951548	87.19870704611168	89.9834017483763
30.0	93.73775144289633	87.74174672237164	85.40828034657531	86.78097227583405	93.87545523736361	121.51801469691264	48.31064815854255	87.03992692615711	87.08812152255506
40.0	92.28435404785557	87.8753593800624	83.05708274712562	86.09655678126339	93.54406265708968	121.58624811705846	49.02337867272402	86.93335857768602	88.99295943325171
50.0	90.88155369625956	88.11706401457246	80.67706264411274	85.47864056445462	93.0229928348586	121.4425669711894	50.094971514497914	86.87472871525605	86.1211067150067
60.0	89.54371513582144	88.4685778657866	78.33492360869613	84.92697957188686	92.34182814712065	121.10308670348013	51.46062517139394	86.8583765698454	86.37293156222808
70.0	88.28186537063479	88.92691242132028	76.09914868991297	84.44203812574779	91.53634935810787	120.58356811570104	53.05753856643928	86.87773412583013	83.79495208583049
80.0	87.1041785903416	89.48402468547266	74.03450062431489	84.02472795665285	90.64589735754791	119.89839214763987	54.827043854005176	86.92597330938415	83.76745724746337
90.0	86.01606585362077	90.12683363084722	72.19943205384604	83.67581798166663	89.71118063174552	119.05921061887156	56.716084498242225	86.99647706108712	82.60004251940435
100.0	85.02101338506338	90.83728647954752	70.64234637618424	83.39531000059955	88.77178985695971	118.07502379432724	58.678077133981255	87.08344546597834	82.93404441847869
110.0	84.12054596419321	91.59274363869793	69.39977453823096	83.18214712214878	87.86371672168609	116.95270481096028	60.67353909202917	87.18198506919869	83.24297306712253
120.0	83.3147872214607	92.36650160804714	68.49436125572367	83.03400743483787	87.01784610502497	115.69796754665072	62.66975724130187	87.28855717277003	82.36268135563174
130.0	82.60272578526354	93.12899048809965	67.9352091908034	82.94753221283072	86.25833731494771	114.31728207924519	64.64076214235504	87.4008438262534	83.71153432434186
140.0	81.98236872888148	93.84877779914453	67.71842426045168	82.91830825711278	85.60200141971117	112.8186208697089	66.56668306270711	87.51765910748047	83.58972157365699
150.0	81.45089221010642	94.49389415463567	67.82858528542039	82.9414446115178	85.05811411929909	111.21363916390709	68.43311786677455	87.6390076137788	85.32704150827155
160.0	81.00479711127609	95.03357134331242	68.24129306557461	83.01139285306166	84.62881315290252	109.51805597922868	70.2305363328414	87.76566177732042	85.46507001746431
170.0	80.63994829808671	95.43960785209634	68.92528924849219	83.12264889452109	84.3099585038731	107.75191003962206	71.95341381455356	87.8990483231184	85.08640518743788
180.0	80.35166308496261	95.68797691858134	69.84530807995782	83.26994805381923	84.09216393652164	105.93974539858428	73.59942452739881	88.04090291689253	85.45824478082456
190.0	80.1348474562908	95.76016737663585	70.96415809674234	83.44828334983413	83.96225193167572	104.10912742696934	75.16876170801662	88.19308724092747	86.18204956068995
200.0	79.98401032649583	95.64416687838391	72.24494332205754	83.65316391832766	83.90469120711829	102.29013910239462	76.66322960093686	88.35733368843147	85.09125759908056
210.0	79.89337925212133	95.33534128308844	73.6526202794017	83.88058882124986	83.90284475310546	100.51312502046059	78.08566621696457	88.53521070065321	84.25422143134048
220.0	79.85696940152187	94.83646527974167	75.15535902343788	84.12709424607846	83.94026365854239	98.80719328887683	79.43912552458261	88.72784856852397	85.81899348473259
230.0	79.86871798059984	94.15809679845367	76.72514670042008	84.38962925744909	84.0018568472363	97.1992665539805	80.72626955404772	88.93584050035007	85.08648504459023
240.0	79.92253436992266	93.31763513614884	78.33847262592259	84.66558885097788	84.0746642652376	95.71267041557574	81.94885522649986	89.15912836250321	86.37569433588801
250.0	80.01243922144496	92.33867518563962	79.97643381560292	84.95281570534496	84.14852155997559	94.3662161482656	83.10739558213558	89.39713627890688	87.20893022963108
260.0	80.13258801940955	91.24973711135493	81.62470470034992	85.2494355805899	84.21641503693651	93.17429295492335	84.20089483187371	89.64849869186207	86.64995335114857
270.0	80.27737274363463	90.08288037108281	83.27341310339966	85.55372996393832	84.27461087527045	92.14628785293115	85.22684058319201	89.91129309134587	85.66559925786419
280.0	80.44149579459375	88.87199945323314	84.91659857311913	85.86429694329959	84.32261915277368	91.28709597791914	86.18140874496498	90.1829544550745	85.8985441750453
290.0	80.62007293722861	87.65148143631107	86.55181831332246	86.17955800300702	84.36278257406232	90.5970473242136	87.05981428484834	90.46033457809573	87.02471796546075
300.0	80.80859700730636	86.4545605464642	88.1794173464144	86.49815731209472	84.39987352484876	90.0723312090895	87.85678233850044	90.73978578646506	85.59215526901534
310.0	81.00301024467	85.31191769118863	89.80168541862389	86.81852792621662	84.44027844005255	89.70558595163861	88.5672056824404	91.01722424897119	87.5832683311171
320.0	81.19971301351694	84.25092205786746	91.42185196349371	87.13918448604522	84.49146676998782	89.48557841109209	89.18674248368065	91.28813988117824	86.76714314648746
330.0	81.39561940400465	83.2945608759328	93.04342952968268	87.45856067003565	84.56104315764063	89.39866530994286	89.71233327010181	91.54765770795552	86.286845204204
340.0	81.58812733661873	82.46098413570633	94.6690902595861	87.7753217593993	84.65616509937655	89.42861583301753	90.14276997056136	91.79071264625631	86.20303675864393
350.0	81.77514589007342	81.76337446792076	96.30035288452515	88.08829385910502	84.78278234043502	89.55809541689266	90.47883473970708	92.0119498545846	86.35350784952183
360.0	81.95506845036374	81.20999447497395	97.93654627366031	88.39658984895581	84.9451805186396	89.76888656543287	90.72338817247268	92.20629316427744	88.36359356370016
370.0	82.12681358341126	80.80420061970808	99.57479300810648	88.69977698472883	85.1456409809064	90.04305430062004	90.88124034461032	92.36882331785631	89.09200582498018
380.0	82.28978685731374	80.54503120220342	101.20992446438632	88.99777040551832	85.38416713362747	90.36334322021477	90.95871634380046	92.49544218787722	90.78711117964538
390.0	82.4438561496714	80.42756814658436	102.83445094440994	89.29078868308264	85.65852373704817	90.71371848349028	90.96312474723625	92.58323994076204	88.19731151301178
400.0	82.5893645030545	80.44332933538473	104.43890516880924	89.5792167184804	85.96437351687962	91.0797645030936	90.90217026386294	92.63080775478802	90.7692150890296
410.0	82.7270192676146	80.58098098941852	106.01226879981971	89.86327526037772	86.29545322309217	91.44793568258359	90.78328748034345	92.63888270233272	89.91887855549038
420.0	82.85783083624656	80.82659725208073	107.54243902918904	90.14290028945766	86.64403322247782	91.80542003207839	90.61313505417516	92.61054361011324	88.70156218850917
430.0	82.98304084752931	81.16429481313546	109.01645316348316	90.41743535488627	87.00128169863044	92.13963379484865	90.3971511643993	92.55142492226705	91.8630073592189
440.0	83.10398378157723	81.57650105531665	110.4212712886139	90.68546943281461	87.35780380947696	92.43749302893283	90.13943316012879	92.46963279258347	89.89970037191333
450.0	83.22192280797812	82.04468342867858	111.74385017203136	90.94474849672781	87.70420947551438	92.6848771954904	89.84263138142335	92.37550151966785	93.37111958615212
460.0	83.33793600244479	82.5496836983489	112.97164580467452	91.19217384893341	88.03154351752796	92.86693079253031	89.50818312864973	92.28095724852705	90.9784428308904
470.0	83.45275804995595	83.07244079967123	114.09279493606859	91.42394630301284	88.33183731233352	92.96799921656003	89.13668040309119	92.19878288790918	92.248580805475
480.0	83.56666438420982	83.59455751882732	115.09660411541981	91.63584647680314	88.5985359511098	92.97234258907173	88.72836146664116	92.1417077735519	92.74384700064064
490.0	83.67938479013796	84.09902555027807	115.97345790289879	91.82347695404096	88.82683829531547	92.86495547540082	88.28362879242734	92.12130130013927	93.29640884486288
500.0	83.79002127688992	84.57098009929538	116.71528860026191	91.98262080525535	89.01387199720233	92.6324880303541	87.80353880196333	92.14712230238584	94.68620620053234
510.0	83.89706852909693	84.99827269210581	117.31567939370444	92.10953423904141	89.15881020975637	92.2641948135909	87.2902243145185	92.22577812125235	94.87903062220278
520.0	83.99847633305367	85.37209654909515	117.7699737423109	92.20114267939701	89.26268771027405	91.75230431448824	86.74734068512154	92.36037971897099	93.0935776153391
530.0	84.09174034520142	85.68727792777523	118.07535358815824	92.25521828843762	89.32827724734165	91.09243640827322	86.18009724000993	92.55028246661755	94.62215838574981
540.0	84.17405697292156	85.94266483584536	118.23092293803586	92.27050767629345	89.35962556696742	90.28356477236802	85.59540630554056	92.79097584005594	94.2626316317469
550.0	84.24252360329825	86.1407459690848	118.23755949775216	92.24652720169172	89.36173708793524	89.32770377180688	85.0017148732206	93.0745996164708	91.43863323353749
560.0	84.2942967801911	86.28750715158289	118.0978187598013	92.18366679274422	89.34003717978547	88.22926655734288	84.40880271145835	93.39046985495659	92.40205965847981
570.0	84.32679985870209	86.39179365844649	117.81628494218016	92.08294774921994	89.30000868998172	86.9947533213467	83.82734308701112	93.72602850955246	92.31001842892402
580.0	84.33792619298939	86.46443125392818	117.39913442794338	91.94597528879792	89.24696631029948	85.63234610249008	83.26848218114384	94.06780826939075	93.12877205481706
590.0	84.32615516656281	86.51733385386365	116.8545058819733	91.77484387777375	89.18573731870543	84.15151933263687	82.74325890980143	94.40248879027354	93.37843133789957
600.0	84.29067926063871	86.56230877030322	116.19246959345006	91.57216164568811	89.12075408033849	82.56343808234277	82.2620265443042	94.7178855876572	90.90309536469559
610.0	84.23146512199088	86.610230870251	115.42517257679825	91.34087198809719	89.05593139454209	80.8812983366814	81.83383831794312	95.00373895515351	89.33277539799927
620.0	84.14931205981982	86.66999169167767	114.56706068463421	91.08445744505913	88.99492730035095	79.12070831592959	81.46598914522335	95.25237530806349	90.24666251703502
630.0	84.04578348076899	86.7479644193929	113.63444464415711	90.8067763014848	88.9411487659327	77.30022429457685	81.16353134408058	95.45915085300345	91.73650234404853
640.0	83.92318143601416	86.84738192260376	112.64566946403093	90.51197978058127	88.89781026582904	75.44179649659287	80.9289860263847	95.62241583650328	90.46745854002
650.0	83.7844319375966	86.96826824791759	111.62050844397056	90.20441148510147	88.86789917627723	73.57082396574357	80.7621646480319	95.74342511539574	90.03573151351085
660.0	83.63295623495868	87.10750478809359	110.57953470308429	89.88842122199765	88.85397663857464	71.71558240533676	80.6602539968798	95.82597635373381	87.77248364064579
670.0	83.47252502827158	87.25925693467165	109.54358239609311	89.56806162033325	88.85781539170381	69.90627109569164	80.61809598893944	95.87578273014739	87.36000162763413
680.0	83.30704288161814	87.41543047710246	108.53264051194466	89.24690448468237	88.88008148002169	68.17322996889206	80.62852929075638	95.89986654276004	86.90097429318817
690.0	83.1403609022635	87.56648787356848	107.56504258399963	88.92778542670291	88.9199494598353	66.54575372082292	80.68296306431961	95.90591777615181	85.11944098176865
700.0	82.97607262091877	87.70218663047623	106.65652652421161	88.6127613115623	88.97474141709162	65.04944453973641	80.77202787412872	95.90152473456158	85.31124381371077
710.0	82.8173196020166	87.81251690511348	105.81928293105247	88.30311583043877	89.03983475039442	63.70476018847248	80.88621957452345	95.89370410634137	85.76630700508005
720.0	82.66662667793534	87.88843446470369	105.06142526356112	87.99942532706461	89.10871168778941	62.52567356714472	81.0165424291243	95.88847914704826	85.07777860244485
730.0	82.52572137487067	87.92262623448067	104.3861413019508	87.70190870719516	89.17321000828129	61.51835605919768	81.15499282043082	95.89054606315844	86.13234728818934
740.0	82.39546291416798	87.91017396367452	103.79191974763816	87.41069600422887	89.2241186052611	60.681446085403714	81.29499668260823	95.90315243099391	85.1120834397374
750.0	82.2758341312109	87.8489447103049	103.27222104744487	87.12618039688851	89.25185421520182	60.006007294005826	81.43156483253065	95.92807744969029	85.6629040358576
760.0	82.16598167830122	87.73983473292095	102.81617101332728	86.84930804227172	89.2473270491212	59.4770226411534	81.56148711891248	95.96569306203769	84.40019729464058
770.0	82.06429743102674	87.58692735927215	102.40937480625128	86.58170124828698	89.20273972798789	59.07499097873456	81.68305470815852	96.01500248729076	85.783542247267
780.0	81.96867896338945	87.3971273890065	102.0350127752591	86.32579708647768	89.11239038428542	58.77735258421889	81.79603965592435	96.07393450331134	85.82718399460666
790.0	81.87670655109832	87.18010054979928	101.67505448920497	86.0846313025156	88.97331677668822	58.560751331494636	81.90122802150965	96.13935319949576	86.83397278095207
800.0	81.78595269147743	86.94752553591825	101.31146538651356	85.86158428850578	88.78567875033772	58.40275070592972	82.00013640894183	96.20732480632583	85.44525104711835
810.0	81.69426296172645	86.71248771785011	100.92777354465377	85.65988452640443	88.55281979794302	58.282865503707406	82.09459180622272	96.27328043952511	86.21578941344023
820.0	81.59998631114321	86.4890578075383	100.50984360390132	85.48215386899551	88.28122982544343	58.18413821881329	82.18642768792746	96.33223501482641	86.1379682924319
830.0	81.50214722803736	86.29131674869103	100.04692185966508	85.32978301445776	87.98014290758249	58.09362229995287	82.27712668238371	96.37901243722297	83.42614250414138
840.0	81.40060961070634	86.13282821068901	99.5320913675592	85.20254298644488	87.66088266533703	58.00261192861866	82.36757939198463	96.4085603661772	84.352979892472
850.0	81.29607274762266	86.026161518258	98.96210822080731	85.09811612806736	87.33617525379864	57.906994778076836	82.45791329120358	96.41623146656929	84.08698348811139
860.0	81.19002377588403	85.98220432598302	98.33755583489716	85.0120455283292	87.01925210403823	57.80653342549981	82.5474270128947	96.39818620576887	85.21826860351015
870.0	81.0846123521279	86.00968473114489	97.66221246132096	84.93765956673153	86.7230500704173	57.70547612376709	82.63453216697823	96.3516787166048	83.95181783196634
880.0	80.98247325065343	86.11494440367818	96.94253234835081	84.86657039189105	86.45947335701253	57.611289548218565	82.7169222162006	96.27536175250634	82.09402300018841
890.0	80.88648749246164	86.30153262963778	96.1869488579578	84.7891329358502	86.23868668594298	57.53490931823562	82.79156733344462	96.16954551767033	84.2087260778754
900.0	80.7996205089935	86.56983763790792	95.4048347815752	84.69535934361282	86.06868053121255	57.489641519680035	82.85510325435921	96.03636203338661	84.05731606763972
910.0	80.7247057265958	86.91680295488388	94.60624857062078	84.57575252656174	85.9549938831635	57.49108655891949	82.90393933813955	95.87964429207642	83.91008268679212
920.0	80.66426515478682	87.33596227831214	93.80090825701267	84.42223858414786	85.90072502611851	57.55594381598297	82.93456701667195	95.7049971475594	82.77561867045544
930.0	80.62039585184849	87.81711443398439	92.99764567522351	84.22912871044296	85.90653580998145	57.70144723265847	82.94379859095996	95.51941383146647	82.65257050381207
940.0	80.59470261240438	88.34647869392522	92.2040350493162	83.9936993740263	85.97108166990498	57.94429715302728	82.92897256699754	95.33094132650238	82.89571906705456
950.0	80.5882190141059	88.90689404292334	91.42601634095095	83.71654701442034	86.0912917321041	58.29961989345966	82.88816193911478	95.14822023411799	82.67014303546623
960.0	80.6014050075288	89.47827148840432	90.6679120006267	83.40172419247183	86.26285398074798	58.780179194992385	82.82022087923525	94.98004424528803	83.75499414264173
970.0	80.63415166069112	90.0383864610855	89.93208847774227	83.05631582474498	86.4805974563321	59.39571538066001	82.72477942409513	94.83479532093803	81.48972194600873
980.0	80.68582739736459	90.56354730390225	89.21963983959388	82.68979817138688	86.73894310789473	60.15225432837156	82.60228986023225	94.72002898831896	82.34405707894541
990.0	80.75534141457102	91.02967209388993	88.53017882710446	82.31313931643699	87.03213606678202	61.051977830319196	82.45385282955887	94.6420509608181	83.40843714924972
1000.0	80.84122662451938	91.41346907712173	87.86239021582404	81.93771637658543	87.35444258062685	62.09339396001905	82.28114549244395	94.60570229785337	83.08321603074884
1010.0	80.94176135235878	91.69351403295974	87.2141512992001	81.57415304050812	87.70026884151675	63.27153892368405	82.08640910084435	94.6141457344296	83.89523279554187
1020.0	81.05509207749395	91.85136091760418	86.58298501484938	81.23136342568111	88.06421411160922	64.57860401580554	81.87233532183022	94.66887033995604	83.48745107231744
1030.0	81.17937087185827	91.8724203101912	85.96578263789189	80.91569300942675	88.44093713839894	66.00463214296447	81.64207888131342	94.76965169813911	83.07290123783189
1040.0	81.31296992458093	91.74673464598291	85.35919980039746	80.63040916719305	88.82509957566275	67.53789929325694	81.39937869075963	94.91477108719477	83.62664930943745
1050.0	81.45459268027622	91.46922260632562	84.75940428641252	80.37560439949067	89.21119465202885	69.16553122014182	81.1485935898427	95.10109181313463	84.11694295319518
1060.0	81.60340434147659	91.0400909940296	84.16211490909687	80.14839597694117	89.59346108745713	70.87371476515935	80.89485741204844	95.32433231695806	85.37612377196359
1070.0	81.75909318583314	90.46436436734554	83.5626431690439	79.9434588456067	89.96573471942952	72.64790077699291	80.64406228370866	95.57927080212994	86.35865673677453
1080.0	81.92191418986917	89.75186297916667	82.95618589968018	79.75379358002533	90.32135823177674	74.47234119484679	80.40290196311723	95.8598827100731	84.59408235223654
1090.0	82.09261910297725	88.91640967952674	82.33794176613952	79.5716780122253	90.65319947540351	76.32995090146919	80.17865994619608	96.15960432196715	83.41772924159945
1100.0	82.27230539462288	87.97524524351579	81.70405387531784	79.38971720740176	90.95370405445863	78.20197684480725	79.97907511194165	96.47147912310731	81.83553223163828
1110.0	82.46220374619324	86.94839712887057	81.05226083570136	79.2015555244435	91.21510571108475	80.06795481194573	79.81192733109687	96.78834294860735	85.22984050387996
1120.0	82.66340930852124	85.85794494400085	80.38216075002421	79.00265728064599	91.4296985120672	81.90558584889857	79.68470477881607	97.10288607458914	87.38032458901993
1130.0	82.87658337151268	84.72748688440741	79.69651244463618	78.7907072479357	91.59016353580746	83.69130245952525	79.60417448609527	97.40789086439631	86.19703707698226
1140.0	83.10166319932766	83.58144384612677	79.00129263896179	78.56563334965031	91.69014730430281	85.40096969232198	79.57595952349016	97.69625548460903	86.15557244619089
1150.0	83.33761034194939	82.44496424914281	78.30584343169946	78.32949431049775	91.72461414969112	87.01083268879214	79.60417436684367	97.96117912698881	83.64791273271855
1160.0	83.58222902884782	81.34302768486651	77.62277464831095	78.08591733536107	91.69048527426617	88.49857917956852	79.69114129114254	98.19626648345653	85.95790276109301
1170.0	83.8321451641684	80.3002995884089	76.96712009940686	77.83950079889968	91.58685156186583	89.84468336285497	79.83713436293425	98.39570719544608	84.8422682120244
1180.0	84.08290124545994	79.34068141740202	76.35608543584911	77.59507395333914	91.41544791258345	91.0333831371914	80.04029309878713	98.5544145634039	85.18063770381181
1190.0	84.32912757707514	78.4867763678524	75.80740825353305	77.35703532479121	91.18068779795587	92.05352483263968	80.29658139075967	98.66822577232125	84.39938871771989
1200.0	84.56485472789035	77.75922167000738	75.33857760216122	77.12859357121988	90.8895844234477	92.89884679655547	80.59986932261917	98.73417270279597	84.84357692417038
1210.0	84.78394531209011	77.17626597520527	74.96575853104721	76.91153761190205	90.55148352667132	93.56821252118368	80.94204241147384	98.75051268370984	85.3422416414546
1220.0	84.98050082290665	76.75299698954629	74.70260596377966	76.70600235792388	90.17764814794751	94.06549931042589	81.31324034415486	98.71702373302199	84.2806439879351
1230.0	85.1493168142831	76.50085125296764	74.55983835976994	76.51058273942019	89.78061969845808	94.39890936270022	81.70219753702929	98.63503288866903	84.64298689326998
1240.0	85.28619581566065	76.427181722873	74.54429676886609	76.32277842664567	89.37354196143139	94.58030230569187	82.09664571250586	98.50748850348182	82.43353572617731
1250.0	85.38824414766654	76.53476359956919	74.6587609546824	76.13945625145311	88.96958560828858	94.62468951960159	82.4837435973358	98.33895179303371	85.31593377167451
1260.0	85.45401605322091	76.82177480740333	74.90177602650415	75.9576545121586	88.58118823182112	94.54934314290347	82.85058845248537	98.1355207277841	84.01561913932395
1270.0	85.48349406124791	77.2818697987853	75.26754464950075	75.7752633740052	88.21958379576793	94.37345844317178	83.18479950842688	97.90457426603373	83.67947600889852
1280.0	85.47803341919541	77.90441450160017	75.74639523525215	75.59157952137043	87.89447745066641	94.11778168964325	83.47498854310643	97.6547045121246	83.26324890905587
1290.0	85.44009513639891	78.67496013130224	76.32479164396821	75.40782247963429	87.61376461808106	93.80449858735808	83.71134753147477	97.39528597379288	85.21269064230398
1300.0	85.37308700831662	79.57591191896691	76.98659812032041	75.22723649913364	87.38350683249298	93.45682266978531	83.88601956544781	97.13617822905155	85.49331101373913
1310.0	85.28096867757377	80.58695856402247	77.7133796360875	75.05510662604416	87.20795501007046	93.09926636840672	83.99344465350126	96.88728120610176	85.58054585624971
1320.0	85.16811993867093	81.68575622884762	78.48574034725848	74.89839065059012	87.08979451665658	92.75694406457484	84.03068000123184	96.65823819671624	84.50951180986613
1330.0	85.03904297649095	82.84841982639233	79.28441256813991	74.76510535861465	87.03036888713517	92.45536231888991	83.99745545856929	96.45796561017832	84.16013064704404
1340.0	84.89827460596325	84.04985239436135	80.09155178746965	74.66374620835575	87.02988469382342	92.21942538921365	83.89627036901591	96.2942138649293	85.19994154476692
1350.0	84.75025703543184	85.26404540825831	80.8917732074915	74.60258598886652	87.08768036160647	92.07258198004658	83.7321229332936	96.17326464769688	85.97162959837605
1360.0	84.59933218685902	86.46434577783214	81.67296509906913	74.5891278427334	87.20241922084273	92.0357293393304	83.51248917084536	96.09963749582681	84.79211604227469
1370.0	84.44973790952103	87.62337267592564	82.42733737462561	74.62961285957023	87.37216042223227	92.12581971547516	83.2467764141516	96.07589716919568	84.28486598664757
1380.0	84.30566673491577	88.71359474904585	83.15142487168899	74.7287013314147	87.59439330236685	92.35467941646554	82.94600609271839	96.10246157314256	86.4786150717813
1390.0	84.171227120862	89.7074365763111	83.84592679713046	74.88931759829993	87.86610064919353	92.72835273363995	82.622251949191	96.17763491664681	85.10058972181763
1400.0	84.05047407504355	90.57782209430414	84.51573288393985	75.11274156810701	88.18368157435901	93.24633135098478	82.28807320731579	96.29764967371963	85.82301552641412
1410.0	83.94737398490857	91.29886218321792	85.16867283972002	75.39868106679921	88.54288909638201	93.90145667618907	81.95575323986405	96.45675121158754	86.75702492450716
1420.0	83.86569720771814	91.846656396926	85.81456946406911	75.74543611848469	88.93881125292639	94.6799506756929	81.6367275949567	96.64756810763228	88.49524203851357
1430.0	83.80885778522034	92.20020805435287	86.46395110574252	76.15011977631539	89.36585575978573	95.56240886988651	81.34074643288919	96.86122734019636	88.2471111454078
1440.0	83.77983886044115	92.34245286324801	87.12681713116814	76.6088008010782	89.81780589402302	96.52441945168657	81.07537928707694	97.08779069585589	85.98278780730287
1450.0	83.78097469866336	92.2611434091245	87.81167850812636	77.11658917460494	90.28793412260742	97.53829189419059	80.8453439623644	97.31664699984243	87.40401136716854
1460.0	83.81380330716905	91.94974765789843	88.52441273629313	77.66776511353011	90.76911055656464	98.57439512582687	80.6521948659107	97.53686730389995	90.17791244031173
1470.0	83.87894926086541	91.40804843105602	89.26793331050169	78.25588331804201	91.25391661588164	99.60276789602025	80.49412232959452	97.73778996444707	89.1170793136857
1480.0	83.976076105235	90.64241094619096	90.04204805489778	78.87368838411484	91.73488665850579	100.59473221026747	80.36597307337414	97.90940592051432	89.85980200153375
1490.0	84.10379911462381	89.66588345996283	90.84356743158692	79.51322936807128	92.20453146602004	101.52452570778755	80.25962331984597	98.0428161730596	89.84158164569584
1500.0	84.25981976728758	88.4980943582886	91.66696623867557	80.16599125567811	92.65550132851286	102.37039044259511	80.16443029739612	98.13083997718945	91.23319719058269
1510.0	84.44096420408498	87.16447562653183	92.50488159824909	80.82293360310456	93.08063683371239	103.11584937289379	80.0681490136804	98.16821894856399	91.90679798733032
1520.0	84.64336496942661	85.69543466476878	93.34921471464617	81.47476908857632	93.47301110191665	103.74989541949073	79.95773925877033	98.15200021580489	90.77283824182959
1530.0	84.86266805601203	84.12533363024738	94.1915014732563	82.11203330534465	93.8259543159627	104.26730488307018	79.82042272150761	98.08173468669517	92.66035858410491
1540.0	85.09427276212955	82.49108601021223	95.02380859109246	82.7253887417399	94.13312530688158	104.66815137207386	79.64470213663311	97.9593937778952	91.57227712278596
1550.0	85.33362935162816	80.8307262574387	95.8387911801933	83.30586748608702	94.38859159842522	104.95715414904154	79.4212696650587	97.78922869255234	91.88506722122126
1560.0	85.5764253514868	79.18186400936827	96.62995655614293	83.84513588943831	94.58695078733992	105.1422082419577	79.14373521658999	97.57749539592726	90.80325118821752
1570.0	85.81889008720249	77.58025623929053	97.39130989053501	84.33570495144754	94.7234886013685	105.2331573107363	78.80914511649479	97.33197868341227	91.23425692124914
1580.0	86.0579429616399	76.0583585355013	98.11751461847234	84.77113034978045	94.79440235092545	105.24021684340477	78.418316817924	97.06155310828979	89.45092836675465
1590.0	86.29129456427329	74.64429703016711	98.80316889001345	85.14629743218201	94.79695872706327	105.17274748088767	77.97573532012856	96.77560381610633	89.25690468477006
1600.0	86.51750780309347	73.36119547605466	99.44280355069178	85.45746901908524	94.72972231001604	105.03802546906658	77.48942901064096	96.48359681310374	89.65062702731277
1610.0	86.73590845878228	72.22634746934347	100.03075975283024	85.70252153432297	94.5926014943489	104.84079169606117	76.9703880159572	96.19461778314789	90.36396461626845
1620.0	86.94642591333866	71.25154696160179	100.56135074788548	85.88100239466752	94.38690428700485	104.5830829622695	76.43207588968193	95.9170135524524	88.8056933705974
1630.0	87.1493328798644	70.44290537682284	101.02909505541183	85.99426447230442	94.1152964406671	104.26476575209107	75.88960689189808	95.65820487107649	88.83387415561933
1640.0	87.34492095582743	69.80178541100769	101.42936994287135	86.04529114780415	93.78156974213546	103.88410912241736	75.3589695497922	95.42440289575978	90.19389315169407
1650.0	87.53321126069523	69.32543032451865	101.75868149138196	86.0388303358134	93.39043881047667	103.43900210079826	74.8562243607283	95.22058443756777	89.52998441731224
1660.0	87.71362633568289	69.00761833761212	102.01543055961132	85.98108292627668	92.94725067053838	102.92791684300367	74.3967364141952	95.05039650909877	88.84526540750099
1670.0	87.88477759956659	68.83987647156255	102.20026633156533	85.87947101953017	92.45768493199475	102.3509939100685	73.99443688106078	94.9161322637921	89.53345430013519
1680.0	88.04429281687746	68.8117831419296	102.31637053417022	85.74223085525188	91.92755467485875	101.7105943791737	73.66122296602467	94.81871906994581	87.81326546182116
1690.0	88.18891098659856	68.91173223820414	102.36935260189314	85.57806775068079	91.36260590237215	101.01159950053805	73.40653213298337	94.75773010904524	88.7291973955761
1700.0	88.31455116102941	69.12710852954848	102.36733086369138	85.39553812265618	90.76857986068387	100.26126446622253	73.23693150161225	94.73146571944773	87.20456602491518
1710.0	88.41662827159021	69.44464020122709	102.32018613351573	85.20268472827595	90.1512128232587	99.46874601295846	73.1559840811059	94.73702134250723	87.54094043408986
1720.0	88.4903446971833	69.85044068106717	102.23918185636575	85.00641364186893	89.51658842326142	98.64448790099306	73.16421497033807	94.77038930410953	86.32573832622727
1730.0	88.53114468400213	70.32971197492475	102.13618555074201	84.81226794682733	88.87135033430987	97.79951053827722	73.2592671022715	94.82661145143607	86.1140533479354
1740.0	88.53505123337153	70.86718783373158	102.0229177888194	84.62416792425378	88.22302976589859	96.94475020617008	73.43618064470107	94.90005129763215	86.96659779431354
1750.0	88.49902489176654	71.44715666643701	101.91067064470627	84.44433718833653	87.58045862801575	96.09086192830733	73.68774345992523	94.98443767134627	88.23083305417339
1760.0	88.42118206542432	72.0535448476528	101.80948625075155	84.27341449838008	86.95381064363742	95.2477871232083	74.00506597721778	95.07329451364086	86.31917594167692
1770.0	88.30092737111684	72.67054095755651	101.72797359096295	84.11069574918598	86.35467306684097	94.42525075938781	74.37807410473097	95.1600954580268	86.3011886753765
1780.0	88.13894096503584	73.28283673271683	101.67311680351987	83.95470679714029	85.79585049540754	93.63307063506934	74.79606380932981	95.23852885175614	87.87397089321274
1790.0	87.9371008903683	73.87623760113225	101.65017976371328	83.80351111726432	85.29100839500029	92.88171782853989	75.2482351864015	95.30275787115735	87.19614705652074
1800.0	87.69831429056146	74.4382047801719	101.66314049163074	83.65531188418001	84.85397386227788	92.18271798830972	75.724193828341	95.34767111566548	88.637458007015
1810.0	87.4262568719464	74.95793872564187	101.71428272483733	83.50876951497808	84.4980883458447	91.54900065324775	76.21430510153104	95.36905037727504	85.64509949980061
1820.0	87.12519991974216	75.42693643948658	101.80490860564448	83.36341635087913	84.23533124150786	90.99516193824584	76.71001379123535	95.36384194669259	86.63305290120418
1830.0	86.79979512351035	75.83891010809927	101.93514085752783	83.21984065318387	84.07545459699193	90.53703483320173	77.2040299852871	95.33012532238011	86.90704109885306
1840.0	86.4549102725193	76.18971016187417	102.1040400448079	83.07964612917243	84.02527331778151	90.19130189412579	77.69038048193244	95.26736044641274	86.39741452695768
1850.0	86.09546461982089	76.47718024971468	102.30943485350906	82.94535196755092	84.08805391845283	89.97484286221149	78.1644735551599	95.17629636550609	86.3363550265886
1860.0	85.72644991465229	76.70087087321227	102.54809229847663	82.82016827908282	84.26316107220237	89.903560310397	78.62289187136736	95.05896551163502	85.44449055836466
1870.0	85.35274861812512	76.86169684458574	102.81523445019533	82.70758292829473	84.54587763305395	89.99140711626484	79.06333808930492	94.91851492211774	86.53284038875424
1880.0	84.97919616340215	76.96162455194909	103.10458042322581	82.61105930272328	84.9275491991265	90.24919896397728	79.4843443229553	94.75899211371924	85.34969915034978
1890.0	84.61048618333837	77.0031414315192	103.40787676321435	82.53366681387607	85.3959731167406	90.68379279417142	79.88504873891304	94.58513197522181	87.28827418237366
1900.0	84.25115877880722	76.98932631109608	103.71528518908792	82.47770411107997	85.93600399006297	91.29708358221947	80.26498890794312	94.40198139839197	87.95849765102139
1910.0	83.90550753881942	76.92327711737927	104.01483036385271	82.44449818438558	86.53023485172402	92.0853865410852	80.62372142444576	94.21453770484604	85.99624329956805
1920.0	83.5775447536119	76.80810258680557	104.29287517573434	82.43429982695567	87.1598155941472	93.03924513552423	80.96069282874126	94.02748212223727	86.81819614413538
1930.0	83.27089500399269	76.64690006139168	104.53423721135968	82.44630693077866	87.8053243764793	94.14345773980241	81.27500713806431	93.84490359933645	86.78975403480024
1940.0	82.98873024461295	76.44269460802737	104.72249478601753	82.478650509451	88.44751724533342	95.3772296430707	81.56528923237211	93.67000548093719	87.37362883890782
1950.0	82.73366847203158	76.19865870527059	104.84036993042449	82.52860631733051	89.06802835487815	96.71513767952732	81.82960245157221	93.50504302379989	88.63564276476325
1960.0	82.50766384626843	75.91827457148025	104.87037681554881	82.59274817592348	89.6500287649713	98.12793862551231	82.06555424150865	93.35139152821796	89.40741117957809
1970.0	82.31193680271184	75.60550313244481	104.79525891364288	82.66718686712827	90.17866135901104	99.58361990496803	82.27037660341604	93.20957629508206	90.53780709559001
1980.0	82.1469253194114	75.26505404882337	104.59882973057053	82.74772058060123	90.64144082259807	101.04851886796601	82.44121765955481	93.0795289748729	89.63761437446603
1990.0	82.01214765040581	74.90248371739486	104.26649722805224	82.8301394394484	91.02851171603588	102.48853215482197	82.57534024892405	92.96085451665914	90.03580133696656
2000.0	81.90624410953473	74.52418226586826	103.78605653613634	82.91048266747072	91.33276809315305	103.87021817162463	82.67063786093331	92.85314586193934	90.83405520959462
2010.0	81.82703530197783	74.13714145083748	103.14852702575496	82.98516027042862	91.54990961552349	105.16151818101373	82.72593969022557	92.7563114333145	89.82290124828991
2020.0	81.77158485338796	73.74858032715292	102.34866698672928	83.05128739862413	91.67837637593414	106.3329959874719	82.74144659052746	92.67067892089125	91.1313472244071
2030.0	81.73643312039479	73.36571955596742	101.38561650601275	83.1069457848327	91.71913391777784	107.35806718518226	82.71907610445474	92.59733431810545	90.89088238364451
2040.0	81.71783025064806	72.99501613477668	100.26330797165028	83.15145964607954	91.67547557433758	108.2139032888596	82.66268363985046	92.53810011582443	90.48014848969954
2050.0	81.71202013196593	72.64155050999769	98.9906726985965	83.18551861274645	91.55260364079396	108.88194021444473	82.57815383809432	92.49550302267508	90.74956270719811
2060.0	81.71567205433237	72.30888308728437	97.5814905927766	83.21138304891835	91.35732922613488	109.3480956972541	82.47322669508173	92.47263501601688	88.80455090566538
2070.0	81.7261784796627	71.99881238880093	96.05406601650584	83.23290398665854	91.0975210259929	109.60370179876169	82.35730175124357	92.47299623369884	91.58518638968928
2080.0	81.74194204968845	71.71115382616513	94.43060747576314	83.25557234588433	90.78172953525605	109.64527140010998	82.24083047945993	92.5001055079308	88.30876578251187
2090.0	81.76266296691793	71.4441964491539	92.73611670265134	83.2862711517799	90.41878689215483	109.47517201954491	82.13475214511891	92.55730039583459	88.64508410085065
2100.0	81.78935569496518	71.19495043909413	90.99732278744155	83.33299272191974	90.0174201910304	109.10127056156104	82.04970621594919	92.64722573310087	89.06091837870164
2110.0	81.82441788958273	70.95996180143246	89.24125793284865	83.40444301350476	89.58604293800323	108.53701577356664	81.99531039275564	92.7715378203873	87.14114873915447
2120.0	81.87140600510645	70.73597979576235	87.4942227229005	83.5095180564375	89.13257747196698	107.80072481143551	81.97947733725448	92.93054109178527	86.02585516454289
2130.0	81.93473531691424	70.52076081617383	85.78028987472194	83.65676297696672	88.66431274241066	106.91493231021572	82.00778345612974	93.12292196814545	85.99542128480584
2140.0	82.0192434544638	70.313422174215	84.12053109268922	83.85368572550249	88.18800396527521	105.9052856218469	82.08321158741009	93.34551287204229	85.80910072628998
2150.0	82.12970454212413	70.11498460066883	82.53227179520879	84.10624093684527	87.70970661659373	104.79957295069829	82.20589986421982	93.59324973259137	85.78364372277808
2160.0	82.2702811349744	69.9287762420453	81.02867643419576	84.4183394053782	87.23503896904545	103.6264420925593	82.3733138465338	93.8592181164527	82.52189188069555
2170.0	82.44405685686266	69.75979802473788	79.61873273176951	84.79144846730273	86.76911790933119	102.41398283436456	82.58046837831803	94.13492593741636	85.54407215553546
2180.0	82.65261511904012	69.6147004360887	78.30755295261679	85.22432250909014	86.31657531080404	101.18900969142746	82.82044926946699	94.41063051189474	83.79795593070503
2190.0	82.89574169550403	69.50069849571568	77.09676819641663	85.71312210918185	85.88170772098431	99.97581971969343	83.08495886993418	94.67591721183251	83.31811915334217
2200.0	83.17128606077335	69.42509888071511	75.98520668205488	86.25140053362128	85.46835400319084	98.79568837308335	83.36493744400514	94.92025323591662	85.00794553493806
2210.0	83.47518252496648	69.39440076698605	74.96956064329291	86.83059718265415	85.07998962429323	97.66657974342496	83.65117038472675	95.13367064292447	83.6225210141305
2220.0	83.80165339258153	69.41331003936857	74.04513416086613	87.44037845475438	84.71965466918473	96.6029822765807	83.93486214247763	95.30744253566999	82.68469527846759
2230.0	84.14350925150657	69.48490301517305	73.20628556775952	88.06929298450947	84.38989366841997	95.61627329464693	84.20803671217618	95.43464503982892	83.08694338664195
2240.0	84.49256612464447	69.6099295347063	72.44726044892552	88.70527780367445	84.09276497272671	94.71526810175104	84.46388126819397	95.51060407718875	84.35936393689902
2250.0	84.8401581389861	69.78720443010204	71.76247210342464	89.33627657030546	83.8297341442651	93.9067546429845	84.69697349076615	95.53322732977477	84.2077655107674
2260.0	85.17759190379141	70.0139417605028	71.14700709696092	89.95071474558053	83.60164473739727	93.19634250526934	84.90334240809514	95.50311394100652	84.15039979888931
2270.0	85.49669658615502	70.28610888471486	70.59689371780422	90.53791353161297	83.40865114229959	92.5890967536365	85.0803978323896	95.42357074607926	84.55094649096182
2280.0	85.79013373249414	70.59937531338528	70.10915945440381	91.08850975655577	83.25021461551717	92.09004354714084	85.22683341856015	95.3003182710818	84.57141498224979
2290.0	86.05185045290281	70.94927971599208	69.68219508649887	91.59462561743337	83.12515471721944	91.7045812693483	85.34233589323043	95.14116079169938	84.40562988702649
2300.0	86.27719414580733	71.3317479195162	69.31522689996247	92.05017368613983	83.03162840981327	91.43843465410617	85.42741850125516	94.95553811160583	84.55961588992744
2310.0	86.46308403475683	71.74318738918285	69.0086850317843	92.45092443084202	82.96738768099603	91.29742953811667	85.48304284399389	94.75390036814609	84.56588931820973
2320.0	86.60796533001817	72.18062128937899	68.76378406017163	92.79468077346277	82.92985746377559	91.2868504374522	85.51037605849233	94.54707384697302	84.73428996111062
2330.0	86.71177052041169	72.64137690451474	68.58223958472588	93.08129730629179	82.9164438526663	91.41087249220092	85.510635640972	94.34569025578755	82.14894854951825
2340.0	86.77573522700436	73.12274093019674	68.4664161975974	93.31269901161943	82.92474899299049	91.67178433694454	85.48487084736199	94.15959834574389	83.40520499351767
2350.0	86.80216313193674	73.62167294587935	68.41877532488702	93.49289183877376	82.95291280122976	92.06928442078052	85.43401107632415	93.99728395818656	83.24345585476146
2360.0	86.79425336791024	74.1346732008221	68.44253772671603	93.62756588821892	82.99983728924559	92.59996272077458	85.35884537538121	93.86557368958933	84.438456750935
2370.0	86.75579658413336	74.65721621545012	68.5415890265592	93.72395903441833	83.06541963065632	93.25683016773247	85.26015417807403	93.76934417542223	84.71774581440677
2380.0	86.69103841679697	75.18374577936441	68.7208899045485	93.79030865767068	83.1506580659608	94.02954791857717	85.13888795599966	93.71160849350099	83.87015049032183
2390.0	86.60442811958227	75.7076368111838	68.98696263028907	93.83550266019463	83.25766663547006	94.90440256100283	84.99630444623133	93.69347253464743	85.05505200775193
2400.0	86.50047335385675	76.22118480558343	69.34773741138744	93.86844582417257	83.38950759044982	95.86491024514572	84.83405953897258	93.7145500161494	87.05373731413073
2410.0	86.38357386589055	76.71570115771935	69.81267511465309	93.89751423799424	83.55002150750659	96.89229284309536	84.65444618776829	93.77328031468736	85.91225510905387
2420.0	86.25792397997014	77.18162688541258	70.39242167397322	93.93026049169232	83.74330629982147	97.96647242084589	84.460162340242	93.86740117840458	84.08924466692588
2430.0	86.12731928774352	77.60888522254432	71.097927549124	93.9729948298604	83.97335521221278	99.06668724736119	84.25443421150561	93.9943367263918	85.77883314918408
2440.0	85.99516385516682	77.98716218850807	71.93934070125368	94.03055518146567	84.24341921808028	100.172421358637	84.04076376624812	94.1516571212075	85.52863882613212
2450.0	85.86432830038889	78.3061628253075	72.92429169967019	94.10628689054566	84.55544282169878	101.26417570665336	83.82272298199901	94.3371420774379	86.88477225518488
2460.0	85.73718826517691	78.55629497196836	74.05702997747167	94.20213773195249	84.9096403166064	102.32420410108179	83.60378993249881	94.54895490121623	85.67216200029401
2470.0	85.61558595782314	78.72905790900197	75.3364107156326	94.31862533570596	85.30412796747733	103.33708904000324	83.38700066790874	94.78546777567178	86.69169965994598
2480.0	85.50093464445101	78.81744230401279	76.75500517385598	94.45500147803628	85.73460652683174	104.29014933218471	83.17470884456682	95.0450296200882	89.02433814953162
2490.0	85.39427584882009	78.81644280795967	78.29881016789903	94.60937741133483	86.19442894442665	105.1738755513621	82.96841174436776	95.32553228627096	87.8403264819013
2500.0	85.29643550068175	78.72334799501483	79.94672170891333	94.7786534625059	86.67473608061908	105.98185275198112	82.76855418614466	95.62406089021219	88.67565008834025
2510.0	85.20815620291356	78.53778889656445	81.67152615283425	94.95863704301266	87.1648716465184	106.7106990717107	82.57430470862026	95.93636573345162	89.17669471075739
2520.0	85.13015283771313	78.26179809156937	83.44116213802988	95.14397556243253	87.65290691075344	107.3598520481608	82.3835011029789	96.25659871292638	89.68812001213878
2530.0	85.06322510687755	77.89941200819479	85.22040607859765	95.32822423450993	88.12635696993681	107.93101418569205	82.19252798474011	96.57717105535549	89.99156362758052
2540.0	85.00829298517408	77.4564510072197	86.97299842210167	95.50384114156546	88.57290348083562	108.42743065552511	81.9964674532963	96.88880326988374	90.61647970842402
2550.0	84.9663017048589	76.94015818416416	88.66381697598827	95.66231994954842	88.98116147628474	108.85315919870897	81.78896674094725	97.18079501552114	91.12627971247343
2560.0	84.93816295437679	76.35870250486992	90.26088884029134	95.79461135941403	89.34143140362534	109.21251367189876	81.56260434840846	97.44156223052067	92.42008273875223
2570.0	84.92459409993265	75.72096834965353	91.73718194189934	95.89128454562427	89.64624404043099	109.5092583529661	81.30909960240301	97.65944456760242	92.62139425492605
2580.0	84.92595660692363	75.03619925857139	93.07181751971072	95.94298351643477	89.89086474813764	109.74626421782799	81.01969382774774	97.82349902929775	92.51640510104124
2590.0	84.94217402251897	74.31400909062803	94.25084629105098	95.94084979177829	90.07351327967535	109.92517871254196	80.68560692393125	97.92447764492542	92.15907612057265
2600.0	84.97261036140458	73.56432037669009	95.2670674026985	95.87689683210931	90.19541143738547	110.04647576638524	80.2986980388155	97.95573297597159	92.48614009324403
2610.0	85.01602418057477	72.79710827849135	96.1198050462816	95.74440496029865	90.260583511854	110.10984449077156	79.85195590811486	97.91402304903227	92.84223573066667
2620.0	85.07068461556389	72.02251952225127	96.8136698755565	95.53815139064844	90.27561792760007	110.11429112438884	79.3402064153657	97.79992662703589	93.35437741621375
2630.0	85.13446311370714	71.25065675833672	97.35754193735414	95.25470319179298	90.24903125605005	110.05908510065447	78.76059064173937	97.61824226997584	92.43762815224187
2640.0	85.20498891762915	70.49142322420597	97.76309738541683	94.89256235170738	90.19071323528522	109.94393716703928	78.11301557041172	97.37776986051948	91.5303756206792
2650.0	85.2799083681488	69.75426907352559	98.04343454766283	94.45235797653542	90.11121674535828	109.76951460509795	77.40051770226069	97.09094118223561	90.98585532632586
2660.0	85.3569657847649	69.04796522160379	98.2117255032851	93.93699404421264	90.02106677113984	109.5377537589091	76.62932483986965	96.7730112236534	90.78673172769601
2670.0	85.43417882591675	68.3803349076436	98.28024550731433	93.3517542008108	89.93007815736624	109.25190363177569	75.80890335021753	96.44103851844086	90.21236454831303
2680.0	85.50988067003203	67.75832242688375	98.25962748744226	92.70435956017845	89.84689489001227	108.91644626272544	74.95153266629892	96.11267214018343	88.97882016237529
2690.0	85.58267549860724	67.18817159779846	98.1584035287303	92.00499488539434	89.7783788472135	108.5367966060997	74.07199785379721	95.80489529996493	88.04495449059816
2700.0	85.65136715728961	66.6754267133862	97.98287253752315	91.26618640198726	89.72952225266226	108.1188127711159	73.1868068659924	95.5328046591095	88.19292616353819
2710.0	85.71481689903331	66.22545164303119	97.73713132336245	90.50247252279227	89.70307739226413	107.66853577797893	72.31353317827443	95.30861589940244	88.9001188984041
2720.0	85.77180206565555	65.84383337339023	97.42340518132707	89.7300883215018	89.69977981391958	107.19195388220916	71.46982919505834	95.140723247479	86.22626011679758
2730.0	85.82090782910097	65.53662190940668	97.04245855282711	88.96624783793408	89.71846605616076	106.69436029697962	70.67262607103561	95.03333286494576	86.65752511746834
2740.0	85.8605181232424	65.3107008339942	96.59405553995703	88.22840733008317	89.75632593954103	106.18068485876736	69.93717348177128	94.98618969906951	87.9985013613625
2750.0	85.8888324665886	65.17369005627204	96.07740918010352	87.53343907422106	89.80941199418574	105.65503831542486	69.27636157716762	94.99472604456679	85.5458269023231
2760.0	85.90402314479746	65.13395062206689	95.49165476480078	86.89675633796331	89.87304740296963	105.12091833036568	68.70017689540933	95.05060108015306	85.65749806712198
2770.0	85.90435642266944	65.20029811391834	94.83630700176931	86.33150115735177	89.94247495314846	104.5810794465413	68.21532470063518	95.14232657486143	85.011919271336
2780.0	85.88846924671967	65.38135178564852	94.11154929144544	85.8479319494537	90.01325169982084	104.03764314903344	67.82522634326904	95.25622300478197	83.965008894494
2790.0	85.85552119795398	65.685230111907	93.31852809032034	85.45297542840294	90.08173452097978	103.49191774598506	67.53017229305144	95.3774327993076	85.18347656995695
2800.0	85.80537461812722	66.11893220042583	92.45949026987566	85.15015726621246	90.14552234277815	102.94437591140007	67.32775448267473	95.49093409049846	85.04840244981277
2810.0	85.73869465126555	66.68790639291694	91.53798558566078	84.93971202741245	90.203603099698	102.39427774518549	67.21341960565763	95.58264440708223	86.79473173821302
2820.0	85.65693940818062	67.39558947321208	90.55872121560229	84.81900947225475	90.25652074845121	101.8394769949366	67.1810941900871	95.64026131648204	85.20984844490984
2830.0	85.56236049573528	68.24317837612709	89.52766646261583	84.78295033230305	90.30624624754279	101.27630534980551	67.2238586249626	95.65408631518073	85.11846207661668
2840.0	85.45776991780824	69.22953767058243	88.45189100483155	84.8247881318682	90.35604637962764	100.6991939886874	67.33446469047647	95.61765346190046	85.15095166080134
2850.0	85.34645031040182	70.35080128596792	87.33952347531708	84.93666677851786	90.41008836260744	100.10085333742249	67.5056394376798	95.52809677200808	84.13615846874981
2860.0	85.23192797189618	71.60048553321826	86.19946215319553	85.11029094280977	90.47314116107378	99.47229224435077	67.73038341364926	95.38626808016801	84.39078253060151
2870.0	85.11783518825786	72.96918691406941	85.04142364986618	85.33740614210791	90.55011858845845	98.80304524337089	68.0019013790836	95.19681216850321	84.87310111963109
2880.0	85.00772990128641	74.44455604718948	83.87590114984714	85.60998095131191	90.64573015391966	98.081675421883	68.31339442101391	94.96777401364946	84.96767683107623
2890.0	84.90503648724969	76.01118875974075	82.71417771578298	85.92066387152501	90.76403773454462	97.296271747822	68.65782320576861	94.71011872269469	84.69283659439823
2900.0	84.81296938299704	77.65056193371512	81.56829482438401	86.2628214507897	90.90823872019998	96.43515519273058	69.02739846839219	94.43716033796656	85.22642962281661
2910.0	84.73456978341886	79.34082250920721	80.4511933567247	86.63061200709089	91.08052027724617	95.48748517110882	69.41333551783411	94.16359454846314	85.17603311564031
2920.0	84.67267704145887	81.05723231228949	79.37675127745909	87.01898649318478	91.28184890477189	94.4439426326318	69.80543979381122	93.9045959444451	85.39031090770594
2930.0	84.6300577988321	82.77257211106098	78.3597076308713	87.42372697504413	91.51205078530202	93.29715454006852	70.19194157447416	93.67475848349628	84.45862916597177
2940.0	84.60942056791306	84.45755987680144	77.41559976862143	87.84143428276515	91.76981604540836	92.04233180995132	70.55950150334952	93.48721655709002	84.7949981446459
2950.0	84.61355713389666	86.08182196170976	76.5606963186916	88.26964050955475	92.05287646030092	90.67716699832243	70.89344235040042	93.35267269067185	85.35909272049716
2960.0	84.64536825394998	87.61511458505446	75.81136358108313	88.70670841789558	92.35813990603741	89.20230512838071	71.1780026503436	93.27868513563682	85.54198491065966
2970.0	84.7079113117139	89.02861484182824	75.18362943384017	89.15193139257818	92.68196020089607	87.62107977898101	71.39706283982659	93.26919250926613	85.08674287402916
2980.0	84.80448561775142	90.2962192107554	74.69255898005824	89.60536594515233	93.02041521760655	85.93937771172696	71.53474629998823	93.32437569418383	85.79107418482846
2990.0	84.93837250241458	91.39598172956676	74.35134011103783	90.06798701983396	93.36950647286412	84.16535587723482	71.57630557003776	93.44064090385476	86.40500210057823
3000.0	85.11311005113072	92.31123642274859	74.17082814564893	90.54144800558993	93.72547843178576	82.3091782583981	71.50885690602854	93.61111709178174	86.10957752269937
3010.0	85.3319375879244	93.03142430473324	74.15834797399705	91.02803040042014	94.08502088380217	80.3824932123596	71.3220945345125	93.82617845839525	86.14746906495724
3020.0	85.59782152132522	93.55254152562838	74.31748972569034	91.53064067384763	94.4453074529073	78.3981417056045	71.0090192788737	94.07417618667904	85.80582893208552
3030.0	85.91308054575751	93.87716028926064	74.64740598995903	92.05278849125433	94.80422088479118	76.36963779563305	70.56617134724199	94.34241640787167	86.696804578977
3040.0	86.27918377787046	94.01393904077037	75.14273224010307	92.59843889056387	95.16012588032893	74.310907624828	69.99376835246295	94.61782883200792	85.07621543136771
3050.0	86.69638998510047	93.97660671609154	75.79364755389966	93.1721382589747	95.5120368866656	72.2359497139062	69.29555569618879	94.88782509170409	85.57140294265683
3060.0	87.1634941496955	93.78286214408718	76.58596302683684	93.778949031055	95.85911178093713	70.15872466298603	68.47835977938344	95.14090357599483	84.36927298276848
3070.0	87.67773939571512	93.45280766189408	77.50177320079604	94.4243675434443	96.20060795212945	68.0930547695344	67.55140862563951	95.36703357850816	84.52678744294359
3080.0	88.23454948917991	93.00742163209549	78.52017075954058	95.1142722333781	96.53564645084545	66.05278212566432	66.52549145262378	95.55794659764085	85.76254090091975
3090.0	88.82762122998041	92.46699499252712	79.61793900345552	95.85483509112989	96.86286126546935	64.05183384794286	65.41193578770594	95.70721062235432	84.81284028195161
3100.0	89.44894146069875	91.8498721891884	80.77029261527545	96.65224649406836	97.18029216812758	62.10454448947621	64.22190240693489	95.81005573995182	84.05517298187397
3110.0	90.08893825670668	91.17130867992968	81.95204381114007	97.51230916954427	97.48507186987818	60.22545506437786	62.965468535823035	95.86338267287135	85.27573605901996
3120.0	90.73681483301966	90.44309701102671	83.13837445716243	98.44021541832781	97.77331945152706	58.42960137140102	61.65109539130992	95.86526032698953	84.28685143300832
3130.0	91.3807833345509	89.67324030555528	84.30580521624255	99.43998554022396	98.04003572469212	56.73237313181838	60.28536229252758	95.81488370094456	83.93218940091035
3140.0	92.0084886228301	88.86645547871187	85.43320818546593	100.51399316997166	98.27900632518461	55.14928501900326	58.8729739647146	95.7123506853817	84.25625774841889
3150.0	92.60754785345311	88.02470251638242	86.50305047814032	101.66266433802019	98.48286830207834	53.69559998571279	57.41691776343056	95.55851929906224	83.50658066731836
3160.0	93.16595032328358	87.14855262450942	87.50234544101082	102.88394766295376	98.6431808171575	52.38615561824664	55.91915162815729	95.35494511530615	83.63816771007943
3170.0	93.67250123541072	86.23821426141748	88.42388386961912	104.17325584016439	98.75062489238184	51.234909575676866	54.381065007411664	95.10395508264693	84.97783904490359
3180.0	94.1173848915609	85.29505376385481	89.26716968078767	105.52320902327173	98.79531468034872	50.254700292529215	52.80443433112303	94.80866743142741	84.65877203694865
3190.0	94.49261348729485	84.32258085053634	90.039236756918	106.92373991061697	98.76709240539222	49.457085621734414	51.192108048014646	94.47306226297448	84.6729715639145
3200.0	94.79228989906119	83.3275039513536	90.75529485836282	108.36235589968291	98.65617728862965	48.852295559693815	49.54872743457044	94.10220068223066	84.61183303201457
3210.0	95.01299954980742	82.3199419896791	91.43902806331673	109.82433334235645	98.45345867779508	48.4490794553714	47.8813725558809	93.70214101397187	84.4611195047568
3220.0	95.15384045066881	81.31340804579543	92.12224913859575	111.29326876893036	98.15115070194832	48.25473358128925	46.1999272668776	93.2799607006327	84.59964311037518
3230.0	95.2165163829268	80.32428715618241	92.8438252436403	112.7514814077728	97.74312239952462	48.27465162656252	44.51743579592467	92.84376043891227	83.22953160152554
3240.0	95.20505433802245	79.37067814909284	93.64827373183768	114.18058350799264	97.22533912288509	48.51258577438839	42.85006558194506	92.40238118932514	83.13312437236513
3250.0	95.1255677969278	78.47115068411054	94.58312142014896	115.56202864588667	96.59608619431145	48.96999326890193	41.21707130092764	91.96529458194345	83.25828897257043
3260.0	94.98570741718589	77.64328952538827	95.69601830576912	116.8775608776816	95.85626993401836	49.645723003824386	39.640334490391545	91.54232133132282	79.40698838863986
3270.0	94.79410352273769	76.90274417740522	97.03083439493682	118.1096433572779	95.0094152238562	50.53573126315972	38.14403299811684	91.14348976973821	80.93822222298361
3280.0	94.55987894362289	76.26178980990754	98.62354167462122	119.24187887656723	94.06175872305923	51.63286047542982	36.75406515341747	90.778758859394	79.9952737162091
3290.0	94.29194290593477	75.72906244294018	100.49783433524826	120.25936355961531	93.02235822972904	52.92638169732494	35.4973772517252	90.4579742216052	80.61355024672585
3300.0	93.99865759855177	75.3092304902118	102.66145028852168	121.14862366741028	91.90325148009975	54.40222503700579	34.4010471791301	90.19061678916353	79.85536901323945
3310.0	93.68732331975426	75.00320481416267	105.1027800381849	121.89812157020893	90.71949285214218	56.04293756179173	33.491796040913684	89.98578349085375	80.9369478613595
3320.0	93.36407617329573	74.80882140869276	107.7888014755564	122.4980079664355	89.48936590188899	57.82813933534919	32.79513732261228	89.85206753232124	82.95848249044569
3330.0	93.03386650400202	74.72164849621586	110.66483905036692	122.94037519879882	88.23455623246716	59.734602628648204	32.334664360719245	89.79735888303708	82.17300010815087
3340.0	92.70045612575868	74.73561065578721	113.65603963499129	123.21942187824652	86.9799595898538	61.7370034231174	32.13146949155624	89.82875209215783	81.8298764784978
3350.0	92.36666555643762	74.84399753626658	116.67067420294683	123.33139467155846	85.753699570782	63.808236423512625	32.20357850146253	89.95213716896268	81.95236831550628
3360.0	92.03461273702965	75.04006783138425	119.60546520859123	123.27499551073737	84.5865332946033	65.92014520388923	32.565362140916434	90.17194952617204	83.73330241289116
3370.0	91.70589633486614	75.31748027102002	122.35233121601698	123.05158141420841	83.51114912185665	68.04402911020382	33.22717014614603	90.4907728373565	85.68969662520158
3380.0	91.38190507378982	75.67035260664652	124.80549266787483	122.66564657382003	82.56101814119157	70.15127950195827	34.1948619737992	90.90896347404853	87.59003544047482
3390.0	91.06392132491638	76.09331509187271	126.86941838731934	122.12493192475361	81.76906566805359	72.21427645606246	35.46943676151919	91.42425561611569	90.25808061406404
3400.0	90.75304765732494	76.58146049540544	128.4655064159411	121.44074961270519	81.16599690594626	74.20691982017576	37.04688347272821	92.0315610464849	90.40841761880819
3410.0	90.45024509813797	77.12972026434036	129.53770174338015	120.62773811645556	80.77861639418049	76.10581446175341	38.9176788326148	92.72287214329208	90.38152822944241
3420.0	90.15623607840331	77.73248537266372	130.05605457642318	119.7038772413184	80.62824249353989	77.89090645010461	41.06676991983437	93.4871407979495	89.02224602458769
3430.0	89.87128947309867	78.38321367667982	130.01780088989486	118.68964307989293	80.72923724747255	79.5463995496091	43.47341467220007	94.31062425244049	89.82020729592742
3440.0	89.59524594840556	79.07387794023853	129.4463179619616	117.60748452212277	81.08803644306775	81.06130061167576	46.11134711955174	95.17722910143831	89.91415906516738
3450.0	89.32750024674365	79.79467702402567	128.3881597807299	116.48064866223855	81.70252483424065	82.42991628195253	48.94883131120737	96.0690542374746	92.02770076961414
3460.0	89.06708620482823	80.5341345556843	126.9077078184297	115.33236680799516	82.561978271329	83.65175272849126	51.94920924821328	96.96705719661979	89.20006453079431
3470.0	88.8131025825737	81.27872790128431	125.08178546971388	114.18456810232314	83.64768002077068	84.73155652407269	55.07141499184634	97.85176886799167	90.59941845879754
3480.0	88.5649655195987	82.01329698646475	122.99314903494994	113.05734763465362	84.93377917621879	85.67850632019012	58.270913488410855	98.70409419676703	90.33543673501185
3490.0	88.32312890386825	82.72155096698415	120.72466258664441	111.96790959475328	86.38864972311478	86.50547906495558	61.50076888285161	99.50582552170528	92.96423565038131
3500.0	88.08942897858275	83.38649771178245	118.35424292477876	110.93027869070472	87.97666479532754	87.22818472935182	64.71292245489573	100.24038279818964	92.68191480012858
3510.0	87.86761172681788	83.99132892646807	115.95154054165079	109.95486595566163	89.659654417605	87.86387155490593	67.85978620950917	100.89307673522873	93.97100907279865
3520.0	87.66365659430537	84.52030763725683	113.57554321292608	109.04849168441385	91.39865528036052	88.43028828104093	70.89565486089151	101.45147730356533	94.28641002489853
3530.0	87.48585327070685	84.95956992577088	111.27411612386337	108.21435984626257	93.15539436987781	88.94477256896411	73.77835187873958	101.90546634157167	93.29559983128527
3540.0	87.34459938496394	85.29814316859233	109.08479704594322	107.4521398628074	94.8934054293656	89.42338063710935	76.47081975732237	102.24729415297081	94.3042333607552
3550.0	87.2517123693462	85.5285966226571	107.03631506919648	106.758468224967	96.57895098384142	89.88028503053397	78.94241339860908	102.47167432243647	95.3603095252678
3560.0	87.22019066786774	85.64764507514218	105.15123244718188	106.12717977981535	98.18143748023829	90.32749631081883	81.16982410441128	102.57570159011279	96.7168697582216
3570.0	87.2628152915355	85.65648445095339	103.448252259433	105.55008740747238	99.67388969430252	90.77458271955382	83.13780454342182	102.55893076010244	96.75799293736819
3580.0	87.39152496236454	85.56055944522406	101.94471148704775	105.01739554384704	101.03293141260485	91.22889469516629	84.83936163472492	102.42333884442711	97.46711234858935
3590.0	87.61626438039147	85.36946896271016	100.65816353176923	104.51864105502307	102.23871681962888	91.69541028043301	86.27547782636077	102.17348157170109	95.26295445069191
3600.0	87.94412774480662	85.09598982656883	99.6081465894784	104.04354118242689	103.27472029595381	92.17708664822848	87.45443531888137	101.81643493964167	95.8660142347566
3610.0	88.37878076887847	84.75539457932172	98.81568983281218	103.58266035082414	104.12788332170788	92.67500659043094	88.39088280193431	101.36168421821276	95.7610432172823
3620.0	88.91977131361732	84.3642481306121	98.3035274862888	103.12841519433145	104.78843322328758	93.1883859870106	89.10445313511903	100.82101968746495	95.03616451476772
3630.0	89.56255408101	83.93953710613842	98.09446294200964	102.67545369487456	105.24975855056279	93.71479344554984	89.61850593530649	100.2080313107643	95.56339050106428
3640.0	90.29838227696635	83.4976054810018	98.20985259969106	102.2209837864525	105.50880606555046	94.25016045609496	89.95862252162294	99.53745496131168	96.33707609163713
3650.0	91.11477055824702	83.05352678661033	98.66769407693047	101.76492746626764	105.56596338453703	94.78870986894282	90.15137685492168	98.82463576305923	94.36158581493133
3660.0	91.99600317216361	82.6206509080638	99.47961978951986	101.30977560586489	105.42538920866446	95.32337928816474	90.22325099860213	98.08453948077673	94.62503378708305
3670.0	92.92384482330905	82.21022224009934	100.64961375983374	100.86003163460387	105.09505972742431	95.84569503031162	90.19979129202576	97.33104479876229	93.9274281488423
3680.0	93.8784685613497	81.83156325314036	102.17139197657063	100.42188737331597	104.58674969156789	96.34616542820024	90.10499373561605	96.57614771033789	93.78918486939794
3690.0	94.83929028115409	81.49210798506792	104.02728252034674	100.00253651771077	103.91608609704043	96.81454964358653	89.9608554820951	95.82946929271299	96.20201917622896
3700.0	95.78588628976667	81.19789808376353	106.1877691844798	99.60985345105695	103.10214645782754	97.24028260512732	89.78730793565029	95.09778876197895	94.68252281911504
3710.0	96.69888665400178	80.95340307387744	108.61149681861188	99.25177117986208	102.16706026994825	97.61281711792381	89.60212576231672	94.38526304848207	95.05352628034233
3720.0	97.56078387418663	80.76187400321638	111.24682104117622	98.93611818391588	101.13533920702818	97.92211522427729	89.42109367893949	93.69347117767103	96.84428245146303
3730.0	98.35650542172075	80.62530257282303	114.03402318200611	98.6704786540158	100.03305083757456	98.15875115283839	89.25809025770297	93.02198645820064	95.4593297156062
3740.0	99.0738141177491	80.54416069351511	116.9088512141663	98.46199592499735	98.88686421032827	98.31432723167725	89.12513795952246	92.36906732002453	96.64741693887879
3750.0	99.70372714813799	80.51719531245085	119.80579864853541	98.31720370850275	97.72296526005796	98.38148708049224	89.03254542984548	91.73209525639479	98.27530226317218
3760.0	100.24047346225024	80.54114793964413	122.66266427791174	98.24175739428983	96.56608043828943	98.35408336116456	88.98885867145285	91.10857902934302	97.72044801923087
3770.0	100.68145414817651	80.61053299999959	125.42430389185516	98.24024812751415	95.43848139024874	98.22711691661014	89.00070844954537	90.49664472294396	98.00998825440713
3780.0	101.02684874001125	80.71757939298575	128.04614438090002	98.31552340114139	94.35914898652595	97.9970501528957	89.07268321779723	89.89539771172198	97.65587735811343
3790.0	101.27924081395722	80.85245858260186	130.49651946499068	98.4683872873658	93.3434055665748	97.66143299098187	89.20711261489907	89.30545348327328	98.71234900227176
3800.0	101.44299041830607	81.0038766052863	132.75802012875317	98.69679027711898	92.40230333801236	97.21941807056908	89.40377381428408	88.72877185645268	99.18323507498472
3810.0	101.52371085377031	81.15973872028358	134.82714399482091	98.99589738222733	91.54257461955281	96.67163955017091	89.65986190354357	88.16886928249794	97.82416741212874
3820.0	101.52749319396776	81.30797485195554	136.71297881358538	99.35752898626237	90.76705246556628	96.02036143380897	89.9696638058065	87.63047252866326	98.61414403071119
3830.0	101.46045407652412	81.43793838435592	138.43461675091098	99.77052147450553	90.07476673902607	95.26976670575118	90.32475005812191	87.11941036956172	97.52853556789957
3840.0	101.32814604860168	81.54109184201653	140.01799686007402	100.22077048540417	89.46142243306869	94.4260405693154	90.71410223846627	86.64224127442802	98.1725043661071
3850.0	101.13516254868446	81.61206112407811	141.49209289294686	100.69238249106212	88.92015362565486	93.49752789797832	91.12466499564547	86.20611923010905	98.18607685826758
3860.0	100.88516898419162	81.64889893811082	142.8856024448778	101.16781728381261	88.44228649117468	92.4947749550618	91.5416213753195	85.81842522653736	97.42482491175588
3870.0	100.58064122658263	81.65321056276696	144.22414763917254	101.62935570803756	88.01781187523966	91.43051476787548	91.94922225579411	85.48664048733863	99.02748422885023
3880.0	100.22292777216998	81.6297900633733	145.52790815938698	102.0597219800224	87.63628515507651	90.31956831172593	92.3315655781923	85.21808814158916	97.05200930646316
3890.0	99.81270493230207	81.58592185027783	146.8105487533137	102.44294410929302	87.28737607260273	89.17870904697503	92.67328550392195	85.01981991495096	98.88283108850453
3900.0	99.3500422310153	81.53003357871236	148.078959058375	102.76520327588055	86.96138632560502	88.0262471210142	92.9602254733876	84.89842818695578	100.13820776971973
3910.0	98.83475208470148	81.47065670419998	149.33345441752942	103.01525536213097	86.64974375684729	86.88145716227172	93.18022760543437	84.85970180068799	98.643061627633
3920.0	98.26687395730937	81.41521377287319	150.56888410418117	103.18489820092088	86.3451789021027	85.76423672454285	93.32349012345294	84.90834166086178	98.56682970805709
3930.0	97.64676835611814	81.36903751020785	151.77569394235724	103.26904073512603	86.04180862927117	84.6944139227158	93.38300539183483	85.04761305791965	96.81758144339122
3940.0	96.97552505673366	81.33462200417537	152.94084653306908	103.26606919050025	85.73521579727324	83.69115428177979	93.35477145485129	85.27861528770654	98.30999434706419
3950.0	96.25533426735522	81.31170019429067	154.04925395400127	103.17743425586113	85.42219138432125	82.7723789652934	93.2376755489262	85.60001406481514	97.8433959301608
3960.0	95.48943583817766	81.29733169018242	155.08408780670226	103.00795666241511	85.10072455264603	81.95412061896647	93.03367831086396	86.00746171969985	96.27702185350842
3970.0	94.68249679241777	81.28682625768238	156.02742831159824	102.76524858368678	84.76976523712099	81.25021880962117	92.747321121935	86.49339679605085	98.86569581820386
3980.0	93.84065007775393	81.27470655142383	156.86088790284356	102.45983674318222	84.42920286081264	80.67181541687776	92.38554159022311	87.04688043025998	98.14734134205546
3990.0	92.97146184745895	81.25574301121146	157.56588436904204	102.10444496893304	84.0798769699476	80.22711534469605	91.95707948785162	87.65368387192942	97.01858635100737
4000.0	92.08394463814895	81.22615786978595	158.12372474222795	101.71387502283456	83.72352681269325	79.92106863349329	91.47217981182015	88.2969933655304	96.77263794138766
4010.0	91.18834795434513	81.18438371699199	158.51639908113216	101.30446080956237	83.36320306346335	79.7554754000939	90.94199961655485	88.9580967024458	97.45862620153727
4020.0	90.29576689369046	81.13192099177382	158.72667577071405	100.89357360150944	83.00329575838813	79.72856744338864	90.37801441798796	89.61740887143267	97.34850369259748
4030.0	89.41789595054647	81.07329810469598	158.73831511167225	100.4989677280673	82.64989822048163	79.83550249284733	89.79154229625692	90.25561426535998	96.71620877289779
4040.0	88.56635118426364	81.01610009388372	158.53610575526136	100.13843411508661	82.31090241578173	80.06839105554627	89.19322620481557	90.85495062040508	98.45911344846597
4050.0	87.75227690894695	80.97046117955755	158.10558741052557	99.82889018733238	81.99577931968676	80.41674110878199	88.59259163956295	91.40011444965111	95.60821756504795
4060.0	86.98567688683409	80.94839176430565	157.43220956202907	99.58605049021693	81.71569206000947	80.86783224451065	87.99761127112592	91.87919788649019	96.84123668415482
4070.0	86.27496174333953	80.96305823135015	156.50079144601733	99.42363283704944	81.48281048624223	81.40752872362177	87.41434887675004	92.2839798990314	94.70031779099061
4080.0	85.62663173243683	81.02798704970422	155.2943590859693	99.35295640933526	81.30968082318444	82.0208747802651	86.84666505029531	92.61023821354645	95.80430798387339
4090.0	85.04508566816061	81.15631849842171	153.79360189968924	99.38255559157736	81.20857799664263	82.69268527575119	86.2959155880801	92.85720462554922	93.42910716641043
4100.0	84.53252796983293	81.36037411025934	151.97629952622214	99.51772188938881	81.19041115380624	83.40822893819617	85.76087560105938	93.02694939628839	95.55647760789101
4110.0	84.08913241491247	81.65114351058179	149.81811656987298	99.76074213617326	81.26406405270302	84.15370450554305	85.2378493749556	93.1235749681442	92.12051510056989
4120.0	83.71347267427592	82.03814960679534	147.29299334074867	100.11044789941354	81.43542439659701	84.9164005437265	84.72069397482824	93.15216915631632	94.47147683235846
4130.0	83.40266506997284	82.52917093421382	144.37596757446966	100.56298763399718	81.70684947076435	85.68495945600127	84.20141134956779	93.11796104067852	94.88265049837874
4140.0	83.1532400658988	83.13014162085739	141.04484029629282	101.11221057174087	82.07692891961082	86.44933765898953	83.67060993536808	93.02543332650788	94.6262370189756
4150.0	82.96130701752467	83.8451273322745	137.28387658139758	101.74977715066879	82.54031012640748	87.20074277034716	83.11834202945039	92.87785354890991	94.21994210629435
4160.0	82.82309408674212	84.67591941882571	133.08730401870193	102.46636195658246	83.08797479247166	87.93134503833548	82.53482790184353	92.67711411386955	95.48992502111682
4170.0	82.73529280365912	85.62170467533312	128.461782630242	103.25182958948535	83.70757259313122	88.63430686267438	81.91152975063108	92.4237099735733	95.77818355804675
4180.0	82.69517746998613	86.67865172894454	123.42922798311804	104.09603083884973	84.38409307749147	89.30360157926583	81.2418157778462	92.11711395298444	93.67335051450736
4190.0	82.69993500623225	87.83866028543582	118.02802057307312	104.98811563309796	85.09992803520343	89.93334343658103	80.52125974476843	91.75593099151251	94.85984695242132
4200.0	82.74803376355283	89.09015304101109	112.31355798657972	105.91869990599865	85.8369029453124	90.51949106817065	79.74901458630114	91.33944661852571	94.11947415978678
4210.0	82.83763679421781	90.4164236085422	106.35712733343922	106.87807982940843	86.57576539567594	91.05834938037378	78.92704919401396	90.86727413279326	93.03029875965379
4220.0	82.96653264276821	91.7954784275145	100.24291964857319	107.85647721298187	87.29707245304748	91.54711630726703	78.06012302634528	90.34001363260072	92.40562807619455
4230.0	83.13158905215596	93.19989932198706	94.06493343725231	108.84334374618302	87.98161425077447	91.98366203476667	77.15518084752787	89.75925258126418	90.91927081204432
4240.0	83.32817015336025	94.59683135962783	87.92197669587507	109.82667580082592	88.61057053243013	92.36617330757981	76.22047721255359	89.12737550953392	88.54439302641546
4250.0	83.54943761842877	95.94831134992904	81.91228784120726	110.79195810694384	89.16567061912184	92.69257937405725	75.26437674173381	88.44706879426721	89.37388094363936
4260.0	83.78570440745055	97.21199157405388	76.12845539661845	111.72141744534242	89.62888534885657	92.95963082615023	74.29407606690049	87.7201416371291	89.35124993179012
4270.0	84.02359904842794	98.34181722680253	70.65183981474645	112.59259244490032	89.9820216072977	93.1617927472391	73.3143090429476	86.9465128976907	86.58202349705155
4280.0	84.24528610206676	99.28893415869614	65.54815130105393	113.37727744360026	90.20598461582053	93.2898505315931	72.32600551620473	86.1226727700049	86.67393298989086
4290.0	84.42764541853464	100.00274078923843	60.863745206742536	114.04030471180423	90.2798067563061	93.32926319548878	71.32524474996	85.24029682400423	86.93950844663408
4300.0	84.54134825848945	100.43170193902186	56.62355427458158	114.53844137591673	90.17949757057221	93.25871891051932	70.30217700129398	84.28498938698434	86.13479869451302
4310.0	84.55011953190422	100.52431105186879	52.82983689616655	114.81972302596402	89.87712296492592	93.0487594512372	69.24040953812758	83.23514057554135	87.02898517142827
4320.0	84.41024667710226	100.22983457110632	49.463106700447824	114.82290519246223	89.33982631559343	92.66095586944552	68.11672018857573	82.06156737922777	87.23457403288485
4330.0	84.07061129704795	99.49925522383256	46.48418191461047	114.47838893279771	88.52962071692293	92.04772503340719	66.90121840921887	80.72778728607011	86.12386544630908
4340.0	83.473488329525	98.28658758031202	43.83749580197738	113.70953868349828	87.40366048734315	91.15334476691183	65.55810176981181	79.19110997811887	85.71319966897913
4350.0	82.55635690535824	96.55032465539416	41.45576065807796	112.4360856307782	85.91605136985541	89.91608372313519	64.04736002839925	77.4049227995611	85.57813103102974
4360.0	81.25505074640947	94.25581378663817	39.26531046930008	110.57831642302263	84.02042475665814	88.2718945380113	62.326975853096414	75.32172217982573	86.02924721987605
4370.0	79.50819677205428	91.3781501676318	37.19173701843429	108.06350074647797	81.6737237624807	86.15934359702896	60.35630920023391	72.89738099527412	82.94617500209199
4380.0	77.26255774949522	87.90558891890728	35.16560353796018	104.8327405052919	78.84131273827066	83.5255796009846	58.09978162571622	70.09575035138903	87.90452246930327
4390.0	74.47940466658628	83.84320351510054	33.12755078317842	100.84886578624292	75.50227763284562	80.33306925801048	55.53131864960309	66.89373607927222	83.55374023198608
4400.0	71.14051312812032	79.2164023611422	31.032529782711123	96.10345499549102	71.65450190697506	76.56593493089532	52.63833994678332	63.28582689213393	83.21493671196505
4410.0	67.25337629765184	74.07367936475207	28.852753710370685	90.6229854999812	67.31914820753559	72.23542795715474	49.42546255856135	59.28780023997624	82.06899228351251
4420.0	62.85485266660322	68.4876585801393	26.57887560002164	84.4719992789773	62.54338795511558	67.38334726037967	45.916817897271	54.93869872076038	79.69679894902558
4430.0	58.01209324001201	62.55431219457016	24.21969445725768	77.75327976261782	57.400591573035804	62.08287348767705	42.156681327756054	50.30087985870826	80.73933854512309
4440.0	52.82045070068261	56.389840024838634	21.800052873782587	70.60432033472222	51.98812346994627	56.43618291154442	38.20818025134325	45.45751579881558	81.80642133856013
4450.0	47.398564254699	50.12517904304039	19.35742595957924	63.1898868699285	46.42216746746085	50.569122285963786	34.14992243424019	40.50804602706004	80.09438147853494
