# Supplementary material for: Continuous multiplexed population representations of task context in the mouse primary visual cortex
Source: Nat Commun. 2023 Oct 21;14:6687. doi: 10.1038/s41467-023-42441-w (PMC10590415; doi:10.1038/s41467-023-42441-w)
Supplement: Supplementary file 4 — Source Data [file 41467_2023_42441_MOESM4_ESM.zip › sourcedata/sourcedata_Fig_4a.csv]

context PRE	context ON
0.6688413461538462	0.7720713141025641
0.6091975308641976	0.645766975308642
0.5821371428571428	0.64291873015873
0.6915789473684211	0.7690175438596492
0.6503604980192417	0.7241861912846633
0.5189751461988303	0.532238596491228
0.630958024691358	0.7583679012345679
0.6930266666666667	0.71964
