# Supplementary material for: Continuous multiplexed population representations of task context in the mouse primary visual cortex
Source: Nat Commun. 2023 Oct 21;14:6687. doi: 10.1038/s41467-023-42441-w (PMC10590415; doi:10.1038/s41467-023-42441-w)
Supplement: Supplementary file 4 — Source Data [file 41467_2023_42441_MOESM4_ESM.zip › sourcedata/sourcedata_Fig_4b.csv]

time	visual -750.0	visual 750.0	context -750.0	context 750.0
-1500.0	0.0	0.29024965665865105	0.2494006703746189	0.22145146611024455
-1490.0	0.0	0.33470341915301227	0.2875792848797355	0.25438743817789466
-1480.0	0.0	0.3780508677829664	0.3248046933288678	0.28595350062327546
-1470.0	0.0	0.41896258040200085	0.35995063438912883	0.31505807388788754
-1460.0	0.0	0.4563680926392744	0.39211697670323814	0.3408508764728083
-1450.0	0.0	0.4895348978523448	0.4206948691137429	0.3627946885896226
-1440.0	0.0	0.5180970870228031	0.44538252112474486	0.38069267086062863
-1430.0	0.0	0.5420319230248922	0.4661598990673371	0.39466709481135387
-1420.0	0.0	0.5616023294437061	0.483232025801102	0.4050962151713921
-1410.0	0.0	0.5772711231182297	0.4969566150234047	0.41253022995890437
-1400.0	0.0	0.5896102835619266	0.5077730410227448	0.4175967341598669
-1390.0	0.0	0.5992240943429847	0.5161412486921693	0.4209168043503406
-1380.0	0.0	0.6066808357080867	0.5224991704224429	0.4230390134112634
-1370.0	0.0	0.6124738001261109	0.5272362471144713	0.424400809753735
-1360.0	0.0	0.6169978806687344	0.5306825279761893	0.42531570082922765
-1350.0	0.0	0.6205491969860931	0.5331058634110368	0.42598162391989747
-1340.0	0.0	0.6233377056380675	0.5347155229618377	0.4265024876741036
-1330.0	0.0	0.6255059046658533	0.5356674586695317	0.4269171686179559
-1320.0	0.0	0.6271562687825183	0.5360726256979604	0.4272280863442904
-1310.0	0.0	0.6283708104614445	0.5360053792448125	0.4274210895014656
-1300.0	0.0	0.6292325003737734	0.5355131054767731	0.4274793482470203
-1290.0	0.0	0.6298334509581962	0.5346273094243862	0.427388904331346
-1280.0	0.0	0.6302776127946095	0.5333758013015715	0.4271373683377948
-1270.0	0.0	0.630676422358065	0.5317936391986906	0.42670769437649625
-1260.0	0.0	0.6311373588000799	0.5299288893731392	0.4260748048175906
-1250.0	0.0	0.6317601839341369	0.5278560255436909	0.4252074330328245
-1240.0	0.0	0.6326153670771776	0.5256675765317278	0.4240625968761644
-1230.0	0.0	0.6337396432322834	0.5234727861004886	0.42259267327515393
-1220.0	0.0	0.6351275179658424	0.5213910193788274	0.4207546164036055
-1210.0	0.0	0.6367330749757846	0.5195367229999552	0.41851580468689176
-1200.0	0.0	0.6384707471422733	0.5180084678651474	0.41586146810374375
-1190.0	0.0	0.6402277825999848	0.5168760778571064	0.41280271979792815
-1180.0	0.0	0.6418742243970805	0.5161735250200665	0.4093759601839719
-1170.0	0.0	0.643283663417199	0.5158957823971808	0.4056452588192363
-1160.0	0.0	0.6443483769410163	0.5160020569281072	0.4016994912160285
-1150.0	0.0	0.6449965121003121	0.5164242815218	0.3976477468626127
-1140.0	0.0	0.6452033622417229	0.5170779735085111	0.3936142083466151
-1130.0	0.0	0.6449943454232199	0.517875133037367	0.38972966442007057
-1120.0	0.0	0.6444413733486934	0.5187345811617958	0.3861254406891227
-1110.0	0.0	0.6436520304335185	0.5195882285124542	0.3829226452641418
-1100.0	0.0	0.6427542700252487	0.5203834042257665	0.38022389134142487
-1090.0	0.0	0.6418771210384109	0.5210807498242074	0.3781044625462925
-1080.0	0.0	0.6411360446311375	0.521650134130226	0.37660593174438506
-1070.0	0.0	0.6406186128147484	0.5220659980351637	0.37573324080286996
-1060.0	0.0	0.640380434780514	0.522305354857225	0.375452287414089
-1050.0	0.0	0.6404440836505194	0.5223445051384779	0.3756958761717507
-1040.0	0.0	0.640805517794551	0.5221617102952059	0.3763669280768619
-1030.0	0.0	0.6414430470138781	0.5217398562484727	0.3773494307249534
-1020.0	0.0	0.6423283002162038	0.5210671471159138	0.37851652643841965
-1010.0	0.0	0.6434396515585878	0.52013883814049	0.37974198781705154
-1000.0	0.0	0.6447696607806199	0.5189574134317464	0.380908071681858
-990.0	0.0	0.6463324447800363	0.5175290291108852	0.38191523597235494
-980.0	0.0	0.6481660494954006	0.5158611552975758	0.38268803985407984
-970.0	0.0	0.6503317372749772	0.5139599860523116	0.3831766868443303
-960.0	0.0	0.6529049313219595	0.5118283925458676	0.3833602659747092
-950.0	0.0	0.6559691181451186	0.5094669252333255	0.38324042469813535
-940.0	0.0	0.6596048795512682	0.5068754416748186	0.38283868802160526
-930.0	0.0	0.6638759456999617	0.5040569651342848	0.3821882570679662
-920.0	0.0	0.6688263208196118	0.5010211740638606	0.38132841686031654
-910.0	0.0	0.6744732159106401	0.4977886388475412	0.3802993419966961
-900.0	0.0	0.6808123761435511	0.4943933478435592	0.3791365987064682
-890.0	0.0	0.6878216025139186	0.4908849410170105	0.37787311572023563
-880.0	0.0	0.6954694647770026	0.48732952381399747	0.37654029453736515
-870.0	0.0	0.703722939831049	0.48380984855601883	0.37516786691698123
-860.0	0.0	0.7125487969103892	0.4804226706265093	0.37378665163231073
-850.0	0.0	0.721910302112398	0.47727616281711327	0.3724297798983172
-840.0	0.0	0.7317581845541655	0.4744848946063336	0.37113082048506496
-830.0	0.0	0.742018883798093	0.47216326431655903	0.36992128549795944
-820.0	0.0	0.7525797939135711	0.4704167793621304	0.3688278206637288
-810.0	0.0	0.7632791135354633	0.46933443517368084	0.36786949710535893
-800.0	0.0	0.7739002012729512	0.46898302145377435	0.367053256022861
-790.0	0.0	0.7841772796905406	0.4694006055382791	0.36637631884766875
-780.0	0.0	0.7938057261093681	0.47059358798082507	0.36582507306727197
-770.0	0.0	0.80246249274966	0.4725386028740606	0.36537960100656175
-760.0	0.0	0.8098326112891902	0.47518154536008006	0.3650173448017752
-750.0	0.0	0.8156310006708138	0.4784447069223301	0.364719373513178
-740.0	0.0	0.8196284539276817	0.482229443241956	0.3644769906705108
-730.0	0.0	0.8216709702478316	0.48642112828950135	0.3642944205126232
-720.0	0.0	0.821692807091634	0.49089695631618213	0.36419776115531877
-710.0	0.0	0.8197209256583626	0.495527320785055	0.36423343023787114
-700.0	0.0	0.8158726288395137	0.5001826371975374	0.3644685728018998
-690.0	0.0	0.8103441720555471	0.5047375671782687	0.3649849648032435
-680.0	0.0	0.8033945088853909	0.5090757630073643	0.3658716352851166
-670.0	0.0	0.7953199177319326	0.513093144824855	0.3672136320980702
-660.0	0.0	0.7864313262325474	0.516702233087313	0.369080718784357
-650.0	0.0	0.7770291278218229	0.5198357673335996	0.3715171258823028
-640.0	0.0	0.7673805452176856	0.5224491929380175	0.3745345205541656
-630.0	0.0	0.7577077193872503	0.5245194653995724	0.3781088603108803
-620.0	0.0	0.748180612680696	0.5260445442277744	0.3821805045256441
-610.0	0.0	0.7389183753668445	0.5270401451327376	0.38665935334528034
-600.0	0.0	0.7299965215504707	0.5275327126240098	0.39143305514405746
-590.0	0.0	0.7214594476484643	0.5275574597643085	0.39637626267530957
-580.0	0.0	0.7133302198695008	0.527150048876178	0.4013615065387065
-570.0	0.0	0.7056206997557414	0.526344838862308	0.40627044234569865
-560.0	0.0	0.6983377005179008	0.5251727962740524	0.4110016574756879
-550.0	0.0	0.6914854692464834	0.5236625746543369	0.41547785145000216
-540.0	0.0	0.6850664199337484	0.521841233801627	0.4196484795688785
-530.0	0.0	0.6790813963078328	0.5197387103810152	0.4234881562692302
-520.0	0.0	0.6735323137537828	0.5173918832216591	0.42699305966347656
-510.0	0.0	0.668423070925577	0.5148463421066007	0.4301762087965535
-500.0	0.0	0.663763704261075	0.5121583299236852	0.43305891886205805
-490.0	0.0	0.6595705919812537	0.5093936041222724	0.4356679984675459
-480.0	0.0	0.6558671949880295	0.5066235208120599	0.4380299038892159
-470.0	0.0	0.6526787760796486	0.503919070162627	0.4401701240930609
-460.0	0.0	0.6500259470524786	0.5013418888619583	0.4421119831647201
-450.0	0.0	0.6479159613654422	0.49893348224692463	0.4438764642251347
-440.0	0.0	0.6463348356749594	0.49670875662246883	0.44548364869492457
-430.0	0.0	0.645241621007512	0.494650316439351	0.44694917870256634
-420.0	0.0	0.6445669971723357	0.49270683971607027	0.4482838057104037
-410.0	0.0	0.6442172459499802	0.49080270364422285	0.4494938967041022
-400.0	0.0	0.6440793017918329	0.48885048966893085	0.45057863505269913
-390.0	0.0	0.6440338303555739	0.4867672865532721	0.451534289542021
-380.0	0.0	0.6439606435502994	0.4844954154596879	0.452356417463914
-370.0	0.0	0.6437525018911043	0.4820146172724332	0.45304626182159236
-360.0	0.0	0.6433211453502611	0.47935142173755657	0.45361590327065315
-350.0	0.0	0.6426008490770407	0.4765774960918613	0.454093454711517
-340.0	0.0	0.6415515182757814	0.47379712835090254	0.45452232885641936
-330.0	0.0	0.6401545198512958	0.4711317787987481	0.45495825738062545
-320.0	0.0	0.6384128921938337	0.4686993434446317	0.45546342148889185
-310.0	0.0	0.6363448178553701	0.46659567612018815	0.4560959982003156
-300.0	0.0	0.6339773648422283	0.46488206701305734	0.456902099985768
-290.0	0.0	0.6313480240867815	0.46358145412247054	0.4579086436919563
-280.0	0.0	0.6284994071143724	0.4626840487634637	0.4591198186357786
-270.0	0.0	0.625477928511043	0.4621608376790961	0.46051805296638126
-260.0	0.0	0.6223349237329169	0.4619776828417289	0.4620673947242652
-250.0	0.0	0.6191284599871527	0.46211591540751407	0.4637221652302048
-240.0	0.0	0.6159211214797209	0.4625822912651635	0.4654339910488881
-230.0	0.0	0.612781684206666	0.46341624341122334	0.4671593362674602
-220.0	0.0	0.6097784819873586	0.46468745475297135	0.46886240132701645
-210.0	0.0	0.6069767139796296	0.4664871972825832	0.4705171400762236
-200.0	0.0	0.6044290992819644	0.46891250332972373	0.47210509982247295
-190.0	0.0	0.6021693730899982	0.4720501194055903	0.4736107234776924
-180.0	0.0	0.6002061106586625	0.4759624621997986	0.4750148388744411
-170.0	0.0	0.5985185464033682	0.4806772667009975	0.47629397769989845
-160.0	0.0	0.5970585524583856	0.4861845210336171	0.4774178169541484
-150.0	0.0	0.5957553782047099	0.4924417124339135	0.47835274086576973
-140.0	0.0	0.5945258430691484	0.4993853309479417	0.4790705661494474
-130.0	0.0	0.593283169399061	0.5069446649711011	0.47955647257787726
-120.0	0.0	0.5919497550623027	0.5150577525718868	0.4798206574530032
-110.0	0.0	0.5904616076748077	0.5236834729265223	0.4799020859141745
-100.0	0.0	0.5887746869556372	0.5328055549130011	0.4798729067090625
-90.0	0.0	0.5868632311727734	0.5424333431855429	0.4798328961874475
-80.0	0.0	0.5847164893832191	0.5525934927533651	0.47990136137280126
-70.0	0.0	0.5823326993800952	0.5633183275570386	0.48020512138962257
-60.0	0.0	0.5797102113083402	0.5746329926741514	0.48086264099127596
-50.0	0.0	0.576845158313134	0.5865440827281738	0.48197412613121127
-40.0	0.0	0.5737259202571098	0.5990328709626241	0.4836123910944486
-30.0	0.0	0.5703359325181531	0.6120532594566206	0.4858173775666167
-20.0	0.0	0.5666557213039611	0.625536569177521	0.4886006073270951
-10.0	0.0	0.5626711876975576	0.6393990145981421	0.49194747355496543
0.0	0.0	0.5583814947106496	0.6535526323348675	0.4958258465059461
10.0	0.0	0.5538074873848232	0.6679160270091019	0.5001940639631967
20.0	0.0	0.5489961289242047	0.6824208367231719	0.5050059401036665
30.0	0.0	0.5440210119869541	0.6970175221694171	0.5102183955288426
40.0	0.0	0.5389777948801457	0.71167705663682	0.515791750064801
50.0	0.0	0.5339731405056287	0.7263841038646325	0.5216912557659333
60.0	0.0	0.5291102809077246	0.741132307737614	0.527886366497547
70.0	0.0	0.5244739683310695	0.7559162342630421	0.534348671736258
80.0	0.0	0.5201186025147606	0.7707195397525868	0.5410535274365482
90.0	0.0	0.5160627234695412	0.785508812362523	0.5479784943880988
100.0	0.0	0.5122905806007938	0.8002255162536874	0.555106509835021
110.0	0.0	0.5087642699727049	0.8147836060771856	0.5624251977836188
120.0	0.0	0.5054359320810555	0.8290707797462371	0.5699303366897702
130.0	0.0	0.5022668673751276	0.8429533807443516	0.5776222247873797
140.0	0.0	0.4992369738032548	0.8562862999006497	0.5855048155895646
150.0	0.0	0.4963531215635331	0.8689258010866738	0.5935799163414063
160.0	0.0	0.4936489550438409	0.8807440067459735	0.6018416213587056
170.0	0.0	0.4911723485124	0.8916403220075396	0.6102708751656822
180.0	0.0	0.4889755042405668	0.9015521281224976	0.6188318423220955
190.0	0.0	0.48710218298375574	0.9104592811771137	0.6274721789995443
200.0	0.0	0.4855752153609147	0.9183842687680659	0.6361257494167767
210.0	0.0	0.4843924107474435	0.9253848863513435	0.6447194468062625
220.0	0.0	0.4835284121928837	0.9315461300392359	0.6531789360295553
230.0	0.0	0.48293919968806887	0.9369669160388063	0.661437905759062
240.0	0.0	0.4825730985744039	0.9417500899350041	0.669443600819542
250.0	0.0	0.48237744458947995	0.9459908274708064	0.6771574673537167
260.0	0.0	0.4823060041170738	0.9497720443404173	0.6845544226199527
270.0	0.0	0.4823199727798053	0.9531599755649366	0.6916197859383338
280.0	0.0	0.4823875765746921	0.9562053008294389	0.6983441533092835
290.0	0.0	0.4824810578252686	0.9589468893417994	0.7047167100407113
300.0	0.0	0.48257207827670756	0.9614146814359197	0.7107233640924826
310.0	0.0	0.4826308672555042	0.9636344291262107	0.7163435982424415
320.0	0.0	0.4826251463577085	0.9656312461679496	0.7215509085347109
330.0	0.0	0.48252508805621896	0.9674307792665435	0.7263148087520036
340.0	0.0	0.48230767070970476	0.9690606190942672	0.7305993431325706
350.0	0.0	0.481960860256747	0.9705483433792796	0.7343680075392958
360.0	0.0	0.48148651549036336	0.9719216532394804	0.7375813177939585
370.0	0.0	0.4808985217565118	0.9732047852235743	0.7402008723908038
380.0	0.0	0.4802212538629506	0.9744180272245411	0.7421909130420354
390.0	0.0	0.47948236815250467	0.975576594034303	0.7435250985995785
400.0	0.0	0.47870616436465396	0.9766905620385191	0.7441941845135399
410.0	0.0	0.4779082836365757	0.9777662833773182	0.7442156118343404
420.0	0.0	0.4770931032317639	0.9788074261577178	0.7436424139533317
430.0	0.0	0.4762525310913133	0.9798168351675602	0.7425707312517407
440.0	0.0	0.4753713310661637	0.9807968114195389	0.7411391939335736
450.0	0.0	0.47443440700881795	0.9817501329131626	0.7395268756373343
460.0	0.0	0.4734341664587035	0.9826792254171722	0.737940549977575
470.0	0.0	0.4723780255035134	0.9835853424808743	0.736598838955081
480.0	0.0	0.47129180695283823	0.9844671952116543	0.7357138968939949
490.0	0.0	0.47022103291621176	0.9853210284988202	0.7354715891998543
500.0	0.0	0.469222018860309	0.9861395687356356	0.7360173851935626
510.0	0.0	0.46835566851741983	0.9869139618973879	0.7374449102055199
520.0	0.0	0.4676732303712371	0.987634489193095	0.7397932689409028
530.0	0.0	0.4672045128750456	0.9882920570991047	0.743051250762863
540.0	0.0	0.46694993406286983	0.9888797973170615	0.7471666585994564
550.0	0.0	0.466875257816708	0.9893938293257802	0.7520616509061137
560.0	0.0	0.46691551178648716	0.9898331888340904	0.7576482293129789
570.0	0.0	0.4669846740540751	0.990199699134632	0.7638441607764057
580.0	0.0	0.466992000934366	0.9904980077966943	0.7705830173853734
590.0	0.0	0.46685775707143407	0.9907345275418533	0.7778222926893554
600.0	0.0	0.4665324649591791	0.9909176854691377	0.7855399591010468
610.0	0.0	0.46600693239353236	0.9910567628399158	0.7937295850455748
620.0	0.0	0.4653181977175307	0.9911624687511396	0.8023882938144042
630.0	0.0	0.46454569853696737	0.9912457636489729	0.8115036197455245
640.0	0.0	0.463799617366598	0.9913167890207593	0.821039598099228
650.0	0.0	0.46320452037089505	0.9913841965022131	0.830926100012886
660.0	0.0	0.462881175207256	0.9914537360613708	0.8410529530920821
670.0	0.0	0.46292967251434897	0.9915274887205915	0.8512666136655216
680.0	0.0	0.46341746581719395	0.9916032931750092	0.861377144441456
690.0	0.0	0.46437479786040003	0.9916753699384852	0.8711647421048807
700.0	0.0	0.46579617041391974	0.991735021810438	0.8803941565934463
710.0	0.0	0.4676464787735634	0.9917724322187438	0.8888288929939101
720.0	0.0	0.46986958645823035	0.9917789167631545	0.896246791047502
730.0	0.0	0.4724004979114448	0.9917490687803764	0.9024513899831261
740.0	0.0	0.4751697713552462	0.9916826843637774	0.9072830238521037
750.0	0.0	0.4781106568858907	0.9915855971416201	0.9106255832166927
760.0	0.0	0.4811595106484202	0.9914697597902742	0.912405403183223
770.0	0.0	0.4842554468125354	0.9913516555376121	0.9125939394849255
780.0	0.0	0.48734013485865396	0.9912494890380565	0.911200763779363
790.0	0.0	0.49035544473162485	0.9911803613600227	0.9082708840102405
800.0	0.0	0.4932439359906696	0.9911566561631378	0.9038827556521486
810.0	0.0	0.49595300103778983	0.9911838089428124	0.8981419922733287
820.0	0.0	0.4984361820331927	0.9912593712961273	0.891178837114601
830.0	0.0	0.500660118115009	0.9913733147549406	0.8831459481899784
840.0	0.0	0.5026035122332677	0.9915099829669862	0.8742117061691237
850.0	0.0	0.5042609919938517	0.9916514543771788	0.8645545804459062
860.0	0.0	0.505639451816035	0.99178076940995	0.8543554993199776
870.0	0.0	0.5067549161083589	0.9918844015018908	0.8437891863787379
880.0	0.0	0.5076278763155565	0.9919545393120597	0.8330163782765295
890.0	0.0	0.5082790811834054	0.9919887266272731	0.8221791214642727
900.0	0.0	0.5087251203328911	0.9919900853640504	0.8113986147321529
910.0	0.0	0.5089805148030137	0.99196441602346	0.8007758589616202
920.0	0.0	0.5090597372219072	0.9919188430372349	0.7903983565787011
930.0	0.0	0.5089818945428805	0.99185960036267	0.7803445956359363
940.0	0.0	0.5087768605648192	0.9917911887429118	0.7706927606991028
950.0	0.0	0.5084868292549454	0.991715015658446	0.7615232493218421
960.0	0.0	0.5081672629807458	0.9916299632472625	0.7529230674935288
970.0	0.0	0.5078791146028114	0.9915321705792253	0.7449820858767578
980.0	0.0	0.5076799487134391	0.9914157391490732	0.7377906718878428
990.0	0.0	0.5076115175693705	0.9912728004882172	0.7314314369662801
1000.0	0.0	0.5076910902337933	0.9910940712079179	0.7259738386733686
1010.0	0.0	0.5079026602927168	0.9908693433414069	0.721466515911481
1020.0	0.0	0.5082013329954097	0.9905881547162214	0.7179333651203299
1030.0	0.0	0.508516588457321	0.9902412477272025	0.7153684972584685
1040.0	0.0	0.5087668862855622	0.989821680261393	0.7137336342569545
1050.0	0.0	0.5088736778996021	0.9893263579382503	0.7129579442245237
1060.0	0.0	0.5087757289388455	0.988757180094932	0.712939906098705
1070.0	0.0	0.5084393894839001	0.9881208478255907	0.7135522449099552
1080.0	0.0	0.5078591111154309	0.9874285802349503	0.7146477463481995
1090.0	0.0	0.5070569642033877	0.9866945085579216	0.7160701264984312
1100.0	0.0	0.5060716887048955	0.9859342511831028	0.7176639294911251
1110.0	0.0	0.5049486198339864	0.9851627658965897	0.7192883653843867
1120.0	0.0	0.5037295672917156	0.98439305563001	0.7208240228760597
1130.0	0.0	0.5024447542620518	0.9836358005934285	0.7221803434855565
1140.0	0.0	0.5011145990428685	0.9828989541107754	0.7232964255468727
1150.0	0.0	0.4997487137701266	0.9821884410107078	0.7241388422125656
1160.0	0.0	0.4983562203507584	0.9815090396456415	0.7246936229809962
1170.0	0.0	0.49695267927875014	0.9808652680391764	0.7249596854837836
1180.0	0.0	0.4955642041203516	0.9802619966527719	0.724936120840074
1190.0	0.0	0.4942308288522954	0.979705141736531	0.7246177062201749
1200.0	0.0	0.4930045490897954	0.979202388644433	0.7239854134581214
1210.0	0.0	0.4919434685353933	0.9787634947371613	0.7230056392969682
1220.0	0.0	0.491104998032023	0.9784011144627391	0.7216321570919572
1230.0	0.0	0.490540020448207	0.9781309354460715	0.7198065392961764
1240.0	0.0	0.49028538198162164	0.9779712754192929	0.7174707480528821
1250.0	0.0	0.4903625733110171	0.9779420446640052	0.7145715281949765
1260.0	0.0	0.4907781574728781	0.9780627195435224	0.7110711415653446
1270.0	0.0	0.49152152766208523	0.9783496140824814	0.7069567967414897
1280.0	0.0	0.49256968033591614	0.9788123597170345	0.702246010035734
1290.0	0.0	0.49388816363726373	0.979450806189755	0.6969881655147234
1300.0	0.0	0.4954347754590516	0.9802528481504538	0.6912665059187212
1310.0	0.0	0.4971587807848816	0.9811922014913539	0.68519198458143
1320.0	0.0	0.499007089612827	0.9822295338691917	0.6788966027989087
1330.0	0.0	0.5009230925583037	0.9833139262553511	0.6725226018553077
1340.0	0.0	0.5028519598038683	0.9843862417150298	0.6662138952335787
1350.0	0.0	0.5047455480358038	0.9853839997862038	0.6601011018425859
1360.0	0.0	0.5065674091843624	0.9862455698864684	0.6542936408518044
1370.0	0.0	0.5082949503562038	0.9869161120726423	0.6488725463861227
1380.0	0.0	0.5099230869685939	0.9873512002615298	0.6438845979404583
1390.0	0.0	0.5114651833670609	0.9875201191437355	0.6393450144052393
1400.0	0.0	0.5129479190732268	0.9874072326107746	0.6352383110335431
1410.0	0.0	0.5144034377370654	0.9870119481700664	0.6315278647899836
1420.0	0.0	0.5158613110499308	0.9863472138614809	0.6281626579559778
1430.0	0.0	0.517337157038651	0.9854361832684311	0.6250888440414559
1440.0	0.0	0.5188268319431577	0.9843089027656181	0.6222556675863309
1450.0	0.0	0.5203004013756563	0.9829988189115454	0.6196202807694529
1460.0	0.0	0.5217052375086169	0.9815391057365234	0.6171487739764194
1470.0	0.0	0.5229753708440315	0.9799601421434011	0.6148160586238939
1480.0	0.0	0.5240409108447843	0.9782891303386982	0.6125994311197483
1490.0	0.0	0.5248448362238664	0.976548749076132	0.6104767591913784
1500.0	0.0	0.5253543120289419	0.9747584953229436	0.608423522972785
1510.0	0.0	0.5255694419892946	0.9729352851323778	0.6064112362623897
1520.0	0.0	0.5255242536275729	0.9710952819781733	0.6044116022883926
1530.0	0.0	0.5252791967385961	0.9692542334225795	0.6024001540736593
1540.0	0.0	0.5249132289026174	0.9674289264027719	0.6003641348734117
1550.0	0.0	0.524502640566308	0.9656371687587901	0.5983067514491549
1560.0	0.0	0.5241083308049245	0.9638978073208477	0.5962524896504702
1570.0	0.0	0.5237626099133728	0.9622299582790552	0.5942442636702407
1580.0	0.0	0.5234611230999091	0.9606521788178453	0.5923419055838928
1590.0	0.0	0.5231676671836505	0.9591809955384345	0.5906129452567404
1600.0	0.0	0.5228185937848167	0.9578295462829625	0.5891194617307105
1610.0	0.0	0.5223403165968334	0.9566071135888745	0.5879066177633561
1620.0	0.0	0.5216639384773061	0.9555174829726842	0.5869943452584895
1630.0	0.0	0.5207438626634379	0.9545592831075083	0.586369814016564
1640.0	0.0	0.5195693379086969	0.953725434107946	0.5859890318808669
1650.0	0.0	0.5181705080998763	0.9530035582700593	0.5857826326413511
1660.0	0.0	0.5166166994670085	0.9523753145914357	0.5856673721807275
1670.0	0.0	0.5150067633632385	0.9518169499866171	0.5855595049500761
1680.0	0.0	0.513453996722206	0.9512994901499405	0.5853889640946526
1690.0	0.0	0.5120674737001408	0.9507885961845357	0.58510743057793
1700.0	0.0	0.5109349197836337	0.9502466998146665	0.5846934652830691
1710.0	0.0	0.5101073296317813	0.9496349925479504	0.5841531187067044
1720.0	0.0	0.5095913661284699	0.948917978757299	0.5835115859451507
1730.0	0.0	0.5093531737100313	0.9480661308452876	0.5828070978128468
1740.0	0.0	0.5093230415573534	0.947061048794203	0.5820785601718266
1750.0	0.0	0.509413435410331	0.9458970623221588	0.5813575683464564
1760.0	0.0	0.5095355592495889	0.9445816060629979	0.5806621434583191
1770.0	0.0	0.5096155861113418	0.9431337912234825	0.5799936244771497
1780.0	0.0	0.5096067709134418	0.9415790324130235	0.5793372469692524
1790.0	0.0	0.5094971158414803	0.9399452741019936	0.5786657988181859
1800.0	0.0	0.5093055279732586	0.9382564808113982	0.5779453751175377
1810.0	0.0	0.5090749892942077	0.9365306025206603	0.5771434250140042
1820.0	0.0	0.5088628320290282	0.934776966320777	0.5762334738282318
1830.0	0.0	0.508730753926931	0.9329989984161752	0.5752010768261093
1840.0	0.0	0.5087371363903028	0.9311967282605949	0.5740461847127677
1850.0	0.0	0.508929525682057	0.9293721211004374	0.5727844292651277
1860.0	0.0	0.5093480766080944	0.927532557511702	0.5714473874467886
1870.0	0.0	0.5100268627849445	0.925693475975017	0.5700760069253074
1880.0	0.0	0.5109984915579573	0.9238793293510057	0.5687200196652547
1890.0	0.0	0.5122982815173519	0.9221229686894508	0.5674292762391939
1900.0	0.0	0.5139661285084649	0.9204619369131234	0.566251829976195
1910.0	0.0	0.5160471925811649	0.9189364604990878	0.5652283897714889
1920.0	0.0	0.5185861768197546	0.9175856646059817	0.5643856227219148
1930.0	0.0	0.5216212904483792	0.9164460824906773	0.5637356897857919
1940.0	0.0	0.5251746986740131	0.9155492117475258	0.5632695476904495
1950.0	0.0	0.5292414705334347	0.91492236425268	0.5629579449880555
1960.0	0.0	0.5337801087172614	0.9145873368400876	0.5627514713838218
1970.0	0.0	0.5387049641975138	0.914560329682916	0.5625853233867888
1980.0	0.0	0.5438857099477772	0.9148490177744582	0.5623849313037441
1990.0	0.0	0.5491570202058396	0.9154514407313317	0.5620782489728177
2000.0	0.0	0.5543271083770889	0.9163509186831746	0.5616033527083493
2010.0	0.0	0.5592042640274845	0.9175142795838629	0.5609191984414454
2020.0	0.0	0.5636149731423065	0.9188896689348253	0.5600110717587393
2030.0	0.0	0.5674285598827322	0.920407152267175	0.5588926382752776
2040.0	0.0	0.5705732255347367	0.9219823775156829	0.5576018278538971
2050.0	0.0	0.5730416085848997	0.9235229379226988	0.5561956136269651
2060.0	0.0	0.5748888343748506	0.9249355883008369	0.5547404194611705
2070.0	0.0	0.5762176763827258	0.9261340945524266	0.5533043961192211
2080.0	0.0	0.5771580203136988	0.9270479587746354	0.5519478159372102
2090.0	0.0	0.5778411346299865	0.9276265517938134	0.5507227587466321
2100.0	0.0	0.57838129278397	0.9278428119022605	0.5496710297248546
2110.0	0.0	0.5788582912608424	0.9276936588281046	0.5488258290227035
2120.0	0.0	0.5793128763832153	0.9271995327682019	0.5482174448322398
2130.0	0.0	0.5797487475305036	0.9263999927045381	0.547873604952788
2140.0	0.0	0.5801437961683288	0.9253514465948078	0.5478221283773986
2150.0	0.0	0.5804624607219703	0.9241224731906683	0.5480889117458346
2160.0	0.0	0.5806723318713176	0.9227900380834322	0.5486921244639538
2170.0	0.0	0.5807539861228768	0.9214337888035588	0.549636906386924
2180.0	0.0	0.5807105795207806	0.9201304833258303	0.5509079431949135
2190.0	0.0	0.580567243740413	0.9189501546901109	0.5524634269773092
2200.0	0.0	0.580370443315366	0.9179480283454378	0.5542355791418412
2210.0	0.0	0.5801809821822264	0.9171615109312807	0.5561259000013502
2220.0	0.0	0.5800664762522532	0.9166062884887998	0.5580150874744243
2230.0	0.0	0.5800939723318076	0.9162763116813517	0.5597685243430068
2240.0	0.0	0.5803202967405185	0.9161475376095141	0.5612456098122538
2250.0	0.0	0.5807843463463942	0.9161828110617944	0.5623099778830329
2260.0	0.0	0.581503951346148	0.9163411476353707	0.5628391983451383
2270.0	0.0	0.5824671105900343	0.9165844887253292	0.5627303094879994
2280.0	0.0	0.583635924153248	0.9168865097587763	0.5619095029632735
2290.0	0.0	0.5849469889834622	0.9172337406894387	0.5603333995945233
2300.0	0.0	0.5863196230372338	0.9176279963690299	0.5579943328217604
2310.0	0.0	0.5876678018729036	0.918081463994182	0.5549205409600322
2320.0	0.0	0.5889091038802314	0.9186113348540277	0.551175447146881
2330.0	0.0	0.5899793409484321	0.919234135819022	0.546859301410742
2340.0	0.0	0.5908384183204298	0.9199581036053581	0.5420997824232063
2350.0	0.0	0.591476359863732	0.9207805242957816	0.537049546100524
2360.0	0.0	0.5919095025585446	0.9216859892981686	0.5318741242304034
2370.0	0.0	0.592173253907146	0.9226480738032617	0.5267434320127713
2380.0	0.0	0.592316633216117	0.9236335250847223	0.5218212862352288
2390.0	0.0	0.5923889162804883	0.9246066432034721	0.5172521738303045
2400.0	0.0	0.5924347633350244	0.9255358680006052	0.5131576485470692
2410.0	0.0	0.5924880116580158	0.9263974474980005	0.509624876662409
2420.0	0.0	0.5925744095295751	0.927178131782824	0.5067051954948516
2430.0	0.0	0.592710912507466	0.9278746658366287	0.5044100350175489
2440.0	0.0	0.5929099463831101	0.9284924363110288	0.5027110125448095
2450.0	0.0	0.5931777979850914	0.9290408250359323	0.5015419449484446
2460.0	0.0	0.5935186817924895	0.9295287369424612	0.5008073116438598
2470.0	0.0	0.5939295051585197	0.9299617345550664	0.500391631543522
2480.0	0.0	0.5944000658946995	0.9303399280786435	0.5001748775974507
2490.0	0.0	0.5949108211104999	0.9306585119372269	0.5000489116523862
2500.0	0.0	0.5954333759406917	0.9309099840692928	0.49993457200873387
2510.0	0.0	0.595932978122409	0.9310863465399609	0.49979464881779095
2520.0	0.0	0.5963722150313544	0.9311821870333378	0.4996407748947295
2530.0	0.0	0.5967140914349792	0.9311951596892032	0.49953278045026395
2540.0	0.0	0.5969261969842898	0.9311244293341349	0.4995728315120035
2550.0	0.0	0.5969831372020701	0.9309688004555754	0.49988625904372963
2560.0	0.0	0.5968683264325463	0.9307232391619984	0.5006073688815131
2570.0	0.0	0.5965762586980967	0.9303762559528488	0.5018584432924726
2580.0	0.0	0.5961119922337053	0.9299098362465787	0.503733271540902
2590.0	0.0	0.59549391423805	0.9293027706265319	0.5062861792667378
2600.0	0.0	0.5947514477485316	0.9285345139018648	0.5095244704385766
2610.0	0.0	0.5939242790450427	0.9275923721588968	0.513412130030931
2620.0	0.0	0.5930582348401694	0.9264766508617853	0.5178741724931217
2630.0	0.0	0.5922023936795408	0.9252060077725163	0.5228094221436279
2640.0	0.0	0.5913996043582267	0.9238169367096402	0.5281067229744778
2650.0	0.0	0.5906844406111327	0.9223621380196072	0.5336576114898341
2660.0	0.0	0.5900795858710445	0.920904222990453	0.5393714382294359
2670.0	0.0	0.5895922409735367	0.9195071425025929	0.5451826662892054
2680.0	0.0	0.5892186091143853	0.9182278273944302	0.5510493271936088
2690.0	0.0	0.58894502531054	0.9171079834669293	0.5569513564543036
2700.0	0.0	0.5887535619277877	0.9161687343600657	0.5628777293114444
2710.0	0.0	0.5886279019225938	0.9154067959545527	0.5688142415894593
2720.0	0.0	0.588555258449939	0.9147959632384949	0.5747304016195995
2730.0	0.0	0.5885293444623086	0.9142907481973099	0.580575394936363
2740.0	0.0	0.588547677392266	0.9138306902758685	0.5862738811800406
2750.0	0.0	0.588608326437169	0.9133490303045363	0.5917389175133695
2760.0	0.0	0.5887056533149247	0.912777984746773	0.5968817568152694
2770.0	0.0	0.5888240529578076	0.9120572656274859	0.6016302997993241
2780.0	0.0	0.5889371181575854	0.9111379774924963	0.6059423134443056
2790.0	0.0	0.5890066113115947	0.909986528306387	0.609809910507024
2800.0	0.0	0.5889883798869666	0.9085870060517618	0.6132622022382745
2810.0	0.0	0.5888413882541282	0.9069405158594346	0.6163516554458333
2820.0	0.0	0.5885378317001071	0.9050656584786361	0.6191409492454827
2830.0	0.0	0.5880738019503282	0.902995468064123	0.6216860785847264
2840.0	0.0	0.587472815093969	0.900775936070326	0.6240244336936589
2850.0	0.0	0.5867899126643483	0.8984617839360796	0.626168825121587
2860.0	0.0	0.5861026584364291	0.8961113679149252	0.6281093216718445
2870.0	0.0	0.5855039943916107	0.8937820563650629	0.6298199874048324
2880.0	0.0	0.5850852656137555	0.8915242370435534	0.6312694108896386
2890.0	0.0	0.5849262125492999	0.8893748508632753	0.6324287422315908
2900.0	0.0	0.5850829650799196	0.8873524535666705	0.6332764017113299
2910.0	0.0	0.5855828848399447	0.8854537168862224	0.6337964897208059
2920.0	0.0	0.5864224858533627	0.8836545216834949	0.6339735532972927
2930.0	0.0	0.5875713361885764	0.8819099385041396	0.6337874407166213
2940.0	0.0	0.5889744008303528	0.8801609752246529	0.6332110994298555
2950.0	0.0	0.5905589645959068	0.8783407109156192	0.6322080203637036
2960.0	0.0	0.5922408395969831	0.8763811062324082	0.6307399637027398
2970.0	0.0	0.5939293338157965	0.8742195162494124	0.628773007628554
2980.0	0.0	0.5955331675136262	0.8718014266354657	0.626288628137999
2990.0	0.0	0.5969663610081049	0.8690820474108999	0.6232878837543699
3000.0	0.0	0.5981538991504431	0.866026521472719	0.6197938999725876
3010.0	0.0	0.5990391529789536	0.8626047361629746	0.6158515954417634
3020.0	0.0	0.5995855474180738	0.8587915871722218	0.6115173128976177
3030.0	0.0	0.5997814173006167	0.854563290504954	0.6068534064190678
3040.0	0.0	0.5996367237833087	0.8498989909885584	0.6019188913168765
3050.0	0.0	0.5991794063358127	0.8447819600251865	0.5967644778833407
3060.0	0.0	0.5984478976692431	0.8392025153564031	0.59143082186139
3070.0	0.0	0.5974822347537989	0.8331600756111267	0.5859488693246304
3080.0	0.0	0.5963183466955924	0.8266661708993857	0.580344363067101
3090.0	0.0	0.5949809861632773	0.8197406099159243	0.5746412700258043
3100.0	0.0	0.593487079372622	0.8124104608453803	0.5688640858419998
3110.0	0.0	0.5918453792459499	0.8047026409200071	0.563042407575336
3120.0	0.0	0.5900642418157367	0.796639200291438	0.5572104921720596
3130.0	0.0	0.5881598403754604	0.7882313516613844	0.55141123637685
3140.0	0.0	0.5861605838639219	0.7794764043550237	0.5456938029522087
3150.0	0.0	0.5841135384822218	0.7703598107235808	0.5401136855681687
3160.0	0.0	0.5820839759137395	0.7608587737464666	0.5347332025661081
3170.0	0.0	0.5801541170972853	0.7509515920605677	0.5296195628678653
3180.0	0.0	0.5784166158307762	0.7406258618403339	0.5248417758235284
3190.0	0.0	0.5769679967429088	0.7298882752108844	0.5204679159646652
3200.0	0.0	0.5758963424551439	0.7187721475372586	0.5165630207776309
3210.0	0.0	0.5752747847548823	0.7073403098530524	0.5131816314951957
3220.0	0.0	0.5751498340067265	0.6956821558255969	0.510368487871364
3230.0	0.0	0.5755345630806594	0.683909128358903	0.508154786092895
3240.0	0.0	0.5764034839392316	0.6721454094611693	0.506557593587028
3250.0	0.0	0.5776937856172589	0.6605198362989628	0.505583067559572
3260.0	0.0	0.5793101706854854	0.649156999505481	0.5052238613201829
3270.0	0.0	0.5811314793892404	0.6381730991058656	0.5054613994406454
3280.0	0.0	0.5830278593461224	0.6276730093494491	0.5062664082362511
3290.0	0.0	0.58487114627288	0.6177521540475424	0.5075971687730716
3300.0	0.0	0.5865521584729154	0.6084967764540448	0.5093963399043635
3310.0	0.0	0.5879908537208721	0.5999847844299335	0.5115947026842698
3320.0	0.0	0.5891425142554084	0.5922843540653613	0.5141083798710155
3330.0	0.0	0.5900001925864524	0.5854489654699866	0.5168467810140465
3340.0	0.0	0.5905916962335898	0.5795103038585447	0.5197167487849392
3350.0	0.0	0.5909724020006443	0.5744725815690348	0.5226330955360821
3360.0	0.0	0.591216893131743	0.5703083328275734	0.5255265819587218
3370.0	0.0	0.5914083918833215	0.5669564042112627	0.5283520796389347
3380.0	0.0	0.591627122248221	0.5643265508803871	0.5310925985689876
3390.0	0.0	0.5919409799532176	0.5623096796702423	0.5337588233820576
3400.0	0.0	0.5923967616926284	0.5607891024162293	0.5363830133929426
3410.0	0.0	0.5930120419600018	0.5596521410461393	0.5390132177673834
3420.0	0.0	0.5937699483871107	0.5588025519720289	0.5416986556797307
3430.0	0.0	0.5946194707061032	0.5581648337323757	0.5444827897254185
3440.0	0.0	0.5954806818215553	0.5576881043088846	0.5473916870839824
3450.0	0.0	0.5962578977163637	0.5573421933151238	0.5504309088614455
3460.0	0.0	0.5968547086347769	0.5571096583841225	0.5535814197815583
3470.0	0.0	0.597193780738023	0.5569827999100568	0.5568035021554769
3480.0	0.0	0.5972336456471681	0.5569535933094578	0.560041759447268
3490.0	0.0	0.596982338586385	0.5570117786024193	0.5632315667686765
3500.0	0.0	0.5965020130076852	0.5571428559695738	0.5663099201641599
3510.0	0.0	0.5959000597718567	0.5573302617271034	0.5692218116326697
3520.0	0.0	0.5953164289534127	0.557559522371968	0.5719289532816599
3530.0	0.0	0.5949001035857093	0.557821853734875	0.5744145240998544
3540.0	0.0	0.5947820407302384	0.5581144076196585	0.5766847524395886
3550.0	0.0	0.5950568050608503	0.5584443650908024	0.5787681342631258
3560.0	0.0	0.5957639770180331	0.5588234368140955	0.5807126238929938
3570.0	0.0	0.596886666795114	0.5592654695117301	0.5825773948312323
3580.0	0.0	0.5983560997089332	0.5597799473770015	0.5844261889082168
3590.0	0.0	0.6000685936696772	0.5603670516244069	0.586318475294274
3600.0	0.0	0.6019077964803181	0.5610118165459826	0.5883033488538483
3610.0	0.0	0.6037655717957381	0.5616811055081533	0.5904155548406806
3620.0	0.0	0.605560039361405	0.5623217743167634	0.5926708047995447
3630.0	0.0	0.6072468859691356	0.5628639009480332	0.5950664297834782
3640.0	0.0	0.6088168784517924	0.5632230611669329	0.5975841296181053
3650.0	0.0	0.6102899784453282	0.5633076192910568	0.600193758635484
3660.0	0.0	0.6117023967095663	0.563026159082325	0.6028559300063673
3670.0	0.0	0.6130906031424745	0.5622967074887932	0.6055294287139475
3680.0	0.0	0.6144802172466391	0.5610555656357126	0.6081707348141802
3690.0	0.0	0.6158837348666628	0.5592640067750458	0.6107363210054222
3700.0	0.0	0.6172981539491855	0.556914960983344	0.6131808814384045
3710.0	0.0	0.6187103288347163	0.5540342564495977	0.6154536737685956
3720.0	0.0	0.620105009756184	0.5506853752479254	0.617496544110822
3730.0	0.0	0.62147256736298	0.5469637440870403	0.6192451404051795
3740.0	0.0	0.6228094768542561	0.5429929161246527	0.6206305703066143
3750.0	0.0	0.6241230646614	0.5389148338112473	0.6215889853088761
3760.0	0.0	0.6254231747732275	0.5348806088483631	0.6220723004370914
3770.0	0.0	0.6267219329969789	0.5310384635479114	0.6220565620077397
3780.0	0.0	0.6280265384107183	0.5275216932321789	0.62155128537439
3790.0	0.0	0.6293372579495267	0.5244409900445766	0.6205991163254909
3800.0	0.0	0.6306433656513435	0.5218773196542983	0.6192698239292824
3810.0	0.0	0.6319253557271205	0.5198798143782526	0.6176475866174778
3820.0	0.0	0.6331526981451344	0.5184641933888698	0.615814999893237
3830.0	0.0	0.6342871163122297	0.5176166207093496	0.6138370694323829
3840.0	0.0	0.6352834176818702	0.51729553111637	0.611751907966323
3850.0	0.0	0.6360894657458858	0.5174361353053127	0.6095671405257198
3860.0	0.0	0.6366517485160095	0.5179548241248164	0.6072665868515562
3870.0	0.0	0.6369160996436216	0.5187566858617694	0.6048218086507723
3880.0	0.0	0.6368345863565668	0.5197422755121949	0.6022065814857402
3890.0	0.0	0.6363702925635091	0.5208185886164083	0.599410350154197
3900.0	0.0	0.6355035758042473	0.5219062646302072	0.5964486082750966
3910.0	0.0	0.6342351209296018	0.5229483697551736	0.5933641334982397
3920.0	0.0	0.6325921101351341	0.5239154573693166	0.5902207144924907
3930.0	0.0	0.630625357715956	0.5248016759365202	0.5870908965302097
3940.0	0.0	0.6284117622057431	0.525620292171866	0.5840437279485826
3950.0	0.0	0.6260438673937248	0.5263928336597327	0.5811284527087524
3960.0	0.0	0.6236243577071732	0.5271375666177405	0.578364446071834
3970.0	0.0	0.6212560670302871	0.5278589394827734	0.5757395335880764
3980.0	0.0	0.6190302282656152	0.5285410744178759	0.5732103620973658
3990.0	0.0	0.6170160508596845	0.5291478771031078	0.5707149626884922
4000.0	0.0	0.6152581722398245	0.5296274849026352	0.5681857333478384
4010.0	0.0	0.6137713691280402	0.5299207815465647	0.5655666186436291
4020.0	0.0	0.612547377534254	0.5299721556127264	0.5628255886138627
4030.0	0.0	0.6115643311969875	0.5297387076603315	0.5599653544517096
4040.0	0.0	0.6107978513409402	0.529198013987534	0.5570253139726487
4050.0	0.0	0.6102319437873466	0.5283500167306321	0.5540779918135019
4060.0	0.0	0.6098652444205013	0.5272146634008859	0.5512204042932958
4070.0	0.0	0.6097140058593848	0.5258254574934818	0.5485596520749442
4080.0	0.0	0.6098054876806966	0.5242245327686732	0.5462015649495288
4090.0	0.0	0.610163813086783	0.5224525286439159	0.5442360991452931
4100.0	0.0	0.6108015546428951	0.5205455874358818	0.542729013592439
4110.0	0.0	0.6117037632907666	0.5185328382795168	0.5417157560359602
4120.0	0.0	0.6128198040841283	0.5164368996825981	0.5412010614006212
4130.0	0.0	0.6140637804051161	0.5142761009857808	0.5411601455572819
4140.0	0.0	0.6153199156919524	0.5120699587447646	0.5415445676272062
4150.0	0.0	0.6164513878807152	0.5098397177457972	0.5422875077852163
4160.0	0.0	0.6173191489310291	0.5076125535103617	0.5433133979966749
4170.0	0.0	0.6177956676992915	0.5054197372829822	0.544542470398784
4180.0	0.0	0.6177755017432633	0.5032897494900154	0.5458927690231767
4190.0	0.0	0.6171932564930389	0.5012576341450633	0.5472917264246329
4200.0	0.0	0.616019375775106	0.49935331379560516	0.5486700188232199
4210.0	0.0	0.6142575963771946	0.4976014338358887	0.5499619480173822
4220.0	0.0	0.6119377745601493	0.4960169652174259	0.5511006370840366
4230.0	0.0	0.6090986820981602	0.4945993989489922	0.5520098525923767
4240.0	0.0	0.6057724503414359	0.4933233837079692	0.5525941015168789
4250.0	0.0	0.6019610270952462	0.49212335311788336	0.5527221534258261
4260.0	0.0	0.597615202278146	0.49087620228325224	0.5522116452799591
4270.0	0.0	0.5926072649450687	0.48937832714978696	0.5508104038017074
4280.0	0.0	0.586709582938546	0.48732748314818897	0.5481811468094172
4290.0	0.0	0.5795754228511789	0.4843087994841026	0.5438951605847905
4300.0	0.0	0.5707327426783436	0.47979532707838224	0.5374365352366186
4310.0	0.0	0.5595982594983071	0.473167654232333	0.5282248483387073
4320.0	0.0	0.5455134626490493	0.46375747350590457	0.5156582628251632
4330.0	0.0	0.5278133243939256	0.4509129684099614	0.4991762225013799
4340.0	0.0	0.5059164405223898	0.4340827171369038	0.47833841374806846
4350.0	0.0	0.47943013524171524	0.4129082101648388	0.45290823665472524
4360.0	0.0	0.44825201651672747	0.38730779842700946	0.42292904954406746
4370.0	0.0	0.4126471547520979	0.35753704983871437	0.38877620412253977
4380.0	0.0	0.37328020620272184	0.3242095224568464	0.3511742748530329
4390.0	0.0	0.3311931691494403	0.28826959368824956	0.31116234728246
