# Supplementary material for: Continuous multiplexed population representations of task context in the mouse primary visual cortex
Source: Nat Commun. 2023 Oct 21;14:6687. doi: 10.1038/s41467-023-42441-w (PMC10590415; doi:10.1038/s41467-023-42441-w)
Supplement: Supplementary file 4 — Source Data [file 41467_2023_42441_MOESM4_ESM.zip › sourcedata/sourcedata_Fig_4c.csv]

	-1500	-1490	-1480	-1470	-1460	-1450	-1440	-1430	-1420	-1410	-1400	-1390	-1380	-1370	-1360	-1350	-1340	-1330	-1320	-1310	-1300	-1290	-1280	-1270	-1260	-1250	-1240	-1230	-1220	-1210	-1200	-1190	-1180	-1170	-1160	-1150	-1140	-1130	-1120	-1110	-1100	-1090	-1080	-1070	-1060	-1050	-1040	-1030	-1020
-1500	0.7647058823529411	0.7549019607843137	0.7303921568627452	0.7401960784313726	0.7205882352941178	0.7303921568627452	0.7009803921568627	0.6764705882352942	0.6225490196078431	0.6715686274509804	0.6519607843137256	0.5784313725490196	0.642156862745098	0.6176470588235293	0.6029411764705883	0.5980392156862745	0.6519607843137255	0.5931372549019608	0.5343137254901961	0.553921568627451	0.5490196078431373	0.5147058823529412	0.5441176470588236	0.5294117647058822	0.553921568627451	0.553921568627451	0.5098039215686274	0.5833333333333334	0.5294117647058824	0.5049019607843137	0.5196078431372549	0.5196078431372548	0.49019607843137253	0.5196078431372548	0.5196078431372548	0.5637254901960784	0.553921568627451	0.5245098039215687	0.5637254901960784	0.5686274509803921	0.5294117647058824	0.5098039215686274	0.5196078431372549	0.5441176470588236	0.5735294117647058	0.5343137254901961	0.5049019607843137	0.5784313725490196	0.5294117647058824
-1490	0.7598039215686274	0.7794117647058825	0.75	0.7598039215686274	0.75	0.75	0.7303921568627451	0.7058823529411764	0.7058823529411764	0.6862745098039216	0.6127450980392157	0.661764705882353	0.6764705882352942	0.5980392156862745	0.6323529411764706	0.5735294117647058	0.5686274509803921	0.6274509803921569	0.5588235294117647	0.5490196078431373	0.553921568627451	0.5098039215686274	0.5098039215686274	0.5	0.5245098039215685	0.5588235294117647	0.5343137254901961	0.5196078431372548	0.5196078431372548	0.6029411764705882	0.5049019607843137	0.5245098039215687	0.553921568627451	0.5490196078431373	0.5343137254901962	0.5245098039215687	0.5490196078431373	0.5	0.5294117647058824	0.5294117647058825	0.5343137254901961	0.5196078431372548	0.5	0.5147058823529412	0.5196078431372548	0.47058823529411764	0.5343137254901962	0.5490196078431373	0.5343137254901961
-1480	0.7549019607843137	0.7794117647058825	0.7696078431372548	0.7794117647058824	0.75	0.7401960784313726	0.7647058823529411	0.7647058823529412	0.7107843137254902	0.7009803921568627	0.7205882352941178	0.6568627450980392	0.6568627450980392	0.5931372549019608	0.6127450980392157	0.6127450980392156	0.5833333333333333	0.6127450980392157	0.607843137254902	0.5490196078431372	0.5833333333333334	0.5931372549019608	0.5098039215686274	0.5441176470588236	0.5490196078431373	0.5735294117647058	0.5735294117647058	0.5637254901960784	0.5294117647058824	0.5392156862745099	0.5343137254901961	0.553921568627451	0.5196078431372548	0.5490196078431373	0.5392156862745099	0.5098039215686274	0.5294117647058824	0.5392156862745099	0.553921568627451	0.5392156862745099	0.5049019607843137	0.4754901960784314	0.588235294117647	0.5147058823529411	0.5392156862745099	0.5490196078431373	0.5245098039215687	0.5441176470588236	0.5147058823529411
-1470	0.7303921568627451	0.7647058823529412	0.7843137254901962	0.7941176470588235	0.7696078431372548	0.75	0.7009803921568627	0.7647058823529411	0.6911764705882353	0.7303921568627452	0.6813725490196079	0.6421568627450981	0.6470588235294118	0.6568627450980393	0.6470588235294117	0.6519607843137254	0.6274509803921569	0.588235294117647	0.5441176470588236	0.6323529411764706	0.5637254901960784	0.6029411764705882	0.5490196078431373	0.5098039215686274	0.5637254901960784	0.5441176470588236	0.5049019607843137	0.5294117647058824	0.5	0.5147058823529411	0.5441176470588235	0.553921568627451	0.5343137254901961	0.5294117647058825	0.5196078431372548	0.48039215686274506	0.5147058823529411	0.5098039215686274	0.5441176470588236	0.5294117647058824	0.5245098039215685	0.4803921568627451	0.5441176470588236	0.5196078431372548	0.5245098039215685	0.5637254901960784	0.5588235294117647	0.5490196078431372	0.5441176470588236
-1460	0.7647058823529411	0.7843137254901962	0.8137254901960784	0.7745098039215687	0.7598039215686274	0.7450980392156863	0.7647058823529411	0.7647058823529411	0.7401960784313725	0.7107843137254902	0.6911764705882353	0.696078431372549	0.6666666666666667	0.6127450980392157	0.6666666666666667	0.6372549019607843	0.6470588235294118	0.6323529411764706	0.5784313725490196	0.5931372549019608	0.5931372549019608	0.5833333333333333	0.6176470588235294	0.5294117647058825	0.5294117647058824	0.5049019607843137	0.588235294117647	0.553921568627451	0.5441176470588236	0.5196078431372548	0.553921568627451	0.5637254901960784	0.5147058823529411	0.5441176470588236	0.5343137254901962	0.5490196078431373	0.5833333333333333	0.4950980392156863	0.5294117647058824	0.5686274509803921	0.5196078431372549	0.5098039215686275	0.5392156862745098	0.5490196078431373	0.4950980392156863	0.5245098039215685	0.5147058823529411	0.5196078431372549	0.5147058823529411
-1450	0.7647058823529411	0.7205882352941178	0.7892156862745099	0.7843137254901962	0.7843137254901961	0.7892156862745098	0.7352941176470589	0.7794117647058822	0.7205882352941176	0.7205882352941176	0.7892156862745099	0.6715686274509803	0.6764705882352942	0.6813725490196076	0.6274509803921569	0.7009803921568627	0.6764705882352942	0.696078431372549	0.6029411764705882	0.5686274509803921	0.607843137254902	0.5490196078431373	0.6274509803921569	0.5931372549019608	0.5392156862745098	0.5637254901960784	0.5784313725490196	0.5392156862745098	0.5343137254901962	0.5735294117647058	0.5294117647058822	0.5441176470588236	0.5098039215686274	0.5637254901960784	0.5588235294117647	0.5196078431372549	0.5392156862745098	0.5441176470588236	0.5098039215686274	0.5196078431372548	0.5490196078431372	0.5588235294117647	0.5784313725490196	0.4901960784313726	0.5441176470588236	0.5098039215686274	0.5490196078431373	0.553921568627451	0.5049019607843137
-1440	0.730392156862745	0.7205882352941178	0.7450980392156863	0.784313725490196	0.7352941176470589	0.7892156862745099	0.75	0.7892156862745098	0.7058823529411765	0.7549019607843137	0.7598039215686275	0.7254901960784313	0.7352941176470588	0.6911764705882353	0.6323529411764706	0.696078431372549	0.6813725490196079	0.6764705882352942	0.6225490196078431	0.607843137254902	0.5686274509803921	0.5735294117647058	0.5784313725490197	0.5931372549019608	0.5343137254901962	0.6176470588235294	0.588235294117647	0.5392156862745099	0.5735294117647058	0.5294117647058824	0.5343137254901961	0.5588235294117647	0.5490196078431373	0.5	0.5098039215686274	0.5490196078431373	0.5196078431372548	0.5490196078431373	0.5490196078431373	0.5441176470588235	0.5441176470588236	0.5	0.5588235294117647	0.5588235294117647	0.49019607843137253	0.4852941176470588	0.5245098039215687	0.5049019607843137	0.5490196078431373
-1430	0.6862745098039216	0.7205882352941176	0.7352941176470589	0.7401960784313726	0.7254901960784312	0.7401960784313726	0.7696078431372548	0.7843137254901961	0.7794117647058822	0.7794117647058824	0.7254901960784313	0.7598039215686275	0.7352941176470588	0.7352941176470589	0.696078431372549	0.6666666666666667	0.6470588235294117	0.6323529411764706	0.6715686274509803	0.6470588235294117	0.5980392156862745	0.5931372549019607	0.676470588235294	0.5637254901960784	0.5686274509803921	0.573529411764706	0.5784313725490196	0.5490196078431373	0.5245098039215687	0.588235294117647	0.5196078431372549	0.5686274509803921	0.5490196078431372	0.4950980392156863	0.5392156862745098	0.5	0.5931372549019608	0.5392156862745099	0.5686274509803921	0.5490196078431373	0.5	0.4656862745098039	0.5098039215686274	0.5147058823529412	0.5392156862745097	0.5	0.4950980392156863	0.5392156862745098	0.5294117647058825
-1420	0.6715686274509803	0.6813725490196079	0.7107843137254903	0.7549019607843137	0.6862745098039216	0.7549019607843137	0.7254901960784315	0.7205882352941178	0.7892156862745098	0.7892156862745099	0.7647058823529412	0.7303921568627452	0.7450980392156863	0.7401960784313726	0.6911764705882353	0.6911764705882353	0.6862745098039216	0.696078431372549	0.696078431372549	0.6617647058823529	0.5833333333333334	0.6127450980392157	0.6127450980392156	0.5588235294117647	0.6127450980392157	0.5931372549019608	0.5882352941176471	0.5245098039215687	0.5833333333333333	0.5588235294117647	0.5490196078431373	0.6029411764705883	0.5686274509803921	0.6274509803921569	0.5490196078431373	0.5637254901960784	0.5392156862745099	0.553921568627451	0.5147058823529411	0.5490196078431372	0.5049019607843137	0.5735294117647058	0.5245098039215687	0.49019607843137253	0.47058823529411764	0.5588235294117647	0.5637254901960784	0.5196078431372548	0.5245098039215685
-1410	0.6470588235294119	0.6470588235294117	0.7254901960784315	0.6764705882352942	0.7009803921568627	0.7696078431372548	0.7745098039215687	0.7696078431372548	0.7745098039215685	0.7892156862745099	0.7647058823529412	0.7598039215686274	0.7352941176470589	0.7352941176470589	0.7107843137254901	0.715686274509804	0.6911764705882352	0.6813725490196078	0.6225490196078431	0.6568627450980391	0.642156862745098	0.6274509803921569	0.6127450980392156	0.5980392156862745	0.5931372549019607	0.5882352941176471	0.6617647058823529	0.5588235294117647	0.5784313725490196	0.5294117647058824	0.553921568627451	0.5343137254901961	0.5343137254901961	0.5686274509803921	0.5049019607843137	0.5588235294117647	0.588235294117647	0.5686274509803921	0.4950980392156863	0.5392156862745099	0.553921568627451	0.553921568627451	0.5294117647058824	0.553921568627451	0.5147058823529411	0.5196078431372548	0.5392156862745098	0.5637254901960784	0.5490196078431373
-1400	0.6911764705882353	0.6764705882352942	0.661764705882353	0.7156862745098039	0.7549019607843137	0.7352941176470588	0.7205882352941175	0.75	0.803921568627451	0.7990196078431373	0.7941176470588236	0.7794117647058824	0.7401960784313725	0.7696078431372548	0.7745098039215685	0.7254901960784312	0.6764705882352942	0.6470588235294119	0.6813725490196079	0.6568627450980393	0.6372549019607843	0.642156862745098	0.6176470588235294	0.6029411764705883	0.5980392156862746	0.5931372549019607	0.5441176470588236	0.6372549019607844	0.607843137254902	0.5833333333333334	0.5245098039215685	0.5735294117647058	0.5441176470588236	0.5343137254901961	0.5686274509803921	0.5441176470588236	0.5490196078431373	0.5098039215686274	0.5196078431372548	0.5343137254901961	0.5441176470588235	0.4950980392156863	0.5735294117647058	0.5294117647058824	0.5931372549019608	0.5735294117647058	0.5294117647058822	0.5441176470588236	0.5
-1390	0.6568627450980392	0.6274509803921569	0.6715686274509803	0.6813725490196079	0.6862745098039215	0.7156862745098039	0.7254901960784315	0.7352941176470589	0.7450980392156863	0.7990196078431373	0.75	0.7647058823529411	0.7745098039215685	0.7156862745098039	0.715686274509804	0.7254901960784313	0.6911764705882353	0.7205882352941178	0.6911764705882353	0.696078431372549	0.6617647058823529	0.6519607843137255	0.6176470588235294	0.661764705882353	0.6470588235294118	0.5686274509803922	0.5392156862745099	0.6372549019607845	0.5490196078431373	0.5784313725490197	0.5833333333333334	0.5931372549019608	0.5098039215686274	0.5882352941176471	0.553921568627451	0.553921568627451	0.5637254901960784	0.553921568627451	0.5147058823529411	0.5294117647058822	0.5735294117647058	0.5147058823529411	0.5245098039215685	0.5049019607843137	0.5	0.5441176470588236	0.5049019607843137	0.5	0.4852941176470588
-1380	0.6176470588235294	0.6127450980392157	0.5784313725490197	0.6911764705882353	0.7058823529411764	0.6715686274509804	0.7205882352941176	0.6666666666666667	0.7450980392156863	0.7647058823529412	0.7892156862745099	0.7843137254901961	0.803921568627451	0.7598039215686274	0.7696078431372549	0.75	0.7303921568627451	0.7058823529411764	0.7303921568627452	0.6813725490196079	0.6715686274509804	0.6176470588235294	0.6470588235294119	0.6323529411764706	0.588235294117647	0.6029411764705882	0.6127450980392157	0.5882352941176471	0.6029411764705882	0.5588235294117647	0.553921568627451	0.5588235294117647	0.5931372549019608	0.553921568627451	0.5049019607843137	0.5686274509803921	0.5441176470588236	0.5490196078431373	0.5098039215686274	0.5490196078431373	0.5294117647058822	0.5392156862745099	0.5343137254901962	0.5833333333333333	0.5441176470588236	0.5833333333333334	0.47549019607843135	0.5343137254901961	0.5392156862745098
-1370	0.6715686274509803	0.5882352941176471	0.5980392156862745	0.6274509803921569	0.6764705882352942	0.676470588235294	0.7303921568627451	0.6715686274509803	0.7352941176470589	0.7156862745098039	0.7401960784313726	0.7303921568627451	0.7450980392156863	0.7450980392156864	0.7647058823529411	0.7941176470588236	0.7303921568627451	0.7009803921568627	0.7107843137254901	0.6519607843137254	0.6911764705882353	0.6568627450980393	0.6519607843137255	0.6421568627450982	0.6127450980392157	0.6715686274509804	0.6470588235294119	0.6127450980392157	0.553921568627451	0.5441176470588236	0.5882352941176471	0.6078431372549019	0.5637254901960784	0.607843137254902	0.5147058823529411	0.553921568627451	0.5098039215686274	0.5490196078431373	0.5343137254901962	0.5441176470588236	0.5392156862745099	0.5147058823529411	0.5294117647058824	0.5637254901960784	0.5735294117647058	0.5098039215686274	0.5441176470588235	0.5735294117647058	0.5980392156862745
-1360	0.5784313725490196	0.6127450980392157	0.607843137254902	0.6617647058823529	0.6862745098039216	0.6127450980392157	0.6911764705882353	0.696078431372549	0.7009803921568627	0.7254901960784313	0.7401960784313726	0.7647058823529411	0.7254901960784315	0.7843137254901961	0.7990196078431372	0.8137254901960784	0.7794117647058824	0.7794117647058824	0.730392156862745	0.7549019607843137	0.6911764705882353	0.6274509803921569	0.7156862745098039	0.6764705882352942	0.6715686274509803	0.6470588235294117	0.6372549019607843	0.6029411764705882	0.5784313725490196	0.5833333333333334	0.5980392156862745	0.5784313725490196	0.5392156862745098	0.6029411764705883	0.5637254901960784	0.5343137254901961	0.5392156862745098	0.5	0.5735294117647058	0.4901960784313726	0.5686274509803922	0.5441176470588236	0.5294117647058824	0.5637254901960784	0.5392156862745099	0.5392156862745099	0.5196078431372549	0.5931372549019608	0.6029411764705882
-1350	0.5735294117647058	0.6176470588235294	0.6029411764705882	0.5588235294117647	0.5637254901960784	0.607843137254902	0.6764705882352942	0.7058823529411764	0.6372549019607843	0.696078431372549	0.6813725490196079	0.6911764705882353	0.7696078431372549	0.803921568627451	0.7941176470588236	0.7598039215686274	0.7941176470588235	0.75	0.7352941176470589	0.7303921568627451	0.7156862745098038	0.6666666666666665	0.75	0.6813725490196078	0.6176470588235294	0.642156862745098	0.6225490196078431	0.6176470588235294	0.5980392156862745	0.5637254901960784	0.5931372549019608	0.5980392156862745	0.5980392156862745	0.553921568627451	0.5196078431372548	0.5343137254901961	0.6127450980392157	0.5588235294117647	0.607843137254902	0.5441176470588236	0.553921568627451	0.5784313725490197	0.5637254901960784	0.5784313725490197	0.5588235294117647	0.553921568627451	0.5637254901960785	0.5147058823529411	0.5588235294117647
-1340	0.5735294117647058	0.5637254901960784	0.5637254901960784	0.5686274509803921	0.5833333333333334	0.5931372549019608	0.7254901960784313	0.6029411764705882	0.7009803921568627	0.6568627450980392	0.6421568627450981	0.7352941176470589	0.7401960784313726	0.7450980392156863	0.7794117647058824	0.7745098039215685	0.7794117647058824	0.7696078431372548	0.7549019607843137	0.7303921568627451	0.7598039215686274	0.7303921568627452	0.715686274509804	0.6519607843137256	0.6911764705882353	0.6715686274509804	0.6176470588235294	0.6127450980392156	0.6274509803921569	0.6421568627450981	0.6029411764705883	0.5490196078431373	0.5441176470588236	0.5784313725490196	0.5637254901960784	0.5490196078431373	0.5441176470588236	0.5490196078431373	0.5343137254901961	0.5490196078431373	0.5343137254901962	0.5343137254901961	0.5490196078431373	0.5686274509803921	0.5098039215686274	0.5147058823529411	0.5588235294117647	0.5441176470588236	0.5441176470588236
-1330	0.5490196078431372	0.5098039215686274	0.5588235294117647	0.5784313725490196	0.5784313725490197	0.5833333333333333	0.6519607843137255	0.607843137254902	0.6176470588235294	0.6715686274509804	0.6519607843137254	0.6862745098039216	0.7303921568627451	0.7205882352941176	0.7941176470588236	0.7450980392156862	0.75	0.7450980392156863	0.7303921568627452	0.7794117647058822	0.7450980392156863	0.7401960784313726	0.7254901960784312	0.661764705882353	0.661764705882353	0.6470588235294118	0.6127450980392156	0.6127450980392156	0.6225490196078431	0.6323529411764706	0.5784313725490196	0.5686274509803921	0.553921568627451	0.6127450980392157	0.5882352941176472	0.5980392156862746	0.5588235294117647	0.5735294117647058	0.6127450980392157	0.5833333333333333	0.553921568627451	0.5784313725490197	0.5441176470588236	0.553921568627451	0.5392156862745099	0.553921568627451	0.5686274509803921	0.5490196078431373	0.5441176470588236
-1320	0.5343137254901961	0.5637254901960784	0.5245098039215687	0.5931372549019608	0.5735294117647058	0.5980392156862745	0.5931372549019608	0.5980392156862745	0.6519607843137255	0.6764705882352942	0.7058823529411764	0.7058823529411765	0.7401960784313725	0.7990196078431373	0.7352941176470589	0.75	0.7696078431372548	0.7794117647058824	0.7696078431372548	0.7549019607843137	0.7549019607843137	0.7107843137254902	0.7450980392156863	0.7745098039215687	0.6911764705882353	0.6372549019607844	0.6519607843137254	0.6127450980392157	0.5931372549019607	0.6372549019607844	0.6470588235294118	0.6470588235294118	0.6225490196078431	0.5980392156862746	0.5833333333333334	0.5735294117647058	0.5294117647058824	0.6029411764705883	0.534313725490196	0.5588235294117647	0.5490196078431373	0.5931372549019608	0.5196078431372548	0.5343137254901961	0.5637254901960784	0.5784313725490196	0.5784313725490196	0.5637254901960784	0.5588235294117647
-1310	0.5490196078431372	0.5098039215686274	0.5441176470588236	0.5833333333333333	0.5882352941176471	0.5882352941176471	0.6274509803921569	0.6470588235294117	0.6764705882352942	0.7009803921568627	0.6225490196078431	0.7107843137254902	0.7401960784313726	0.7205882352941175	0.7598039215686274	0.7598039215686275	0.7598039215686275	0.7401960784313725	0.8088235294117647	0.7598039215686274	0.7892156862745098	0.7549019607843137	0.7450980392156863	0.6960784313725491	0.6911764705882353	0.6911764705882353	0.696078431372549	0.6274509803921569	0.607843137254902	0.6862745098039216	0.6617647058823529	0.5490196078431373	0.5833333333333333	0.5686274509803921	0.5441176470588235	0.5637254901960784	0.5392156862745098	0.607843137254902	0.5882352941176472	0.5588235294117647	0.5637254901960784	0.5245098039215685	0.5490196078431373	0.6029411764705882	0.5441176470588236	0.5882352941176471	0.5049019607843137	0.5588235294117647	0.5686274509803921
-1300	0.5392156862745099	0.553921568627451	0.553921568627451	0.6127450980392157	0.588235294117647	0.588235294117647	0.5882352941176471	0.5441176470588236	0.5735294117647058	0.6862745098039216	0.6813725490196078	0.6862745098039216	0.6813725490196078	0.6666666666666666	0.7009803921568627	0.75	0.7107843137254901	0.7352941176470589	0.7549019607843137	0.7549019607843137	0.7549019607843137	0.7598039215686274	0.7303921568627451	0.7058823529411764	0.6764705882352942	0.7205882352941176	0.6617647058823528	0.6470588235294118	0.6323529411764706	0.696078431372549	0.6225490196078431	0.5980392156862745	0.5784313725490196	0.6176470588235294	0.6176470588235294	0.607843137254902	0.5735294117647058	0.5441176470588235	0.5980392156862745	0.553921568627451	0.588235294117647	0.5686274509803921	0.5245098039215685	0.5833333333333333	0.5833333333333333	0.5196078431372548	0.5294117647058822	0.5784313725490196	0.553921568627451
-1290	0.5196078431372548	0.5343137254901961	0.6029411764705882	0.553921568627451	0.5637254901960784	0.5441176470588236	0.6176470588235294	0.6323529411764706	0.5588235294117647	0.6176470588235294	0.642156862745098	0.6323529411764706	0.6715686274509804	0.7058823529411764	0.7598039215686275	0.7499999999999999	0.7058823529411765	0.7205882352941178	0.7205882352941175	0.7107843137254903	0.7892156862745099	0.7696078431372548	0.7647058823529411	0.75	0.6715686274509803	0.7156862745098038	0.696078431372549	0.6764705882352942	0.6274509803921569	0.6568627450980392	0.6862745098039216	0.6274509803921569	0.6225490196078431	0.607843137254902	0.6127450980392157	0.5588235294117647	0.5588235294117647	0.5637254901960784	0.5735294117647058	0.5490196078431373	0.5098039215686274	0.642156862745098	0.5490196078431373	0.5784313725490196	0.6176470588235294	0.5833333333333334	0.5441176470588236	0.5441176470588236	0.5490196078431373
-1280	0.5245098039215685	0.5392156862745098	0.5392156862745099	0.5392156862745099	0.6029411764705883	0.5441176470588235	0.5931372549019607	0.5637254901960784	0.6568627450980392	0.6715686274509804	0.5784313725490196	0.6568627450980393	0.6715686274509804	0.6715686274509804	0.6911764705882353	0.6715686274509804	0.6568627450980393	0.7254901960784315	0.75	0.6960784313725491	0.7794117647058824	0.7647058823529411	0.7843137254901961	0.7549019607843137	0.7794117647058822	0.730392156862745	0.7107843137254903	0.7107843137254902	0.6470588235294117	0.6372549019607843	0.6274509803921569	0.6568627450980393	0.6666666666666667	0.6127450980392157	0.5931372549019608	0.6127450980392157	0.6225490196078431	0.5637254901960784	0.5980392156862745	0.553921568627451	0.5882352941176471	0.5588235294117647	0.6127450980392157	0.5490196078431373	0.5735294117647058	0.5784313725490196	0.5441176470588236	0.5245098039215687	0.5637254901960784
-1270	0.5343137254901961	0.5588235294117647	0.5147058823529411	0.5490196078431373	0.6029411764705882	0.5588235294117647	0.5294117647058824	0.607843137254902	0.6029411764705882	0.6323529411764706	0.5735294117647058	0.6274509803921569	0.6519607843137255	0.6470588235294118	0.6862745098039216	0.6813725490196079	0.6813725490196079	0.7107843137254902	0.6862745098039216	0.7450980392156863	0.7696078431372549	0.7450980392156863	0.7401960784313726	0.7303921568627452	0.6911764705882353	0.7303921568627451	0.7205882352941178	0.6862745098039216	0.6813725490196079	0.6715686274509803	0.7009803921568627	0.6764705882352942	0.6519607843137256	0.6029411764705882	0.5931372549019608	0.6323529411764706	0.6176470588235294	0.5882352941176472	0.6225490196078431	0.5931372549019608	0.5833333333333333	0.5882352941176471	0.5686274509803921	0.6274509803921569	0.5441176470588236	0.553921568627451	0.5735294117647058	0.5245098039215687	0.5735294117647058
-1260	0.5098039215686274	0.5637254901960784	0.5686274509803921	0.5833333333333334	0.5931372549019608	0.5441176470588236	0.5049019607843137	0.553921568627451	0.6323529411764706	0.6568627450980393	0.6617647058823529	0.6421568627450981	0.6127450980392157	0.6617647058823529	0.622549019607843	0.6813725490196079	0.6568627450980392	0.6519607843137256	0.6715686274509803	0.7647058823529411	0.7156862745098039	0.7009803921568628	0.75	0.7450980392156863	0.7794117647058824	0.7696078431372548	0.7009803921568629	0.75	0.7450980392156863	0.7254901960784315	0.6813725490196079	0.6568627450980392	0.6715686274509804	0.6519607843137255	0.661764705882353	0.588235294117647	0.6519607843137256	0.6127450980392157	0.607843137254902	0.5833333333333334	0.5686274509803921	0.6127450980392157	0.642156862745098	0.5882352941176471	0.607843137254902	0.5931372549019608	0.588235294117647	0.5833333333333333	0.5392156862745098
-1250	0.4852941176470588	0.5735294117647058	0.5343137254901962	0.5392156862745098	0.5392156862745099	0.5637254901960784	0.5147058823529411	0.5490196078431373	0.6078431372549019	0.6274509803921569	0.5882352941176471	0.6323529411764706	0.6225490196078431	0.607843137254902	0.6470588235294118	0.5980392156862745	0.6862745098039216	0.7009803921568627	0.7058823529411764	0.6764705882352942	0.7352941176470589	0.7156862745098038	0.7156862745098039	0.7254901960784315	0.7450980392156863	0.7303921568627452	0.7058823529411764	0.7401960784313726	0.7598039215686274	0.7205882352941176	0.7009803921568627	0.6666666666666667	0.7107843137254901	0.6813725490196079	0.6470588235294117	0.6568627450980392	0.6764705882352942	0.6323529411764706	0.6323529411764707	0.6323529411764706	0.6323529411764706	0.5588235294117647	0.6225490196078431	0.5637254901960784	0.6127450980392157	0.6029411764705883	0.573529411764706	0.5931372549019608	0.5245098039215687
-1240	0.4901960784313726	0.5441176470588236	0.5343137254901961	0.5392156862745099	0.5441176470588236	0.553921568627451	0.5098039215686274	0.5392156862745099	0.5735294117647058	0.5686274509803921	0.6029411764705883	0.5882352941176472	0.6176470588235294	0.627450980392157	0.6519607843137256	0.6421568627450982	0.607843137254902	0.6274509803921569	0.6764705882352942	0.6764705882352942	0.6568627450980392	0.7009803921568628	0.7156862745098039	0.7450980392156863	0.7254901960784315	0.696078431372549	0.7450980392156863	0.7107843137254901	0.730392156862745	0.7205882352941175	0.7156862745098039	0.7009803921568627	0.696078431372549	0.642156862745098	0.6568627450980393	0.6862745098039216	0.6127450980392157	0.6323529411764706	0.627450980392157	0.6176470588235294	0.5833333333333333	0.5637254901960784	0.6323529411764707	0.6323529411764706	0.5980392156862745	0.6029411764705882	0.5882352941176471	0.553921568627451	0.5294117647058825
-1230	0.5245098039215685	0.5196078431372549	0.5245098039215685	0.5343137254901961	0.5441176470588236	0.5343137254901961	0.588235294117647	0.5637254901960784	0.5784313725490196	0.6372549019607843	0.6176470588235294	0.6274509803921569	0.6372549019607843	0.5931372549019608	0.6519607843137254	0.6225490196078431	0.6715686274509804	0.6225490196078431	0.6813725490196079	0.6470588235294118	0.7009803921568627	0.696078431372549	0.7205882352941176	0.7303921568627452	0.7009803921568627	0.7205882352941178	0.7303921568627451	0.7205882352941176	0.7450980392156863	0.7549019607843137	0.7254901960784313	0.7647058823529411	0.6862745098039216	0.7156862745098039	0.6666666666666667	0.6666666666666665	0.607843137254902	0.6715686274509804	0.6470588235294117	0.6176470588235294	0.6029411764705881	0.6225490196078431	0.6225490196078431	0.607843137254902	0.607843137254902	0.6225490196078431	0.5784313725490196	0.5735294117647058	0.5588235294117647
-1220	0.5441176470588236	0.46078431372549017	0.5343137254901961	0.5245098039215687	0.5882352941176471	0.5294117647058824	0.5245098039215687	0.5245098039215687	0.5735294117647058	0.5294117647058822	0.5784313725490196	0.5784313725490196	0.573529411764706	0.6176470588235294	0.5833333333333334	0.6127450980392157	0.6911764705882353	0.6225490196078431	0.6176470588235294	0.6470588235294119	0.6862745098039216	0.5931372549019607	0.661764705882353	0.6813725490196079	0.696078431372549	0.7352941176470588	0.7401960784313726	0.7843137254901961	0.7058823529411764	0.7843137254901961	0.7745098039215687	0.7352941176470589	0.696078431372549	0.6715686274509804	0.7254901960784315	0.6911764705882353	0.6813725490196079	0.6764705882352942	0.6225490196078431	0.6911764705882354	0.6372549019607844	0.5735294117647058	0.6029411764705883	0.6127450980392157	0.6274509803921569	0.5686274509803921	0.6176470588235294	0.5784313725490196	0.5637254901960784
-1210	0.5147058823529411	0.5049019607843137	0.5098039215686274	0.5245098039215687	0.5294117647058824	0.5049019607843137	0.5441176470588236	0.5343137254901961	0.5588235294117647	0.5196078431372549	0.588235294117647	0.6127450980392156	0.6519607843137254	0.6029411764705882	0.6274509803921569	0.5980392156862744	0.6274509803921569	0.6274509803921569	0.6078431372549019	0.6666666666666667	0.607843137254902	0.6568627450980392	0.6470588235294117	0.6911764705882352	0.7009803921568627	0.7254901960784315	0.7401960784313726	0.7745098039215685	0.7450980392156863	0.75	0.7941176470588236	0.7696078431372548	0.75	0.7009803921568627	0.7107843137254901	0.75	0.75	0.6764705882352942	0.6323529411764706	0.6666666666666667	0.6470588235294119	0.6568627450980392	0.6176470588235294	0.6470588235294117	0.5784313725490197	0.5735294117647058	0.5784313725490198	0.5931372549019609	0.5245098039215688
-1200	0.5343137254901962	0.5343137254901961	0.5441176470588236	0.4950980392156863	0.5049019607843137	0.5098039215686274	0.5196078431372548	0.5147058823529411	0.5392156862745098	0.5637254901960784	0.6127450980392156	0.607843137254902	0.5784313725490196	0.6274509803921569	0.6323529411764706	0.5980392156862746	0.6323529411764706	0.607843137254902	0.661764705882353	0.6078431372549019	0.6764705882352942	0.6225490196078431	0.6470588235294117	0.6715686274509804	0.6323529411764706	0.7009803921568627	0.7107843137254902	0.7254901960784313	0.75	0.7401960784313725	0.7598039215686274	0.7058823529411765	0.7696078431372548	0.7205882352941176	0.7205882352941178	0.7009803921568627	0.661764705882353	0.6666666666666667	0.7401960784313726	0.6323529411764707	0.6568627450980391	0.6617647058823529	0.6421568627450982	0.5931372549019608	0.5637254901960784	0.6372549019607843	0.5637254901960784	0.5784313725490196	0.553921568627451
-1190	0.4803921568627451	0.5196078431372548	0.47058823529411764	0.5147058823529411	0.5392156862745098	0.5245098039215687	0.5686274509803921	0.5686274509803921	0.5196078431372548	0.5833333333333334	0.5735294117647058	0.5784313725490196	0.5735294117647058	0.6176470588235294	0.6519607843137254	0.5735294117647058	0.5784313725490196	0.5686274509803922	0.6127450980392157	0.6274509803921569	0.6372549019607844	0.6715686274509803	0.7058823529411764	0.7009803921568627	0.6911764705882353	0.6911764705882353	0.7254901960784313	0.7205882352941175	0.7499999999999999	0.7598039215686274	0.7058823529411765	0.75	0.7156862745098038	0.7941176470588236	0.7352941176470587	0.7401960784313726	0.6911764705882354	0.7303921568627451	0.7254901960784312	0.6617647058823529	0.661764705882353	0.642156862745098	0.676470588235294	0.5931372549019609	0.6029411764705882	0.6029411764705883	0.6421568627450982	0.5833333333333333	0.5490196078431372
-1180	0.5	0.5343137254901962	0.47549019607843135	0.553921568627451	0.47549019607843135	0.5245098039215687	0.5392156862745099	0.5196078431372548	0.5735294117647058	0.5196078431372549	0.553921568627451	0.5833333333333333	0.5637254901960784	0.5245098039215685	0.5441176470588235	0.588235294117647	0.6323529411764706	0.588235294117647	0.6127450980392156	0.5980392156862745	0.6519607843137256	0.6323529411764706	0.5931372549019609	0.6568627450980392	0.6470588235294117	0.5980392156862746	0.696078431372549	0.6715686274509803	0.7205882352941178	0.7303921568627451	0.7647058823529411	0.7254901960784315	0.7794117647058824	0.7696078431372549	0.7549019607843137	0.7450980392156863	0.7254901960784315	0.7205882352941176	0.7009803921568627	0.6323529411764706	0.6813725490196079	0.661764705882353	0.6764705882352942	0.6372549019607843	0.6225490196078431	0.5980392156862744	0.5833333333333333	0.5735294117647058	0.5931372549019608
-1170	0.5098039215686274	0.5	0.5147058823529411	0.5049019607843137	0.5588235294117647	0.5637254901960784	0.5392156862745099	0.5245098039215687	0.5343137254901962	0.5294117647058824	0.5588235294117647	0.6617647058823528	0.5343137254901962	0.553921568627451	0.5833333333333333	0.5588235294117647	0.6225490196078431	0.5784313725490197	0.6176470588235294	0.6176470588235294	0.6715686274509804	0.6127450980392157	0.607843137254902	0.6323529411764706	0.6715686274509804	0.6862745098039216	0.6813725490196079	0.6911764705882353	0.7009803921568628	0.7352941176470589	0.7303921568627451	0.7254901960784313	0.7696078431372548	0.7450980392156863	0.803921568627451	0.75	0.7598039215686274	0.7107843137254902	0.7058823529411765	0.7058823529411765	0.676470588235294	0.6813725490196078	0.6225490196078431	0.642156862745098	0.6470588235294118	0.6323529411764706	0.5980392156862746	0.6078431372549019	0.6372549019607843
-1160	0.4950980392156863	0.4901960784313726	0.48039215686274506	0.47058823529411764	0.5245098039215687	0.5637254901960784	0.553921568627451	0.48529411764705876	0.5245098039215685	0.5490196078431373	0.5686274509803921	0.5833333333333333	0.49509803921568624	0.5392156862745098	0.5686274509803921	0.5098039215686274	0.5833333333333334	0.553921568627451	0.5294117647058822	0.6127450980392157	0.5980392156862745	0.6176470588235294	0.6323529411764706	0.6029411764705882	0.6372549019607843	0.661764705882353	0.6764705882352942	0.6568627450980393	0.6617647058823528	0.7107843137254901	0.7254901960784315	0.7401960784313726	0.7745098039215687	0.7450980392156863	0.7352941176470588	0.7598039215686274	0.7401960784313726	0.6960784313725491	0.7303921568627451	0.661764705882353	0.7009803921568628	0.6666666666666666	0.6176470588235294	0.6470588235294118	0.6323529411764706	0.6274509803921569	0.6568627450980391	0.6127450980392157	0.5980392156862745
-1150	0.5245098039215687	0.5343137254901961	0.5	0.5343137254901961	0.534313725490196	0.5	0.5735294117647058	0.5098039215686274	0.5392156862745099	0.5441176470588236	0.5294117647058824	0.5490196078431373	0.5	0.5686274509803921	0.6127450980392157	0.5833333333333334	0.5833333333333333	0.6029411764705883	0.5784313725490196	0.553921568627451	0.6127450980392157	0.6372549019607844	0.6372549019607843	0.6029411764705883	0.6568627450980391	0.6764705882352942	0.6666666666666667	0.6519607843137255	0.6666666666666667	0.7156862745098038	0.7009803921568627	0.7254901960784315	0.7009803921568627	0.7696078431372549	0.7401960784313724	0.7647058823529412	0.7598039215686274	0.7352941176470589	0.7254901960784313	0.7450980392156863	0.6764705882352942	0.6862745098039216	0.676470588235294	0.6715686274509803	0.6862745098039216	0.661764705882353	0.6225490196078433	0.607843137254902	0.6176470588235294
-1140	0.5245098039215685	0.5147058823529411	0.5294117647058825	0.5490196078431373	0.5490196078431373	0.5147058823529411	0.5490196078431373	0.5196078431372548	0.5147058823529411	0.5	0.5098039215686274	0.5637254901960784	0.5490196078431373	0.5686274509803921	0.5490196078431373	0.5588235294117647	0.6274509803921569	0.5833333333333333	0.5588235294117647	0.5637254901960784	0.6323529411764706	0.5686274509803921	0.5980392156862745	0.607843137254902	0.6372549019607843	0.6372549019607843	0.6519607843137255	0.6764705882352942	0.6470588235294118	0.6862745098039216	0.6813725490196079	0.7107843137254902	0.696078431372549	0.7303921568627451	0.7843137254901961	0.7450980392156863	0.7450980392156863	0.7009803921568628	0.7303921568627452	0.7058823529411764	0.7205882352941178	0.6666666666666667	0.676470588235294	0.6813725490196079	0.6764705882352942	0.6225490196078431	0.6421568627450981	0.6911764705882353	0.607843137254902
-1130	0.5490196078431373	0.5490196078431373	0.5	0.5147058823529411	0.4705882352941177	0.5686274509803921	0.5147058823529411	0.5294117647058824	0.5147058823529411	0.5147058823529412	0.5490196078431373	0.5343137254901962	0.5343137254901961	0.5098039215686274	0.5196078431372548	0.5	0.553921568627451	0.5735294117647058	0.5	0.5833333333333333	0.6029411764705883	0.6568627450980392	0.5882352941176471	0.5490196078431373	0.6225490196078431	0.6421568627450981	0.6127450980392157	0.642156862745098	0.6519607843137254	0.6470588235294118	0.6470588235294117	0.6519607843137256	0.6519607843137255	0.7254901960784315	0.7107843137254901	0.75	0.7647058823529411	0.730392156862745	0.7696078431372549	0.7058823529411765	0.7058823529411764	0.7598039215686274	0.6764705882352942	0.6813725490196079	0.6764705882352942	0.6862745098039216	0.6715686274509804	0.6372549019607844	0.5588235294117647
-1120	0.5294117647058824	0.5343137254901962	0.5245098039215685	0.49019607843137253	0.5735294117647058	0.5882352941176471	0.49019607843137253	0.5245098039215687	0.5833333333333333	0.5294117647058822	0.5245098039215685	0.553921568627451	0.5441176470588236	0.5196078431372549	0.5784313725490196	0.5147058823529411	0.5196078431372548	0.5392156862745099	0.5980392156862745	0.6372549019607843	0.5784313725490196	0.6225490196078431	0.5686274509803921	0.6421568627450982	0.6029411764705883	0.6568627450980392	0.6911764705882353	0.642156862745098	0.6764705882352942	0.6813725490196079	0.6960784313725491	0.6715686274509802	0.6715686274509802	0.6715686274509804	0.7009803921568628	0.7254901960784312	0.7254901960784315	0.7450980392156863	0.7352941176470588	0.7549019607843137	0.7058823529411764	0.7254901960784313	0.6862745098039216	0.6911764705882353	0.6617647058823529	0.661764705882353	0.6715686274509804	0.7009803921568628	0.5980392156862745
-1110	0.5686274509803921	0.4852941176470588	0.5343137254901961	0.5490196078431373	0.5098039215686274	0.5098039215686274	0.5637254901960784	0.5637254901960784	0.5049019607843137	0.5098039215686274	0.5343137254901961	0.5588235294117647	0.5	0.5441176470588235	0.5343137254901961	0.5490196078431373	0.5980392156862746	0.5588235294117647	0.6225490196078431	0.5588235294117647	0.5833333333333334	0.5833333333333333	0.6078431372549019	0.6127450980392157	0.5735294117647058	0.6127450980392157	0.6568627450980392	0.6225490196078431	0.6421568627450982	0.6568627450980393	0.6225490196078431	0.6519607843137254	0.6470588235294118	0.7254901960784312	0.7107843137254901	0.7254901960784313	0.7352941176470589	0.7941176470588236	0.7058823529411764	0.7303921568627452	0.7647058823529411	0.696078431372549	0.6666666666666666	0.6911764705882353	0.6764705882352942	0.6568627450980393	0.7156862745098039	0.642156862745098	0.6323529411764706
-1100	0.5245098039215687	0.48039215686274506	0.5539215686274509	0.4852941176470588	0.4950980392156863	0.553921568627451	0.5049019607843137	0.5343137254901961	0.5588235294117647	0.553921568627451	0.5	0.5392156862745098	0.5588235294117647	0.5882352941176471	0.5196078431372548	0.5833333333333333	0.5490196078431373	0.5343137254901961	0.5637254901960784	0.5441176470588236	0.607843137254902	0.6029411764705882	0.6029411764705882	0.6176470588235294	0.5931372549019608	0.6323529411764706	0.5980392156862745	0.6274509803921569	0.607843137254902	0.6176470588235294	0.6813725490196079	0.6715686274509804	0.6470588235294118	0.7254901960784313	0.6715686274509804	0.6764705882352942	0.7352941176470589	0.7009803921568627	0.7058823529411764	0.7303921568627452	0.7745098039215685	0.7450980392156863	0.784313725490196	0.6813725490196079	0.7401960784313726	0.661764705882353	0.6862745098039216	0.6666666666666667	0.6764705882352942
-1090	0.5098039215686274	0.5588235294117647	0.5049019607843137	0.5049019607843137	0.5490196078431373	0.5294117647058824	0.6029411764705883	0.5098039215686274	0.553921568627451	0.5392156862745099	0.5196078431372548	0.5490196078431373	0.5196078431372548	0.5686274509803921	0.553921568627451	0.5931372549019607	0.5245098039215687	0.5833333333333333	0.5294117647058824	0.5686274509803922	0.588235294117647	0.5490196078431373	0.5735294117647058	0.5588235294117647	0.5833333333333333	0.5833333333333333	0.6176470588235294	0.6176470588235294	0.6274509803921569	0.6372549019607843	0.6470588235294119	0.6127450980392157	0.6519607843137255	0.6519607843137256	0.7058823529411764	0.7156862745098038	0.7009803921568628	0.6911764705882352	0.7254901960784312	0.7107843137254903	0.7009803921568628	0.7843137254901961	0.7549019607843137	0.75	0.7303921568627451	0.7450980392156863	0.6274509803921569	0.715686274509804	0.6911764705882354
-1080	0.5245098039215687	0.5245098039215687	0.5245098039215687	0.5049019607843137	0.47058823529411764	0.5196078431372549	0.5	0.5196078431372549	0.4950980392156863	0.5343137254901961	0.5490196078431373	0.5735294117647058	0.5735294117647058	0.5833333333333333	0.5392156862745099	0.5490196078431373	0.5588235294117647	0.5882352941176472	0.5686274509803921	0.5686274509803921	0.5833333333333334	0.5980392156862746	0.5049019607843137	0.607843137254902	0.607843137254902	0.6176470588235294	0.6029411764705883	0.6715686274509804	0.6127450980392157	0.607843137254902	0.6323529411764706	0.6764705882352942	0.6372549019607843	0.6225490196078431	0.6813725490196079	0.6323529411764706	0.7156862745098039	0.6960784313725491	0.7107843137254901	0.7303921568627451	0.7352941176470589	0.7647058823529411	0.7745098039215685	0.696078431372549	0.7058823529411765	0.7107843137254903	0.6960784313725489	0.6274509803921569	0.6617647058823529
-1070	0.5490196078431373	0.47058823529411764	0.5392156862745099	0.5441176470588236	0.4852941176470589	0.5686274509803921	0.5490196078431373	0.4901960784313726	0.5196078431372548	0.5441176470588236	0.5441176470588236	0.5441176470588236	0.5686274509803921	0.5588235294117647	0.5294117647058825	0.5833333333333333	0.5490196078431373	0.553921568627451	0.5882352941176471	0.5441176470588236	0.5784313725490197	0.5588235294117647	0.5637254901960784	0.588235294117647	0.607843137254902	0.5735294117647058	0.5686274509803921	0.5686274509803921	0.6176470588235294	0.5784313725490196	0.588235294117647	0.6470588235294118	0.6666666666666665	0.6470588235294117	0.6470588235294117	0.6911764705882353	0.6813725490196079	0.6666666666666667	0.7156862745098039	0.7058823529411764	0.6862745098039216	0.7352941176470589	0.7549019607843137	0.7549019607843137	0.7401960784313726	0.6911764705882353	0.7058823529411764	0.7205882352941178	0.6617647058823529
-1060	0.5	0.5686274509803921	0.5392156862745098	0.4901960784313726	0.5147058823529411	0.5784313725490196	0.5294117647058824	0.553921568627451	0.5980392156862745	0.5490196078431373	0.5588235294117647	0.5294117647058824	0.5441176470588236	0.5294117647058825	0.5686274509803921	0.5343137254901961	0.5196078431372548	0.553921568627451	0.5588235294117647	0.6225490196078431	0.5735294117647058	0.5931372549019608	0.5490196078431373	0.5784313725490197	0.5833333333333333	0.607843137254902	0.5784313725490196	0.5980392156862745	0.6127450980392157	0.5980392156862745	0.5686274509803921	0.6225490196078431	0.6176470588235294	0.6764705882352942	0.6421568627450981	0.6813725490196079	0.642156862745098	0.6519607843137256	0.6764705882352942	0.6911764705882353	0.7205882352941178	0.7499999999999999	0.7254901960784312	0.7696078431372548	0.7352941176470589	0.7254901960784315	0.7352941176470589	0.6519607843137255	0.6911764705882353
-1050	0.5245098039215687	0.5147058823529411	0.5196078431372548	0.5049019607843137	0.4901960784313726	0.5686274509803921	0.5588235294117647	0.5637254901960784	0.5098039215686274	0.5294117647058825	0.5294117647058822	0.5294117647058824	0.5196078431372549	0.5147058823529411	0.5637254901960784	0.5686274509803921	0.5343137254901961	0.5882352941176471	0.5931372549019609	0.553921568627451	0.5637254901960784	0.5637254901960784	0.5735294117647058	0.5686274509803921	0.5686274509803921	0.5490196078431373	0.6225490196078431	0.553921568627451	0.5784313725490196	0.5686274509803921	0.5784313725490196	0.5637254901960784	0.607843137254902	0.607843137254902	0.6715686274509804	0.6029411764705883	0.6617647058823529	0.6764705882352942	0.6617647058823529	0.6715686274509804	0.7401960784313726	0.7352941176470589	0.7745098039215687	0.7058823529411764	0.75	0.7254901960784315	0.7303921568627451	0.7647058823529411	0.7156862745098039
-1040	0.5147058823529411	0.5294117647058825	0.5294117647058824	0.5392156862745099	0.5735294117647058	0.5441176470588236	0.5441176470588235	0.5686274509803921	0.5245098039215687	0.5245098039215687	0.588235294117647	0.5098039215686274	0.5686274509803921	0.5735294117647058	0.5490196078431373	0.6225490196078431	0.5686274509803921	0.5343137254901961	0.5588235294117647	0.5735294117647058	0.553921568627451	0.5735294117647058	0.5588235294117647	0.5784313725490196	0.5686274509803921	0.5833333333333333	0.5931372549019607	0.5686274509803921	0.6176470588235294	0.5637254901960784	0.5980392156862746	0.5833333333333334	0.6274509803921569	0.5784313725490196	0.6127450980392157	0.6421568627450981	0.5931372549019608	0.6323529411764706	0.6519607843137256	0.6764705882352942	0.676470588235294	0.6519607843137254	0.7156862745098039	0.7107843137254902	0.7352941176470589	0.7745098039215685	0.7450980392156862	0.7794117647058824	0.730392156862745
-1030	0.5098039215686274	0.588235294117647	0.5539215686274509	0.5196078431372548	0.5343137254901962	0.553921568627451	0.5833333333333333	0.5784313725490197	0.5343137254901962	0.534313725490196	0.5245098039215687	0.607843137254902	0.553921568627451	0.5392156862745098	0.5833333333333334	0.5588235294117647	0.5931372549019608	0.5294117647058824	0.5441176470588236	0.553921568627451	0.5735294117647058	0.5343137254901961	0.5343137254901961	0.553921568627451	0.5490196078431373	0.5294117647058825	0.6225490196078431	0.5392156862745098	0.5980392156862745	0.5931372549019608	0.6225490196078431	0.5637254901960784	0.588235294117647	0.6666666666666667	0.6029411764705882	0.6127450980392156	0.607843137254902	0.6225490196078431	0.6568627450980393	0.6127450980392157	0.6372549019607843	0.6764705882352942	0.6813725490196079	0.7254901960784313	0.7254901960784315	0.7303921568627452	0.7352941176470589	0.7254901960784313	0.7598039215686274
-1020	0.46568627450980393	0.5392156862745099	0.5686274509803921	0.5637254901960784	0.5833333333333334	0.5343137254901962	0.5245098039215685	0.5	0.5294117647058822	0.5294117647058824	0.4950980392156863	0.5735294117647058	0.5882352941176472	0.5637254901960784	0.5637254901960784	0.5980392156862745	0.5833333333333333	0.5686274509803921	0.6029411764705883	0.5931372549019607	0.5294117647058824	0.5441176470588236	0.5392156862745098	0.6029411764705883	0.5588235294117647	0.5490196078431373	0.5196078431372549	0.5735294117647058	0.5637254901960784	0.5931372549019608	0.5833333333333334	0.5931372549019608	0.6127450980392157	0.6176470588235294	0.6029411764705883	0.6029411764705882	0.6470588235294117	0.6274509803921567	0.5931372549019609	0.6323529411764706	0.6813725490196078	0.6862745098039216	0.6666666666666667	0.7156862745098038	0.7107843137254901	0.7205882352941175	0.715686274509804	0.7352941176470589	0.7647058823529411
-1010	0.5098039215686274	0.5637254901960784	0.5441176470588236	0.5588235294117647	0.5049019607843137	0.5392156862745099	0.5	0.5686274509803921	0.5441176470588236	0.5735294117647058	0.5637254901960784	0.5294117647058824	0.553921568627451	0.5147058823529411	0.5490196078431373	0.588235294117647	0.5833333333333335	0.553921568627451	0.5882352941176471	0.553921568627451	0.6225490196078431	0.5343137254901962	0.6176470588235294	0.607843137254902	0.6029411764705882	0.5931372549019608	0.553921568627451	0.5490196078431373	0.5980392156862746	0.5735294117647058	0.6176470588235294	0.5833333333333333	0.5784313725490196	0.5833333333333333	0.607843137254902	0.5931372549019609	0.5980392156862744	0.6274509803921569	0.6274509803921569	0.607843137254902	0.6323529411764706	0.7009803921568627	0.6911764705882353	0.6519607843137254	0.7107843137254902	0.715686274509804	0.75	0.75	0.7450980392156862
-1000	0.5098039215686274	0.5392156862745099	0.4558823529411764	0.5441176470588235	0.553921568627451	0.5735294117647058	0.5343137254901961	0.534313725490196	0.5637254901960784	0.607843137254902	0.5049019607843137	0.607843137254902	0.5637254901960784	0.5637254901960784	0.5882352941176471	0.5588235294117647	0.5784313725490196	0.5588235294117647	0.5588235294117647	0.5637254901960784	0.5637254901960784	0.5147058823529411	0.5147058823529411	0.553921568627451	0.5441176470588236	0.5784313725490196	0.5588235294117647	0.5686274509803921	0.5637254901960784	0.5637254901960784	0.5343137254901961	0.5735294117647058	0.5833333333333333	0.5441176470588236	0.5343137254901961	0.5784313725490196	0.5882352941176471	0.6323529411764707	0.553921568627451	0.6176470588235294	0.573529411764706	0.607843137254902	0.6176470588235294	0.6568627450980392	0.7009803921568627	0.7205882352941176	0.769607843137255	0.7598039215686274	0.7107843137254901
-990	0.5294117647058825	0.5441176470588236	0.5637254901960784	0.5882352941176471	0.5196078431372548	0.5735294117647058	0.5392156862745099	0.5049019607843137	0.5147058823529411	0.5735294117647058	0.553921568627451	0.5490196078431373	0.5392156862745098	0.5637254901960784	0.5098039215686274	0.5980392156862745	0.5784313725490196	0.5441176470588235	0.5637254901960784	0.5784313725490196	0.5441176470588235	0.5784313725490196	0.5343137254901962	0.5833333333333333	0.5637254901960784	0.5931372549019608	0.553921568627451	0.5686274509803921	0.5392156862745099	0.5490196078431373	0.5196078431372548	0.5735294117647058	0.5833333333333334	0.5441176470588236	0.5931372549019608	0.553921568627451	0.5490196078431373	0.5637254901960784	0.5882352941176471	0.642156862745098	0.6323529411764706	0.6568627450980393	0.6225490196078431	0.6764705882352942	0.6666666666666667	0.7058823529411764	0.75	0.7009803921568627	0.7598039215686274
-980	0.5245098039215687	0.553921568627451	0.5784313725490196	0.5343137254901961	0.5490196078431373	0.5490196078431373	0.5686274509803921	0.5	0.5784313725490196	0.5637254901960784	0.5392156862745099	0.4803921568627451	0.5343137254901961	0.5735294117647058	0.5196078431372548	0.5931372549019608	0.5294117647058825	0.5882352941176471	0.5343137254901961	0.5833333333333333	0.607843137254902	0.5882352941176471	0.5245098039215685	0.553921568627451	0.553921568627451	0.5441176470588236	0.5490196078431373	0.5049019607843137	0.5490196078431373	0.5343137254901961	0.5441176470588236	0.5686274509803921	0.5637254901960784	0.553921568627451	0.5784313725490197	0.5588235294117647	0.5245098039215685	0.5686274509803921	0.6225490196078431	0.5931372549019609	0.6519607843137254	0.6225490196078431	0.6519607843137255	0.676470588235294	0.6862745098039216	0.6813725490196079	0.7352941176470589	0.7401960784313726	0.75
-970	0.49509803921568624	0.5392156862745099	0.5441176470588236	0.4901960784313726	0.588235294117647	0.5686274509803921	0.5833333333333333	0.553921568627451	0.5441176470588235	0.5441176470588236	0.5735294117647058	0.5686274509803922	0.5980392156862746	0.5588235294117647	0.5931372549019609	0.5833333333333333	0.5588235294117647	0.5980392156862745	0.5490196078431373	0.5686274509803921	0.5980392156862746	0.5490196078431373	0.5637254901960784	0.5392156862745098	0.553921568627451	0.4950980392156863	0.6323529411764706	0.5931372549019608	0.5343137254901961	0.5980392156862745	0.5539215686274509	0.5392156862745099	0.5784313725490196	0.5294117647058824	0.5490196078431373	0.5931372549019608	0.5980392156862745	0.5833333333333334	0.6470588235294119	0.6225490196078431	0.573529411764706	0.642156862745098	0.6127450980392157	0.6225490196078431	0.6666666666666666	0.6274509803921569	0.7156862745098038	0.6862745098039216	0.75
-960	0.5245098039215687	0.5	0.5441176470588236	0.5686274509803921	0.553921568627451	0.5196078431372549	0.553921568627451	0.5539215686274509	0.5735294117647058	0.588235294117647	0.5441176470588236	0.5784313725490196	0.5686274509803921	0.5980392156862745	0.5392156862745099	0.5588235294117647	0.6078431372549019	0.553921568627451	0.5441176470588236	0.5588235294117647	0.5686274509803921	0.5343137254901961	0.5833333333333334	0.5588235294117647	0.5588235294117647	0.553921568627451	0.5686274509803921	0.5441176470588236	0.5441176470588236	0.5490196078431373	0.5637254901960784	0.5588235294117647	0.5637254901960784	0.5049019607843137	0.5196078431372548	0.5833333333333334	0.5980392156862746	0.5392156862745099	0.588235294117647	0.5588235294117647	0.588235294117647	0.6029411764705883	0.607843137254902	0.5931372549019608	0.6323529411764706	0.6470588235294118	0.7009803921568627	0.7352941176470589	0.6862745098039217
-950	0.5588235294117647	0.5392156862745099	0.5441176470588236	0.5588235294117647	0.4901960784313726	0.553921568627451	0.5588235294117647	0.5392156862745098	0.5343137254901962	0.573529411764706	0.5637254901960784	0.5392156862745098	0.6323529411764706	0.5784313725490196	0.5931372549019609	0.5637254901960784	0.5980392156862745	0.553921568627451	0.5980392156862744	0.5490196078431373	0.5637254901960784	0.5833333333333334	0.5833333333333334	0.553921568627451	0.5441176470588236	0.5882352941176471	0.5245098039215687	0.5441176470588236	0.5441176470588236	0.5735294117647058	0.5931372549019609	0.5686274509803921	0.5245098039215685	0.588235294117647	0.5833333333333334	0.5637254901960784	0.5833333333333334	0.5637254901960784	0.5637254901960784	0.6029411764705883	0.5784313725490196	0.6274509803921569	0.6274509803921569	0.642156862745098	0.6617647058823528	0.6421568627450981	0.6568627450980391	0.7058823529411766	0.7303921568627451
-940	0.5784313725490196	0.5294117647058824	0.5294117647058824	0.5735294117647058	0.5686274509803921	0.5686274509803921	0.5343137254901961	0.5441176470588236	0.5049019607843137	0.5441176470588236	0.5833333333333333	0.5833333333333334	0.5392156862745099	0.5784313725490196	0.5490196078431373	0.5735294117647058	0.5490196078431373	0.5686274509803921	0.5343137254901961	0.5686274509803921	0.5980392156862746	0.607843137254902	0.5882352941176471	0.5686274509803921	0.5735294117647058	0.5490196078431373	0.5686274509803921	0.5735294117647058	0.5490196078431373	0.5490196078431373	0.5539215686274509	0.5735294117647058	0.5931372549019608	0.553921568627451	0.5196078431372549	0.5784313725490196	0.5392156862745099	0.5441176470588236	0.5735294117647058	0.607843137254902	0.5686274509803921	0.5980392156862745	0.5784313725490196	0.5882352941176471	0.6029411764705883	0.6666666666666667	0.6764705882352942	0.6764705882352942	0.6666666666666667
-930	0.5049019607843137	0.5343137254901961	0.5637254901960784	0.5049019607843137	0.5392156862745099	0.5441176470588235	0.5735294117647058	0.5196078431372548	0.5392156862745099	0.5196078431372548	0.5392156862745098	0.5196078431372548	0.5490196078431373	0.5490196078431372	0.607843137254902	0.5686274509803921	0.5343137254901961	0.6078431372549018	0.5196078431372548	0.5588235294117647	0.5686274509803921	0.5392156862745098	0.5784313725490196	0.5637254901960784	0.5588235294117647	0.553921568627451	0.6372549019607843	0.5637254901960784	0.5441176470588236	0.5637254901960784	0.5784313725490197	0.573529411764706	0.5833333333333333	0.5441176470588236	0.573529411764706	0.5343137254901961	0.5490196078431373	0.607843137254902	0.553921568627451	0.5784313725490196	0.5637254901960784	0.5980392156862746	0.6225490196078431	0.5931372549019608	0.553921568627451	0.5980392156862746	0.6372549019607843	0.6470588235294117	0.6813725490196079
-920	0.5882352941176471	0.5588235294117647	0.5588235294117647	0.4901960784313726	0.5343137254901961	0.5588235294117647	0.5147058823529411	0.5686274509803921	0.5245098039215687	0.5490196078431373	0.6029411764705883	0.588235294117647	0.5833333333333334	0.5588235294117647	0.5196078431372548	0.5392156862745099	0.5833333333333334	0.5735294117647058	0.553921568627451	0.5637254901960784	0.5882352941176471	0.5294117647058824	0.5392156862745098	0.5637254901960784	0.5588235294117647	0.5294117647058822	0.5392156862745099	0.5588235294117647	0.534313725490196	0.5245098039215687	0.5245098039215687	0.5294117647058825	0.553921568627451	0.5735294117647058	0.5833333333333334	0.5637254901960784	0.5392156862745099	0.5588235294117647	0.5392156862745099	0.5588235294117647	0.5637254901960784	0.5931372549019608	0.6421568627450981	0.5833333333333333	0.6764705882352942	0.6519607843137254	0.6470588235294117	0.6421568627450982	0.6813725490196079
-910	0.5196078431372549	0.5343137254901961	0.5490196078431373	0.5392156862745099	0.5441176470588236	0.5245098039215687	0.553921568627451	0.5441176470588236	0.6029411764705883	0.5833333333333333	0.5686274509803921	0.5735294117647058	0.5833333333333333	0.5882352941176471	0.5343137254901961	0.5392156862745098	0.5343137254901961	0.5343137254901961	0.5980392156862745	0.5882352941176471	0.5490196078431373	0.5	0.5980392156862746	0.5931372549019608	0.5441176470588235	0.553921568627451	0.5245098039215685	0.5637254901960784	0.5392156862745098	0.5882352941176471	0.5735294117647058	0.5588235294117647	0.5098039215686274	0.5882352941176471	0.5980392156862745	0.5931372549019609	0.5343137254901962	0.4754901960784314	0.5637254901960784	0.5686274509803921	0.5686274509803921	0.5833333333333333	0.5196078431372549	0.6176470588235294	0.696078431372549	0.5686274509803921	0.6274509803921569	0.6911764705882353	0.6372549019607843
-900	0.5049019607843137	0.553921568627451	0.5686274509803921	0.5490196078431373	0.5	0.588235294117647	0.5245098039215687	0.5637254901960784	0.6029411764705883	0.6127450980392157	0.553921568627451	0.553921568627451	0.5735294117647058	0.642156862745098	0.5441176470588236	0.5392156862745099	0.6029411764705882	0.553921568627451	0.5392156862745099	0.607843137254902	0.5686274509803921	0.5931372549019609	0.5196078431372549	0.5588235294117647	0.5343137254901961	0.5588235294117647	0.5098039215686274	0.6323529411764706	0.5588235294117647	0.5882352941176472	0.6176470588235293	0.5735294117647058	0.5196078431372548	0.5637254901960784	0.5343137254901961	0.5490196078431373	0.5735294117647058	0.5784313725490197	0.5931372549019608	0.5588235294117647	0.5931372549019607	0.5833333333333334	0.5931372549019608	0.553921568627451	0.5931372549019607	0.5980392156862746	0.5441176470588236	0.6127450980392157	0.5882352941176472
-890	0.47058823529411764	0.5147058823529412	0.5343137254901961	0.5294117647058824	0.4852941176470589	0.5049019607843137	0.5980392156862745	0.5490196078431373	0.5294117647058824	0.5833333333333334	0.5931372549019607	0.553921568627451	0.5147058823529411	0.553921568627451	0.5098039215686274	0.5245098039215685	0.5735294117647058	0.553921568627451	0.5833333333333333	0.5441176470588235	0.5392156862745099	0.5931372549019608	0.5637254901960784	0.553921568627451	0.5441176470588236	0.5637254901960784	0.5441176470588236	0.5343137254901962	0.5490196078431373	0.5441176470588236	0.5098039215686274	0.5588235294117647	0.5588235294117647	0.5392156862745098	0.5686274509803921	0.5441176470588235	0.5196078431372548	0.6274509803921569	0.5588235294117647	0.5637254901960784	0.5833333333333334	0.553921568627451	0.5098039215686274	0.5833333333333334	0.607843137254902	0.6225490196078431	0.6029411764705882	0.6029411764705882	0.6421568627450981
-880	0.553921568627451	0.5686274509803921	0.4950980392156863	0.5490196078431373	0.5686274509803921	0.5245098039215687	0.5637254901960784	0.5784313725490196	0.553921568627451	0.5637254901960784	0.5637254901960784	0.6029411764705881	0.5637254901960784	0.5833333333333334	0.5637254901960784	0.5980392156862746	0.5735294117647058	0.5196078431372548	0.5735294117647058	0.5196078431372548	0.49019607843137253	0.553921568627451	0.5588235294117647	0.5686274509803921	0.5294117647058824	0.5833333333333333	0.5245098039215685	0.5392156862745098	0.553921568627451	0.5490196078431373	0.4852941176470589	0.5441176470588236	0.588235294117647	0.5980392156862745	0.607843137254902	0.5343137254901962	0.5441176470588236	0.5392156862745099	0.553921568627451	0.5833333333333333	0.5637254901960784	0.5490196078431373	0.6274509803921569	0.5882352941176471	0.5931372549019609	0.553921568627451	0.6127450980392157	0.6029411764705882	0.6764705882352942
-870	0.5686274509803921	0.5147058823529411	0.5343137254901961	0.5784313725490197	0.534313725490196	0.5294117647058824	0.5441176470588236	0.5637254901960784	0.5784313725490197	0.5490196078431373	0.5735294117647058	0.5392156862745098	0.5686274509803921	0.553921568627451	0.5441176470588236	0.5784313725490197	0.5490196078431373	0.5441176470588236	0.5784313725490196	0.5294117647058822	0.5882352941176471	0.5441176470588236	0.5490196078431373	0.5735294117647058	0.5147058823529411	0.5686274509803921	0.5490196078431373	0.5784313725490196	0.5343137254901962	0.553921568627451	0.553921568627451	0.5294117647058824	0.5784313725490196	0.5490196078431373	0.5882352941176471	0.5882352941176471	0.5637254901960784	0.5490196078431373	0.5735294117647058	0.5196078431372548	0.5931372549019607	0.5735294117647058	0.6176470588235294	0.5931372549019608	0.5735294117647058	0.6225490196078431	0.607843137254902	0.6225490196078431	0.6568627450980391
-860	0.5392156862745099	0.5147058823529411	0.5196078431372549	0.5833333333333333	0.5	0.5392156862745098	0.5637254901960784	0.553921568627451	0.5343137254901962	0.5490196078431373	0.5784313725490196	0.5735294117647058	0.5686274509803921	0.5098039215686274	0.5784313725490196	0.5392156862745099	0.5882352941176471	0.5686274509803921	0.6078431372549018	0.5637254901960784	0.5343137254901961	0.5637254901960784	0.5588235294117647	0.5490196078431373	0.5686274509803921	0.5441176470588236	0.5784313725490196	0.5980392156862745	0.5784313725490197	0.5833333333333333	0.5784313725490196	0.5294117647058824	0.5588235294117647	0.5245098039215687	0.5294117647058824	0.5147058823529411	0.5490196078431373	0.5833333333333333	0.6176470588235294	0.5784313725490196	0.5294117647058825	0.5931372549019609	0.5490196078431373	0.5784313725490196	0.5784313725490197	0.6225490196078431	0.6176470588235294	0.5735294117647058	0.5980392156862746
-850	0.5245098039215685	0.5343137254901961	0.5343137254901962	0.4950980392156863	0.5637254901960784	0.5588235294117647	0.5392156862745098	0.5833333333333335	0.5588235294117647	0.5441176470588236	0.5588235294117647	0.5294117647058824	0.5392156862745098	0.5441176470588236	0.5784313725490197	0.5686274509803921	0.5637254901960784	0.6029411764705882	0.5490196078431373	0.5735294117647058	0.5392156862745099	0.5980392156862745	0.5637254901960784	0.5686274509803921	0.5441176470588235	0.5833333333333333	0.5882352941176471	0.5245098039215687	0.5686274509803921	0.553921568627451	0.573529411764706	0.5784313725490196	0.5637254901960784	0.5833333333333333	0.5686274509803921	0.588235294117647	0.553921568627451	0.5294117647058822	0.5343137254901961	0.5637254901960784	0.5588235294117647	0.5588235294117647	0.5980392156862746	0.5441176470588235	0.5931372549019607	0.5588235294117647	0.5392156862745098	0.5931372549019608	0.5980392156862745
-840	0.4950980392156863	0.48529411764705876	0.5196078431372549	0.5294117647058824	0.5245098039215685	0.5588235294117647	0.5931372549019609	0.553921568627451	0.5392156862745098	0.5	0.5098039215686274	0.5784313725490197	0.5343137254901961	0.5784313725490196	0.5686274509803921	0.5686274509803921	0.5441176470588236	0.5833333333333333	0.5833333333333334	0.5931372549019609	0.5882352941176471	0.5588235294117647	0.553921568627451	0.5343137254901961	0.5343137254901961	0.5441176470588235	0.5098039215686274	0.5735294117647058	0.5784313725490197	0.5882352941176471	0.553921568627451	0.5784313725490197	0.5784313725490196	0.5735294117647058	0.553921568627451	0.5392156862745099	0.5931372549019608	0.5735294117647058	0.5147058823529411	0.5735294117647058	0.5147058823529411	0.5686274509803921	0.5392156862745098	0.553921568627451	0.5931372549019608	0.5294117647058824	0.5833333333333334	0.5637254901960784	0.6372549019607844
-830	0.4901960784313726	0.553921568627451	0.5588235294117647	0.5441176470588235	0.5539215686274509	0.5392156862745099	0.553921568627451	0.553921568627451	0.5245098039215687	0.5980392156862746	0.5441176470588236	0.5833333333333334	0.5686274509803921	0.553921568627451	0.5735294117647058	0.5588235294117647	0.5343137254901962	0.5637254901960784	0.6176470588235293	0.5686274509803921	0.5098039215686274	0.5245098039215687	0.5637254901960784	0.5637254901960784	0.5441176470588236	0.6029411764705882	0.5147058823529412	0.5637254901960784	0.5343137254901962	0.5637254901960784	0.5245098039215687	0.5833333333333333	0.5343137254901961	0.5882352941176471	0.5784313725490196	0.5588235294117647	0.5196078431372548	0.5294117647058822	0.6029411764705883	0.5686274509803921	0.5294117647058825	0.553921568627451	0.5147058823529411	0.5980392156862746	0.5686274509803922	0.5294117647058824	0.5931372549019608	0.5637254901960784	0.5784313725490197
-820	0.5490196078431373	0.5343137254901961	0.5441176470588236	0.5931372549019609	0.5490196078431373	0.5490196078431372	0.5490196078431373	0.5392156862745098	0.5637254901960784	0.5588235294117647	0.5882352941176471	0.5637254901960784	0.5098039215686274	0.5833333333333333	0.5882352941176471	0.6078431372549019	0.5833333333333334	0.588235294117647	0.5686274509803921	0.5686274509803921	0.5343137254901961	0.5588235294117647	0.5784313725490196	0.6176470588235294	0.5441176470588236	0.5588235294117647	0.5931372549019609	0.5588235294117647	0.5588235294117647	0.5588235294117647	0.5686274509803921	0.5931372549019609	0.5686274509803921	0.5588235294117647	0.588235294117647	0.5343137254901961	0.5392156862745099	0.588235294117647	0.4950980392156863	0.5441176470588236	0.553921568627451	0.5686274509803921	0.6029411764705882	0.5196078431372548	0.5392156862745098	0.5245098039215687	0.5392156862745098	0.5833333333333333	0.5882352941176471
-810	0.5490196078431373	0.5049019607843137	0.5245098039215685	0.5588235294117647	0.5980392156862745	0.5784313725490196	0.5588235294117647	0.5343137254901961	0.5490196078431372	0.5588235294117647	0.5098039215686274	0.5490196078431373	0.5882352941176471	0.5833333333333333	0.5392156862745099	0.5833333333333333	0.5196078431372549	0.5735294117647058	0.5784313725490197	0.5735294117647058	0.553921568627451	0.573529411764706	0.5392156862745098	0.5784313725490197	0.5784313725490197	0.45098039215686275	0.5833333333333334	0.5931372549019607	0.5686274509803921	0.5343137254901961	0.6127450980392157	0.5833333333333334	0.5490196078431373	0.5343137254901962	0.5980392156862745	0.5441176470588236	0.5784313725490197	0.5686274509803921	0.5490196078431373	0.5392156862745099	0.5098039215686274	0.5294117647058824	0.6127450980392157	0.5784313725490196	0.5294117647058824	0.5490196078431373	0.5588235294117647	0.5392156862745099	0.6029411764705882
-800	0.5343137254901961	0.5294117647058824	0.5441176470588236	0.5637254901960784	0.5392156862745099	0.5196078431372548	0.5686274509803921	0.5441176470588236	0.5735294117647058	0.5098039215686274	0.5245098039215687	0.5637254901960784	0.5392156862745098	0.5735294117647058	0.5784313725490196	0.5735294117647058	0.5490196078431372	0.5784313725490196	0.553921568627451	0.5833333333333333	0.5784313725490197	0.5784313725490196	0.5882352941176471	0.5980392156862745	0.5686274509803921	0.5784313725490196	0.5980392156862746	0.5980392156862745	0.5833333333333334	0.6323529411764706	0.5637254901960784	0.5245098039215687	0.5686274509803921	0.5735294117647058	0.5588235294117647	0.5882352941176471	0.5490196078431372	0.5784313725490196	0.6176470588235294	0.607843137254902	0.5735294117647058	0.5686274509803922	0.553921568627451	0.553921568627451	0.553921568627451	0.5490196078431373	0.5686274509803922	0.588235294117647	0.5588235294117647
-790	0.5441176470588235	0.5147058823529411	0.5245098039215687	0.5343137254901961	0.5784313725490196	0.5245098039215687	0.5245098039215685	0.5196078431372549	0.5931372549019609	0.553921568627451	0.5931372549019607	0.4803921568627451	0.5588235294117647	0.5490196078431373	0.5833333333333334	0.553921568627451	0.5637254901960784	0.5931372549019608	0.5686274509803921	0.553921568627451	0.5343137254901961	0.5588235294117647	0.5980392156862745	0.5980392156862745	0.5882352941176471	0.6225490196078431	0.5343137254901961	0.5980392156862745	0.5735294117647058	0.553921568627451	0.5686274509803921	0.5735294117647058	0.553921568627451	0.6176470588235294	0.5833333333333334	0.5588235294117647	0.5735294117647058	0.5833333333333333	0.5343137254901961	0.5490196078431372	0.5637254901960784	0.5735294117647058	0.6029411764705882	0.5784313725490196	0.5686274509803921	0.5784313725490196	0.5196078431372548	0.5882352941176471	0.5882352941176471
-780	0.5441176470588236	0.5294117647058824	0.5392156862745099	0.5980392156862744	0.5392156862745099	0.5	0.5637254901960784	0.46568627450980393	0.5245098039215687	0.5196078431372548	0.5098039215686274	0.553921568627451	0.5196078431372548	0.5833333333333334	0.5686274509803921	0.5882352941176471	0.5735294117647058	0.5441176470588236	0.5784313725490196	0.5637254901960784	0.5931372549019607	0.6029411764705883	0.5784313725490196	0.5784313725490197	0.573529411764706	0.6421568627450981	0.6176470588235294	0.5686274509803921	0.553921568627451	0.5098039215686274	0.5980392156862746	0.6029411764705883	0.553921568627451	0.588235294117647	0.5441176470588236	0.5784313725490197	0.5931372549019608	0.5588235294117647	0.5392156862745098	0.6029411764705883	0.5735294117647058	0.5980392156862746	0.5147058823529411	0.5490196078431373	0.5735294117647058	0.5147058823529411	0.5441176470588235	0.5196078431372548	0.5441176470588236
-770	0.5049019607843137	0.5490196078431373	0.534313725490196	0.553921568627451	0.5490196078431373	0.5049019607843137	0.5245098039215687	0.5490196078431373	0.5637254901960784	0.5735294117647058	0.5245098039215687	0.5147058823529411	0.5294117647058824	0.5490196078431373	0.5637254901960784	0.5441176470588236	0.5245098039215687	0.5882352941176471	0.5882352941176471	0.5098039215686274	0.5686274509803921	0.5392156862745098	0.5735294117647058	0.5833333333333333	0.607843137254902	0.5637254901960784	0.5980392156862746	0.5588235294117647	0.5637254901960784	0.6078431372549019	0.5833333333333333	0.5931372549019608	0.5980392156862745	0.6176470588235294	0.6323529411764706	0.5441176470588236	0.5784313725490197	0.5686274509803921	0.6078431372549019	0.5490196078431373	0.5588235294117647	0.5147058823529411	0.5833333333333333	0.5637254901960784	0.553921568627451	0.5882352941176471	0.5588235294117647	0.5588235294117647	0.5735294117647058
-760	0.5735294117647058	0.5196078431372548	0.553921568627451	0.5392156862745099	0.553921568627451	0.5294117647058824	0.553921568627451	0.5637254901960784	0.5441176470588235	0.48039215686274506	0.5392156862745098	0.5735294117647058	0.607843137254902	0.5245098039215687	0.5686274509803921	0.5882352941176471	0.5490196078431372	0.5686274509803921	0.5343137254901962	0.6127450980392157	0.553921568627451	0.6323529411764706	0.5980392156862744	0.607843137254902	0.5637254901960784	0.5588235294117647	0.5735294117647058	0.5931372549019608	0.5784313725490196	0.5490196078431373	0.5490196078431373	0.5931372549019608	0.5833333333333334	0.5490196078431373	0.5784313725490196	0.5784313725490196	0.553921568627451	0.5441176470588236	0.5490196078431373	0.5196078431372548	0.5588235294117647	0.5637254901960784	0.5294117647058825	0.5098039215686274	0.5294117647058824	0.5441176470588236	0.553921568627451	0.4950980392156862	0.5392156862745098
-750	0.5637254901960784	0.5098039215686274	0.5049019607843137	0.5049019607843137	0.5343137254901961	0.49509803921568624	0.5686274509803921	0.5343137254901961	0.5784313725490196	0.5294117647058824	0.5343137254901961	0.5343137254901962	0.5098039215686274	0.5245098039215687	0.5196078431372549	0.5196078431372549	0.5833333333333333	0.5588235294117647	0.5490196078431373	0.588235294117647	0.5686274509803921	0.5490196078431373	0.5784313725490197	0.5931372549019608	0.6029411764705883	0.5784313725490196	0.588235294117647	0.5392156862745099	0.6127450980392157	0.5735294117647058	0.5686274509803921	0.5294117647058822	0.5441176470588236	0.5931372549019608	0.5833333333333333	0.607843137254902	0.5882352941176471	0.5931372549019607	0.5049019607843137	0.6029411764705883	0.5	0.5735294117647058	0.5784313725490196	0.5784313725490196	0.5490196078431373	0.5098039215686274	0.5245098039215687	0.5588235294117647	0.4950980392156863
-740	0.5196078431372548	0.5882352941176471	0.5	0.5588235294117647	0.5196078431372549	0.4852941176470588	0.5245098039215687	0.5245098039215685	0.5147058823529411	0.5343137254901961	0.6176470588235294	0.553921568627451	0.5490196078431373	0.5441176470588236	0.5588235294117647	0.5196078431372548	0.5588235294117647	0.553921568627451	0.553921568627451	0.5833333333333334	0.5833333333333334	0.553921568627451	0.5588235294117647	0.607843137254902	0.5392156862745099	0.5784313725490196	0.6274509803921569	0.5833333333333333	0.6421568627450982	0.6176470588235294	0.6029411764705882	0.553921568627451	0.607843137254902	0.5833333333333334	0.6127450980392157	0.5490196078431373	0.5882352941176471	0.5637254901960784	0.5833333333333334	0.5392156862745098	0.5588235294117647	0.5735294117647058	0.5784313725490197	0.5392156862745099	0.5392156862745098	0.4901960784313726	0.5490196078431373	0.553921568627451	0.5245098039215687
-730	0.5049019607843137	0.5245098039215685	0.5392156862745099	0.5343137254901961	0.5441176470588236	0.5392156862745099	0.5049019607843137	0.5245098039215687	0.5343137254901961	0.6176470588235294	0.4852941176470588	0.5049019607843137	0.5147058823529411	0.5588235294117647	0.553921568627451	0.5833333333333333	0.5490196078431373	0.5686274509803921	0.5686274509803921	0.5490196078431373	0.5980392156862745	0.5392156862745098	0.5735294117647058	0.5784313725490196	0.6029411764705883	0.5490196078431373	0.5637254901960784	0.588235294117647	0.553921568627451	0.5392156862745098	0.6176470588235294	0.588235294117647	0.6078431372549019	0.5637254901960784	0.5882352941176471	0.6176470588235294	0.5686274509803921	0.5490196078431373	0.5441176470588236	0.5490196078431373	0.49509803921568624	0.5147058823529411	0.5392156862745097	0.5294117647058824	0.5343137254901961	0.5735294117647058	0.5196078431372548	0.5686274509803921	0.5441176470588236
-720	0.5588235294117647	0.5686274509803922	0.534313725490196	0.5049019607843137	0.5294117647058824	0.5343137254901962	0.5441176470588236	0.5343137254901961	0.5882352941176471	0.5098039215686274	0.5735294117647058	0.5735294117647058	0.5490196078431373	0.5343137254901961	0.5343137254901962	0.588235294117647	0.5686274509803921	0.5686274509803921	0.5441176470588235	0.5784313725490196	0.5784313725490196	0.5588235294117647	0.5637254901960784	0.5686274509803921	0.5931372549019607	0.5735294117647058	0.5931372549019607	0.5980392156862745	0.5931372549019607	0.5784313725490196	0.5637254901960784	0.6078431372549019	0.6176470588235294	0.6127450980392156	0.5441176470588235	0.5784313725490196	0.5784313725490196	0.6127450980392157	0.553921568627451	0.5343137254901962	0.5833333333333333	0.6225490196078431	0.553921568627451	0.5980392156862744	0.553921568627451	0.5343137254901962	0.5343137254901961	0.5588235294117647	0.5637254901960784
-710	0.47058823529411764	0.5147058823529411	0.446078431372549	0.5	0.4901960784313726	0.5588235294117647	0.5588235294117647	0.5049019607843137	0.5539215686274509	0.5	0.5392156862745098	0.5343137254901961	0.5588235294117647	0.5441176470588236	0.5147058823529411	0.5392156862745099	0.5294117647058824	0.5784313725490196	0.5686274509803921	0.5490196078431373	0.5294117647058824	0.5735294117647058	0.5931372549019608	0.5735294117647058	0.5931372549019608	0.6127450980392157	0.5490196078431373	0.6176470588235293	0.6176470588235294	0.6372549019607843	0.5931372549019608	0.5931372549019607	0.5784313725490197	0.6127450980392157	0.5980392156862745	0.5980392156862746	0.6029411764705883	0.5980392156862745	0.5833333333333334	0.5392156862745098	0.5833333333333334	0.5784313725490196	0.5735294117647058	0.5833333333333333	0.5490196078431373	0.49019607843137253	0.5098039215686274	0.5490196078431373	0.553921568627451
-700	0.4509803921568628	0.4901960784313726	0.5	0.5441176470588235	0.5392156862745098	0.5441176470588236	0.5098039215686274	0.5784313725490196	0.5245098039215685	0.5686274509803921	0.5490196078431373	0.5490196078431372	0.5147058823529411	0.5735294117647058	0.5343137254901962	0.5245098039215685	0.5294117647058825	0.5588235294117647	0.553921568627451	0.5686274509803921	0.5735294117647058	0.5490196078431373	0.5833333333333334	0.5882352941176471	0.5980392156862746	0.588235294117647	0.5784313725490197	0.6372549019607843	0.5490196078431373	0.6176470588235294	0.5490196078431373	0.6519607843137254	0.6470588235294118	0.5931372549019608	0.6323529411764707	0.5980392156862745	0.5784313725490196	0.5441176470588235	0.6078431372549019	0.5686274509803921	0.5294117647058824	0.5686274509803921	0.5441176470588236	0.5147058823529411	0.5735294117647058	0.5196078431372549	0.5637254901960784	0.5343137254901962	0.553921568627451
-690	0.5049019607843137	0.46568627450980393	0.4460784313725491	0.5196078431372548	0.5	0.5833333333333334	0.5294117647058824	0.5882352941176471	0.5294117647058824	0.553921568627451	0.5	0.49019607843137253	0.5686274509803921	0.4901960784313726	0.5147058823529411	0.5686274509803921	0.5441176470588235	0.5147058823529411	0.5637254901960784	0.553921568627451	0.5490196078431373	0.5245098039215685	0.5686274509803921	0.5490196078431372	0.5637254901960784	0.6764705882352942	0.5833333333333333	0.6029411764705883	0.6372549019607843	0.5686274509803922	0.6078431372549019	0.6176470588235294	0.6176470588235294	0.5784313725490196	0.5931372549019607	0.5833333333333333	0.5588235294117647	0.5490196078431373	0.5784313725490196	0.6176470588235294	0.6029411764705883	0.5490196078431373	0.5784313725490196	0.6176470588235293	0.5343137254901962	0.5588235294117647	0.5098039215686274	0.5588235294117647	0.5294117647058822
-680	0.4950980392156863	0.5294117647058822	0.5147058823529411	0.5147058823529411	0.5196078431372548	0.5833333333333333	0.5490196078431373	0.5294117647058824	0.5147058823529411	0.5392156862745099	0.553921568627451	0.5784313725490197	0.5147058823529412	0.5343137254901961	0.5392156862745099	0.5049019607843137	0.5392156862745098	0.5490196078431373	0.553921568627451	0.5245098039215685	0.5196078431372548	0.5833333333333333	0.5049019607843137	0.5637254901960784	0.6029411764705883	0.5833333333333333	0.5637254901960784	0.6176470588235294	0.6127450980392157	0.5833333333333334	0.5735294117647058	0.6176470588235294	0.5735294117647058	0.6225490196078431	0.5686274509803921	0.5980392156862745	0.6029411764705883	0.6274509803921569	0.6127450980392156	0.534313725490196	0.5784313725490196	0.5637254901960784	0.5735294117647058	0.5588235294117647	0.5637254901960784	0.5833333333333333	0.5196078431372548	0.5343137254901961	0.5
-670	0.47058823529411764	0.5147058823529412	0.5	0.5098039215686275	0.49509803921568624	0.5686274509803921	0.4852941176470589	0.5735294117647058	0.553921568627451	0.5588235294117647	0.5784313725490196	0.5392156862745098	0.4852941176470589	0.553921568627451	0.5784313725490196	0.5882352941176471	0.5245098039215685	0.553921568627451	0.5784313725490197	0.5588235294117647	0.5735294117647058	0.5833333333333334	0.5735294117647058	0.5343137254901961	0.5980392156862745	0.5784313725490196	0.5686274509803921	0.6127450980392157	0.6274509803921569	0.6274509803921569	0.607843137254902	0.5686274509803921	0.5882352941176471	0.5833333333333334	0.5980392156862745	0.5637254901960784	0.6274509803921569	0.5735294117647058	0.5784313725490196	0.5196078431372548	0.5588235294117647	0.5637254901960784	0.5245098039215685	0.5784313725490196	0.553921568627451	0.5441176470588236	0.5147058823529411	0.553921568627451	0.5049019607843137
-660	0.5441176470588235	0.5098039215686274	0.4852941176470589	0.47549019607843146	0.5245098039215687	0.5098039215686274	0.4803921568627451	0.5147058823529411	0.4950980392156863	0.5245098039215687	0.4852941176470588	0.5686274509803921	0.5931372549019607	0.5098039215686274	0.5784313725490196	0.5049019607843137	0.5441176470588235	0.5490196078431373	0.5588235294117647	0.5931372549019609	0.553921568627451	0.5686274509803921	0.5441176470588236	0.5637254901960784	0.5392156862745099	0.607843137254902	0.6372549019607843	0.607843137254902	0.5931372549019608	0.588235294117647	0.6372549019607843	0.5931372549019607	0.5784313725490196	0.6127450980392157	0.6127450980392157	0.5735294117647058	0.6176470588235294	0.5490196078431373	0.6568627450980393	0.588235294117647	0.5882352941176471	0.6372549019607843	0.5833333333333333	0.5931372549019607	0.5882352941176471	0.5294117647058824	0.5735294117647058	0.5147058823529411	0.5049019607843137
-650	0.446078431372549	0.4607843137254901	0.5735294117647058	0.5	0.5294117647058824	0.5	0.4362745098039216	0.5686274509803921	0.5735294117647058	0.5294117647058822	0.5392156862745099	0.5343137254901961	0.5294117647058824	0.5686274509803921	0.5245098039215685	0.5392156862745098	0.5637254901960784	0.5441176470588236	0.5490196078431373	0.5392156862745099	0.5588235294117647	0.5735294117647058	0.5294117647058824	0.553921568627451	0.6127450980392157	0.5588235294117647	0.5784313725490197	0.588235294117647	0.5392156862745099	0.5735294117647058	0.5686274509803921	0.6176470588235293	0.6225490196078431	0.6029411764705883	0.5882352941176471	0.5784313725490196	0.5686274509803921	0.553921568627451	0.5441176470588236	0.5931372549019608	0.5343137254901961	0.5441176470588236	0.5637254901960784	0.5588235294117647	0.4950980392156863	0.5147058823529411	0.5833333333333334	0.5245098039215685	0.5294117647058824
-640	0.5441176470588236	0.5196078431372549	0.5441176470588236	0.5049019607843137	0.5245098039215685	0.5343137254901962	0.6274509803921569	0.5637254901960784	0.5343137254901961	0.5392156862745098	0.553921568627451	0.5686274509803921	0.5294117647058824	0.5588235294117647	0.5637254901960784	0.5931372549019608	0.5588235294117647	0.5980392156862745	0.553921568627451	0.5294117647058822	0.5588235294117647	0.5343137254901962	0.6029411764705882	0.5588235294117647	0.5833333333333334	0.6127450980392157	0.5686274509803921	0.5980392156862744	0.5735294117647058	0.6029411764705883	0.5833333333333333	0.5686274509803921	0.5637254901960784	0.5539215686274509	0.6127450980392157	0.5931372549019608	0.5735294117647058	0.5686274509803921	0.5686274509803921	0.6274509803921569	0.5833333333333334	0.5931372549019608	0.6323529411764706	0.5588235294117647	0.5196078431372549	0.5441176470588236	0.5294117647058824	0.5245098039215687	0.5686274509803921
-630	0.5049019607843137	0.5147058823529411	0.5	0.5490196078431373	0.5441176470588236	0.5098039215686274	0.5784313725490196	0.5441176470588236	0.5392156862745099	0.5735294117647058	0.5784313725490196	0.5245098039215687	0.5294117647058825	0.5588235294117647	0.47058823529411764	0.5588235294117647	0.5931372549019608	0.5098039215686274	0.553921568627451	0.5784313725490196	0.46568627450980393	0.553921568627451	0.5392156862745099	0.5784313725490196	0.5637254901960784	0.588235294117647	0.5686274509803921	0.607843137254902	0.6274509803921569	0.6323529411764706	0.5980392156862745	0.5833333333333333	0.588235294117647	0.6470588235294118	0.5637254901960784	0.6372549019607843	0.5784313725490196	0.6323529411764706	0.5490196078431373	0.5245098039215685	0.5637254901960784	0.5882352941176471	0.5735294117647058	0.5637254901960784	0.5343137254901961	0.4803921568627451	0.5098039215686274	0.5343137254901962	0.5588235294117647
-620	0.5441176470588236	0.5	0.5343137254901962	0.5196078431372548	0.45098039215686275	0.5147058823529411	0.5441176470588235	0.5686274509803921	0.534313725490196	0.5147058823529411	0.5294117647058824	0.5784313725490196	0.5441176470588236	0.553921568627451	0.5245098039215687	0.553921568627451	0.5588235294117647	0.5588235294117647	0.5882352941176471	0.5343137254901961	0.5833333333333333	0.607843137254902	0.553921568627451	0.6029411764705883	0.5735294117647058	0.5931372549019609	0.573529411764706	0.5980392156862745	0.5441176470588236	0.6372549019607843	0.6127450980392157	0.6176470588235294	0.5686274509803921	0.607843137254902	0.5637254901960784	0.553921568627451	0.5784313725490196	0.6274509803921567	0.5441176470588236	0.5686274509803921	0.5784313725490196	0.5686274509803921	0.5245098039215687	0.5294117647058824	0.5833333333333333	0.5392156862745098	0.5490196078431373	0.5735294117647058	0.5098039215686274
-610	0.5196078431372548	0.5637254901960784	0.5392156862745098	0.5441176470588236	0.5	0.5490196078431373	0.5098039215686274	0.5196078431372549	0.5343137254901961	0.5441176470588236	0.5245098039215687	0.49509803921568624	0.5637254901960784	0.5147058823529411	0.5490196078431373	0.5441176470588236	0.6029411764705883	0.5637254901960784	0.5784313725490197	0.573529411764706	0.5784313725490196	0.5490196078431373	0.553921568627451	0.5931372549019608	0.5931372549019607	0.6176470588235294	0.5686274509803921	0.5931372549019607	0.607843137254902	0.6078431372549019	0.5049019607843137	0.5931372549019607	0.5931372549019608	0.5784313725490196	0.5833333333333333	0.5392156862745098	0.5686274509803921	0.6323529411764706	0.5343137254901961	0.5686274509803921	0.553921568627451	0.5098039215686274	0.5882352941176471	0.5588235294117647	0.5882352941176471	0.553921568627451	0.5686274509803921	0.5147058823529411	0.5343137254901961
-600	0.5294117647058824	0.5392156862745099	0.5098039215686274	0.5245098039215685	0.5441176470588236	0.5196078431372549	0.5098039215686274	0.5637254901960784	0.553921568627451	0.553921568627451	0.5392156862745099	0.5098039215686274	0.5490196078431373	0.5392156862745098	0.5588235294117647	0.5294117647058824	0.5686274509803921	0.5931372549019608	0.607843137254902	0.5735294117647058	0.607843137254902	0.6176470588235294	0.5784313725490196	0.5686274509803921	0.5637254901960784	0.5686274509803921	0.5931372549019607	0.5735294117647058	0.5882352941176471	0.5392156862745099	0.588235294117647	0.588235294117647	0.5735294117647058	0.5833333333333334	0.6274509803921569	0.588235294117647	0.5784313725490196	0.5833333333333333	0.6323529411764706	0.5784313725490197	0.5245098039215685	0.5588235294117647	0.5294117647058824	0.5784313725490197	0.5980392156862745	0.5833333333333333	0.553921568627451	0.588235294117647	0.5784313725490196
-590	0.553921568627451	0.5049019607843137	0.5686274509803921	0.553921568627451	0.5833333333333334	0.5441176470588236	0.5245098039215687	0.47058823529411764	0.5686274509803921	0.5392156862745098	0.5735294117647058	0.5490196078431373	0.5098039215686274	0.5343137254901961	0.5784313725490197	0.5784313725490197	0.5245098039215685	0.5735294117647058	0.5637254901960784	0.5441176470588235	0.573529411764706	0.5686274509803921	0.5637254901960784	0.6127450980392157	0.5441176470588235	0.5784313725490197	0.6127450980392156	0.553921568627451	0.5490196078431373	0.5735294117647058	0.5245098039215687	0.5980392156862745	0.5784313725490196	0.5392156862745098	0.5833333333333334	0.5686274509803921	0.553921568627451	0.5833333333333333	0.5490196078431372	0.5637254901960784	0.5490196078431373	0.5833333333333334	0.5735294117647058	0.5735294117647058	0.5294117647058822	0.553921568627451	0.5196078431372548	0.5049019607843137	0.5490196078431373
-580	0.4901960784313726	0.46568627450980393	0.5294117647058824	0.5147058823529412	0.5147058823529411	0.5147058823529411	0.534313725490196	0.553921568627451	0.5196078431372548	0.5392156862745099	0.5441176470588235	0.5392156862745097	0.5490196078431373	0.5686274509803921	0.5392156862745099	0.5490196078431372	0.5637254901960784	0.5784313725490196	0.5294117647058824	0.5588235294117647	0.5245098039215685	0.607843137254902	0.5833333333333334	0.5441176470588236	0.5833333333333334	0.5735294117647058	0.5882352941176471	0.6029411764705883	0.5931372549019607	0.6029411764705883	0.5637254901960784	0.5343137254901961	0.553921568627451	0.5784313725490197	0.5686274509803922	0.5490196078431373	0.5245098039215687	0.5637254901960784	0.5441176470588236	0.5490196078431373	0.5882352941176471	0.5441176470588236	0.5245098039215687	0.5343137254901961	0.5490196078431373	0.5294117647058822	0.5294117647058822	0.5490196078431373	0.5588235294117647
-570	0.5196078431372548	0.5784313725490196	0.5784313725490196	0.4950980392156863	0.5833333333333334	0.5	0.5196078431372548	0.5245098039215687	0.553921568627451	0.5098039215686274	0.5784313725490196	0.5294117647058822	0.5490196078431373	0.5392156862745098	0.5588235294117647	0.5931372549019608	0.5980392156862746	0.588235294117647	0.553921568627451	0.5686274509803921	0.5735294117647058	0.5980392156862746	0.5490196078431373	0.5196078431372548	0.5392156862745099	0.553921568627451	0.5294117647058822	0.5833333333333333	0.5833333333333334	0.5294117647058824	0.5735294117647058	0.5980392156862746	0.5637254901960784	0.5784313725490197	0.5637254901960784	0.553921568627451	0.5098039215686274	0.607843137254902	0.5294117647058822	0.5735294117647058	0.5686274509803921	0.553921568627451	0.5049019607843137	0.5098039215686274	0.5490196078431373	0.5147058823529411	0.5735294117647058	0.5980392156862744	0.5441176470588236
-560	0.5637254901960784	0.5147058823529412	0.5490196078431373	0.5049019607843137	0.5637254901960784	0.5686274509803921	0.5490196078431373	0.5294117647058824	0.5441176470588236	0.5588235294117647	0.5	0.5294117647058824	0.5637254901960784	0.5343137254901962	0.5343137254901962	0.5735294117647058	0.607843137254902	0.5882352941176471	0.5686274509803921	0.5392156862745099	0.6274509803921569	0.5735294117647058	0.6127450980392157	0.5882352941176471	0.5882352941176471	0.5098039215686274	0.5392156862745098	0.5833333333333333	0.5147058823529412	0.5833333333333333	0.588235294117647	0.5686274509803921	0.5637254901960784	0.5343137254901961	0.6225490196078431	0.5882352941176472	0.5294117647058824	0.5490196078431373	0.5833333333333333	0.5392156862745098	0.5588235294117647	0.5931372549019608	0.5686274509803921	0.573529411764706	0.5441176470588235	0.5441176470588236	0.5931372549019608	0.5588235294117647	0.5343137254901961
-550	0.5196078431372548	0.5343137254901962	0.5049019607843137	0.5049019607843137	0.5490196078431373	0.4803921568627451	0.5588235294117647	0.5392156862745098	0.5637254901960784	0.5637254901960784	0.4950980392156863	0.5784313725490197	0.5392156862745099	0.5588235294117647	0.5588235294117647	0.5882352941176471	0.5833333333333334	0.5	0.5490196078431373	0.5735294117647058	0.5735294117647058	0.5882352941176471	0.553921568627451	0.5833333333333334	0.6029411764705883	0.5735294117647058	0.5882352941176471	0.5833333333333333	0.5196078431372549	0.5882352941176471	0.6274509803921569	0.6127450980392157	0.553921568627451	0.5833333333333333	0.5490196078431373	0.5980392156862745	0.5490196078431373	0.5686274509803921	0.5784313725490196	0.553921568627451	0.5098039215686274	0.5245098039215687	0.5049019607843137	0.5343137254901961	0.5588235294117647	0.5049019607843137	0.5980392156862745	0.588235294117647	0.5343137254901961
-540	0.5294117647058822	0.5294117647058824	0.45098039215686275	0.5392156862745097	0.5294117647058824	0.5441176470588236	0.5833333333333333	0.5196078431372549	0.5441176470588236	0.5343137254901962	0.5343137254901962	0.607843137254902	0.5980392156862745	0.5245098039215685	0.5588235294117647	0.5441176470588236	0.6127450980392157	0.5343137254901962	0.5294117647058824	0.5931372549019608	0.5294117647058822	0.5294117647058824	0.5686274509803921	0.5588235294117647	0.5196078431372548	0.5784313725490197	0.5392156862745097	0.5833333333333333	0.5588235294117647	0.5784313725490196	0.5833333333333335	0.6029411764705882	0.5588235294117647	0.5980392156862746	0.553921568627451	0.5294117647058824	0.5392156862745099	0.5098039215686274	0.5147058823529411	0.5196078431372549	0.5833333333333333	0.5637254901960784	0.5294117647058824	0.5343137254901961	0.5392156862745099	0.5196078431372548	0.5441176470588236	0.5245098039215687	0.5735294117647058
-530	0.534313725490196	0.5784313725490196	0.5441176470588236	0.46568627450980393	0.553921568627451	0.5490196078431373	0.5441176470588236	0.5686274509803921	0.5441176470588236	0.5588235294117647	0.5637254901960784	0.5343137254901961	0.5245098039215687	0.5049019607843137	0.5098039215686274	0.5294117647058824	0.5784313725490196	0.5784313725490197	0.5882352941176471	0.5931372549019608	0.5588235294117647	0.5441176470588235	0.5098039215686274	0.5686274509803921	0.5637254901960784	0.5637254901960784	0.5637254901960784	0.5441176470588236	0.553921568627451	0.5882352941176471	0.5343137254901961	0.5686274509803921	0.5441176470588236	0.6323529411764706	0.4852941176470589	0.5294117647058824	0.5441176470588235	0.5686274509803921	0.5441176470588236	0.5245098039215687	0.5245098039215685	0.5294117647058824	0.5490196078431373	0.5784313725490196	0.5343137254901961	0.5	0.5441176470588235	0.5098039215686274	0.5343137254901961
-520	0.49509803921568624	0.5098039215686274	0.4901960784313726	0.5294117647058824	0.4950980392156863	0.4950980392156863	0.5147058823529411	0.5147058823529411	0.5490196078431373	0.5735294117647058	0.5931372549019607	0.5441176470588236	0.5784313725490197	0.5049019607843137	0.5637254901960784	0.553921568627451	0.5735294117647058	0.5490196078431373	0.6176470588235294	0.5637254901960784	0.553921568627451	0.5931372549019607	0.5490196078431372	0.5588235294117647	0.5588235294117647	0.5490196078431373	0.6127450980392157	0.607843137254902	0.553921568627451	0.5392156862745098	0.5637254901960784	0.588235294117647	0.5196078431372548	0.5637254901960784	0.5931372549019607	0.5637254901960784	0.5588235294117647	0.5343137254901962	0.5637254901960784	0.5490196078431373	0.4950980392156863	0.5392156862745099	0.6078431372549019	0.5637254901960784	0.553921568627451	0.4901960784313726	0.5392156862745099	0.5392156862745099	0.5735294117647058
-510	0.5049019607843137	0.5637254901960784	0.5539215686274509	0.5196078431372548	0.49019607843137253	0.5294117647058824	0.5392156862745099	0.5294117647058824	0.5588235294117647	0.5833333333333334	0.5931372549019608	0.6176470588235294	0.5588235294117647	0.5588235294117647	0.5686274509803921	0.5931372549019607	0.5588235294117647	0.5441176470588236	0.5490196078431373	0.5294117647058824	0.5784313725490196	0.5441176470588235	0.5686274509803921	0.5784313725490197	0.5441176470588236	0.588235294117647	0.5392156862745097	0.5686274509803921	0.5637254901960784	0.5980392156862745	0.6176470588235294	0.5588235294117647	0.5588235294117647	0.5490196078431373	0.5588235294117647	0.5686274509803921	0.5637254901960784	0.5294117647058824	0.5686274509803921	0.5637254901960784	0.5392156862745099	0.5490196078431373	0.5637254901960784	0.5098039215686274	0.5343137254901961	0.5735294117647058	0.5098039215686274	0.5245098039215687	0.5441176470588236
-500	0.4901960784313726	0.5294117647058824	0.5735294117647058	0.5343137254901961	0.5049019607843137	0.5245098039215685	0.5784313725490197	0.5980392156862746	0.5343137254901962	0.5686274509803921	0.5784313725490196	0.4950980392156863	0.553921568627451	0.5686274509803921	0.4803921568627451	0.5637254901960784	0.553921568627451	0.5441176470588236	0.553921568627451	0.5392156862745098	0.5686274509803921	0.6176470588235294	0.573529411764706	0.5343137254901961	0.607843137254902	0.5784313725490196	0.5343137254901961	0.5637254901960784	0.5588235294117647	0.553921568627451	0.5392156862745099	0.5588235294117647	0.5392156862745099	0.5882352941176471	0.588235294117647	0.5833333333333334	0.5686274509803921	0.5490196078431373	0.5735294117647058	0.5784313725490196	0.5686274509803921	0.5147058823529411	0.5098039215686274	0.5098039215686274	0.5392156862745099	0.5980392156862746	0.5245098039215687	0.5245098039215687	0.5245098039215687
-490	0.4607843137254902	0.46568627450980393	0.5147058823529411	0.5	0.5147058823529411	0.5637254901960784	0.5049019607843137	0.5588235294117647	0.5343137254901962	0.4754901960784314	0.5833333333333334	0.5294117647058824	0.553921568627451	0.5294117647058824	0.5588235294117647	0.553921568627451	0.5833333333333333	0.5588235294117647	0.588235294117647	0.5931372549019607	0.5686274509803921	0.5735294117647058	0.5686274509803921	0.5098039215686274	0.6274509803921569	0.5245098039215685	0.553921568627451	0.5637254901960784	0.4950980392156863	0.5686274509803921	0.6078431372549019	0.5490196078431373	0.5343137254901961	0.5245098039215685	0.5686274509803922	0.5686274509803921	0.5588235294117647	0.5490196078431373	0.5833333333333333	0.5196078431372548	0.5147058823529412	0.5490196078431372	0.5686274509803921	0.5392156862745098	0.5441176470588236	0.5245098039215685	0.47058823529411764	0.5490196078431373	0.5441176470588236
-480	0.47058823529411764	0.47549019607843135	0.5147058823529411	0.5147058823529412	0.5147058823529411	0.5735294117647058	0.4803921568627451	0.5049019607843137	0.4950980392156863	0.5735294117647058	0.5637254901960784	0.5196078431372549	0.5343137254901961	0.5490196078431373	0.5833333333333334	0.5931372549019608	0.5980392156862745	0.553921568627451	0.5441176470588235	0.5392156862745099	0.553921568627451	0.5637254901960784	0.5784313725490196	0.553921568627451	0.5637254901960784	0.553921568627451	0.5882352941176472	0.5931372549019608	0.5686274509803921	0.5490196078431373	0.5441176470588236	0.5245098039215687	0.5490196078431373	0.5343137254901961	0.5441176470588236	0.5637254901960784	0.5441176470588236	0.5735294117647058	0.5980392156862745	0.5441176470588236	0.5686274509803921	0.553921568627451	0.5147058823529411	0.5245098039215687	0.553921568627451	0.5245098039215687	0.5637254901960784	0.4754901960784314	0.5245098039215687
-470	0.4852941176470588	0.5049019607843137	0.5343137254901961	0.49509803921568635	0.5441176470588236	0.5980392156862746	0.5490196078431373	0.48039215686274506	0.5049019607843137	0.5294117647058824	0.5931372549019609	0.5147058823529411	0.5735294117647058	0.5833333333333333	0.5098039215686274	0.5343137254901962	0.5049019607843137	0.5784313725490197	0.553921568627451	0.588235294117647	0.5147058823529411	0.5343137254901961	0.5637254901960784	0.5343137254901961	0.5392156862745099	0.5735294117647058	0.5294117647058825	0.5294117647058824	0.5735294117647058	0.5735294117647058	0.5735294117647058	0.5637254901960784	0.5882352941176471	0.5588235294117647	0.5686274509803921	0.5980392156862745	0.5637254901960784	0.5049019607843137	0.5686274509803921	0.5392156862745099	0.5588235294117647	0.553921568627451	0.5588235294117647	0.5490196078431373	0.5294117647058824	0.5686274509803921	0.5637254901960784	0.553921568627451	0.5686274509803921
-460	0.4852941176470588	0.5343137254901961	0.5196078431372548	0.5245098039215687	0.5196078431372548	0.553921568627451	0.5588235294117647	0.47549019607843135	0.5049019607843137	0.5392156862745099	0.5049019607843137	0.4901960784313726	0.5735294117647058	0.5049019607843137	0.5637254901960784	0.5294117647058824	0.5392156862745099	0.5490196078431373	0.4901960784313725	0.5343137254901962	0.5294117647058825	0.588235294117647	0.5686274509803921	0.5490196078431372	0.5931372549019608	0.5735294117647058	0.5686274509803921	0.553921568627451	0.5735294117647058	0.6029411764705881	0.5833333333333335	0.6127450980392157	0.553921568627451	0.5980392156862745	0.5588235294117647	0.5490196078431373	0.5686274509803921	0.553921568627451	0.5735294117647058	0.534313725490196	0.5343137254901961	0.5294117647058824	0.5196078431372549	0.5294117647058825	0.5686274509803921	0.5245098039215687	0.5686274509803921	0.5147058823529411	0.5588235294117647
-450	0.5147058823529412	0.5294117647058824	0.46568627450980393	0.4950980392156863	0.5392156862745099	0.5098039215686274	0.5245098039215687	0.5392156862745099	0.5098039215686274	0.4852941176470589	0.5	0.5049019607843137	0.5735294117647058	0.5049019607843137	0.5735294117647058	0.534313725490196	0.5392156862745098	0.5735294117647058	0.5686274509803921	0.5686274509803921	0.5343137254901962	0.5441176470588235	0.5686274509803921	0.5490196078431373	0.5686274509803921	0.5490196078431373	0.5147058823529411	0.5490196078431373	0.6127450980392157	0.5784313725490197	0.5196078431372549	0.5980392156862745	0.5686274509803921	0.5490196078431373	0.553921568627451	0.553921568627451	0.553921568627451	0.5441176470588235	0.5931372549019608	0.5490196078431373	0.5098039215686274	0.5735294117647058	0.553921568627451	0.5049019607843137	0.5833333333333333	0.5196078431372549	0.5147058823529411	0.5	0.5392156862745098
-440	0.4901960784313725	0.5441176470588236	0.4950980392156863	0.5098039215686275	0.5147058823529412	0.5196078431372548	0.49509803921568635	0.4901960784313726	0.5441176470588236	0.5294117647058824	0.5490196078431373	0.5441176470588236	0.5294117647058824	0.5343137254901962	0.5098039215686274	0.5294117647058824	0.5490196078431373	0.5441176470588235	0.5392156862745098	0.5588235294117647	0.5490196078431373	0.5392156862745099	0.5833333333333334	0.6029411764705882	0.5294117647058824	0.5196078431372548	0.5686274509803921	0.5294117647058822	0.5294117647058824	0.553921568627451	0.6176470588235294	0.6225490196078431	0.573529411764706	0.5588235294117647	0.6421568627450981	0.5294117647058824	0.5392156862745098	0.5882352941176471	0.5686274509803921	0.5441176470588236	0.5490196078431373	0.5196078431372549	0.5343137254901962	0.5784313725490197	0.5735294117647058	0.5392156862745098	0.5637254901960784	0.5833333333333334	0.5490196078431373
-430	0.5049019607843137	0.5294117647058824	0.4754901960784314	0.5196078431372548	0.5294117647058824	0.4754901960784314	0.5441176470588235	0.5245098039215685	0.5343137254901961	0.5	0.49019607843137253	0.5049019607843137	0.5245098039215685	0.4950980392156863	0.47058823529411764	0.5147058823529412	0.5392156862745099	0.553921568627451	0.5294117647058824	0.5441176470588236	0.5294117647058822	0.5686274509803921	0.5784313725490196	0.5343137254901961	0.5735294117647058	0.5588235294117647	0.5735294117647058	0.553921568627451	0.6127450980392157	0.5392156862745099	0.5392156862745099	0.5392156862745098	0.5784313725490196	0.5049019607843137	0.5490196078431373	0.5294117647058825	0.5931372549019608	0.5294117647058824	0.5588235294117647	0.5784313725490197	0.5196078431372549	0.5392156862745099	0.553921568627451	0.5196078431372548	0.5098039215686275	0.5686274509803921	0.5882352941176471	0.5343137254901962	0.5294117647058824
-420	0.5196078431372549	0.46568627450980393	0.5245098039215685	0.5294117647058825	0.5196078431372549	0.45588235294117646	0.4852941176470588	0.5	0.5343137254901961	0.5735294117647058	0.5637254901960784	0.5098039215686274	0.5196078431372549	0.5098039215686274	0.5833333333333334	0.5637254901960784	0.5147058823529411	0.5588235294117647	0.5049019607843137	0.553921568627451	0.5294117647058824	0.5490196078431372	0.5392156862745099	0.6176470588235293	0.5245098039215687	0.5686274509803921	0.5686274509803921	0.5637254901960784	0.553921568627451	0.5784313725490196	0.5735294117647058	0.5686274509803921	0.5196078431372548	0.553921568627451	0.5294117647058824	0.5931372549019608	0.5588235294117647	0.5882352941176471	0.5343137254901961	0.5098039215686274	0.5686274509803921	0.5735294117647058	0.5686274509803921	0.5931372549019608	0.5441176470588236	0.5490196078431373	0.5343137254901962	0.47549019607843135	0.5
-410	0.5	0.47549019607843135	0.5245098039215685	0.5686274509803921	0.5	0.4950980392156863	0.5294117647058824	0.5833333333333333	0.4950980392156863	0.5049019607843137	0.5441176470588236	0.5049019607843137	0.5245098039215687	0.5147058823529411	0.5294117647058824	0.49019607843137253	0.5343137254901961	0.5490196078431373	0.5049019607843137	0.5637254901960784	0.5147058823529412	0.5147058823529411	0.5	0.5343137254901961	0.5196078431372548	0.5245098039215687	0.553921568627451	0.6029411764705883	0.5392156862745098	0.5392156862745098	0.5392156862745098	0.5147058823529411	0.5686274509803921	0.5588235294117647	0.5392156862745099	0.5686274509803921	0.6029411764705882	0.5637254901960784	0.5490196078431373	0.5637254901960784	0.5588235294117647	0.5784313725490196	0.5490196078431373	0.5588235294117647	0.553921568627451	0.5637254901960784	0.5098039215686274	0.553921568627451	0.5196078431372549
-400	0.5098039215686274	0.5245098039215685	0.5	0.4950980392156863	0.5245098039215687	0.4950980392156862	0.5147058823529411	0.5098039215686274	0.4901960784313725	0.5343137254901961	0.5294117647058824	0.5	0.5049019607843137	0.5098039215686274	0.5049019607843137	0.5294117647058824	0.5245098039215685	0.4754901960784314	0.5441176470588236	0.5392156862745099	0.5441176470588236	0.5588235294117647	0.4950980392156863	0.5049019607843137	0.5294117647058824	0.5392156862745099	0.553921568627451	0.5441176470588236	0.5490196078431373	0.5343137254901961	0.5588235294117647	0.5686274509803921	0.5637254901960784	0.5637254901960784	0.5490196078431373	0.5588235294117647	0.5735294117647058	0.5735294117647058	0.4803921568627451	0.5196078431372548	0.5686274509803921	0.5343137254901961	0.5441176470588235	0.5490196078431373	0.5735294117647058	0.5245098039215687	0.5049019607843137	0.5441176470588235	0.553921568627451
-390	0.47058823529411764	0.5147058823529412	0.4901960784313725	0.5294117647058824	0.4950980392156863	0.5147058823529411	0.5588235294117647	0.5490196078431373	0.5	0.4852941176470589	0.4950980392156863	0.534313725490196	0.5049019607843137	0.48039215686274506	0.553921568627451	0.5196078431372548	0.5343137254901961	0.5784313725490196	0.5049019607843137	0.5392156862745098	0.5392156862745097	0.5098039215686274	0.5490196078431373	0.5098039215686274	0.5098039215686274	0.5931372549019608	0.5196078431372549	0.5	0.5441176470588236	0.5343137254901961	0.5784313725490196	0.5392156862745099	0.5294117647058824	0.5637254901960784	0.47549019607843135	0.4901960784313725	0.5441176470588236	0.5686274509803921	0.5980392156862745	0.5588235294117647	0.5490196078431373	0.5490196078431373	0.5245098039215687	0.5490196078431373	0.5490196078431373	0.553921568627451	0.5147058823529412	0.5049019607843137	0.5441176470588236
-380	0.5049019607843137	0.5588235294117647	0.4852941176470588	0.5686274509803921	0.47549019607843135	0.5196078431372548	0.4950980392156863	0.5637254901960784	0.5147058823529411	0.5	0.5147058823529412	0.5343137254901961	0.4852941176470588	0.5049019607843137	0.5245098039215685	0.5343137254901962	0.5686274509803921	0.5784313725490196	0.5588235294117647	0.5098039215686274	0.5637254901960784	0.5490196078431373	0.5588235294117647	0.5049019607843137	0.5196078431372549	0.5931372549019608	0.553921568627451	0.5343137254901962	0.553921568627451	0.553921568627451	0.5147058823529412	0.5392156862745098	0.5735294117647058	0.573529411764706	0.5147058823529411	0.573529411764706	0.553921568627451	0.5294117647058822	0.4950980392156863	0.5686274509803921	0.5147058823529411	0.5784313725490197	0.4950980392156863	0.5980392156862746	0.5392156862745099	0.5392156862745099	0.5735294117647058	0.5098039215686274	0.5686274509803921
-370	0.4950980392156863	0.4950980392156863	0.5196078431372548	0.5441176470588235	0.5441176470588236	0.49999999999999994	0.5098039215686274	0.5294117647058822	0.5196078431372548	0.5098039215686274	0.49509803921568624	0.4950980392156863	0.5343137254901961	0.5196078431372548	0.46568627450980393	0.4754901960784314	0.5294117647058824	0.4901960784313726	0.5490196078431373	0.5441176470588236	0.5441176470588236	0.5049019607843137	0.5294117647058822	0.5441176470588236	0.47058823529411764	0.47058823529411764	0.5294117647058824	0.5441176470588236	0.49509803921568624	0.553921568627451	0.5588235294117647	0.5049019607843137	0.5196078431372549	0.5343137254901961	0.5049019607843137	0.5049019607843137	0.5735294117647058	0.5490196078431373	0.553921568627451	0.5735294117647058	0.5441176470588236	0.5441176470588236	0.5490196078431373	0.5392156862745098	0.5490196078431373	0.5441176470588236	0.5392156862745099	0.5392156862745098	0.553921568627451
-360	0.5294117647058822	0.4852941176470588	0.5049019607843137	0.5392156862745098	0.5049019607843137	0.4950980392156863	0.4901960784313726	0.5392156862745098	0.5098039215686274	0.5490196078431373	0.5098039215686274	0.553921568627451	0.5049019607843137	0.5343137254901961	0.5245098039215687	0.5441176470588235	0.4852941176470588	0.4607843137254902	0.5098039215686274	0.5294117647058824	0.5343137254901961	0.5049019607843137	0.5098039215686274	0.5147058823529411	0.553921568627451	0.5343137254901961	0.5392156862745099	0.5637254901960784	0.5392156862745099	0.5196078431372548	0.588235294117647	0.5343137254901961	0.5294117647058824	0.5980392156862746	0.5490196078431373	0.5343137254901961	0.5196078431372549	0.5294117647058824	0.5588235294117647	0.5245098039215685	0.5245098039215687	0.5392156862745099	0.5098039215686274	0.5147058823529411	0.5049019607843137	0.5245098039215685	0.5490196078431373	0.5245098039215687	0.5637254901960784
-350	0.5392156862745099	0.48529411764705876	0.5294117647058824	0.553921568627451	0.5049019607843137	0.4852941176470589	0.5	0.4950980392156863	0.5294117647058822	0.49019607843137253	0.5245098039215687	0.5098039215686274	0.5294117647058824	0.5196078431372548	0.5098039215686274	0.4607843137254902	0.5098039215686274	0.4950980392156863	0.5049019607843137	0.5049019607843137	0.5245098039215687	0.5294117647058824	0.49509803921568624	0.5147058823529411	0.49999999999999994	0.5490196078431373	0.5196078431372548	0.553921568627451	0.5245098039215687	0.5294117647058824	0.5735294117647058	0.5294117647058824	0.5098039215686274	0.5343137254901962	0.5735294117647058	0.5784313725490196	0.5490196078431373	0.5392156862745099	0.5588235294117647	0.5637254901960784	0.553921568627451	0.5392156862745098	0.5588235294117647	0.5343137254901961	0.5588235294117647	0.5196078431372549	0.5196078431372549	0.5245098039215687	0.5245098039215687
-340	0.5735294117647058	0.5196078431372548	0.4705882352941177	0.5245098039215685	0.5	0.5392156862745099	0.5	0.4509803921568627	0.48039215686274517	0.5049019607843137	0.45098039215686275	0.46568627450980393	0.5588235294117647	0.5196078431372548	0.5147058823529411	0.5147058823529411	0.5049019607843137	0.5637254901960784	0.553921568627451	0.5833333333333333	0.5098039215686274	0.5	0.5392156862745098	0.5049019607843137	0.47058823529411764	0.5245098039215687	0.4950980392156863	0.4852941176470588	0.5196078431372548	0.553921568627451	0.5441176470588235	0.5392156862745099	0.5441176470588236	0.5735294117647058	0.5196078431372548	0.5490196078431373	0.553921568627451	0.553921568627451	0.5735294117647058	0.5147058823529411	0.5294117647058824	0.5196078431372548	0.5588235294117647	0.4558823529411764	0.5245098039215687	0.5147058823529411	0.47058823529411764	0.4803921568627451	0.5245098039215688
-330	0.4656862745098039	0.5049019607843137	0.5490196078431372	0.5392156862745098	0.5049019607843137	0.5049019607843137	0.5637254901960784	0.446078431372549	0.5490196078431373	0.5	0.5294117647058824	0.5049019607843137	0.47549019607843135	0.5392156862745098	0.5049019607843137	0.5196078431372548	0.4607843137254902	0.5343137254901962	0.5490196078431373	0.5294117647058824	0.5098039215686274	0.5	0.5196078431372549	0.5637254901960784	0.5392156862745099	0.4901960784313726	0.49019607843137253	0.5294117647058824	0.5196078431372548	0.5637254901960784	0.5686274509803921	0.5686274509803921	0.553921568627451	0.5490196078431373	0.5147058823529412	0.5294117647058824	0.5637254901960784	0.5441176470588236	0.5490196078431373	0.5686274509803921	0.5441176470588236	0.5343137254901961	0.5490196078431372	0.5343137254901961	0.5	0.5490196078431373	0.5098039215686275	0.5490196078431373	0.5196078431372548
-320	0.5147058823529411	0.5686274509803921	0.5049019607843137	0.5637254901960784	0.5196078431372549	0.5196078431372548	0.5392156862745099	0.49509803921568624	0.5392156862745098	0.553921568627451	0.49509803921568624	0.5490196078431373	0.5343137254901962	0.5098039215686274	0.5	0.5245098039215687	0.5490196078431373	0.44607843137254904	0.4950980392156863	0.5392156862745098	0.5343137254901961	0.5343137254901961	0.553921568627451	0.5441176470588235	0.5098039215686274	0.5784313725490196	0.5588235294117647	0.5490196078431373	0.5441176470588236	0.5392156862745099	0.5245098039215687	0.5441176470588236	0.5	0.5196078431372549	0.5392156862745099	0.5294117647058824	0.5	0.5833333333333334	0.5294117647058824	0.5147058823529411	0.5245098039215685	0.5049019607843137	0.5294117647058824	0.5833333333333333	0.5049019607843137	0.5637254901960784	0.5833333333333333	0.4950980392156863	0.553921568627451
-310	0.5735294117647058	0.5049019607843137	0.5147058823529411	0.4607843137254902	0.5196078431372548	0.5245098039215687	0.5147058823529411	0.5343137254901961	0.5245098039215687	0.47058823529411764	0.5392156862745099	0.5392156862745098	0.5490196078431373	0.5049019607843137	0.5196078431372549	0.5	0.5098039215686274	0.4852941176470589	0.5049019607843137	0.5049019607843137	0.5343137254901961	0.5	0.5098039215686274	0.5098039215686274	0.5441176470588236	0.5588235294117647	0.5441176470588236	0.5833333333333333	0.5784313725490196	0.5784313725490197	0.48039215686274506	0.5245098039215687	0.5686274509803921	0.5784313725490197	0.4803921568627451	0.5343137254901961	0.5441176470588236	0.5833333333333334	0.5196078431372548	0.46568627450980393	0.5392156862745098	0.49509803921568635	0.5147058823529412	0.5	0.4950980392156863	0.5049019607843137	0.4950980392156863	0.5686274509803921	0.4901960784313726
-300	0.4901960784313726	0.5	0.49019607843137253	0.5098039215686274	0.553921568627451	0.5392156862745098	0.5196078431372549	0.5294117647058824	0.5098039215686274	0.5098039215686274	0.4705882352941176	0.5196078431372548	0.5098039215686274	0.5049019607843137	0.49019607843137253	0.48039215686274517	0.49509803921568624	0.4852941176470588	0.5343137254901961	0.5294117647058824	0.5245098039215687	0.5245098039215687	0.5343137254901961	0.4852941176470589	0.5147058823529411	0.46568627450980393	0.5049019607843137	0.5637254901960784	0.5441176470588236	0.5735294117647058	0.5147058823529411	0.607843137254902	0.5392156862745099	0.5833333333333333	0.5343137254901961	0.5931372549019607	0.5441176470588236	0.553921568627451	0.47549019607843135	0.5343137254901961	0.5637254901960784	0.5441176470588236	0.5441176470588236	0.5147058823529411	0.5294117647058824	0.5	0.5294117647058824	0.4950980392156863	0.5098039215686274
-290	0.5392156862745099	0.5294117647058822	0.5392156862745098	0.5196078431372548	0.5392156862745098	0.5147058823529412	0.5098039215686274	0.5196078431372549	0.5735294117647058	0.5147058823529411	0.5098039215686274	0.45098039215686275	0.5343137254901961	0.5588235294117647	0.5196078431372548	0.45098039215686275	0.5392156862745098	0.4852941176470589	0.5294117647058824	0.5490196078431373	0.5098039215686274	0.5196078431372549	0.5147058823529411	0.553921568627451	0.5441176470588236	0.5196078431372548	0.4803921568627451	0.5490196078431373	0.4852941176470588	0.553921568627451	0.5490196078431373	0.5637254901960784	0.553921568627451	0.5392156862745098	0.5294117647058822	0.5931372549019608	0.5392156862745098	0.553921568627451	0.5294117647058824	0.553921568627451	0.5294117647058824	0.5588235294117647	0.5588235294117647	0.5098039215686274	0.5490196078431373	0.49509803921568624	0.5098039215686274	0.4950980392156863	0.5147058823529411
-280	0.5441176470588236	0.47549019607843135	0.5392156862745099	0.5882352941176472	0.5147058823529411	0.5392156862745098	0.5196078431372549	0.5686274509803921	0.5343137254901962	0.5343137254901961	0.553921568627451	0.4852941176470588	0.5245098039215687	0.4852941176470589	0.5441176470588236	0.48529411764705876	0.5588235294117647	0.5196078431372549	0.5441176470588236	0.5196078431372548	0.5588235294117647	0.5147058823529411	0.5098039215686274	0.4852941176470588	0.5637254901960784	0.5	0.5686274509803921	0.5392156862745098	0.5294117647058824	0.5490196078431372	0.5196078431372548	0.5245098039215685	0.5392156862745099	0.5343137254901961	0.5245098039215687	0.5343137254901962	0.5147058823529411	0.5147058823529411	0.5441176470588235	0.5637254901960784	0.5294117647058824	0.5490196078431372	0.5245098039215685	0.5147058823529411	0.5245098039215687	0.5196078431372549	0.5245098039215687	0.5049019607843137	0.553921568627451
-270	0.5490196078431373	0.553921568627451	0.5245098039215685	0.44607843137254904	0.4950980392156863	0.5	0.5098039215686274	0.5441176470588236	0.4852941176470588	0.5098039215686274	0.446078431372549	0.5294117647058824	0.5490196078431373	0.5	0.5196078431372548	0.5343137254901962	0.47549019607843135	0.5147058823529411	0.5049019607843137	0.5245098039215685	0.5147058823529411	0.5	0.5588235294117647	0.5049019607843137	0.5784313725490196	0.5196078431372548	0.5490196078431372	0.5	0.5392156862745099	0.5637254901960784	0.553921568627451	0.5	0.5098039215686274	0.5784313725490197	0.5196078431372549	0.5147058823529411	0.5490196078431373	0.5588235294117647	0.5343137254901962	0.6078431372549019	0.4901960784313726	0.5196078431372548	0.5147058823529411	0.5490196078431373	0.5147058823529412	0.48039215686274506	0.5245098039215687	0.5	0.4950980392156863
-260	0.553921568627451	0.5196078431372548	0.6176470588235294	0.5686274509803921	0.5147058823529411	0.5392156862745099	0.5	0.5686274509803921	0.5294117647058824	0.5343137254901961	0.553921568627451	0.5392156862745099	0.4852941176470588	0.5637254901960784	0.5147058823529411	0.47549019607843135	0.4852941176470589	0.5294117647058825	0.5098039215686274	0.5098039215686274	0.5294117647058825	0.5294117647058824	0.5	0.5833333333333333	0.5098039215686275	0.5049019607843137	0.5245098039215687	0.5343137254901962	0.553921568627451	0.5441176470588236	0.5343137254901961	0.553921568627451	0.553921568627451	0.5147058823529412	0.5784313725490197	0.5588235294117647	0.5343137254901962	0.5441176470588236	0.5147058823529412	0.5343137254901961	0.5098039215686274	0.5343137254901961	0.553921568627451	0.4901960784313726	0.5	0.5588235294117647	0.5588235294117647	0.5049019607843137	0.48039215686274506
-250	0.5049019607843137	0.4950980392156863	0.5294117647058824	0.5490196078431373	0.5147058823529411	0.5294117647058824	0.5	0.5392156862745099	0.5392156862745099	0.5147058823529411	0.5588235294117647	0.4901960784313726	0.4803921568627451	0.5588235294117647	0.5490196078431373	0.5245098039215685	0.5343137254901961	0.5686274509803921	0.4950980392156863	0.5098039215686274	0.5490196078431373	0.49019607843137253	0.553921568627451	0.5049019607843137	0.5343137254901961	0.5294117647058822	0.553921568627451	0.5833333333333333	0.553921568627451	0.5343137254901962	0.5245098039215687	0.5294117647058824	0.5441176470588236	0.5294117647058824	0.553921568627451	0.5980392156862744	0.5098039215686274	0.4901960784313726	0.5392156862745098	0.5588235294117647	0.5294117647058824	0.5098039215686274	0.5196078431372549	0.5882352941176471	0.48529411764705876	0.4950980392156863	0.446078431372549	0.5	0.5196078431372548
-240	0.5343137254901961	0.4901960784313726	0.534313725490196	0.5147058823529412	0.5686274509803921	0.5294117647058825	0.5686274509803921	0.553921568627451	0.5147058823529411	0.5147058823529412	0.5098039215686274	0.5735294117647058	0.4901960784313726	0.5392156862745099	0.47058823529411764	0.5686274509803921	0.5392156862745098	0.47549019607843135	0.5147058823529411	0.5294117647058824	0.5343137254901961	0.5392156862745098	0.48039215686274517	0.5490196078431373	0.5049019607843137	0.5392156862745098	0.5735294117647058	0.49019607843137253	0.5196078431372548	0.5294117647058824	0.5686274509803921	0.5392156862745099	0.553921568627451	0.5196078431372548	0.553921568627451	0.5441176470588236	0.553921568627451	0.5392156862745098	0.5735294117647058	0.5294117647058824	0.5637254901960784	0.5245098039215687	0.5049019607843137	0.5343137254901961	0.5343137254901962	0.553921568627451	0.5490196078431373	0.5833333333333333	0.5441176470588236
-230	0.5441176470588236	0.5931372549019608	0.588235294117647	0.5098039215686274	0.5588235294117647	0.5686274509803921	0.5588235294117647	0.5343137254901961	0.5490196078431373	0.5196078431372548	0.4950980392156863	0.534313725490196	0.5686274509803921	0.5490196078431373	0.5245098039215685	0.5490196078431373	0.5196078431372548	0.5196078431372548	0.5147058823529411	0.48529411764705876	0.5196078431372548	0.4950980392156863	0.5098039215686274	0.5294117647058822	0.553921568627451	0.5098039215686274	0.5441176470588235	0.5588235294117647	0.5441176470588236	0.5588235294117647	0.5147058823529411	0.5049019607843137	0.5392156862745099	0.5637254901960784	0.5392156862745099	0.5343137254901962	0.5392156862745099	0.5392156862745099	0.49999999999999994	0.46568627450980393	0.5098039215686274	0.47058823529411764	0.5098039215686274	0.5343137254901961	0.5637254901960784	0.5098039215686274	0.5147058823529411	0.4803921568627451	0.5
-220	0.5735294117647058	0.5588235294117647	0.5441176470588236	0.5343137254901961	0.553921568627451	0.42647058823529416	0.553921568627451	0.5441176470588236	0.5588235294117647	0.5392156862745098	0.49999999999999994	0.5686274509803921	0.5441176470588236	0.5392156862745099	0.5049019607843137	0.5049019607843137	0.5441176470588236	0.5245098039215685	0.47549019607843135	0.5588235294117647	0.5343137254901961	0.5490196078431373	0.5098039215686274	0.5490196078431373	0.5637254901960784	0.49999999999999994	0.5441176470588236	0.5294117647058824	0.5441176470588236	0.5441176470588236	0.553921568627451	0.5588235294117647	0.5784313725490196	0.5686274509803921	0.5539215686274509	0.5833333333333334	0.4852941176470589	0.5735294117647058	0.5294117647058822	0.553921568627451	0.5098039215686274	0.553921568627451	0.4852941176470588	0.49999999999999994	0.4901960784313726	0.48529411764705876	0.5098039215686274	0.5294117647058824	0.48039215686274517
-210	0.5882352941176471	0.5588235294117647	0.553921568627451	0.5784313725490197	0.5343137254901962	0.5637254901960784	0.48039215686274517	0.5196078431372548	0.5392156862745099	0.46568627450980393	0.5245098039215685	0.4901960784313726	0.5245098039215687	0.553921568627451	0.4901960784313726	0.5	0.5490196078431373	0.5588235294117647	0.49509803921568624	0.5245098039215687	0.5049019607843137	0.5343137254901961	0.5490196078431373	0.5588235294117647	0.5441176470588236	0.5343137254901961	0.5245098039215687	0.5	0.5441176470588236	0.5490196078431372	0.5980392156862746	0.4950980392156863	0.4950980392156863	0.5735294117647058	0.5147058823529411	0.5392156862745098	0.4901960784313725	0.5294117647058824	0.5294117647058824	0.5343137254901961	0.553921568627451	0.5	0.5392156862745098	0.4362745098039216	0.5	0.4607843137254902	0.5196078431372548	0.5098039215686274	0.4803921568627451
-200	0.5049019607843137	0.5441176470588235	0.5980392156862745	0.5882352941176471	0.5784313725490197	0.5735294117647058	0.5392156862745098	0.5392156862745099	0.5245098039215685	0.5392156862745099	0.47058823529411764	0.5294117647058825	0.4950980392156863	0.4607843137254902	0.5098039215686274	0.5196078431372548	0.5294117647058825	0.5147058823529411	0.5049019607843137	0.5294117647058824	0.5441176470588236	0.5147058823529411	0.5588235294117647	0.5245098039215685	0.5245098039215687	0.5343137254901961	0.5147058823529411	0.5294117647058824	0.5637254901960784	0.5147058823529412	0.5637254901960784	0.5784313725490197	0.5196078431372548	0.5294117647058824	0.5294117647058824	0.5196078431372548	0.5490196078431373	0.5343137254901961	0.5637254901960784	0.5490196078431373	0.553921568627451	0.47058823529411764	0.5049019607843137	0.48529411764705876	0.5441176470588236	0.48039215686274506	0.5294117647058822	0.46568627450980393	0.5294117647058824
-190	0.5490196078431373	0.553921568627451	0.5637254901960784	0.573529411764706	0.5588235294117647	0.5833333333333333	0.5196078431372548	0.5294117647058825	0.4950980392156863	0.5686274509803921	0.5245098039215685	0.5196078431372548	0.5343137254901961	0.5637254901960784	0.5294117647058824	0.5049019607843137	0.5049019607843137	0.5049019607843137	0.5098039215686274	0.5098039215686274	0.5441176470588236	0.4852941176470589	0.5196078431372549	0.5784313725490196	0.5735294117647058	0.5343137254901961	0.5686274509803921	0.4852941176470588	0.5588235294117647	0.5735294117647058	0.5441176470588235	0.5588235294117647	0.5686274509803921	0.5196078431372548	0.5343137254901961	0.5294117647058824	0.5637254901960784	0.4852941176470589	0.5245098039215685	0.588235294117647	0.5392156862745099	0.5833333333333333	0.5294117647058825	0.4901960784313726	0.5245098039215685	0.5441176470588236	0.5343137254901961	0.5196078431372548	0.5147058823529412
-180	0.553921568627451	0.5833333333333333	0.5196078431372548	0.5588235294117647	0.5735294117647058	0.553921568627451	0.553921568627451	0.5245098039215687	0.4901960784313726	0.5	0.5196078431372548	0.5441176470588235	0.5098039215686274	0.5441176470588236	0.4901960784313726	0.553921568627451	0.5	0.5245098039215687	0.4901960784313726	0.5294117647058824	0.4852941176470589	0.5098039215686274	0.5343137254901961	0.5147058823529411	0.5294117647058824	0.5392156862745099	0.5343137254901962	0.5294117647058824	0.5441176470588236	0.5049019607843137	0.5490196078431373	0.5294117647058824	0.5490196078431373	0.5294117647058824	0.5245098039215687	0.5294117647058824	0.5686274509803921	0.5343137254901961	0.5490196078431373	0.5588235294117647	0.5343137254901961	0.5147058823529411	0.5392156862745099	0.5147058823529411	0.5098039215686274	0.5490196078431373	0.5637254901960784	0.5049019607843137	0.5294117647058824
-170	0.5882352941176471	0.6274509803921569	0.5980392156862744	0.553921568627451	0.553921568627451	0.5343137254901962	0.5637254901960784	0.5686274509803921	0.5245098039215685	0.5441176470588236	0.5196078431372549	0.5098039215686274	0.5196078431372548	0.49019607843137253	0.5343137254901962	0.5637254901960784	0.5049019607843137	0.5245098039215687	0.5294117647058824	0.5098039215686274	0.47058823529411764	0.5588235294117647	0.5490196078431373	0.5343137254901961	0.5441176470588236	0.5343137254901962	0.5686274509803921	0.5686274509803921	0.5098039215686274	0.5686274509803921	0.5196078431372548	0.5686274509803921	0.5147058823529411	0.553921568627451	0.5441176470588235	0.5245098039215685	0.5294117647058824	0.5441176470588236	0.5245098039215685	0.5	0.5833333333333333	0.49509803921568624	0.5441176470588236	0.5245098039215687	0.5049019607843137	0.5490196078431373	0.4901960784313726	0.5637254901960784	0.5637254901960784
-160	0.5343137254901961	0.553921568627451	0.6029411764705883	0.5686274509803921	0.5588235294117647	0.5637254901960784	0.553921568627451	0.5735294117647058	0.5490196078431373	0.5245098039215687	0.5245098039215685	0.553921568627451	0.5196078431372549	0.5294117647058824	0.5098039215686274	0.4901960784313726	0.5343137254901961	0.5343137254901961	0.4803921568627451	0.5	0.5147058823529411	0.5098039215686274	0.5245098039215687	0.5343137254901961	0.5098039215686274	0.5784313725490196	0.5637254901960784	0.5343137254901962	0.5196078431372548	0.5441176470588236	0.5441176470588236	0.553921568627451	0.5931372549019608	0.5343137254901961	0.553921568627451	0.588235294117647	0.5882352941176471	0.5735294117647058	0.5294117647058824	0.5392156862745099	0.573529411764706	0.5147058823529411	0.5490196078431373	0.5392156862745098	0.553921568627451	0.5294117647058824	0.5686274509803921	0.5392156862745099	0.5294117647058824
-150	0.5441176470588236	0.5931372549019607	0.5196078431372548	0.5343137254901961	0.553921568627451	0.5637254901960784	0.4950980392156863	0.5196078431372548	0.5441176470588236	0.5637254901960784	0.5392156862745099	0.43137254901960786	0.5196078431372548	0.5490196078431373	0.5245098039215685	0.5098039215686274	0.5294117647058824	0.47549019607843135	0.5441176470588235	0.5686274509803921	0.4754901960784314	0.5196078431372549	0.5098039215686274	0.5245098039215687	0.5686274509803921	0.5196078431372549	0.5392156862745098	0.5098039215686274	0.5245098039215687	0.5294117647058824	0.607843137254902	0.5637254901960784	0.5245098039215685	0.5490196078431373	0.5441176470588235	0.5294117647058824	0.5294117647058824	0.5392156862745098	0.588235294117647	0.5588235294117647	0.5441176470588236	0.5294117647058822	0.5343137254901962	0.5637254901960784	0.5784313725490196	0.5637254901960784	0.5784313725490196	0.5196078431372548	0.49019607843137253
-140	0.553921568627451	0.5686274509803921	0.5588235294117647	0.5980392156862745	0.5441176470588236	0.5441176470588236	0.5392156862745098	0.5392156862745099	0.5245098039215687	0.5245098039215685	0.5392156862745098	0.5490196078431373	0.5049019607843137	0.5490196078431373	0.49999999999999994	0.5392156862745099	0.47058823529411764	0.47549019607843135	0.5147058823529411	0.5245098039215685	0.5392156862745098	0.5490196078431373	0.4950980392156863	0.5392156862745098	0.5049019607843137	0.5490196078431373	0.5735294117647058	0.5196078431372548	0.4803921568627451	0.5098039215686274	0.5196078431372548	0.5637254901960784	0.5784313725490196	0.5588235294117647	0.5588235294117647	0.5637254901960784	0.5245098039215685	0.5588235294117647	0.5196078431372548	0.553921568627451	0.5392156862745098	0.5294117647058825	0.5392156862745098	0.5245098039215685	0.5147058823529411	0.5637254901960784	0.4950980392156863	0.5245098039215687	0.5098039215686274
-130	0.5441176470588236	0.5147058823529411	0.5441176470588236	0.5147058823529411	0.5833333333333333	0.5784313725490197	0.5147058823529411	0.5196078431372548	0.5196078431372548	0.5294117647058824	0.47549019607843135	0.49019607843137253	0.5049019607843137	0.5098039215686274	0.5147058823529412	0.5	0.5196078431372548	0.5392156862745098	0.5	0.5343137254901962	0.5343137254901962	0.5294117647058822	0.5049019607843137	0.5343137254901962	0.5196078431372548	0.5294117647058822	0.5049019607843137	0.5294117647058824	0.553921568627451	0.5833333333333333	0.5294117647058824	0.553921568627451	0.49019607843137253	0.5784313725490196	0.5735294117647058	0.5196078431372549	0.5588235294117647	0.553921568627451	0.5392156862745099	0.5931372549019609	0.5686274509803921	0.5882352941176471	0.5588235294117647	0.5147058823529411	0.5196078431372548	0.5588235294117647	0.49509803921568624	0.5343137254901961	0.5245098039215687
-120	0.5735294117647058	0.5392156862745099	0.5294117647058824	0.5588235294117647	0.5392156862745099	0.5588235294117647	0.5196078431372548	0.5245098039215685	0.5	0.5098039215686274	0.5294117647058825	0.5049019607843137	0.5245098039215687	0.5147058823529411	0.4901960784313726	0.5147058823529411	0.5441176470588235	0.5	0.5441176470588236	0.4852941176470588	0.5	0.5294117647058824	0.48039215686274506	0.5147058823529411	0.5147058823529411	0.553921568627451	0.5245098039215685	0.5294117647058824	0.5098039215686274	0.588235294117647	0.5784313725490196	0.5441176470588236	0.588235294117647	0.5735294117647058	0.553921568627451	0.553921568627451	0.5784313725490196	0.5637254901960784	0.5	0.5833333333333333	0.5637254901960784	0.5686274509803921	0.5637254901960784	0.5833333333333333	0.5686274509803921	0.5294117647058824	0.4852941176470589	0.5441176470588236	0.5490196078431373
-110	0.5441176470588235	0.5490196078431373	0.5392156862745099	0.5196078431372549	0.5441176470588236	0.5343137254901961	0.5392156862745099	0.5490196078431373	0.5441176470588235	0.5049019607843137	0.5294117647058822	0.5441176470588236	0.5098039215686274	0.47549019607843135	0.5588235294117647	0.4509803921568627	0.5294117647058824	0.4950980392156863	0.46568627450980393	0.5735294117647058	0.5098039215686274	0.4950980392156863	0.5049019607843137	0.446078431372549	0.5196078431372548	0.5294117647058824	0.5147058823529411	0.5	0.5245098039215685	0.5196078431372549	0.553921568627451	0.5098039215686274	0.5147058823529411	0.5735294117647058	0.5637254901960784	0.5441176470588236	0.553921568627451	0.553921568627451	0.5196078431372548	0.5392156862745099	0.5735294117647058	0.5245098039215687	0.5049019607843137	0.5686274509803921	0.5637254901960784	0.5245098039215687	0.5392156862745099	0.5343137254901961	0.5588235294117647
-100	0.5441176470588236	0.5343137254901962	0.5490196078431373	0.5245098039215685	0.5392156862745099	0.5637254901960784	0.5196078431372548	0.5196078431372548	0.4803921568627451	0.4852941176470589	0.5490196078431373	0.4852941176470589	0.5049019607843137	0.4852941176470589	0.5049019607843137	0.4852941176470588	0.4803921568627451	0.5343137254901961	0.5098039215686274	0.5098039215686274	0.48529411764705876	0.5098039215686274	0.46568627450980393	0.5049019607843137	0.5098039215686274	0.5196078431372548	0.5392156862745097	0.4754901960784314	0.5294117647058824	0.5686274509803921	0.5147058823529411	0.5441176470588236	0.5637254901960784	0.534313725490196	0.5441176470588236	0.5637254901960784	0.553921568627451	0.5098039215686274	0.5294117647058825	0.553921568627451	0.5588235294117647	0.5294117647058824	0.5245098039215685	0.5441176470588236	0.5490196078431373	0.5392156862745098	0.5490196078431373	0.5	0.5049019607843137
-90	0.5245098039215687	0.5196078431372548	0.553921568627451	0.5098039215686274	0.5049019607843137	0.5196078431372548	0.5196078431372548	0.5049019607843137	0.4950980392156863	0.5196078431372549	0.4901960784313726	0.5147058823529411	0.5147058823529411	0.5196078431372548	0.5098039215686274	0.5196078431372548	0.4901960784313726	0.49999999999999994	0.5196078431372548	0.4362745098039216	0.47058823529411764	0.5490196078431373	0.5098039215686274	0.5	0.5098039215686274	0.5294117647058824	0.5392156862745099	0.5588235294117647	0.5294117647058824	0.5490196078431373	0.5392156862745098	0.5098039215686274	0.607843137254902	0.5392156862745098	0.5343137254901962	0.5637254901960784	0.5686274509803921	0.5588235294117647	0.5931372549019608	0.5735294117647058	0.5441176470588236	0.5980392156862744	0.5245098039215685	0.5441176470588236	0.5686274509803921	0.5392156862745098	0.5588235294117647	0.4950980392156863	0.5147058823529411
-80	0.5343137254901962	0.5245098039215685	0.5392156862745098	0.5588235294117647	0.5441176470588236	0.5490196078431373	0.5343137254901962	0.5147058823529411	0.5490196078431373	0.5	0.5245098039215687	0.4950980392156863	0.4852941176470588	0.5049019607843137	0.5294117647058825	0.5147058823529411	0.5098039215686274	0.5098039215686274	0.5245098039215687	0.5392156862745099	0.5	0.5049019607843137	0.4950980392156863	0.5049019607843137	0.5294117647058824	0.47058823529411764	0.4852941176470588	0.5196078431372549	0.5441176470588236	0.5392156862745097	0.5637254901960784	0.5490196078431373	0.5245098039215685	0.5392156862745099	0.5686274509803921	0.5343137254901962	0.5490196078431372	0.5343137254901962	0.5343137254901962	0.5686274509803921	0.5784313725490196	0.5833333333333334	0.5588235294117647	0.553921568627451	0.5833333333333333	0.5735294117647058	0.5637254901960784	0.5343137254901961	0.5735294117647058
-70	0.5343137254901962	0.5049019607843137	0.5490196078431373	0.5392156862745099	0.5098039215686274	0.5	0.5343137254901961	0.5196078431372548	0.5098039215686274	0.5245098039215685	0.5196078431372548	0.5294117647058824	0.5588235294117647	0.5245098039215687	0.5343137254901962	0.4950980392156863	0.47549019607843135	0.47058823529411764	0.5245098039215685	0.5147058823529411	0.5441176470588236	0.5294117647058824	0.5049019607843137	0.47549019607843135	0.49509803921568624	0.4852941176470589	0.4852941176470588	0.5245098039215687	0.5196078431372548	0.4803921568627451	0.48529411764705876	0.5049019607843137	0.5588235294117647	0.5490196078431373	0.5490196078431373	0.5637254901960784	0.5147058823529411	0.5931372549019608	0.588235294117647	0.5588235294117647	0.5637254901960784	0.5735294117647058	0.5637254901960784	0.5147058823529411	0.4852941176470589	0.5098039215686274	0.5490196078431373	0.5392156862745099	0.5098039215686274
-60	0.5637254901960784	0.5539215686274509	0.5441176470588235	0.5196078431372548	0.5196078431372548	0.4950980392156863	0.5343137254901962	0.5245098039215687	0.5196078431372548	0.5098039215686274	0.5098039215686274	0.5098039215686274	0.5049019607843137	0.5049019607843137	0.6029411764705883	0.47549019607843135	0.5588235294117647	0.4950980392156863	0.49019607843137253	0.5392156862745098	0.47549019607843135	0.4852941176470588	0.5098039215686274	0.5441176470588236	0.47058823529411764	0.5049019607843137	0.553921568627451	0.5343137254901961	0.5294117647058824	0.5245098039215688	0.5245098039215687	0.5098039215686274	0.5490196078431373	0.5147058823529411	0.5441176470588235	0.5490196078431372	0.5833333333333334	0.5294117647058824	0.5441176470588236	0.5686274509803921	0.5588235294117647	0.5245098039215685	0.5441176470588235	0.5490196078431373	0.5441176470588236	0.5	0.5588235294117647	0.5441176470588236	0.5196078431372548
-50	0.5196078431372548	0.5098039215686274	0.5294117647058824	0.5245098039215685	0.5196078431372549	0.5392156862745098	0.5049019607843137	0.5245098039215687	0.5147058823529411	0.5637254901960784	0.47549019607843135	0.5392156862745098	0.5441176470588235	0.5588235294117647	0.5343137254901962	0.5245098039215685	0.47058823529411764	0.4950980392156863	0.5294117647058824	0.5	0.47549019607843135	0.5147058823529411	0.5147058823529411	0.5147058823529411	0.5343137254901961	0.4852941176470588	0.47549019607843135	0.5147058823529411	0.5196078431372548	0.5049019607843137	0.5147058823529411	0.5098039215686274	0.5245098039215685	0.5294117647058824	0.5147058823529412	0.5588235294117647	0.5147058823529411	0.5686274509803921	0.5245098039215687	0.5441176470588236	0.5686274509803921	0.5392156862745099	0.5049019607843137	0.5392156862745098	0.5441176470588236	0.5490196078431373	0.553921568627451	0.5294117647058824	0.4754901960784314
-40	0.5441176470588235	0.5343137254901961	0.4901960784313726	0.5196078431372548	0.5245098039215685	0.5147058823529411	0.5098039215686274	0.48529411764705876	0.5147058823529411	0.5147058823529411	0.4754901960784314	0.5686274509803922	0.5	0.5294117647058824	0.5196078431372549	0.5098039215686274	0.5	0.47549019607843135	0.5441176470588236	0.5294117647058824	0.4950980392156863	0.553921568627451	0.49509803921568624	0.5147058823529411	0.5588235294117647	0.49509803921568624	0.47549019607843135	0.5294117647058822	0.5196078431372548	0.5441176470588236	0.5196078431372548	0.4362745098039216	0.5147058823529412	0.5	0.5392156862745098	0.5294117647058825	0.5294117647058824	0.5588235294117647	0.5637254901960784	0.5784313725490197	0.5196078431372549	0.5441176470588235	0.5343137254901961	0.5490196078431373	0.5588235294117647	0.5049019607843137	0.5588235294117647	0.5245098039215687	0.4950980392156863
-30	0.4558823529411765	0.4950980392156863	0.5196078431372549	0.5	0.5196078431372548	0.5147058823529411	0.5049019607843137	0.5490196078431373	0.5343137254901962	0.5441176470588236	0.5098039215686274	0.5245098039215685	0.49019607843137253	0.5098039215686274	0.5147058823529411	0.49019607843137253	0.4950980392156863	0.4852941176470588	0.4901960784313726	0.5	0.5686274509803921	0.49509803921568624	0.4607843137254902	0.5245098039215687	0.4852941176470588	0.4950980392156863	0.4950980392156863	0.5049019607843137	0.5147058823529411	0.49019607843137253	0.5343137254901962	0.5049019607843137	0.4950980392156863	0.5196078431372548	0.5931372549019608	0.4852941176470588	0.5049019607843137	0.553921568627451	0.5147058823529411	0.5637254901960784	0.5980392156862746	0.5588235294117647	0.5588235294117647	0.5196078431372548	0.5588235294117647	0.5343137254901961	0.5441176470588236	0.5686274509803921	0.5196078431372549
-20	0.4901960784313726	0.5147058823529411	0.5539215686274509	0.5392156862745099	0.48529411764705876	0.5441176470588236	0.5098039215686274	0.5098039215686274	0.5098039215686274	0.48529411764705876	0.5049019607843137	0.5245098039215687	0.49999999999999994	0.5441176470588235	0.5294117647058824	0.4950980392156863	0.4754901960784314	0.5098039215686274	0.5245098039215687	0.4901960784313726	0.5049019607843137	0.4607843137254902	0.5392156862745099	0.49509803921568624	0.48529411764705876	0.4852941176470588	0.5049019607843137	0.5490196078431373	0.47058823529411764	0.553921568627451	0.5490196078431373	0.5196078431372548	0.5441176470588236	0.5098039215686274	0.5392156862745099	0.5294117647058822	0.5098039215686274	0.5392156862745099	0.5392156862745098	0.5490196078431373	0.5	0.5196078431372548	0.5637254901960784	0.5441176470588236	0.4950980392156863	0.5343137254901961	0.5392156862745099	0.5392156862745098	0.4607843137254902
-10	0.4803921568627451	0.47549019607843135	0.5245098039215687	0.4803921568627451	0.49509803921568624	0.5	0.5147058823529411	0.5098039215686274	0.5	0.5490196078431373	0.5343137254901962	0.5147058823529411	0.5147058823529411	0.5392156862745098	0.5098039215686274	0.4950980392156863	0.5392156862745097	0.5392156862745099	0.5245098039215685	0.534313725490196	0.5294117647058825	0.5049019607843137	0.5	0.5049019607843137	0.4901960784313726	0.5441176470588235	0.5196078431372549	0.5049019607843137	0.46568627450980393	0.5098039215686274	0.5147058823529412	0.4950980392156863	0.5294117647058822	0.5784313725490196	0.5245098039215687	0.5588235294117647	0.5686274509803921	0.5245098039215685	0.5588235294117647	0.553921568627451	0.5343137254901962	0.5588235294117647	0.5049019607843137	0.5049019607843137	0.5490196078431373	0.5490196078431373	0.5294117647058824	0.4852941176470588	0.5343137254901961
0	0.5	0.5196078431372548	0.5196078431372549	0.47058823529411764	0.5147058823529411	0.5343137254901962	0.47549019607843135	0.5392156862745099	0.4901960784313726	0.5	0.5098039215686274	0.5245098039215685	0.5098039215686274	0.5196078431372548	0.4852941176470589	0.5147058823529412	0.4950980392156863	0.5294117647058825	0.49999999999999994	0.5196078431372548	0.4901960784313726	0.5098039215686274	0.5147058823529411	0.45588235294117646	0.4852941176470589	0.5294117647058824	0.5490196078431373	0.5147058823529412	0.48529411764705876	0.4852941176470589	0.5049019607843137	0.5490196078431372	0.5245098039215687	0.5441176470588235	0.5245098039215685	0.5490196078431373	0.5343137254901961	0.5588235294117647	0.5392156862745099	0.5343137254901961	0.5441176470588236	0.5049019607843137	0.5294117647058824	0.5	0.5637254901960784	0.5294117647058824	0.5294117647058824	0.5196078431372548	0.5049019607843137
10	0.5049019607843137	0.5098039215686274	0.5147058823529411	0.5490196078431373	0.5294117647058824	0.5343137254901961	0.48529411764705876	0.46568627450980393	0.5098039215686274	0.5098039215686274	0.5343137254901961	0.5147058823529411	0.5147058823529411	0.5245098039215687	0.5539215686274509	0.5294117647058824	0.5588235294117647	0.5098039215686274	0.5637254901960784	0.5245098039215687	0.5147058823529411	0.5049019607843137	0.49509803921568624	0.553921568627451	0.5245098039215687	0.5392156862745099	0.5196078431372548	0.5294117647058824	0.5196078431372549	0.5098039215686274	0.553921568627451	0.5686274509803921	0.5294117647058824	0.5294117647058824	0.5392156862745099	0.47549019607843135	0.5	0.49999999999999994	0.5392156862745098	0.553921568627451	0.5588235294117647	0.5049019607843137	0.5049019607843137	0.5245098039215687	0.5833333333333333	0.5392156862745098	0.5784313725490197	0.4901960784313726	0.5049019607843137
20	0.5294117647058824	0.47549019607843135	0.5294117647058824	0.5686274509803921	0.5147058823529411	0.4852941176470588	0.5	0.5490196078431373	0.4950980392156863	0.5098039215686274	0.49019607843137253	0.553921568627451	0.5147058823529411	0.5245098039215685	0.5098039215686274	0.5196078431372549	0.5147058823529412	0.5147058823529411	0.5441176470588236	0.5245098039215685	0.5	0.47058823529411764	0.4803921568627451	0.48039215686274517	0.47549019607843135	0.4852941176470588	0.5049019607843137	0.5784313725490196	0.4901960784313726	0.5490196078431373	0.5245098039215687	0.5441176470588235	0.5196078431372549	0.5392156862745098	0.5196078431372548	0.5490196078431373	0.5098039215686274	0.5588235294117647	0.5392156862745099	0.46568627450980393	0.5049019607843137	0.5490196078431372	0.5	0.5294117647058822	0.5245098039215685	0.5	0.5294117647058824	0.5098039215686274	0.5343137254901961
30	0.5	0.5147058823529411	0.4607843137254902	0.5147058823529412	0.5245098039215685	0.5294117647058824	0.5196078431372548	0.46568627450980393	0.5245098039215687	0.5294117647058822	0.5686274509803921	0.5343137254901962	0.5049019607843137	0.5147058823529412	0.49999999999999994	0.5294117647058824	0.5196078431372549	0.5245098039215687	0.4803921568627451	0.5294117647058824	0.5245098039215687	0.5343137254901961	0.5147058823529411	0.49019607843137253	0.5098039215686274	0.5343137254901962	0.534313725490196	0.5392156862745099	0.5588235294117647	0.5392156862745099	0.5441176470588236	0.5245098039215687	0.49019607843137253	0.5392156862745099	0.5098039215686274	0.47058823529411764	0.5098039215686274	0.5196078431372548	0.5686274509803921	0.5	0.5	0.5294117647058822	0.5049019607843137	0.5294117647058824	0.5	0.46568627450980393	0.47058823529411764	0.4852941176470588	0.48529411764705876
40	0.5049019607843137	0.4950980392156863	0.5294117647058822	0.5441176470588236	0.5294117647058824	0.5049019607843137	0.5588235294117647	0.5	0.534313725490196	0.5294117647058822	0.5735294117647058	0.5245098039215687	0.5343137254901961	0.5637254901960784	0.46568627450980393	0.4852941176470589	0.4901960784313726	0.5098039215686274	0.5245098039215687	0.49509803921568624	0.5735294117647058	0.4852941176470588	0.5637254901960784	0.5490196078431373	0.5294117647058824	0.5196078431372549	0.5588235294117647	0.5392156862745098	0.5343137254901962	0.4950980392156863	0.5343137254901961	0.49509803921568624	0.5196078431372549	0.5245098039215687	0.5637254901960784	0.5196078431372549	0.5147058823529411	0.5245098039215687	0.4901960784313726	0.5441176470588236	0.5147058823529412	0.5245098039215685	0.5	0.5196078431372548	0.5196078431372549	0.4852941176470589	0.5147058823529411	0.5588235294117647	0.5441176470588235
50	0.5147058823529411	0.5049019607843137	0.5147058823529412	0.5441176470588236	0.4607843137254902	0.5147058823529411	0.5196078431372548	0.4852941176470589	0.4901960784313726	0.4803921568627451	0.5441176470588235	0.5196078431372549	0.47058823529411764	0.5	0.5	0.5392156862745099	0.4950980392156863	0.49999999999999994	0.5294117647058825	0.5294117647058824	0.4950980392156863	0.5294117647058825	0.553921568627451	0.5441176470588236	0.5392156862745098	0.5392156862745098	0.4852941176470588	0.5490196078431373	0.5343137254901961	0.5098039215686274	0.5784313725490197	0.49999999999999994	0.49999999999999994	0.5490196078431373	0.5441176470588236	0.4950980392156863	0.5588235294117647	0.5441176470588235	0.5	0.5	0.5147058823529411	0.4950980392156863	0.5245098039215687	0.48039215686274506	0.5392156862745099	0.49019607843137253	0.5686274509803921	0.4950980392156863	0.5294117647058824
60	0.5196078431372548	0.4852941176470588	0.5098039215686275	0.4901960784313726	0.5	0.5637254901960784	0.5147058823529411	0.5637254901960784	0.5294117647058824	0.5392156862745098	0.5294117647058824	0.48529411764705876	0.5637254901960784	0.5392156862745099	0.5049019607843137	0.5	0.49999999999999994	0.5147058823529411	0.5098039215686275	0.5392156862745099	0.5343137254901962	0.5294117647058824	0.5245098039215687	0.5441176470588236	0.5294117647058824	0.49999999999999994	0.5588235294117647	0.5	0.5392156862745099	0.4950980392156863	0.5196078431372549	0.5245098039215687	0.5098039215686274	0.5441176470588236	0.4705882352941177	0.5098039215686274	0.5049019607843137	0.5	0.48529411764705876	0.5294117647058824	0.5	0.5490196078431373	0.5294117647058824	0.48529411764705876	0.5294117647058824	0.5049019607843137	0.5588235294117647	0.5686274509803921	0.5294117647058824
70	0.5	0.5196078431372548	0.5049019607843137	0.5147058823529412	0.5049019607843137	0.46568627450980393	0.5147058823529411	0.5441176470588236	0.5196078431372548	0.5343137254901961	0.5441176470588236	0.5196078431372548	0.5	0.5196078431372549	0.5343137254901961	0.5441176470588236	0.5343137254901961	0.5	0.5098039215686274	0.5147058823529411	0.5098039215686274	0.5098039215686274	0.5049019607843137	0.5147058823529411	0.5196078431372548	0.5196078431372548	0.5147058823529411	0.5637254901960784	0.5441176470588236	0.5392156862745099	0.5588235294117647	0.5294117647058824	0.5490196078431373	0.5441176470588235	0.5098039215686274	0.5392156862745099	0.49509803921568624	0.5392156862745098	0.5049019607843137	0.5343137254901961	0.5343137254901962	0.5637254901960784	0.5294117647058822	0.5490196078431373	0.5049019607843137	0.5392156862745099	0.5441176470588236	0.5343137254901961	0.5686274509803921
80	0.5245098039215685	0.4950980392156863	0.45098039215686275	0.5147058823529411	0.46568627450980393	0.5245098039215687	0.5441176470588236	0.5441176470588235	0.5343137254901961	0.5147058823529411	0.5392156862745098	0.5196078431372548	0.4901960784313726	0.5049019607843137	0.5147058823529411	0.5490196078431373	0.5147058823529411	0.5392156862745098	0.5490196078431373	0.5588235294117647	0.5	0.5588235294117647	0.5441176470588236	0.5196078431372549	0.5147058823529412	0.5147058823529411	0.5245098039215687	0.5049019607843137	0.5245098039215687	0.5392156862745098	0.5637254901960784	0.5049019607843137	0.5441176470588236	0.4852941176470588	0.5588235294117647	0.5294117647058824	0.5098039215686274	0.5294117647058824	0.5196078431372549	0.4852941176470588	0.5490196078431373	0.4852941176470588	0.5196078431372549	0.5343137254901961	0.5098039215686274	0.5343137254901961	0.5392156862745098	0.5392156862745099	0.5441176470588235
90	0.5098039215686274	0.5245098039215685	0.5392156862745099	0.5147058823529411	0.4901960784313726	0.47058823529411764	0.4509803921568627	0.553921568627451	0.5049019607843137	0.5245098039215687	0.5343137254901961	0.5392156862745098	0.5196078431372549	0.5245098039215687	0.5441176470588236	0.49509803921568635	0.4852941176470589	0.5588235294117647	0.4950980392156863	0.553921568627451	0.5343137254901961	0.534313725490196	0.5637254901960784	0.5049019607843137	0.5392156862745099	0.5049019607843137	0.5294117647058824	0.5588235294117647	0.5147058823529412	0.5294117647058822	0.5196078431372549	0.5490196078431373	0.5343137254901961	0.5	0.5196078431372548	0.5196078431372548	0.5441176470588235	0.5245098039215687	0.5294117647058824	0.5	0.5245098039215687	0.5392156862745098	0.5294117647058824	0.4901960784313726	0.553921568627451	0.5392156862745098	0.534313725490196	0.5343137254901962	0.5245098039215687
100	0.5147058823529411	0.5098039215686274	0.5294117647058824	0.5441176470588236	0.553921568627451	0.4852941176470589	0.5343137254901961	0.48529411764705876	0.5098039215686274	0.5343137254901961	0.5245098039215685	0.5637254901960784	0.5245098039215685	0.5686274509803921	0.5441176470588236	0.5196078431372549	0.5588235294117647	0.553921568627451	0.5637254901960784	0.5343137254901961	0.5	0.4803921568627451	0.5098039215686274	0.5245098039215687	0.5343137254901961	0.5196078431372548	0.5392156862745099	0.5098039215686274	0.5098039215686274	0.5441176470588236	0.5490196078431373	0.5392156862745098	0.5735294117647058	0.5588235294117647	0.5490196078431372	0.5098039215686274	0.5196078431372548	0.553921568627451	0.5294117647058824	0.5686274509803921	0.5196078431372548	0.4901960784313726	0.5098039215686274	0.5147058823529411	0.5735294117647058	0.5392156862745099	0.5147058823529411	0.5294117647058824	0.5196078431372548
110	0.5392156862745099	0.5294117647058822	0.5196078431372548	0.5245098039215685	0.5147058823529411	0.49019607843137253	0.5490196078431373	0.5343137254901961	0.48039215686274506	0.5441176470588236	0.5245098039215685	0.5343137254901961	0.5049019607843137	0.5980392156862745	0.5392156862745099	0.5049019607843137	0.5637254901960784	0.5	0.5049019607843137	0.553921568627451	0.5686274509803921	0.5490196078431373	0.5490196078431373	0.5588235294117647	0.5490196078431372	0.5245098039215687	0.5637254901960784	0.5196078431372548	0.4950980392156863	0.5147058823529411	0.5441176470588236	0.5049019607843137	0.5490196078431373	0.5686274509803921	0.5098039215686274	0.5588235294117647	0.5637254901960784	0.553921568627451	0.5245098039215687	0.5049019607843137	0.5294117647058824	0.5	0.5735294117647058	0.5392156862745099	0.5147058823529412	0.5147058823529411	0.5392156862745098	0.5	0.5196078431372549
120	0.5294117647058824	0.5098039215686274	0.5343137254901961	0.5441176470588236	0.4901960784313726	0.5196078431372548	0.5245098039215685	0.4950980392156863	0.5245098039215687	0.5343137254901961	0.5147058823529412	0.5490196078431373	0.5196078431372548	0.5392156862745098	0.5294117647058824	0.5441176470588235	0.5147058823529411	0.4950980392156863	0.5833333333333333	0.5735294117647058	0.5490196078431372	0.5441176470588236	0.5245098039215685	0.5490196078431373	0.5147058823529412	0.5441176470588236	0.5588235294117647	0.47549019607843135	0.5588235294117647	0.5392156862745099	0.5245098039215687	0.47549019607843135	0.5147058823529411	0.5196078431372549	0.5637254901960784	0.5196078431372548	0.5294117647058824	0.5588235294117647	0.5343137254901962	0.5049019607843137	0.5245098039215687	0.5343137254901962	0.5343137254901961	0.5343137254901962	0.5245098039215685	0.5245098039215687	0.5147058823529411	0.5343137254901961	0.5245098039215687
130	0.5343137254901961	0.46568627450980393	0.5	0.4901960784313726	0.5245098039215685	0.5245098039215687	0.5392156862745099	0.5392156862745098	0.5147058823529412	0.5343137254901961	0.5490196078431373	0.5490196078431373	0.5098039215686275	0.5245098039215687	0.5343137254901961	0.5294117647058824	0.553921568627451	0.5343137254901962	0.5980392156862746	0.5784313725490197	0.553921568627451	0.5637254901960784	0.5196078431372549	0.5490196078431373	0.5490196078431373	0.5049019607843137	0.5637254901960784	0.553921568627451	0.5490196078431372	0.5196078431372548	0.5343137254901961	0.5392156862745099	0.5392156862745099	0.5490196078431373	0.553921568627451	0.5343137254901961	0.5490196078431373	0.5686274509803921	0.5147058823529411	0.5882352941176471	0.5686274509803921	0.5	0.5392156862745098	0.5588235294117647	0.5343137254901961	0.5343137254901962	0.5686274509803921	0.5049019607843137	0.5343137254901962
140	0.5392156862745098	0.5196078431372548	0.4852941176470588	0.5049019607843137	0.5294117647058824	0.5098039215686274	0.5049019607843137	0.553921568627451	0.5294117647058824	0.5637254901960784	0.5392156862745099	0.5392156862745098	0.5196078431372548	0.5245098039215687	0.5441176470588236	0.5343137254901962	0.5049019607843137	0.5245098039215685	0.5441176470588236	0.4852941176470588	0.5245098039215685	0.5588235294117647	0.5196078431372549	0.5343137254901961	0.5343137254901961	0.5441176470588235	0.5343137254901962	0.553921568627451	0.5637254901960784	0.5	0.5392156862745098	0.5098039215686274	0.5490196078431373	0.5637254901960784	0.5245098039215687	0.5196078431372549	0.5343137254901961	0.553921568627451	0.5686274509803921	0.5686274509803921	0.553921568627451	0.5147058823529411	0.5049019607843137	0.5441176470588236	0.5588235294117647	0.5441176470588236	0.5784313725490196	0.5441176470588236	0.5686274509803921
150	0.4950980392156863	0.5098039215686274	0.4901960784313726	0.5147058823529411	0.5245098039215685	0.49019607843137253	0.5294117647058824	0.5392156862745098	0.5196078431372548	0.5098039215686274	0.5490196078431373	0.5294117647058824	0.5049019607843137	0.5294117647058824	0.5441176470588236	0.5049019607843137	0.5098039215686274	0.5196078431372549	0.5343137254901961	0.5294117647058822	0.5245098039215687	0.588235294117647	0.5147058823529411	0.5588235294117647	0.5294117647058824	0.5196078431372548	0.5049019607843137	0.5098039215686274	0.5392156862745098	0.5049019607843137	0.5294117647058824	0.5294117647058824	0.5392156862745099	0.5245098039215685	0.553921568627451	0.5294117647058824	0.5490196078431373	0.5392156862745098	0.5343137254901961	0.5294117647058822	0.5686274509803921	0.5245098039215685	0.5294117647058824	0.5441176470588236	0.5294117647058824	0.5343137254901961	0.5441176470588236	0.5392156862745098	0.5441176470588235
160	0.5049019607843137	0.5	0.5098039215686274	0.5049019607843137	0.5245098039215685	0.5	0.5392156862745098	0.5294117647058822	0.5245098039215685	0.5441176470588236	0.4901960784313726	0.5196078431372549	0.49509803921568624	0.5392156862745099	0.5392156862745098	0.5490196078431373	0.5441176470588235	0.5	0.5588235294117647	0.5294117647058825	0.5392156862745099	0.4950980392156863	0.5784313725490196	0.5441176470588236	0.5490196078431373	0.5637254901960785	0.5343137254901961	0.4950980392156863	0.553921568627451	0.5588235294117647	0.5098039215686274	0.5294117647058824	0.5392156862745099	0.5196078431372548	0.5147058823529411	0.5686274509803921	0.553921568627451	0.5490196078431373	0.5294117647058825	0.5441176470588235	0.553921568627451	0.5441176470588236	0.5392156862745098	0.5343137254901962	0.5245098039215687	0.5392156862745099	0.5735294117647058	0.5147058823529412	0.5343137254901961
170	0.4901960784313725	0.46568627450980393	0.47549019607843135	0.4950980392156863	0.5441176470588236	0.5196078431372549	0.4656862745098039	0.5392156862745099	0.49509803921568624	0.5196078431372549	0.5147058823529411	0.5147058823529411	0.5637254901960784	0.553921568627451	0.553921568627451	0.5245098039215685	0.5343137254901961	0.5	0.5049019607843137	0.5098039215686274	0.5049019607843137	0.5049019607843137	0.5147058823529411	0.4950980392156863	0.5294117647058824	0.5147058823529412	0.5098039215686274	0.5098039215686274	0.5392156862745099	0.5294117647058824	0.5588235294117647	0.5196078431372549	0.5294117647058824	0.5392156862745099	0.5294117647058824	0.5490196078431373	0.5392156862745099	0.5441176470588236	0.5490196078431373	0.5392156862745099	0.5098039215686274	0.5098039215686274	0.5392156862745098	0.5343137254901962	0.5686274509803921	0.5441176470588236	0.5294117647058824	0.5343137254901961	0.5490196078431373
180	0.5343137254901961	0.5196078431372549	0.5392156862745099	0.5098039215686274	0.5	0.5392156862745099	0.5490196078431373	0.5343137254901961	0.4950980392156863	0.5392156862745099	0.5245098039215687	0.5392156862745099	0.5147058823529411	0.5588235294117647	0.5294117647058824	0.5441176470588235	0.5343137254901961	0.5588235294117647	0.5343137254901962	0.5294117647058824	0.5392156862745099	0.5196078431372548	0.5049019607843137	0.5147058823529411	0.5147058823529412	0.5490196078431373	0.5343137254901961	0.5196078431372548	0.5196078431372549	0.5343137254901961	0.5147058823529411	0.5784313725490197	0.5784313725490197	0.5196078431372548	0.553921568627451	0.5441176470588235	0.5490196078431373	0.5441176470588236	0.5392156862745098	0.553921568627451	0.5490196078431373	0.5245098039215687	0.5441176470588236	0.5686274509803921	0.5343137254901961	0.5490196078431373	0.5392156862745099	0.5196078431372548	0.5196078431372548
190	0.5245098039215685	0.5245098039215685	0.5147058823529411	0.4901960784313726	0.49019607843137253	0.5392156862745098	0.5	0.4950980392156863	0.5049019607843137	0.4950980392156863	0.5441176470588235	0.5294117647058824	0.5392156862745098	0.5343137254901962	0.5245098039215687	0.5441176470588235	0.5294117647058822	0.5490196078431373	0.5343137254901962	0.5	0.5245098039215685	0.4950980392156863	0.5392156862745099	0.5196078431372548	0.5588235294117647	0.5196078431372549	0.49019607843137253	0.5490196078431373	0.5294117647058824	0.5441176470588236	0.5196078431372548	0.5245098039215685	0.5245098039215685	0.5294117647058824	0.5098039215686275	0.5343137254901961	0.5049019607843137	0.5196078431372548	0.5392156862745098	0.5147058823529411	0.5637254901960784	0.5098039215686274	0.5392156862745098	0.5245098039215685	0.5049019607843137	0.5637254901960784	0.5147058823529411	0.5441176470588235	0.5343137254901962
200	0.48039215686274506	0.5147058823529411	0.49509803921568624	0.5147058823529411	0.4754901960784314	0.5147058823529411	0.49509803921568624	0.5343137254901961	0.5147058823529411	0.5392156862745099	0.5196078431372548	0.5588235294117647	0.553921568627451	0.5196078431372548	0.5588235294117647	0.5147058823529411	0.5294117647058824	0.5147058823529411	0.5637254901960784	0.5294117647058824	0.5343137254901962	0.5343137254901961	0.5343137254901961	0.5490196078431373	0.5735294117647058	0.5294117647058824	0.4950980392156863	0.5147058823529411	0.49019607843137253	0.5490196078431373	0.588235294117647	0.5098039215686274	0.5588235294117647	0.5245098039215687	0.5343137254901962	0.5343137254901961	0.5441176470588235	0.5588235294117647	0.5392156862745099	0.5343137254901962	0.5441176470588236	0.5392156862745099	0.5	0.5147058823529411	0.5196078431372548	0.5245098039215687	0.5147058823529411	0.5490196078431373	0.5294117647058822
210	0.48529411764705876	0.5	0.49509803921568624	0.4803921568627451	0.5196078431372549	0.4950980392156863	0.5049019607843137	0.49509803921568624	0.5490196078431373	0.5147058823529412	0.5294117647058824	0.5294117647058824	0.5049019607843137	0.5196078431372549	0.5147058823529411	0.5294117647058825	0.5637254901960784	0.47549019607843135	0.5588235294117647	0.5294117647058822	0.5098039215686274	0.5245098039215687	0.5343137254901962	0.5490196078431373	0.5	0.5931372549019608	0.5294117647058824	0.5343137254901961	0.5098039215686274	0.5441176470588236	0.5588235294117647	0.5882352941176471	0.5196078431372548	0.5147058823529411	0.5490196078431373	0.5441176470588235	0.5147058823529411	0.5196078431372548	0.5245098039215687	0.5245098039215687	0.5343137254901961	0.5245098039215685	0.5588235294117647	0.5049019607843137	0.534313725490196	0.5441176470588236	0.5441176470588236	0.5098039215686274	0.5637254901960784
220	0.5	0.5049019607843137	0.46568627450980393	0.5049019607843137	0.5049019607843137	0.5147058823529411	0.5441176470588236	0.4950980392156863	0.5392156862745099	0.5245098039215685	0.5098039215686274	0.49509803921568624	0.49019607843137253	0.5392156862745099	0.5245098039215687	0.5343137254901961	0.48529411764705876	0.5735294117647058	0.5245098039215685	0.5490196078431373	0.5245098039215687	0.5490196078431373	0.5392156862745099	0.5147058823529411	0.5294117647058824	0.5441176470588236	0.5	0.5294117647058822	0.5392156862745099	0.5588235294117647	0.5049019607843137	0.5196078431372548	0.5735294117647058	0.5343137254901961	0.5098039215686274	0.5490196078431373	0.5196078431372548	0.4901960784313726	0.5245098039215687	0.5490196078431373	0.5588235294117647	0.5392156862745099	0.5245098039215687	0.534313725490196	0.4852941176470588	0.5490196078431373	0.5343137254901961	0.5735294117647058	0.5392156862745098
230	0.46568627450980393	0.48039215686274506	0.5196078431372548	0.4852941176470589	0.48039215686274517	0.5343137254901961	0.5392156862745097	0.5	0.5098039215686274	0.5588235294117647	0.5147058823529412	0.47058823529411764	0.4950980392156863	0.4852941176470588	0.5147058823529412	0.5098039215686274	0.5245098039215687	0.553921568627451	0.5245098039215687	0.5245098039215685	0.5196078431372548	0.5147058823529411	0.5147058823529411	0.5245098039215687	0.5294117647058824	0.5245098039215687	0.5343137254901961	0.47549019607843135	0.5637254901960784	0.5392156862745099	0.49019607843137253	0.5245098039215685	0.5441176470588235	0.5147058823529411	0.5294117647058824	0.5196078431372548	0.5147058823529411	0.5098039215686274	0.5	0.553921568627451	0.5588235294117647	0.5098039215686274	0.5049019607843137	0.5098039215686274	0.5294117647058824	0.5686274509803921	0.5441176470588235	0.5637254901960784	0.5588235294117647
240	0.5147058823529411	0.5049019607843137	0.5196078431372548	0.5049019607843138	0.4950980392156863	0.4803921568627451	0.5392156862745098	0.5098039215686274	0.5147058823529411	0.5098039215686274	0.5196078431372548	0.47549019607843135	0.4852941176470589	0.4852941176470589	0.4950980392156863	0.5	0.5049019607843137	0.5147058823529411	0.5637254901960784	0.5245098039215685	0.5196078431372548	0.5343137254901961	0.5098039215686274	0.5441176470588235	0.5	0.4852941176470589	0.5441176470588236	0.5245098039215685	0.5245098039215685	0.5245098039215687	0.49999999999999994	0.49509803921568624	0.5147058823529412	0.5049019607843137	0.5	0.5049019607843137	0.5637254901960784	0.5245098039215687	0.5196078431372549	0.5441176470588236	0.5245098039215687	0.5441176470588236	0.49509803921568624	0.49019607843137253	0.5392156862745098	0.5392156862745098	0.5245098039215687	0.5490196078431373	0.5343137254901962
250	0.4852941176470589	0.5049019607843137	0.49509803921568624	0.5098039215686274	0.5588235294117647	0.5588235294117647	0.5196078431372549	0.5490196078431373	0.4852941176470588	0.5441176470588235	0.5098039215686274	0.5147058823529412	0.5245098039215687	0.5098039215686274	0.5049019607843137	0.5343137254901961	0.5637254901960784	0.5098039215686274	0.5196078431372548	0.5441176470588236	0.5490196078431373	0.5196078431372549	0.5147058823529411	0.5392156862745098	0.5196078431372548	0.5441176470588235	0.5049019607843137	0.5245098039215687	0.4901960784313726	0.5196078431372548	0.47549019607843135	0.5049019607843137	0.5343137254901961	0.5196078431372548	0.5343137254901961	0.5294117647058824	0.5245098039215685	0.5686274509803921	0.5441176470588236	0.5490196078431372	0.5098039215686274	0.5196078431372549	0.5392156862745098	0.5637254901960784	0.4852941176470588	0.5343137254901961	0.553921568627451	0.5490196078431373	0.5441176470588236
260	0.5343137254901961	0.4803921568627451	0.5098039215686274	0.5441176470588236	0.5147058823529411	0.5098039215686274	0.5392156862745099	0.5	0.553921568627451	0.5343137254901961	0.48039215686274517	0.47058823529411764	0.4852941176470589	0.5343137254901962	0.5294117647058824	0.5490196078431373	0.5343137254901962	0.49019607843137253	0.5245098039215685	0.5294117647058824	0.5098039215686274	0.5294117647058822	0.5147058823529411	0.48039215686274506	0.5245098039215685	0.5147058823529411	0.4950980392156863	0.5343137254901961	0.5294117647058824	0.5245098039215685	0.5049019607843137	0.5098039215686274	0.5343137254901961	0.5098039215686274	0.4852941176470588	0.4852941176470588	0.5245098039215687	0.49999999999999994	0.5196078431372548	0.5049019607843137	0.5294117647058824	0.5049019607843137	0.5343137254901961	0.5147058823529411	0.5392156862745099	0.5441176470588235	0.5441176470588234	0.553921568627451	0.5441176470588236
270	0.5147058823529411	0.5245098039215687	0.5098039215686274	0.4950980392156863	0.5	0.5	0.5392156862745098	0.5	0.5343137254901961	0.4852941176470588	0.49509803921568624	0.5098039215686274	0.5343137254901961	0.5098039215686274	0.5294117647058824	0.48529411764705876	0.4607843137254902	0.5392156862745099	0.5	0.5343137254901962	0.5098039215686274	0.5098039215686274	0.48039215686274506	0.5147058823529411	0.5049019607843137	0.5343137254901961	0.5343137254901961	0.5343137254901961	0.5441176470588236	0.5098039215686274	0.5245098039215687	0.5147058823529411	0.5294117647058822	0.5196078431372548	0.5049019607843137	0.5	0.5245098039215687	0.5294117647058824	0.5392156862745099	0.5343137254901961	0.5441176470588236	0.5196078431372549	0.5343137254901961	0.5392156862745098	0.5441176470588236	0.5245098039215687	0.5392156862745099	0.5637254901960784	0.5245098039215685
280	0.5098039215686274	0.5245098039215685	0.47549019607843135	0.5049019607843137	0.5	0.5441176470588236	0.5441176470588236	0.5147058823529412	0.5147058823529411	0.5196078431372548	0.5049019607843137	0.5098039215686275	0.5147058823529412	0.5441176470588235	0.5	0.553921568627451	0.5392156862745099	0.5098039215686274	0.5294117647058824	0.5147058823529411	0.5196078431372548	0.5343137254901961	0.49019607843137253	0.5147058823529411	0.5098039215686274	0.4901960784313726	0.5	0.4950980392156863	0.5147058823529411	0.5049019607843137	0.5147058823529411	0.5196078431372548	0.49509803921568624	0.5392156862745099	0.5441176470588236	0.5147058823529412	0.5686274509803921	0.5294117647058824	0.4901960784313726	0.5245098039215687	0.5	0.5049019607843137	0.5245098039215685	0.5147058823529411	0.5049019607843137	0.5245098039215687	0.5441176470588236	0.5392156862745098	0.47549019607843135
290	0.5441176470588236	0.5196078431372548	0.5147058823529411	0.5686274509803921	0.5049019607843137	0.5441176470588236	0.5196078431372548	0.5049019607843137	0.5098039215686274	0.5392156862745099	0.5098039215686274	0.5147058823529411	0.5245098039215685	0.5245098039215685	0.5245098039215687	0.4411764705882353	0.5343137254901961	0.5441176470588236	0.47549019607843135	0.5	0.4852941176470588	0.5392156862745099	0.4950980392156863	0.4852941176470588	0.5098039215686274	0.48039215686274506	0.5098039215686274	0.5098039215686274	0.4901960784313726	0.5098039215686274	0.4803921568627451	0.4803921568627451	0.4754901960784314	0.5294117647058824	0.5588235294117647	0.5196078431372549	0.4852941176470589	0.49999999999999994	0.5147058823529411	0.5294117647058824	0.5	0.5098039215686274	0.553921568627451	0.5441176470588236	0.5441176470588235	0.5294117647058822	0.5588235294117647	0.5490196078431372	0.5588235294117647
300	0.5294117647058824	0.5196078431372549	0.5	0.5098039215686274	0.49509803921568624	0.5637254901960784	0.5	0.5343137254901961	0.5196078431372548	0.5	0.5490196078431373	0.5049019607843137	0.5441176470588235	0.5294117647058824	0.5343137254901962	0.5	0.5196078431372548	0.5049019607843137	0.4803921568627451	0.5490196078431372	0.5392156862745099	0.5686274509803921	0.4950980392156863	0.5245098039215687	0.5098039215686274	0.4852941176470588	0.49999999999999994	0.5098039215686274	0.5098039215686274	0.5392156862745098	0.5343137254901961	0.47549019607843135	0.5098039215686274	0.5098039215686274	0.5098039215686274	0.47549019607843135	0.5196078431372548	0.4950980392156863	0.5049019607843137	0.5098039215686274	0.4950980392156863	0.5196078431372549	0.5343137254901961	0.5441176470588236	0.534313725490196	0.5343137254901961	0.553921568627451	0.5147058823529411	0.5147058823529411
310	0.5637254901960784	0.5196078431372549	0.5588235294117647	0.5147058823529411	0.5637254901960784	0.4901960784313726	0.553921568627451	0.5098039215686274	0.5098039215686274	0.5147058823529411	0.5294117647058825	0.5049019607843137	0.5490196078431373	0.5343137254901961	0.48039215686274506	0.45098039215686275	0.553921568627451	0.5098039215686274	0.47549019607843135	0.446078431372549	0.49019607843137253	0.5735294117647058	0.47058823529411764	0.5196078431372548	0.4803921568627451	0.49019607843137253	0.49019607843137253	0.5	0.5049019607843137	0.47549019607843135	0.4950980392156863	0.5098039215686274	0.5	0.5245098039215685	0.4852941176470589	0.47549019607843135	0.4950980392156863	0.4901960784313726	0.4852941176470588	0.5245098039215687	0.5098039215686274	0.5245098039215685	0.4852941176470588	0.48039215686274506	0.4950980392156863	0.5147058823529411	0.5392156862745098	0.5245098039215687	0.5294117647058822
320	0.5343137254901961	0.4901960784313726	0.5147058823529412	0.5147058823529411	0.47058823529411764	0.5392156862745099	0.49509803921568635	0.5	0.5735294117647058	0.5049019607843137	0.5	0.5245098039215687	0.5196078431372548	0.5343137254901961	0.5637254901960784	0.5098039215686274	0.5441176470588236	0.5049019607843137	0.4852941176470589	0.49509803921568624	0.49019607843137253	0.4901960784313726	0.4852941176470588	0.5049019607843137	0.5	0.49019607843137253	0.5196078431372549	0.5098039215686274	0.4803921568627451	0.5049019607843137	0.4852941176470588	0.4558823529411765	0.5245098039215685	0.4950980392156863	0.4607843137254902	0.47549019607843135	0.47549019607843135	0.49019607843137253	0.5196078431372548	0.5	0.5049019607843137	0.5147058823529411	0.5049019607843137	0.5	0.5490196078431373	0.5049019607843137	0.5245098039215687	0.5343137254901962	0.553921568627451
330	0.5049019607843137	0.5049019607843137	0.5196078431372549	0.4901960784313726	0.5294117647058822	0.5245098039215687	0.5441176470588236	0.5441176470588236	0.5147058823529411	0.4558823529411764	0.5490196078431372	0.5049019607843137	0.5098039215686275	0.5245098039215687	0.5098039215686274	0.5049019607843137	0.48529411764705876	0.5	0.5049019607843137	0.4901960784313726	0.5	0.5245098039215687	0.5098039215686274	0.5294117647058824	0.47549019607843135	0.5343137254901961	0.5392156862745098	0.5147058823529411	0.4754901960784314	0.5	0.47549019607843135	0.4852941176470588	0.5098039215686274	0.5196078431372549	0.5	0.5049019607843137	0.5490196078431373	0.5147058823529411	0.5	0.5049019607843137	0.5	0.48039215686274517	0.5049019607843137	0.5049019607843137	0.5098039215686274	0.4901960784313726	0.5490196078431373	0.5294117647058824	0.5294117647058824
340	0.5686274509803921	0.5392156862745099	0.5441176470588236	0.5343137254901961	0.5392156862745098	0.4950980392156863	0.4950980392156863	0.4852941176470588	0.5392156862745098	0.5588235294117647	0.5245098039215685	0.5049019607843137	0.5196078431372548	0.5049019607843137	0.5196078431372548	0.5245098039215687	0.5049019607843137	0.4754901960784314	0.5245098039215685	0.5147058823529411	0.49019607843137253	0.4852941176470589	0.5	0.5	0.5	0.46568627450980393	0.4950980392156863	0.48039215686274506	0.5441176470588236	0.4852941176470589	0.48529411764705876	0.4607843137254902	0.4803921568627451	0.46568627450980393	0.46568627450980393	0.47058823529411764	0.4950980392156863	0.5196078431372548	0.49999999999999994	0.5147058823529412	0.5245098039215687	0.45098039215686275	0.5441176470588236	0.5	0.4852941176470589	0.5441176470588236	0.5098039215686274	0.5196078431372549	0.5588235294117647
350	0.5441176470588236	0.5343137254901962	0.5490196078431373	0.5490196078431373	0.5196078431372548	0.5196078431372549	0.5343137254901962	0.5490196078431373	0.5245098039215687	0.5245098039215687	0.5441176470588236	0.5196078431372548	0.5245098039215687	0.553921568627451	0.5245098039215685	0.5245098039215687	0.47549019607843135	0.5049019607843137	0.5196078431372549	0.48529411764705876	0.4950980392156863	0.5	0.4509803921568627	0.5147058823529411	0.4950980392156863	0.4754901960784314	0.4901960784313726	0.46568627450980393	0.4852941176470588	0.42647058823529416	0.4754901960784314	0.4607843137254902	0.5049019607843137	0.4901960784313726	0.4803921568627451	0.49509803921568624	0.47549019607843135	0.5	0.4901960784313726	0.5049019607843137	0.5196078431372549	0.5294117647058824	0.5245098039215685	0.5441176470588236	0.5147058823529411	0.5441176470588236	0.5196078431372548	0.5294117647058824	0.5294117647058825
360	0.5245098039215685	0.5294117647058824	0.5441176470588236	0.5735294117647058	0.5196078431372548	0.5686274509803921	0.553921568627451	0.5588235294117647	0.5686274509803921	0.5294117647058822	0.5245098039215688	0.5392156862745099	0.5245098039215685	0.5294117647058825	0.5490196078431373	0.47058823529411764	0.5098039215686274	0.5294117647058824	0.5588235294117647	0.5049019607843137	0.48039215686274506	0.4901960784313726	0.5	0.5	0.4852941176470589	0.4803921568627451	0.5	0.4558823529411765	0.4852941176470589	0.46568627450980393	0.4558823529411765	0.5147058823529411	0.4852941176470588	0.47058823529411764	0.5098039215686274	0.4803921568627451	0.48039215686274506	0.4754901960784314	0.49999999999999994	0.5098039215686274	0.4950980392156863	0.5441176470588236	0.5049019607843137	0.5147058823529411	0.5588235294117647	0.5196078431372549	0.4950980392156863	0.5294117647058824	0.5049019607843137
370	0.5147058823529411	0.5245098039215687	0.5637254901960784	0.553921568627451	0.4803921568627451	0.5588235294117647	0.5196078431372548	0.5196078431372548	0.5	0.5245098039215687	0.5392156862745099	0.5147058823529411	0.5441176470588235	0.5637254901960784	0.5294117647058824	0.5049019607843137	0.48039215686274506	0.4852941176470588	0.5196078431372548	0.5049019607843137	0.5049019607843137	0.48039215686274506	0.5245098039215685	0.4901960784313726	0.4901960784313726	0.5147058823529411	0.5049019607843137	0.47549019607843135	0.4607843137254902	0.47058823529411764	0.5196078431372549	0.446078431372549	0.47058823529411764	0.4362745098039215	0.5049019607843137	0.4754901960784314	0.4852941176470588	0.5098039215686275	0.4901960784313726	0.5245098039215687	0.5	0.5392156862745099	0.5294117647058825	0.47058823529411764	0.5343137254901962	0.5196078431372548	0.5833333333333334	0.46568627450980393	0.5245098039215687
380	0.5245098039215687	0.46568627450980393	0.553921568627451	0.5294117647058824	0.5441176470588236	0.5245098039215687	0.5245098039215687	0.5441176470588236	0.5245098039215687	0.4852941176470588	0.5294117647058824	0.5245098039215687	0.5343137254901962	0.4754901960784314	0.5490196078431373	0.5343137254901961	0.5441176470588235	0.5098039215686274	0.5196078431372549	0.4901960784313726	0.5147058823529411	0.5343137254901961	0.48039215686274517	0.5049019607843137	0.4852941176470588	0.46568627450980393	0.48039215686274506	0.4901960784313726	0.48529411764705876	0.4950980392156863	0.4558823529411764	0.446078431372549	0.45588235294117646	0.4901960784313726	0.46568627450980393	0.4754901960784314	0.49019607843137253	0.4852941176470588	0.4852941176470588	0.48039215686274506	0.47058823529411764	0.5098039215686274	0.4901960784313726	0.48039215686274506	0.5	0.5	0.5245098039215685	0.47058823529411764	0.5196078431372548
390	0.5245098039215685	0.5392156862745099	0.5245098039215685	0.5441176470588236	0.5490196078431373	0.5196078431372548	0.5196078431372549	0.5343137254901962	0.5588235294117647	0.5049019607843137	0.5343137254901962	0.5392156862745098	0.5196078431372548	0.5245098039215687	0.5441176470588236	0.5441176470588236	0.5	0.49019607843137253	0.5	0.5294117647058824	0.5294117647058824	0.4803921568627451	0.5098039215686274	0.4754901960784314	0.5049019607843137	0.4852941176470588	0.47549019607843135	0.4215686274509804	0.4509803921568627	0.4656862745098039	0.4852941176470589	0.48529411764705876	0.4607843137254901	0.5049019607843137	0.5098039215686274	0.49019607843137253	0.5196078431372549	0.5049019607843137	0.5196078431372548	0.4803921568627451	0.48039215686274506	0.5049019607843137	0.5196078431372549	0.5196078431372548	0.4803921568627451	0.5098039215686274	0.4950980392156863	0.5196078431372549	0.5294117647058824
400	0.5343137254901962	0.5245098039215687	0.5392156862745098	0.5294117647058825	0.5049019607843137	0.5294117647058824	0.5098039215686274	0.5490196078431373	0.5441176470588235	0.5245098039215687	0.49999999999999994	0.5343137254901961	0.5294117647058822	0.5147058823529411	0.47549019607843135	0.5245098039215687	0.5294117647058824	0.4705882352941177	0.5147058823529411	0.49999999999999994	0.5049019607843137	0.5098039215686274	0.5245098039215687	0.5196078431372548	0.47549019607843135	0.47549019607843135	0.5049019607843137	0.48039215686274506	0.4705882352941177	0.5147058823529411	0.4950980392156863	0.47549019607843135	0.4852941176470588	0.4950980392156863	0.47058823529411764	0.5	0.47549019607843135	0.5	0.5245098039215687	0.5196078431372548	0.48529411764705876	0.5147058823529411	0.5098039215686274	0.5441176470588235	0.5049019607843137	0.4950980392156863	0.5441176470588236	0.5294117647058822	0.5
410	0.5441176470588236	0.4950980392156863	0.5490196078431373	0.5441176470588236	0.5637254901960784	0.5392156862745098	0.5	0.5343137254901961	0.4901960784313726	0.5441176470588236	0.4950980392156863	0.5343137254901961	0.5098039215686274	0.5147058823529412	0.5	0.5098039215686274	0.48529411764705876	0.47549019607843135	0.5	0.5343137254901962	0.4852941176470588	0.49509803921568624	0.47549019607843135	0.46568627450980393	0.4901960784313726	0.5	0.5049019607843137	0.5049019607843137	0.49999999999999994	0.47058823529411764	0.4509803921568627	0.47058823529411764	0.46568627450980393	0.5147058823529411	0.45588235294117646	0.4117647058823529	0.446078431372549	0.4705882352941177	0.4950980392156863	0.5294117647058824	0.5049019607843137	0.47549019607843135	0.4901960784313725	0.5294117647058824	0.4852941176470588	0.5294117647058824	0.5245098039215687	0.5147058823529411	0.5196078431372548
420	0.47058823529411764	0.5	0.5147058823529411	0.4950980392156863	0.5147058823529411	0.4705882352941177	0.5294117647058824	0.5196078431372548	0.5392156862745099	0.5049019607843137	0.5686274509803921	0.4852941176470589	0.4950980392156863	0.5196078431372548	0.5098039215686274	0.47549019607843135	0.5	0.49019607843137253	0.5049019607843137	0.5049019607843137	0.5098039215686274	0.48039215686274506	0.48529411764705876	0.4950980392156863	0.49019607843137253	0.47058823529411764	0.49509803921568624	0.49509803921568624	0.47058823529411764	0.4803921568627451	0.49019607843137253	0.4852941176470589	0.4901960784313726	0.5	0.4411764705882353	0.49509803921568624	0.5245098039215685	0.47549019607843135	0.48529411764705876	0.49019607843137253	0.46568627450980393	0.4803921568627451	0.5392156862745099	0.5049019607843137	0.48039215686274506	0.5147058823529411	0.5049019607843137	0.5147058823529411	0.49509803921568624
430	0.4705882352941176	0.47549019607843135	0.46568627450980393	0.47549019607843135	0.47549019607843135	0.5245098039215687	0.5049019607843137	0.46568627450980393	0.5147058823529411	0.5392156862745099	0.48039215686274506	0.5343137254901962	0.5196078431372548	0.5049019607843137	0.49019607843137253	0.5245098039215687	0.5	0.47058823529411764	0.5343137254901961	0.46568627450980393	0.5196078431372548	0.49019607843137253	0.5294117647058824	0.49019607843137253	0.5294117647058822	0.4607843137254902	0.42647058823529416	0.46568627450980393	0.4852941176470589	0.49019607843137253	0.47058823529411764	0.4950980392156863	0.5147058823529411	0.465686274509804	0.5	0.5147058823529411	0.5	0.46568627450980393	0.47549019607843135	0.5	0.5147058823529411	0.4950980392156863	0.4901960784313726	0.5245098039215685	0.5049019607843137	0.4950980392156862	0.5245098039215685	0.5245098039215685	0.5
440	0.553921568627451	0.49019607843137253	0.5098039215686274	0.5294117647058824	0.5147058823529411	0.5049019607843137	0.5049019607843137	0.553921568627451	0.5	0.47549019607843135	0.4901960784313725	0.48039215686274506	0.5147058823529411	0.5245098039215687	0.4901960784313726	0.5392156862745097	0.5049019607843137	0.4950980392156863	0.48529411764705876	0.5294117647058824	0.5	0.4803921568627451	0.5098039215686274	0.46568627450980393	0.5049019607843137	0.5098039215686274	0.46568627450980393	0.5	0.49509803921568624	0.5294117647058822	0.5	0.5098039215686274	0.47549019607843135	0.4852941176470589	0.45098039215686275	0.47549019607843135	0.46568627450980393	0.446078431372549	0.48039215686274506	0.5098039215686274	0.4705882352941177	0.5049019607843137	0.5147058823529411	0.5147058823529411	0.4656862745098039	0.5049019607843137	0.4803921568627451	0.4950980392156863	0.5343137254901962
450	0.5	0.5196078431372548	0.4852941176470588	0.588235294117647	0.46568627450980393	0.5343137254901961	0.5441176470588235	0.5294117647058824	0.5	0.4852941176470588	0.5343137254901961	0.5490196078431373	0.4754901960784314	0.5196078431372548	0.553921568627451	0.5	0.5098039215686275	0.4754901960784314	0.5294117647058824	0.5196078431372549	0.5098039215686274	0.49019607843137253	0.5588235294117647	0.5098039215686274	0.49019607843137253	0.5049019607843137	0.4852941176470588	0.5	0.4607843137254902	0.5147058823529411	0.5196078431372548	0.49509803921568624	0.5	0.48039215686274517	0.5392156862745099	0.47058823529411764	0.47058823529411764	0.5098039215686274	0.4460784313725491	0.48529411764705876	0.48039215686274517	0.4852941176470588	0.4950980392156863	0.4852941176470588	0.4607843137254902	0.4950980392156863	0.5343137254901962	0.5147058823529412	0.4852941176470588
460	0.5343137254901962	0.5098039215686274	0.47058823529411764	0.5196078431372549	0.553921568627451	0.5196078431372548	0.49999999999999994	0.47058823529411764	0.5343137254901961	0.5686274509803921	0.5196078431372548	0.5098039215686274	0.5343137254901962	0.5098039215686274	0.48039215686274506	0.5196078431372548	0.4607843137254902	0.5098039215686274	0.48039215686274506	0.5049019607843137	0.5098039215686274	0.5147058823529411	0.4803921568627451	0.47058823529411764	0.5147058823529411	0.5343137254901961	0.4607843137254902	0.49509803921568624	0.5441176470588236	0.45098039215686275	0.47058823529411764	0.48039215686274506	0.553921568627451	0.4803921568627451	0.5490196078431372	0.47058823529411764	0.47058823529411764	0.5098039215686274	0.48529411764705876	0.5	0.5049019607843137	0.5147058823529411	0.4803921568627451	0.5147058823529411	0.5294117647058824	0.48039215686274517	0.5441176470588236	0.49019607843137253	0.5
470	0.47549019607843135	0.5392156862745098	0.5147058823529411	0.5098039215686274	0.5196078431372548	0.5196078431372549	0.4950980392156863	0.5098039215686274	0.4509803921568627	0.5	0.4950980392156863	0.5245098039215685	0.5441176470588236	0.4901960784313726	0.5245098039215687	0.5294117647058824	0.47058823529411764	0.4950980392156863	0.4803921568627451	0.4754901960784314	0.5049019607843137	0.4607843137254902	0.46568627450980393	0.48039215686274506	0.5196078431372548	0.4950980392156863	0.4901960784313726	0.4950980392156863	0.49999999999999994	0.5343137254901962	0.5147058823529411	0.5	0.4558823529411765	0.4803921568627451	0.4509803921568627	0.5049019607843137	0.4362745098039216	0.5049019607843137	0.4852941176470588	0.5392156862745098	0.4950980392156863	0.4803921568627451	0.49019607843137253	0.4950980392156863	0.5	0.5392156862745098	0.5147058823529411	0.5343137254901961	0.48529411764705876
480	0.47549019607843146	0.5049019607843137	0.47549019607843135	0.4950980392156863	0.5196078431372548	0.4852941176470588	0.48039215686274506	0.5245098039215687	0.4754901960784314	0.5392156862745099	0.5686274509803921	0.4852941176470588	0.5588235294117647	0.5098039215686274	0.4852941176470588	0.5490196078431372	0.5	0.5490196078431372	0.4852941176470589	0.5245098039215688	0.47549019607843135	0.5098039215686274	0.5294117647058824	0.5441176470588236	0.4901960784313726	0.5245098039215687	0.5294117647058824	0.4950980392156863	0.5098039215686274	0.5	0.4852941176470588	0.5147058823529411	0.48529411764705876	0.49019607843137253	0.5147058823529411	0.4558823529411765	0.4705882352941177	0.47549019607843135	0.5049019607843137	0.4803921568627451	0.4411764705882353	0.5441176470588235	0.49509803921568624	0.47549019607843135	0.5343137254901961	0.5098039215686274	0.5196078431372548	0.5441176470588236	0.5196078431372549
490	0.47058823529411764	0.4754901960784314	0.5343137254901961	0.553921568627451	0.5637254901960784	0.5049019607843137	0.5	0.5245098039215687	0.5392156862745099	0.5294117647058824	0.4754901960784314	0.5	0.4852941176470589	0.5245098039215687	0.5294117647058824	0.4950980392156863	0.4852941176470588	0.5196078431372548	0.43137254901960786	0.5049019607843137	0.4558823529411765	0.5098039215686274	0.5049019607843137	0.5	0.5049019607843137	0.5245098039215685	0.5	0.5098039215686274	0.4803921568627451	0.4803921568627451	0.48039215686274517	0.5049019607843137	0.5098039215686274	0.5196078431372548	0.48039215686274517	0.48039215686274506	0.5147058823529412	0.5098039215686274	0.4803921568627451	0.47549019607843135	0.5245098039215685	0.4901960784313725	0.5147058823529411	0.5098039215686274	0.5490196078431372	0.4901960784313726	0.5245098039215687	0.5098039215686274	0.5294117647058824
500	0.45588235294117646	0.47549019607843135	0.4901960784313726	0.45098039215686275	0.5343137254901962	0.47549019607843135	0.5392156862745099	0.5490196078431373	0.5196078431372548	0.534313725490196	0.5441176470588236	0.4901960784313726	0.5294117647058824	0.5049019607843137	0.5245098039215685	0.47058823529411764	0.5049019607843137	0.5343137254901961	0.4852941176470589	0.5049019607843137	0.5098039215686274	0.5098039215686274	0.4803921568627451	0.4852941176470588	0.5294117647058822	0.4950980392156863	0.5098039215686274	0.4950980392156863	0.46568627450980393	0.49999999999999994	0.446078431372549	0.4901960784313726	0.45588235294117646	0.5	0.47058823529411764	0.47549019607843135	0.5098039215686274	0.4754901960784314	0.4901960784313725	0.5098039215686274	0.5343137254901961	0.47058823529411764	0.5049019607843137	0.5	0.5147058823529411	0.5049019607843137	0.4852941176470588	0.5098039215686274	0.49509803921568624
510	0.48039215686274517	0.5	0.4950980392156863	0.5343137254901962	0.5392156862745099	0.47549019607843135	0.5196078431372548	0.5343137254901962	0.46078431372549017	0.5147058823529411	0.5	0.5147058823529411	0.4411764705882353	0.5	0.43137254901960786	0.5	0.5245098039215685	0.5196078431372548	0.5049019607843137	0.5049019607843137	0.46568627450980393	0.5196078431372548	0.5147058823529411	0.5245098039215685	0.5637254901960784	0.49019607843137253	0.4852941176470589	0.45098039215686275	0.5196078431372548	0.4411764705882353	0.4509803921568627	0.5343137254901961	0.4950980392156863	0.45588235294117646	0.5	0.5049019607843137	0.4950980392156863	0.5049019607843137	0.4509803921568628	0.48039215686274517	0.5441176470588236	0.49019607843137253	0.5294117647058824	0.5196078431372549	0.5147058823529411	0.446078431372549	0.4803921568627451	0.5441176470588236	0.5196078431372548
520	0.4313725490196078	0.4411764705882353	0.5343137254901961	0.5441176470588235	0.5490196078431373	0.5196078431372549	0.46568627450980393	0.5441176470588235	0.5245098039215685	0.5490196078431373	0.46568627450980393	0.5	0.46568627450980393	0.47058823529411764	0.4411764705882353	0.5196078431372549	0.45098039215686275	0.5196078431372548	0.47058823529411764	0.47058823529411764	0.4803921568627451	0.5	0.5196078431372549	0.4901960784313726	0.5098039215686274	0.4950980392156863	0.5049019607843137	0.48039215686274506	0.5245098039215687	0.5049019607843137	0.47058823529411764	0.46078431372549017	0.5245098039215687	0.5245098039215687	0.48039215686274506	0.5049019607843137	0.5049019607843137	0.4803921568627451	0.5588235294117647	0.4852941176470588	0.4558823529411764	0.553921568627451	0.5049019607843137	0.49509803921568624	0.5049019607843137	0.4950980392156863	0.5196078431372548	0.5147058823529411	0.5196078431372548
530	0.5294117647058825	0.48039215686274506	0.5392156862745099	0.5490196078431373	0.5196078431372548	0.4362745098039216	0.5245098039215685	0.4852941176470589	0.5147058823529411	0.4950980392156863	0.4950980392156863	0.4803921568627451	0.5147058823529411	0.5147058823529411	0.5392156862745099	0.5294117647058824	0.47549019607843135	0.5294117647058824	0.5049019607843137	0.5	0.4558823529411765	0.4852941176470589	0.45098039215686275	0.4803921568627451	0.5098039215686274	0.4901960784313725	0.5049019607843137	0.5	0.5147058823529411	0.5098039215686274	0.46078431372549017	0.48039215686274506	0.5294117647058825	0.5392156862745099	0.4901960784313726	0.4852941176470588	0.4950980392156863	0.4901960784313726	0.4950980392156863	0.4803921568627451	0.5049019607843137	0.5	0.5441176470588235	0.5196078431372549	0.5049019607843137	0.5343137254901961	0.5098039215686274	0.4950980392156863	0.5294117647058824
540	0.5049019607843137	0.5686274509803921	0.5147058823529412	0.5392156862745099	0.4509803921568627	0.5588235294117647	0.5245098039215685	0.4950980392156863	0.44117647058823534	0.4901960784313726	0.5049019607843137	0.5098039215686274	0.5	0.5441176470588236	0.4901960784313726	0.47549019607843135	0.48039215686274506	0.5343137254901961	0.4852941176470588	0.5049019607843137	0.49019607843137253	0.5637254901960784	0.5	0.4901960784313726	0.5098039215686274	0.49019607843137253	0.5196078431372548	0.4754901960784314	0.5098039215686274	0.5343137254901961	0.5	0.5343137254901962	0.4558823529411765	0.4950980392156863	0.48039215686274506	0.465686274509804	0.44607843137254904	0.4607843137254902	0.5343137254901961	0.48039215686274506	0.5245098039215687	0.5196078431372549	0.5049019607843137	0.49019607843137253	0.5490196078431373	0.5441176470588236	0.49509803921568635	0.5245098039215687	0.5
550	0.5147058823529411	0.4656862745098039	0.5196078431372549	0.5147058823529411	0.4950980392156863	0.4509803921568627	0.5049019607843137	0.4411764705882353	0.5196078431372548	0.4950980392156863	0.5490196078431373	0.5392156862745099	0.47058823529411764	0.5490196078431373	0.5441176470588235	0.5196078431372549	0.5245098039215685	0.5441176470588236	0.47058823529411764	0.5049019607843137	0.5196078431372548	0.4901960784313726	0.5196078431372549	0.4803921568627451	0.5	0.5147058823529411	0.4803921568627451	0.5098039215686274	0.46568627450980393	0.5098039215686274	0.5147058823529411	0.5147058823529411	0.5	0.47058823529411764	0.5049019607843137	0.5343137254901961	0.4852941176470588	0.47549019607843135	0.49509803921568624	0.5049019607843137	0.45588235294117646	0.5147058823529411	0.5294117647058822	0.4754901960784314	0.5	0.553921568627451	0.5245098039215687	0.5	0.5098039215686275
560	0.48529411764705876	0.553921568627451	0.48039215686274506	0.4803921568627451	0.5098039215686274	0.5098039215686274	0.5196078431372548	0.49509803921568624	0.5098039215686274	0.5098039215686274	0.4068627450980392	0.5490196078431373	0.47549019607843135	0.4607843137254902	0.45588235294117646	0.4950980392156863	0.5441176470588236	0.4852941176470588	0.4852941176470589	0.4901960784313726	0.5441176470588235	0.49019607843137253	0.5147058823529411	0.5147058823529411	0.5	0.4852941176470588	0.5049019607843137	0.47058823529411764	0.5	0.5098039215686274	0.49019607843137253	0.4852941176470588	0.4901960784313726	0.4950980392156863	0.46568627450980393	0.48529411764705876	0.47058823529411764	0.49019607843137253	0.5196078431372549	0.5196078431372549	0.4852941176470588	0.49509803921568624	0.4803921568627451	0.4950980392156863	0.5245098039215687	0.5049019607843137	0.5588235294117647	0.4901960784313725	0.4950980392156863
570	0.4509803921568627	0.48039215686274517	0.5098039215686274	0.5196078431372548	0.4950980392156863	0.48039215686274506	0.5098039215686274	0.4754901960784314	0.5245098039215687	0.4558823529411764	0.5196078431372548	0.5098039215686274	0.4852941176470588	0.5098039215686274	0.5098039215686274	0.5294117647058825	0.5	0.4950980392156863	0.4754901960784314	0.5147058823529411	0.5343137254901961	0.4950980392156863	0.5245098039215685	0.4950980392156863	0.47058823529411764	0.46078431372549017	0.4901960784313726	0.5049019607843137	0.5147058823529411	0.48039215686274506	0.49019607843137253	0.4803921568627451	0.5147058823529411	0.47549019607843135	0.4901960784313726	0.446078431372549	0.4803921568627451	0.47058823529411764	0.5049019607843137	0.47549019607843135	0.5147058823529411	0.5294117647058824	0.5294117647058824	0.5392156862745099	0.5049019607843137	0.5245098039215687	0.5392156862745098	0.5098039215686274	0.4950980392156863
580	0.5	0.46568627450980393	0.5196078431372549	0.4901960784313726	0.5343137254901961	0.5	0.5147058823529411	0.5245098039215687	0.4754901960784314	0.5098039215686274	0.48529411764705876	0.5196078431372548	0.5833333333333334	0.4852941176470588	0.5049019607843137	0.5098039215686274	0.5196078431372549	0.5343137254901961	0.46078431372549017	0.5441176470588236	0.46568627450980393	0.49019607843137253	0.4852941176470589	0.48039215686274517	0.5245098039215685	0.48529411764705876	0.4950980392156863	0.4607843137254902	0.5049019607843137	0.5098039215686274	0.4852941176470588	0.5343137254901961	0.46078431372549017	0.5196078431372548	0.46568627450980393	0.49019607843137253	0.5245098039215687	0.46568627450980393	0.4852941176470589	0.46568627450980393	0.5196078431372549	0.5098039215686274	0.5245098039215685	0.4803921568627451	0.5098039215686274	0.553921568627451	0.5343137254901962	0.5245098039215685	0.5441176470588236
590	0.5	0.49019607843137253	0.5098039215686274	0.5245098039215687	0.5098039215686274	0.44117647058823534	0.4950980392156863	0.48039215686274506	0.5294117647058824	0.46568627450980393	0.5245098039215685	0.5	0.5833333333333333	0.4852941176470588	0.47058823529411764	0.5098039215686274	0.5147058823529411	0.4901960784313726	0.4852941176470588	0.4852941176470588	0.5147058823529411	0.5049019607843137	0.5098039215686274	0.49509803921568624	0.5245098039215687	0.5049019607843137	0.5294117647058822	0.4852941176470589	0.4803921568627451	0.4901960784313726	0.4950980392156863	0.5	0.49019607843137253	0.4852941176470588	0.5147058823529412	0.5343137254901961	0.5196078431372549	0.4803921568627451	0.4901960784313726	0.4950980392156863	0.4901960784313726	0.5196078431372548	0.4803921568627451	0.5245098039215687	0.4901960784313725	0.4558823529411764	0.5196078431372548	0.5294117647058822	0.4852941176470588
600	0.5147058823529411	0.44607843137254904	0.5	0.5588235294117647	0.5098039215686274	0.5196078431372548	0.5098039215686275	0.5392156862745099	0.5392156862745099	0.5196078431372548	0.5147058823529411	0.5098039215686274	0.5147058823529412	0.49019607843137253	0.47549019607843135	0.5343137254901961	0.5049019607843137	0.5196078431372548	0.5196078431372549	0.5098039215686274	0.553921568627451	0.48529411764705876	0.5343137254901961	0.4754901960784314	0.5098039215686274	0.5049019607843137	0.5245098039215685	0.4950980392156863	0.5147058823529411	0.46568627450980393	0.4950980392156863	0.4852941176470588	0.47549019607843135	0.5049019607843137	0.47549019607843135	0.46078431372549017	0.5098039215686274	0.47058823529411764	0.4901960784313726	0.48039215686274517	0.5196078431372549	0.5245098039215687	0.5098039215686274	0.5196078431372549	0.45098039215686275	0.4754901960784314	0.4558823529411765	0.5735294117647058	0.5343137254901961
610	0.4656862745098039	0.5588235294117647	0.5098039215686275	0.5343137254901961	0.46568627450980393	0.4754901960784314	0.49509803921568624	0.5245098039215687	0.47058823529411764	0.5392156862745099	0.48039215686274506	0.5245098039215687	0.5098039215686274	0.4803921568627451	0.5245098039215687	0.48529411764705876	0.4950980392156863	0.5147058823529411	0.5147058823529411	0.45588235294117646	0.5196078431372548	0.5343137254901961	0.4950980392156863	0.4754901960784314	0.49019607843137253	0.5294117647058824	0.5245098039215687	0.4950980392156863	0.5588235294117647	0.5049019607843137	0.5049019607843137	0.47549019607843135	0.5	0.5	0.48039215686274506	0.5	0.49019607843137253	0.46568627450980393	0.4607843137254902	0.4950980392156863	0.5196078431372549	0.49019607843137253	0.5343137254901961	0.5343137254901961	0.4803921568627451	0.5343137254901961	0.4901960784313726	0.4950980392156863	0.5
620	0.5441176470588236	0.49019607843137253	0.5196078431372548	0.5098039215686275	0.5147058823529411	0.4852941176470588	0.5098039215686274	0.45588235294117646	0.5245098039215687	0.49019607843137253	0.45588235294117646	0.4901960784313726	0.5049019607843137	0.5245098039215687	0.5245098039215687	0.5245098039215687	0.5098039215686274	0.47549019607843135	0.5441176470588235	0.5294117647058825	0.5049019607843137	0.5098039215686274	0.5049019607843137	0.4705882352941177	0.5196078431372548	0.5147058823529411	0.4852941176470588	0.46568627450980393	0.5245098039215687	0.4803921568627451	0.4558823529411765	0.4950980392156863	0.5098039215686274	0.4901960784313726	0.4754901960784314	0.49019607843137253	0.49019607843137253	0.4950980392156863	0.5490196078431372	0.4901960784313726	0.4852941176470589	0.48039215686274506	0.5049019607843137	0.553921568627451	0.5147058823529411	0.5196078431372549	0.47549019607843135	0.47058823529411764	0.49999999999999994
630	0.49019607843137253	0.5098039215686274	0.5294117647058824	0.5245098039215687	0.5098039215686274	0.5098039215686274	0.5490196078431373	0.5245098039215687	0.553921568627451	0.47549019607843135	0.49019607843137253	0.48529411764705876	0.5098039215686274	0.5147058823529411	0.45588235294117646	0.5245098039215687	0.4411764705882353	0.5049019607843137	0.5392156862745099	0.5098039215686274	0.4950980392156863	0.5049019607843137	0.5343137254901961	0.5294117647058825	0.4901960784313726	0.5441176470588236	0.4901960784313726	0.5196078431372548	0.4950980392156863	0.5	0.5049019607843137	0.5049019607843137	0.5098039215686274	0.5	0.5098039215686274	0.4852941176470588	0.45098039215686275	0.4607843137254902	0.45588235294117646	0.44607843137254904	0.5147058823529411	0.4852941176470588	0.47058823529411764	0.5147058823529411	0.49509803921568624	0.5049019607843137	0.5245098039215685	0.46568627450980393	0.5147058823529411
640	0.5147058823529411	0.5392156862745098	0.5343137254901961	0.5245098039215685	0.4852941176470588	0.5098039215686274	0.49509803921568624	0.553921568627451	0.5147058823529411	0.5147058823529411	0.4950980392156863	0.4607843137254902	0.4852941176470589	0.5098039215686274	0.5	0.5245098039215685	0.5490196078431373	0.4950980392156863	0.5392156862745098	0.5343137254901961	0.5098039215686274	0.5441176470588235	0.5343137254901962	0.49999999999999994	0.5343137254901961	0.5147058823529411	0.5147058823529411	0.47058823529411764	0.5049019607843137	0.4852941176470589	0.5049019607843137	0.5049019607843137	0.5392156862745099	0.47549019607843135	0.5147058823529411	0.49019607843137253	0.48039215686274506	0.5	0.4901960784313726	0.5049019607843137	0.5245098039215685	0.5098039215686274	0.5147058823529411	0.46568627450980393	0.5049019607843137	0.5147058823529412	0.5147058823529411	0.5196078431372548	0.5245098039215688
650	0.5441176470588236	0.5196078431372548	0.5049019607843137	0.5441176470588236	0.5196078431372548	0.5	0.5196078431372549	0.5245098039215688	0.5196078431372549	0.5294117647058822	0.5147058823529411	0.4852941176470588	0.5196078431372549	0.4950980392156863	0.5294117647058824	0.5049019607843137	0.5441176470588236	0.5049019607843137	0.5245098039215687	0.5294117647058824	0.5588235294117647	0.5147058823529411	0.5098039215686274	0.5441176470588236	0.5490196078431373	0.5343137254901961	0.48039215686274506	0.5	0.4754901960784314	0.4754901960784314	0.5147058823529411	0.4852941176470588	0.48039215686274506	0.4852941176470588	0.47549019607843135	0.5147058823529411	0.48039215686274517	0.5196078431372548	0.5147058823529411	0.4901960784313726	0.4901960784313726	0.47549019607843135	0.4852941176470588	0.4607843137254902	0.5147058823529411	0.4411764705882353	0.5196078431372548	0.48529411764705876	0.47549019607843135
660	0.4754901960784314	0.4950980392156863	0.5	0.46568627450980393	0.49019607843137253	0.47058823529411764	0.5	0.5343137254901961	0.5490196078431373	0.5294117647058822	0.5735294117647058	0.4950980392156863	0.5441176470588235	0.553921568627451	0.5049019607843137	0.5098039215686274	0.5147058823529411	0.5343137254901962	0.5	0.5147058823529411	0.5196078431372549	0.4950980392156863	0.5588235294117647	0.5392156862745099	0.4803921568627451	0.5392156862745098	0.5049019607843137	0.5294117647058824	0.4901960784313725	0.4901960784313726	0.5049019607843137	0.4754901960784314	0.5245098039215687	0.4852941176470588	0.4852941176470588	0.5049019607843137	0.4901960784313726	0.5	0.4656862745098039	0.5392156862745098	0.49019607843137253	0.5098039215686274	0.4852941176470589	0.4803921568627451	0.47058823529411764	0.4754901960784314	0.5	0.4656862745098039	0.4852941176470588
670	0.5441176470588235	0.5	0.4852941176470589	0.5196078431372549	0.5196078431372548	0.4852941176470588	0.5588235294117647	0.4950980392156863	0.5098039215686274	0.48039215686274506	0.5245098039215688	0.45098039215686275	0.49019607843137253	0.5147058823529411	0.5441176470588236	0.5049019607843137	0.5490196078431373	0.5490196078431373	0.5245098039215685	0.5196078431372548	0.5490196078431373	0.5147058823529411	0.5294117647058824	0.553921568627451	0.5196078431372548	0.49019607843137253	0.46568627450980393	0.5441176470588236	0.5	0.5196078431372548	0.5049019607843137	0.5	0.5098039215686274	0.45098039215686275	0.48039215686274506	0.5098039215686274	0.46078431372549017	0.46568627450980393	0.4901960784313726	0.47058823529411764	0.45588235294117646	0.4950980392156863	0.5	0.47058823529411764	0.4803921568627451	0.5294117647058824	0.4950980392156863	0.5196078431372548	0.49509803921568635
680	0.4754901960784314	0.5245098039215685	0.5098039215686274	0.4901960784313726	0.5294117647058822	0.4950980392156863	0.5147058823529411	0.5098039215686274	0.5147058823529411	0.5441176470588236	0.5686274509803921	0.5049019607843137	0.5490196078431373	0.5196078431372549	0.5441176470588236	0.5098039215686274	0.4901960784313726	0.5098039215686274	0.5294117647058824	0.5	0.5441176470588236	0.5196078431372549	0.5245098039215687	0.4950980392156863	0.5147058823529411	0.49509803921568624	0.5098039215686274	0.5147058823529412	0.5490196078431373	0.5441176470588236	0.5490196078431373	0.4803921568627451	0.5147058823529411	0.5049019607843137	0.4901960784313726	0.5	0.4607843137254902	0.5	0.4901960784313725	0.47549019607843135	0.4362745098039216	0.48529411764705876	0.5	0.5245098039215687	0.5	0.5	0.5686274509803921	0.5245098039215687	0.5049019607843137
690	0.5441176470588236	0.5196078431372548	0.48039215686274506	0.4852941176470588	0.5	0.5147058823529411	0.5049019607843137	0.5147058823529411	0.5343137254901962	0.5392156862745099	0.5196078431372548	0.5147058823529412	0.5098039215686274	0.49509803921568624	0.553921568627451	0.5392156862745098	0.5343137254901961	0.4950980392156863	0.5098039215686275	0.553921568627451	0.4950980392156863	0.553921568627451	0.5	0.5441176470588236	0.5	0.5637254901960784	0.5098039215686274	0.5245098039215687	0.48039215686274506	0.5245098039215685	0.4754901960784314	0.5343137254901961	0.5245098039215687	0.49019607843137253	0.5098039215686274	0.5	0.4803921568627451	0.5	0.4901960784313726	0.48039215686274506	0.5294117647058824	0.5147058823529412	0.4852941176470588	0.49019607843137253	0.4950980392156863	0.47549019607843135	0.4607843137254902	0.4950980392156863	0.4852941176470588
700	0.49019607843137253	0.48039215686274506	0.5196078431372548	0.5245098039215687	0.48529411764705876	0.5147058823529412	0.5294117647058825	0.5	0.47058823529411764	0.5245098039215685	0.47549019607843135	0.5	0.5343137254901962	0.5392156862745098	0.5343137254901962	0.5245098039215688	0.5294117647058824	0.5686274509803921	0.5637254901960784	0.5392156862745098	0.5441176470588236	0.5343137254901961	0.5539215686274509	0.5098039215686274	0.5294117647058824	0.47549019607843135	0.4901960784313726	0.47058823529411764	0.5098039215686274	0.5441176470588236	0.5196078431372549	0.5245098039215687	0.5343137254901961	0.49019607843137253	0.5098039215686274	0.4901960784313726	0.4950980392156863	0.5196078431372549	0.5	0.4803921568627451	0.5049019607843137	0.5049019607843137	0.48039215686274506	0.5098039215686274	0.48039215686274506	0.5049019607843137	0.4754901960784314	0.5686274509803921	0.47058823529411764
710	0.5049019607843137	0.5686274509803921	0.5196078431372548	0.4901960784313726	0.5196078431372548	0.4901960784313726	0.5147058823529411	0.5441176470588236	0.5441176470588235	0.4803921568627451	0.5	0.5245098039215685	0.5392156862745098	0.5441176470588236	0.5343137254901961	0.5392156862745099	0.5392156862745099	0.5441176470588235	0.5441176470588236	0.5343137254901961	0.5196078431372548	0.5784313725490196	0.5735294117647058	0.5392156862745098	0.5686274509803921	0.553921568627451	0.5294117647058824	0.553921568627451	0.5294117647058825	0.5147058823529411	0.5294117647058822	0.5	0.5098039215686274	0.5049019607843137	0.5098039215686274	0.4950980392156863	0.5	0.49999999999999994	0.5098039215686274	0.4901960784313726	0.5098039215686274	0.49509803921568624	0.5098039215686274	0.5196078431372549	0.5	0.5147058823529411	0.5098039215686274	0.5392156862745099	0.5245098039215687
720	0.4852941176470589	0.4901960784313726	0.4754901960784314	0.5245098039215688	0.5049019607843137	0.5490196078431372	0.5049019607843137	0.5196078431372548	0.49509803921568624	0.5245098039215687	0.5098039215686274	0.5343137254901961	0.5245098039215685	0.5196078431372548	0.5245098039215687	0.5147058823529412	0.5735294117647058	0.5441176470588236	0.5392156862745098	0.5049019607843137	0.5098039215686274	0.5049019607843137	0.5686274509803921	0.5294117647058824	0.5588235294117647	0.5196078431372548	0.5147058823529411	0.5392156862745098	0.5588235294117647	0.46078431372549017	0.5490196078431373	0.4607843137254902	0.47549019607843135	0.5245098039215687	0.4558823529411764	0.4950980392156863	0.5392156862745099	0.5392156862745098	0.5147058823529411	0.49019607843137253	0.5196078431372548	0.5196078431372548	0.5049019607843137	0.45098039215686275	0.49019607843137253	0.5196078431372548	0.49019607843137253	0.5147058823529411	0.5049019607843137
730	0.5147058823529412	0.5098039215686274	0.5098039215686274	0.5343137254901961	0.5245098039215687	0.5049019607843137	0.5196078431372548	0.4950980392156863	0.5441176470588236	0.5245098039215687	0.5196078431372549	0.4950980392156863	0.5490196078431373	0.5490196078431373	0.5049019607843137	0.5147058823529411	0.5392156862745099	0.5294117647058824	0.5294117647058824	0.5784313725490196	0.5392156862745098	0.5245098039215687	0.47549019607843135	0.5686274509803921	0.5441176470588236	0.5294117647058822	0.5049019607843138	0.5343137254901962	0.5245098039215687	0.49509803921568624	0.5343137254901961	0.5245098039215685	0.5686274509803921	0.5294117647058825	0.49019607843137253	0.4803921568627451	0.5049019607843137	0.5	0.4754901960784314	0.4803921568627451	0.5049019607843137	0.5098039215686274	0.5196078431372548	0.4803921568627451	0.5441176470588235	0.47549019607843135	0.5343137254901961	0.5196078431372548	0.5147058823529411
740	0.4901960784313726	0.49019607843137253	0.5049019607843137	0.5049019607843137	0.49509803921568624	0.5196078431372548	0.5196078431372548	0.49999999999999994	0.5343137254901961	0.5637254901960784	0.5098039215686274	0.5098039215686274	0.4901960784313726	0.4901960784313725	0.5049019607843137	0.5147058823529411	0.5	0.5833333333333333	0.5098039215686274	0.5637254901960784	0.5147058823529411	0.5	0.5784313725490196	0.5245098039215685	0.5392156862745098	0.46568627450980393	0.5294117647058824	0.46078431372549017	0.5	0.5	0.5098039215686274	0.5245098039215687	0.5	0.47058823529411764	0.5245098039215687	0.4950980392156863	0.5196078431372548	0.5294117647058824	0.45588235294117646	0.5049019607843137	0.5392156862745098	0.48529411764705876	0.5294117647058822	0.5196078431372548	0.5245098039215687	0.5049019607843137	0.5245098039215687	0.48039215686274506	0.5196078431372548
750	0.4803921568627451	0.48529411764705876	0.49019607843137253	0.5343137254901961	0.5147058823529411	0.4852941176470588	0.4362745098039216	0.5049019607843137	0.5196078431372548	0.5588235294117647	0.5343137254901961	0.553921568627451	0.5392156862745098	0.5588235294117647	0.5147058823529411	0.5392156862745099	0.5343137254901961	0.5245098039215685	0.5490196078431373	0.5539215686274509	0.5441176470588236	0.5196078431372548	0.5686274509803921	0.5049019607843137	0.5441176470588236	0.5637254901960784	0.5049019607843137	0.5245098039215685	0.5196078431372548	0.5049019607843137	0.5049019607843137	0.48039215686274506	0.5049019607843137	0.5049019607843137	0.5245098039215685	0.5049019607843137	0.5245098039215685	0.5343137254901962	0.553921568627451	0.5098039215686274	0.4950980392156863	0.5196078431372549	0.5343137254901961	0.5098039215686274	0.5098039215686274	0.5588235294117647	0.5294117647058824	0.5196078431372549	0.5441176470588236
760	0.46568627450980393	0.5196078431372548	0.5049019607843137	0.4950980392156863	0.49019607843137253	0.49999999999999994	0.4950980392156863	0.5784313725490197	0.5245098039215685	0.5490196078431373	0.5343137254901961	0.5049019607843137	0.5147058823529411	0.48039215686274506	0.5	0.5147058823529411	0.49509803921568624	0.5686274509803921	0.553921568627451	0.5833333333333333	0.5392156862745099	0.5294117647058825	0.5686274509803921	0.5588235294117647	0.5637254901960784	0.49509803921568624	0.5490196078431373	0.4607843137254902	0.5147058823529411	0.5098039215686274	0.5784313725490196	0.5294117647058824	0.49019607843137253	0.5196078431372549	0.5196078431372548	0.4901960784313725	0.5343137254901961	0.5147058823529411	0.5196078431372548	0.4950980392156863	0.5196078431372548	0.5441176470588235	0.553921568627451	0.5686274509803921	0.4901960784313725	0.5	0.5441176470588236	0.5245098039215687	0.5098039215686274
770	0.4607843137254902	0.553921568627451	0.5392156862745099	0.45588235294117646	0.49019607843137253	0.5294117647058824	0.5343137254901962	0.5245098039215685	0.46568627450980393	0.5049019607843137	0.4901960784313726	0.5049019607843137	0.48529411764705876	0.5	0.48039215686274506	0.5245098039215685	0.5686274509803921	0.553921568627451	0.5392156862745099	0.5686274509803921	0.5	0.4803921568627451	0.5490196078431373	0.5294117647058824	0.5490196078431373	0.5245098039215687	0.4754901960784314	0.48529411764705876	0.47549019607843135	0.5147058823529411	0.5343137254901961	0.5392156862745098	0.5539215686274509	0.5147058823529411	0.4803921568627451	0.5098039215686274	0.5245098039215687	0.5196078431372549	0.5196078431372549	0.5147058823529411	0.5196078431372548	0.5490196078431373	0.5490196078431373	0.5245098039215687	0.5490196078431373	0.4950980392156863	0.5343137254901961	0.5294117647058824	0.5196078431372548
780	0.5245098039215685	0.49509803921568624	0.5147058823529411	0.4950980392156863	0.48039215686274506	0.49509803921568624	0.5196078431372548	0.5392156862745099	0.5049019607843137	0.5098039215686274	0.553921568627451	0.5196078431372549	0.5294117647058824	0.4901960784313725	0.5196078431372548	0.553921568627451	0.5588235294117647	0.553921568627451	0.5735294117647058	0.5392156862745098	0.553921568627451	0.5294117647058825	0.5196078431372549	0.5	0.5098039215686274	0.553921568627451	0.5	0.5294117647058824	0.5294117647058824	0.5392156862745098	0.5441176470588236	0.5049019607843137	0.5196078431372548	0.4950980392156863	0.534313725490196	0.5441176470588236	0.5343137254901961	0.5294117647058825	0.5245098039215687	0.5	0.5392156862745099	0.5196078431372548	0.5784313725490196	0.5392156862745099	0.5441176470588236	0.5588235294117647	0.5294117647058824	0.5049019607843137	0.5588235294117647
790	0.4950980392156863	0.4950980392156863	0.47058823529411764	0.48039215686274506	0.49509803921568624	0.5245098039215687	0.48039215686274506	0.5392156862745098	0.5294117647058824	0.5343137254901961	0.5294117647058824	0.5441176470588236	0.49019607843137253	0.5098039215686274	0.5490196078431373	0.5147058823529411	0.5784313725490196	0.5245098039215687	0.5245098039215687	0.5931372549019609	0.5833333333333334	0.5588235294117647	0.5441176470588236	0.5049019607843137	0.5735294117647058	0.5147058823529412	0.5098039215686274	0.5	0.49019607843137253	0.5343137254901962	0.5147058823529411	0.5588235294117647	0.5196078431372549	0.5196078431372548	0.5490196078431373	0.5637254901960784	0.5441176470588236	0.5049019607843137	0.4950980392156863	0.5588235294117647	0.4950980392156863	0.5196078431372548	0.5441176470588236	0.5294117647058822	0.5098039215686274	0.5588235294117647	0.5490196078431373	0.5392156862745098	0.4950980392156863
800	0.5	0.5098039215686274	0.4852941176470588	0.5	0.48039215686274517	0.5441176470588236	0.5049019607843137	0.5294117647058824	0.4901960784313726	0.49999999999999994	0.5196078431372548	0.48039215686274506	0.5490196078431373	0.4852941176470589	0.5196078431372548	0.553921568627451	0.5931372549019608	0.5490196078431373	0.5686274509803921	0.5735294117647058	0.5735294117647058	0.5882352941176471	0.5147058823529411	0.5343137254901962	0.5196078431372549	0.553921568627451	0.48039215686274517	0.49509803921568624	0.4852941176470588	0.5686274509803921	0.5245098039215687	0.5441176470588236	0.5196078431372548	0.5098039215686274	0.5196078431372549	0.5	0.5098039215686274	0.5343137254901961	0.5294117647058822	0.5441176470588236	0.5098039215686274	0.5147058823529411	0.5196078431372548	0.5147058823529411	0.5392156862745099	0.5882352941176471	0.5490196078431372	0.553921568627451	0.4950980392156863
810	0.47549019607843135	0.5049019607843137	0.5049019607843137	0.5098039215686274	0.5294117647058822	0.5490196078431373	0.5294117647058822	0.5392156862745099	0.4803921568627451	0.49999999999999994	0.5	0.5588235294117647	0.4950980392156863	0.5	0.5686274509803921	0.4950980392156863	0.5294117647058824	0.5735294117647058	0.5441176470588236	0.5441176470588235	0.5343137254901962	0.5196078431372548	0.5294117647058822	0.5637254901960784	0.5441176470588236	0.5343137254901961	0.5	0.5392156862745099	0.5294117647058824	0.5441176470588236	0.5686274509803921	0.5588235294117647	0.5882352941176471	0.5343137254901961	0.5294117647058824	0.5343137254901961	0.5294117647058822	0.5441176470588236	0.5343137254901961	0.5294117647058824	0.5343137254901961	0.5735294117647058	0.5588235294117647	0.573529411764706	0.5686274509803921	0.5049019607843137	0.5049019607843137	0.5343137254901961	0.5245098039215685
820	0.5049019607843137	0.4950980392156863	0.48039215686274506	0.5490196078431373	0.5049019607843137	0.45098039215686275	0.5147058823529411	0.5196078431372549	0.49999999999999994	0.5343137254901962	0.5147058823529411	0.5441176470588236	0.5686274509803921	0.5147058823529411	0.5637254901960784	0.5392156862745099	0.5735294117647058	0.5637254901960784	0.5245098039215685	0.5882352941176471	0.5784313725490196	0.5490196078431373	0.6176470588235294	0.588235294117647	0.5294117647058824	0.5294117647058825	0.5392156862745099	0.5245098039215685	0.5196078431372549	0.5343137254901962	0.5147058823529411	0.5392156862745099	0.5245098039215687	0.5	0.5588235294117647	0.5392156862745099	0.5147058823529411	0.5245098039215687	0.5	0.5490196078431373	0.5784313725490197	0.5294117647058824	0.5343137254901961	0.5343137254901962	0.5147058823529411	0.5098039215686274	0.5049019607843137	0.5343137254901962	0.5441176470588236
830	0.47549019607843135	0.49019607843137253	0.5196078431372549	0.4852941176470588	0.5343137254901961	0.49999999999999994	0.5147058823529412	0.5098039215686274	0.5245098039215687	0.5294117647058822	0.5196078431372548	0.553921568627451	0.5294117647058822	0.5147058823529411	0.5147058823529412	0.5490196078431372	0.534313725490196	0.5245098039215687	0.5441176470588236	0.5735294117647058	0.5637254901960784	0.5196078431372548	0.5784313725490196	0.5833333333333334	0.5392156862745099	0.5294117647058824	0.5196078431372548	0.5343137254901961	0.49019607843137253	0.5	0.5245098039215685	0.5049019607843137	0.5294117647058824	0.5441176470588236	0.5588235294117647	0.5637254901960784	0.5049019607843137	0.5343137254901961	0.49999999999999994	0.5588235294117647	0.5098039215686274	0.5392156862745099	0.5294117647058822	0.5343137254901962	0.5931372549019608	0.5637254901960784	0.5294117647058824	0.5147058823529411	0.5343137254901961
840	0.5294117647058825	0.5049019607843137	0.5098039215686274	0.48529411764705876	0.5245098039215685	0.5049019607843137	0.5343137254901961	0.5343137254901961	0.5196078431372548	0.5392156862745099	0.5196078431372549	0.5147058823529412	0.5294117647058824	0.5098039215686274	0.4852941176470588	0.5245098039215685	0.5588235294117647	0.5049019607843137	0.5098039215686274	0.5637254901960784	0.5686274509803921	0.5392156862745099	0.5686274509803921	0.5686274509803921	0.5833333333333333	0.4950980392156863	0.5490196078431373	0.5686274509803921	0.5637254901960784	0.5392156862745099	0.5196078431372549	0.4852941176470588	0.553921568627451	0.5147058823529411	0.5245098039215687	0.5441176470588236	0.5686274509803921	0.4950980392156863	0.5735294117647058	0.5637254901960784	0.5196078431372549	0.5392156862745098	0.553921568627451	0.553921568627451	0.5	0.5343137254901961	0.573529411764706	0.5441176470588235	0.5441176470588236
850	0.4754901960784314	0.47058823529411764	0.5	0.5147058823529411	0.5098039215686274	0.5	0.5147058823529411	0.4803921568627451	0.5049019607843137	0.5147058823529411	0.5392156862745098	0.5490196078431373	0.5098039215686274	0.5098039215686274	0.5392156862745099	0.5343137254901961	0.5784313725490197	0.5392156862745098	0.5931372549019608	0.5980392156862746	0.5490196078431373	0.5637254901960784	0.5343137254901962	0.5343137254901962	0.553921568627451	0.5980392156862746	0.6029411764705882	0.5490196078431373	0.5245098039215688	0.5490196078431373	0.5294117647058824	0.5441176470588236	0.5245098039215687	0.5098039215686274	0.5098039215686274	0.5392156862745098	0.4852941176470588	0.553921568627451	0.5294117647058822	0.5490196078431373	0.5343137254901962	0.4950980392156863	0.534313725490196	0.5196078431372549	0.5637254901960784	0.553921568627451	0.5490196078431373	0.5931372549019607	0.5686274509803921
860	0.4901960784313726	0.5	0.5049019607843137	0.5147058823529411	0.5147058823529412	0.49019607843137253	0.5	0.5147058823529411	0.5294117647058824	0.5	0.5294117647058824	0.5049019607843137	0.5147058823529411	0.5147058823529411	0.5588235294117647	0.5441176470588236	0.553921568627451	0.5490196078431373	0.5588235294117647	0.5784313725490197	0.5490196078431373	0.5882352941176471	0.5294117647058824	0.5637254901960784	0.5735294117647058	0.5588235294117647	0.5049019607843137	0.553921568627451	0.5	0.5245098039215687	0.5196078431372548	0.5147058823529411	0.5490196078431373	0.5	0.4950980392156863	0.5392156862745098	0.553921568627451	0.5441176470588236	0.5049019607843137	0.5098039215686274	0.5784313725490196	0.5490196078431373	0.5049019607843137	0.5637254901960784	0.5490196078431373	0.5294117647058822	0.553921568627451	0.5392156862745099	0.5637254901960784
870	0.5049019607843137	0.5	0.5049019607843137	0.49019607843137253	0.5196078431372548	0.4950980392156863	0.5441176470588236	0.5245098039215687	0.5147058823529412	0.5147058823529411	0.5490196078431373	0.5196078431372549	0.48039215686274506	0.5490196078431373	0.5490196078431373	0.5833333333333334	0.5441176470588235	0.5245098039215687	0.5882352941176471	0.5637254901960784	0.5343137254901962	0.5294117647058824	0.5637254901960784	0.5637254901960784	0.5049019607843137	0.5343137254901961	0.5	0.5637254901960784	0.5441176470588236	0.5441176470588236	0.5392156862745099	0.5294117647058824	0.5343137254901962	0.5	0.5392156862745099	0.5490196078431373	0.5784313725490196	0.5392156862745099	0.5294117647058824	0.5588235294117647	0.5049019607843137	0.5196078431372548	0.5294117647058824	0.534313725490196	0.5147058823529411	0.5294117647058822	0.553921568627451	0.5343137254901962	0.5098039215686274
880	0.5245098039215687	0.4950980392156862	0.573529411764706	0.5098039215686274	0.5441176470588236	0.5294117647058825	0.5343137254901962	0.5049019607843137	0.5147058823529411	0.5343137254901961	0.553921568627451	0.5343137254901961	0.5490196078431373	0.5637254901960784	0.5637254901960784	0.5343137254901962	0.5686274509803921	0.5343137254901961	0.5392156862745099	0.553921568627451	0.5294117647058824	0.5245098039215687	0.5980392156862746	0.553921568627451	0.5490196078431373	0.5637254901960784	0.5588235294117647	0.5637254901960784	0.5637254901960784	0.5245098039215685	0.5049019607843137	0.5147058823529412	0.5490196078431373	0.5833333333333333	0.5343137254901961	0.5245098039215685	0.5049019607843137	0.5490196078431373	0.5343137254901962	0.5049019607843137	0.5294117647058824	0.5343137254901962	0.49019607843137253	0.5343137254901961	0.5196078431372548	0.5245098039215687	0.5490196078431373	0.5588235294117647	0.5196078431372549
890	0.5098039215686275	0.5343137254901961	0.5098039215686274	0.5147058823529411	0.5196078431372548	0.5098039215686274	0.5	0.5392156862745099	0.5098039215686274	0.5343137254901961	0.5392156862745099	0.5049019607843137	0.5392156862745099	0.5294117647058824	0.5588235294117647	0.5637254901960784	0.5441176470588236	0.5392156862745098	0.5784313725490196	0.553921568627451	0.5735294117647058	0.5588235294117647	0.5637254901960784	0.5784313725490196	0.553921568627451	0.5441176470588236	0.5392156862745099	0.5441176470588236	0.5735294117647058	0.5686274509803921	0.5441176470588236	0.5343137254901961	0.5196078431372548	0.5441176470588235	0.5392156862745098	0.5049019607843137	0.5147058823529411	0.5098039215686274	0.5637254901960784	0.5196078431372548	0.5343137254901961	0.5392156862745098	0.5147058823529411	0.5343137254901961	0.5	0.5343137254901961	0.5686274509803921	0.5245098039215685	0.5686274509803921
900	0.5049019607843137	0.5147058823529411	0.47058823529411764	0.5098039215686274	0.5147058823529411	0.5490196078431372	0.49509803921568624	0.5098039215686274	0.5245098039215685	0.4901960784313726	0.5392156862745099	0.5147058823529411	0.49019607843137253	0.5049019607843137	0.5784313725490197	0.5931372549019607	0.5441176470588236	0.553921568627451	0.5735294117647058	0.5588235294117647	0.5686274509803921	0.588235294117647	0.534313725490196	0.5441176470588235	0.588235294117647	0.5882352941176471	0.5784313725490196	0.5490196078431373	0.5392156862745099	0.5441176470588235	0.5196078431372548	0.553921568627451	0.5294117647058824	0.5588235294117647	0.5490196078431373	0.553921568627451	0.5294117647058824	0.5343137254901962	0.5245098039215687	0.5343137254901961	0.5196078431372548	0.5049019607843137	0.5294117647058824	0.5441176470588236	0.5637254901960784	0.45098039215686275	0.5588235294117647	0.5049019607843137	0.5392156862745099
910	0.4950980392156863	0.5196078431372548	0.5588235294117647	0.5637254901960784	0.5343137254901962	0.5147058823529412	0.48039215686274517	0.5196078431372548	0.5343137254901961	0.5294117647058825	0.5343137254901961	0.5343137254901961	0.5392156862745099	0.5784313725490196	0.5637254901960784	0.5735294117647058	0.553921568627451	0.5980392156862744	0.5343137254901962	0.5490196078431373	0.5784313725490196	0.6176470588235294	0.5441176470588235	0.5882352941176471	0.553921568627451	0.5784313725490197	0.6029411764705883	0.5343137254901962	0.5392156862745099	0.5490196078431373	0.5343137254901962	0.5490196078431373	0.5833333333333333	0.5343137254901961	0.534313725490196	0.5196078431372548	0.5588235294117647	0.5441176470588234	0.5343137254901961	0.5049019607843137	0.5245098039215687	0.5098039215686274	0.5490196078431373	0.5490196078431373	0.5147058823529411	0.4852941176470588	0.5490196078431373	0.5686274509803921	0.48039215686274506
920	0.5588235294117647	0.5098039215686274	0.5	0.5049019607843137	0.5392156862745099	0.5196078431372548	0.5098039215686274	0.4950980392156863	0.5	0.5245098039215685	0.553921568627451	0.553921568627451	0.5490196078431373	0.5343137254901962	0.5490196078431373	0.588235294117647	0.5980392156862744	0.5343137254901961	0.5931372549019607	0.5490196078431372	0.607843137254902	0.5882352941176471	0.5637254901960784	0.5196078431372549	0.5245098039215685	0.588235294117647	0.5931372549019607	0.5490196078431373	0.553921568627451	0.5392156862745098	0.5392156862745099	0.5343137254901961	0.553921568627451	0.5637254901960784	0.5980392156862746	0.5392156862745099	0.5392156862745099	0.5588235294117647	0.5392156862745099	0.5245098039215688	0.5343137254901962	0.49509803921568624	0.5196078431372549	0.5245098039215687	0.5294117647058824	0.5098039215686274	0.5245098039215687	0.5686274509803921	0.5294117647058822
930	0.49509803921568624	0.5196078431372549	0.5294117647058824	0.5245098039215687	0.5343137254901961	0.4950980392156863	0.5343137254901962	0.5245098039215685	0.5196078431372548	0.47058823529411764	0.5294117647058824	0.5343137254901961	0.5343137254901961	0.5245098039215687	0.5588235294117647	0.573529411764706	0.6029411764705882	0.5392156862745098	0.6078431372549019	0.5392156862745098	0.573529411764706	0.5735294117647058	0.6029411764705882	0.5686274509803921	0.5343137254901962	0.5735294117647058	0.5784313725490196	0.5833333333333333	0.5637254901960784	0.5441176470588236	0.5392156862745098	0.5588235294117647	0.5588235294117647	0.5882352941176471	0.5441176470588235	0.5441176470588236	0.5049019607843137	0.5343137254901961	0.5588235294117647	0.5343137254901962	0.5	0.5196078431372549	0.5245098039215685	0.5294117647058824	0.5294117647058825	0.5196078431372549	0.5392156862745098	0.5441176470588235	0.5245098039215687
940	0.5098039215686274	0.5441176470588236	0.5294117647058824	0.5098039215686274	0.5147058823529411	0.4950980392156863	0.4950980392156863	0.5294117647058824	0.5	0.5049019607843137	0.5441176470588236	0.5588235294117647	0.4950980392156863	0.5196078431372548	0.5441176470588236	0.5392156862745098	0.5784313725490197	0.5686274509803921	0.5490196078431373	0.553921568627451	0.5931372549019607	0.5735294117647058	0.6029411764705882	0.5686274509803921	0.5588235294117647	0.5490196078431373	0.6274509803921569	0.5147058823529411	0.5931372549019608	0.5490196078431373	0.5392156862745098	0.5196078431372548	0.5882352941176471	0.5735294117647058	0.5588235294117647	0.5343137254901961	0.5098039215686274	0.5098039215686274	0.5294117647058824	0.5147058823529411	0.5049019607843137	0.5245098039215687	0.5343137254901962	0.553921568627451	0.49019607843137253	0.5392156862745098	0.5196078431372548	0.4950980392156863	0.5294117647058825
950	0.5392156862745098	0.5588235294117647	0.5196078431372549	0.5147058823529411	0.5245098039215685	0.5	0.5245098039215685	0.5343137254901962	0.5147058823529411	0.5	0.5441176470588236	0.5441176470588236	0.5196078431372548	0.5343137254901961	0.6176470588235294	0.5833333333333333	0.6029411764705881	0.553921568627451	0.5931372549019609	0.5931372549019608	0.5833333333333333	0.5931372549019607	0.5637254901960784	0.5931372549019607	0.6078431372549019	0.5490196078431373	0.5588235294117647	0.5294117647058825	0.6078431372549019	0.5833333333333333	0.5245098039215687	0.5441176470588236	0.5294117647058824	0.5784313725490196	0.5686274509803921	0.5343137254901962	0.5588235294117647	0.5147058823529411	0.5735294117647058	0.5098039215686274	0.5490196078431373	0.5441176470588236	0.5490196078431372	0.5	0.5147058823529411	0.5343137254901962	0.5	0.4803921568627451	0.5147058823529411
960	0.5	0.534313725490196	0.5196078431372549	0.5637254901960784	0.5588235294117647	0.5147058823529411	0.5294117647058825	0.5245098039215687	0.5196078431372548	0.553921568627451	0.553921568627451	0.5441176470588235	0.5686274509803922	0.5441176470588236	0.5931372549019609	0.6323529411764706	0.6323529411764706	0.5882352941176471	0.5637254901960784	0.5637254901960784	0.5931372549019607	0.5637254901960784	0.5833333333333333	0.5980392156862745	0.553921568627451	0.5392156862745098	0.607843137254902	0.5784313725490196	0.5441176470588236	0.5735294117647058	0.5735294117647058	0.5294117647058824	0.573529411764706	0.5245098039215687	0.5588235294117647	0.5049019607843137	0.5392156862745099	0.5686274509803921	0.5441176470588235	0.5490196078431373	0.5490196078431373	0.5735294117647058	0.5637254901960784	0.5147058823529411	0.4950980392156863	0.553921568627451	0.5490196078431373	0.47058823529411764	0.5343137254901962
970	0.5098039215686275	0.5098039215686274	0.5196078431372549	0.5245098039215685	0.5490196078431373	0.5294117647058824	0.5098039215686274	0.5294117647058824	0.5490196078431373	0.5343137254901961	0.5343137254901962	0.5686274509803921	0.5196078431372549	0.5343137254901962	0.5931372549019608	0.5392156862745099	0.573529411764706	0.5686274509803921	0.5098039215686274	0.5637254901960784	0.553921568627451	0.6323529411764706	0.5637254901960784	0.5392156862745099	0.6225490196078431	0.6274509803921569	0.5588235294117647	0.5637254901960784	0.5931372549019608	0.5490196078431373	0.5931372549019609	0.5343137254901961	0.5196078431372548	0.5294117647058825	0.5245098039215687	0.5098039215686274	0.5196078431372548	0.5637254901960784	0.553921568627451	0.49509803921568624	0.5245098039215685	0.5686274509803921	0.5343137254901961	0.5049019607843137	0.5784313725490196	0.5343137254901961	0.5343137254901961	0.5196078431372548	0.5343137254901961
980	0.5343137254901961	0.45588235294117646	0.5147058823529412	0.5637254901960784	0.5637254901960784	0.5245098039215685	0.5196078431372548	0.5490196078431373	0.5098039215686274	0.5833333333333333	0.5196078431372549	0.5637254901960784	0.5	0.5637254901960784	0.5833333333333333	0.5588235294117647	0.588235294117647	0.5784313725490197	0.5931372549019608	0.5637254901960784	0.5980392156862745	0.5931372549019608	0.5931372549019609	0.5980392156862745	0.6176470588235294	0.5833333333333333	0.5784313725490196	0.5490196078431372	0.5686274509803921	0.5931372549019608	0.5637254901960784	0.5392156862745098	0.6176470588235294	0.5343137254901961	0.5539215686274509	0.5686274509803921	0.5196078431372548	0.553921568627451	0.553921568627451	0.5343137254901961	0.5441176470588236	0.5343137254901961	0.5098039215686274	0.5343137254901962	0.4950980392156863	0.5098039215686274	0.534313725490196	0.5098039215686274	0.5441176470588236
990	0.5049019607843137	0.5147058823529411	0.5441176470588235	0.5147058823529411	0.5	0.5245098039215685	0.5147058823529411	0.553921568627451	0.5196078431372548	0.5147058823529411	0.5	0.5196078431372548	0.5637254901960784	0.5588235294117647	0.5686274509803921	0.5931372549019608	0.607843137254902	0.5490196078431373	0.5833333333333333	0.5931372549019608	0.6470588235294117	0.6372549019607843	0.6029411764705883	0.6225490196078431	0.5784313725490196	0.6127450980392157	0.5784313725490196	0.5735294117647058	0.607843137254902	0.553921568627451	0.5735294117647058	0.553921568627451	0.553921568627451	0.553921568627451	0.5245098039215687	0.5784313725490196	0.573529411764706	0.5490196078431373	0.4950980392156863	0.5784313725490196	0.5588235294117647	0.5294117647058825	0.5	0.553921568627451	0.5196078431372549	0.5588235294117647	0.5245098039215687	0.5	0.5441176470588236
1000	0.5196078431372548	0.5245098039215685	0.5294117647058825	0.5098039215686274	0.5	0.5588235294117647	0.553921568627451	0.5490196078431373	0.553921568627451	0.5441176470588235	0.5441176470588236	0.5392156862745099	0.5490196078431373	0.5735294117647058	0.5490196078431373	0.6127450980392156	0.6078431372549018	0.5686274509803921	0.5441176470588236	0.6225490196078431	0.6029411764705883	0.6323529411764707	0.5931372549019609	0.5735294117647058	0.6519607843137255	0.6176470588235294	0.5784313725490197	0.5735294117647058	0.588235294117647	0.5294117647058825	0.5784313725490196	0.5490196078431373	0.534313725490196	0.5392156862745099	0.5490196078431373	0.588235294117647	0.5637254901960784	0.5	0.5294117647058824	0.45098039215686275	0.5637254901960784	0.5245098039215687	0.5147058823529412	0.5441176470588235	0.5343137254901961	0.5392156862745099	0.4950980392156863	0.4852941176470589	0.5294117647058824
1010	0.5490196078431373	0.5147058823529411	0.5392156862745098	0.5098039215686274	0.553921568627451	0.5098039215686274	0.553921568627451	0.5294117647058824	0.5245098039215687	0.48529411764705876	0.5686274509803922	0.553921568627451	0.5735294117647058	0.5637254901960784	0.5833333333333333	0.5588235294117647	0.5735294117647058	0.5931372549019607	0.5784313725490196	0.6029411764705881	0.5539215686274509	0.6029411764705883	0.5686274509803921	0.588235294117647	0.6029411764705881	0.5147058823529411	0.5784313725490196	0.6470588235294119	0.5245098039215687	0.5931372549019608	0.5980392156862745	0.607843137254902	0.5294117647058824	0.553921568627451	0.4803921568627451	0.5441176470588236	0.5784313725490196	0.5539215686274509	0.5	0.5098039215686274	0.5245098039215685	0.4656862745098039	0.4754901960784314	0.5147058823529411	0.5196078431372548	0.5343137254901961	0.534313725490196	0.5294117647058824	0.5049019607843137
1020	0.5294117647058824	0.5392156862745099	0.5294117647058824	0.5245098039215687	0.5833333333333334	0.5735294117647058	0.5049019607843137	0.5	0.5637254901960784	0.5735294117647058	0.5294117647058824	0.5392156862745098	0.5588235294117647	0.5343137254901962	0.5784313725490197	0.5637254901960784	0.5784313725490196	0.5490196078431373	0.588235294117647	0.5931372549019608	0.607843137254902	0.5637254901960784	0.6176470588235293	0.5931372549019608	0.5833333333333333	0.5441176470588236	0.5392156862745099	0.5637254901960784	0.5196078431372548	0.6176470588235294	0.553921568627451	0.5588235294117647	0.5343137254901961	0.553921568627451	0.5245098039215685	0.5588235294117647	0.5784313725490197	0.5392156862745099	0.5588235294117647	0.4754901960784314	0.5	0.5	0.46568627450980393	0.5049019607843137	0.4803921568627451	0.5	0.5098039215686274	0.5098039215686274	0.5784313725490196
1030	0.5098039215686274	0.5049019607843137	0.5245098039215687	0.5147058823529411	0.5049019607843137	0.5392156862745099	0.5147058823529412	0.5294117647058824	0.5245098039215685	0.5490196078431373	0.5392156862745098	0.5147058823529411	0.5637254901960784	0.607843137254902	0.5637254901960784	0.5784313725490196	0.5392156862745098	0.5931372549019607	0.5245098039215687	0.5245098039215687	0.5980392156862745	0.5882352941176471	0.6127450980392157	0.5343137254901961	0.607843137254902	0.5490196078431373	0.5784313725490196	0.5833333333333333	0.5735294117647058	0.607843137254902	0.6029411764705883	0.5588235294117647	0.5588235294117647	0.5196078431372549	0.5	0.553921568627451	0.46078431372549017	0.5196078431372548	0.5343137254901961	0.5245098039215687	0.534313725490196	0.5490196078431373	0.5049019607843137	0.5	0.5490196078431373	0.5049019607843137	0.5	0.5	0.5637254901960784
1040	0.5196078431372549	0.5147058823529411	0.5245098039215687	0.5196078431372549	0.5490196078431373	0.4950980392156863	0.5490196078431373	0.5294117647058825	0.5294117647058824	0.5343137254901961	0.5245098039215687	0.5784313725490197	0.5588235294117647	0.5588235294117647	0.5735294117647058	0.5980392156862746	0.6029411764705883	0.553921568627451	0.5980392156862745	0.5490196078431373	0.588235294117647	0.5343137254901962	0.6127450980392157	0.6176470588235294	0.5931372549019607	0.5735294117647058	0.553921568627451	0.5490196078431373	0.5833333333333334	0.553921568627451	0.5588235294117647	0.588235294117647	0.5784313725490196	0.5686274509803921	0.5147058823529411	0.5392156862745099	0.5294117647058825	0.5588235294117647	0.5588235294117647	0.4362745098039216	0.5196078431372549	0.5245098039215685	0.5098039215686274	0.4558823529411765	0.446078431372549	0.4607843137254902	0.5490196078431373	0.5294117647058822	0.5147058823529411
1050	0.5	0.5	0.4901960784313726	0.5196078431372548	0.5343137254901962	0.553921568627451	0.5735294117647058	0.5196078431372549	0.5	0.5294117647058824	0.5735294117647058	0.553921568627451	0.5637254901960784	0.5588235294117647	0.5490196078431373	0.5490196078431373	0.5637254901960784	0.5784313725490196	0.6176470588235294	0.6127450980392157	0.5784313725490196	0.5686274509803921	0.5833333333333333	0.5196078431372548	0.573529411764706	0.5735294117647058	0.5637254901960784	0.6127450980392157	0.5686274509803921	0.5637254901960784	0.5245098039215687	0.5686274509803921	0.5441176470588236	0.49019607843137253	0.5343137254901961	0.5588235294117647	0.5588235294117647	0.4852941176470588	0.5245098039215687	0.48529411764705876	0.4607843137254902	0.5392156862745098	0.5098039215686275	0.5343137254901962	0.5294117647058824	0.5049019607843137	0.5294117647058824	0.4950980392156863	0.4950980392156863
1060	0.4803921568627451	0.5147058823529411	0.5	0.47549019607843135	0.47058823529411764	0.5294117647058824	0.5392156862745099	0.553921568627451	0.5343137254901962	0.5147058823529411	0.5098039215686274	0.4950980392156863	0.5441176470588236	0.5637254901960784	0.5735294117647058	0.553921568627451	0.6029411764705883	0.5980392156862745	0.553921568627451	0.5588235294117647	0.6127450980392157	0.5588235294117647	0.5931372549019608	0.6029411764705882	0.553921568627451	0.5735294117647058	0.553921568627451	0.5588235294117647	0.5392156862745099	0.553921568627451	0.5294117647058825	0.5490196078431373	0.5588235294117647	0.5784313725490196	0.5833333333333333	0.5588235294117647	0.5294117647058824	0.5245098039215687	0.5049019607843137	0.5637254901960784	0.5588235294117647	0.47549019607843135	0.46568627450980393	0.47058823529411764	0.5392156862745099	0.44607843137254904	0.5049019607843137	0.5245098039215687	0.48529411764705876
1070	0.5490196078431373	0.49019607843137253	0.5637254901960784	0.49509803921568624	0.5049019607843137	0.5098039215686274	0.5147058823529411	0.5392156862745099	0.5049019607843137	0.5098039215686274	0.5196078431372548	0.5392156862745099	0.5784313725490197	0.5490196078431373	0.5441176470588236	0.5441176470588236	0.5931372549019609	0.5735294117647058	0.5833333333333334	0.553921568627451	0.5392156862745099	0.5931372549019608	0.5441176470588236	0.5784313725490196	0.5294117647058822	0.5735294117647058	0.5392156862745099	0.5735294117647058	0.5588235294117647	0.5245098039215685	0.5343137254901962	0.5147058823529411	0.5588235294117647	0.4950980392156863	0.5392156862745099	0.5588235294117647	0.5245098039215685	0.4852941176470588	0.5392156862745099	0.4803921568627451	0.5196078431372548	0.5049019607843137	0.45588235294117646	0.5049019607843137	0.5294117647058824	0.5049019607843137	0.5392156862745098	0.48039215686274506	0.5147058823529411
1080	0.5	0.5637254901960784	0.5588235294117647	0.5294117647058822	0.5686274509803921	0.5	0.4950980392156863	0.5294117647058824	0.4901960784313726	0.47549019607843135	0.5294117647058824	0.5049019607843137	0.5392156862745098	0.5392156862745098	0.5343137254901961	0.5833333333333333	0.5686274509803921	0.5392156862745099	0.5980392156862746	0.5735294117647058	0.5343137254901962	0.5637254901960784	0.5735294117647058	0.5833333333333334	0.5784313725490196	0.5490196078431373	0.5441176470588235	0.5490196078431373	0.5294117647058824	0.5735294117647058	0.5294117647058822	0.5343137254901962	0.5294117647058824	0.5392156862745099	0.5147058823529411	0.5392156862745099	0.5245098039215687	0.4950980392156863	0.46568627450980393	0.5441176470588236	0.48039215686274506	0.46568627450980393	0.5	0.5147058823529412	0.48529411764705876	0.5294117647058825	0.5147058823529411	0.5490196078431373	0.4950980392156863
1090	0.5196078431372548	0.5245098039215687	0.5098039215686275	0.4950980392156863	0.5294117647058822	0.5294117647058825	0.5490196078431373	0.5147058823529411	0.5196078431372548	0.5098039215686274	0.5294117647058824	0.5490196078431373	0.5245098039215687	0.5245098039215687	0.5686274509803921	0.5735294117647058	0.5637254901960784	0.5637254901960784	0.5686274509803921	0.5784313725490196	0.5343137254901962	0.5637254901960784	0.5	0.5686274509803921	0.5784313725490196	0.5735294117647058	0.5392156862745099	0.5490196078431373	0.5490196078431373	0.5343137254901961	0.5637254901960784	0.5490196078431373	0.5245098039215685	0.5588235294117647	0.5686274509803921	0.47058823529411764	0.5343137254901961	0.5392156862745098	0.5196078431372548	0.5441176470588236	0.47549019607843135	0.5	0.5196078431372548	0.5049019607843137	0.49019607843137253	0.5147058823529411	0.5049019607843137	0.5343137254901962	0.4901960784313726
1100	0.5588235294117647	0.48039215686274506	0.5343137254901961	0.5686274509803921	0.5098039215686274	0.5	0.5	0.5147058823529411	0.5392156862745099	0.5147058823529412	0.5294117647058825	0.5441176470588236	0.5098039215686274	0.5637254901960784	0.5882352941176471	0.5490196078431373	0.5686274509803921	0.5735294117647058	0.553921568627451	0.5735294117647058	0.5833333333333333	0.5686274509803921	0.5784313725490197	0.5882352941176472	0.5343137254901961	0.49509803921568624	0.5637254901960784	0.5588235294117647	0.5490196078431373	0.5980392156862745	0.5098039215686275	0.553921568627451	0.5833333333333333	0.5882352941176471	0.5	0.5392156862745098	0.49509803921568624	0.5147058823529411	0.5343137254901961	0.47549019607843135	0.5	0.5147058823529411	0.45588235294117646	0.49509803921568624	0.5	0.4754901960784314	0.49019607843137253	0.4607843137254902	0.5049019607843137
1110	0.5049019607843137	0.4950980392156863	0.5392156862745099	0.5294117647058822	0.5049019607843137	0.4852941176470588	0.5196078431372549	0.5441176470588236	0.5441176470588236	0.5490196078431373	0.5147058823529411	0.5343137254901961	0.5735294117647058	0.5392156862745098	0.553921568627451	0.553921568627451	0.5294117647058824	0.5784313725490196	0.5833333333333333	0.6274509803921569	0.5	0.5637254901960784	0.553921568627451	0.5686274509803921	0.5588235294117647	0.6176470588235294	0.5784313725490196	0.5588235294117647	0.5637254901960784	0.5588235294117647	0.553921568627451	0.534313725490196	0.553921568627451	0.5294117647058824	0.5147058823529411	0.5294117647058824	0.5147058823529411	0.5196078431372548	0.47549019607843135	0.46568627450980393	0.5147058823529411	0.5049019607843137	0.5049019607843137	0.46568627450980393	0.4901960784313726	0.4852941176470588	0.47058823529411764	0.5	0.5196078431372549
1120	0.5147058823529411	0.5147058823529411	0.4803921568627451	0.5049019607843137	0.5392156862745099	0.5	0.5147058823529412	0.5343137254901961	0.5441176470588236	0.5098039215686274	0.49019607843137253	0.5049019607843137	0.5343137254901962	0.4901960784313726	0.5686274509803921	0.5931372549019607	0.5441176470588235	0.5686274509803921	0.5784313725490197	0.5882352941176471	0.5833333333333334	0.5735294117647058	0.5784313725490196	0.6029411764705882	0.588235294117647	0.5833333333333333	0.588235294117647	0.5392156862745098	0.5490196078431373	0.553921568627451	0.5686274509803921	0.5980392156862745	0.5343137254901962	0.5245098039215685	0.5245098039215685	0.5343137254901962	0.5196078431372548	0.5098039215686275	0.46568627450980393	0.4803921568627451	0.4950980392156863	0.4803921568627451	0.4607843137254901	0.5392156862745099	0.5147058823529412	0.5049019607843137	0.45098039215686275	0.5049019607843137	0.5
1130	0.4950980392156863	0.5049019607843137	0.5343137254901961	0.5098039215686274	0.47058823529411764	0.5049019607843137	0.5392156862745098	0.5392156862745099	0.5	0.5441176470588236	0.553921568627451	0.4950980392156863	0.5294117647058824	0.5196078431372548	0.553921568627451	0.5490196078431373	0.5931372549019608	0.5637254901960784	0.5980392156862745	0.6029411764705882	0.5588235294117647	0.6078431372549019	0.5833333333333333	0.573529411764706	0.5196078431372548	0.5931372549019609	0.5686274509803921	0.6029411764705882	0.5	0.5392156862745099	0.553921568627451	0.5686274509803921	0.5441176470588236	0.5833333333333334	0.5441176470588236	0.5196078431372548	0.5147058823529411	0.5147058823529411	0.48529411764705876	0.5147058823529411	0.47058823529411764	0.4950980392156863	0.49019607843137253	0.4901960784313726	0.5245098039215685	0.47549019607843135	0.5049019607843137	0.47058823529411764	0.446078431372549
1140	0.4901960784313726	0.5490196078431373	0.5392156862745098	0.5245098039215685	0.4950980392156862	0.48039215686274506	0.5196078431372548	0.5343137254901961	0.5147058823529411	0.5343137254901961	0.5343137254901961	0.5441176470588235	0.5588235294117647	0.5441176470588236	0.553921568627451	0.5441176470588236	0.5980392156862744	0.5833333333333333	0.5490196078431373	0.5784313725490196	0.5490196078431373	0.5588235294117647	0.5931372549019608	0.5490196078431373	0.5637254901960784	0.588235294117647	0.5490196078431373	0.5343137254901961	0.5735294117647058	0.5490196078431372	0.5735294117647058	0.5294117647058824	0.5686274509803921	0.5343137254901961	0.5343137254901961	0.5147058823529411	0.5294117647058824	0.5098039215686274	0.4754901960784314	0.42156862745098034	0.46078431372549017	0.47058823529411764	0.5196078431372549	0.5245098039215687	0.4852941176470588	0.5049019607843137	0.4852941176470589	0.5294117647058824	0.4558823529411765
1150	0.4852941176470588	0.5049019607843137	0.5245098039215687	0.5	0.5343137254901961	0.5294117647058825	0.5392156862745099	0.5147058823529411	0.5147058823529411	0.5196078431372549	0.4950980392156863	0.5049019607843137	0.5147058823529411	0.5392156862745099	0.5343137254901962	0.5441176470588236	0.6127450980392157	0.5294117647058824	0.5686274509803921	0.588235294117647	0.5686274509803921	0.5833333333333334	0.5882352941176471	0.6225490196078431	0.5931372549019609	0.607843137254902	0.5882352941176471	0.5833333333333334	0.5490196078431373	0.5735294117647058	0.5490196078431373	0.5637254901960784	0.5343137254901961	0.4950980392156863	0.5245098039215687	0.46568627450980393	0.49509803921568635	0.5098039215686274	0.4950980392156863	0.4362745098039216	0.47058823529411764	0.4852941176470588	0.4803921568627451	0.47058823529411764	0.45098039215686275	0.5147058823529411	0.46568627450980393	0.4852941176470588	0.5049019607843137
1160	0.5147058823529412	0.4852941176470589	0.5147058823529411	0.5196078431372548	0.49019607843137253	0.5588235294117647	0.5147058823529411	0.5147058823529411	0.5147058823529411	0.5490196078431373	0.5245098039215687	0.5245098039215687	0.49999999999999994	0.5784313725490196	0.5245098039215687	0.5637254901960784	0.5686274509803921	0.5245098039215687	0.5637254901960784	0.6225490196078431	0.5539215686274509	0.5735294117647058	0.6225490196078431	0.553921568627451	0.6176470588235294	0.5294117647058824	0.5637254901960784	0.5196078431372549	0.5392156862745099	0.553921568627451	0.5686274509803921	0.5588235294117647	0.5196078431372549	0.5490196078431373	0.5245098039215685	0.5049019607843137	0.5	0.48039215686274506	0.4264705882352941	0.47058823529411764	0.4558823529411764	0.4558823529411765	0.45588235294117646	0.4362745098039216	0.47549019607843135	0.5294117647058824	0.5049019607843137	0.5049019607843137	0.4362745098039216
1170	0.49999999999999994	0.5441176470588235	0.5392156862745099	0.4558823529411765	0.5343137254901961	0.5637254901960784	0.5294117647058825	0.5686274509803921	0.5343137254901962	0.5343137254901962	0.5294117647058824	0.5294117647058824	0.5147058823529411	0.5686274509803921	0.5833333333333333	0.5588235294117647	0.5931372549019607	0.5833333333333333	0.5931372549019607	0.553921568627451	0.6323529411764706	0.5833333333333334	0.5980392156862745	0.5686274509803921	0.6176470588235294	0.5637254901960784	0.5833333333333334	0.5490196078431373	0.5098039215686274	0.49509803921568624	0.5343137254901962	0.4950980392156863	0.5049019607843137	0.5098039215686274	0.5	0.5049019607843137	0.4607843137254902	0.46568627450980393	0.42647058823529405	0.4852941176470588	0.4852941176470588	0.4901960784313726	0.4411764705882353	0.46568627450980393	0.47058823529411764	0.4852941176470588	0.4264705882352941	0.46568627450980393	0.5049019607843137
1180	0.5294117647058824	0.4901960784313726	0.5147058823529411	0.5098039215686274	0.49019607843137253	0.5343137254901961	0.5294117647058824	0.5343137254901962	0.5343137254901961	0.4705882352941177	0.5343137254901961	0.5049019607843137	0.6127450980392157	0.5882352941176472	0.607843137254902	0.5588235294117647	0.553921568627451	0.5294117647058824	0.5833333333333334	0.5882352941176471	0.6127450980392157	0.5735294117647058	0.5784313725490196	0.5441176470588236	0.5637254901960784	0.5588235294117647	0.5833333333333333	0.5294117647058824	0.5441176470588236	0.5098039215686274	0.5392156862745098	0.5049019607843137	0.5196078431372549	0.5098039215686274	0.5245098039215685	0.4656862745098039	0.4901960784313726	0.5098039215686274	0.4852941176470588	0.49019607843137253	0.47058823529411764	0.44117647058823534	0.4509803921568627	0.5098039215686274	0.5	0.4362745098039216	0.4558823529411764	0.4901960784313725	0.4852941176470588
1190	0.4950980392156863	0.49999999999999994	0.5343137254901962	0.5147058823529412	0.5735294117647058	0.5196078431372549	0.4950980392156863	0.5196078431372548	0.5343137254901961	0.4901960784313726	0.5392156862745099	0.5441176470588236	0.5196078431372548	0.5245098039215685	0.5490196078431373	0.5637254901960784	0.5392156862745098	0.553921568627451	0.6274509803921569	0.6323529411764706	0.5490196078431373	0.5980392156862744	0.5882352941176471	0.588235294117647	0.5882352941176471	0.5931372549019608	0.5882352941176471	0.5490196078431373	0.5392156862745099	0.588235294117647	0.5147058823529411	0.5490196078431373	0.5735294117647058	0.5294117647058824	0.47549019607843135	0.5245098039215687	0.5098039215686274	0.4656862745098039	0.446078431372549	0.49999999999999994	0.46078431372549017	0.446078431372549	0.45098039215686275	0.47549019607843135	0.4362745098039216	0.46568627450980393	0.446078431372549	0.47058823529411764	0.45098039215686275
1200	0.48039215686274506	0.5343137254901962	0.5441176470588235	0.534313725490196	0.5490196078431372	0.5245098039215687	0.5833333333333334	0.5245098039215687	0.5196078431372549	0.4901960784313725	0.5343137254901962	0.553921568627451	0.5686274509803921	0.553921568627451	0.5882352941176471	0.5343137254901962	0.5833333333333334	0.5735294117647058	0.5686274509803921	0.588235294117647	0.5833333333333333	0.573529411764706	0.6029411764705883	0.5588235294117647	0.5490196078431373	0.5539215686274509	0.5343137254901961	0.5490196078431373	0.5392156862745099	0.5343137254901961	0.5245098039215685	0.5196078431372548	0.5	0.5245098039215687	0.5147058823529411	0.4950980392156863	0.4901960784313726	0.47058823529411764	0.49019607843137253	0.5049019607843137	0.47058823529411764	0.4901960784313726	0.44607843137254904	0.4509803921568628	0.4803921568627451	0.46078431372549017	0.45588235294117646	0.43137254901960786	0.46568627450980393
1210	0.49019607843137253	0.5245098039215687	0.5294117647058822	0.5343137254901961	0.5343137254901961	0.5588235294117647	0.5294117647058824	0.5	0.5490196078431373	0.4901960784313725	0.5049019607843137	0.5882352941176471	0.5686274509803921	0.5735294117647058	0.5392156862745098	0.5490196078431373	0.573529411764706	0.5441176470588236	0.5637254901960784	0.588235294117647	0.5588235294117647	0.5686274509803921	0.5980392156862746	0.6078431372549019	0.5490196078431373	0.5637254901960784	0.5294117647058824	0.5588235294117647	0.5833333333333334	0.5588235294117647	0.5294117647058825	0.5343137254901962	0.5392156862745099	0.5147058823529411	0.5049019607843137	0.5245098039215687	0.5049019607843137	0.4607843137254902	0.465686274509804	0.5245098039215685	0.4509803921568628	0.46568627450980393	0.4705882352941177	0.42156862745098045	0.4607843137254902	0.5196078431372548	0.4852941176470588	0.47058823529411764	0.46568627450980393
1220	0.5490196078431373	0.5	0.5049019607843137	0.5294117647058825	0.5	0.5196078431372548	0.4950980392156863	0.5686274509803921	0.5245098039215685	0.4558823529411765	0.5294117647058824	0.553921568627451	0.5196078431372549	0.5588235294117647	0.5392156862745099	0.5196078431372548	0.588235294117647	0.5686274509803921	0.5882352941176471	0.5686274509803921	0.5343137254901961	0.5882352941176471	0.5588235294117647	0.5343137254901961	0.5588235294117647	0.5931372549019608	0.5392156862745098	0.5637254901960784	0.5294117647058824	0.5049019607843137	0.5441176470588235	0.5392156862745099	0.5245098039215685	0.553921568627451	0.5196078431372548	0.4558823529411765	0.4950980392156863	0.48039215686274506	0.48039215686274506	0.4754901960784314	0.4852941176470588	0.5196078431372549	0.4852941176470588	0.5196078431372548	0.5294117647058822	0.4950980392156863	0.47058823529411764	0.47549019607843135	0.47058823529411764
1230	0.5	0.5490196078431373	0.5098039215686274	0.5343137254901962	0.5392156862745098	0.5098039215686274	0.5	0.5294117647058824	0.5098039215686274	0.5245098039215685	0.4852941176470588	0.5392156862745098	0.5588235294117647	0.5343137254901962	0.5441176470588236	0.5343137254901961	0.5294117647058822	0.553921568627451	0.5735294117647058	0.5245098039215687	0.553921568627451	0.5637254901960784	0.5931372549019608	0.5392156862745099	0.5441176470588236	0.5637254901960784	0.5441176470588236	0.5441176470588236	0.5588235294117647	0.5784313725490196	0.5098039215686275	0.5294117647058824	0.5196078431372548	0.5196078431372549	0.5196078431372548	0.5245098039215687	0.5049019607843137	0.5	0.5098039215686274	0.47549019607843135	0.46568627450980393	0.48529411764705876	0.4509803921568627	0.4754901960784314	0.5	0.48039215686274506	0.5	0.4803921568627451	0.4950980392156863
1240	0.5196078431372549	0.5098039215686274	0.5	0.5392156862745098	0.5098039215686274	0.5637254901960784	0.4558823529411765	0.49999999999999994	0.5049019607843137	0.5245098039215687	0.5441176470588236	0.5147058823529411	0.5294117647058824	0.5049019607843137	0.5588235294117647	0.5686274509803921	0.5294117647058825	0.5294117647058824	0.6029411764705883	0.5588235294117647	0.5980392156862745	0.5294117647058824	0.553921568627451	0.5784313725490196	0.5686274509803921	0.5735294117647058	0.573529411764706	0.5490196078431373	0.5	0.5490196078431373	0.5588235294117647	0.5245098039215687	0.5147058823529411	0.4950980392156863	0.5	0.49509803921568624	0.5098039215686274	0.5245098039215685	0.5098039215686274	0.4607843137254902	0.5	0.46078431372549017	0.4803921568627451	0.48529411764705876	0.47549019607843135	0.47058823529411764	0.4803921568627451	0.48039215686274506	0.5294117647058822
1250	0.49019607843137253	0.49509803921568624	0.5490196078431373	0.5196078431372549	0.4558823529411764	0.5343137254901961	0.46568627450980393	0.5588235294117647	0.5441176470588235	0.607843137254902	0.5392156862745098	0.5588235294117647	0.5343137254901961	0.5147058823529411	0.553921568627451	0.5637254901960784	0.5637254901960784	0.5588235294117647	0.5833333333333333	0.5784313725490196	0.5392156862745098	0.5784313725490197	0.5294117647058824	0.553921568627451	0.5588235294117647	0.5833333333333334	0.5392156862745099	0.553921568627451	0.5343137254901961	0.5196078431372548	0.553921568627451	0.5098039215686274	0.5147058823529411	0.46568627450980393	0.5	0.5441176470588235	0.4754901960784314	0.5	0.5049019607843137	0.5049019607843137	0.4362745098039216	0.4509803921568627	0.5098039215686274	0.46568627450980393	0.5196078431372549	0.4852941176470589	0.5049019607843137	0.4803921568627451	0.5098039215686274
1260	0.5441176470588235	0.5343137254901962	0.4901960784313726	0.5147058823529411	0.5147058823529411	0.5441176470588236	0.5343137254901961	0.5343137254901961	0.5098039215686274	0.5343137254901962	0.5147058823529412	0.5588235294117647	0.5294117647058824	0.4950980392156863	0.5441176470588236	0.5637254901960784	0.5147058823529411	0.5686274509803921	0.5637254901960784	0.5294117647058825	0.5588235294117647	0.5588235294117647	0.5441176470588236	0.5490196078431372	0.5196078431372548	0.5637254901960784	0.5931372549019607	0.5637254901960784	0.5735294117647058	0.5098039215686274	0.5294117647058822	0.5588235294117647	0.5049019607843137	0.446078431372549	0.5049019607843137	0.5294117647058824	0.49509803921568624	0.4852941176470589	0.4950980392156863	0.47058823529411764	0.4852941176470588	0.47058823529411764	0.5098039215686274	0.46568627450980393	0.5049019607843137	0.4852941176470589	0.446078431372549	0.4803921568627451	0.49019607843137253
1270	0.4803921568627451	0.49019607843137253	0.4803921568627451	0.4656862745098039	0.5098039215686274	0.5	0.4803921568627451	0.5490196078431373	0.5343137254901961	0.5392156862745099	0.5294117647058824	0.5490196078431373	0.5441176470588236	0.5147058823529411	0.5441176470588236	0.5637254901960784	0.5490196078431373	0.5686274509803921	0.5441176470588236	0.5294117647058824	0.553921568627451	0.5833333333333334	0.5588235294117647	0.5784313725490196	0.5441176470588236	0.5490196078431373	0.5637254901960784	0.5294117647058825	0.5245098039215685	0.5245098039215685	0.5	0.5294117647058825	0.5147058823529411	0.553921568627451	0.5245098039215687	0.5294117647058822	0.47058823529411764	0.48039215686274506	0.47058823529411764	0.42647058823529416	0.5	0.4950980392156863	0.5245098039215687	0.48039215686274506	0.4705882352941177	0.4950980392156863	0.4803921568627451	0.5049019607843137	0.5049019607843137
1280	0.5098039215686274	0.5098039215686274	0.5343137254901962	0.4852941176470589	0.5098039215686274	0.553921568627451	0.5098039215686274	0.5343137254901961	0.5147058823529411	0.5343137254901962	0.5735294117647058	0.5245098039215685	0.5441176470588236	0.5392156862745098	0.5294117647058822	0.5490196078431373	0.5490196078431373	0.6127450980392157	0.5637254901960784	0.5588235294117647	0.5490196078431373	0.5588235294117647	0.5490196078431373	0.5588235294117647	0.5735294117647058	0.5196078431372548	0.553921568627451	0.5245098039215687	0.5441176470588236	0.5343137254901962	0.4950980392156863	0.5637254901960784	0.5343137254901962	0.4852941176470588	0.49509803921568635	0.48529411764705876	0.4852941176470589	0.5392156862745099	0.5098039215686274	0.4509803921568628	0.5049019607843137	0.4607843137254902	0.48039215686274517	0.4558823529411765	0.49509803921568624	0.4950980392156863	0.47058823529411764	0.47058823529411764	0.4803921568627451
1290	0.47549019607843135	0.5245098039215687	0.47549019607843135	0.4852941176470588	0.5	0.5196078431372549	0.4950980392156863	0.5147058823529411	0.5392156862745099	0.5196078431372549	0.5392156862745099	0.5784313725490196	0.5343137254901961	0.5441176470588236	0.5294117647058824	0.5392156862745099	0.5588235294117647	0.5588235294117647	0.5392156862745098	0.5294117647058824	0.5441176470588236	0.5392156862745099	0.5392156862745099	0.5392156862745099	0.5490196078431373	0.5343137254901961	0.5147058823529411	0.5490196078431373	0.573529411764706	0.5098039215686274	0.5245098039215685	0.5098039215686274	0.5098039215686274	0.5294117647058825	0.46568627450980393	0.4558823529411765	0.5	0.5	0.49509803921568635	0.4607843137254902	0.4901960784313726	0.48039215686274506	0.43137254901960786	0.4754901960784314	0.4901960784313726	0.5049019607843137	0.47549019607843135	0.5	0.4803921568627451
1300	0.46078431372549017	0.5098039215686274	0.5098039215686274	0.5	0.5196078431372549	0.5147058823529411	0.5490196078431373	0.5	0.5294117647058822	0.5490196078431373	0.5490196078431372	0.5490196078431373	0.5490196078431373	0.5343137254901961	0.5490196078431373	0.5490196078431373	0.5686274509803921	0.5441176470588236	0.5441176470588236	0.5686274509803921	0.553921568627451	0.5490196078431372	0.5735294117647058	0.534313725490196	0.5392156862745099	0.534313725490196	0.5196078431372548	0.5098039215686274	0.5392156862745099	0.553921568627451	0.5294117647058824	0.5098039215686274	0.4901960784313726	0.5490196078431373	0.5	0.4950980392156863	0.5	0.5049019607843137	0.47058823529411764	0.5343137254901961	0.4901960784313726	0.45588235294117646	0.4950980392156863	0.446078431372549	0.48039215686274506	0.48039215686274506	0.4950980392156863	0.446078431372549	0.4509803921568628
1310	0.446078431372549	0.4705882352941177	0.49509803921568624	0.5245098039215685	0.5	0.5098039215686274	0.5049019607843137	0.5196078431372549	0.4901960784313726	0.5	0.5441176470588236	0.5490196078431373	0.5490196078431373	0.6078431372549019	0.49509803921568624	0.5245098039215687	0.5490196078431373	0.5245098039215687	0.5245098039215687	0.5441176470588236	0.5245098039215687	0.5686274509803921	0.5196078431372549	0.5343137254901962	0.5490196078431373	0.5637254901960784	0.573529411764706	0.5686274509803921	0.5392156862745099	0.553921568627451	0.5245098039215687	0.5147058823529411	0.5343137254901961	0.5147058823529412	0.5294117647058824	0.5196078431372549	0.5147058823529411	0.4852941176470588	0.4950980392156863	0.5343137254901961	0.4950980392156863	0.46568627450980393	0.49509803921568624	0.5	0.5049019607843137	0.43627450980392163	0.49509803921568624	0.48039215686274506	0.5196078431372548
1320	0.46568627450980393	0.5294117647058824	0.5049019607843137	0.5343137254901961	0.5	0.5196078431372548	0.5	0.5098039215686274	0.5441176470588236	0.5392156862745099	0.5098039215686274	0.5098039215686274	0.5098039215686274	0.5147058823529411	0.5490196078431373	0.5833333333333334	0.5686274509803921	0.5588235294117647	0.5049019607843137	0.5	0.5735294117647058	0.5441176470588236	0.553921568627451	0.5392156862745099	0.5147058823529411	0.5441176470588236	0.5196078431372548	0.553921568627451	0.5245098039215687	0.5637254901960784	0.5490196078431373	0.5441176470588236	0.4950980392156863	0.47549019607843135	0.5196078431372548	0.5147058823529411	0.5	0.5245098039215685	0.5098039215686274	0.48039215686274506	0.49019607843137253	0.5	0.5098039215686274	0.49509803921568624	0.5049019607843137	0.4901960784313726	0.47549019607843135	0.47058823529411764	0.47058823529411764
1330	0.46568627450980393	0.5245098039215685	0.46568627450980393	0.5049019607843137	0.4705882352941177	0.49019607843137253	0.5147058823529411	0.5	0.5294117647058824	0.5098039215686274	0.4950980392156863	0.5098039215686275	0.5392156862745099	0.5049019607843137	0.5784313725490196	0.5196078431372549	0.553921568627451	0.5147058823529412	0.5441176470588236	0.5784313725490196	0.5735294117647058	0.553921568627451	0.5343137254901962	0.5735294117647058	0.5637254901960784	0.5294117647058824	0.553921568627451	0.5294117647058822	0.5196078431372549	0.5	0.48529411764705876	0.5441176470588236	0.5441176470588236	0.5490196078431373	0.5147058823529412	0.5441176470588236	0.5294117647058824	0.5245098039215687	0.4754901960784314	0.5	0.4950980392156863	0.48039215686274506	0.5	0.49509803921568624	0.47058823529411764	0.5294117647058824	0.5147058823529411	0.47058823529411764	0.4950980392156863
1340	0.4509803921568627	0.47058823529411764	0.4901960784313726	0.46568627450980393	0.4558823529411764	0.5049019607843137	0.5098039215686274	0.5049019607843137	0.5343137254901962	0.5343137254901962	0.5588235294117647	0.5490196078431372	0.5245098039215685	0.5245098039215687	0.5392156862745097	0.5588235294117647	0.5490196078431373	0.5441176470588236	0.5588235294117647	0.5441176470588236	0.5392156862745099	0.5196078431372549	0.5392156862745099	0.5588235294117647	0.5294117647058824	0.5392156862745099	0.5245098039215685	0.5343137254901961	0.5588235294117647	0.5098039215686274	0.5294117647058824	0.5392156862745099	0.5686274509803921	0.5049019607843137	0.5	0.5588235294117647	0.5294117647058824	0.5343137254901962	0.5098039215686275	0.4901960784313726	0.4950980392156863	0.5049019607843137	0.48039215686274506	0.5147058823529411	0.4901960784313726	0.47058823529411764	0.48039215686274506	0.5588235294117647	0.49019607843137253
1350	0.47058823529411764	0.5294117647058824	0.4852941176470588	0.48039215686274506	0.47058823529411764	0.5196078431372549	0.4852941176470588	0.47058823529411764	0.5098039215686275	0.5392156862745099	0.5196078431372548	0.5049019607843137	0.5441176470588235	0.5196078431372548	0.5931372549019607	0.5245098039215685	0.5196078431372549	0.5490196078431373	0.5245098039215685	0.553921568627451	0.5637254901960784	0.553921568627451	0.5833333333333333	0.5294117647058822	0.5294117647058824	0.5686274509803921	0.5441176470588236	0.5735294117647058	0.553921568627451	0.5588235294117647	0.5343137254901961	0.553921568627451	0.5392156862745099	0.5	0.5196078431372548	0.5196078431372548	0.5294117647058824	0.49509803921568624	0.5049019607843137	0.4901960784313726	0.5049019607843137	0.5049019607843137	0.5	0.4852941176470588	0.5147058823529411	0.47549019607843135	0.5	0.4803921568627451	0.5
1360	0.46568627450980393	0.4803921568627451	0.47058823529411764	0.5245098039215685	0.4901960784313726	0.5049019607843137	0.5441176470588236	0.49509803921568624	0.5245098039215687	0.4901960784313726	0.5343137254901961	0.5196078431372548	0.5637254901960784	0.5147058823529411	0.5196078431372548	0.5147058823529412	0.5441176470588235	0.5196078431372549	0.5392156862745099	0.5245098039215687	0.5735294117647058	0.553921568627451	0.5490196078431373	0.5343137254901962	0.5392156862745099	0.5441176470588236	0.5392156862745099	0.5882352941176471	0.5490196078431373	0.5441176470588236	0.5441176470588236	0.5294117647058824	0.5490196078431373	0.5245098039215687	0.5588235294117647	0.5490196078431373	0.5441176470588236	0.5098039215686274	0.49019607843137253	0.5049019607843137	0.4901960784313726	0.43627450980392163	0.5294117647058824	0.46078431372549017	0.49509803921568624	0.5098039215686274	0.48039215686274506	0.49509803921568635	0.5049019607843137
1370	0.46078431372549017	0.47549019607843135	0.4754901960784314	0.5245098039215687	0.5147058823529411	0.5098039215686274	0.5098039215686274	0.553921568627451	0.5098039215686274	0.47058823529411764	0.5245098039215685	0.5441176470588236	0.5637254901960784	0.4852941176470588	0.5196078431372548	0.5588235294117647	0.5245098039215688	0.5196078431372548	0.5588235294117647	0.5784313725490197	0.553921568627451	0.5343137254901962	0.5490196078431373	0.5441176470588236	0.553921568627451	0.5441176470588236	0.5490196078431373	0.5147058823529411	0.5441176470588236	0.5098039215686274	0.5490196078431373	0.5441176470588236	0.5441176470588236	0.4852941176470588	0.534313725490196	0.5196078431372548	0.5049019607843137	0.4901960784313725	0.4901960784313726	0.49019607843137253	0.5	0.5245098039215687	0.5294117647058822	0.4852941176470588	0.4950980392156863	0.49019607843137253	0.5196078431372549	0.47549019607843135	0.4901960784313726
1380	0.4803921568627451	0.49509803921568624	0.4901960784313726	0.4411764705882353	0.5196078431372548	0.45588235294117646	0.5147058823529412	0.49019607843137253	0.5	0.553921568627451	0.4901960784313726	0.5049019607843137	0.5098039215686275	0.5294117647058824	0.5	0.5294117647058822	0.5196078431372548	0.5392156862745099	0.49019607843137253	0.5392156862745099	0.5637254901960784	0.5588235294117647	0.5098039215686274	0.5343137254901961	0.5294117647058824	0.5931372549019609	0.5392156862745098	0.5343137254901961	0.5245098039215687	0.5098039215686274	0.5441176470588236	0.5294117647058825	0.5196078431372549	0.5343137254901961	0.553921568627451	0.5147058823529411	0.5196078431372549	0.4901960784313726	0.4901960784313725	0.5	0.5098039215686274	0.5049019607843137	0.5	0.4901960784313726	0.48039215686274506	0.49509803921568624	0.4901960784313726	0.48039215686274506	0.47549019607843135
1390	0.4901960784313725	0.534313725490196	0.46078431372549017	0.5	0.4950980392156863	0.5098039215686274	0.5245098039215685	0.5245098039215685	0.49509803921568624	0.5392156862745098	0.49019607843137253	0.5392156862745098	0.5196078431372549	0.5588235294117647	0.5147058823529411	0.573529411764706	0.5196078431372548	0.5147058823529412	0.5637254901960784	0.5441176470588236	0.5196078431372549	0.5196078431372549	0.5294117647058824	0.5441176470588235	0.553921568627451	0.5490196078431373	0.5	0.5245098039215685	0.5196078431372549	0.5147058823529412	0.5392156862745098	0.5147058823529411	0.5392156862745099	0.5441176470588236	0.5049019607843137	0.5294117647058825	0.5441176470588235	0.48039215686274506	0.5049019607843137	0.5098039215686274	0.5	0.4509803921568628	0.5	0.4852941176470588	0.4950980392156863	0.5049019607843137	0.5196078431372549	0.5049019607843137	0.4901960784313725
1400	0.47058823529411764	0.5	0.4901960784313726	0.5343137254901961	0.4852941176470588	0.48039215686274506	0.5196078431372549	0.5196078431372549	0.5049019607843137	0.4950980392156863	0.5098039215686274	0.5343137254901961	0.5784313725490197	0.5392156862745099	0.5343137254901962	0.5588235294117647	0.5588235294117647	0.5049019607843137	0.5245098039215685	0.4950980392156863	0.5294117647058824	0.5245098039215687	0.5392156862745098	0.5392156862745099	0.5392156862745099	0.5245098039215687	0.5	0.553921568627451	0.5098039215686274	0.5588235294117647	0.5196078431372549	0.4901960784313726	0.5294117647058824	0.553921568627451	0.5049019607843137	0.48039215686274506	0.5098039215686274	0.5147058823529411	0.5392156862745099	0.4754901960784314	0.48529411764705876	0.49999999999999994	0.4852941176470588	0.49509803921568624	0.4754901960784314	0.4950980392156863	0.5196078431372549	0.5245098039215687	0.4950980392156863
1410	0.4852941176470588	0.5147058823529411	0.47058823529411764	0.5196078431372549	0.4558823529411765	0.4901960784313726	0.5049019607843137	0.5147058823529411	0.5392156862745099	0.5441176470588236	0.5196078431372548	0.5392156862745099	0.5196078431372548	0.5147058823529411	0.5049019607843137	0.5	0.5147058823529411	0.5245098039215687	0.5588235294117647	0.5294117647058824	0.5098039215686275	0.5392156862745098	0.5392156862745098	0.5147058823529412	0.5588235294117647	0.5245098039215687	0.5147058823529411	0.5686274509803921	0.5637254901960784	0.553921568627451	0.553921568627451	0.5049019607843137	0.4852941176470588	0.5343137254901961	0.5196078431372549	0.5196078431372548	0.4852941176470588	0.5147058823529411	0.49019607843137253	0.5098039215686274	0.4754901960784314	0.4950980392156863	0.5	0.47549019607843135	0.46568627450980393	0.46078431372549017	0.5098039215686275	0.5196078431372548	0.48039215686274506
1420	0.5049019607843137	0.4901960784313726	0.5147058823529411	0.5147058823529411	0.4852941176470589	0.5343137254901962	0.5343137254901961	0.5245098039215685	0.5245098039215685	0.5147058823529411	0.5196078431372548	0.5294117647058822	0.5147058823529411	0.5147058823529412	0.5343137254901962	0.5049019607843137	0.5637254901960784	0.5245098039215685	0.4950980392156863	0.5196078431372548	0.5637254901960784	0.5392156862745098	0.48039215686274517	0.5735294117647058	0.5343137254901961	0.5637254901960784	0.5441176470588236	0.5294117647058822	0.5490196078431373	0.5245098039215685	0.5147058823529411	0.5392156862745098	0.5098039215686274	0.5	0.49019607843137253	0.4950980392156863	0.5147058823529411	0.5490196078431373	0.49509803921568624	0.5245098039215687	0.49509803921568624	0.5049019607843137	0.5196078431372548	0.4803921568627451	0.49019607843137253	0.4852941176470589	0.4852941176470589	0.46568627450980393	0.47549019607843135
1430	0.5049019607843137	0.5049019607843137	0.5098039215686274	0.4901960784313726	0.4901960784313726	0.5098039215686274	0.5049019607843137	0.5441176470588236	0.5245098039215687	0.5392156862745098	0.5490196078431372	0.5049019607843137	0.5490196078431373	0.5392156862745099	0.5343137254901962	0.5196078431372549	0.553921568627451	0.5196078431372549	0.5049019607843137	0.5294117647058825	0.5441176470588235	0.573529411764706	0.5196078431372549	0.5588235294117647	0.5441176470588235	0.5392156862745099	0.553921568627451	0.5735294117647058	0.5098039215686274	0.5245098039215687	0.553921568627451	0.5343137254901961	0.49509803921568624	0.5098039215686274	0.5098039215686274	0.5147058823529411	0.5147058823529411	0.4852941176470588	0.4901960784313726	0.5245098039215685	0.4901960784313726	0.4901960784313726	0.5098039215686274	0.4852941176470588	0.46568627450980393	0.5147058823529412	0.47058823529411764	0.5441176470588236	0.4852941176470588
1440	0.5098039215686274	0.5098039215686274	0.5343137254901961	0.4852941176470588	0.5196078431372549	0.5294117647058824	0.5098039215686274	0.5294117647058824	0.5245098039215687	0.5	0.47058823529411764	0.5196078431372548	0.5294117647058824	0.553921568627451	0.5588235294117647	0.5343137254901961	0.5686274509803921	0.5147058823529411	0.5637254901960784	0.5686274509803921	0.5833333333333334	0.5343137254901961	0.5637254901960784	0.5147058823529411	0.5441176470588236	0.5637254901960784	0.553921568627451	0.5	0.5588235294117647	0.5343137254901961	0.5049019607843137	0.5049019607843137	0.5098039215686274	0.5196078431372548	0.5441176470588235	0.5294117647058822	0.5294117647058824	0.49999999999999994	0.5147058823529411	0.5245098039215688	0.4852941176470588	0.5098039215686274	0.47549019607843135	0.5	0.48039215686274506	0.49999999999999994	0.5147058823529411	0.4950980392156863	0.4754901960784314
1450	0.49509803921568624	0.5147058823529411	0.5294117647058824	0.4901960784313726	0.5196078431372548	0.49509803921568624	0.4950980392156863	0.5490196078431373	0.5196078431372548	0.48529411764705876	0.5245098039215687	0.5343137254901961	0.5686274509803922	0.5294117647058824	0.4901960784313726	0.5196078431372548	0.5441176470588236	0.5196078431372549	0.5343137254901961	0.5490196078431373	0.5588235294117647	0.5343137254901962	0.5784313725490196	0.5	0.5784313725490197	0.5098039215686274	0.5392156862745098	0.5343137254901962	0.5392156862745099	0.5147058823529411	0.5196078431372549	0.5392156862745099	0.5245098039215687	0.5392156862745099	0.4901960784313726	0.47549019607843135	0.5098039215686274	0.5147058823529411	0.46568627450980393	0.5245098039215687	0.5147058823529411	0.5049019607843137	0.5196078431372549	0.5343137254901962	0.5049019607843137	0.5098039215686274	0.47549019607843135	0.47058823529411764	0.4852941176470589
1460	0.5	0.48529411764705876	0.5147058823529411	0.5098039215686274	0.5147058823529411	0.5196078431372548	0.5294117647058824	0.5147058823529411	0.5098039215686274	0.5441176470588236	0.49019607843137253	0.5294117647058825	0.5343137254901961	0.5294117647058824	0.5147058823529411	0.5392156862745099	0.5490196078431373	0.5588235294117647	0.5588235294117647	0.5392156862745098	0.5441176470588236	0.5196078431372548	0.5735294117647058	0.5098039215686274	0.5490196078431373	0.5343137254901962	0.5441176470588236	0.49509803921568624	0.5196078431372548	0.5147058823529412	0.5245098039215687	0.4852941176470589	0.5049019607843137	0.5441176470588236	0.5147058823529411	0.5343137254901961	0.5098039215686274	0.5196078431372548	0.5196078431372548	0.4950980392156863	0.4950980392156863	0.4901960784313725	0.5245098039215685	0.5147058823529412	0.5049019607843137	0.4558823529411765	0.5	0.5	0.4950980392156863
1470	0.5392156862745099	0.5245098039215685	0.5196078431372548	0.5294117647058824	0.5196078431372548	0.5049019607843137	0.5245098039215687	0.553921568627451	0.5147058823529412	0.5147058823529411	0.49019607843137253	0.5147058823529411	0.553921568627451	0.5196078431372548	0.5392156862745099	0.553921568627451	0.5	0.5294117647058824	0.6127450980392157	0.5686274509803921	0.6029411764705881	0.5490196078431373	0.5441176470588236	0.5392156862745099	0.5343137254901962	0.5245098039215685	0.5637254901960784	0.5441176470588235	0.4901960784313726	0.5049019607843137	0.5196078431372548	0.5049019607843137	0.5098039215686274	0.4950980392156863	0.5588235294117647	0.5294117647058824	0.5245098039215687	0.4852941176470589	0.5147058823529411	0.4950980392156863	0.5049019607843137	0.5098039215686274	0.4901960784313726	0.5	0.49019607843137253	0.5098039215686275	0.5343137254901961	0.4803921568627451	0.4852941176470588
1480	0.5245098039215687	0.5098039215686274	0.5147058823529411	0.5147058823529411	0.5441176470588236	0.5	0.5196078431372548	0.553921568627451	0.5392156862745098	0.5245098039215685	0.5294117647058824	0.5441176470588236	0.5735294117647058	0.553921568627451	0.5245098039215687	0.5637254901960784	0.5784313725490197	0.5147058823529412	0.5441176470588235	0.553921568627451	0.5343137254901961	0.5686274509803921	0.5490196078431373	0.5441176470588236	0.5294117647058822	0.5196078431372548	0.5588235294117647	0.5147058823529411	0.5490196078431373	0.5147058823529411	0.5245098039215687	0.5049019607843137	0.5049019607843137	0.5245098039215685	0.5	0.5294117647058825	0.4901960784313726	0.4852941176470588	0.49019607843137253	0.5196078431372548	0.5196078431372549	0.4852941176470588	0.4852941176470588	0.49019607843137253	0.5	0.4852941176470588	0.5147058823529411	0.5196078431372548	0.4852941176470589
1490	0.5392156862745099	0.5588235294117647	0.5392156862745099	0.5147058823529412	0.5392156862745099	0.5490196078431373	0.5686274509803921	0.5686274509803921	0.5490196078431373	0.5098039215686274	0.5294117647058824	0.5686274509803921	0.553921568627451	0.5294117647058825	0.6029411764705883	0.553921568627451	0.5588235294117647	0.5147058823529411	0.5392156862745098	0.6176470588235294	0.5637254901960784	0.553921568627451	0.5490196078431373	0.553921568627451	0.5245098039215685	0.5049019607843137	0.5294117647058824	0.5147058823529411	0.5343137254901961	0.5294117647058822	0.5098039215686274	0.5098039215686275	0.4950980392156863	0.5294117647058822	0.5049019607843137	0.5343137254901962	0.5343137254901962	0.5	0.5	0.5049019607843137	0.49509803921568624	0.49999999999999994	0.5	0.47058823529411764	0.48039215686274517	0.5098039215686274	0.49019607843137253	0.49999999999999994	0.5441176470588236
1500	0.5294117647058824	0.5147058823529411	0.5294117647058822	0.5294117647058824	0.5098039215686274	0.5392156862745099	0.5490196078431373	0.5	0.5392156862745099	0.5441176470588236	0.5735294117647058	0.5588235294117647	0.553921568627451	0.5441176470588236	0.5490196078431373	0.5490196078431373	0.5588235294117647	0.5490196078431373	0.5686274509803921	0.553921568627451	0.5392156862745098	0.5735294117647058	0.553921568627451	0.5490196078431373	0.5147058823529412	0.5245098039215685	0.5490196078431373	0.5441176470588236	0.5294117647058824	0.5343137254901961	0.5490196078431373	0.553921568627451	0.5	0.4950980392156863	0.5196078431372548	0.5196078431372549	0.5147058823529411	0.4803921568627451	0.5049019607843137	0.5098039215686274	0.49509803921568624	0.5196078431372548	0.4901960784313726	0.47058823529411764	0.49509803921568624	0.5245098039215685	0.5245098039215687	0.5245098039215687	0.5098039215686274
1510	0.5392156862745099	0.5343137254901961	0.5294117647058822	0.5245098039215687	0.5392156862745099	0.5490196078431373	0.5588235294117647	0.5441176470588236	0.5441176470588235	0.588235294117647	0.5147058823529411	0.5735294117647058	0.5392156862745098	0.5392156862745099	0.5343137254901962	0.5784313725490196	0.5833333333333333	0.553921568627451	0.5686274509803921	0.5833333333333333	0.5686274509803921	0.5490196078431373	0.553921568627451	0.5833333333333333	0.5637254901960784	0.5245098039215685	0.5392156862745099	0.5294117647058822	0.553921568627451	0.553921568627451	0.5490196078431373	0.5686274509803921	0.5294117647058824	0.5490196078431373	0.5147058823529411	0.4803921568627451	0.47549019607843135	0.5245098039215687	0.5196078431372548	0.5	0.5098039215686274	0.4852941176470588	0.48039215686274506	0.4950980392156863	0.5049019607843137	0.5245098039215685	0.5343137254901961	0.4901960784313726	0.5
1520	0.5784313725490196	0.5490196078431373	0.5490196078431373	0.5392156862745098	0.5490196078431373	0.5392156862745099	0.5392156862745098	0.5686274509803921	0.5784313725490196	0.5392156862745099	0.5441176470588235	0.553921568627451	0.5980392156862744	0.5588235294117647	0.5980392156862745	0.5931372549019607	0.5637254901960784	0.5490196078431373	0.6127450980392157	0.5588235294117647	0.5441176470588235	0.607843137254902	0.5490196078431373	0.5392156862745099	0.5784313725490196	0.5490196078431373	0.5441176470588236	0.5294117647058824	0.5049019607843137	0.5245098039215685	0.5147058823529411	0.5392156862745098	0.5343137254901962	0.5098039215686274	0.5	0.5588235294117647	0.5196078431372549	0.5098039215686274	0.5245098039215685	0.5098039215686275	0.5	0.5294117647058824	0.5245098039215685	0.5049019607843137	0.47549019607843135	0.5147058823529412	0.5049019607843137	0.5196078431372549	0.4950980392156863
1530	0.5245098039215687	0.553921568627451	0.5	0.5294117647058824	0.5441176470588236	0.5441176470588236	0.5637254901960784	0.553921568627451	0.553921568627451	0.5588235294117647	0.5931372549019608	0.5686274509803921	0.553921568627451	0.5637254901960784	0.5588235294117647	0.5686274509803921	0.5833333333333334	0.5784313725490196	0.6274509803921569	0.6127450980392157	0.553921568627451	0.5098039215686274	0.5539215686274509	0.5637254901960784	0.5196078431372548	0.5784313725490196	0.5686274509803921	0.5343137254901962	0.5196078431372549	0.5441176470588236	0.5294117647058825	0.5588235294117647	0.5	0.5147058823529411	0.5049019607843137	0.5147058823529411	0.5049019607843137	0.4901960784313725	0.5441176470588236	0.47549019607843135	0.5049019607843137	0.5	0.5147058823529412	0.5049019607843137	0.5098039215686274	0.5049019607843137	0.5196078431372548	0.5098039215686274	0.5049019607843137
1540	0.5245098039215685	0.5490196078431373	0.5686274509803921	0.5392156862745099	0.5784313725490196	0.5196078431372548	0.5049019607843137	0.553921568627451	0.5686274509803921	0.5441176470588236	0.5784313725490196	0.5	0.5490196078431372	0.5784313725490196	0.607843137254902	0.5490196078431373	0.6127450980392157	0.5833333333333333	0.5637254901960784	0.5931372549019608	0.5833333333333334	0.5637254901960784	0.5637254901960784	0.5490196078431373	0.5784313725490197	0.5098039215686274	0.5147058823529411	0.5637254901960784	0.5392156862745099	0.5245098039215687	0.5490196078431373	0.5098039215686274	0.5441176470588236	0.48039215686274517	0.5049019607843137	0.5098039215686274	0.5147058823529411	0.5196078431372549	0.5049019607843137	0.5147058823529411	0.5098039215686274	0.4950980392156863	0.4950980392156863	0.5049019607843137	0.49019607843137253	0.49019607843137253	0.5098039215686274	0.5	0.4754901960784314
1550	0.5147058823529411	0.5147058823529411	0.5294117647058824	0.5588235294117647	0.5147058823529411	0.5539215686274509	0.5098039215686274	0.5735294117647058	0.553921568627451	0.5147058823529411	0.5931372549019608	0.5588235294117647	0.5735294117647058	0.5392156862745098	0.5980392156862745	0.5833333333333334	0.6029411764705882	0.5784313725490197	0.5490196078431373	0.6029411764705881	0.5931372549019609	0.5294117647058824	0.5294117647058824	0.5735294117647058	0.588235294117647	0.553921568627451	0.553921568627451	0.553921568627451	0.5196078431372548	0.5196078431372549	0.5588235294117647	0.49019607843137253	0.5588235294117647	0.5098039215686274	0.5	0.5147058823529412	0.48529411764705876	0.48039215686274517	0.5196078431372549	0.4901960784313726	0.5147058823529411	0.5098039215686274	0.47549019607843135	0.4901960784313726	0.49019607843137253	0.48529411764705876	0.4803921568627451	0.5049019607843137	0.5245098039215685
1560	0.5343137254901961	0.5245098039215687	0.5343137254901961	0.553921568627451	0.5588235294117647	0.5490196078431373	0.5980392156862745	0.5637254901960784	0.5392156862745099	0.553921568627451	0.6127450980392157	0.5686274509803921	0.5686274509803921	0.5490196078431372	0.5833333333333333	0.5784313725490196	0.5588235294117647	0.5931372549019607	0.5784313725490196	0.5980392156862745	0.5784313725490196	0.5833333333333334	0.5735294117647058	0.5245098039215687	0.5784313725490196	0.5833333333333333	0.553921568627451	0.5735294117647058	0.5245098039215687	0.5147058823529411	0.5147058823529411	0.5343137254901962	0.553921568627451	0.5147058823529411	0.5441176470588235	0.4950980392156863	0.5147058823529411	0.5343137254901962	0.5196078431372548	0.5294117647058822	0.4901960784313726	0.5490196078431373	0.5196078431372548	0.47549019607843135	0.5049019607843137	0.5343137254901962	0.5441176470588235	0.5147058823529411	0.5098039215686274
1570	0.5392156862745098	0.5196078431372548	0.5882352941176471	0.5931372549019608	0.5588235294117647	0.5392156862745098	0.5049019607843137	0.5833333333333333	0.553921568627451	0.5784313725490196	0.5294117647058825	0.5637254901960784	0.588235294117647	0.6029411764705883	0.6127450980392157	0.5833333333333333	0.5833333333333333	0.5588235294117647	0.6029411764705883	0.5980392156862746	0.553921568627451	0.588235294117647	0.5588235294117647	0.5637254901960783	0.6029411764705883	0.5245098039215687	0.5392156862745099	0.5441176470588236	0.5637254901960784	0.5833333333333333	0.5490196078431373	0.48039215686274506	0.5490196078431373	0.553921568627451	0.49509803921568624	0.5147058823529411	0.5294117647058824	0.553921568627451	0.5049019607843137	0.5098039215686274	0.5098039215686274	0.47058823529411764	0.5049019607843137	0.5294117647058822	0.4950980392156863	0.5196078431372549	0.5	0.5196078431372549	0.5049019607843137
1580	0.5490196078431373	0.5	0.5343137254901961	0.5147058823529411	0.5343137254901961	0.5735294117647058	0.5637254901960784	0.5441176470588236	0.5392156862745098	0.5784313725490196	0.588235294117647	0.5735294117647058	0.5637254901960784	0.6127450980392157	0.6029411764705882	0.5833333333333333	0.5833333333333333	0.5931372549019608	0.5637254901960784	0.6176470588235294	0.5833333333333334	0.553921568627451	0.5637254901960784	0.5735294117647058	0.5490196078431373	0.5588235294117647	0.5343137254901961	0.5343137254901962	0.5392156862745098	0.5196078431372549	0.5343137254901962	0.5147058823529411	0.49509803921568624	0.5098039215686275	0.5588235294117647	0.5441176470588236	0.5196078431372548	0.5147058823529411	0.5343137254901961	0.5392156862745099	0.553921568627451	0.4950980392156863	0.48039215686274506	0.5294117647058824	0.5637254901960784	0.5147058823529411	0.5245098039215687	0.5490196078431373	0.5147058823529412
1590	0.5245098039215685	0.5	0.5833333333333334	0.5490196078431373	0.5490196078431373	0.5980392156862744	0.5686274509803921	0.5931372549019608	0.5686274509803921	0.5343137254901961	0.5490196078431373	0.5882352941176471	0.5784313725490197	0.5931372549019608	0.5441176470588236	0.5931372549019608	0.6078431372549019	0.5980392156862745	0.6176470588235294	0.5588235294117647	0.553921568627451	0.5490196078431373	0.5833333333333334	0.5980392156862745	0.5735294117647058	0.588235294117647	0.5441176470588235	0.553921568627451	0.5343137254901961	0.5686274509803921	0.5637254901960784	0.5441176470588236	0.5196078431372549	0.5441176470588236	0.5294117647058824	0.5588235294117647	0.4852941176470588	0.5	0.5343137254901962	0.5490196078431373	0.5294117647058824	0.5245098039215687	0.5196078431372548	0.5196078431372548	0.5294117647058824	0.5392156862745099	0.5490196078431373	0.5196078431372549	0.5098039215686274
1600	0.4950980392156863	0.5490196078431373	0.5490196078431373	0.5392156862745098	0.553921568627451	0.5441176470588236	0.5588235294117647	0.5588235294117647	0.5392156862745099	0.5686274509803921	0.588235294117647	0.6176470588235294	0.5490196078431373	0.5735294117647058	0.5686274509803921	0.5441176470588236	0.607843137254902	0.5833333333333333	0.553921568627451	0.6127450980392157	0.5882352941176471	0.5686274509803921	0.5441176470588236	0.5735294117647058	0.5833333333333334	0.5882352941176471	0.5588235294117647	0.5294117647058822	0.5637254901960784	0.5686274509803921	0.49019607843137253	0.5245098039215685	0.5147058823529411	0.5294117647058824	0.5392156862745099	0.5294117647058822	0.553921568627451	0.5343137254901962	0.5294117647058824	0.5147058823529411	0.4950980392156863	0.5637254901960784	0.5490196078431373	0.5245098039215687	0.5343137254901961	0.5294117647058822	0.553921568627451	0.5588235294117647	0.5490196078431373
1610	0.5196078431372548	0.5098039215686274	0.5147058823529411	0.5196078431372548	0.5441176470588235	0.6127450980392157	0.5147058823529411	0.5784313725490196	0.553921568627451	0.5735294117647058	0.5392156862745098	0.5637254901960784	0.5833333333333334	0.5637254901960784	0.607843137254902	0.5637254901960784	0.5588235294117647	0.5735294117647058	0.6029411764705883	0.5980392156862746	0.5392156862745098	0.5931372549019608	0.5490196078431373	0.5637254901960784	0.5784313725490196	0.5196078431372548	0.5735294117647058	0.5490196078431373	0.5931372549019607	0.5833333333333334	0.5539215686274509	0.5245098039215687	0.5490196078431372	0.5784313725490196	0.5343137254901961	0.553921568627451	0.5490196078431373	0.5686274509803921	0.553921568627451	0.5343137254901962	0.4852941176470588	0.4950980392156863	0.5049019607843137	0.5147058823529411	0.5147058823529411	0.5294117647058822	0.5294117647058824	0.5294117647058824	0.5392156862745099
1620	0.5294117647058824	0.5147058823529411	0.5343137254901961	0.5196078431372548	0.5392156862745099	0.5588235294117647	0.5784313725490197	0.5490196078431373	0.5343137254901961	0.553921568627451	0.5735294117647058	0.553921568627451	0.5588235294117647	0.5637254901960784	0.573529411764706	0.5980392156862746	0.5980392156862745	0.553921568627451	0.5686274509803921	0.5245098039215685	0.5637254901960784	0.5686274509803921	0.5392156862745099	0.5441176470588235	0.6029411764705882	0.5637254901960784	0.5637254901960784	0.5490196078431373	0.5735294117647058	0.5784313725490197	0.5539215686274509	0.5931372549019608	0.5441176470588235	0.5	0.5392156862745099	0.5	0.5588235294117647	0.5441176470588235	0.5490196078431373	0.5588235294117647	0.5441176470588236	0.5392156862745098	0.5637254901960784	0.5147058823529412	0.5441176470588236	0.5294117647058824	0.5098039215686274	0.5588235294117647	0.5196078431372548
1630	0.5049019607843137	0.5343137254901961	0.5441176470588235	0.5392156862745099	0.5147058823529411	0.5294117647058825	0.5245098039215685	0.5294117647058824	0.5490196078431373	0.588235294117647	0.5980392156862746	0.553921568627451	0.5147058823529411	0.5637254901960784	0.573529411764706	0.5784313725490196	0.5931372549019608	0.5637254901960784	0.5637254901960784	0.5980392156862745	0.5735294117647058	0.5686274509803921	0.5588235294117647	0.5637254901960784	0.5735294117647058	0.5686274509803921	0.5784313725490197	0.5833333333333333	0.553921568627451	0.5833333333333333	0.553921568627451	0.5735294117647058	0.553921568627451	0.5833333333333333	0.5343137254901961	0.5245098039215685	0.5147058823529412	0.5490196078431373	0.5441176470588236	0.5588235294117646	0.5588235294117647	0.5784313725490196	0.553921568627451	0.5833333333333333	0.5441176470588235	0.5686274509803922	0.5637254901960784	0.5343137254901961	0.5490196078431373
1640	0.5245098039215685	0.5245098039215687	0.5343137254901962	0.5392156862745099	0.5196078431372548	0.553921568627451	0.553921568627451	0.5098039215686274	0.5490196078431373	0.5392156862745099	0.5735294117647058	0.5637254901960784	0.5686274509803921	0.5686274509803921	0.5637254901960784	0.5637254901960784	0.5833333333333334	0.6029411764705883	0.5735294117647058	0.5882352941176471	0.588235294117647	0.6127450980392157	0.5833333333333334	0.5882352941176471	0.5833333333333333	0.607843137254902	0.6029411764705883	0.5441176470588236	0.5980392156862745	0.5294117647058825	0.5686274509803922	0.5441176470588236	0.6274509803921569	0.553921568627451	0.5637254901960784	0.5441176470588236	0.5392156862745099	0.5441176470588235	0.5392156862745099	0.5490196078431373	0.5686274509803921	0.5196078431372548	0.5392156862745098	0.5588235294117647	0.5392156862745098	0.5588235294117647	0.5343137254901961	0.6029411764705883	0.5
1650	0.5441176470588236	0.5343137254901961	0.5441176470588235	0.5049019607843137	0.5588235294117647	0.5637254901960784	0.5294117647058824	0.5588235294117647	0.5833333333333333	0.5931372549019608	0.5441176470588236	0.5392156862745098	0.5441176470588236	0.6127450980392156	0.5343137254901962	0.5931372549019608	0.553921568627451	0.5294117647058825	0.5980392156862745	0.553921568627451	0.5637254901960784	0.5784313725490196	0.6176470588235294	0.5686274509803921	0.5882352941176471	0.5588235294117647	0.5784313725490197	0.553921568627451	0.5686274509803921	0.6078431372549019	0.5343137254901962	0.5588235294117647	0.5245098039215685	0.5980392156862746	0.5686274509803921	0.5931372549019608	0.5	0.5588235294117647	0.5441176470588236	0.5294117647058825	0.5490196078431373	0.5392156862745098	0.5980392156862746	0.5392156862745099	0.5588235294117647	0.5490196078431373	0.5441176470588235	0.553921568627451	0.5441176470588236
1660	0.5343137254901962	0.5490196078431372	0.5245098039215687	0.5441176470588236	0.5441176470588236	0.5637254901960784	0.553921568627451	0.5637254901960784	0.588235294117647	0.5343137254901961	0.588235294117647	0.5392156862745099	0.5588235294117647	0.5637254901960784	0.5637254901960784	0.5735294117647058	0.5392156862745098	0.5882352941176471	0.5931372549019608	0.607843137254902	0.5588235294117647	0.6029411764705883	0.5784313725490197	0.5833333333333333	0.5637254901960784	0.5784313725490196	0.5686274509803921	0.5098039215686274	0.553921568627451	0.5784313725490196	0.5490196078431373	0.5784313725490197	0.5784313725490197	0.5490196078431372	0.553921568627451	0.5686274509803921	0.5833333333333334	0.5686274509803921	0.5686274509803921	0.6029411764705883	0.5588235294117647	0.5490196078431373	0.5784313725490197	0.5637254901960784	0.5931372549019609	0.5637254901960784	0.5441176470588235	0.5882352941176471	0.5588235294117647
1670	0.5147058823529411	0.5392156862745098	0.5588235294117647	0.5980392156862746	0.5441176470588236	0.5098039215686274	0.5294117647058822	0.5637254901960784	0.5980392156862745	0.5735294117647058	0.5833333333333333	0.5735294117647058	0.5686274509803921	0.5833333333333333	0.5637254901960784	0.5392156862745098	0.6078431372549019	0.5833333333333334	0.5931372549019607	0.5882352941176472	0.607843137254902	0.5980392156862745	0.5686274509803921	0.553921568627451	0.5490196078431373	0.5588235294117647	0.6029411764705882	0.5735294117647058	0.5980392156862745	0.5588235294117647	0.5343137254901962	0.5931372549019608	0.5588235294117647	0.5637254901960784	0.5833333333333334	0.553921568627451	0.5637254901960784	0.5490196078431373	0.5490196078431373	0.5784313725490196	0.5343137254901961	0.553921568627451	0.6176470588235294	0.5833333333333334	0.5441176470588235	0.5245098039215685	0.5245098039215687	0.6029411764705882	0.553921568627451
1680	0.5441176470588236	0.5392156862745099	0.5294117647058825	0.5490196078431373	0.5441176470588236	0.5343137254901961	0.5490196078431372	0.5637254901960784	0.5343137254901961	0.5833333333333333	0.5441176470588235	0.6225490196078431	0.5686274509803921	0.588235294117647	0.588235294117647	0.6029411764705883	0.5490196078431373	0.5980392156862745	0.607843137254902	0.553921568627451	0.5735294117647058	0.5833333333333333	0.5931372549019607	0.5784313725490196	0.5637254901960784	0.5833333333333333	0.5637254901960784	0.5588235294117647	0.5931372549019608	0.553921568627451	0.5588235294117647	0.5343137254901961	0.553921568627451	0.5441176470588236	0.553921568627451	0.607843137254902	0.5098039215686274	0.5588235294117647	0.5490196078431373	0.5392156862745098	0.5	0.5735294117647058	0.5441176470588236	0.5245098039215685	0.5343137254901961	0.5392156862745098	0.5098039215686274	0.5392156862745098	0.5343137254901962
1690	0.553921568627451	0.5637254901960784	0.5245098039215685	0.5588235294117647	0.5980392156862745	0.5490196078431373	0.5490196078431373	0.5392156862745099	0.5735294117647058	0.5735294117647058	0.5931372549019609	0.5735294117647058	0.5931372549019608	0.5637254901960784	0.5931372549019607	0.5637254901960784	0.607843137254902	0.5931372549019609	0.5931372549019607	0.6029411764705883	0.5980392156862745	0.5735294117647058	0.607843137254902	0.6029411764705883	0.5931372549019608	0.5343137254901961	0.5441176470588236	0.5931372549019608	0.5588235294117647	0.5735294117647058	0.5735294117647058	0.5637254901960784	0.5441176470588235	0.5637254901960784	0.5343137254901961	0.49019607843137253	0.5294117647058824	0.5686274509803921	0.5588235294117647	0.5196078431372548	0.5490196078431373	0.5294117647058825	0.5245098039215685	0.5	0.5588235294117647	0.5343137254901961	0.5882352941176471	0.5588235294117647	0.5245098039215685
1700	0.553921568627451	0.5294117647058824	0.5196078431372549	0.5686274509803921	0.5392156862745099	0.5686274509803921	0.553921568627451	0.553921568627451	0.5392156862745099	0.5735294117647058	0.588235294117647	0.5833333333333333	0.6078431372549019	0.6225490196078431	0.5637254901960784	0.5931372549019608	0.5931372549019608	0.5686274509803921	0.5882352941176471	0.5980392156862746	0.5833333333333334	0.5833333333333333	0.5931372549019608	0.5490196078431373	0.5833333333333334	0.5882352941176471	0.5833333333333334	0.5686274509803921	0.5588235294117647	0.5294117647058824	0.5490196078431373	0.5833333333333334	0.5490196078431373	0.5490196078431373	0.5539215686274509	0.5490196078431373	0.5735294117647058	0.5245098039215685	0.4901960784313725	0.5686274509803921	0.5196078431372548	0.5392156862745099	0.5343137254901962	0.5686274509803921	0.553921568627451	0.5686274509803921	0.5637254901960784	0.5686274509803921	0.5245098039215685
1710	0.5098039215686274	0.5343137254901961	0.5735294117647058	0.5392156862745098	0.553921568627451	0.5490196078431373	0.5980392156862745	0.5490196078431373	0.607843137254902	0.5686274509803921	0.6029411764705882	0.5980392156862745	0.5637254901960784	0.5686274509803921	0.5735294117647058	0.588235294117647	0.5735294117647058	0.5686274509803921	0.5686274509803921	0.5784313725490196	0.5980392156862745	0.5686274509803921	0.5784313725490196	0.5931372549019608	0.6127450980392157	0.5686274509803921	0.5441176470588236	0.5882352941176471	0.5686274509803921	0.5686274509803921	0.5686274509803921	0.5637254901960784	0.5931372549019608	0.5490196078431373	0.5245098039215687	0.5490196078431372	0.5294117647058822	0.5490196078431372	0.5784313725490197	0.5343137254901962	0.5343137254901962	0.5147058823529411	0.5245098039215687	0.5196078431372548	0.5392156862745099	0.5245098039215687	0.5294117647058825	0.5588235294117647	0.5147058823529411
1720	0.5637254901960784	0.5441176470588236	0.5490196078431373	0.5490196078431373	0.5539215686274509	0.5686274509803921	0.5098039215686274	0.5882352941176471	0.5147058823529411	0.5931372549019608	0.5686274509803921	0.553921568627451	0.5833333333333333	0.5784313725490196	0.553921568627451	0.5833333333333333	0.5343137254901961	0.5784313725490196	0.5931372549019609	0.5637254901960784	0.5784313725490196	0.5784313725490197	0.5784313725490196	0.5637254901960784	0.5294117647058822	0.5490196078431373	0.553921568627451	0.5441176470588235	0.5784313725490196	0.5392156862745099	0.5833333333333333	0.5441176470588236	0.5196078431372548	0.5637254901960784	0.5441176470588236	0.553921568627451	0.5196078431372548	0.5490196078431373	0.5245098039215685	0.5441176470588235	0.5490196078431373	0.5294117647058822	0.5294117647058824	0.5490196078431373	0.5343137254901961	0.5441176470588236	0.5	0.5784313725490197	0.5049019607843137
1730	0.5441176470588236	0.5392156862745099	0.5686274509803921	0.5392156862745099	0.5686274509803921	0.5441176470588236	0.588235294117647	0.5784313725490197	0.5049019607843137	0.5686274509803921	0.6127450980392157	0.5686274509803921	0.6029411764705881	0.5882352941176471	0.5196078431372549	0.5343137254901961	0.5833333333333333	0.6323529411764706	0.5490196078431373	0.5833333333333333	0.6029411764705882	0.5784313725490196	0.5588235294117647	0.5735294117647058	0.5441176470588236	0.588235294117647	0.5588235294117647	0.6274509803921569	0.607843137254902	0.5490196078431372	0.553921568627451	0.5784313725490197	0.5245098039215687	0.5490196078431373	0.5588235294117647	0.5490196078431373	0.5539215686274509	0.5588235294117647	0.5588235294117647	0.553921568627451	0.5686274509803921	0.5343137254901961	0.553921568627451	0.5294117647058824	0.5686274509803921	0.5	0.5196078431372549	0.5294117647058824	0.5637254901960784
1740	0.4901960784313725	0.5931372549019608	0.5686274509803921	0.5441176470588236	0.553921568627451	0.5441176470588235	0.588235294117647	0.5	0.5784313725490196	0.5343137254901962	0.5931372549019608	0.4950980392156863	0.5441176470588236	0.5637254901960784	0.5441176470588235	0.5441176470588235	0.5833333333333334	0.5686274509803921	0.5637254901960784	0.5931372549019608	0.5784313725490196	0.5637254901960784	0.6176470588235294	0.5686274509803921	0.5490196078431372	0.5784313725490197	0.5882352941176471	0.6225490196078431	0.5686274509803921	0.5735294117647058	0.5196078431372548	0.5490196078431372	0.5490196078431373	0.5098039215686274	0.553921568627451	0.5686274509803921	0.5588235294117647	0.5441176470588235	0.5	0.5588235294117647	0.5441176470588236	0.5294117647058824	0.5294117647058824	0.5637254901960784	0.5245098039215687	0.5098039215686274	0.5147058823529411	0.4901960784313726	0.48529411764705876
1750	0.5833333333333334	0.5294117647058824	0.5686274509803921	0.588235294117647	0.5686274509803921	0.5784313725490196	0.553921568627451	0.6176470588235293	0.5588235294117647	0.5245098039215685	0.5686274509803921	0.5588235294117647	0.5588235294117647	0.5392156862745099	0.5686274509803921	0.5392156862745098	0.5882352941176472	0.5294117647058825	0.5735294117647058	0.5931372549019608	0.6029411764705883	0.5441176470588236	0.6372549019607843	0.5490196078431373	0.5980392156862745	0.5686274509803921	0.5931372549019607	0.553921568627451	0.5637254901960784	0.5735294117647058	0.5931372549019608	0.5294117647058824	0.5147058823529411	0.5588235294117647	0.5441176470588236	0.5294117647058824	0.5637254901960784	0.5294117647058824	0.5343137254901961	0.5294117647058824	0.5441176470588235	0.5196078431372548	0.5	0.534313725490196	0.553921568627451	0.5686274509803921	0.5588235294117647	0.5343137254901961	0.534313725490196
1760	0.5343137254901961	0.5637254901960784	0.5833333333333333	0.5588235294117647	0.5441176470588236	0.5686274509803921	0.553921568627451	0.5343137254901961	0.553921568627451	0.5833333333333333	0.5735294117647058	0.6176470588235294	0.5098039215686274	0.553921568627451	0.5441176470588236	0.553921568627451	0.5735294117647058	0.5588235294117647	0.553921568627451	0.5392156862745098	0.5931372549019608	0.5490196078431373	0.5931372549019608	0.553921568627451	0.5049019607843137	0.5686274509803921	0.5931372549019608	0.553921568627451	0.5294117647058824	0.5490196078431373	0.553921568627451	0.553921568627451	0.5245098039215685	0.5637254901960784	0.5490196078431372	0.5049019607843137	0.5441176470588236	0.5196078431372548	0.553921568627451	0.5294117647058824	0.5196078431372548	0.5392156862745099	0.5637254901960784	0.5441176470588235	0.5588235294117647	0.5196078431372548	0.5294117647058824	0.5294117647058824	0.5245098039215685
1770	0.5637254901960784	0.5441176470588236	0.5784313725490196	0.5686274509803921	0.5735294117647058	0.5686274509803921	0.5392156862745098	0.5833333333333334	0.5490196078431373	0.5686274509803921	0.5098039215686274	0.5833333333333333	0.607843137254902	0.5343137254901961	0.5784313725490196	0.5049019607843137	0.5637254901960784	0.5931372549019608	0.5784313725490196	0.5294117647058824	0.5833333333333334	0.5931372549019608	0.5343137254901961	0.5245098039215687	0.5490196078431373	0.6127450980392157	0.588235294117647	0.5931372549019608	0.5588235294117647	0.5784313725490197	0.5490196078431373	0.553921568627451	0.5392156862745099	0.5294117647058825	0.5490196078431372	0.553921568627451	0.5392156862745099	0.5294117647058824	0.5343137254901962	0.5441176470588236	0.5441176470588236	0.5245098039215687	0.5343137254901961	0.5343137254901961	0.5490196078431373	0.5196078431372548	0.5343137254901961	0.5490196078431373	0.5294117647058822
1780	0.588235294117647	0.588235294117647	0.5490196078431372	0.588235294117647	0.5490196078431373	0.5735294117647058	0.5196078431372548	0.5980392156862745	0.5441176470588236	0.5833333333333333	0.5245098039215687	0.5686274509803922	0.5147058823529411	0.5441176470588236	0.5686274509803921	0.5833333333333334	0.5343137254901961	0.5343137254901961	0.5637254901960784	0.5686274509803921	0.5441176470588236	0.5686274509803921	0.5343137254901961	0.5931372549019607	0.5735294117647058	0.5539215686274509	0.5637254901960784	0.5343137254901961	0.553921568627451	0.5294117647058824	0.5343137254901962	0.5441176470588235	0.5833333333333334	0.5490196078431373	0.5735294117647058	0.5098039215686274	0.5441176470588236	0.5294117647058822	0.5098039215686274	0.5343137254901961	0.5098039215686275	0.5098039215686274	0.5147058823529411	0.5098039215686274	0.5441176470588236	0.5392156862745098	0.5490196078431373	0.5147058823529411	0.5
1790	0.5588235294117647	0.5931372549019608	0.5882352941176471	0.5784313725490196	0.5196078431372548	0.5588235294117647	0.5147058823529412	0.5588235294117647	0.5686274509803921	0.5784313725490196	0.5588235294117647	0.5686274509803921	0.553921568627451	0.5588235294117647	0.5392156862745098	0.5441176470588236	0.6029411764705883	0.5686274509803921	0.5784313725490196	0.5637254901960784	0.5245098039215687	0.5490196078431373	0.5147058823529411	0.5882352941176471	0.5735294117647058	0.5637254901960784	0.5686274509803921	0.5490196078431373	0.5245098039215685	0.5441176470588236	0.5490196078431373	0.5294117647058822	0.5294117647058824	0.5588235294117647	0.5196078431372549	0.48039215686274506	0.5686274509803921	0.6029411764705883	0.5441176470588236	0.5490196078431372	0.5196078431372549	0.5147058823529411	0.5147058823529411	0.5343137254901962	0.553921568627451	0.5245098039215687	0.5147058823529411	0.4950980392156863	0.5294117647058822
1800	0.5735294117647058	0.5784313725490196	0.553921568627451	0.5245098039215685	0.5784313725490197	0.5686274509803921	0.5392156862745099	0.5441176470588235	0.5490196078431372	0.553921568627451	0.5588235294117647	0.5343137254901961	0.5637254901960784	0.553921568627451	0.5980392156862745	0.5637254901960784	0.5343137254901961	0.5490196078431373	0.5588235294117647	0.5294117647058824	0.5196078431372549	0.5833333333333334	0.5882352941176471	0.5833333333333333	0.5490196078431373	0.5441176470588236	0.5441176470588236	0.5441176470588236	0.5588235294117647	0.5637254901960784	0.5441176470588236	0.5392156862745099	0.553921568627451	0.5490196078431372	0.5245098039215685	0.4950980392156863	0.5049019607843137	0.5	0.5245098039215687	0.5147058823529411	0.553921568627451	0.4852941176470589	0.5147058823529411	0.5196078431372548	0.5245098039215687	0.5294117647058824	0.5490196078431373	0.5588235294117647	0.5294117647058824
1810	0.5588235294117647	0.553921568627451	0.5784313725490197	0.5294117647058825	0.5686274509803921	0.5245098039215687	0.5490196078431373	0.5098039215686274	0.553921568627451	0.5343137254901962	0.5637254901960784	0.5588235294117647	0.588235294117647	0.5392156862745099	0.5294117647058824	0.6127450980392157	0.5343137254901961	0.5588235294117647	0.5441176470588236	0.5196078431372549	0.5784313725490196	0.5343137254901961	0.553921568627451	0.5686274509803921	0.5833333333333333	0.5294117647058824	0.4754901960784314	0.553921568627451	0.5294117647058824	0.5392156862745098	0.5294117647058824	0.5294117647058822	0.5196078431372549	0.553921568627451	0.5196078431372549	0.5294117647058824	0.553921568627451	0.5049019607843137	0.4950980392156863	0.5245098039215687	0.5294117647058824	0.5098039215686274	0.47058823529411764	0.5147058823529412	0.5196078431372548	0.5245098039215685	0.5098039215686274	0.4852941176470588	0.5294117647058822
1820	0.5441176470588236	0.5147058823529411	0.5294117647058824	0.5686274509803921	0.5343137254901962	0.5637254901960784	0.5	0.553921568627451	0.5147058823529411	0.5343137254901961	0.5833333333333333	0.5490196078431373	0.5196078431372549	0.553921568627451	0.5833333333333334	0.5686274509803921	0.5343137254901962	0.5490196078431372	0.5882352941176471	0.5588235294117647	0.5245098039215687	0.5882352941176471	0.5098039215686274	0.5392156862745099	0.5147058823529411	0.5735294117647058	0.5490196078431373	0.5294117647058825	0.5441176470588236	0.5392156862745098	0.5343137254901962	0.5196078431372548	0.5196078431372549	0.5441176470588236	0.5196078431372548	0.5343137254901962	0.5294117647058824	0.47058823529411764	0.5294117647058824	0.553921568627451	0.5196078431372549	0.4852941176470588	0.4803921568627451	0.5	0.49999999999999994	0.5637254901960784	0.5392156862745098	0.5392156862745099	0.5392156862745098
1830	0.5245098039215685	0.5343137254901961	0.5196078431372548	0.5637254901960784	0.5490196078431373	0.5294117647058824	0.5	0.5343137254901961	0.5588235294117647	0.5245098039215687	0.5	0.5196078431372549	0.5441176470588235	0.5490196078431372	0.5441176470588235	0.5490196078431373	0.5980392156862746	0.5343137254901961	0.5196078431372548	0.5245098039215687	0.5245098039215687	0.5392156862745098	0.553921568627451	0.5	0.5686274509803921	0.5588235294117647	0.5294117647058824	0.5392156862745099	0.5098039215686274	0.5	0.5588235294117647	0.5098039215686274	0.5343137254901961	0.5245098039215687	0.5147058823529412	0.5147058823529411	0.47058823529411764	0.5196078431372549	0.5	0.5343137254901962	0.5	0.5098039215686274	0.5049019607843137	0.5343137254901961	0.5098039215686274	0.5294117647058824	0.5098039215686274	0.5343137254901961	0.553921568627451
1840	0.553921568627451	0.5	0.5245098039215687	0.5784313725490197	0.5196078431372549	0.5343137254901961	0.5147058823529411	0.5245098039215687	0.5441176470588236	0.5196078431372548	0.5343137254901961	0.5441176470588235	0.553921568627451	0.534313725490196	0.5490196078431373	0.5245098039215685	0.5049019607843137	0.5294117647058825	0.5490196078431373	0.5245098039215687	0.5735294117647058	0.5343137254901961	0.5392156862745099	0.5294117647058824	0.5245098039215685	0.5343137254901961	0.5392156862745098	0.5147058823529412	0.5196078431372548	0.5098039215686274	0.5588235294117647	0.5343137254901962	0.5294117647058824	0.5245098039215687	0.5147058823529411	0.5392156862745097	0.5245098039215685	0.5147058823529411	0.5294117647058822	0.5	0.5049019607843137	0.5196078431372548	0.5343137254901961	0.5441176470588236	0.5	0.5196078431372548	0.5196078431372548	0.5294117647058824	0.5147058823529411
1850	0.5637254901960785	0.5294117647058822	0.5392156862745099	0.5196078431372549	0.5294117647058824	0.5637254901960784	0.5049019607843137	0.5931372549019607	0.5392156862745098	0.4950980392156863	0.5588235294117647	0.5392156862745098	0.5833333333333333	0.5343137254901961	0.5735294117647058	0.5441176470588236	0.5735294117647058	0.5	0.5147058823529411	0.5490196078431372	0.5735294117647058	0.573529411764706	0.5343137254901962	0.5833333333333333	0.5588235294117647	0.4950980392156863	0.5294117647058824	0.5343137254901961	0.5294117647058824	0.5588235294117647	0.5196078431372549	0.534313725490196	0.5294117647058824	0.5392156862745099	0.5147058823529412	0.5196078431372549	0.5490196078431373	0.5392156862745098	0.5	0.5098039215686274	0.5098039215686274	0.5441176470588236	0.5147058823529411	0.5196078431372548	0.5245098039215685	0.5392156862745099	0.5392156862745099	0.5441176470588236	0.5196078431372549
1860	0.5294117647058825	0.5392156862745098	0.5490196078431372	0.5098039215686274	0.5245098039215687	0.5343137254901961	0.5490196078431373	0.553921568627451	0.5588235294117647	0.5833333333333333	0.5196078431372548	0.5392156862745098	0.5049019607843137	0.5147058823529411	0.5441176470588236	0.5392156862745098	0.5098039215686274	0.5294117647058824	0.5049019607843137	0.5294117647058822	0.5245098039215685	0.5392156862745098	0.5343137254901962	0.553921568627451	0.5686274509803921	0.5637254901960784	0.5147058823529411	0.553921568627451	0.5490196078431373	0.5	0.5147058823529411	0.5294117647058824	0.5392156862745098	0.5147058823529411	0.5441176470588236	0.5588235294117647	0.5441176470588235	0.5637254901960784	0.5147058823529412	0.5098039215686274	0.4901960784313726	0.5	0.5147058823529411	0.5392156862745099	0.5245098039215687	0.5049019607843137	0.5343137254901961	0.5294117647058824	0.553921568627451
1870	0.5049019607843137	0.5245098039215685	0.5196078431372549	0.5441176470588236	0.5245098039215685	0.5392156862745098	0.5637254901960784	0.5147058823529412	0.5049019607843137	0.553921568627451	0.4803921568627451	0.5490196078431373	0.5196078431372548	0.5196078431372548	0.5343137254901961	0.553921568627451	0.5392156862745099	0.49999999999999994	0.5196078431372549	0.5784313725490196	0.5245098039215687	0.5833333333333334	0.5784313725490196	0.5392156862745098	0.5392156862745098	0.5	0.5833333333333334	0.5490196078431373	0.5294117647058822	0.5686274509803922	0.5637254901960784	0.5686274509803921	0.553921568627451	0.5343137254901962	0.5343137254901962	0.5392156862745097	0.5490196078431373	0.5294117647058824	0.5343137254901961	0.5392156862745099	0.5441176470588236	0.5049019607843137	0.5147058823529411	0.48039215686274506	0.5392156862745099	0.5441176470588235	0.5392156862745099	0.553921568627451	0.5637254901960784
1880	0.5735294117647058	0.5294117647058824	0.5098039215686274	0.4950980392156863	0.5392156862745099	0.5196078431372548	0.5490196078431373	0.5294117647058822	0.5294117647058824	0.5490196078431372	0.5490196078431373	0.5784313725490196	0.5294117647058824	0.5588235294117647	0.5784313725490197	0.5343137254901961	0.5735294117647058	0.5392156862745099	0.5147058823529411	0.5637254901960784	0.5490196078431373	0.5392156862745099	0.5490196078431373	0.5735294117647058	0.5294117647058824	0.5294117647058822	0.5343137254901961	0.5343137254901962	0.5343137254901961	0.5196078431372548	0.5343137254901961	0.5735294117647058	0.5343137254901961	0.5784313725490196	0.5833333333333333	0.5147058823529412	0.5490196078431373	0.5196078431372549	0.5294117647058824	0.5392156862745099	0.5294117647058824	0.5588235294117647	0.5245098039215685	0.5196078431372549	0.5735294117647058	0.5441176470588235	0.49509803921568624	0.553921568627451	0.5441176470588235
1890	0.5245098039215685	0.5490196078431373	0.5343137254901962	0.5147058823529411	0.5343137254901961	0.553921568627451	0.5343137254901961	0.5294117647058825	0.5588235294117647	0.5735294117647058	0.5245098039215685	0.5392156862745099	0.553921568627451	0.5784313725490196	0.5441176470588236	0.5441176470588236	0.5784313725490197	0.5588235294117647	0.553921568627451	0.588235294117647	0.5686274509803921	0.5441176470588235	0.5343137254901961	0.553921568627451	0.5196078431372548	0.5147058823529412	0.5490196078431373	0.534313725490196	0.49509803921568624	0.5294117647058824	0.5294117647058822	0.5833333333333333	0.5245098039215687	0.5980392156862745	0.5245098039215687	0.5196078431372548	0.5098039215686274	0.4950980392156863	0.5686274509803921	0.5196078431372548	0.5735294117647058	0.5049019607843137	0.5441176470588236	0.5098039215686274	0.553921568627451	0.5637254901960784	0.5441176470588236	0.5686274509803921	0.5735294117647058
1900	0.5196078431372548	0.5	0.5441176470588236	0.5	0.5735294117647058	0.5343137254901961	0.5686274509803921	0.5098039215686274	0.553921568627451	0.5196078431372549	0.5588235294117647	0.5441176470588236	0.5588235294117647	0.5441176470588236	0.5490196078431373	0.5735294117647058	0.5588235294117647	0.5294117647058822	0.6127450980392157	0.5441176470588236	0.5735294117647058	0.553921568627451	0.5392156862745099	0.588235294117647	0.553921568627451	0.5441176470588235	0.4950980392156863	0.4901960784313726	0.5931372549019607	0.5245098039215687	0.5637254901960784	0.5392156862745098	0.5588235294117647	0.5392156862745098	0.5392156862745099	0.5343137254901961	0.5294117647058825	0.5441176470588235	0.5049019607843137	0.46568627450980393	0.534313725490196	0.5147058823529411	0.5294117647058824	0.5343137254901962	0.5686274509803921	0.5245098039215685	0.5294117647058824	0.5490196078431373	0.5
1910	0.5294117647058824	0.5343137254901962	0.5147058823529411	0.5196078431372548	0.5098039215686274	0.5490196078431372	0.5441176470588235	0.5637254901960784	0.5490196078431373	0.6029411764705882	0.553921568627451	0.5392156862745098	0.5294117647058822	0.5833333333333333	0.5637254901960784	0.5490196078431373	0.5049019607843137	0.5245098039215687	0.5588235294117647	0.5343137254901962	0.6078431372549019	0.4950980392156863	0.5343137254901962	0.4852941176470588	0.5686274509803921	0.5245098039215687	0.5588235294117647	0.5147058823529411	0.5588235294117647	0.5735294117647058	0.5637254901960784	0.5	0.5245098039215687	0.5294117647058824	0.5588235294117647	0.5490196078431373	0.5490196078431373	0.5098039215686274	0.5245098039215688	0.5343137254901961	0.5245098039215687	0.553921568627451	0.5539215686274509	0.5147058823529412	0.553921568627451	0.5490196078431373	0.5245098039215685	0.5441176470588236	0.5686274509803922
1920	0.5	0.5147058823529411	0.5098039215686274	0.45098039215686275	0.5147058823529411	0.5392156862745099	0.5441176470588236	0.553921568627451	0.5588235294117647	0.5245098039215687	0.5686274509803922	0.5686274509803921	0.5833333333333334	0.5441176470588235	0.5833333333333334	0.5931372549019609	0.5294117647058824	0.5882352941176471	0.588235294117647	0.5490196078431373	0.5735294117647058	0.5343137254901961	0.5686274509803921	0.5833333333333334	0.5588235294117647	0.5392156862745099	0.5588235294117647	0.5294117647058824	0.5735294117647058	0.5294117647058824	0.553921568627451	0.5343137254901962	0.5245098039215687	0.5049019607843137	0.4852941176470588	0.5833333333333334	0.5392156862745098	0.553921568627451	0.5	0.5686274509803921	0.5343137254901962	0.5343137254901962	0.5441176470588236	0.5343137254901961	0.5343137254901961	0.5245098039215687	0.5245098039215685	0.5196078431372548	0.5049019607843137
1930	0.5147058823529411	0.5098039215686274	0.5441176470588236	0.5392156862745098	0.5490196078431373	0.5049019607843137	0.5196078431372548	0.5098039215686274	0.5490196078431373	0.5343137254901961	0.5441176470588235	0.5588235294117647	0.5392156862745099	0.5049019607843137	0.5441176470588235	0.5931372549019607	0.5686274509803921	0.5637254901960784	0.5735294117647058	0.5392156862745099	0.5931372549019608	0.5686274509803921	0.5392156862745098	0.5833333333333333	0.5833333333333334	0.5882352941176471	0.5392156862745099	0.5441176470588236	0.5637254901960784	0.5735294117647058	0.553921568627451	0.5392156862745098	0.5490196078431373	0.5294117647058825	0.5392156862745099	0.5	0.5147058823529411	0.5049019607843137	0.5245098039215687	0.5098039215686274	0.4901960784313726	0.5588235294117647	0.5441176470588235	0.5294117647058822	0.5343137254901961	0.5343137254901961	0.5196078431372548	0.5441176470588236	0.5196078431372548
1940	0.5147058823529411	0.5294117647058824	0.5343137254901961	0.5049019607843137	0.5196078431372549	0.5245098039215687	0.5441176470588236	0.5098039215686274	0.5049019607843137	0.5294117647058822	0.5294117647058822	0.5	0.5490196078431373	0.5392156862745099	0.5490196078431373	0.5441176470588235	0.5441176470588236	0.553921568627451	0.5490196078431373	0.588235294117647	0.5294117647058822	0.5245098039215685	0.5637254901960784	0.553921568627451	0.5735294117647058	0.553921568627451	0.5686274509803922	0.5245098039215687	0.5245098039215687	0.5098039215686274	0.5245098039215687	0.5294117647058825	0.5588235294117647	0.5392156862745099	0.5343137254901962	0.5490196078431373	0.5441176470588236	0.5588235294117647	0.5490196078431372	0.5588235294117647	0.5196078431372549	0.5539215686274509	0.5343137254901961	0.5196078431372548	0.5147058823529411	0.5049019607843137	0.5196078431372549	0.5441176470588236	0.5392156862745099
1950	0.49509803921568624	0.5147058823529411	0.5049019607843137	0.5098039215686274	0.5441176470588236	0.5392156862745098	0.5490196078431373	0.5049019607843137	0.5294117647058824	0.5686274509803921	0.5490196078431372	0.5196078431372548	0.5588235294117647	0.5343137254901961	0.5392156862745098	0.553921568627451	0.5588235294117647	0.5637254901960784	0.5392156862745098	0.5637254901960784	0.5343137254901962	0.6029411764705883	0.5196078431372548	0.553921568627451	0.553921568627451	0.5490196078431373	0.5392156862745099	0.4950980392156863	0.553921568627451	0.553921568627451	0.5245098039215687	0.5735294117647058	0.5441176470588235	0.5392156862745099	0.5245098039215687	0.5147058823529412	0.4950980392156863	0.5392156862745098	0.46568627450980393	0.5441176470588236	0.5245098039215685	0.5588235294117647	0.5441176470588235	0.5245098039215687	0.5294117647058824	0.5147058823529411	0.5490196078431373	0.5343137254901962	0.5588235294117647
1960	0.5294117647058822	0.5147058823529411	0.5098039215686274	0.5196078431372549	0.5441176470588236	0.5735294117647058	0.5245098039215687	0.5392156862745098	0.5637254901960784	0.5294117647058822	0.5833333333333333	0.5392156862745099	0.5147058823529411	0.5294117647058824	0.5343137254901961	0.5490196078431373	0.49019607843137253	0.5294117647058824	0.5147058823529412	0.5735294117647058	0.5784313725490196	0.5784313725490197	0.553921568627451	0.5441176470588236	0.588235294117647	0.5245098039215687	0.5245098039215685	0.5588235294117647	0.5735294117647058	0.4901960784313726	0.5490196078431372	0.5441176470588235	0.5294117647058824	0.5294117647058824	0.553921568627451	0.534313725490196	0.5294117647058825	0.5147058823529411	0.4950980392156863	0.5196078431372548	0.5343137254901961	0.5196078431372548	0.5245098039215685	0.5245098039215687	0.5294117647058824	0.5147058823529411	0.5441176470588236	0.5294117647058822	0.5588235294117647
1970	0.5196078431372549	0.5098039215686274	0.5147058823529411	0.5196078431372548	0.5245098039215687	0.5343137254901961	0.5686274509803921	0.5	0.5196078431372549	0.5245098039215687	0.5392156862745098	0.5735294117647058	0.5098039215686274	0.5441176470588235	0.48039215686274506	0.5441176470588235	0.5784313725490196	0.5441176470588236	0.5343137254901961	0.5343137254901962	0.5686274509803921	0.5490196078431373	0.553921568627451	0.5490196078431373	0.553921568627451	0.5245098039215687	0.5294117647058824	0.5392156862745099	0.5588235294117647	0.4950980392156863	0.5049019607843137	0.553921568627451	0.5392156862745098	0.5049019607843137	0.5049019607843137	0.4901960784313726	0.5294117647058824	0.5343137254901962	0.4950980392156863	0.5294117647058824	0.4901960784313725	0.5343137254901961	0.5049019607843137	0.5588235294117647	0.5098039215686275	0.49999999999999994	0.5147058823529411	0.5049019607843137	0.5441176470588235
1980	0.4852941176470589	0.5	0.5294117647058822	0.49509803921568624	0.5147058823529412	0.49019607843137253	0.5392156862745099	0.5196078431372548	0.5490196078431373	0.5098039215686274	0.5392156862745098	0.5245098039215687	0.5245098039215687	0.5343137254901961	0.5588235294117647	0.5343137254901961	0.588235294117647	0.5441176470588236	0.5833333333333333	0.5686274509803921	0.5588235294117647	0.5343137254901961	0.5343137254901962	0.5490196078431373	0.5637254901960784	0.5686274509803921	0.5588235294117647	0.5294117647058824	0.5441176470588236	0.5490196078431372	0.5441176470588236	0.5098039215686274	0.5588235294117647	0.5245098039215687	0.5196078431372548	0.5686274509803921	0.5735294117647058	0.5147058823529411	0.5147058823529412	0.5049019607843137	0.5147058823529411	0.5	0.5441176470588235	0.5343137254901961	0.5294117647058824	0.5441176470588236	0.4950980392156863	0.5245098039215687	0.5294117647058825
1990	0.5490196078431372	0.4950980392156863	0.5098039215686274	0.534313725490196	0.5294117647058824	0.5441176470588236	0.5490196078431372	0.5049019607843137	0.5245098039215685	0.5147058823529411	0.5245098039215687	0.5490196078431373	0.5343137254901962	0.5196078431372549	0.5441176470588236	0.553921568627451	0.5294117647058822	0.5343137254901961	0.553921568627451	0.5784313725490197	0.553921568627451	0.5441176470588236	0.5784313725490197	0.5784313725490197	0.5637254901960784	0.5637254901960784	0.5490196078431373	0.5343137254901961	0.5784313725490196	0.5637254901960784	0.5343137254901961	0.5196078431372548	0.5196078431372548	0.5392156862745098	0.5392156862745098	0.4901960784313726	0.5245098039215687	0.5	0.5441176470588236	0.5245098039215687	0.5098039215686274	0.5294117647058824	0.5245098039215687	0.5392156862745098	0.49999999999999994	0.5147058823529411	0.5441176470588236	0.5	0.5
2000	0.5245098039215685	0.5294117647058824	0.5	0.5196078431372549	0.5294117647058825	0.5294117647058824	0.5441176470588236	0.5245098039215687	0.5490196078431373	0.5245098039215685	0.5343137254901962	0.5490196078431373	0.4950980392156863	0.5245098039215687	0.5245098039215685	0.5588235294117647	0.5441176470588236	0.5441176470588235	0.6029411764705883	0.5343137254901961	0.5588235294117647	0.5490196078431372	0.5343137254901961	0.5637254901960784	0.5343137254901962	0.5392156862745098	0.5245098039215685	0.5637254901960784	0.553921568627451	0.5392156862745098	0.5245098039215687	0.5490196078431373	0.5490196078431373	0.5490196078431373	0.534313725490196	0.5196078431372548	0.4803921568627451	0.553921568627451	0.5294117647058822	0.5245098039215687	0.5049019607843137	0.5392156862745099	0.5098039215686274	0.5049019607843137	0.5294117647058824	0.5294117647058824	0.5392156862745099	0.5343137254901962	0.5294117647058822
2010	0.5147058823529411	0.5098039215686274	0.5098039215686274	0.5245098039215687	0.5049019607843137	0.5	0.5392156862745099	0.5294117647058824	0.5490196078431373	0.5245098039215687	0.5245098039215685	0.5	0.553921568627451	0.5294117647058824	0.5637254901960784	0.5392156862745099	0.5245098039215687	0.553921568627451	0.5294117647058824	0.5686274509803921	0.5735294117647058	0.5490196078431373	0.5392156862745098	0.5735294117647058	0.5196078431372548	0.5588235294117647	0.5343137254901961	0.5098039215686274	0.5245098039215685	0.5294117647058824	0.5490196078431373	0.5147058823529411	0.5490196078431373	0.5	0.4803921568627451	0.5392156862745098	0.5245098039215687	0.5147058823529411	0.5049019607843137	0.5539215686274509	0.5147058823529411	0.5049019607843137	0.4950980392156863	0.5490196078431373	0.5	0.5147058823529411	0.5588235294117647	0.5441176470588236	0.5392156862745099
2020	0.5049019607843137	0.5294117647058824	0.5098039215686274	0.5	0.5294117647058822	0.5441176470588236	0.5441176470588236	0.5196078431372548	0.5	0.5343137254901961	0.5245098039215687	0.5588235294117647	0.5441176470588236	0.5196078431372549	0.5343137254901961	0.5196078431372548	0.5147058823529411	0.5294117647058824	0.573529411764706	0.5245098039215687	0.5686274509803921	0.5490196078431373	0.5196078431372549	0.5686274509803921	0.5637254901960784	0.553921568627451	0.5392156862745099	0.5686274509803921	0.5245098039215687	0.5441176470588235	0.5147058823529412	0.5294117647058822	0.5196078431372548	0.5196078431372549	0.5245098039215685	0.4950980392156863	0.5245098039215685	0.5	0.4803921568627451	0.5196078431372548	0.5147058823529411	0.5049019607843137	0.5147058823529411	0.5196078431372548	0.5147058823529411	0.5343137254901961	0.5637254901960784	0.5392156862745098	0.5343137254901962
2030	0.49509803921568624	0.4754901960784314	0.5392156862745099	0.5245098039215685	0.5049019607843137	0.5196078431372548	0.5343137254901961	0.5343137254901961	0.5441176470588236	0.5294117647058824	0.5441176470588236	0.5147058823529411	0.5245098039215687	0.5343137254901962	0.553921568627451	0.5490196078431373	0.5245098039215687	0.5245098039215685	0.5294117647058824	0.5735294117647058	0.5441176470588236	0.5343137254901961	0.5588235294117647	0.5294117647058824	0.5588235294117647	0.5588235294117647	0.5637254901960784	0.5637254901960784	0.5245098039215685	0.5833333333333334	0.5343137254901961	0.5	0.47058823529411764	0.5441176470588236	0.553921568627451	0.5196078431372549	0.5294117647058822	0.5490196078431373	0.5	0.5490196078431373	0.4901960784313726	0.5294117647058824	0.5098039215686274	0.5196078431372548	0.5294117647058824	0.5147058823529411	0.5441176470588235	0.49019607843137253	0.5245098039215687
2040	0.4901960784313726	0.5098039215686274	0.5343137254901961	0.5245098039215685	0.5343137254901961	0.49509803921568624	0.5441176470588235	0.5343137254901961	0.5098039215686274	0.5490196078431373	0.5245098039215687	0.5588235294117647	0.5343137254901962	0.5637254901960784	0.5392156862745099	0.5098039215686274	0.5392156862745099	0.5098039215686274	0.5098039215686274	0.5343137254901962	0.5735294117647058	0.588235294117647	0.5	0.5245098039215685	0.5245098039215687	0.5637254901960784	0.5343137254901961	0.5686274509803921	0.5147058823529411	0.5245098039215687	0.5245098039215687	0.5588235294117647	0.5588235294117647	0.553921568627451	0.5490196078431372	0.5147058823529411	0.5441176470588236	0.5392156862745099	0.553921568627451	0.5098039215686274	0.5049019607843137	0.5098039215686274	0.5392156862745099	0.5294117647058824	0.5196078431372548	0.5196078431372549	0.5049019607843137	0.5441176470588236	0.5441176470588236
2050	0.5245098039215685	0.5196078431372548	0.5245098039215687	0.5441176470588236	0.5196078431372548	0.49019607843137253	0.5294117647058824	0.5294117647058822	0.5392156862745099	0.5196078431372548	0.5343137254901961	0.5343137254901962	0.5392156862745098	0.5196078431372548	0.553921568627451	0.5245098039215685	0.5588235294117647	0.5392156862745099	0.5735294117647058	0.5637254901960784	0.5686274509803921	0.588235294117647	0.5	0.5686274509803921	0.5784313725490196	0.5784313725490196	0.5588235294117647	0.5490196078431372	0.5343137254901962	0.553921568627451	0.5588235294117647	0.5588235294117647	0.5490196078431373	0.5735294117647058	0.5735294117647058	0.5490196078431373	0.5245098039215687	0.5245098039215687	0.5441176470588236	0.5588235294117647	0.5196078431372549	0.5392156862745098	0.553921568627451	0.5392156862745099	0.5490196078431373	0.5	0.5098039215686274	0.5245098039215687	0.5147058823529411
2060	0.5245098039215687	0.4950980392156863	0.5294117647058825	0.5098039215686274	0.5245098039215685	0.5147058823529411	0.5245098039215687	0.5196078431372549	0.5294117647058824	0.5441176470588236	0.5196078431372548	0.5637254901960784	0.5245098039215687	0.5392156862745098	0.5098039215686274	0.49509803921568624	0.5343137254901961	0.5490196078431372	0.5294117647058825	0.5098039215686274	0.5245098039215685	0.5098039215686274	0.5637254901960784	0.5637254901960784	0.5	0.5784313725490196	0.5490196078431373	0.5294117647058824	0.5294117647058822	0.5098039215686274	0.5392156862745098	0.5294117647058824	0.5343137254901961	0.5245098039215685	0.5637254901960784	0.4950980392156863	0.5	0.5441176470588236	0.5490196078431373	0.5098039215686274	0.5049019607843137	0.5441176470588236	0.5490196078431373	0.5637254901960784	0.5343137254901961	0.5245098039215687	0.5294117647058824	0.5441176470588236	0.5196078431372548
2070	0.5196078431372548	0.5147058823529411	0.5147058823529412	0.5490196078431372	0.5490196078431373	0.49509803921568624	0.5098039215686274	0.5147058823529411	0.5441176470588236	0.5392156862745098	0.5735294117647058	0.5196078431372548	0.5686274509803921	0.5441176470588236	0.5343137254901962	0.5441176470588236	0.5147058823529411	0.5392156862745098	0.5098039215686274	0.5588235294117647	0.5931372549019608	0.5245098039215687	0.5490196078431373	0.5049019607843137	0.5931372549019607	0.49509803921568624	0.5686274509803922	0.5392156862745098	0.553921568627451	0.49019607843137253	0.5196078431372548	0.553921568627451	0.5196078431372548	0.5147058823529411	0.5343137254901961	0.5392156862745099	0.5441176470588236	0.5049019607843137	0.5490196078431373	0.5735294117647058	0.5098039215686274	0.5343137254901961	0.4950980392156863	0.553921568627451	0.5245098039215685	0.5147058823529412	0.5441176470588236	0.5294117647058824	0.5441176470588236
2080	0.5245098039215687	0.5294117647058824	0.5343137254901961	0.5245098039215687	0.49019607843137253	0.5196078431372549	0.5196078431372548	0.5294117647058822	0.553921568627451	0.5294117647058824	0.5	0.5196078431372548	0.5294117647058822	0.5049019607843137	0.5049019607843137	0.5343137254901961	0.5049019607843137	0.5245098039215688	0.5735294117647058	0.5245098039215685	0.5686274509803921	0.5392156862745099	0.553921568627451	0.5343137254901962	0.5392156862745099	0.47058823529411764	0.553921568627451	0.5392156862745099	0.5441176470588236	0.553921568627451	0.5392156862745099	0.4901960784313726	0.5441176470588235	0.5490196078431372	0.5588235294117647	0.5294117647058822	0.5784313725490196	0.5147058823529411	0.5588235294117647	0.5490196078431373	0.5637254901960784	0.5441176470588235	0.5490196078431373	0.5245098039215687	0.5343137254901961	0.5392156862745098	0.5735294117647058	0.5637254901960784	0.5245098039215685
2090	0.5196078431372548	0.5343137254901961	0.5196078431372549	0.5392156862745098	0.5098039215686274	0.5294117647058824	0.5245098039215685	0.5392156862745098	0.5441176470588235	0.5294117647058824	0.5441176470588236	0.5147058823529411	0.5343137254901961	0.5294117647058822	0.5441176470588235	0.5441176470588235	0.5196078431372548	0.5294117647058824	0.5441176470588235	0.5049019607843137	0.5294117647058824	0.5588235294117647	0.5343137254901962	0.5196078431372548	0.5343137254901961	0.5049019607843137	0.5245098039215685	0.5441176470588235	0.5441176470588236	0.5098039215686274	0.5588235294117647	0.5490196078431373	0.5833333333333333	0.5294117647058824	0.5196078431372548	0.5343137254901961	0.5588235294117647	0.553921568627451	0.5735294117647058	0.5735294117647058	0.5588235294117647	0.5	0.5245098039215685	0.5441176470588235	0.4852941176470588	0.5637254901960784	0.4901960784313725	0.5343137254901961	0.5147058823529411
2100	0.5147058823529412	0.5196078431372549	0.5441176470588236	0.5490196078431373	0.534313725490196	0.5294117647058824	0.5147058823529411	0.5392156862745098	0.5637254901960784	0.5735294117647058	0.5490196078431373	0.5441176470588236	0.5245098039215687	0.5490196078431373	0.5441176470588236	0.5196078431372548	0.5490196078431372	0.5245098039215685	0.5588235294117647	0.5686274509803921	0.5441176470588236	0.5588235294117647	0.5343137254901961	0.5343137254901962	0.5441176470588236	0.5441176470588236	0.5392156862745099	0.5441176470588236	0.5490196078431373	0.5784313725490197	0.5245098039215687	0.5392156862745099	0.5784313725490197	0.5294117647058824	0.5147058823529411	0.5441176470588235	0.5245098039215687	0.553921568627451	0.5686274509803921	0.5490196078431373	0.5147058823529411	0.5196078431372548	0.5490196078431373	0.5245098039215687	0.5196078431372548	0.5490196078431373	0.5490196078431373	0.5637254901960784	0.5490196078431373
2110	0.5392156862745098	0.553921568627451	0.5637254901960784	0.5343137254901961	0.5343137254901961	0.5490196078431372	0.5392156862745098	0.5196078431372548	0.5392156862745098	0.5392156862745099	0.5196078431372548	0.5588235294117647	0.5392156862745099	0.5490196078431372	0.5588235294117647	0.5490196078431373	0.5147058823529412	0.534313725490196	0.5392156862745098	0.4852941176470588	0.5147058823529411	0.5196078431372548	0.5245098039215687	0.5245098039215685	0.5049019607843137	0.5245098039215687	0.5	0.5	0.5098039215686274	0.5490196078431373	0.5686274509803921	0.553921568627451	0.5049019607843137	0.5392156862745098	0.5637254901960784	0.553921568627451	0.5441176470588236	0.5196078431372548	0.5441176470588236	0.5735294117647058	0.5392156862745098	0.5392156862745099	0.553921568627451	0.49019607843137253	0.5637254901960784	0.5588235294117647	0.5343137254901961	0.5294117647058824	0.5245098039215687
2120	0.5343137254901961	0.534313725490196	0.5098039215686274	0.5294117647058824	0.5441176470588235	0.5294117647058824	0.5343137254901961	0.5490196078431373	0.5294117647058822	0.5343137254901961	0.5343137254901961	0.5343137254901961	0.5294117647058824	0.5147058823529411	0.5343137254901961	0.5392156862745099	0.5490196078431372	0.5196078431372549	0.534313725490196	0.4901960784313726	0.4950980392156863	0.5343137254901961	0.4901960784313726	0.5147058823529411	0.5294117647058824	0.5637254901960784	0.5392156862745098	0.5833333333333333	0.5294117647058824	0.5147058823529411	0.5392156862745099	0.5490196078431373	0.5490196078431373	0.5196078431372548	0.5343137254901961	0.5784313725490196	0.5245098039215687	0.5588235294117647	0.5294117647058822	0.5392156862745099	0.5196078431372548	0.5343137254901962	0.5441176470588236	0.5637254901960784	0.5196078431372549	0.5343137254901962	0.5441176470588236	0.5392156862745099	0.5343137254901961
2130	0.5196078431372548	0.5490196078431373	0.5686274509803921	0.5196078431372548	0.5049019607843137	0.5441176470588236	0.5441176470588235	0.5294117647058822	0.5441176470588235	0.5196078431372549	0.5294117647058824	0.5245098039215688	0.5490196078431373	0.5	0.5441176470588236	0.5392156862745098	0.5392156862745098	0.553921568627451	0.553921568627451	0.553921568627451	0.5490196078431373	0.5588235294117647	0.5245098039215687	0.5392156862745098	0.5343137254901961	0.5245098039215685	0.553921568627451	0.5588235294117647	0.5098039215686275	0.5637254901960784	0.5392156862745098	0.553921568627451	0.5637254901960784	0.5	0.5588235294117647	0.553921568627451	0.5343137254901962	0.5294117647058824	0.5196078431372548	0.5147058823529411	0.5490196078431373	0.5343137254901961	0.5686274509803921	0.5245098039215687	0.5588235294117647	0.5637254901960784	0.5490196078431373	0.5098039215686274	0.553921568627451
2140	0.5245098039215685	0.5343137254901961	0.5147058823529411	0.5343137254901961	0.5392156862745099	0.5343137254901962	0.5245098039215687	0.5588235294117647	0.5392156862745098	0.553921568627451	0.5441176470588236	0.5343137254901961	0.5686274509803921	0.5392156862745098	0.5392156862745099	0.5294117647058824	0.5343137254901961	0.49509803921568624	0.5196078431372548	0.5245098039215687	0.5588235294117647	0.534313725490196	0.5490196078431373	0.5392156862745098	0.5588235294117647	0.5490196078431373	0.4901960784313726	0.5049019607843137	0.5686274509803921	0.5294117647058824	0.5294117647058822	0.5196078431372549	0.5588235294117647	0.5196078431372549	0.553921568627451	0.5392156862745099	0.5637254901960784	0.5392156862745099	0.5343137254901961	0.5686274509803921	0.5686274509803921	0.5196078431372548	0.5392156862745099	0.5441176470588235	0.5441176470588236	0.5245098039215687	0.5441176470588236	0.5392156862745099	0.5343137254901961
2150	0.5490196078431373	0.5147058823529411	0.5294117647058822	0.5735294117647058	0.5490196078431373	0.553921568627451	0.5	0.5245098039215685	0.5245098039215687	0.5637254901960784	0.5392156862745099	0.553921568627451	0.5343137254901961	0.5392156862745099	0.5343137254901962	0.5294117647058824	0.5343137254901962	0.5343137254901961	0.5343137254901961	0.5392156862745098	0.5441176470588235	0.553921568627451	0.5098039215686274	0.5441176470588235	0.553921568627451	0.49999999999999994	0.5196078431372548	0.5343137254901961	0.5294117647058824	0.553921568627451	0.5245098039215687	0.5588235294117647	0.5637254901960784	0.5147058823529411	0.5441176470588236	0.5245098039215688	0.5343137254901961	0.5245098039215687	0.5294117647058824	0.5637254901960784	0.553921568627451	0.5735294117647058	0.5343137254901961	0.5490196078431372	0.5147058823529411	0.5294117647058824	0.5196078431372548	0.5392156862745098	0.5294117647058824
2160	0.5147058823529411	0.5196078431372548	0.5049019607843137	0.5245098039215685	0.5392156862745098	0.5196078431372548	0.5294117647058824	0.5392156862745097	0.5196078431372548	0.5343137254901961	0.5343137254901962	0.5735294117647058	0.5245098039215687	0.553921568627451	0.5343137254901961	0.5196078431372548	0.5245098039215685	0.5441176470588235	0.5049019607843137	0.5294117647058824	0.5686274509803921	0.5588235294117647	0.5392156862745098	0.5245098039215687	0.5686274509803922	0.5441176470588235	0.553921568627451	0.5588235294117647	0.5490196078431373	0.5147058823529411	0.5686274509803921	0.5245098039215687	0.5588235294117647	0.5490196078431373	0.5392156862745098	0.5196078431372548	0.553921568627451	0.5441176470588236	0.553921568627451	0.5441176470588236	0.5392156862745098	0.5392156862745098	0.5196078431372549	0.5392156862745098	0.5245098039215687	0.5686274509803921	0.5147058823529411	0.5343137254901961	0.5686274509803921
2170	0.5392156862745099	0.5196078431372549	0.5098039215686274	0.5294117647058824	0.5343137254901961	0.5392156862745098	0.5294117647058822	0.5637254901960784	0.5245098039215687	0.5441176470588235	0.5686274509803921	0.5588235294117647	0.5294117647058824	0.5490196078431372	0.5637254901960784	0.553921568627451	0.5637254901960784	0.5343137254901962	0.5196078431372549	0.5441176470588235	0.5196078431372548	0.5392156862745099	0.5147058823529411	0.5	0.5245098039215687	0.5735294117647058	0.5392156862745099	0.5441176470588236	0.5049019607843137	0.5637254901960784	0.5098039215686274	0.5147058823529412	0.534313725490196	0.5686274509803921	0.5147058823529411	0.5490196078431373	0.5392156862745099	0.5588235294117647	0.5098039215686274	0.5392156862745099	0.5294117647058824	0.5196078431372548	0.5294117647058824	0.5343137254901961	0.5	0.5735294117647058	0.5294117647058822	0.5490196078431373	0.5441176470588236
2180	0.5294117647058824	0.4901960784313726	0.5147058823529411	0.5196078431372549	0.5245098039215685	0.5490196078431373	0.5343137254901961	0.5490196078431373	0.5147058823529411	0.5490196078431373	0.553921568627451	0.5343137254901962	0.5392156862745098	0.5490196078431373	0.5196078431372548	0.5147058823529411	0.5098039215686274	0.5294117647058824	0.5294117647058824	0.5784313725490196	0.5343137254901961	0.5637254901960784	0.5735294117647058	0.5490196078431373	0.4901960784313726	0.5343137254901961	0.5490196078431373	0.5147058823529411	0.553921568627451	0.5441176470588236	0.5343137254901962	0.553921568627451	0.5441176470588236	0.5392156862745099	0.553921568627451	0.5343137254901961	0.5098039215686274	0.5441176470588235	0.534313725490196	0.5294117647058824	0.5490196078431373	0.5245098039215688	0.5441176470588236	0.5343137254901961	0.5392156862745099	0.5196078431372549	0.5196078431372549	0.5245098039215687	0.5441176470588236
2190	0.5049019607843137	0.5490196078431373	0.5147058823529411	0.5	0.5392156862745098	0.5294117647058824	0.5392156862745099	0.5245098039215687	0.5	0.5049019607843137	0.5245098039215685	0.5441176470588236	0.5392156862745099	0.5441176470588235	0.5392156862745099	0.5392156862745099	0.5441176470588235	0.5098039215686274	0.5294117647058824	0.5343137254901961	0.5	0.5049019607843137	0.5098039215686274	0.5686274509803921	0.553921568627451	0.5343137254901962	0.5196078431372549	0.5343137254901962	0.5196078431372548	0.5098039215686274	0.5441176470588236	0.5392156862745099	0.5294117647058824	0.5490196078431373	0.5245098039215687	0.534313725490196	0.5490196078431373	0.5343137254901961	0.5294117647058822	0.5441176470588236	0.5392156862745099	0.5392156862745099	0.5441176470588236	0.5245098039215685	0.5294117647058824	0.5588235294117647	0.5392156862745099	0.5196078431372548	0.5049019607843137
2200	0.5098039215686274	0.4852941176470588	0.5294117647058824	0.5392156862745099	0.553921568627451	0.553921568627451	0.5	0.5441176470588236	0.5392156862745099	0.5245098039215687	0.5735294117647058	0.5392156862745099	0.5441176470588235	0.5735294117647058	0.5245098039215685	0.5245098039215685	0.5196078431372548	0.5245098039215687	0.5392156862745099	0.5686274509803921	0.5147058823529411	0.5392156862745099	0.5735294117647058	0.5196078431372549	0.5441176470588236	0.553921568627451	0.5343137254901961	0.5049019607843137	0.5294117647058822	0.4901960784313726	0.5049019607843137	0.5196078431372548	0.5294117647058825	0.5294117647058824	0.5784313725490196	0.5147058823529412	0.534313725490196	0.5294117647058822	0.5637254901960784	0.5147058823529411	0.5392156862745099	0.5098039215686274	0.5294117647058824	0.5343137254901961	0.5392156862745098	0.5490196078431373	0.5490196078431372	0.5441176470588235	0.5294117647058824
2210	0.5049019607843137	0.5147058823529411	0.47549019607843135	0.5098039215686274	0.5196078431372548	0.5343137254901961	0.5392156862745098	0.5294117647058824	0.5392156862745098	0.5294117647058824	0.5539215686274509	0.553921568627451	0.5343137254901962	0.5441176470588236	0.5245098039215687	0.5588235294117647	0.5637254901960784	0.5637254901960785	0.553921568627451	0.5490196078431373	0.5392156862745098	0.5588235294117647	0.5490196078431373	0.5343137254901962	0.5196078431372548	0.5441176470588236	0.5392156862745098	0.5147058823529412	0.5294117647058824	0.5098039215686274	0.5245098039215687	0.5392156862745098	0.5441176470588236	0.5098039215686274	0.5490196078431373	0.5245098039215687	0.4950980392156863	0.5343137254901961	0.5735294117647058	0.5588235294117647	0.553921568627451	0.5343137254901961	0.5294117647058824	0.5343137254901962	0.5196078431372548	0.5490196078431373	0.4950980392156863	0.5490196078431372	0.5245098039215687
2220	0.5343137254901961	0.4901960784313726	0.49999999999999994	0.5441176470588236	0.5441176470588236	0.5294117647058824	0.5245098039215685	0.5343137254901961	0.5343137254901961	0.5098039215686274	0.5245098039215685	0.5343137254901961	0.5294117647058824	0.5686274509803921	0.5735294117647058	0.5441176470588236	0.5588235294117647	0.553921568627451	0.534313725490196	0.5147058823529411	0.5637254901960784	0.5392156862745098	0.5686274509803921	0.5392156862745099	0.5441176470588236	0.5245098039215685	0.5245098039215687	0.5637254901960784	0.553921568627451	0.5392156862745098	0.5441176470588235	0.5392156862745099	0.5392156862745099	0.553921568627451	0.5882352941176471	0.5294117647058824	0.5098039215686274	0.5245098039215687	0.5490196078431373	0.4950980392156863	0.5294117647058824	0.5245098039215685	0.5490196078431373	0.5147058823529411	0.5147058823529411	0.5343137254901961	0.5294117647058824	0.5196078431372548	0.5392156862745099
2230	0.5147058823529411	0.5147058823529411	0.5	0.5245098039215685	0.5098039215686274	0.5441176470588235	0.5490196078431372	0.5245098039215685	0.5147058823529411	0.5294117647058824	0.5490196078431373	0.5392156862745099	0.5441176470588236	0.5490196078431373	0.553921568627451	0.5637254901960784	0.553921568627451	0.553921568627451	0.553921568627451	0.5588235294117647	0.5637254901960784	0.5931372549019608	0.5441176470588236	0.5637254901960784	0.5392156862745099	0.5098039215686274	0.5147058823529411	0.553921568627451	0.553921568627451	0.5392156862745098	0.5441176470588235	0.5098039215686274	0.5441176470588236	0.5049019607843137	0.5392156862745098	0.5294117647058824	0.5049019607843137	0.5098039215686274	0.5147058823529411	0.5196078431372548	0.5245098039215687	0.5098039215686274	0.5294117647058824	0.5343137254901962	0.5392156862745099	0.5245098039215685	0.5245098039215687	0.5441176470588236	0.553921568627451
2240	0.49509803921568624	0.5196078431372548	0.553921568627451	0.5098039215686274	0.5196078431372548	0.5147058823529411	0.5294117647058824	0.5441176470588236	0.5098039215686274	0.5637254901960784	0.5490196078431373	0.5490196078431373	0.5686274509803921	0.5686274509803922	0.5441176470588235	0.5637254901960784	0.553921568627451	0.5735294117647058	0.5392156862745098	0.5490196078431373	0.5490196078431373	0.5294117647058824	0.5588235294117647	0.5637254901960784	0.553921568627451	0.5588235294117647	0.5392156862745099	0.49019607843137253	0.5392156862745098	0.5392156862745099	0.5049019607843137	0.5588235294117647	0.5490196078431373	0.553921568627451	0.5392156862745099	0.5392156862745099	0.5196078431372549	0.5441176470588236	0.553921568627451	0.5490196078431372	0.5147058823529411	0.5	0.5196078431372549	0.5735294117647058	0.5196078431372549	0.5294117647058825	0.5196078431372548	0.5245098039215687	0.5294117647058824
2250	0.5049019607843137	0.5245098039215685	0.5196078431372548	0.5049019607843137	0.5441176470588235	0.5392156862745099	0.5441176470588236	0.5392156862745099	0.5245098039215685	0.5196078431372549	0.5343137254901961	0.5392156862745099	0.5588235294117647	0.5882352941176471	0.5490196078431373	0.5392156862745098	0.5686274509803921	0.5637254901960784	0.5980392156862746	0.553921568627451	0.5686274509803921	0.5245098039215688	0.5343137254901962	0.5490196078431373	0.5784313725490196	0.5392156862745098	0.5588235294117647	0.5490196078431373	0.553921568627451	0.5392156862745099	0.5392156862745099	0.5147058823529411	0.5343137254901962	0.5343137254901961	0.5490196078431373	0.5	0.5294117647058824	0.4852941176470588	0.5637254901960784	0.5245098039215687	0.5441176470588235	0.5196078431372548	0.5392156862745098	0.5294117647058825	0.5098039215686274	0.5245098039215685	0.5147058823529411	0.5441176470588236	0.5343137254901962
2260	0.5098039215686274	0.5098039215686274	0.5147058823529411	0.5392156862745099	0.5441176470588235	0.5294117647058822	0.5098039215686274	0.5490196078431372	0.5343137254901961	0.5294117647058824	0.5343137254901961	0.5784313725490196	0.5441176470588236	0.5588235294117647	0.5588235294117647	0.5490196078431372	0.5392156862745099	0.5686274509803921	0.553921568627451	0.5490196078431372	0.5490196078431373	0.5637254901960784	0.5686274509803921	0.5588235294117647	0.5686274509803921	0.5490196078431373	0.5735294117647058	0.5294117647058824	0.553921568627451	0.5343137254901961	0.5392156862745099	0.5441176470588235	0.5441176470588236	0.5490196078431373	0.5245098039215685	0.5098039215686274	0.5098039215686274	0.5294117647058824	0.5392156862745099	0.5049019607843137	0.5441176470588236	0.5343137254901962	0.5245098039215687	0.5196078431372549	0.5196078431372548	0.5098039215686274	0.4950980392156863	0.5588235294117647	0.5294117647058824
2270	0.5392156862745099	0.5098039215686274	0.5196078431372549	0.5490196078431373	0.553921568627451	0.5588235294117647	0.5147058823529411	0.5686274509803921	0.553921568627451	0.5686274509803921	0.5490196078431372	0.5637254901960784	0.5588235294117647	0.5686274509803921	0.607843137254902	0.5441176470588236	0.5392156862745099	0.49019607843137253	0.5441176470588235	0.573529411764706	0.5588235294117647	0.5441176470588235	0.5245098039215687	0.5784313725490196	0.5343137254901962	0.5637254901960784	0.5735294117647058	0.5294117647058822	0.5	0.5343137254901961	0.5294117647058824	0.5245098039215687	0.5392156862745099	0.5392156862745099	0.5098039215686275	0.5392156862745099	0.5392156862745099	0.5441176470588236	0.5245098039215687	0.5294117647058825	0.5245098039215687	0.5490196078431373	0.5343137254901961	0.5245098039215687	0.5392156862745098	0.5441176470588236	0.5147058823529411	0.5294117647058824	0.5196078431372548
2280	0.5147058823529411	0.5196078431372548	0.5147058823529411	0.5539215686274509	0.5294117647058824	0.5147058823529412	0.5441176470588236	0.5588235294117647	0.5588235294117647	0.5588235294117647	0.5343137254901961	0.5490196078431373	0.5343137254901961	0.5686274509803921	0.5588235294117647	0.5637254901960784	0.5343137254901961	0.5784313725490197	0.5588235294117647	0.5686274509803922	0.6274509803921569	0.5735294117647058	0.5784313725490196	0.5833333333333334	0.5392156862745099	0.5294117647058822	0.5441176470588236	0.5784313725490196	0.5098039215686274	0.5588235294117647	0.5294117647058824	0.5784313725490196	0.5196078431372549	0.5294117647058824	0.5294117647058824	0.5196078431372548	0.5147058823529411	0.5	0.5441176470588236	0.5490196078431373	0.5147058823529411	0.4950980392156863	0.5245098039215688	0.5147058823529411	0.553921568627451	0.5196078431372549	0.5049019607843137	0.5392156862745099	0.5294117647058824
2290	0.5294117647058824	0.5098039215686274	0.5098039215686274	0.5294117647058822	0.5	0.5147058823529412	0.5294117647058825	0.5343137254901961	0.5392156862745099	0.5686274509803921	0.5343137254901962	0.5637254901960784	0.5441176470588236	0.5147058823529411	0.5686274509803921	0.553921568627451	0.5833333333333334	0.5196078431372548	0.5490196078431373	0.5686274509803921	0.5245098039215685	0.5147058823529412	0.5196078431372549	0.5931372549019608	0.5294117647058825	0.5637254901960784	0.5441176470588236	0.5196078431372549	0.5490196078431373	0.5637254901960784	0.5490196078431373	0.4950980392156863	0.5441176470588236	0.5245098039215687	0.5686274509803922	0.5049019607843137	0.5196078431372548	0.5098039215686274	0.5049019607843137	0.5	0.5294117647058824	0.5049019607843137	0.5147058823529411	0.5147058823529411	0.5049019607843137	0.5147058823529412	0.5098039215686274	0.5392156862745098	0.5392156862745099
2300	0.5245098039215685	0.5147058823529411	0.5147058823529411	0.5245098039215685	0.5294117647058824	0.5098039215686274	0.5637254901960784	0.5784313725490196	0.5294117647058822	0.553921568627451	0.5441176470588236	0.5784313725490196	0.5392156862745099	0.5392156862745099	0.553921568627451	0.5392156862745098	0.5784313725490196	0.5490196078431373	0.5735294117647058	0.5784313725490196	0.4901960784313726	0.5441176470588236	0.5392156862745098	0.5343137254901962	0.5196078431372548	0.5196078431372548	0.5147058823529412	0.5294117647058824	0.5588235294117647	0.5490196078431373	0.5245098039215687	0.5294117647058824	0.5294117647058822	0.5098039215686274	0.5245098039215687	0.5441176470588236	0.5392156862745099	0.5343137254901961	0.5098039215686274	0.5392156862745099	0.49509803921568624	0.5	0.5343137254901961	0.5147058823529411	0.4656862745098039	0.5441176470588236	0.5147058823529411	0.5343137254901961	0.5490196078431373
2310	0.5343137254901961	0.5196078431372548	0.5343137254901961	0.5441176470588236	0.5686274509803921	0.5392156862745098	0.5294117647058824	0.5343137254901961	0.5686274509803921	0.553921568627451	0.5588235294117647	0.5490196078431372	0.5784313725490196	0.5490196078431373	0.5686274509803921	0.5686274509803921	0.5196078431372548	0.5441176470588236	0.553921568627451	0.5294117647058824	0.5245098039215685	0.5490196078431373	0.5441176470588235	0.5392156862745098	0.5343137254901962	0.5294117647058825	0.5441176470588236	0.5833333333333334	0.5343137254901962	0.5196078431372549	0.5392156862745098	0.5147058823529411	0.49019607843137253	0.5147058823529411	0.5392156862745098	0.5147058823529411	0.5441176470588236	0.5441176470588236	0.49019607843137253	0.5343137254901962	0.5343137254901961	0.4901960784313726	0.5245098039215687	0.4901960784313726	0.5392156862745099	0.5	0.5147058823529412	0.49999999999999994	0.5343137254901961
2320	0.5196078431372548	0.5147058823529411	0.5098039215686274	0.5	0.5294117647058824	0.5343137254901961	0.5735294117647058	0.5147058823529411	0.5343137254901962	0.5588235294117647	0.5392156862745099	0.5441176470588236	0.5196078431372548	0.5392156862745098	0.5147058823529411	0.5392156862745099	0.5343137254901961	0.5245098039215687	0.5441176470588236	0.5490196078431373	0.5196078431372548	0.5245098039215685	0.588235294117647	0.5343137254901962	0.5441176470588236	0.5588235294117647	0.5294117647058822	0.5245098039215687	0.5392156862745099	0.5637254901960784	0.5245098039215685	0.4950980392156863	0.5686274509803922	0.5441176470588235	0.5294117647058822	0.5392156862745099	0.5049019607843137	0.5294117647058824	0.5490196078431373	0.5245098039215687	0.5147058823529411	0.4901960784313726	0.5049019607843137	0.5049019607843137	0.5294117647058824	0.5392156862745098	0.5245098039215685	0.4901960784313726	0.5686274509803921
2330	0.5441176470588236	0.5245098039215685	0.5490196078431373	0.5441176470588236	0.5490196078431373	0.5343137254901961	0.5392156862745099	0.5294117647058824	0.5392156862745099	0.5343137254901961	0.5441176470588236	0.5196078431372548	0.5147058823529411	0.5245098039215685	0.4950980392156863	0.5098039215686274	0.5343137254901961	0.5392156862745098	0.5637254901960784	0.5245098039215687	0.5245098039215687	0.5441176470588236	0.553921568627451	0.5049019607843137	0.5686274509803921	0.4852941176470588	0.5490196078431373	0.5294117647058824	0.5147058823529412	0.5196078431372548	0.5098039215686274	0.5245098039215688	0.5098039215686274	0.5098039215686274	0.5588235294117647	0.5147058823529411	0.5392156862745098	0.5049019607843137	0.5196078431372548	0.5098039215686274	0.5245098039215687	0.4852941176470588	0.5343137254901962	0.5049019607843137	0.45098039215686275	0.5343137254901962	0.49019607843137253	0.5147058823529411	0.5245098039215687
2340	0.5049019607843137	0.5	0.5343137254901961	0.553921568627451	0.5294117647058824	0.5245098039215685	0.5441176470588236	0.5098039215686274	0.553921568627451	0.534313725490196	0.553921568627451	0.5245098039215685	0.5490196078431373	0.5588235294117647	0.5049019607843137	0.5343137254901961	0.5392156862745098	0.5490196078431373	0.5931372549019608	0.553921568627451	0.5490196078431373	0.5392156862745098	0.553921568627451	0.4803921568627451	0.5196078431372548	0.5588235294117647	0.5294117647058824	0.4901960784313726	0.5098039215686274	0.5196078431372549	0.4852941176470588	0.553921568627451	0.553921568627451	0.5147058823529411	0.5	0.47549019607843135	0.5294117647058824	0.5294117647058824	0.47058823529411764	0.5294117647058824	0.5245098039215687	0.5245098039215687	0.5441176470588236	0.5147058823529411	0.5294117647058824	0.47058823529411764	0.49019607843137253	0.5	0.5392156862745098
2350	0.5245098039215687	0.5294117647058824	0.5294117647058824	0.5098039215686274	0.5441176470588236	0.5441176470588236	0.5490196078431372	0.5637254901960784	0.5441176470588236	0.5637254901960784	0.5294117647058824	0.5294117647058824	0.5245098039215687	0.5147058823529411	0.5	0.5833333333333334	0.46568627450980393	0.5049019607843137	0.5147058823529412	0.5147058823529411	0.5686274509803921	0.5588235294117647	0.5294117647058824	0.5588235294117647	0.5686274509803921	0.5245098039215685	0.5098039215686274	0.5245098039215687	0.5294117647058824	0.5098039215686274	0.5245098039215685	0.49019607843137253	0.5245098039215685	0.553921568627451	0.5294117647058825	0.5147058823529412	0.5196078431372549	0.5490196078431373	0.49509803921568624	0.5196078431372548	0.5196078431372548	0.4950980392156863	0.5	0.4950980392156863	0.5049019607843137	0.46568627450980393	0.5196078431372548	0.5245098039215687	0.5147058823529412
2360	0.5343137254901961	0.5343137254901961	0.5490196078431373	0.49999999999999994	0.5147058823529411	0.5147058823529411	0.5343137254901961	0.5294117647058824	0.5686274509803921	0.5441176470588236	0.5441176470588236	0.5441176470588236	0.553921568627451	0.5637254901960784	0.5343137254901962	0.5392156862745098	0.49999999999999994	0.5049019607843137	0.5441176470588235	0.5294117647058824	0.5196078431372549	0.4950980392156863	0.5392156862745099	0.553921568627451	0.5392156862745098	0.5098039215686274	0.5490196078431373	0.5392156862745098	0.5637254901960784	0.5294117647058824	0.5490196078431373	0.5392156862745099	0.5637254901960784	0.5147058823529412	0.4901960784313725	0.5245098039215687	0.5245098039215685	0.5098039215686274	0.5343137254901962	0.5098039215686274	0.5	0.4754901960784314	0.5	0.5196078431372548	0.5392156862745098	0.4950980392156863	0.5245098039215687	0.5098039215686274	0.5441176470588236
2370	0.5294117647058824	0.5196078431372548	0.5	0.5441176470588236	0.4950980392156863	0.5490196078431373	0.5294117647058822	0.5294117647058822	0.5490196078431372	0.5343137254901961	0.5245098039215687	0.5735294117647058	0.5490196078431373	0.5392156862745098	0.588235294117647	0.5588235294117647	0.5686274509803921	0.5490196078431373	0.5147058823529412	0.5245098039215687	0.553921568627451	0.5637254901960784	0.5098039215686274	0.47549019607843135	0.5245098039215685	0.5098039215686274	0.5196078431372549	0.5637254901960784	0.5441176470588235	0.5147058823529411	0.46568627450980393	0.5049019607843137	0.5147058823529411	0.49019607843137253	0.5588235294117647	0.5	0.5196078431372549	0.4803921568627451	0.5049019607843137	0.48529411764705876	0.4852941176470589	0.5490196078431373	0.48529411764705876	0.5490196078431373	0.5294117647058824	0.4558823529411765	0.5392156862745099	0.5245098039215687	0.5588235294117647
2380	0.5245098039215685	0.5196078431372548	0.5245098039215687	0.5245098039215685	0.5049019607843137	0.5294117647058825	0.5490196078431373	0.5441176470588235	0.5490196078431373	0.5588235294117647	0.5490196078431373	0.5343137254901961	0.5588235294117647	0.573529411764706	0.5245098039215687	0.553921568627451	0.5245098039215687	0.5441176470588235	0.553921568627451	0.5588235294117647	0.5196078431372549	0.553921568627451	0.6029411764705883	0.5098039215686274	0.5196078431372548	0.5294117647058824	0.5294117647058824	0.5147058823529411	0.5294117647058824	0.5392156862745099	0.5245098039215687	0.5196078431372548	0.5	0.5245098039215687	0.5196078431372549	0.5098039215686274	0.5490196078431373	0.5441176470588236	0.5098039215686274	0.5147058823529412	0.5490196078431373	0.5294117647058822	0.5588235294117647	0.5245098039215687	0.553921568627451	0.5245098039215687	0.5196078431372548	0.5294117647058824	0.4950980392156863
2390	0.5441176470588235	0.5294117647058824	0.5343137254901961	0.5441176470588236	0.5588235294117647	0.5147058823529412	0.5343137254901961	0.5392156862745099	0.5196078431372549	0.5441176470588236	0.5441176470588236	0.5294117647058824	0.5147058823529411	0.5147058823529411	0.5490196078431373	0.5490196078431373	0.5637254901960784	0.5245098039215687	0.5098039215686274	0.5588235294117647	0.5392156862745099	0.5098039215686274	0.5098039215686274	0.5441176470588236	0.5441176470588236	0.4852941176470588	0.553921568627451	0.5441176470588236	0.4754901960784314	0.5441176470588236	0.5147058823529411	0.5392156862745098	0.5245098039215687	0.4803921568627451	0.5196078431372548	0.5294117647058824	0.5245098039215687	0.5392156862745098	0.49019607843137253	0.5490196078431373	0.5147058823529411	0.5147058823529411	0.5049019607843137	0.5098039215686274	0.5294117647058822	0.46568627450980393	0.5196078431372548	0.5245098039215687	0.5392156862745098
2400	0.5490196078431373	0.5245098039215687	0.4950980392156863	0.5392156862745099	0.5588235294117647	0.5588235294117647	0.5196078431372549	0.5343137254901962	0.5490196078431373	0.5098039215686274	0.5490196078431373	0.5637254901960784	0.5490196078431373	0.5686274509803921	0.5588235294117647	0.5735294117647058	0.5686274509803921	0.5245098039215685	0.553921568627451	0.5196078431372548	0.553921568627451	0.5196078431372549	0.553921568627451	0.5294117647058824	0.4950980392156863	0.553921568627451	0.5049019607843137	0.5490196078431373	0.5441176470588235	0.5049019607843137	0.5392156862745099	0.5196078431372548	0.5196078431372549	0.4901960784313726	0.5196078431372549	0.5098039215686274	0.5294117647058824	0.5588235294117647	0.5343137254901961	0.5147058823529411	0.49509803921568624	0.5294117647058824	0.5637254901960784	0.5392156862745099	0.5686274509803921	0.5294117647058824	0.5196078431372548	0.553921568627451	0.5147058823529412
2410	0.5490196078431373	0.5098039215686274	0.5245098039215685	0.5343137254901961	0.5441176470588236	0.5441176470588236	0.553921568627451	0.5392156862745099	0.5588235294117647	0.5294117647058822	0.553921568627451	0.5588235294117647	0.5686274509803921	0.5784313725490196	0.5343137254901962	0.5784313725490196	0.553921568627451	0.5735294117647058	0.5343137254901961	0.5441176470588235	0.5196078431372548	0.553921568627451	0.5245098039215687	0.5588235294117647	0.5098039215686274	0.5637254901960784	0.5686274509803921	0.5147058823529411	0.5245098039215687	0.5147058823529411	0.553921568627451	0.5637254901960784	0.5392156862745099	0.5245098039215687	0.5196078431372548	0.553921568627451	0.5588235294117647	0.5245098039215685	0.5147058823529411	0.49999999999999994	0.5490196078431373	0.5147058823529411	0.5294117647058825	0.5343137254901962	0.5343137254901961	0.4901960784313726	0.5245098039215687	0.4852941176470588	0.5588235294117647
2420	0.5098039215686274	0.5490196078431373	0.553921568627451	0.5343137254901961	0.5343137254901961	0.5294117647058824	0.5686274509803921	0.553921568627451	0.5490196078431373	0.5637254901960784	0.5441176470588236	0.5441176470588236	0.553921568627451	0.5343137254901962	0.5490196078431372	0.5490196078431373	0.5294117647058824	0.5490196078431373	0.5098039215686274	0.5343137254901962	0.5392156862745099	0.5392156862745098	0.5490196078431373	0.553921568627451	0.5147058823529411	0.5147058823529411	0.553921568627451	0.5	0.5343137254901961	0.5049019607843137	0.5637254901960784	0.5637254901960784	0.5392156862745099	0.5	0.47549019607843135	0.5490196078431373	0.5098039215686274	0.5245098039215685	0.5147058823529411	0.5392156862745098	0.5245098039215687	0.5147058823529411	0.5245098039215687	0.5049019607843137	0.5245098039215687	0.5245098039215687	0.5245098039215685	0.5196078431372548	0.5441176470588236
2430	0.5245098039215687	0.5196078431372548	0.5343137254901962	0.5637254901960784	0.5490196078431373	0.5588235294117647	0.5588235294117647	0.5294117647058824	0.5637254901960784	0.5245098039215687	0.5637254901960784	0.5441176470588235	0.5441176470588236	0.5784313725490196	0.5882352941176471	0.5686274509803921	0.5686274509803921	0.5343137254901961	0.5588235294117647	0.5245098039215687	0.5686274509803921	0.553921568627451	0.5490196078431373	0.5637254901960784	0.5637254901960785	0.5490196078431373	0.5245098039215687	0.5490196078431373	0.553921568627451	0.5441176470588236	0.5245098039215687	0.5196078431372548	0.5490196078431373	0.5392156862745099	0.5392156862745099	0.5490196078431373	0.5098039215686274	0.5098039215686274	0.5245098039215685	0.5343137254901961	0.4950980392156863	0.48529411764705876	0.553921568627451	0.5441176470588236	0.5784313725490196	0.4950980392156863	0.5196078431372549	0.5196078431372549	0.5294117647058824
2440	0.5343137254901962	0.5245098039215687	0.5490196078431373	0.5392156862745098	0.5490196078431373	0.5343137254901962	0.5490196078431373	0.5735294117647058	0.5588235294117647	0.5490196078431373	0.5686274509803921	0.5686274509803921	0.5686274509803921	0.5196078431372549	0.553921568627451	0.6127450980392156	0.5686274509803921	0.5735294117647058	0.5392156862745098	0.5686274509803921	0.5343137254901961	0.5735294117647058	0.5392156862745099	0.5294117647058824	0.5637254901960784	0.553921568627451	0.5343137254901962	0.4901960784313726	0.5245098039215687	0.5049019607843137	0.5294117647058824	0.5245098039215685	0.5490196078431373	0.4950980392156863	0.5294117647058824	0.5392156862745099	0.5196078431372549	0.5098039215686274	0.5098039215686274	0.5147058823529412	0.5441176470588236	0.5049019607843137	0.5245098039215685	0.5441176470588236	0.5196078431372549	0.5196078431372548	0.5245098039215687	0.5049019607843137	0.5294117647058825
2450	0.5245098039215685	0.5686274509803921	0.5588235294117647	0.5490196078431373	0.5490196078431373	0.553921568627451	0.5637254901960785	0.5245098039215685	0.5196078431372548	0.5637254901960784	0.5637254901960784	0.5637254901960784	0.5343137254901962	0.5882352941176471	0.5294117647058824	0.5735294117647058	0.5490196078431372	0.5539215686274509	0.5735294117647058	0.5686274509803921	0.553921568627451	0.553921568627451	0.5343137254901961	0.588235294117647	0.553921568627451	0.5588235294117647	0.5392156862745099	0.5490196078431373	0.5392156862745099	0.5245098039215687	0.5588235294117647	0.5245098039215687	0.5392156862745099	0.5784313725490197	0.5147058823529411	0.5392156862745099	0.5294117647058824	0.5392156862745098	0.5294117647058824	0.5245098039215687	0.5245098039215687	0.5441176470588236	0.4901960784313726	0.5098039215686274	0.4950980392156863	0.5343137254901962	0.4950980392156863	0.5294117647058824	0.5098039215686275
2460	0.5245098039215685	0.5490196078431372	0.5098039215686274	0.5343137254901961	0.5343137254901961	0.5686274509803921	0.5441176470588236	0.553921568627451	0.5392156862745098	0.5343137254901961	0.553921568627451	0.5245098039215685	0.5784313725490196	0.5686274509803921	0.5490196078431373	0.5686274509803921	0.5637254901960784	0.5735294117647058	0.5637254901960784	0.5637254901960784	0.553921568627451	0.5294117647058824	0.5196078431372548	0.5	0.553921568627451	0.5784313725490197	0.5588235294117647	0.5245098039215687	0.4901960784313726	0.5441176470588235	0.5098039215686274	0.5490196078431373	0.5049019607843137	0.5098039215686274	0.5049019607843137	0.5	0.5098039215686274	0.5196078431372548	0.4950980392156863	0.5490196078431373	0.5637254901960784	0.553921568627451	0.5245098039215685	0.5245098039215687	0.5441176470588236	0.4754901960784314	0.5196078431372549	0.5147058823529411	0.5392156862745099
2470	0.5294117647058824	0.553921568627451	0.5294117647058824	0.5294117647058824	0.5490196078431373	0.5245098039215685	0.5588235294117647	0.5588235294117647	0.5735294117647058	0.5490196078431373	0.5392156862745098	0.5490196078431373	0.5588235294117647	0.5686274509803921	0.5833333333333334	0.5686274509803921	0.6029411764705882	0.5833333333333333	0.5392156862745098	0.5294117647058824	0.5490196078431373	0.5931372549019607	0.5049019607843137	0.5637254901960784	0.5784313725490196	0.5490196078431373	0.5490196078431373	0.553921568627451	0.47058823529411764	0.5245098039215687	0.5245098039215687	0.5392156862745099	0.4901960784313726	0.5147058823529412	0.5196078431372549	0.5098039215686274	0.5343137254901961	0.5196078431372549	0.49019607843137253	0.4852941176470588	0.5	0.5	0.5294117647058824	0.5392156862745099	0.4901960784313726	0.5	0.5294117647058824	0.5	0.4950980392156863
2480	0.5049019607843137	0.553921568627451	0.5098039215686274	0.5441176470588236	0.5588235294117647	0.5343137254901961	0.5294117647058822	0.5735294117647058	0.5294117647058824	0.5833333333333333	0.5392156862745098	0.5392156862745098	0.5637254901960784	0.5441176470588236	0.553921568627451	0.5588235294117647	0.553921568627451	0.5735294117647058	0.553921568627451	0.5294117647058824	0.5343137254901961	0.5294117647058824	0.5196078431372548	0.5833333333333334	0.5833333333333334	0.553921568627451	0.5441176470588236	0.5686274509803921	0.5539215686274509	0.5294117647058824	0.5735294117647058	0.5098039215686274	0.5147058823529411	0.5	0.5245098039215685	0.5196078431372548	0.5294117647058824	0.553921568627451	0.5490196078431373	0.47549019607843135	0.5196078431372548	0.5	0.5294117647058825	0.5196078431372549	0.5588235294117647	0.5049019607843137	0.5245098039215685	0.5392156862745098	0.5196078431372548
2490	0.5245098039215685	0.5196078431372548	0.5245098039215687	0.5686274509803921	0.5441176470588236	0.5441176470588236	0.5637254901960784	0.5392156862745099	0.5245098039215685	0.553921568627451	0.5686274509803921	0.5245098039215687	0.5196078431372549	0.5735294117647058	0.5490196078431373	0.553921568627451	0.6127450980392157	0.6029411764705883	0.5686274509803921	0.5637254901960784	0.5637254901960784	0.6127450980392157	0.5931372549019608	0.5343137254901962	0.5588235294117647	0.5294117647058824	0.5392156862745098	0.5588235294117647	0.5343137254901962	0.5245098039215687	0.5441176470588235	0.5098039215686274	0.5343137254901961	0.5147058823529411	0.5294117647058824	0.5735294117647058	0.5441176470588236	0.4950980392156863	0.446078431372549	0.5245098039215687	0.5392156862745099	0.5343137254901961	0.5049019607843137	0.5147058823529411	0.5245098039215685	0.5049019607843137	0.5637254901960784	0.5147058823529412	0.5343137254901962
2500	0.5049019607843137	0.4950980392156863	0.5637254901960784	0.5294117647058824	0.5637254901960784	0.5441176470588236	0.5147058823529412	0.5686274509803921	0.5343137254901962	0.553921568627451	0.553921568627451	0.5392156862745098	0.5294117647058822	0.5686274509803921	0.5490196078431373	0.5931372549019608	0.5686274509803921	0.5588235294117647	0.5637254901960784	0.5637254901960784	0.5441176470588236	0.5833333333333333	0.5343137254901961	0.5735294117647058	0.5441176470588235	0.5784313725490196	0.642156862745098	0.5588235294117647	0.5147058823529411	0.5784313725490196	0.5882352941176471	0.5490196078431373	0.5343137254901961	0.5098039215686274	0.5245098039215687	0.5245098039215687	0.5490196078431373	0.5245098039215685	0.5245098039215685	0.5294117647058824	0.5196078431372548	0.5490196078431373	0.5490196078431373	0.4950980392156863	0.5392156862745099	0.5	0.5294117647058824	0.5343137254901962	0.5441176470588235
2510	0.5147058823529411	0.5392156862745098	0.5294117647058824	0.5245098039215687	0.5294117647058824	0.5294117647058824	0.553921568627451	0.5490196078431373	0.5784313725490196	0.5784313725490196	0.5637254901960784	0.553921568627451	0.553921568627451	0.5735294117647058	0.5735294117647058	0.5588235294117647	0.5784313725490196	0.553921568627451	0.5637254901960784	0.5784313725490196	0.5735294117647058	0.553921568627451	0.5441176470588236	0.5686274509803921	0.5490196078431373	0.5931372549019607	0.5392156862745098	0.5882352941176471	0.5686274509803921	0.5490196078431373	0.5294117647058824	0.5294117647058822	0.5441176470588235	0.5294117647058822	0.5343137254901961	0.5490196078431373	0.5196078431372548	0.5490196078431373	0.49509803921568624	0.5294117647058824	0.4852941176470589	0.49509803921568635	0.5049019607843137	0.5343137254901961	0.5098039215686274	0.5245098039215685	0.5	0.5147058823529411	0.48039215686274506
2520	0.5147058823529411	0.5098039215686274	0.5343137254901961	0.5490196078431373	0.5196078431372548	0.5147058823529411	0.5588235294117647	0.553921568627451	0.5147058823529411	0.5196078431372548	0.5441176470588236	0.5833333333333333	0.5441176470588236	0.5343137254901961	0.553921568627451	0.5833333333333333	0.5588235294117647	0.5441176470588236	0.5833333333333333	0.5588235294117647	0.5637254901960784	0.5196078431372549	0.5147058823529411	0.5441176470588236	0.573529411764706	0.5294117647058822	0.5735294117647058	0.5784313725490196	0.5392156862745099	0.5245098039215687	0.5441176470588235	0.5343137254901961	0.5637254901960784	0.5196078431372548	0.5392156862745099	0.5588235294117647	0.5735294117647058	0.5343137254901961	0.4803921568627451	0.5196078431372549	0.5343137254901961	0.4950980392156863	0.5147058823529411	0.5245098039215687	0.5147058823529411	0.5294117647058824	0.5343137254901961	0.5245098039215687	0.5343137254901962
2530	0.5392156862745098	0.5490196078431373	0.5343137254901961	0.5392156862745098	0.553921568627451	0.5686274509803921	0.5294117647058824	0.553921568627451	0.5392156862745098	0.5441176470588236	0.553921568627451	0.5	0.5588235294117647	0.6029411764705883	0.5784313725490196	0.5490196078431373	0.5098039215686274	0.5490196078431373	0.5637254901960785	0.5686274509803921	0.5490196078431373	0.5784313725490197	0.5980392156862745	0.553921568627451	0.5637254901960784	0.5784313725490197	0.5882352941176471	0.553921568627451	0.5245098039215687	0.5343137254901962	0.5	0.5588235294117647	0.5392156862745099	0.5490196078431373	0.5343137254901961	0.5245098039215687	0.5196078431372548	0.5147058823529411	0.49019607843137253	0.5196078431372548	0.5490196078431373	0.553921568627451	0.5049019607843137	0.5	0.4852941176470589	0.553921568627451	0.5294117647058824	0.5	0.5294117647058824
2540	0.5441176470588236	0.5196078431372548	0.5098039215686274	0.5441176470588236	0.5147058823529412	0.5392156862745099	0.5245098039215687	0.5588235294117647	0.5441176470588236	0.5833333333333333	0.5686274509803921	0.5686274509803921	0.588235294117647	0.5294117647058824	0.5441176470588236	0.5784313725490197	0.5735294117647058	0.5882352941176471	0.5833333333333333	0.553921568627451	0.5735294117647058	0.5343137254901962	0.5735294117647058	0.5343137254901961	0.6029411764705883	0.5098039215686274	0.5686274509803921	0.5882352941176471	0.5441176470588235	0.5392156862745099	0.5294117647058824	0.5294117647058824	0.5392156862745099	0.5392156862745099	0.5588235294117647	0.5147058823529411	0.5147058823529411	0.5245098039215685	0.5049019607843137	0.5049019607843137	0.5343137254901962	0.5098039215686274	0.5098039215686274	0.49999999999999994	0.5049019607843137	0.5392156862745099	0.5049019607843137	0.5294117647058824	0.5490196078431373
2550	0.5294117647058824	0.5245098039215685	0.5098039215686274	0.5294117647058824	0.5196078431372549	0.5343137254901961	0.5588235294117647	0.5196078431372548	0.5294117647058824	0.5588235294117647	0.5441176470588235	0.5392156862745099	0.5490196078431373	0.5588235294117647	0.553921568627451	0.588235294117647	0.553921568627451	0.5833333333333333	0.607843137254902	0.5245098039215685	0.5735294117647058	0.5882352941176471	0.5637254901960784	0.5588235294117647	0.5441176470588235	0.6029411764705882	0.5833333333333333	0.553921568627451	0.5490196078431373	0.6029411764705883	0.5294117647058824	0.5392156862745098	0.5490196078431373	0.5686274509803921	0.49509803921568624	0.5686274509803921	0.5196078431372549	0.5343137254901961	0.5098039215686274	0.5049019607843137	0.5196078431372549	0.5049019607843137	0.5588235294117647	0.5196078431372548	0.5294117647058824	0.4901960784313726	0.5294117647058824	0.5245098039215685	0.5392156862745099
2560	0.5049019607843137	0.5294117647058824	0.5049019607843137	0.5441176470588236	0.5441176470588236	0.5392156862745098	0.5343137254901962	0.5343137254901962	0.5784313725490196	0.5441176470588236	0.5441176470588236	0.553921568627451	0.5637254901960784	0.5735294117647058	0.5588235294117647	0.5637254901960784	0.5392156862745098	0.5588235294117647	0.5833333333333334	0.5735294117647058	0.6176470588235294	0.5735294117647058	0.5441176470588236	0.588235294117647	0.5882352941176471	0.5686274509803922	0.5490196078431373	0.5980392156862745	0.5196078431372548	0.573529411764706	0.5588235294117647	0.5588235294117647	0.553921568627451	0.5441176470588236	0.5441176470588236	0.5441176470588236	0.5	0.5294117647058824	0.553921568627451	0.5049019607843137	0.5392156862745099	0.5343137254901961	0.5	0.5147058823529411	0.5049019607843137	0.5490196078431373	0.5049019607843137	0.5441176470588236	0.5490196078431373
2570	0.4950980392156863	0.5392156862745099	0.5147058823529411	0.5588235294117647	0.5147058823529411	0.5539215686274509	0.5294117647058824	0.5245098039215685	0.5343137254901962	0.5343137254901961	0.5784313725490196	0.5196078431372548	0.5343137254901962	0.5637254901960784	0.5490196078431373	0.5637254901960784	0.5980392156862746	0.607843137254902	0.5637254901960784	0.5588235294117647	0.5392156862745099	0.5882352941176471	0.553921568627451	0.5686274509803921	0.5686274509803921	0.5784313725490196	0.5147058823529411	0.588235294117647	0.5490196078431373	0.5245098039215685	0.553921568627451	0.5490196078431373	0.5392156862745098	0.5490196078431373	0.5294117647058822	0.5392156862745099	0.553921568627451	0.5245098039215685	0.5833333333333334	0.5490196078431373	0.5294117647058825	0.4950980392156863	0.4950980392156863	0.5392156862745098	0.5147058823529411	0.5343137254901961	0.5392156862745099	0.5441176470588236	0.5196078431372549
2580	0.5098039215686274	0.5343137254901961	0.5294117647058822	0.5049019607843137	0.5441176470588236	0.553921568627451	0.5441176470588236	0.5735294117647058	0.5441176470588236	0.553921568627451	0.5637254901960784	0.5343137254901962	0.5441176470588235	0.553921568627451	0.573529411764706	0.5588235294117647	0.5686274509803921	0.5588235294117647	0.5980392156862745	0.6176470588235294	0.5441176470588236	0.5441176470588235	0.5637254901960784	0.5637254901960784	0.5686274509803921	0.5784313725490196	0.5637254901960784	0.5343137254901962	0.5588235294117647	0.5490196078431373	0.5392156862745099	0.573529411764706	0.553921568627451	0.5098039215686274	0.5392156862745098	0.5637254901960784	0.5392156862745098	0.5588235294117647	0.5735294117647058	0.5343137254901961	0.5392156862745099	0.5637254901960784	0.5245098039215685	0.5490196078431373	0.5441176470588236	0.5441176470588236	0.5490196078431373	0.5147058823529411	0.5343137254901961
2590	0.5049019607843137	0.5294117647058822	0.5245098039215687	0.4950980392156863	0.46568627450980393	0.5245098039215687	0.5294117647058824	0.5392156862745099	0.5343137254901962	0.5343137254901961	0.553921568627451	0.5294117647058822	0.5490196078431372	0.5490196078431373	0.5637254901960784	0.5980392156862746	0.5588235294117647	0.5784313725490196	0.5588235294117647	0.5735294117647058	0.5735294117647058	0.6127450980392157	0.5833333333333333	0.5637254901960784	0.5490196078431373	0.5392156862745098	0.5490196078431373	0.5735294117647058	0.5735294117647058	0.553921568627451	0.5637254901960784	0.5980392156862745	0.5490196078431373	0.5392156862745099	0.553921568627451	0.5049019607843137	0.5637254901960784	0.5441176470588236	0.5539215686274509	0.5294117647058824	0.5441176470588236	0.5294117647058824	0.5245098039215687	0.553921568627451	0.5343137254901961	0.5343137254901962	0.5196078431372549	0.5294117647058824	0.5490196078431373
2600	0.5392156862745098	0.5049019607843137	0.5147058823529411	0.5441176470588236	0.5196078431372549	0.5196078431372548	0.5147058823529411	0.5343137254901962	0.5245098039215687	0.5294117647058825	0.5490196078431373	0.5245098039215685	0.553921568627451	0.5343137254901961	0.5588235294117647	0.5686274509803921	0.5098039215686274	0.5294117647058824	0.5735294117647058	0.5294117647058824	0.5784313725490196	0.5196078431372549	0.5588235294117647	0.5245098039215687	0.553921568627451	0.5980392156862746	0.6029411764705882	0.5392156862745099	0.607843137254902	0.5588235294117647	0.5294117647058822	0.5686274509803921	0.553921568627451	0.5882352941176471	0.5588235294117647	0.5441176470588236	0.5294117647058822	0.5882352941176471	0.5294117647058824	0.5637254901960784	0.553921568627451	0.5441176470588235	0.5490196078431373	0.5392156862745098	0.5245098039215685	0.5343137254901961	0.5490196078431373	0.5882352941176471	0.5392156862745099
2610	0.5098039215686274	0.5098039215686274	0.553921568627451	0.5343137254901962	0.5392156862745099	0.5490196078431373	0.5392156862745099	0.5392156862745098	0.5441176470588236	0.5490196078431373	0.6029411764705883	0.5294117647058824	0.5637254901960784	0.5637254901960784	0.5	0.5588235294117647	0.5980392156862745	0.5882352941176471	0.5441176470588235	0.5588235294117647	0.588235294117647	0.5637254901960784	0.5637254901960784	0.5392156862745099	0.5637254901960784	0.5735294117647058	0.5686274509803921	0.5833333333333333	0.5735294117647058	0.5637254901960784	0.5441176470588236	0.5490196078431373	0.5490196078431373	0.5735294117647058	0.5588235294117647	0.5392156862745098	0.553921568627451	0.5784313725490197	0.5392156862745099	0.5588235294117647	0.5441176470588235	0.5833333333333334	0.5294117647058824	0.5931372549019608	0.5343137254901961	0.5441176470588236	0.553921568627451	0.5147058823529411	0.5784313725490197
2620	0.48039215686274506	0.5343137254901961	0.5343137254901962	0.5196078431372548	0.5441176470588236	0.5343137254901961	0.5196078431372548	0.553921568627451	0.5735294117647058	0.5441176470588236	0.5637254901960784	0.5196078431372548	0.5441176470588235	0.5735294117647058	0.553921568627451	0.5147058823529411	0.5686274509803921	0.5686274509803921	0.553921568627451	0.5196078431372548	0.5245098039215687	0.5735294117647058	0.5735294117647058	0.5980392156862746	0.5441176470588236	0.5441176470588235	0.5686274509803921	0.6127450980392157	0.6029411764705883	0.5490196078431373	0.5735294117647058	0.5441176470588236	0.5490196078431373	0.553921568627451	0.5294117647058824	0.5686274509803921	0.5833333333333334	0.5343137254901962	0.5588235294117647	0.5	0.588235294117647	0.5588235294117647	0.5637254901960784	0.5735294117647058	0.5392156862745098	0.5490196078431373	0.5490196078431372	0.5637254901960784	0.5392156862745099
2630	0.5147058823529411	0.5294117647058822	0.5245098039215685	0.5392156862745098	0.5343137254901962	0.5392156862745099	0.5098039215686274	0.5196078431372549	0.5490196078431373	0.5196078431372548	0.5490196078431373	0.553921568627451	0.5196078431372549	0.553921568627451	0.5637254901960784	0.5784313725490197	0.553921568627451	0.5588235294117647	0.5245098039215687	0.5588235294117647	0.5294117647058824	0.5196078431372548	0.6470588235294117	0.5833333333333333	0.553921568627451	0.5098039215686274	0.5637254901960784	0.5637254901960784	0.5588235294117647	0.5441176470588235	0.5490196078431373	0.5343137254901962	0.5441176470588236	0.5441176470588235	0.553921568627451	0.5490196078431373	0.5588235294117647	0.5392156862745098	0.553921568627451	0.5490196078431373	0.5588235294117647	0.5735294117647058	0.5147058823529411	0.5686274509803921	0.5686274509803921	0.5441176470588236	0.5490196078431373	0.5686274509803921	0.5490196078431373
2640	0.5147058823529411	0.4901960784313726	0.5588235294117647	0.5343137254901961	0.5294117647058824	0.5098039215686274	0.5147058823529412	0.5441176470588236	0.5294117647058825	0.5441176470588236	0.5294117647058824	0.5441176470588235	0.5392156862745099	0.5245098039215685	0.5343137254901962	0.553921568627451	0.573529411764706	0.5049019607843137	0.553921568627451	0.5882352941176471	0.5637254901960784	0.5637254901960784	0.588235294117647	0.5588235294117647	0.5490196078431373	0.607843137254902	0.5490196078431372	0.5833333333333334	0.5686274509803921	0.5833333333333334	0.5686274509803921	0.553921568627451	0.5784313725490196	0.5343137254901961	0.5588235294117647	0.5735294117647058	0.553921568627451	0.5441176470588236	0.5245098039215685	0.5441176470588236	0.5343137254901961	0.5735294117647058	0.5392156862745098	0.5490196078431373	0.5735294117647058	0.5343137254901961	0.5294117647058822	0.5588235294117647	0.5441176470588236
2650	0.5343137254901962	0.5294117647058824	0.5196078431372548	0.5343137254901962	0.5	0.5049019607843137	0.5392156862745098	0.5147058823529411	0.5441176470588235	0.553921568627451	0.5637254901960784	0.5441176470588236	0.5637254901960784	0.5294117647058824	0.5735294117647058	0.5343137254901961	0.6078431372549019	0.5637254901960784	0.5735294117647058	0.5588235294117647	0.5833333333333334	0.5343137254901961	0.5343137254901961	0.5245098039215685	0.5980392156862746	0.5833333333333333	0.5588235294117647	0.5980392156862745	0.6029411764705883	0.5931372549019608	0.5735294117647058	0.5392156862745098	0.5784313725490196	0.5637254901960784	0.5392156862745098	0.5392156862745099	0.5686274509803922	0.5294117647058824	0.5490196078431373	0.5343137254901961	0.5147058823529411	0.5637254901960784	0.5539215686274509	0.553921568627451	0.553921568627451	0.5588235294117647	0.5784313725490196	0.553921568627451	0.5196078431372549
2660	0.5196078431372548	0.5147058823529411	0.5637254901960784	0.5196078431372549	0.5245098039215687	0.4901960784313726	0.5343137254901962	0.5392156862745098	0.553921568627451	0.5245098039215687	0.5343137254901962	0.5686274509803921	0.5490196078431373	0.5833333333333333	0.5784313725490196	0.5637254901960784	0.5588235294117647	0.5441176470588235	0.5441176470588236	0.5686274509803921	0.534313725490196	0.5343137254901961	0.5392156862745098	0.5245098039215685	0.5392156862745098	0.5147058823529411	0.5882352941176471	0.553921568627451	0.5441176470588236	0.5490196078431373	0.5294117647058822	0.5833333333333333	0.5588235294117647	0.5686274509803921	0.5196078431372548	0.5490196078431373	0.5245098039215687	0.5392156862745099	0.49999999999999994	0.5588235294117647	0.553921568627451	0.5245098039215685	0.5392156862745099	0.5245098039215685	0.5294117647058825	0.5392156862745099	0.5343137254901961	0.5245098039215685	0.5392156862745098
2670	0.5147058823529411	0.49509803921568624	0.5588235294117647	0.5588235294117647	0.4901960784313726	0.5294117647058824	0.5343137254901961	0.5686274509803921	0.5441176470588235	0.5196078431372548	0.5147058823529411	0.5735294117647058	0.5049019607843137	0.5343137254901962	0.5441176470588236	0.6078431372549019	0.5245098039215687	0.5686274509803921	0.553921568627451	0.5490196078431373	0.553921568627451	0.5588235294117647	0.5784313725490196	0.5735294117647058	0.5490196078431373	0.5441176470588236	0.5343137254901962	0.5441176470588236	0.5441176470588236	0.5686274509803921	0.5588235294117647	0.5637254901960784	0.5637254901960784	0.5441176470588236	0.5490196078431373	0.5490196078431373	0.5441176470588236	0.5245098039215687	0.5441176470588236	0.5735294117647058	0.5049019607843137	0.5441176470588236	0.5441176470588236	0.5294117647058822	0.5637254901960784	0.553921568627451	0.5490196078431373	0.5392156862745098	0.5490196078431372
2680	0.5196078431372549	0.5196078431372548	0.5343137254901962	0.5196078431372548	0.5490196078431373	0.5392156862745098	0.5735294117647058	0.5245098039215687	0.4950980392156863	0.5294117647058824	0.5637254901960784	0.5637254901960784	0.5245098039215685	0.5441176470588235	0.5637254901960784	0.5343137254901961	0.5392156862745099	0.5735294117647058	0.5686274509803921	0.5735294117647058	0.5686274509803921	0.5	0.5931372549019608	0.607843137254902	0.5735294117647058	0.5441176470588236	0.5882352941176471	0.5294117647058824	0.5931372549019608	0.553921568627451	0.5931372549019608	0.5441176470588236	0.553921568627451	0.5343137254901961	0.5294117647058822	0.5147058823529411	0.5196078431372548	0.5490196078431373	0.5490196078431373	0.5245098039215687	0.5441176470588235	0.5686274509803921	0.5490196078431373	0.5539215686274509	0.5392156862745099	0.5294117647058824	0.5490196078431373	0.5441176470588235	0.5
2690	0.5	0.5294117647058824	0.5196078431372549	0.5098039215686274	0.5147058823529411	0.5392156862745099	0.5441176470588236	0.553921568627451	0.5	0.5049019607843137	0.5392156862745099	0.553921568627451	0.5147058823529412	0.5686274509803921	0.5196078431372549	0.5392156862745099	0.5294117647058825	0.5490196078431373	0.5392156862745099	0.5784313725490196	0.553921568627451	0.5833333333333334	0.5882352941176471	0.5735294117647058	0.5637254901960784	0.5490196078431373	0.5588235294117647	0.5882352941176471	0.5490196078431373	0.5588235294117647	0.5441176470588236	0.5245098039215685	0.5931372549019608	0.5196078431372548	0.5882352941176471	0.5196078431372549	0.5196078431372548	0.5588235294117647	0.5637254901960784	0.47549019607843135	0.5294117647058824	0.5637254901960785	0.5539215686274509	0.5588235294117647	0.5686274509803921	0.5245098039215685	0.5343137254901961	0.4852941176470588	0.5882352941176471
2700	0.5147058823529411	0.5441176470588235	0.5	0.5343137254901961	0.5392156862745098	0.5392156862745098	0.5294117647058822	0.5049019607843137	0.5	0.5343137254901962	0.5147058823529411	0.5490196078431373	0.5490196078431372	0.5490196078431373	0.5490196078431372	0.5931372549019608	0.5392156862745099	0.5294117647058824	0.5392156862745098	0.5490196078431373	0.5637254901960784	0.5490196078431373	0.5588235294117647	0.5441176470588236	0.5735294117647058	0.553921568627451	0.588235294117647	0.5490196078431373	0.5735294117647058	0.5833333333333333	0.5588235294117647	0.5686274509803921	0.5392156862745099	0.5343137254901962	0.5441176470588236	0.5343137254901962	0.5098039215686274	0.5686274509803921	0.5441176470588236	0.49999999999999994	0.5343137254901961	0.5882352941176471	0.5588235294117647	0.5196078431372548	0.5294117647058824	0.5343137254901962	0.5686274509803921	0.5049019607843137	0.5490196078431373
2710	0.5392156862745099	0.5098039215686274	0.5588235294117647	0.5196078431372548	0.5637254901960784	0.5098039215686275	0.49509803921568624	0.5196078431372548	0.5294117647058824	0.5441176470588235	0.5343137254901961	0.5392156862745099	0.5343137254901962	0.5784313725490196	0.5	0.5098039215686274	0.5196078431372549	0.5686274509803921	0.5588235294117647	0.5588235294117647	0.5294117647058825	0.5686274509803921	0.5833333333333333	0.5441176470588235	0.5637254901960784	0.5686274509803921	0.5049019607843137	0.5392156862745098	0.5637254901960784	0.5490196078431373	0.5637254901960784	0.5490196078431373	0.5343137254901961	0.5588235294117647	0.5098039215686274	0.5245098039215687	0.5735294117647058	0.5	0.5	0.5245098039215685	0.5294117647058824	0.5686274509803921	0.5637254901960784	0.573529411764706	0.5441176470588236	0.5343137254901962	0.5637254901960784	0.5196078431372548	0.5147058823529411
2720	0.553921568627451	0.5196078431372548	0.5343137254901961	0.5294117647058824	0.4901960784313726	0.5294117647058824	0.5196078431372549	0.48039215686274506	0.5833333333333333	0.5392156862745098	0.5392156862745098	0.5196078431372548	0.5343137254901961	0.5343137254901961	0.5245098039215687	0.5490196078431373	0.5490196078431373	0.5441176470588235	0.553921568627451	0.5343137254901961	0.5980392156862745	0.5833333333333333	0.5637254901960784	0.5441176470588236	0.5343137254901962	0.553921568627451	0.5637254901960784	0.588235294117647	0.5784313725490196	0.5588235294117647	0.5441176470588236	0.49019607843137253	0.5441176470588236	0.5490196078431373	0.5343137254901962	0.553921568627451	0.5245098039215685	0.5392156862745098	0.5098039215686274	0.5343137254901961	0.5245098039215687	0.5343137254901961	0.5147058823529412	0.5392156862745099	0.5882352941176471	0.5294117647058824	0.5294117647058824	0.5147058823529411	0.5098039215686274
2730	0.5098039215686274	0.5343137254901962	0.5637254901960784	0.5392156862745099	0.5588235294117647	0.5245098039215687	0.5294117647058822	0.5735294117647058	0.5049019607843137	0.5343137254901961	0.5588235294117647	0.5294117647058824	0.5588235294117647	0.5245098039215687	0.5441176470588235	0.5392156862745098	0.5392156862745098	0.5147058823529411	0.5735294117647058	0.5784313725490196	0.5833333333333334	0.5343137254901962	0.5588235294117647	0.5931372549019609	0.5196078431372549	0.5882352941176471	0.5490196078431373	0.5686274509803921	0.5784313725490196	0.5392156862745098	0.5098039215686274	0.5686274509803921	0.5343137254901962	0.5196078431372549	0.5343137254901961	0.5147058823529412	0.5245098039215687	0.5294117647058824	0.5245098039215685	0.5	0.5637254901960784	0.5637254901960784	0.5343137254901961	0.47058823529411764	0.5098039215686274	0.5049019607843137	0.4852941176470589	0.5392156862745099	0.5196078431372549
2740	0.5392156862745099	0.5147058823529412	0.5588235294117647	0.5441176470588236	0.5147058823529411	0.5343137254901961	0.5147058823529411	0.5588235294117647	0.5049019607843137	0.5441176470588236	0.5245098039215687	0.5490196078431373	0.5343137254901962	0.5098039215686274	0.5490196078431373	0.5686274509803921	0.5343137254901961	0.5735294117647058	0.5245098039215687	0.588235294117647	0.5196078431372549	0.5784313725490197	0.5294117647058825	0.553921568627451	0.5196078431372548	0.5686274509803921	0.5245098039215685	0.5343137254901961	0.5588235294117647	0.5147058823529411	0.5490196078431373	0.5686274509803921	0.5343137254901961	0.5245098039215685	0.5392156862745099	0.5392156862745099	0.5147058823529412	0.5196078431372549	0.5245098039215685	0.47549019607843135	0.553921568627451	0.4950980392156863	0.4901960784313726	0.5098039215686274	0.553921568627451	0.5	0.5049019607843137	0.5098039215686274	0.4950980392156863
2750	0.5196078431372548	0.47058823529411764	0.4950980392156863	0.5245098039215687	0.5882352941176471	0.5441176470588236	0.5490196078431373	0.5392156862745099	0.5196078431372549	0.5392156862745099	0.5588235294117647	0.5392156862745099	0.5245098039215687	0.5490196078431373	0.553921568627451	0.5784313725490196	0.5735294117647058	0.5637254901960784	0.5441176470588236	0.5735294117647058	0.5735294117647058	0.5637254901960784	0.5833333333333333	0.5784313725490196	0.5686274509803921	0.5637254901960784	0.5735294117647058	0.4950980392156863	0.5343137254901961	0.5637254901960784	0.553921568627451	0.5686274509803921	0.5294117647058822	0.5294117647058824	0.5147058823529411	0.5441176470588236	0.49019607843137253	0.49019607843137253	0.5196078431372548	0.5245098039215687	0.5196078431372548	0.4852941176470588	0.5	0.5049019607843137	0.5294117647058824	0.5049019607843137	0.5294117647058824	0.5294117647058824	0.47549019607843135
2760	0.5343137254901961	0.4656862745098039	0.5098039215686274	0.5833333333333333	0.5637254901960784	0.5343137254901961	0.5147058823529411	0.5441176470588236	0.5784313725490196	0.5392156862745099	0.5196078431372548	0.5441176470588236	0.5392156862745098	0.5147058823529411	0.5686274509803921	0.5490196078431373	0.5343137254901961	0.4852941176470588	0.607843137254902	0.5343137254901962	0.5784313725490196	0.5441176470588236	0.553921568627451	0.5441176470588236	0.5294117647058824	0.5147058823529411	0.5637254901960784	0.5441176470588236	0.5392156862745099	0.5392156862745099	0.553921568627451	0.5441176470588235	0.5294117647058824	0.5245098039215685	0.5196078431372548	0.5294117647058825	0.553921568627451	0.4950980392156862	0.5343137254901961	0.5294117647058824	0.5245098039215687	0.49509803921568624	0.5588235294117647	0.47058823529411764	0.5	0.4852941176470589	0.48039215686274506	0.5392156862745098	0.5049019607843137
2770	0.5637254901960784	0.553921568627451	0.5	0.5147058823529411	0.5686274509803921	0.5490196078431373	0.5392156862745098	0.5637254901960784	0.5588235294117647	0.5441176470588235	0.553921568627451	0.5686274509803921	0.553921568627451	0.5294117647058824	0.5735294117647058	0.5196078431372548	0.6274509803921569	0.5245098039215685	0.5686274509803921	0.5980392156862745	0.5882352941176471	0.5588235294117647	0.5294117647058824	0.5686274509803921	0.5735294117647058	0.5490196078431373	0.5049019607843137	0.5392156862745099	0.5	0.5098039215686274	0.5343137254901962	0.5686274509803921	0.5343137254901961	0.5147058823529411	0.5196078431372548	0.5343137254901961	0.4950980392156863	0.5098039215686274	0.48039215686274506	0.5098039215686274	0.5098039215686274	0.5490196078431373	0.4950980392156863	0.47549019607843135	0.5098039215686274	0.5686274509803921	0.5098039215686274	0.5147058823529411	0.5343137254901962
2780	0.5441176470588236	0.5588235294117647	0.553921568627451	0.5147058823529411	0.5735294117647058	0.6176470588235294	0.5980392156862745	0.5441176470588236	0.5735294117647058	0.5	0.5441176470588236	0.5980392156862745	0.6470588235294117	0.6176470588235293	0.5931372549019607	0.4950980392156863	0.5833333333333334	0.5637254901960784	0.5686274509803922	0.5490196078431373	0.5245098039215685	0.553921568627451	0.5637254901960784	0.5392156862745098	0.553921568627451	0.5098039215686274	0.5833333333333333	0.5098039215686274	0.5490196078431372	0.5588235294117647	0.5490196078431373	0.5392156862745099	0.4950980392156863	0.5147058823529411	0.5245098039215685	0.5	0.4852941176470589	0.5049019607843137	0.5588235294117647	0.5147058823529411	0.5343137254901961	0.5245098039215685	0.5147058823529411	0.5343137254901961	0.5098039215686274	0.5098039215686274	0.5147058823529411	0.5049019607843137	0.5343137254901962
2790	0.5637254901960784	0.5784313725490196	0.5637254901960784	0.5196078431372548	0.5441176470588236	0.5882352941176471	0.5490196078431373	0.5931372549019607	0.5686274509803921	0.5049019607843137	0.5245098039215685	0.5588235294117647	0.553921568627451	0.5588235294117647	0.5392156862745098	0.5245098039215687	0.5833333333333334	0.5637254901960784	0.553921568627451	0.5245098039215685	0.5735294117647058	0.5882352941176471	0.588235294117647	0.5147058823529411	0.5931372549019608	0.4950980392156863	0.5490196078431373	0.5245098039215687	0.5588235294117647	0.5490196078431373	0.5196078431372548	0.5343137254901962	0.4901960784313726	0.5049019607843137	0.5392156862745099	0.5	0.5392156862745099	0.5392156862745098	0.5294117647058824	0.5245098039215685	0.5147058823529411	0.4901960784313726	0.5098039215686274	0.5441176470588236	0.4509803921568627	0.5049019607843137	0.5196078431372548	0.4901960784313726	0.5196078431372548
2800	0.5294117647058824	0.5588235294117647	0.5196078431372549	0.5245098039215685	0.5294117647058824	0.5784313725490197	0.5196078431372548	0.5	0.5343137254901962	0.5931372549019608	0.607843137254902	0.553921568627451	0.6029411764705883	0.5882352941176471	0.6127450980392157	0.5833333333333333	0.5392156862745099	0.5196078431372549	0.5441176470588236	0.6176470588235294	0.5735294117647058	0.5245098039215687	0.5588235294117647	0.5784313725490196	0.5686274509803921	0.49999999999999994	0.5441176470588236	0.5392156862745099	0.5490196078431372	0.5392156862745098	0.5343137254901962	0.5245098039215685	0.5637254901960784	0.5049019607843137	0.4950980392156863	0.5294117647058822	0.5784313725490196	0.49509803921568624	0.5392156862745099	0.5441176470588236	0.49019607843137253	0.4950980392156863	0.48529411764705876	0.5098039215686274	0.5147058823529411	0.5294117647058822	0.5147058823529411	0.5	0.46568627450980393
2810	0.5294117647058824	0.5686274509803921	0.5588235294117647	0.5392156862745099	0.5588235294117647	0.5637254901960784	0.5931372549019608	0.5833333333333333	0.553921568627451	0.553921568627451	0.5833333333333333	0.5686274509803921	0.5931372549019608	0.553921568627451	0.5686274509803921	0.6323529411764706	0.5343137254901961	0.5343137254901961	0.5833333333333334	0.5343137254901961	0.5392156862745098	0.5441176470588236	0.553921568627451	0.553921568627451	0.5441176470588236	0.5637254901960784	0.5196078431372548	0.5490196078431373	0.553921568627451	0.5049019607843137	0.5098039215686274	0.5392156862745099	0.5245098039215687	0.5098039215686274	0.5441176470588236	0.5098039215686274	0.5392156862745099	0.5196078431372549	0.49999999999999994	0.5049019607843137	0.5147058823529411	0.5147058823529411	0.5441176470588235	0.5196078431372548	0.5686274509803921	0.5245098039215685	0.5245098039215685	0.5098039215686274	0.5490196078431373
2820	0.5196078431372549	0.5686274509803921	0.5882352941176471	0.5637254901960784	0.588235294117647	0.5931372549019607	0.5588235294117647	0.5637254901960784	0.5392156862745098	0.5784313725490197	0.5196078431372549	0.5637254901960784	0.5637254901960784	0.5784313725490197	0.5784313725490196	0.5637254901960784	0.5980392156862746	0.642156862745098	0.5686274509803921	0.5637254901960784	0.5147058823529412	0.5441176470588236	0.553921568627451	0.49019607843137253	0.5686274509803921	0.5147058823529411	0.49509803921568635	0.553921568627451	0.5490196078431372	0.49509803921568624	0.5245098039215687	0.5196078431372549	0.5245098039215687	0.5147058823529412	0.5196078431372548	0.5196078431372548	0.5392156862745099	0.5441176470588236	0.4607843137254902	0.5441176470588236	0.5392156862745099	0.5245098039215687	0.47549019607843135	0.5294117647058824	0.5098039215686274	0.5196078431372548	0.5	0.5294117647058824	0.5
[truncated: 159 more rows]
[truncated: 541 more columns]
