# Supplementary material for: Continuous multiplexed population representations of task context in the mouse primary visual cortex
Source: Nat Commun. 2023 Oct 21;14:6687. doi: 10.1038/s41467-023-42441-w (PMC10590415; doi:10.1038/s41467-023-42441-w)
Supplement: Supplementary file 4 — Source Data [file 41467_2023_42441_MOESM4_ESM.zip › sourcedata/sourcedata_Fig_4d.csv]

time	ME110	ME113	DT009	DT014	DT017	DT021	DT022	MT020_2	mean
-1500.0	0.20309465269544505	0.18366378934900876	0.15069785915828204	0.048774743552242816	0.1737761056843656	0.043055604520678775	0.14355051576788694	0.337393726829593	0.16050087469468793
-1490.0	0.21895599395997403	0.19760282730897433	0.16232632878275138	0.05600572458118397	0.18467290705053485	0.046447014849610835	0.1537954655240625	0.3618618913147331	0.17270851917147811
-1480.0	0.23483224920927298	0.2115109119853343	0.17384432384870005	0.06381351732613086	0.19506208128331398	0.049845595726182024	0.1638248027046599	0.38606991769351257	0.18485042497213833
-1470.0	0.2506012899189268	0.22528648297990495	0.18513914283476346	0.07216644622404558	0.20482267472291857	0.053223255329461094	0.17353416104753117	0.4098152799330641	0.19682359162382695
-1460.0	0.26614459352275444	0.2388338343515499	0.19610310613972678	0.08102196912856029	0.21384748207054635	0.0565540057827206	0.1828259005108666	0.4329074271822083	0.2085297898361167
-1450.0	0.2813508181347355	0.2520660480913026	0.2066381246997547	0.09032616258072854	0.2220464413908077	0.0598126917659879	0.1916104783296008	0.4551711721070325	0.21987774213749378
-1440.0	0.2961176738539465	0.26490684070918535	0.2166581394858645	0.10001508864229278	0.2293490079637718	0.06297604609471158	0.1998097504743781	0.47644951788544343	0.23078525813869905
-1430.0	0.3103546901778498	0.27729270391914734	0.22609194738953386	0.11001608115294727	0.23570461469266538	0.06602514041120264	0.2073570883561037	0.49660740378629364	0.2411812087357183
-1420.0	0.32398373710271267	0.28917378033310476	0.23488582024954174	0.12025041252009566	0.24108658198659796	0.06894346061150902	0.214201407188157	0.5155315299567709	0.25100709124356124
-1410.0	0.33694077890542795	0.3005137450653342	0.2430059031748883	0.130633329796786	0.2454894721183421	0.07171971549706527	0.22030561387101766	0.5331367504195327	0.26021816360604927
-1400.0	0.3491766354870857	0.31129108575078024	0.25043867143745785	0.1410786546343359	0.2489289435249551	0.0743470510190595	0.22564827556888942	0.5493635009740508	0.26878410229957694
-1390.0	0.3606566975918947	0.3214976971926551	0.2571911363910102	0.15149953664429844	0.2514407136616491	0.07682458581895091	0.23022409875714492	0.5641758337293341	0.2766887874733672
-1380.0	0.3713599105884823	0.3311381652262732	0.26329166088993905	0.16181095289662834	0.2530794396214501	0.07915612969253179	0.23404148670435748	0.5775642466020376	0.28393024902771247
-1370.0	0.3812786668239845	0.340228936392107	0.2687872561161758	0.17193320199099832	0.253913960004131	0.08135128855355675	0.23712372509746957	0.5895444153580562	0.29052018129206036
-1360.0	0.3904171281037228	0.34879479268740154	0.2737425711114128	0.18179276746501916	0.2540267621476741	0.083425066024426	0.23950574142401337	0.6001522797833834	0.29648213859338163
-1350.0	0.39878929017618603	0.35686889046862635	0.27823683402702415	0.19132450039294974	0.2535085842079351	0.08539720485900329	0.24123428546737757	0.6094471323158156	0.30185084023936526
-1340.0	0.40641726417939683	0.3644894129178722	0.282360699177426	0.20047362713583022	0.2524580581596393	0.08729128580511707	0.2423651050425428	0.6175034609820145	0.3066698641749799
-1330.0	0.4133296964737316	0.37169697953871883	0.2862134491672613	0.2091960124493088	0.25097701018157487	0.08913465573306711	0.24296119978439015	0.6244135835203031	0.31099032335604404
-1320.0	0.4195584915272969	0.37853227451634697	0.2898976753414325	0.21746032177179114	0.24916793865654663	0.0909566457183442	0.24309165218633	0.6302787646637469	0.3148679705477294
-1310.0	0.4251382479974814	0.3850340405662907	0.2935161147046222	0.22524612229556962	0.24713289311582712	0.09278786643797315	0.24282806536419377	0.6352129536095361	0.31836203801143675
-1300.0	0.4301032614347922	0.3912364381757827	0.2971682115409633	0.23254578354258526	0.24497094560856603	0.09465894567335967	0.2422447441077139	0.6393336349587266	0.3215327456303112
-1290.0	0.43448675126065023	0.3971671509097652	0.3009448688653765	0.2393622906089214	0.24277661927729802	0.09659899348372901	0.24141574251966716	0.6427638136929704	0.3244395288272956
-1280.0	0.43831905536202986	0.4028456985357159	0.3049266929637918	0.24570894369683638	0.24063917265529744	0.09863417177466102	0.24041442871288032	0.6456247680553265	0.3271391164695673
-1270.0	0.4416261514804706	0.40828145278376193	0.30917995746059457	0.25160802283267036	0.23864120510641035	0.10078649521170835	0.2393104125918068	0.6480332848761743	0.3296833727929494
-1260.0	0.4444299414292978	0.413474282008523	0.31375454370850464	0.2570888618218694	0.23685874380943883	0.10307285948657809	0.23816998190720004	0.650102698984484	0.3321189891444876
-1250.0	0.44674671510976177	0.41841260368022537	0.3186820815009904	0.2621869970124317	0.2353617845326204	0.10550362174089017	0.23705482904081338	0.6519363130689577	0.3344856182108367
-1240.0	0.448588620380676	0.42307402213366285	0.32397573309599403	0.2669412842031704	0.23421152176773843	0.10808188990502492	0.23602039912979123	0.6536254291767823	0.3368148624741051
-1230.0	0.4499630791525139	0.4274251335769499	0.3296289884988936	0.2713921765848815	0.2334620380524381	0.11080317091348063	0.23511603617203125	0.655247110191735	0.33912971664286506
-1220.0	0.45087323596602924	0.4314239299534758	0.33561736664892905	0.2755796815832676	0.23315909577028113	0.11365542934349587	0.23438333681038093	0.6568639887536185	0.34144450810368465
-1210.0	0.4513204312487085	0.4350195970650041	0.3418977796576215	0.27954318679355905	0.23334046145138612	0.11661871196711447	0.23385654753382482	0.6585225331414037	0.34376490610732796
-1200.0	0.45130424824814114	0.4381549430156995	0.348412414141817	0.28331793674334954	0.23403334751293214	0.11966654985129466	0.23356222475628946	0.6602518855060852	0.3460879437219501
-1190.0	0.450823926841816	0.44076853571442126	0.3550884386013181	0.2869348548496608	0.23525576362165912	0.12276490179004902	0.2335181697761498	0.6620631744674617	0.34840222070781696
-1180.0	0.4498811373909462	0.44279762389631866	0.36184296374922675	0.29041851088606724	0.23701447682779692	0.12587564089768738	0.23373420753319868	0.6639526048378244	0.35068964575238293
-1170.0	0.4484798428954777	0.44417956603778097	0.3685841863787196	0.29378734300589365	0.23930373613358807	0.1289568534452486	0.23421119640767568	0.6658988647665011	0.3529251986338608
-1160.0	0.4466290880967904	0.4448556763175672	0.37521583955620874	0.2970524523551251	0.24210549630654404	0.1319639187718565	0.2349426054852706	0.6678689874607983	0.3550792580437701
-1150.0	0.444343858421686	0.44477364411601295	0.3816389077753267	0.3002174017071547	0.2453879038147526	0.13485221981222512	0.23591354418904453	0.669817189059629	0.35711808361197894
-1140.0	0.44164608463887023	0.4438893069178247	0.3877555855566034	0.30327864060979093	0.24910502031068119	0.13757804553510908	0.2371023503370344	0.671688967477573	0.3590055001729355
-1130.0	0.4385658343175548	0.44217062464502344	0.3934715641105447	0.30622511183706796	0.25319823357418214	0.1401018486077848	0.23848044607055935	0.6734247715152661	0.3607048043347479
-1120.0	0.43514105613227344	0.43959879785288947	0.398698221791405	0.3090394078539115	0.25759442166627633	0.14238801451719485	0.2400147938999499	0.674962592601994	0.3621796632894868
-1110.0	0.4314185909383975	0.4361702846368384	0.4033558643824733	0.3116983203706619	0.26220865006315286	0.1444074500681039	0.24166781051104094	0.6762394933291895	0.3633958080374823
-1100.0	0.4274543076094057	0.4318981162930706	0.40737537479690866	0.3141739117252517	0.26694612704616705	0.14613877555665516	0.24339961469881105	0.6771983092973441	0.3643230671279518
-1090.0	0.42331068478979583	0.426813890800269	0.4106989679336003	0.31643466708851875	0.27170269885408904	0.14756868619680102	0.2451689769858391	0.6777902349561908	0.3649361009506381
-1080.0	0.4190575050167914	0.42096557690990166	0.4132813703417666	0.31844683486689873	0.27636882380482164	0.1486929645081925	0.24693596202999307	0.6779772368707584	0.36521578429364054
-1070.0	0.4147693846155238	0.4144209563890212	0.4150908021587366	0.3201752050808839	0.28083266088898773	0.14951564953406454	0.2486627685634499	0.6777342628600254	0.3651502112613374
-1060.0	0.410524176592298	0.4072645015050146	0.4161091721158251	0.32158505116612585	0.28498208728092583	0.1500503051155581	0.2503162534888428	0.6770542897329633	0.364735729624694
-1050.0	0.4064018725362446	0.39959580771478725	0.4163307982306733	0.32264325409844763	0.28870972046430854	0.15031836053718578	0.25186837921452987	0.6759475846951493	0.3639769721864158
-1040.0	0.4024812260313726	0.3915286453088084	0.4157622359448851	0.3233193517769656	0.29191380688110835	0.15034786585266696	0.2532976266380683	0.6744443420655324	0.3628868875624226
-1030.0	0.3988409471533861	0.38318989730094993	0.4144218017141239	0.3235868309402974	0.29450571595263075	0.150174484491306	0.25459339114441315	0.6726016924053011	0.36148934513780107
-1020.0	0.39555372478376105	0.37471510674488895	0.41233784852083405	0.3234241167200641	0.2964086240240196	0.14983767676060705	0.25575276408868286	0.6704939568839342	0.35981547731584895
-1010.0	0.3926858424215753	0.3662455563483991	0.40954745388072367	0.32281463616295886	0.29756177851427273	0.14937996508900858	0.2567821861323587	0.668213455548351	0.35790385926220386
-1000.0	0.39029535153845774	0.3579237185566063	0.40609135110911	0.32174828594978416	0.29792245636924614	0.14884716447216548	0.25769823961805205	0.6658751407862354	0.35580021354995717
-990.0	0.3884313083531469	0.34989183206222374	0.4020174934231354	0.3202205615724675	0.2974659450735797	0.14828448266647926	0.2585262722307753	0.6636107850516545	0.3535560850541828
-980.0	0.38713196985836196	0.3422874358849129	0.397374096461208	0.31823425764411767	0.29618887551721607	0.14773728151334603	0.25930052219554317	0.6615657618381756	0.35122752511411015
-970.0	0.3864244945958808	0.3352403098214466	0.39221102857988144	0.3157972796288698	0.29410564372249987	0.1472489548183732	0.2600617419159258	0.6598961394420699	0.3488731990656185
-960.0	0.38632382729100617	0.32886873769779035	0.38657608949050537	0.3129241553323748	0.29125010000488916	0.14685985191253254	0.2608557932763741	0.6587620270972502	0.34655257276284124
-950.0	0.3868342726306975	0.3232747719655887	0.38051364455974157	0.3096329545925742	0.28767344470866224	0.14660756765805427	0.2617325879013839	0.6583275564852186	0.34432460006274324
-940.0	0.38794886717408295	0.31854583987519014	0.3740645453756767	0.3059474785672053	0.28344231325095753	0.14652596149409955	0.2627421313998495	0.6587469967753922	0.34224551673905673
-930.0	0.3896487180918419	0.3147498086604831	0.3672618060251879	0.301893165493396	0.27863687773675705	0.14664423992506437	0.263933888131285	0.6601725583422114	0.34036763280077836
-920.0	0.3919077624603887	0.31193349930795156	0.360132908003912	0.2974983788264972	0.2733490209031859	0.14698732856706365	0.2653537143583463	0.6627331904982368	0.3387369753656978
-910.0	0.3946912119994636	0.310123036543293	0.35269950582112475	0.29279306649958076	0.2676776057632392	0.14757708299065786	0.2670414689816024	0.6665400023537603	0.33739287261909046
-900.0	0.3979583072046929	0.3093228860699271	0.3449745587893112	0.28780713925363066	0.2617276670708316	0.1484299789101353	0.2690302221751828	0.671676480105619	0.33636590494741636
-890.0	0.40166405892476753	0.30951805377745195	0.3369654747469848	0.282570504919854	0.25560746163832015	0.14955945211695396	0.2713435818527436	0.6781953438206687	0.3356779914747197
-880.0	0.4057617299875291	0.3106729078758704	0.32867486085206965	0.27711113259106773	0.2494248065746014	0.15097558402445238	0.273995325758394	0.6861137996987496	0.3353412684203414
-870.0	0.41020380531543565	0.31273529752084056	0.320100852424526	0.2714576426852153	0.24328629965429788	0.1526841787957206	0.2769880789999934	0.6954121862345863	0.3353585427038234
-860.0	0.41494315474152293	0.31563700504059944	0.31123771235092645	0.265635583028312	0.23729277931333942	0.15468802179925845	0.280313300722581	0.7060289988611652	0.3357220694822103
-850.0	0.4199376100173435	0.3192976292602316	0.30207906373632903	0.2596697278814614	0.2315400164408027	0.1569866783186699	0.2839526995368289	0.7178616165742233	0.33641563022073695
-840.0	0.4251483285451812	0.3236267117052925	0.2926191677589913	0.2535836805848613	0.2261139521990011	0.15957629726180309	0.2878776528624354	0.7307714869664181	0.3374146597354976
-830.0	0.43054539705814865	0.3285270412745714	0.28285412655046493	0.24740033575719855	0.22109235694498502	0.16244936634006885	0.2920502753054345	0.7445803449961217	0.33868740552837806
-820.0	0.43610417487997616	0.3338967468067541	0.2727851040233904	0.24114312422181017	0.21654103504974104	0.16559472295694616	0.29642791110929634	0.7590783128251597	0.3401963914841337
-810.0	0.44181011823885474	0.33963465141100624	0.2624176513601404	0.2348354858302715	0.21251363386503525	0.1689969239724981	0.3009621990505824	0.7740266670067757	0.34189966634189706
-800.0	0.4476583605946571	0.345638956513578	0.2517636438944724	0.2285027116066594	0.20905145930114494	0.17263628219522825	0.30560241368030217	0.7891655915488003	0.34375242741685685
-790.0	0.45365188786032346	0.3518128462717285	0.24084278408350446	0.22217207236898473	0.20618187211257433	0.17648907553960141	0.31029817124904274	0.8042201541194318	0.34570860795064795
-780.0	0.4598052840621608	0.3580631675798412	0.22968221495018662	0.21587376146791654	0.20391926874056257	0.18052651776614834	0.31500074152200763	0.8189068992726058	0.34772223192017865
-770.0	0.46614067325306247	0.3643059916067546	0.21831738102599768	0.20964094417048018	0.20226384482145926	0.1847157352943125	0.31966588941148344	0.8329450918629504	0.3497494439308097
-760.0	0.4726891087806669	0.37046330552522755	0.20679049797277377	0.2035092102732023	0.20120281601949497	0.18901945484585447	0.3242555900197166	0.846062757578089	0.3517490926268783
-750.0	0.47948909174756255	0.37646698072337015	0.19515055509234652	0.1975184270611584	0.20071125130899048	0.1933961365674449	0.32873838154383417	0.8580064998160105	0.35368466548258937
-740.0	0.4865839234104383	0.3822550207255072	0.18345201452245952	0.19171111113818737	0.20075229045580648	0.19780107628484536	0.33309303574529436	0.8685468588499926	0.3555244163915654
-730.0	0.49402213304828285	0.3877755866383427	0.17175350530330036	0.1861319092505277	0.20127814689846674	0.2021860181319394	0.3373069692506109	0.8774893759233043	0.3572429555555976
-720.0	0.501852053664472	0.3929842452252216	0.16011493473044938	0.18082731546304195	0.20223291553671185	0.20650156632826566	0.34137743740860477	0.8846738085739907	0.35882053461634356
-710.0	0.5101233316547331	0.3978429754743145	0.14859839694433707	0.1758442244735797	0.20355208849671888	0.21069644427589618	0.3453112093633636	0.8899859999057257	0.360244333823581
-700.0	0.5188837510704465	0.40232188283168935	0.13726438286023762	0.17122988256463992	0.20516839604573905	0.21471998338275794	0.3491245926787331	0.8933573505844952	0.361508777752342
-690.0	0.5281721595842023	0.4063961139557669	0.1261690131387705	0.16702784516980845	0.2070090346264606	0.2185219183453973	0.3528408640558883	0.8947654431527846	0.3626127990036344
-680.0	0.5380237169160443	0.41004654287146935	0.11536633338770767	0.163281504817978	0.20900136656920387	0.22205461776673568	0.3564918642561019	0.8942348162585834	0.3635625953554784
-670.0	0.5484634764589906	0.41325982211172896	0.10490421362179517	0.16002846437416846	0.21107389955589312	0.22527368238661533	0.36011410784895753	0.891835997013449	0.36436920792144967
-660.0	0.5595048618682208	0.41602726870493595	0.09482464110074948	0.1573016340671053	0.21315956477484596	0.2281382834321696	0.3637471089878287	0.8876840549143467	0.36504842723127484
-650.0	0.5711499969941314	0.41834583702689077	0.08516361220469058	0.15512831437924315	0.21519636272427628	0.23061369894131142	0.3674335888798236	0.8819296130942421	0.365620128030576
-640.0	0.5833840131176158	0.42021634028581967	0.07594921668047053	0.15352874808276518	0.21713049256509592	0.23267032831362527	0.37121702894859254	0.8747571376193757	0.36610666320167
-630.0	0.5961794995606613	0.42164678962018387	0.0672055354223362	0.1525171879452532	0.2189178525503347	0.2342865090932695	0.3751394763957144	0.8663776000704088	0.3665338063322702
-620.0	0.6094916010223939	0.42264969470756353	0.058949922339752325	0.15209910723089137	0.22052468563927113	0.23544766171499404	0.3792402628259208	0.8570196863500762	0.3669278277288579
-610.0	0.623259689599857	0.4232448574703884	0.05119624027138336	0.15227324766090627	0.22193000116508732	0.2361462581376137	0.38355511596863184	0.846920186597929	0.3673156996089746
-600.0	0.6374075602974381	0.42345924074913793	0.04395620218219032	0.1530324976055993	0.22312396964132336	0.2363843213365354	0.38811542949992184	0.8363203685282621	0.3677249487300512
-590.0	0.6518431188683058	0.42332621807728654	0.03723916486306986	0.1543619539413716	0.22411112046387566	0.23617199057553506	0.3929453881947718	0.8254549370436579	0.3681817365034842
-580.0	0.666459972606351	0.42288635054545215	0.031056283912733053	0.15624398541647036	0.22490575311504427	0.2355268636819372	0.3980635165488067	0.8145443177703798	0.3687108804496466
-570.0	0.6811385992871916	0.4221886160312244	0.025419077933900767	0.15865320254051743	0.22553481632744293	0.2344761247382116	0.40347840653622	0.8037882624372865	0.3693346382289996
-560.0	0.695748028129459	0.4212881746996875	0.02034377869360179	0.16156185033179032	0.2260340627578497	0.23305396950735954	0.40919353589307605	0.7933628493015672	0.37007328116429905
-550.0	0.7101470018258612	0.42024734259925345	0.01584925174289651	0.16493803264577978	0.2264500102271286	0.23130128690864238	0.41520329593020827	0.7834103280775562	0.37094331874466535
-540.0	0.7241858031831443	0.4191334478554306	0.011959763358211438	0.16874886652873497	0.2268332769128958	0.22926659125774906	0.42149288229142345	0.774039539293513	0.3719575213351386
-530.0	0.7377086783857829	0.41801841729268097	0.0087036309035376	0.17296078255478542	0.22723990133130004	0.22700311034567425	0.4280399375327355	0.7653232251909923	0.37312471044218465
-520.0	0.7505559091861305	0.4169766579499036	0.0061148911600684315	0.17753836104506823	0.22772853541195057	0.22456722764402143	0.4348145866259573	0.7572978450193485	0.3744492517553062
-510.0	0.7625659146610877	0.41608332055561054	0.004229940472754346	0.1824456877347464	0.22835556974573434	0.222020061005894	0.4417777141733695	0.7499646148246377	0.3759303528967292
-500.0	0.7735773017166959	0.41541346319472067	0.003089011220858002	0.18764806048593302	0.2291763708984228	0.2194224526132495	0.4488832485105899	0.7432926106034232	0.3775628149054869
-490.0	0.7834299891826664	0.41503699878680134	0.00273185697599637	0.19311168682546692	0.23024087367383858	0.21683550209757935	0.45607981624807126	0.7372204528130812	0.3793358970754377
-480.0	0.7919688898821968	0.41502036626171046	0.0031986000212577224	0.1988027317974992	0.23159225495394853	0.21431704787241176	0.46330929648091207	0.731669324454465	0.38123481396555003
-470.0	0.7990453731105553	0.4154202173749796	0.004525340831632365	0.20468887825876614	0.2332633035850297	0.21192153717506299	0.47050959808514436	0.7265404987806164	0.38323934340022336
-460.0	0.8045190002445389	0.41628430772814173	0.006743626588248566	0.21073806392127323	0.2352769529511501	0.2096967105241115	0.4776150732551844	0.7217262663246371	0.3853250001921604
-450.0	0.8082596888220657	0.4176490962532331	0.009877362735781166	0.2169197264257477	0.2376433592019036	0.20768345407143324	0.4845610232398999	0.7171188139017574	0.38746406558147767
-440.0	0.8101501161175026	0.4195357888010741	0.013941630586419076	0.22320454635069176	0.24036105920548856	0.20591336174368957	0.49128175963592324	0.712610692658199	0.3896248693873734
-430.0	0.8100873890752444	0.42195288839647016	0.01894145030537153	0.22956459585588673	0.24341347047464001	0.20440798065032556	0.49771469148758374	0.7081135496725679	0.3917745019897593
-420.0	0.8079848710287123	0.4248939291004224	0.024868807911827134	0.23597341883877707	0.2467711539893155	0.20317807860526335	0.5038022849423196	0.7035529690410891	0.39387818918221584
-410.0	0.8037750342833204	0.42833657284395893	0.03170499818183278	0.24240698100200445	0.2503918329015742	0.2022239528936778	0.509493645719969	0.6988814417301203	0.3959018074445574
-400.0	0.7974100309426004	0.4322450829424147	0.039418206140026064	0.2488455858170745	0.2542201068958183	0.20153410010375294	0.5147473613855592	0.694074776489355	0.39781190633958
-390.0	0.7888645520500399	0.43657126493491305	0.047963823020513385	0.25527192320435005	0.2581898746918829	0.20108725011251055	0.5195318133446335	0.6891423789258462	0.39957786003558693
-380.0	0.7781366066669431	0.44125482604922195	0.05728860327878353	0.261674741016077	0.26222523792028873	0.2008531646250657	0.5238278785063093	0.6841176392577258	0.4011723371650519
-370.0	0.7652493493192086	0.4462280592395972	0.06732828764819365	0.26804833695484886	0.26624320064022045	0.20079384288461305	0.5276288582269748	0.6790681672337507	0.4025735127684214
-360.0	0.7502524089892938	0.45141611114642866	0.07801291094653096	0.2743935794976472	0.27015647833494866	0.20086656833798322	0.530942808597301	0.6740826866529358	0.4037654440628809
-350.0	0.7332214793967091	0.45674208240848235	0.08926722795979138	0.2807191284242284	0.2738750474139992	0.20102469674933343	0.5337904095895025	0.6692716562618249	0.4047389660254849
-340.0	0.7142596080743722	0.46212926515304553	0.10101531750680601	0.2870407551805805	0.2773087690669406	0.20122198851293036	0.5362048734178022	0.6647601448797543	0.4054925902240318
-330.0	0.6934952924412654	0.4675047291837035	0.11318125461033406	0.2933833748064101	0.28037259219630517	0.20141448823028682	0.5382314228696783	0.6606774997583258	0.40603258176203105
-320.0	0.6710824486460838	0.47280221297261227	0.1256940898894653	0.299779750014766	0.2829872716472656	0.20156296401059504	0.5399246851085371	0.6571567467988969	0.4063737711360371
-310.0	0.6471986402116892	0.4779647459350215	0.13848875978035055	0.30627045581349477	0.2850825307101188	0.20163574810030743	0.5413467589835137	0.6543200158721039	0.4065384569258206
-300.0	0.6220410089809523	0.4829477483258346	0.15150955435913188	0.3129005300609572	0.2865990055998306	0.2016118461497309	0.5425636422338049	0.6522710446761273	0.40655554754829726
-290.0	0.595824575527861	0.4877197875272463	0.1647107546956516	0.3197209181142855	0.28749216624154617	0.20148244874922167	0.5436418493284072	0.6510902298903463	0.40646034125932307
-280.0	0.5687777586260241	0.49226352900725473	0.17806004527091288	0.32678439577250146	0.2877315742961668	0.20125362420732604	0.5446461242741015	0.6508284297410225	0.40629318514941315
-270.0	0.5411370002019413	0.49657644041673554	0.1915353088045897	0.33414415223678895	0.2873029816997803	0.2009456299813168	0.5456346617165737	0.6514991814585487	0.40609691956453453
-260.0	0.5131433044413689	0.5006699459913959	0.20512804254219924	0.34185037328019285	0.28620928625768827	0.20059474357283186	0.546656740089842	0.6530775844719454	0.4059162525809318
-250.0	0.4850356523198508	0.504568087327935	0.2188394834947203	0.349946721835815	0.2844690372840021	0.20025421352165845	0.5477485634344851	0.6554948169148824	0.4057945720166668
-240.0	0.4570462627073637	0.5083051386145022	0.23268035702826095	0.3584680311941758	0.28211660325134275	0.19999164492150964	0.5489316909375019	0.6586433018396157	0.4057728788117832
-230.0	0.42939548093266544	0.5119249373206727	0.2466678100848542	0.3674370857520249	0.2792002405099183	0.19988952236539292	0.5502097241181512	0.6623753265886694	0.40588751595904304
-220.0	0.4022867961145933	0.515474282534284	0.26082228642573246	0.3768618191307666	0.2757793875755292	0.20004165720920963	0.5515680820387759	0.6665068463167364	0.4061676446682033
-210.0	0.3759030343479556	0.5190034411905969	0.2751637626931829	0.3867337620729842	0.27192418769176174	0.2005526440827457	0.5529718582901021	0.670823562386221	0.4066345315944477
-200.0	0.3504021420088866	0.5225607778562784	0.28970718235075266	0.397025262257477	0.2677107022982333	0.2015342639482161	0.5543667382004092	0.6750896614391761	0.40729959129492793
-190.0	0.32591458946433427	0.5261906079271771	0.30445845638220975	0.4076887493066072	0.26321850192332596	0.2031017296155674	0.5556796088943347	0.6790507306335922	0.4081628717683934
-180.0	0.3025435517796234	0.5299287752230881	0.3194110135515392	0.41865718807390057	0.2585284406841974	0.20537121717091691	0.5568202177316106	0.6824455627300183	0.4092132458681118
-170.0	0.28036248981674905	0.533803556331363	0.33454155272664116	0.4298439621884303	0.25371876296746204	0.20845525893806888	0.5576826744514625	0.6850157349176893	0.4104279990422337
-160.0	0.2594170584269905	0.5378287595209625	0.3498073098836507	0.4411447473725304	0.24886231109609613	0.21246069018307945	0.5581490455477252	0.6865123006558782	0.4117727778358641
-150.0	0.2397266971356674	0.5420070832594431	0.36514263004800473	0.4524394577970955	0.24402531592218846	0.2174827516246327	0.5580922062830637	0.6867057297850127	0.4132027339818898
-140.0	0.22128619535773128	0.5463290391252212	0.3804584965788808	0.46359478416941735	0.2392637381237005	0.22360319111925836	0.557380491388968	0.6853926937558552	0.4146635787023788
-130.0	0.20406963063043876	0.5507711592368726	0.39564139946071186	0.47446862801534706	0.23462323868057827	0.23088674066152354	0.5558807386520206	0.682401935773661	0.41609293388889423
-120.0	0.18803445535726304	0.555299599706679	0.4105550764295499	0.48491240454223966	0.23013764232536454	0.23937825213400682	0.5534623574243421	0.6776009937590005	0.41742259770980594
-110.0	0.17312567132991283	0.5598708037790403	0.4250407361902271	0.4947766325000482	0.2258281180511502	0.2491007804728591	0.550002897621825	0.6708998785866732	0.4185806898164677
-100.0	0.159279590834968	0.5644346336735755	0.4389219574097732	0.5039150285307404	0.2217039486937363	0.26005329864582966	0.5453908420847801	0.6622546872841375	0.4194942483946962
-90.0	0.1464276418871414	0.5689366676960522	0.4520091106299797	0.5121881346257698	0.21776285647313026	0.27220948161804226	0.5395304516942825	0.6516636353633936	0.4200909974984743
-80.0	0.1345003757789831	0.5733212419759186	0.46410207322585295	0.5194680808265517	0.21399251339920633	0.28551820268969075	0.5323452646957014	0.6391704128320903	0.42030227067799897
-70.0	0.12343054095774149	0.5775352305702502	0.4750002783186851	0.5256408473347611	0.21037071514289957	0.2999031759787161	0.5237801965485831	0.6248595940014383	0.42006507235663415
-60.0	0.11315616813340147	0.5815290794587904	0.48450548006961347	0.5306113379306487	0.20686942278395695	0.3152636489801368	0.5138053823016524	0.6088524295073638	0.4193241186456956
-50.0	0.10362132531956719	0.5852613912464975	0.49243118928467033	0.5343036615654155	0.2034548354071566	0.33147601841750485	0.5024170782736666	0.5913061538780354	0.4180339566740649
-40.0	0.09477770819554043	0.5887013878356963	0.4986085047596306	0.5366653364295277	0.20008940615648546	0.34839581706056155	0.4896389098600374	0.572401313333245	0.4161597979538474
-30.0	0.08658490391430936	0.5918273275399225	0.5028921564633722	0.5376665346089209	0.19673415725814247	0.3658612381915096	0.4755226286968254	0.5523416434910453	0.4136788237705088
-20.0	0.07901102906712999	0.5946301070400853	0.5051676290315463	0.5373013352599196	0.19335030756223198	0.3836959088293148	0.46014658324041346	0.53134063426909	0.410580441787472
-10.0	0.07203042161406187	0.5971140964205705	0.5053541884850993	0.5355864784575055	0.18990140868813946	0.4017113224109147	0.44361478264584275	0.5096216153750015	0.40686678926214165
0.0	0.06562355047459767	0.599292205398918	0.503408972219287	0.5325608462942537	0.1863543600754838	0.4197119091992403	0.4260547999997328	0.487407036838841	0.40255171006254403
10.000000000007272	0.05977518036908998	0.6011893249115454	0.49933025599409175	0.5282840287515623	0.18268046832840018	0.43749948849178133	0.407614419676009	0.46491249134512613	0.3976607072334505
20.0	0.05447355242714845	0.6028362066565718	0.49315662979461883	0.5228333256312752	0.17885616769448134	0.4548758576684045	0.3884579300926059	0.4423424678270755	0.3922290172240228
30.0	0.04970708487351136	0.6042700976961993	0.48496664154901736	0.5163019447596553	0.1748642533169974	0.47164766111324663	0.3687623710399289	0.41988439888098694	0.3863005566536914
40.0	0.04546491827871046	0.6055302035744532	0.4748762995856791	0.5087948601211352	0.17069340476294917	0.4876310170071499	0.34871351583116134	0.39770660047258816	0.3799263524542273
50.0	0.041734827355339295	0.6066543771648593	0.4630365637987237	0.5004278444916925	0.16633986832507625	0.5026539822830403	0.3284995941419464	0.37595439783326146	0.37316268192424085
60.0	0.038501310252701024	0.607677018698491	0.4496264451493933	0.4913217672533921	0.16180441359974967	0.5165606725115655	0.30830797988163805	0.3547511140659568	0.3660688401766117
70.0	0.03574674582578647	0.6086249322319238	0.434848129036006	0.4816018618126047	0.15709538975401494	0.5292141054612025	0.2883205230279968	0.3341934812245418	0.35870564604675914
80.0	0.03344828410186307	0.6095164687640335	0.41892067281386824	0.47139270878490647	0.15222530009879914	0.5404995632683431	0.2687093921714559	0.3143549873866113	0.35113342217373245
90.0	0.03158076512691871	0.610357424213722	0.4020723350109432	0.46081671489057285	0.14721220693979303	0.5503251023710227	0.24963179531809476	0.2952878596072134	0.3434105254347851
100.0	0.030114746364713205	0.6111397539066373	0.38453451986536685	0.44999123190797424	0.1420783461511165	0.5586243973211966	0.23122895927329506	0.2770234351007379	0.3355919237363777
110.0	0.029016701623151293	0.6118434057058758	0.366535135259333	0.43902685082145165	0.13684922736713587	0.5653573145345249	0.21362257961708037	0.2595746741511974	0.3277282361349696
120.0	0.028252195953295704	0.6124333254718423	0.34829222264623355	0.42802496314895294	0.1315536122436964	0.5705093284132332	0.1969133590339961	0.24294088658959348	0.31986498668760294
130.0	0.027782333705119983	0.6128606310557052	0.33000848321391496	0.4170768336120544	0.12622172584421126	0.5740926540269522	0.1811803928734322	0.22710993255742312	0.312041623361101
140.0	0.027567849817449246	0.613063444707149	0.3118675016248238	0.40626238392951863	0.1208857464827916	0.5761436743213235	0.16647992337646833	0.21205987457819342	0.3042912998547149
150.0	0.02756833896258611	0.6129718770015496	0.29403178369229854	0.3956499570816638	0.11557799739951613	0.5767217916408756	0.15284668122991438	0.19776398589829408	0.29664155161333117
160.0	0.02774312888940661	0.6125066792779996	0.27663871880573765	0.38529567507979606	0.11033093276848631	0.5759084249609863	0.14029479415532428	0.18419041779077355	0.28911359646606466
170.00000000011636	0.028052243361934064	0.611584891013992	0.25980251511568786	0.37524281675389554	0.10517708512176564	0.5738022225714771	0.12881908015574023	0.17130836735095828	0.2817236526806811
180.0	0.02845623470410364	0.6101205836874943	0.24361234237922158	0.36552389801944146	0.10014833093302963	0.5705172759315134	0.11839728820977109	0.15908593713549576	0.2744827363750063
190.0	0.02891816566559535	0.6080293628114437	0.22813506978500833	0.3561594447779605	0.09527387298360557	0.5661792095071387	0.10899255428505722	0.14749369498462941	0.2673976718500546
200.0	0.029402126312475702	0.6052313219605713	0.21341577918871152	0.34716096272874164	0.09058285043184058	0.5609221569034207	0.10055594915503081	0.13650467303117117	0.26047197746399586
210.0	0.029874022649987734	0.6016533655314655	0.19948291257680892	0.3385295597552084	0.08610025196545731	0.5548832932080214	0.09302848889472687	0.12609455975272926	0.25370580679180255
220.0	0.03030489468050583	0.5972326406341488	0.18634947268899438	0.3302591516303308	0.08185062384191094	0.548200143296597	0.08634491168240785	0.11624266887290215	0.2470980634159744
230.0	0.030665825529326066	0.5919172704458318	0.17401474967945074	0.32233571900638636	0.07785453465680763	0.541006897034202	0.08043418095699945	0.10693415934800146	0.24064541708212636
240.0	0.030931791732711943	0.5856689627834689	0.16246925356004893	0.3147408333400661	0.07412989908653797	0.5334297239506777	0.07522355423514246	0.09815437834719087	0.23434354962948123
250.0	0.031080661568649318	0.5784638423343527	0.15169697224391732	0.3074517274341909	0.07069104022464054	0.5255846122023574	0.07064085622023714	0.08989069744758921	0.22818755120949502
260.0	0.03109222513778905	0.5702932004359857	0.1416760189642302	0.30044223192520014	0.06754812628350304	0.5175749941018178	0.06661404491552046	0.0821360612016915	0.22217211287071745
270.0	0.03095170060610844	0.5611644836950286	0.13238296189620913	0.29368514676867485	0.06470839116515273	0.5094881005988916	0.06307491358586956	0.07488073901263213	0.21629205466606977
280.0	0.030645989426649957	0.5510989370495654	0.12379071970305922	0.2871520193466923	0.0621741083183072	0.5013945345471675	0.05995857445735575	0.06811860158084077	0.210541685553705
290.0	0.030166412694442694	0.5401325758719133	0.11587115029140652	0.280814834011572	0.059943855287691056	0.4933475589573788	0.05720659211183711	0.061843498845953165	0.20491580975902524
300.0	0.029506911743048557	0.5283143158589719	0.10859526326580665	0.27464699545371946	0.05801172479270529	0.48538243092547056	0.054765045355346285	0.056051917439155594	0.19940932560427854
310.0	0.028665692048163924	0.5157052184191364	0.10193173376831216	0.26862249942692706	0.05636734022024882	0.47751726130693356	0.0525860743489715	0.050739110747039094	0.19401686628571607
320.0	0.02764333364617495	0.5023776317826196	0.095848396042029	0.2627187650474688	0.05499558853368308	0.469753616069479	0.05062834320569297	0.0459020842975502	0.18873346982808675
330.0	0.026444417132551447	0.48841409158446397	0.09030894030957891	0.2569137405257266	0.05387842680650212	0.4620795377850734	0.04885614873981897	0.04153806045165107	0.18355417041692196
340.0	0.025075939769110815	0.47390327201891	0.08527583393745408	0.251189826552689	0.052992504561709015	0.4544696636437065	0.04724048626826202	0.03764770293582316	0.17847440371095788
350.0	0.023547846142431477	0.4589419564328072	0.08070652569112352	0.24553149949759426	0.05231263445870911	0.44689085837835124	0.045756187192359465	0.034230764305885494	0.17348978401240678
360.0	0.02187373212381838	0.4436323392862592	0.076556885289712	0.2399259099805662	0.05180810453555347	0.4393026820244522	0.04438306325626195	0.0312906702485341	0.16859667334314465
370.0	0.020069345329801508	0.42808120953270407	0.07277755725719405	0.23436269971885332	0.05144818426339537	0.431661219097016	0.04310664730063686	0.028832770453282107	0.16379245411911006
380.0	0.018152797521702856	0.4123985671659192	0.06931783030392154	0.2288331820518663	0.05119906634381977	0.42392315565293337	0.04191489328796483	0.026865924521360725	0.15907567710618611
390.0	0.01614359273199827	0.3966970847296351	0.06612464716533334	0.22333322407123096	0.0510261996841047	0.41604747350007565	0.040799588282709603	0.025402951613882792	0.15444684522237095
400.0	0.014063552239466199	0.3810905037153378	0.06314542955194954	0.21786059674134672	0.05089508982950325	0.4079980591660708	0.03975538282070128	0.02446064570823424	0.14990865747157583
410.0	0.011935255105976586	0.36569275185444905	0.060327205898087176	0.21241632327985427	0.05077137691036547	0.3997480101394707	0.0387796370519755	0.024056932478954678	0.14546593658989132
420.0	0.00978282334553451	0.35061909231962773	0.057621304544309145	0.20700369273131108	0.05062282760082796	0.39127933862337333	0.037869895091914366	0.024216581371565116	0.1411269444535581
430.0	0.007629994093068528	0.33598160986460385	0.054982116419337035	0.2016304993966873	0.05041887472503568	0.38258588202244614	0.03702578188582735	0.024964268544237514	0.13690237836890495
440.0	0.005501025687995664	0.32189126868709333	0.05237073463511352	0.1963075923578817	0.05013253541181813	0.37367452332444684	0.03624818451279682	0.026328392730389102	0.13280678216844202
450.0	0.0034195283509745435	0.30845476242928016	0.04975614452492294	0.1910496452323016	0.0497408604265501	0.36456488314692914	0.035537746745453236	0.028337284375870332	0.12885760690403578
460.0	0.0014086190564464051	0.2957742637417024	0.04711576043980702	0.18587581273218515	0.0492247318772219	0.35528843209379507	0.034894148974231494	0.031019297476798886	0.12507513329902353
470.0	-0.0005097971849145038	0.28394546566809176	0.044436556910616716	0.18080921776919126	0.04856977544918465	0.3458891698721859	0.03431778678406782	0.03440252001187193	0.1214825869100368
480.0	-0.002315311690830762	0.27305608129047165	0.041714975301260004	0.175877249029695	0.047767310477674255	0.33642289993175717	0.033808593906734796	0.038507424399119	0.11810490283073563
490.0	-0.00398931230776582	0.26318434334601326	0.03895762246153042	0.17111198726972704	0.046813884331660074	0.32695329658932104	0.033365548838290605	0.04335143136986773	0.11496860023732876
500.0	-0.005515116954125553	0.25439817301319495	0.036179627868145894	0.16654863789264865	0.045711595770037514	0.3175513150830708	0.03298650422420028	0.04894411356552644	0.1121006063078375
510.0	-0.006878412947934917	0.24675198527167333	0.033404502457185486	0.1622257632561434	0.04446806785343378	0.30829375187145136	0.03266875366217259	0.05528565923944485	0.10952750883294582
520.0	-0.008067365232149286	0.24028673372835058	0.030663103661594464	0.158184796306082	0.04309609059380756	0.2992594362285819	0.032408015681304705	0.062362707536865014	0.10727418981305381
530.0	-0.009072713127503396	0.2350280137154086	0.027989453059274104	0.15446840430453854	0.04161378149599169	0.2905264863711751	0.03219911836158626	0.0701536641805752	0.10536327604513143
540.0	-0.00988799967517708	0.230984270526278	0.025422557116713262	0.15111991354466053	0.04004306809823001	0.28217169148325594	0.03203550656848139	0.07861795580599959	0.10381337043355479
550.0	-0.01050939430235297	0.22814854319530048	0.02300105499630321	0.14818134898208923	0.038409450577873164	0.2742660201841189	0.03190941048270729	0.08770519203173768	0.10263895326847162
560.0	-0.010935799931308669	0.22649514821530925	0.020764572153382347	0.14569215089380047	0.036741442312214545	0.26687395081982884	0.03181196412478146	0.0973454997207053	0.10184861603858975
570.0	-0.011168709104642047	0.22598260296962283	0.01874846044781464	0.14368814643321765	0.035069676029136264	0.2600506685584756	0.03173347147853861	0.10745762133755084	0.10144524226871413
580.0	-0.011212036200406866	0.22655137235006675	0.016985137356925317	0.14219886098328127	0.03342566270619553	0.25384091627840477	0.031663258256024104	0.1179485232255055	0.1014252118694993
590.0	-0.01107191455678317	0.22812693827844516	0.015501374089956265	0.14124748640176488	0.031840834610113486	0.24827856193760955	0.03159003633028869	0.12870981120598649	0.10177789103717233
600.0	-0.010756471200827712	0.23062042178910752	0.014318245631801051	0.14084760590386292	0.030346053910171693	0.2433844737133083	0.03150213062061474	0.13962442056378171	0.10248586011647767
610.0	-0.010275563985038223	0.23393049791008597	0.013449948352654818	0.1410042789841116	0.028969893793924326	0.239167498049845	0.031387662773897415	0.15056923898660424	0.10352543185826031
620.0	-0.009640464783054598	0.23794521066389554	0.012903822471332666	0.14171102656628504	0.02773785968453738	0.23562367450171157	0.03123500827382291	0.1614172839135838	0.10486667766151436
630.0	-0.008863381059790579	0.24254474334438605	0.012679983866359486	0.1429506116785239	0.02667145152428607	0.23273717752656436	0.031033075683562658	0.17203996273177913	0.10647420316195876
640.0	-0.007957330979860643	0.24760330257420748	0.01277325696401812	0.14469436274212089	0.025787633593688353	0.2304816161153519	0.03077163512671785	0.18231171323126405	0.10830827367093859
650.0	-0.00693582299123002	0.25299426816758736	0.013171552684861173	0.14690170409486614	0.025097679306150963	0.22882101655282616	0.030441543882195332	0.19211333349924595	0.11032565939956315
660.0	-0.005812493888113107	0.2585901671049994	0.013858250622079115	0.14952296260244446	0.024607001316113007	0.22771057553782575	0.03003505486535609	0.2013361763130681	0.11248096180922118
670.0	-0.004600791469290793	0.2642662740299221	0.014812844524798498	0.1524981962528094	0.02431480340529569	0.22709941972085312	0.029546418242038477	0.2098824141767423	0.1147274473603962
680.0	-0.0033139279892141615	0.26990425781742805	0.016010949224957757	0.1557591031372061	0.024213980342683974	0.2269317771003021	0.0289719144765079	0.21767084913075163	0.11701861290507702
690.0	-0.0019648370391577323	0.2753940014610108	0.01742660769717541	0.15923167521196085	0.024291108094383704	0.22714916395818924	0.02831024704768756	0.22463679338193096	0.1193093449766478
700.0	-0.0005657877682880956	0.280635621729458	0.019032511232241936	0.1628361839511331	0.024527151945934855	0.22769236916391097	0.02756235846551016	0.23073533996831402	0.1215569685860272
710.0	0.00087123540641783	0.2855410708503459	0.020800629148144373	0.16649191010248793	0.024898028747409817	0.22850165550390894	0.02673240506588615	0.23593991863464586	0.1237221066824053
720.0	0.002334936488297548	0.29003601572363347	0.022704179679702466	0.17011799059493435	0.02537507542713696	0.22952100789071642	0.025827007249648558	0.2402445993433897	0.12577010154968338
730.0	0.0038141795077600493	0.2940609029155439	0.024716848175008584	0.17363512067875284	0.025926681540272417	0.230697221962669	0.02485597321145442	0.24366186925007532	0.12767109965519235
740.0	0.005298170140636488	0.29757089617477167	0.026814476986746653	0.17696903824093774	0.026519016715756714	0.231982087096365	0.023832009127303343	0.24622142686449072	0.12940089016837605
750.0	0.006776181050093783	0.30053821494550254	0.028974529072654284	0.18005237100411303	0.027117441786081383	0.23333239197554134	0.022771125857208713	0.24797102784390182	0.13094166044188726
760.0	0.00823723785288572	0.3029481470386618	0.031178328571329378	0.18282601568988827	0.027687831153738185	0.2347109461330164	0.021691936064895518	0.2489682411236701	0.13228108545351053
770.0	0.00967031168049187	0.3048012184880463	0.03341008197425912	0.18524080328057746	0.028198102014857358	0.23608641976466355	0.020616021091832033	0.24928338733607655	0.13341329320385079
780.0	0.011064024322105329	0.3061123746914713	0.03565714843724202	0.1872589161336881	0.02861918304334595	0.23743387168074184	0.019567765091435763	0.2489946385990008	0.1343384902498791
790.0	0.012406360732486212	0.306907834471499	0.03791061718886855	0.18885501984119735	0.028926093040655347	0.23873253457117907	0.018573805799551008	0.24818265028118783	0.13506186449082824
800.0	0.013685137788298534	0.30722418333919044	0.04016540893372579	0.19001551440976722	0.02909920763337384	0.23996669388522296	0.017662913383679084	0.24693116434743842	0.13559377796508706
810.0	0.014887384337721715	0.30710592348439325	0.04241988099429353	0.1907393553408377	0.029125019699785756	0.2411240901810202	0.016865532509448514	0.24532207982075777	0.13594865829603173
820.0	0.01600017185017296	0.3066052804092152	0.044676304468222294	0.19103691517738647	0.02899621803844401	0.24219447662486682	0.01621313934538396	0.2434327072068499	0.1361444016400678
830.0	0.017010391584143345	0.30577748868673	0.04694046735140266	0.1909290019997151	0.02871248155561366	0.24316879771346578	0.01573772337613839	0.24133430784125098	0.1362013325135577
840.0	0.017904797132060862	0.3046794898794681	0.04922034562342538	0.19044654524784022	0.028280041597953776	0.24403818210821893	0.015471068634741056	0.23909233588992324	0.13614160076420403
850.0	0.018671073360029933	0.3033696987442942	0.051527167946543245	0.1896277229137774	0.0277117821063257	0.24479251373203587	0.015443950617406065	0.23676211980712533	0.135988253653442
860.0	0.01929759440004998	0.3019032446699107	0.05387397030004385	0.1885162192102874	0.027026475478870444	0.24541974391701488	0.015685200257070826	0.23439096481609603	0.13576417663116683
870.0	0.019773979250295712	0.30033023960883554	0.05627544792554024	0.18715949948935062	0.026248121517308154	0.24590562340326141	0.016220693234728092	0.23201544877600766	0.13549113165066637
880.0	0.020091655175986513	0.29869831685214376	0.05874645298786134	0.1856068014887821	0.02540498180445049	0.24623265054810026	0.017072448959387993	0.2296663242386786	0.13518995400692396
890.0	0.02024427245975663	0.29704707338028213	0.06130270148142054	0.18390682313920004	0.02452894018030842	0.24638026693383736	0.018257764664170895	0.227367045721655	0.1348793609950789
900.0	0.020228091394291978	0.29540937957080565	0.06395859991227233	0.1821053711998245	0.023653673498789402	0.2463262495361672	0.019788069478467694	0.22513693317848046	0.13457579597113759
910.0	0.020042253838389937	0.2938134984604863	0.0667271568541967	0.18024400661277898	0.022814499411976136	0.2460459576929281	0.0216681948679878	0.2229903596629032	0.13429324092520548
920.0	0.019689150139286363	0.29227913296279007	0.06961880296613507	0.17835785602087076	0.022046389974416214	0.2455145400492291	0.023895598074288024	0.22094005329458638	0.13404269043520026
930.0	0.01917455994452929	0.2908226414909329	0.0726420819666534	0.176474913537243	0.02138370422567667	0.24470753312455903	0.026459823862799076	0.21900020946917176	0.13383318345269551
940.0	0.01850793610916243	0.28945548527905707	0.07580163800063895	0.17461471805661727	0.020858666426701387	0.24360264558962272	0.029342068664305086	0.21718745815814305	0.1336713270355338
950.0	0.017702144787991144	0.28818764115135487	0.07909864200103603	0.17278808562389397	0.020501043658259235	0.24218153499082468	0.03251522114645619	0.21552149122019648	0.1335619755725016
960.0	0.016773523663190692	0.2870286376735155	0.08253011044944902	0.17099632750038685	0.02033724811231719	0.24043111201043804	0.035943991387213534	0.2140269932924118	0.1335084930111154
970.0	0.015741417087111576	0.28598950784974914	0.08608891220807283	0.1692322975737685	0.02038989894518409	0.2383451363465151	0.0395851795229316	0.21273427609049078	0.13351332820297768
980.0	0.014628207155244552	0.28508566456896695	0.08976377449979031	0.1674806053807333	0.020677898307464374	0.23592590357833948	0.04338858420438561	0.2116794311145561	0.13357875860118507
990.0	0.013458184235880888	0.28433631848550334	0.09353989962889547	0.16571892101484323	0.02121560251485646	0.23318479088269353	0.047298061742825956	0.21090476611048103	0.1337070680769975
1000.0	0.012257696026913406	0.2837683200694424	0.09739858495522585	0.1639187073072144	0.022013022051859198	0.23014379841858323	0.05125287985532948	0.210455531225189	0.13390106748871955
1010.0	0.011054166245861769	0.28341444347366734	0.10131793048691079	0.16204788459432629	0.02307621546033712	0.22683527616556173	0.05518895071050939	0.210380948232114	0.13416447692116118
1020.0	0.00987548499877471	0.2833149507803364	0.10527410868397447	0.16007175712941615	0.024406847319413852	0.22330180431169636	0.059040707128906855	0.21073037062485156	0.13450200387216849
1030.0	0.008749426749746788	0.2835167274628576	0.10924149172373998	0.157955553391648	0.026002855963028596	0.21959603714388157	0.06274288408612991	0.21155327899486553	0.1349197819394875
1040.0	0.007702895664265488	0.2840724562465388	0.11319395752823025	0.15566598577253582	0.027858360390892397	0.21577971208512092	0.0662321563755498	0.2128939619502234	0.13542493575166964
1050.0	0.00676128362929945	0.2850385312721511	0.11710464344163826	0.1531745459811269	0.02996389122040362	0.21192121001082115	0.06944906003433884	0.2147915475842146	0.13602558914674945
1060.0	0.005947954261955761	0.2864703092995883	0.12094731618281954	0.15045676381971934	0.03230682168370392	0.2080965575490357	0.07233959160777698	0.21727413912056626	0.1367299316906459
1070.0	0.005283701017004037	0.2884231349292167	0.1246970935990658	0.14749599004876396	0.03487114011538724	0.2043838859107137	0.07485675895203858	0.22035877284084965	0.13754630967662998
1080.0	0.0047861335889241435	0.2909467739166783	0.1283307276969238	0.14428436631395583	0.037638040343747806	0.20086348505864574	0.07696185513995751	0.22404812915129846	0.13848243890126694
1090.0	0.004469576390230635	0.29408249603880116	0.13182883783004393	0.14082300052977964	0.040585558237759445	0.1976151039286852	0.07862516001268335	0.22832927070803938	0.13954487545950325
1100.0	0.004344596787871774	0.2978608620819439	0.13517377261279862	0.13712366483331703	0.04368921851079935	0.19471513075745925	0.0798267805665107	0.2331707755220653	0.14073810020909583
1110.0	0.004417976270206627	0.3022958947613018	0.13835203177873587	0.13320765370346682	0.046921560346624064	0.19223381354542413	0.08055690668753537	0.23852421489973508	0.14206375649912875
1120.0	0.004692195213224993	0.30738622502401236	0.14135352197223122	0.1291061859066301	0.05025316351748754	0.19023447212071284	0.0808157212825912	0.2443225699663636	0.1435205068754068
1130.0	0.00516591997447324	0.3131101912980089	0.14417187124415068	0.12486017203649398	0.05365173088879917	0.18877066522417546	0.080613007911461	0.2504801537259511	0.14510296403793893
1140.0	0.005833710210216604	0.31942686767802675	0.14680380567881152	0.12051793766624462	0.057082861170931136	0.18788457885610146	0.07996711857516563	0.25689766875552933	0.14680181857387864
1150.0	0.006686173871430243	0.32627466536841115	0.14925130178689933	0.11613504338035617	0.06051049992343198	0.18760560649445784	0.07890477154754379	0.26346111129797634	0.14860364670881362
1160.0	0.007710055235581609	0.3335718893102394	0.15151690250405417	0.11177081586325052	0.06389691637602676	0.18794980105534564	0.07745896988667945	0.27004660812738107	0.15049024479481965
1170.0	0.008888495400007364	0.3412192821796173	0.15360861019853445	0.10748792266287624	0.06720326352725337	0.18891876647072672	0.0756681426743239	0.2765233815353786	0.15243973308108988
1180.0	0.010201100487688679	0.34909990664580887	0.15553477825892598	0.10334891664000645	0.07039036170359782	0.19049996074614378	0.07357467017108696	0.28275949224609154	0.1544261483624195
1190.0	0.011624217818190492	0.3570851362757403	0.15730746355564001	0.0994150613698484	0.07341943918806923	0.19266728206197464	0.07122345763199053	0.2886229312277293	0.15642062364114667
1200.0	0.013131211558181699	0.36503779147409554	0.15893970250301304	0.09574373527909193	0.07625200891854543	0.19538024968434428	0.06866036102768991	0.2939900342700368	0.1583918868393751
1210.0	0.014692948828437413	0.37281357073520754	0.16044457966426834	0.09238594940999201	0.07885168120895611	0.19858705060822823	0.06593084332541452	0.29874717630611825	0.16030672501082818
1220.0	0.01627781036444271	0.3802678575068309	0.16183806147024193	0.08938492768912122	0.08118454607083139	0.2022241288018013	0.06307940326016756	0.3027970477860469	0.1621317228686852
1230.0	0.01785250276640684	0.38725877696489797	0.16313457564562192	0.08677418351559596	0.083219896551716	0.2062192872975075	0.060147867903956875	0.3060588456442912	0.16383324203624813
1240.0	0.019382288832451834	0.3936514570012948	0.16434939853724584	0.08457713956471966	0.08493120576969185	0.2104916758508239	0.05717489452621111	0.3084769655254569	0.16537937820098692
1250.0	0.0208315974374481	0.39932233343367796	0.16549683961319955	0.08280508347081526	0.08629656029422339	0.21495543805531014	0.054195482885349325	0.3100181978289984	0.1667401916273777
1260.0	0.022164844389640295	0.4041607709119349	0.1665903254993057	0.08145785750705933	0.08729987483073293	0.21952110848945805	0.05124059255355261	0.31067635454251874	0.16788896609052523
1270.0	0.02334680646245927	0.40807299493394716	0.16764141669750218	0.08052244806938186	0.08793077364641927	0.22409734920074142	0.04833689277769519	0.3104709224154249	0.16880245052544646
1280.0	0.0243438063009782	0.4109837929663379	0.16866152836257675	0.07997466561898608	0.0881852369732674	0.22859370274167531	0.04550661490184217	0.30944680769668786	0.16946201944529454
1290.0	0.02512433893955112	0.41283693099324426	0.16965773034178724	0.079780019478739	0.0880660099820743	0.2329226380158022	0.042767920137895744	0.3076753745946447	0.16985387031046734
1300.0	0.025659957596149606	0.41359647464289706	0.17063560753941304	0.07989356901645271	0.08758231126807185	0.2370008304927345	0.04013524304925884	0.3052471854058998	0.16996889737635934
1310.0	0.025926104748238026	0.4132458353954997	0.17159580764667842	0.08026292586323569	0.08674971090456288	0.24075172351928165	0.03761933404572526	0.3022716334986562	0.16980288445273573
1320.0	0.02590307815892972	0.4117876370137501	0.17253678590939517	0.08082908763684582	0.08558990346264128	0.24410586490074643	0.03522776284133057	0.2988745999027391	0.16935683997829637
1330.0	0.025576560661385743	0.4092413029661365	0.17345184187712737	0.0815275821751115	0.08413016613032757	0.24700403664788256	0.03296535456758409	0.2951906813624735	0.1686359407985039
1340.0	0.02493871824980346	0.4056421783492631	0.17432856933998087	0.08229275478612169	0.08240250991285844	0.24939687422129006	0.030834835063262272	0.2913601571519518	0.16764957463431632
1350.0	0.02398831706228589	0.4010399311581193	0.17514899910749576	0.08305797636878834	0.08044324888568025	0.251245994245623	0.028836941349918696	0.2875250639899992	0.1664108090209884
1360.0	0.022731317104509957	0.39549582072904277	0.1758895408978015	0.08375840291953021	0.0782914887451153	0.2525249150883907	0.026970693809298292	0.2838233063455433	0.16493568570490466
1370.0	0.021180898945633696	0.38908201859378333	0.1765208345300267	0.08433238034014824	0.07598875507250002	0.2532192266790692	0.02523423706935698	0.2803851421000957	0.16324293666632772
1380.0	0.019357409648504905	0.38187913790858363	0.17700700593997148	0.0847247406793027	0.07357759882635788	0.2533260572817633	0.02362468465814883	0.27733040496761774	0.16135337998877797
1390.0	0.017288235723090354	0.3739744171865738	0.17730717247894556	0.08488682499249284	0.07110074161077998	0.25285401087903836	0.02213833052541547	0.2747622387901903	0.15928899652331485
1400.0	0.015006847197042357	0.3654610915336867	0.17737569345550847	0.08477888273503376	0.06860031434591689	0.25182355628459974	0.02077112001697858	0.2727672873869589	0.15707309911946535
1410.0	0.012552246351226651	0.35643823858178286	0.17716385021586076	0.0843709318795663	0.06611664716428016	0.25026463020814727	0.019518510010903725	0.271414740915908	0.15472997441596004
1420.0	0.00996821140184772	0.3470085311783403	0.17662004985727406	0.08364453226341095	0.06368759567381177	0.24821732031886884	0.018375799191750204	0.270750639473719	0.15228408491987802
1430.0	0.0073015264474015715	0.3372783847597805	0.17569324365142425	0.08259216835368381	0.06134795817033342	0.24572952972611456	0.017338056741583154	0.27080573610947467	0.14976082549497535
1440.0	0.0046011721851293395	0.3273591113032709	0.17433414276813253	0.08121834742477563	0.05912924343695739	0.2428569747030255	0.01639997207658409	0.27158555465374895	0.14718556481895292
1450.0	0.0019169783492735684	0.3173650249945748	0.1724987650626015	0.07953909820499644	0.057058962516449055	0.23966098676091296	0.015556350614778858	0.2730804747455391	0.14458458015614103
1460.0	-0.0007019180135844621	0.30741317094414405	0.17014913975291213	0.07758255446213336	0.0551606732441685	0.23620672490655695	0.014801486293223727	0.27526458534860815	0.14198455211726937
1470.0	-0.0032080723632491657	0.297623332676805	0.16725694234818922	0.0753879582459863	0.0534536277300242	0.23256290836293014	0.014129685089781149	0.27809613058248867	0.1394128140841196
1480.0	-0.005557438001998094	0.28811711626832537	0.16380657118025102	0.07300418172182502	0.05195309461752743	0.2287987667687518	0.013534857052942814	0.28151987015475977	0.13689712747029764
1490.0	-0.007709817026806592	0.27901852998560017	0.15979552938577105	0.07048948752259446	0.050670427284329474	0.2249835209218964	0.013010644696075213	0.2854715944347175	0.13446623965052235
1500.0	-0.009630085294015824	0.27044998499498807	0.15523779833841544	0.06790920817654861	0.04961326672811338	0.22118470970888732	0.012550195139159582	0.28987974164501507	0.13214935242963893
1510.0	-0.011288978637533434	0.2625316954869038	0.15016351061687497	0.06533584204560816	0.0487858671481784	0.21746627028791943	0.012146460432369208	0.29466946089042256	0.12997626603384355
1520.0	-0.012662858081189693	0.25537954568360055	0.1446213932757774	0.06284530389877235	0.04818943054697525	0.21388728259900036	0.011791886089166648	0.29976289419685015	0.12797685977611914
1530.0	-0.013734500833863792	0.2491026303220034	0.13867675738764856	0.06051643815262193	0.04782201241013054	0.21050072181194462	0.011478543960959011	0.30508241246890505	0.12618062696004387
1540.0	-0.014492846020924058	0.24380126287744386	0.13241210160173805	0.05842791627690047	0.04767923571103051	0.20735347908766624	0.01119782122354793	0.3105531351175115	0.1246165132343642
1550.0	-0.014932549022114699	0.23956116038839875	0.125924123694151	0.056657350469531076	0.047754550424944295	0.20448344839015986	0.010941006608961018	0.31610534154726133	0.12331180406266189
1560.0	-0.015053659146852975	0.2364532386410423	0.11932264809853471	0.05527845715955422	0.04803919362086886	0.2019212434487022	0.010699076400341916	0.3216741412476158	0.12229179243372565
1570.0	-0.014861251036908881	0.23452896701876688	0.11272718055537952	0.05435849295715156	0.04852249191196871	0.19968819329005266	0.010462815179717661	0.32720157062997296	0.12157855756326265
1580.0	-0.01436465539658171	0.2338200555925927	0.10626314916340379	0.053957530921045674	0.04919185743045064	0.1977969293344536	0.010222961237300859	0.3326395403160436	0.12119092107483839
1590.0	-0.013576766046961248	0.23433291553821275	0.10005755899054318	0.054125760266899824	0.050033252613493354	0.19625205008134722	0.009970476391302606	0.33794391969256604	0.12114239594092535
1600.0	-0.012513281033990744	0.2360505943402578	0.0942353458309531	0.05490215566785894	0.05103100810625455	0.19504976105573069	0.009696452032898449	0.34308182301079565	0.1214417323763449
1610.0	-0.011192275288981469	0.2389288791776067	0.08891574295719798	0.05631304900941975	0.05216830444462819	0.19418012306619042	0.009392877676865273	0.3480279358472168	0.12209182961126838
1620.0	-0.009633386812903839	0.24289864267866101	0.08420709630130244	0.0583706910461529	0.05342730556028042	0.19362625904586622	0.009052238614896574	0.3527643149157754	0.12308914516875417
1630.0	-0.007857721834699932	0.2478652201939598	0.08020445141097095	0.06107244298256402	0.054788877193649894	0.1933667239937978	0.008668158775441658	0.35727998993506516	0.12442351783134378
1640.0	-0.005887170715851101	0.25371152797991525	0.07698576606108384	0.06440119053236273	0.05623375327909686	0.1933762606079692	0.008235404703289796	0.3615683148456492	0.12607813091168926
1650.0	-0.0037441728410874484	0.2602991473152895	0.07460990242439804	0.06832434922609137	0.05774219887103894	0.19362721108924671	0.007750246095803588	0.3656280903382561	0.12802962156487885
1660.0	-0.0014518631272613385	0.26747240919474513	0.07311446163319306	0.07279368054135488	0.059294926049886974	0.19409058351927622	0.007210347771159741	0.36946070075295645	0.13024815579191362
1670.0	0.0009661327868586526	0.2750645229857766	0.07251573084180632	0.07774643681343363	0.06087284428446534	0.19473738002468838	0.006615074771326515	0.3730720207523686	0.13269876790759066
1680.0	0.0034857240301692976	0.2829000718260219	0.07280910777032179	0.08310780986824123	0.062457590563536766	0.19553921076965022	0.005965347852905712	0.3764672409024346	0.13534151294790947
1690.0	0.006082016218993919	0.29080004098523676	0.07396994018198906	0.0887896372326814	0.0640321901446398	0.19646883553320094	0.005263615491872741	0.37965163137228397	0.13813223839511174
1700.0	0.008729458969767043	0.29858947162213245	0.07595549000605074	0.09469387688607585	0.06558114821061362	0.19750142472464952	0.004513890490416015	0.38263146431987205	0.14102452815369554
1710.0	0.011401471206569182	0.3061018982687772	0.07870793690406179	0.1007137156992213	0.06709042624576152	0.19861428122177943	0.0037214493584948292	0.3854097598802785	0.14397011734811782
1720.0	0.014070427700787199	0.31318315352256093	0.08215701701738329	0.10673632520381156	0.0685477067307673	0.19978688853752385	0.002892813094760846	0.38798738502328123	0.1469202146038595
1730.0	0.016707748546342258	0.31969756662876403	0.08622415175130764	0.11264517044737177	0.06994258282067481	0.20100107282052998	0.002035347684897582	0.3903660413866593	0.14982746026081736
1740.0	0.01928384009092147	0.32553107340485143	0.0908253755745859	0.11832225017704212	0.07126611816618653	0.20224057009230176	0.001157143488869691	0.3925415891753072	0.15264599502125706
1750.0	0.021768260980566723	0.33059386859784784	0.09587545161356659	0.12365019721432252	0.0725108778585336	0.2034895495923041	0.00026689390343432933	0.39450886651179623	0.1553329957840437
1760.0	0.024129756759235278	0.33482311505522266	0.10129109678759347	0.12851612957359299	0.07367058777347896	0.20473343155163334	-0.0006266033959032777	0.3962623762380952	0.15784998629286812
1770.0	0.026337009203234615	0.33818373101034216	0.10699438336726293	0.1328129427682911	0.07473977046047492	0.2059573802377238	-0.0015144760825231143	0.39779488662809226	0.1601632034491106
1780.0	0.028358727938700305	0.3406678804721496	0.11291394690634039	0.13644186460141433	0.0757133133336706	0.20714577824552405	-0.002387684761586428	0.39909997884367054	0.1622442256974866
1790.0	0.03016434428818271	0.34229296533298464	0.11898887110047807	0.1393152921594561	0.0765858911458923	0.2082821046291978	-0.0032373882980547444	0.40017120887732216	0.16407041115443455
1800.0	0.03172463795267446	0.3431003434035792	0.12516613051197834	0.14135751898154678	0.07735174909755815	0.20934871864625376	-0.004054991823140207	0.40100333276716005	0.16562467994220237
1810.0	0.03301230125979558	0.34315125108265276	0.13140483998749639	0.1425075161472388	0.0780046679786466	0.21032569290172481	-0.004832047731114811	0.40159270570020045	0.16689586591583128
1820.0	0.03400296572922901	0.3425244837020627	0.13767282531875907	0.14271983047033415	0.0785371683151167	0.21119180477554766	-0.0055601508051339385	0.4019393079807586	0.16787852943583484
1830.0	0.03467554602374494	0.3413101637469166	0.143947333076251	0.14196500610639887	0.07894047555085631	0.21192424334493015	-0.006230870742267782	0.40204564723309966	0.1685721930424935
1840.0	0.03501328480359042	0.33960558237753846	0.1502122631929333	0.14023104264754507	0.07920463005312484	0.21249963296838892	-0.006835799841397717	0.4019161446257536	0.1689808476034373
1850.0	0.0350039935466573	0.33751118979442885	0.15645653896999587	0.13752307298254124	0.07931895724111818	0.21289319270771948	-0.007366160178513482	0.40155754699001295	0.16911229150674484
1860.0	0.03464122627221881	0.3351258527901167	0.1626717818891239	0.13386429660714377	0.07927144392577809	0.21308115736513955	-0.007813079737213591	0.4009795721971931	0.1689777814136899
1870.0	0.03392408835277677	0.33254346538889334	0.16884943053388352	0.12929454379204947	0.07905039901202404	0.21304051849077643	-0.00816727925537241	0.4001898768432992	0.16859063039479305
1880.0	0.03285828161393228	0.3298484424784512	0.17497863284778983	0.123870247091875	0.07864394040435273	0.21274987818804264	-0.008419131234344852	0.3991977945231294	0.16796601073915485
1890.0	0.0314555468707789	0.32711385079220384	0.18104367887892	0.11766375229937506	0.07804110979716264	0.2121903317019641	-0.008558763657930676	0.39800948105941897	0.16711987346773516
1900.0	0.029734369899622394	0.32439980482915953	0.18702350575914575	0.11076199558444819	0.07723275140891628	0.21134671330428403	-0.008576346263600185	0.3966267112501948	0.16606868822152104
1910.0	0.027719291868043394	0.32175329150882115	0.19288674920702842	0.10326557256290647	0.07621176313938209	0.2102073406973024	-0.008461818044205892	0.3950466519430677	0.16482860536029278
1920.0	0.025440526632097088	0.3192065508068539	0.1985935276798892	0.0952864762365413	0.07497404329545868	0.20876511809251436	-0.008205505456302796	0.393259266407223	0.16341500046178292
1930.0	0.022933643596439648	0.31677929242866243	0.20409178319700114	0.08694701686071821	0.07351926834875025	0.20701816776115856	-0.007798278126474818	0.3912462231514403	0.16184213965221161
1940.0	0.020238558418153314	0.31448001557263455	0.20931961860658335	0.07837834364978963	0.07185128425769174	0.20496895061547907	-0.007231845770217387	0.38897976597349654	0.16012308641544326
1950.0	0.017398904687599498	0.3123071013882432	0.2142041692064221	0.06971768307276029	0.0699785330473884	0.2026259266071651	-0.006499205210230317	0.38642291392256756	0.15826950334023793
1960.0	0.014460674650217843	0.31025289470256956	0.21866303341890067	0.06110599236684028	0.06791439088968651	0.20000281572278095	-0.005594749597391231	0.38352667384174766	0.15629146574941705
1970.0	0.011471037454940061	0.3083050563086328	0.2226051493571172	0.05268832736852083	0.06567771599797606	0.19711723686375743	-0.004514746516411174	0.380235574887018	0.15419816896519722
1980.0	0.00847737517606202	0.3064486120343355	0.22593297088949954	0.04460801731699017	0.06329192722342637	0.19399222626304813	-0.0032577327027499903	0.3764846406432128	0.15199725460547686
1990.0	0.005526312248719521	0.30466988894250074	0.22854514057377928	0.03700710587544702	0.06078571833365289	0.1906548668938243	-0.0018243809669018737	0.3722027915958005	0.14969593043710305
2000.0	0.0026618499242840954	0.30295838433257005	0.23033611402617216	0.030021910091635073	0.05819223562304483	0.187135447343098	-0.00021766177117012417	0.36731546868932785	0.14730046853237289
2010.0	-7.48848385649711e-05	0.30130632255411877	0.23120379722494616	0.023782627746600653	0.05554839702183251	0.183467477428451	0.0015568589843042687	0.3617485549830569	0.14481739388809295
2020.0	-0.0026471169545470383	0.2997132684216603	0.23104879146158344	0.018409982563467053	0.05289477210668902	0.1796869746619883	0.0034914621157820505	0.3554289622530776	0.14225338707871493
2030.0	-0.005022644406728862	0.2981841023665388	0.22977893154551982	0.014013254397559814	0.05027428703613551	0.1758320799876708	0.005576197464951543	0.3482934106975817	0.1396162023861537
2040.0	-0.007174714918105802	0.29673147527036436	0.22731384199726054	0.01068809204642512	0.047731725991556645	0.17194137961119277	0.007799359491252878	0.34028916152678446	0.13691504012709
2050.0	-0.009082249718341283	0.2953735926867342	0.22358826127627063	0.00851518364743416	0.04531323841599169	0.16805361325752688	0.010147874007387892	0.3313767361928919	0.13416078122073982
2060.0	-0.010729844979068226	0.2941348808781128	0.21855245403879064	0.007557689982122066	0.04306436591587505	0.1642079927081923	0.012607253058845943	0.3215381999059871	0.13136662393860582
2070.0	-0.012107703141329704	0.2930455390494633	0.21218122906517295	0.007861548259012124	0.041030268466258416	0.160442651213997	0.015162784540972966	0.310776347578661	0.1285490831290259
2080.0	-0.013211344358644657	0.29213813197532223	0.20447241927081547	0.009453391498023786	0.03925441946157589	0.15679363506131405	0.01779934479220078	0.2991199737810015	0.12572749643520414
2090.0	-0.014041073978616262	0.2914505641368865	0.19545274360018583	0.012340104560828152	0.03777733739931399	0.15329500043609723	0.020502021634802768	0.2866240848604999	0.12292509783124553
2100.0	-0.014601461472289618	0.2910207122498728	0.18517848730801664	0.01650903320449576	0.036636416679125636	0.14997678821586752	0.023256675231394415	0.27337181006535943	0.12016855768523046
2110.0	-0.014900645434862548	0.2908864709032034	0.17373905416337182	0.021928221606536732	0.03586575180700173	0.14686614860116376	0.026049921222922462	0.25947509320144535	0.11748875200884851
2120.0	-0.014949652598272248	0.2910863338698112	0.16125791887479773	0.028546862932139414	0.03549433459140168	0.1439844961639224	0.028869771764462638	0.24507177132520938	0.11492022961543472
2130.0	-0.014761544444145864	0.29165542135844646	0.1478901872575321	0.03629655138354831	0.03554692531335864	0.14134847059836406	0.031704840135937946	0.23032539933135598	0.1125007813668006
2140.0	-0.014350860824058596	0.2926270161788537	0.1338264601194415	0.04509298357128211	0.03604288590323246	0.1389687763696929	0.03454541515913656	0.21542210555942654	0.11027184775462778
2150.0	-0.013732934897061943	0.294030635979113	0.11928822284751522	0.05483665226832834	0.03699642639135792	0.13684956731637166	0.037382514456441966	0.2005639068343668	0.10827687389955343
2160.0	-0.012923480864770992	0.2958908100186904	0.10452502939769907	0.06541575658740256	0.03841668019246118	0.13498733021822804	0.040207932536277566	0.18596573437630512	0.10656072405778677
2170.0	-0.011938122031811342	0.29822746202104056	0.08981155082130368	0.0767072550671918	0.04030717275615024	0.13337205966476678	0.0430136189605845	0.17185029176399597	0.10516891112790308
2180.0	-0.010792097647144339	0.3010542564191	0.0754411711532894	0.08858098303817528	0.04266643036253676	0.13198615309554296	0.04579177611721534	0.15844324735432097	0.10414648998663054
2190.0	-0.009500117421263526	0.3043786558950367	0.06172020688704359	0.10089877967121877	0.04548797156044574	0.13080438054188043	0.04853407473456312	0.14596330612887573	0.10353590724972445
2200.0	-0.008076403083782461	0.30820294161745726	0.04896144539793339	0.11351923748151062	0.04876023256357583	0.12979442307212902	0.05123115147307693	0.13462005973436786	0.10337663603203363
2210.0	-0.00653450534735321	0.31252051669616754	0.03747411383252515	0.12629862729885938	0.052467371092078385	0.12891869142240708	0.05387230776189904	0.1246075266686519	0.10370308117815373
2220.0	-0.0048876868884714835	0.31731923274232054	0.02755807138095283	0.13909308218226735	0.05658920866696025	0.12813370402945826	0.05644524858145497	0.11609988890967148	0.10454384370057526
2230.0	-0.0031487582848824186	0.32257927854258583	0.019492088232170267	0.15175996356954058	0.06110176782080723	0.12739238314483625	0.0589360508484583	0.10924380000285655	0.1059195717345488
2240.0	-0.001330521379642478	0.3282727303536373	0.013527108815204122	0.16416046898061137	0.06597677477300046	0.1266449523866459	0.06132875765056155	0.10415963027139791	0.10784248773142725
2250.0	0.0005540330154825942	0.33436567108859655	0.009879632279684032	0.17615943926560798	0.0711833211525805	0.1258408631558062	0.06360555843858373	0.10093504960481128	0.11031544600014428
2260.0	0.002491904888516014	0.3408163406772774	0.008721781704874386	0.18762767658184654	0.07668674594554137	0.1249305423977817	0.06574724624303296	0.09962592928482279	0.11333102096546294
2270.0	0.0044699798498641285	0.347576454777905	0.01017707304164892	0.19844274309489443	0.08244979766141473	0.12386824967809805	0.06773380608059934	0.10025510397890798	0.11687165102041708
2280.0	0.006474817611902039	0.35459249752111	0.01431513050049673	0.20848967860936496	0.08843215295644885	0.12261309969290066	0.06954499958582447	0.10281154577213128	0.12090924028127245
2290.0	0.008493109604372592	0.36180543104705476	0.0211508467737034	0.21766195855732867	0.0945915177834378	0.1211317972635939	0.07116100419104887	0.10725287817439806	0.1254060679243682
2300.0	0.01051185328705842	0.36915205544848806	0.030643053232009596	0.2258622697399981	0.10088269132566045	0.11939948425467115	0.07256333969391246	0.11351038525727129	0.13031564152988334
2310.0	0.012518781670510933	0.37656747864251217	0.042695036968319194	0.23300357489859544	0.10725874263613588	0.11740270586904114	0.07373681005887162	0.1214876857367321	0.13558385206008772
2320.0	0.01450320344345664	0.3839842750331601	0.0571592928870763	0.23900926847222415	0.11367064303490534	0.11514036513191678	0.07466968646572777	0.13106477054146573	0.14115018812624186
2330.0	0.01645572263972303	0.39133602148068203	0.07384432322646595	0.24381431532944187	0.12006870410116363	0.11262352540315562	0.07535529840825789	0.14210647099689577	0.14695054769822197
2340.0	0.01837042098953303	0.39855844175325367	0.09251807920016641	0.2473668459739069	0.12640189963398712	0.10987732590952959	0.07579349098806672	0.1544599953942946	0.15291831248034266
2350.0	0.020244284862403955	0.4055906588706316	0.11292053048976727	0.2496279324934797	0.1326190923755335	0.1069403745006467	0.07599137423567495	0.16796592307959196	0.1589875213634634
2360.0	0.022079069837849487	0.4123758659081194	0.13476886581110784	0.2505737289026461	0.13867013016070678	0.10386342762386683	0.07596437886146754	0.1824571280106217	0.16509407438954532
2370.0	0.023881638986763036	0.41886496893109815	0.15777228705421464	0.2501959282283218	0.14450542003429656	0.1007094773734577	0.07573783242018776	0.1977633266767855	0.17117885996313692
2380.0	0.025665680601894433	0.4250164124071525	0.18163790171412503	0.248503359505104	0.1500786376420952	0.09755138516889841	0.07534678598191002	0.2137181200853385	0.17718978538831465
2390.0	0.027451615369868575	0.4307973903648131	0.20608189811068248	0.24552322708691124	0.15534697342117765	0.09447124817725111	0.07483659401323906	0.23015974128313316	0.18308358597838606
2400.0	0.029268233246767986	0.4361849132867257	0.23083862002048827	0.24130210385952805	0.160272184411416	0.09155566105028326	0.07426428178572775	0.24693512208188026	0.18882763996785024
2410.0	0.03115319284417202	0.4411662239318622	0.25566559805771505	0.23590687369586383	0.16482211903877453	0.08889485602157693	0.07369726493047198	0.2638995122485352	0.19440070509612073
2420.0	0.03315402604850769	0.445739461855866	0.28035194816631914	0.22942512263346718	0.16897260135991155	0.08657974128087557	0.07321371112954582	0.2809196777495522	0.19979453627800564
2430.0	0.035328436300880534	0.44991473168230534	0.3047199669911568	0.22196698858671313	0.1727086882424011	0.08469866928639298	0.07290259723300305	0.2978768476482697	0.20501461574639077
2440.0	0.03774527743382888	0.45371221550951446	0.32862804768603515	0.2136640016086699	0.17602558408087138	0.08333466711637894	0.07286192724563842	0.3146664951324438	0.21007977697667155
2450.0	0.040484557928245325	0.4571610626043215	0.35196990984114496	0.20467039156528147	0.1789299485268706	0.08256165511215044	0.07319853566580178	0.33119731917403644	0.2150216725522328
2460.0	0.043637455429370725	0.4603021451506376	0.374671940402416	0.1951610374043863	0.1814413239586675	0.0824439670526046	0.07402677242360374	0.3473919027452804	0.2198845680708676
2470.0	0.04730696765365776	0.46318299537936947	0.3966912313691159	0.18533189440230116	0.18359250819296946	0.08303228373825106	0.0754672630601072	0.36318805593803416	0.22472414996672346
2480.0	0.05160733261117105	0.4658605542908694	0.41800845461060976	0.17539787802279516	0.1854304283964217	0.08436393989554183	0.07764481423389807	0.3785354164121625	0.22960610230918918
2490.0	0.05666405932911924	0.46839606729353406	0.4386243091946084	0.16559056022314583	0.1870169694385977	0.08645967517693479	0.08068840566917458	0.39339494007070064	0.23460437329947798
2500.0	0.06261222206727607	0.4708560885388708	0.45855166066869596	0.1561559483349362	0.18842748782017815	0.08932324365574097	0.08472788867380568	0.40774124840615955	0.2397994735207069
2510.0	0.06959629017249766	0.4733097053805736	0.4778089785835713	0.14735067189626722	0.1897512279908098	0.09294234882845137	0.08989348673810499	0.42155681046767746	0.24527619000724837
2520.0	0.07776943428890395	0.4758270106185897	0.49641456232056147	0.13943938085613342	0.1910900655294483	0.09728668758524123	0.09631288004152042	0.43483165561759984	0.2511214596072453
2530.0	0.08729096695855101	0.4784776087258481	0.5143816222928304	0.13268893434437606	0.19255667941826488	0.10231126960635427	0.10411086126746208	0.4475641977733187	0.25742276754837573
2540.0	0.09832454080803657	0.4813289539369089	0.5317119673375907	0.12736566046817843	0.1942741420450347	0.10795451625115844	0.1134066976587552	0.4597593810976943	0.2642657324504173
2550.0	0.11103617448915669	0.48444284757596356	0.5483958360822208	0.12372884025703723	0.19637262599418626	0.11414278306074588	0.12431265323448139	0.4714265075443385	0.2717322835297636
2560.0	0.12559105417555988	0.48787742536559425	0.5644077593922647	0.1220257993689185	0.1989870413360011	0.12079004637967962	0.13693256104380247	0.4825808165995525	0.2798990629576739
2570.0	0.14215062146898194	0.49168215700599716	0.579707030015479	0.12248740448288031	0.20225470352447905	0.12780088403877332	0.1513605614173283	0.4932400071381693	0.28883542113650695
2580.0	0.1608689375971672	0.4958984095818839	0.5942388104201954	0.12532283589774562	0.20631297838495394	0.1350731560794322	0.1676788659739992	0.5034230075611437	0.29860212518706475
2590.0	0.18188969141804393	0.5005569730036966	0.6079360540567118	0.13071225587914614	0.2112954943539731	0.14250090526136594	0.18595768857236944	0.5131565235546007	0.3092506982624892
2600.0	0.20533977889761065	0.5056791062943276	0.6207228146377621	0.1388049990169731	0.21732990526703816	0.14997589069542172	0.20625310477808972	0.5224664188258774	0.3208215023016382
2610.0	0.2313272010062895	0.5112748620045018	0.6325185529457842	0.14971388333602667	0.22453417254835562	0.1573919484775868	0.22860573337408197	0.5313855925819464	0.3333439932843216
2620.0	0.2599351351271786	0.5173429058580896	0.643242940043675	0.16351164915704763	0.233014228105819	0.16464584814085803	0.2530395478512981	0.5399498754646996	0.34683526621858357
2630.0	0.29121794870315226	0.5238705911802359	0.6528198145101197	0.18022778691759755	0.24286107228984913	0.17164188609765615	0.2795616283120593	0.5481988682629123	0.36129994953419775
2640.0	0.3251953773093294	0.530834734005825	0.6611813417290506	0.19984698141316584	0.2541496505454369	0.17829262108189387	0.30815974102439514	0.5561783926448416	0.37672985496924233
2650.0	0.361850963747974	0.5382023262927216	0.6682737294322671	0.22230789733938516	0.26693487096257484	0.1845219579063881	0.33880314386215216	0.5639405193032663	0.3931044261058429
2660.0	0.40112578638460994	0.5459301867080864	0.6740590185612857	0.24750326800572778	0.28125128967961643	0.1902663755635253	0.3714386007465227	0.571543742245445	0.4103897834868525
2670.0	0.4429160708247343	0.5539676363266739	0.6785177536871462	0.27528047626474406	0.2971109791529931	0.19547675589885694	0.4059927812168815	0.579054203277882	0.428539582081239
2680.0	0.4870724013338546	0.5622567961906111	0.6816503404300842	0.3054444652538862	0.3145033594295201	0.20011873731555505	0.44236921966666115	0.5865451075245682	0.44749505339309203
2690.0	0.5333948638295276	0.5707347219471507	0.6834792623271009	0.3377597734349466	0.33339539766844006	0.20417311055121573	0.4804485224038223	0.5940966263269147	0.4671852848111368
2700.0	0.5816371928482271	0.5793343850696029	0.684045600398062	0.37195542877837673	0.3537300794518148	0.2076354471549084	0.5200874588435599	0.6017954415680726	0.4875276292640798
2710.0	0.6315041545731477	0.587986558636857	0.6834104355406703	0.40772987915999015	0.3754283904764268	0.21051601851879154	0.561120337466805	0.6097358698431374	0.5084289555269788
2720.0	0.6826553872120518	0.5966215169076197	0.681650230583364	0.4447566776299947	0.39838972036406134	0.2128392016531167	0.6033565660822899	0.6180157379027327	0.5297856297919041
2730.0	0.7347084731885932	0.6051685175411121	0.6788562724811931	0.48268971694270824	0.4224936022095167	0.21464068953425502	0.6465846424115334	0.6267380827325987	0.5514849996301874
2740.0	0.7872445530363313	0.6135613719042424	0.6751287110265007	0.5211720333246219	0.4476022767713803	0.21596602583505792	0.690570361859008	0.6360059543854606	0.573406411017825
2750.0	0.8398128500450484	0.6217362706629284	0.6705757244664767	0.5598405864629733	0.4735615145012123	0.2168688891168114	0.7350594056686086	0.6459223571929242	0.5954221997646256
2760.0	0.8919393343729125	0.6296331656242266	0.6653086395157308	0.5983342396223699	0.5002047279725117	0.2174089100061271	0.7797802791962202	0.6565868062731004	0.6173995128228988
2770.0	0.9431337125661831	0.6371973829833132	0.6594383351607297	0.6363001242882687	0.5273542800794944	0.21764784469296466	0.8244464155903415	0.6680922158366118	0.6392012888997408
2780.0	0.992900182952009	0.6443800805444518	0.6530735469122222	0.6734005529433646	0.5548267749985089	0.21764920670828047	0.8687592649378479	0.6805242556676254	0.6606892332080345
2790.0	1.0407456185617767	0.6511387091492122	0.6463170087976295	0.7093184577891094	0.5824344508942984	0.2174748194796911	0.9124132489237704	0.6939558157562966	0.6817247661689714
2800.0	1.0861894035095658	0.6574361530200228	0.6392632909687174	0.7437614831064503	0.6099890773356598	0.21718354298725684	0.9550992979878649	0.7084460618631889	0.7021710388473396
2810.0	1.1287739502953729	0.6632425139833386	0.6319969713162152	0.7764689865238721	0.6373048965703179	0.21682841703431005	0.9965097227963138	0.7240365078683639	0.7218952457985144
2820.0	1.1680738989874246	0.6685315861053405	0.6245935666682866	0.8072120461315033	0.6642021855835778	0.21645718213647877	1.0363438983846034	0.7407510822604719	0.7407706807822121
2830.0	1.2037057819519839	0.6732833297397566	0.6171171183252979	0.8357988511139098	0.6905092086685387	0.21610978878063267	1.0743126580247873	0.7585937182972419	0.7586788068627697
2840.0	1.2353351512679023	0.6774817707964479	0.6096216346963003	0.8620749367115279	0.7160652364049818	0.21581815818644123	1.1101447610195492	0.7775430343273095	0.7755105854263075
2850.0	1.2626842301952201	0.681113859012682	0.602149387092797	0.8859224588118483	0.7407217659337768	0.21560653481894124	1.1435899611398528	0.7975572173088816	0.7911681767892491
2860.0	1.2855376913260048	0.6841696992457278	0.5947334513226008	0.9072629764283635	0.7643457610264782	0.2154909435626063	1.1744255037110665	0.8185716237959537	0.8055672063023505
2870.0	1.3037464541953683	0.686640164024738	0.5873975531795002	0.9260543153581474	0.7868183908568506	0.21548048789424837	1.202459960351196	0.840499631545386	0.8186371196756828
2880.0	1.3172309207334694	0.6885180258075202	0.5801577955459657	0.9422870690624063	0.8080372051850775	0.21557735081017113	1.2275355513845025	0.863231265157613	0.8303218979608408
2890.0	1.325981232020454	0.6897953563341204	0.5730226342211638	0.955985413290756	0.8279157886035342	0.2157778869580248	1.2495320440347655	0.8866380180061025	0.8405810466836137
2900.0	1.3300565044179051	0.6904640653072949	0.5659948968233075	0.9672006285860824	0.8463831834865511	0.21607407334190137	1.26836773992981	0.9105701919629733	0.8493889104819783
2910.0	1.3295824164951582	0.6905146431073225	0.5590738202860037	0.976010896916089	0.863382649037289	0.21645353528187694	1.2840007465036578	0.9348636802359143	0.8567352984829124
2920.0	1.324748070130719	0.689937763341282	0.5522535186267665	0.9825147602650752	0.878871214454136	0.21690142274579255	1.2964278484897713	0.9593372303746489	0.8626239785535241
2930.0	1.3157979751221363	0.6887218745123582	0.5455255779231425	0.9868279419104315	0.8928174472821431	0.2174007332574155	1.3056840401961491	0.9838029445608183	0.8670723168455743
2940.0	1.3030290204200012	0.6868545430909669	0.5388795672700442	0.9890801947560514	0.9051998248213386	0.21793288038266567	1.3118394241576363	1.0080620530071172	0.8701096884882277
2950.0	1.286779630881895	0.6843236321009124	0.5323034307839436	0.989411444525977	0.9160056055417104	0.2184785639278306	1.3149965723761987	1.0319109202307422	0.8717762250461513
2960.0	1.2674222081213715	0.6811169462608685	0.5257830676001273	0.987966957619511	0.925227746232856	0.21901881676868504	1.315285819624759	1.055147284278687	0.8721211058133582
2970.0	1.2453556722425474	0.6772230983602617	0.5193051114026728	0.9848952990090064	0.9328650702018922	0.219532934661604	1.3128617309989215	1.0775688864757806	0.8712009754190859
2980.0	1.2209943140274422	0.6726324330958109	0.512854334807529	0.9803452745113264	0.9389196033829842	0.22000093747575658	1.307897603504129	1.0989812335040163	0.8690782167886244
2990.0	1.1947596411860713	0.6673392737688489	0.5064158093490697	0.9744624966129911	0.9433963153271789	0.2204023030102476	1.3005806702763303	1.1191977722260247	0.8658192852195953
3000.0	1.1670727452691696	0.6613403583462398	0.49997601307145273	0.9673877205627117	0.9463016146414042	0.22071667319720445	1.2911065972856854	1.138045720476796	0.8614934303563331
3010.0	1.1383445547237017	0.6546384243898937	0.4935203233193401	0.9592552817735626	0.9476437205215977	0.220923563939816	1.2796750515995425	1.1553685809755478	0.8561711876553753
3020.0	1.1089700024265237	0.6472419892039858	0.48703703999052567	0.9501906954933511	0.9474328544148736	0.221002144272936	1.2664847123669787	1.171029607639174	0.8499236307260436
3030.0	1.079319866549581	0.6391662210258157	0.4805157718161036	0.9403106812024624	0.9456807209427154	0.220931332828828	1.2517297404320131	1.1849146784425628	0.8428211266550103
3040.0	1.0497371908565925	0.630433269789517	0.47394976576865067	0.9297210218754394	0.9424018274688802	0.22069044669570953	1.2355961220660432	1.196931187750045	0.8349326040338596
3050.0	1.0205309033117058	0.6210724671552286	0.4673350181045224	0.918516871102252	0.9376145997046279	0.22025933048561513	1.218259095149254	1.2070160800935303	0.826325545638342
3060.0	0.9919741313343506	0.6111210689345515	0.46067158893651083	0.9067825590871087	0.9313429214209485	0.21961868987056116	1.1998820689556258	1.2151309540429458	0.8170654978228253
3070.0	0.964302424950499	0.6006243410954055	0.4539661441101085	0.8945906812408567	0.9236164855150506	0.21875186008416753	1.1806143337076795	1.2212649301742484	0.8072164001097519
3080.0	0.9377103283836736	0.5896331951139568	0.4472309826775243	0.8820020980154173	0.9144730537100505	0.21764308739211374	1.160591704731436	1.2254331949323958	0.796839705619571
3090.0	0.9123527871717436	0.5782052098374617	0.44048489353819853	0.869066920457203	0.9039590360602097	0.21628103857532188	1.1399367963696794	1.2276769838762278	0.7859954582357557
3100.0	0.8883464548175626	0.5664027177751589	0.4337541922401773	0.8558236126382013	0.8921314910950479	0.21465801781205182	1.1187597978636403	1.2280617411004533	0.7747422531677867
3110.0	0.8657696291836064	0.554290222021396	0.4270725668049097	0.8423007529920254	0.8790587890259967	0.2127710197198079	1.0971586229398733	1.2266721950614656	0.7631367247186351
3120.0	0.8446653510496543	0.5419363044441137	0.4204813413690575	0.8285164786385593	0.864820418051188	0.21062207884376652	1.0752226365615076	1.2236129505367974	0.7512346949368306
3130.0	0.8250442632432029	0.5294082111191194	0.41402759780590154	0.8144788747170936	0.849508446590826	0.20821962398476726	1.0530326957306844	1.2190014128117022	0.7390901407504122
3140.0	0.8068880045723961	0.5167719387941889	0.4077652198114643	0.8001883778584269	0.833226642730805	0.20557727560932396	1.030663529605014	1.212968298898879	0.7267561609850622
3150.0	0.7901512450570155	0.5040914809843623	0.4017522978214806	0.7856366026136362	0.8160910229928049	0.20271611489076108	1.0081851049249757	1.2056480627692356	0.714283991506784
3160.0	0.7747667908539826	0.49142579106485273	0.39604779212111296	0.7708088364183314	0.7982272754368147	0.199662147679869	0.9856638346094644	1.1971823877468728	0.7017231069914135
3170.0	0.7606485822438114	0.4788289098369698	0.3907116437875507	0.7556852343530138	0.779771701126436	0.1964476893068106	0.9631642353875796	1.187709458388159	0.6891209318037914
3180.0	0.7476955608193753	0.4663486324284898	0.38579998680737576	0.7402414980706269	0.7608678411286177	0.19310952792164682	0.9407488764808132	1.1773670690653448	0.6765223740902863
3190.0	0.7357960213617865	0.4540252151146933	0.38136383911643984	0.7244512635417377	0.7416651957744829	0.18968968176122414	0.9184789324844297	1.166284111943805	0.663969282637324
3200.0	0.7248305375145154	0.4418932990562525	0.37744544775145594	0.7082874241569566	0.7223168857069634	0.1862326145823795	0.8964138827754042	1.154583523785754	0.6515004519162084
3210.0	0.71467452811103	0.4299808182626753	0.37407324326427593	0.6917248061085919	0.7029775528685605	0.18278590838905012	0.8746121821315376	1.1423765379831607	0.6391506971398596
3220.0	0.7052025094639207	0.41830978134603125	0.37126368005177285	0.6747404046786406	0.6837999788220647	0.17939649134610358	0.8531292927931932	1.129766229473578	0.626951045996913
3230.0	0.6962903081647482	0.40689766431746827	0.3690154286794757	0.657317643370646	0.6649332554702557	0.17611233582506716	0.8320181879482167	1.1168425554455146	0.6149284224026741
3240.0	0.6878178321125602	0.395757705464965	0.3673078728960363	0.6394456707650947	0.6465185822998873	0.1729789472994783	0.8113276538867131	1.103686314157837	0.6031050723603241
3250.0	0.6796703171459471	0.3849015421625019	0.366102061507778	0.6211235694432591	0.6286875143033073	0.17003941516971854	0.7911013645988076	1.0903663077718488	0.5914990115128962
3260.0	0.671741175001021	0.3743392307700729	0.36533864632408786	0.6023605074599634	0.6115595373185833	0.16733272983238168	0.7713782503081101	1.0769417126784804	0.5801239737115875
3270.0	0.6639326000070896	0.36408218512288515	0.36493927817826044	0.5831763964547314	0.5952389994551477	0.16489255539318892	0.7521907874700732	1.0634645967377738	0.5689896748523937
3280.0	0.6561571425631377	0.3541430770478158	0.3648081350000508	0.5636045478840863	0.5798139523647073	0.16274715584405672	0.7335646647564262	1.0499787136142067	0.5581021736343101
3290.0	0.6483375689895408	0.34453668246070424	0.36483363139264086	0.5436901431549841	0.5653531167385568	0.16091823024612634	0.7155187797545892	1.036522382747299	0.5474638169355541
3300.0	0.6404094176756312	0.33528158253956497	0.3648918258320587	0.5234922608763942	0.5519056251748378	0.15941936016388875	0.6980654276618357	1.0231261689338123	0.5370739586072522
3310.0	0.6323195188690669	0.326399618540577	0.3648482665919668	0.5030822555021208	0.5395010711343076	0.1582581071267683	0.6812091944122944	1.0098174928811474	0.5269294406322811
3320.0	0.6240266137962274	0.3179172220790028	0.364565918348426	0.48254308106011035	0.5281484116218904	0.1574339782666768	0.6649493183291666	0.9966205458692813	0.5170256361713494
3330.0	0.6155014836289697	0.3098625652165038	0.3639028945310493	0.4619684722831414	0.5178363364129026	0.15693910510847792	0.6492793730395295	0.9835561387020759	0.5073557961153299
3340.0	0.6067262889393773	0.30226749467532577	0.3627227571604291	0.44146030749066834	0.5085346951692958	0.15675883819706965	0.6341867708048188	0.9706414497918897	0.49791232527860796
3350.0	0.5976936087547116	0.2951661390520475	0.36089469256847456	0.42112837030806083	0.5001963822122708	0.15687204776640007	0.6196556265469737	0.9578894018012121	0.48868703362626975
3360.0	0.5884074856304673	0.28859349444556504	0.35829974899437167	0.4010855082998666	0.49275907756372456	0.15725305713671894	0.6056662874634147	0.9453106341039837	0.4796719117047615
3370.0	0.5788811611283396	0.2825844476397128	0.3548323115952301	0.38144746121756645	0.4861477718258245	0.15786968029209186	0.5921959925035456	0.9329148358082805	0.4708592077513236
3380.0	0.569136922324915	0.27717273607615417	0.3504030359067309	0.3623287183654642	0.4802785008831996	0.1586863566993859	0.5792200768253727	0.9207061762911686	0.4622415654215477
3390.0	0.5592051063530157	0.2723889058737195	0.3449414767937481	0.34384026949576213	0.4750599432136358	0.15966443874998731	0.5667134812432244	0.9086887999960058	0.45381280271488667
3400.0	0.5491229262843567	0.26826220785424293	0.33839740306366983	0.3260872131105439	0.47039775719341137	0.1607635275353324	0.5546492773100796	0.8968647653801356	0.44556813471647233
3410.0	0.5389344692549674	0.26481630774807485	0.3307419739190561	0.30916616016723664	0.46619799518619054	0.16194159010744313	0.5430017587426501	0.885234354893593	0.43750432625240143
3420.0	0.5286873331006041	0.2620706710205456	0.32196720531599954	0.2931631659022691	0.4623705209499807	0.16315686620401104	0.53174547976707	0.8737964626612884	0.4296197131152209
3430.0	0.5184335271534815	0.2600396582490925	0.31208700451599203	0.2781506372341976	0.45883080457246744	0.1643682508602303	0.520857072479443	0.8625552301646002	0.4219152731536866
3440.0	0.5082276650559236	0.25873094035316213	0.30113382810783407	0.26418754380429693	0.4555046290587313	0.16553699928870586	0.5103140648923021	0.851514405647238	0.4143937595260211
3450.0	0.4981251421058762	0.2581461596817304	0.28915984079727675	0.2513167257529225	0.45232872156639337	0.1666258903338147	0.5000984222788366	0.8406823140211439	0.4070604020672486
3460.0	0.48818228357763943	0.25828121979412577	0.27623455790212703	0.23956508813255553	0.4492530617668169	0.16760225299759107	0.4901944836110062	0.8300734284576557	0.39992329702994134
3470.0	0.4784523074486593	0.2591220313726027	0.26244150558377516	0.22894235653751646	0.44624035698803066	0.16843653152593352	0.4805888995412021	0.8197034260641167	0.39299092688272863
3480.0	0.4689898074633169	0.2606514208494549	0.24788220505807904	0.2194425502861218	0.4432724329769164	0.1691054087978179	0.47127571268087975	0.8096036511682154	0.3862778986601006
3490.0	0.4598450182950792	0.2628431177620544	0.23266895859611725	0.21104289945484384	0.44034460969653977	0.1695902314353762	0.4622531882653562	0.7998118336461111	0.3797999821439342
3500.0	0.45106379909356187	0.2656643784946016	0.21692599791116907	0.20370651343386542	0.4374674073447655	0.1698780271718363	0.4535241575582927	0.7903709637905234	0.37357515559982657
3510.0	0.4426890919569708	0.26907453369223155	0.2007875519134979	0.19738234665724158	0.43466476432997136	0.16996276035679103	0.44509736865953503	0.7813356421062658	0.36762425745906385
3520.0	0.43475768289726463	0.2730250737662725	0.18439630424793998	0.19200727446718766	0.4319732857603613	0.16984442511184988	0.4369874038880569	0.7727650086388191	0.3619695573472187
3530.0	0.42730143053334646	0.277460588007613	0.16790219561627018	0.18750833238618364	0.4294396238582673	0.16953034724155358	0.4292142020647126	0.7647253680281216	0.35663526096700904
3540.0	0.4203464017208712	0.2823190973782424	0.15146209571265046	0.18380420474532264	0.42711805236409844	0.16903397798037706	0.4218018303940148	0.7572874838848227	0.3516466430225502
3550.0	0.41391342343311793	0.2875304564652652	0.13523775494336507	0.18080756558168343	0.42506700729862223	0.16837550359246117	0.41477887138939523	0.7505204210980054	0.3470288754752395
3560.0	0.4080159026976399	0.29301946943677515	0.11939442579056221	0.1784274493816512	0.4233476963503139	0.1675810404417687	0.4081755962469121	0.7444938043698667	0.3428069230894366
3570.0	0.4026622174550848	0.2987057251244458	0.1040995966581501	0.17657067563158102	0.4220196508627998	0.16668240630477787	0.4020250921166575	0.7392689711125778	0.3390042919082593
3580.0	0.3978546311297088	0.3045034570116519	0.08952150817860002	0.17514461366377312	0.4211383660257584	0.16571539512947833	0.3963583141462922	0.7348980832212171	0.33564179606331007
3590.0	0.39358812032289636	0.31032452152176493	0.07582647860150377	0.1740584795179606	0.42075163513963015	0.16471952735634504	0.39120442496360947	0.7314207350848726	0.3327367403135731
3600.0	0.38985345883277	0.31607885645052225	0.06317609298430221	0.17322528251906116	0.4208965889120407	0.16373615144354967	0.3865874942956733	0.7288595046533024	0.33030167876140276
3610.0	0.38663285126728036	0.3216757460324278	0.05172582604404888	0.1725625709787183	0.42159839872054844	0.16280698809895472	0.38252501840565717	0.7272163775434652	0.3283429721363879
3620.0	0.3839036093279965	0.32702629607782174	0.04162101847001157	0.17199413819300086	0.42286635221908003	0.16197215650894858	0.379024485966759	0.7264696542477163	0.326859713876417
3630.0	0.3816360906393803	0.33204415949978777	0.032992791889771	0.17145000682525902	0.4246929144860866	0.16126831735029112	0.3760837098905596	0.7265739326023108	0.3258427403979308
3640.0	0.37979385314864667	0.336647644982759	0.025955283064231702	0.17086797226036185	0.427052149421429	0.16072728705058775	0.3736859140439017	0.7274553273950379	0.3252731789208696
3650.0	0.3783330309121852	0.3407596358026702	0.020602347874835246	0.1701925284832444	0.429898477897402	0.16037379435812757	0.3718015235474191	0.7290140383545954	0.3251219221538099
3660.0	0.377203379681849	0.34431035174501573	0.01700177124103701	0.16937591456252046	0.4331668261988593	0.160223972622412	0.3703858345765241	0.7311224350869112	0.3253488107143915
3670.0	0.37634647476774286	0.347237499667903	0.01519408797450996	0.1683774048454252	0.4367719181617076	0.16028369147783328	0.36937786083771645	0.7336270606843628	0.3259019998021504
3680.0	0.375696709813476	0.34948611780865646	0.015188602581946603	0.1671626103347045	0.4406105198831729	0.16054786140453092	0.36870170125075175	0.7363509801190504	0.3267181378995361
3690.0	0.37517999702274096	0.3510093829782992	0.01696032793969049	0.16570379608423108	0.44455989836824916	0.16099913137531416	0.3682670078618529	0.7390959614246717	0.3277219378818813
3700.0	0.3747150542883758	0.3517680524737978	0.020449059230213132	0.16397843303206824	0.44848256520496166	0.16160836151880004	0.36796961624280544	0.7416453519784345	0.3288270617461824
3710.0	0.37421393264190406	0.3517306091753009	0.025558943643898067	0.16196977863088918	0.45222740147906837	0.16233382149539594	0.3676943749321739	0.7437704870744881	0.32993741863413983
3720.0	0.37358184042237275	0.35087164232488577	0.032157412152083786	0.15966449769762203	0.455632615070537	0.16312346928631832	0.3673173910429888	0.7452344371327579	0.33094791314119576
3730.0	0.37271867610448195	0.349172693207214	0.04007851046075174	0.1570548499529695	0.458529022110622	0.16391482030584165	0.3667082270694862	0.7457961917844829	0.3317466238744813
3740.0	0.3715200203232894	0.34662079323177963	0.04912365156304991	0.15413567084614652	0.4607443835197464	0.16463768993167116	0.3657342977619185	0.7452167023415248	0.33221665118989063
3750.0	0.36987978974056285	0.34320698957087103	0.059067185486529665	0.15090549944063952	0.4621070887994445	0.16521593795611322	0.36426302664084376	0.7432683914031079	0.3322392386297651
3760.0	0.36769176722451946	0.33892802417612655	0.06966074890981376	0.14736677634124623	0.4624512248247932	0.16557031230555508	0.3621673533634687	0.7397341366580387	0.3316962929754451
3770.0	0.364852092116411	0.3337844838664702	0.0806394609636617	0.143523918652224	0.4616199112552358	0.16562081572759965	0.3593277727893379	0.7344172574853076	0.330473214107031
3780.0	0.36126255760124537	0.3277813957924648	0.09172939767580038	0.1393846236247662	0.4594717824317258	0.16528993073347326	0.35563609037311983	0.7271464223240716	0.3284627750695835
3790.0	0.3568330430580574	0.32092846054550517	0.10265416069139302	0.13496096776370756	0.45588372145684086	0.16450575063439962	0.35100040498862006	0.7177804777066575	0.32556837335564764
3800.0	0.3514850673325412	0.3132416058736873	0.11314421212172787	0.1302668291823914	0.4507560625311435	0.16320474400269586	0.34534638510090937	0.7062121857968687	0.3217071364927454
3810.0	0.3451546882360333	0.30474189023636944	0.12294305976073537	0.12532069324645942	0.4440157603379488	0.1613336486200157	0.338620760260388	0.6923747736717082	0.31681315929620735
3820.0	0.33779553219484043	0.2954577778065617	0.13181572512315215	0.12014309063799064	0.4356202148836975	0.15885248010362069	0.33079291228136665	0.6762415138911784	0.3108399058653006
3830.0	0.3293802322124861	0.28542602297419056	0.13955549987028898	0.11475896318959197	0.4255587350351455	0.15573560908205483	0.321857139430041	0.6578310198016603	0.3037629026994342
3840.0	0.3199050015736983	0.27469242694822926	0.14598948886513233	0.10919695095151426	0.41385466403399934	0.15197360522589112	0.31183211654158915	0.6372040661298344	0.2955810400337368
3850.0	0.30938719191027236	0.26331206366539306	0.1509835033420953	0.10348826423748357	0.400565600817158	0.1475731328243438	0.3007620425438815	0.614467359988189	0.28631739491610164
3860.0	0.2978696363111562	0.25135021612822817	0.15444443003106767	0.0976667785848293	0.38578259795327857	0.14255752043911196	0.2887148396169177	0.5897723663896095	0.27601979818177513
3870.0	0.2854187918426745	0.23888224154214788	0.15632384551508907	0.09176995676273386	0.369628963002904	0.1369651851516327	0.2757815665316331	0.5633079879884529	0.2647598172921592
3880.0	0.27212285192476693	0.22599338461846585	0.1566158171623669	0.08583654390077688	0.35225681521435126	0.13084994505762867	0.26207288518325483	0.5353025256753643	0.25263134609212196
3890.0	0.2580917868747232	0.21277731967686916	0.15535699191461816	0.07990633629708092	0.3338436004711025	0.12427743160700733	0.24771695737112126	0.5060144210057946	0.23974810565229038
3900.0	0.24345339624787812	0.19933511019285402	0.1526224716148513	0.07402028190882944	0.3145874735205609	0.11732436049859747	0.23285566714087175	0.4757281159026801	0.22624085962839033
3910.0	0.22834933208217603	0.18577366947994378	0.14852183745885691	0.06821898932828521	0.29470242708990335	0.11007505469591695	0.21764100766462377	0.4447467068312356	0.2122536280788685
3920.0	0.21293264658788916	0.17220321519113363	0.14319478091597534	0.0625414836419789	0.27441155958140584	0.1026192424087512	0.20223038531783538	0.41338310010669566	0.19793955171895813
3930.0	0.19736201505115628	0.15873474180753003	0.13680273083391584	0.05702530113272458	0.2539412278853276	0.09504904661232394	0.18678300512978696	0.3819527043370836	0.18345634659873328
3940.0	0.18179861909573428	0.14547745166121404	0.12952425090018552	0.0517049542773696	0.23351595797842517	0.08745638670679098	0.1714549043670225	0.35076549563490744	0.16896225257770753
3950.0	0.16639979187991746	0.13253695006773322	0.12154716506269292	0.04661169247782151	0.2133513300717786	0.0799296580006304	0.15639563830770759	0.3201209146724625	0.1546116425675929
3960.0	0.15131660111507494	0.1200113753534778	0.11306215310874274	0.04177241640478425	0.19364948100555726	0.07255212207074349	0.1417439788045307	0.29029433019253426	0.1405503072569313
3970.0	0.13668821979499302	0.10798971640006458	0.1042570673266514	0.03720924626499019	0.17459333888741976	0.0653997043203355	0.1276248077330598	0.2615375415251644	0.12691245528158557
3980.0	0.12263861709947547	0.09654942516556378	0.09530974466256086	0.03293968771107536	0.15634426720260503	0.05853850641822759	0.11414742420637414	0.23407060202005947	0.11381728431074237
3990.0	0.10927581278927709	0.08575568511787926	0.08638477970571617	0.02897621435755635	0.13903799829548746	0.05202512413266859	0.10140257828742458	0.20807799904089647	0.10136702396586253
4000.0	0.09668810552014567	0.0756594101679395	0.07763004046626677	0.025325275427560617	0.12278358214761975	0.045904147229329756	0.08946166755015107	0.1837052289156294	0.08964468217808033
4010.0	0.08494267577910311	0.06629704411594631	0.06917180239375874	0.021989588514058512	0.10766160757132927	0.04020928226542286	0.07837641380590137	0.16106020587382833	0.07871357753991856
4020.0	0.07408691089410463	0.05769074654867212	0.06111559486876554	0.018965707140656277	0.09372517196631305	0.034962778824732414	0.06817999152146134	0.14021087225665196	0.06861722175266968
4030.0	0.06414758504461943	0.04984791328291642	0.05354356291096944	0.01624670945796877	0.08100128922960224	0.03017590917211648	0.058885681136416256	0.12118826453853367	0.05937961434664284
4040.0	0.05513207783019368	0.042763444634297945	0.04651680364562361	0.013821845303865394	0.06949163325564543	0.025849869477144245	0.05049026457862726	0.10398908797321045	0.051006878337326
4050.0	0.04702996941845592	0.03641999387766606	0.04007379559585457	0.011676531509702352	0.05917607803876574	0.021977678452515612	0.042974904872949526	0.08857697321869884	0.043488240623076074
4060.0	0.03981649080608861	0.030789937536737904	0.03423468245362504	0.009794491482788185	0.050015121568032866	0.01854359968573138	0.03630771409890643	0.07489151478446836	0.03679919405204703
4070.0	0.03345324280149714	0.025836878551241442	0.02900238766510637	0.008157016690733298	0.04195378558567468	0.015526947940332742	0.030446001271938913	0.06284673386521929	0.030902874296467986
4080.0	0.02789155689855747	0.021518005623578855	0.024364829780874446	0.006743997295220072	0.034924071134057696	0.012901162012966316	0.025338200056640916	0.052341444336008465	0.025752908392238028
4090.0	0.023074992055069535	0.017785076139873086	0.0202982482664566	0.005534923514640414	0.02884948873060051	0.010636665495289223	0.020926967678484246	0.043259392032548145	0.02129571923912022
4100.0	0.018941524329424114	0.014587323906175433	0.016769589151867777	0.004509119236530542	0.023647664749737517	0.008701256414041906	0.017151095477080658	0.03547950711620963	0.017473385047633447
4110.0	0.015426359674026582	0.011872330694094413	0.013738473512942493	0.0036459267883955345	0.019233128173981123	0.0070624366502814	0.013948225973219245	0.028873365663779058	0.01422503089133998
4120.0	0.012464490324354417	0.009587404650482688	0.011161837790969922	0.0029256047067464323	0.01552032628891301	0.005686884426502498	0.011255297536352609	0.023314396698477118	0.011489530302849837
4130.0	0.009991420661346305	0.007681412070440312	0.008992887011847452	0.00232994230709536	0.012425706930682734	0.0045433367943097415	0.00901110109536665	0.018677382858372442	0.009206648716182625
4140.0	0.007944969495239571	0.006105668174496948	0.007184758005453596	0.0018410989753941585	0.009869224115887188	0.003600787197924581	0.007157427383418662	0.014844657612736425	0.007318573870068894
4150.0	0.006266841216138406	0.0048148123752869065	0.0056923195698741075	0.0014437690937900293	0.007776168756243361	0.002831092878084492	0.005639890385425856	0.011704012921232881	0.005771113399509505
4160.0	0.004903249951835368	0.0037662770693922655	0.004472388359991626	0.0011232026731304288	0.006078036495990286	0.0022080172824781035	0.0044087805748324	0.009153560771918612	0.004514189147446136
4170.0	0.0038051544725783383	0.0029224108206698345	0.0034845362761656657	0.0008667213450937796	0.004712280751790488	0.0017080113438190255	0.003418560987159696	0.00710150840959148	0.003502398050858538
4180.0	0.0029287401053511184	0.0022493695088637677	0.002692584553035748	0.0006636788824876429	0.0036235444516384877	0.0013105638086285184	0.002629166244493986	0.005464172329148616	0.002695227485455986
4190.0	0.002235533198710525	0.0017169795009060712	0.0020630969381700156	0.0005039787882898054	0.0027634040387841995	0.0009974675452405976	0.0020053279560230384	0.004169901899676	0.0020569612332250317
4200.0	0.001692402429059489	0.0012997558735289927	0.0015674474738802424	0.00037977256779574305	0.0020900597135311326	0.0007526645064198306	0.0015167747484425755	0.0031552792804827564	0.0015567695741425954
4210.0	0.001270549098825158	0.0009757137202313133	0.0011806146250682354	0.0002837617153376885	0.0015676732899465215	0.0005631813600896192	0.0011375680420229102	0.002368282206828737	0.0011684180072937729
4220.0	0.0009456922765076338	0.0007263000141504311	0.0008820192349070038	0.00021008983641364012	0.0011658401064703811	0.0004178239785884035	0.0008460577508856806	0.0017625700070214856	0.0008695491506180824
4230.0	0.0006978721571690532	0.0005358464622258218	0.0006525788807650557	0.0001542261320793406	0.0008594895395794358	0.0003070881861868245	0.0006238698942211617	0.0013004667384749586	0.0006414297488377065
4240.0	0.000510370849634326	0.0003921742697178103	0.00047906198713593444	0.00011222347438326985	0.0006279734273486378	0.0002238068783619494	0.0004558244164157598	0.0009509772265226615	0.0004690515661900436
4250.0	0.00036969234380356865	0.0002842949364964697	0.00034837758021410005	8.102590493758541e-05	0.00045459441916616787	0.00016153072060134986	0.00033011202046742054	0.00068881888655787	0.00033980585153056654
4260.0	0.00026542763047321497	0.00020402243691499178	0.00025110859168435114	5.7738106151806775e-05	0.0003259431488251523	0.00011564247648774881	0.00023680110577617991	0.000493998141251181	0.00024383520469557836
4270.0	0.0001885313384663887	0.00014502437993280158	0.0001787529318602949	4.0816837181861775e-05	0.00023138417834140957	8.167900767799127e-05	0.00016804283911871448	0.0003513057751975036	0.00017319216097212074
4280.0	0.00013251523298917482	0.0001018751259874624	0.0001259115832871892	2.842938670429771e-05	0.00016245269496408362	5.712976101516947e-05	0.00011795651160069034	0.000246636664557558	0.0001216133701382032
4290.0	9.199135872273222e-05	7.055714141294027e-05	8.733433926516625e-05	1.952417308088019e-05	0.00011240205778215157	3.947961057346449e-05	8.190222860250752e-05	0.00017155913409669984	8.434375544206778e-05
4300.0	6.294190226085661e-05	4.8475429792481694e-05	5.990850079358249e-05	1.324929475041791e-05	7.665170699346183e-05	2.6764516449767493e-05	5.592934975669188e-05	0.00011742978760858145	5.766881105073017e-05
4310.0	4.222313557251599e-05	3.247057825674636e-05	4.02604611267563e-05	8.871922351271755e-06	5.119588362614532e-05	1.771582572687409e-05	3.748400982229062e-05	7.835417165744611e-05	3.8571998517505815e-05
4320.0	2.7372313851445607e-05	2.1302482402420663e-05	2.6463169670292543e-05	5.773588577571656e-06	3.342679570134982e-05	1.1502799986042065e-05	2.445752752076624e-05	5.088176665508577e-05	2.5147555545621795e-05
4330.0	1.731660505200348e-05	1.3456488205579929e-05	1.6973693813364733e-05	3.443548686635547e-06	2.087374825008928e-05	7.03373719458558e-06	1.5304251752650737e-05	3.2608889876895184e-05	1.5876370353975557e-05
4340.0	1.0208382630400579e-05	7.90229578783225e-06	9.848936951117811e-06	1.9975150881664653e-06	1.2410781510565434e-05	4.059978843408713e-06	8.94332548996091e-06	1.9290160569723225e-05	9.332672108896922e-06
4350.0	5.168362716398055e-06	4.268388400577631e-06	5.088792401526058e-06	1.091450543627298e-06	6.620317413594294e-06	1.8754251508374067e-06	4.988228195281844e-06	1.0300957552749711e-05	4.925240296824037e-06
4360.0	2.0723722032455853e-06	1.757130847219695e-06	2.0550826300505136e-06	5.191694590911082e-07	2.63033077292846e-06	8.428612265274906e-07	1.9878357982017437e-06	4.002593061197243e-06	1.9834219998077296e-06
4370.0	0.0	0.0	0.0	0.0	0.0	0.0	0.0	0.0	0.0
4380.0	0.0	0.0	0.0	0.0	0.0	0.0	0.0	0.0	0.0
4390.0	0.0	0.0	0.0	0.0	0.0	0.0	0.0	0.0	0.0
4400.0	0.0	0.0	0.0	0.0	0.0	0.0	0.0	0.0	0.0
4410.0	0.0	0.0	0.0	0.0	0.0	0.0	0.0	0.0	0.0
