# Supplementary material for: Continuous multiplexed population representations of task context in the mouse primary visual cortex
Source: Nat Commun. 2023 Oct 21;14:6687. doi: 10.1038/s41467-023-42441-w (PMC10590415; doi:10.1038/s41467-023-42441-w)
Supplement: Supplementary file 4 — Source Data [file 41467_2023_42441_MOESM4_ESM.zip › sourcedata/sourcedata_Fig_4e.csv]

	-1500	-1490	-1480	-1470	-1460	-1450	-1440	-1430	-1420	-1410	-1400	-1390	-1380	-1370	-1360	-1350	-1340	-1330	-1320	-1310	-1300	-1290	-1280	-1270	-1260	-1250	-1240	-1230	-1220	-1210	-1200	-1190	-1180	-1170	-1160	-1150	-1140	-1130	-1120	-1110	-1100	-1090	-1080	-1070	-1060	-1050	-1040	-1030	-1020
-1500	8.537736462515939e-07	12.82739862644869	22.971824170373786	20.177897150164938	22.521261394860236	27.00057399329464	30.833693772002217	26.9544194045322	29.12264275099831	26.173201047374075	28.988619337733272	42.68894413090422	39.541482123299936	41.986260171830345	46.85491560439403	57.04634089695756	59.34531483631153	59.83247752199442	66.48695673989153	66.5505004876463	77.16605441832866	79.0559197032484	82.64870809018194	81.94190725559412	78.4458418719325	80.59421915057224	84.18051040528088	86.8008513679163	85.27508973473549	85.69368516774581	86.97051042023574	89.46231623315168	90.91102814909603	92.42969950298836	92.28422014351356	95.10910735538286	93.11889033753725	85.5788040558754	97.32304940018186	93.98827321106265	95.8487886462198	87.45513700115715	92.46644120068264	89.4903136394513	89.18528426032478	88.02242359201736	91.63757434907735	89.20405669659606	83.37599749487345
-1490	12.827398626448664	1.4787793334710982e-06	21.3329977161243	20.283128908363484	23.00417161592767	25.232736306447908	27.277637339886073	26.635583454883548	25.631662796988916	26.720714244835	28.138405000505763	39.42376748093364	39.41001087807328	43.11896955014248	46.08327253255595	54.274857309792495	58.39380940965375	59.340309499818204	65.56008430597936	66.4842327033586	77.66399520714475	78.40146565998731	81.64026562579654	81.90661528560683	78.04575290075715	80.97287391056082	83.66581452328626	85.49622724477713	85.33799635708061	85.4548565371371	86.4296202206468	89.40605826862158	90.59508252337004	91.4036687530065	91.55618731636635	94.23296892024241	91.4625816806004	83.90343551853826	95.26220293573667	93.07987801771402	94.37100149162035	86.50061681770606	91.83623808603049	88.9212095536719	89.77318032934068	86.719733530495	91.38289652760774	88.90041989363809	84.06674118314133
-1480	22.971824170373786	21.3329977161243	0.0	19.10968995706113	17.266971078011935	14.526491498096133	22.045765639099987	15.063025067445615	22.702371970371527	17.068960704249562	20.882603814998326	29.502471529141044	33.81101403651766	35.55374835209658	41.47718955221212	48.89296296586941	47.813523757455954	51.594618097093424	57.66828841661118	60.837205157337436	70.30911101647742	72.86872811049486	75.17816184327853	75.47606013651556	71.00765447187021	74.34989233513376	78.44638895686793	80.1080549422259	77.67826426268242	80.36769342814816	81.99945174660763	83.40573612428535	83.65027608336165	84.3639942464109	86.97381968116864	91.80332367772456	89.29650486300835	81.99517309220126	91.29323596669882	91.66207270525105	92.38473856357207	86.0358141041563	90.17506697322092	86.82064571595029	86.67273381219923	85.31862108002458	87.70685543756893	85.2629387921988	81.87597637205405
-1470	20.17789715016492	20.283128908363484	19.10968995706113		21.934769841105105	26.00965135397934	27.0208145454883	21.964447144780465	28.635587078842043	22.391469144743937	22.741740497393934	37.75702322380688	32.23210827870433	40.88844458435334	43.93404021603806	52.52586873614623	54.2270884114426	54.93558203396218	60.72244217137299	62.23852660565536	72.53986436970436	73.86368518757567	76.78084915417499	75.6298715074445	71.87764640600817	74.02867151065648	77.98942204965618	80.73232596923722	78.38226257726272	80.2329834039932	80.0588936410895	83.21577837061915	85.72867311822773	86.4718474157586	87.67315166864311	89.69454338496827	89.58532289318043	80.67152815936902	90.72256711292434	91.76432785792855	93.64046767339923	85.1696160057386	90.41714155662203	86.86789546490824	86.48448876515408	85.60738322054955	87.84803392791393	85.99595223783051	80.72944182010362
-1460	22.521261394860236	23.00417161592767	17.266971078011913	21.93476984110512		16.72775228315519	29.895026209107964	21.36351775482401	25.62141476328246	24.78019677984101	23.7169771010696	34.86780967664326	33.8570061898862	33.29695296175839	44.73261433246765	51.59451113667786	49.176765632169456	50.988104519154085	56.68034323183219	60.63851804570785	68.72913924087067	71.02346709131498	74.25393956079476	73.79016776436455	69.84279536653818	72.75808398586632	76.90642451307592	79.61167930239621	75.95867483545656	77.5588656336813	79.8776620718865	80.60570703710698	80.664420825408	81.15985436530539	82.62470654687827	88.6705559354375	87.52363444931142	77.63925706340875	89.33146797340669	87.07113865051042	89.26894993693337	83.22376619582155	88.1963494215123	82.0773390916198	83.38546929736805	82.76129337221613	85.48830933121195	82.88634537668644	80.2257267484893
-1450	27.00057399329464	25.232736306447926	14.526491498096133	26.009651353979354	16.72775228315519	0.0	25.931535811465903	18.800436517936838	22.438622017832927	21.46330715603787	20.453687168857925	26.375550851710067	33.01126395555747	31.241876900731082	41.03505566100001	46.638451474078735	44.029576925979235	48.44625464748696	54.4956601644166	59.02701635234383	67.74460063296753	69.75643513304453	72.9339376991575	73.35349329278652	69.03082307500351	72.77869456382696	76.82578911376773	78.20844326029518	76.56240019279997	78.89047701954166	81.64578708413512	81.19502485494088	80.62271429415622	81.55364489635808	83.26401882178529	88.49173423809322	87.24515191876361	78.53343562338141	89.0801472871558	87.23794324277425	88.86625549162568	83.63334509412314	86.44453090069166	83.1809982737224	83.78756999061646	82.9586480032368	84.97166268003011	82.71222513433176	80.23013484150952
-1440	30.833693772002203	27.277637339886073	22.045765639100004	27.020814545488317	29.89502620910798	25.931535811465903		23.007141137229432	20.785548434857677	24.512147593477707	24.000658939589275	28.83271120726424	36.10831373504141	45.769451338959314	30.896754435028065	41.29848429322367	50.57463377505299	54.770709581304516	59.078620182368454	62.87727456227907	75.86000587324352	72.49420946663746	75.24893579939784	76.27307349429994	69.77594531188043	76.55256769090003	76.96469550190444	76.16733619423405	76.72844513366762	80.33470872513738	79.18371411556922	82.3288956360925	81.59821053769679	83.66628847523467	84.68553388930887	87.04648638186558	80.14337649364388	75.70458726120086	84.73441467816313	87.28097442649067	85.74028738746593	76.02317070730372	78.08592586553003	80.59990483807363	77.723365657956	74.1869973655608	79.43733391132271	75.24962261171916	71.8074017994411
-1430	26.954419404532217	26.635583454883538	15.063025067445615	21.964447144780465	21.363517754824027	18.80043651793682	23.00714113722945		24.293018634716297	15.864179190855907	20.14712838202784	27.448356082940798	28.161386493632296	30.626473255662198	39.48663893182455	47.711807932315686	43.39187150419024	48.75879945108936	55.27535703610114	56.83062854523395	67.1984429972498	69.70694328880195	71.85796941306278	73.4923847404528	68.81662833268503	72.79577965583248	76.96496464219648	79.62242925255218	76.70199079405297	80.5567980398224	82.49814397172064	82.91765485392008	82.85464535468944	83.7840201818512	87.09242512778278	90.12823959865649	89.0010594884443	82.08071553807873	90.4549989507806	91.3259321808253	91.95832436630278	86.76365515317624	89.87912492659895	86.74735642531864	86.81375336621757	85.77957400702377	86.93352714063055	85.39735829939845	81.67599493719862
-1420	29.12264275099831	25.631662796988902	22.702371970371527	28.63558707884203	25.62141476328246	22.438622017832927	20.785548434857656	24.29301863471631	0.0	22.810685290784964	22.27007563511497	24.4906118935502	31.836753553308192	37.90496607460392	34.99238966728037	40.27817649573707	46.86925782463551	51.33601602590695	56.50910630494781	60.385032902074016	69.02533508046984	68.25438854371349	71.7844933002753	73.61018068583178	69.15024504805653	74.14704635769897	75.27980910722079	75.40630150262255	75.40712530935625	77.20369643919909	78.94594638682071	79.64011529489044	78.90507870208287	79.22539291544796	80.83880678570686	86.07361251777618	78.53749390991845	75.88707102969903	85.29672495853032	85.48020262037778	83.60646689774183	76.72845576763685	81.55914076374532	82.12392797307841	80.71442770907464	77.74362148825129	82.97977544672507	80.50037482559323	79.67627342935809
-1410	26.173201047374075	26.720714244835	17.068960704249562	22.391469144743937	24.78019677984101	21.46330715603787	24.512147593477707	15.864179190855907	22.810685290784964	0.0	19.662652189590833	24.985597578778908	24.09435291557788	32.648675477574244	34.605866701366374	41.912882392821196	41.39846715059124	44.92946816588615	51.91459291424379	52.59947966166095	63.67889781861694	64.53938902788268	67.28645094873461	67.75716779759168	63.7282387789338	67.54300720540027	70.5449993054337	73.1665000834039	71.95673598251832	75.02656927050998	75.51220250011636	77.90985160323109	78.04893622134378	78.79910444228095	82.22938837142515	85.12964150484794	83.72520064913122	77.28437839049283	85.79113189812047	86.48207450516396	87.53401650132548	82.22726017936233	85.73119201942578	83.64218910475064	82.70747729692141	82.32108449356807	82.98163343625123	82.47765350672287	78.20645318510644
-1400	28.98861933773326	28.138405000505763	20.882603814998326	22.741740497393934	23.7169771010696	20.453687168857925	24.00065893958929	20.14712838202784	22.27007563511497	19.662652189590833		24.145998467229216	21.05257344254671	31.129268600101565	31.186201185823155	39.43591753488329	40.808853331746306	40.94417548618706	47.89828112515271	50.89943383282532	61.378718990558355	60.892650282542235	64.6999447778018	65.37571635656752	60.672501432451455	65.50924928159377	69.24158128663237	69.57194532700444	68.94577908509278	71.06404825129613	73.259284377219	74.27617655956345	74.77703808900603	76.62523198303175	77.3872451479681	79.82709680900038	79.89901869634387	72.51196062338677	81.48053908574609	82.55040482496482	84.11791904115523	78.17404782916334	81.1251403355761	79.19193517970467	78.77428754002652	77.63127991999826	80.20517015262949	79.14991928375551	75.2928554251362
-1390	42.68894413090422	39.423767480933655	29.502471529141044	37.7570232238069	34.86780967664326	26.375550851710067	28.832711207264254	27.448356082940816	24.4906118935502	24.985597578778922	24.145998467229216	0.0	26.80425098958674	33.47451071105908	31.23708947699137	31.19830451888824	29.77113405884147	36.81310462671763	42.91902866103184	46.72407362641512	55.682199383606594	54.88555600401531	58.475814402939754	61.47250075420977	56.421602363427084	63.41211920447605	63.868117449916134	63.661723189755755	64.29753928248817	68.42511226264101	70.80046700323952	69.13167796602717	68.24550073115498	69.42468010939567	72.16920526409108	75.20795036566741	71.95559086852214	68.9173452698628	73.65302322175273	76.2258720212314	75.87902469680284	73.9992172135167	75.05301463361145	75.36409977305063	74.19269024797248	72.89441651174727	74.99650395889286	74.96853392144757	73.58662506276576
-1380	39.54148212329995	39.41001087807328	33.81101403651766	32.23210827870433	33.857006189886214	33.01126395555747	36.10831373504143	28.161386493632282	31.836753553308192	24.09435291557788	21.05257344254671	26.80425098958674	8.537736462515939e-07	27.28245054453124	32.07749611672848	32.855117913104635	30.689018766787278	30.139418290925722	36.02844588573842	36.60027810034408	47.58060496974076	46.32248730928876	50.20928502973422	52.18069774520574	48.19455287573722	51.89044083604428	55.559512037429826	58.30565689623535	57.17558813349523	60.48588649620256	61.83328768818138	62.394839825408035	63.81694700974963	64.9247746438342	67.69025145408776	68.37879014272836	70.94336092169624	63.325245016771504	70.6195344865616	71.47299046523982	74.65569464106217	73.13486664424498	76.41737089695992	72.02164028618876	72.74067793030672	72.76117118835148	72.65760121267978	75.58763589749573	71.54053856768353
-1370	41.98626017183033	43.118969550142495	35.55374835209658	40.88844458435333	33.29695296175839	31.241876900731068	45.769451338959314	30.626473255662212	37.90496607460392	32.64867547757426	31.12926860010158	33.4745107110591	27.28245054453124	8.537736462515939e-07	48.50701969015164	46.419981927559796	32.720314750278575	34.193604624	42.20417840920481	42.29968049349698	46.7975168986823	52.82740093278453	56.66740131144336	58.782648234083666	57.18649567212845	58.09443407861205	64.48445134125684	68.0668866095323	64.45408426639047	65.58185218406943	72.94467101758855	68.9099591783899	69.41746684578365	69.03457294082588	72.17913656602462	77.00606001415524	79.97982590398603	72.77521596702555	80.85428470590134	76.65262844518665	79.84681633252741	83.2155125038559	85.54723959938532	78.27817532521168	82.05175779803493	83.7997901430605	81.90007172450979	86.723797903072	82.73601162031832
-1360	46.85491560439403	46.08327253255595	41.47718955221212	43.93404021603806	44.732614332467655	41.03505566100001	30.896754435028065	39.486638931824565	34.99238966728036	34.605866701366374	31.18620118582314	31.237089476991354	32.0774961167285	48.50701969015164	0.0	28.549251083968244	40.04949513555099	39.64998357435281	42.745469076492796	45.23078467378679	62.35474458532226	52.120560002189805	56.25626303359244	55.18291864035561	48.61011412873147	57.71575688090791	55.85499527386163	55.020400326642374	55.92982612338198	61.51570861288855	59.482688730031505	63.05078898871409	62.709526736875524	66.10331910404595	68.46606977042529	67.218297007276	65.2976595434276	61.206125499067966	67.99219183280303	71.52906128905312	74.67154115309465	62.32067251330372	64.24063948625347	69.75804282304695	64.35651855306543	62.26274684401628	65.50573175982771	64.95401088556801	60.2630098368803
-1350	57.04634089695755	54.274857309792495	48.89296296586941	52.52586873614623	51.59451113667786	46.638451474078735	41.29848429322367	47.711807932315686	40.27817649573707	41.91288239282119	39.43591753488329	31.19830451888824	32.855117913104635	46.419981927559796	28.549251083968244	8.537736462515939e-07	30.927376081011936	31.907145107187155	31.456195182136703	35.28489913618748	48.37675875464811	40.183487544582974	43.7123151511481	46.09850004777872	39.741359438242455	47.90101285959864	45.038615584939315	42.316469464688076	46.546992706361124	54.46727985973792	51.09839802520823	51.114101927549136	50.97764226835054	53.46367624481647	56.66153145820955	55.42565795480797	52.805771486057935	48.73852137202642	51.98861037112175	55.848758880715764	59.18343366235581	55.89716427856552	58.514086552606756	57.53535474918089	57.192419969098125	54.258961949180886	56.57553774615805	58.81320504479483	58.453719922357344
-1340	59.34531483631153	58.39380940965375	47.813523757455954	54.2270884114426	49.17676563216944	44.029576925979235	50.574633775053	43.39187150419024	46.86925782463551	41.39846715059124	40.808853331746306	29.77113405884147	30.689018766787267	32.720314750278575	40.04949513555099	30.927376081011936	8.537736462515939e-07	20.8204895169165	23.460033902852462	26.317829008772854	34.889663039584	35.06104553319071	37.614553088002715	42.22428344466619	37.40137826945784	43.48650002445109	46.20638646399105	48.45162392706891	46.63754911646979	55.05103528964947	58.48353184086428	51.953943422980245	52.56393626107685	54.31917365285487	60.66692874795177	60.466915198396165	65.22216717088253	59.366359146777846	59.898581025847314	61.83699220440189	67.22839321369888	71.85942142609908	72.8018980198707	66.24793547738652	68.53500305294106	69.36499888708465	67.3642368583809	72.3095396197759	71.20931954986263
-1330	59.83247752199442	59.340309499818204	51.594618097093424	54.935582033962184	50.988104519154085	48.44625464748696	54.770709581304516	48.758799451089374	51.336016025906936	44.92946816588614	40.94417548618706	36.813104626717646	30.139418290925722	34.193604624	39.649983574352795	31.907145107187155	20.820489516916517	8.537736462515939e-07	22.37193057545202	18.022137577734856	31.984315099334708	28.169032422216514	35.546218271275244	34.614242563270885	32.64094987730373	37.6697389641061	39.411381300626786	41.658221687911215	40.31047131810745	46.164908575502864	50.87495994728002	46.97290094759726	48.61677974566187	49.964755924085836	55.08973516097285	53.754467284537455	63.519442679501104	56.143898347550795	56.52395607494057	58.68628046082517	66.89489095075606	69.33784205007395	70.55232666669012	63.404156002725664	67.60448694200446	69.10192267884919	66.01032954538675	72.57435329138893	68.70669060561386
-1320	66.48695673989153	65.56008430597936	57.668288416611205	60.72244217137299	56.68034323183219	54.4956601644166	59.078620182368454	55.27535703610114	56.50910630494781	51.91459291424379	47.89828112515271	42.91902866103185	36.028445885738435	42.20417840920481	42.745469076492796	31.456195182136703	23.460033902852462	22.371930575452005	8.537736462515939e-07	18.682010689236158	27.224074754404697	21.973385022726198	21.781487882843198	26.659411629972997	20.085170745856622	24.93391515588264	29.883351168763188	31.530394566925334	30.213888306756512	37.66731896631983	39.91783264382582	33.96497636694931	36.49143221369867	39.93537662002062	45.25771408752985	43.28410658839891	52.16721448087915	42.55791936736326	46.33673113375722	46.19145116858372	56.36198057921536	59.70883449644065	61.57023051755924	54.853751574508976	56.507504731950675	57.4556650027067	54.07355919380622	62.00179832957468	61.381348018764534
-1310	66.5505004876463	66.4842327033586	60.837205157337436	62.238526605655366	60.63851804570787	59.02701635234383	62.87727456227907	56.83062854523395	60.385032902074016	52.59947966166095	50.89943383282532	46.7240736264151	36.60027810034408	42.299680493496986	45.2307846737868	35.28489913618748	26.317829008772854	18.022137577734874	18.682010689236158		26.417532461915663	22.36352235353988	27.414920819954478	27.144239641920322	24.37680900639732	28.943941077916048	31.040603083399667	34.90468686634994	34.0106180187709	40.683069527291394	43.34839161951708	39.633587502075386	42.45235499513587	44.91227811654225	50.49700010167097	45.159443134882004	57.69870222815513	49.92838355396887	49.17625547828543	51.058628820085964	61.23102817051827	64.87818401961815	67.3608019939413	59.07053806266766	63.46652460588604	64.81001538022878	60.09647890780339	69.39555649517948	65.50623598630028
-1300	77.16605441832866	77.66399520714475	70.30911101647742	72.53986436970436	68.72913924087067	67.74460063296753	75.86000587324352	67.1984429972498	69.02533508046984	63.67889781861694	61.378718990558355	55.68219938360657	47.58060496974076	46.7975168986823	62.35474458532226	48.3767587546481	34.889663039584	31.984315099334708	27.224074754404715	26.417532461915663		21.544421682947576	24.583129516437346	28.913252803910044	30.360974636956072	29.243288193726375	33.422301826660835	37.897209564041965	35.863566914594536	38.550404035058236	46.84878064621626	35.51683643202404	40.17440240962372	40.43303146825084	45.550137561924885	46.91903743484839	57.29350076101579	53.21598206405926	51.14976700083855	51.27304542282572	58.96378729657738	72.80915009936845	73.59973996394346	64.62113798310142	69.08827334237752	72.09016016349717	67.24354475349567	77.44510953016932	77.87814778526494
-1290	79.0559197032484	78.40146565998731	72.86872811049486	73.86368518757567	71.02346709131498	69.75643513304453	72.49420946663746	69.70694328880195	68.25438854371349	64.53938902788268	60.892650282542235	54.88555600401531	46.32248730928876	52.82740093278453	52.1205600021898	40.183487544582974	35.06104553319071	28.169032422216524	21.973385022726198	22.363522353539864	21.544421682947554	1.2074182697257333e-06	15.299590001625814	18.247599261828988	17.53094662186536	23.261345569227515	20.730773742666834	23.668810126609376	24.768009165747255	29.469735900786986	34.553519546262784	26.39199516805497	30.815720689221926	32.57347591234849	37.57468295232491	34.86937993343193	46.12385727135276	42.05419679749368	40.17137313569181	41.58519411533051	51.42358529617733	59.92558430870075	59.66557130592922	55.222415531671466	57.8976579225561	59.70409414494239	55.52733814484693	66.52550137215765	65.36515711697929
-1280	82.64870809018194	81.64026562579654	75.17816184327853	76.78084915417499	74.25393956079476	72.9339376991575	75.24893579939784	71.85796941306278	71.7844933002753	67.28645094873461	64.6999447778018	58.475814402939754	50.20928502973422	56.66740131144336	56.25626303359244	43.7123151511481	37.614553088002715	35.54621827127523	21.781487882843198	27.414920819954464	24.58312951643736	15.29959000162586		21.25501027957743	19.03043121183979	20.336535049848862	22.696129817859656	25.719158308664845	25.752450985428023	31.70128059355129	35.469160003558066	25.869187147165036	29.735279419021712	32.91728315435108	39.42711296413202	35.572229589912396	46.294437697994574	42.02015473781409	40.6752742564966	40.82251110101171	51.750549995498744	60.91853020306993	60.674189308854395	56.33604934930295	57.904820625827085	58.85024272843256	53.81188616187546	65.05182655592978	66.22991774161842
-1270	81.94190725559412	81.90661528560683	75.47606013651556	75.6298715074445	73.79016776436455	73.35349329278652	76.27307349429994	73.49238474045279	73.61018068583178	67.75716779759168	65.37571635656752	61.47250075420977	52.18069774520575	58.782648234083666	55.1829186403556	46.098500047778735	42.22428344466619	34.61424256327087	26.659411629973015	27.144239641920322	28.913252803910044	18.247599261828988	21.25501027957743	0.0	14.719065195891874	14.700181613361709	12.268017772199476	19.694039342363677	16.88719441707581	21.51677663248474	25.389744014739513	20.352970617621203	26.567820455278078	29.567514093543974	36.33339721556596	32.925267180963885	48.29602634970413	41.76754332415543	40.34812243001721	42.674835811779694	55.54935286955219	57.37679397906595	59.85178343707114	54.56293874423714	57.09775293849591	59.689931456102634	52.70439932709023	64.25396561348201	61.81689466573211
-1260	78.4458418719325	78.04575290075715	71.00765447187021	71.87764640600817	69.84279536653821	69.03082307500351	69.77594531188043	68.81662833268503	69.15024504805652	63.7282387789338	60.672501432451455	56.421602363427084	48.19455287573722	57.18649567212845	48.610114128731475	39.741359438242455	37.401378269457844	32.64094987730372	20.085170745856622	24.376809006397334	30.360974636956083	17.530946621865382	19.03043121183979	14.719065195891849	8.537736462515939e-07	16.55419333258135	15.725699536134782	19.147821573525352	17.540360072200567	26.729508231341242	26.74745614817932	21.97161343821649	25.393417715845157	29.436890311720937	35.38795341774038	31.38588061492296	44.145345755952896	35.61161894020206	36.72726137640191	39.84793760411762	51.38597497694774	53.49252510426669	54.73687738598616	50.54377551741057	51.295808323362714	53.125682966725385	48.359666793533165	57.654846964940624	56.560578779690736
-1250	80.59421915057224	80.97287391056082	74.34989233513376	74.02867151065648	72.75808398586632	72.77869456382696	76.55256769090003	72.79577965583248	74.14704635769897	67.54300720540027	65.50924928159377	63.41211920447605	51.89044083604429	58.09443407861205	57.71575688090791	47.90101285959864	43.48650002445108	37.6697389641061	24.93391515588264	28.943941077916048	29.243288193726375	23.261345569227533	20.336535049848884	14.700181613361709	16.55419333258135	8.537736462515939e-07	16.59047128347291	23.81111841351108	18.75073798875945	23.738208184503243	26.695992826611185	20.716255248953306	26.727144923671222	29.195711889722528	36.33180968135726	33.902351452364556	48.025549830688846	39.19792955019816	41.651860313043954	40.85093006836532	54.08587401109804	57.11959373428539	60.165070450493545	53.35243861710432	55.1462014113293	58.334521525659746	51.45026249791061	62.115340695929916	61.07171102626896
-1240	84.18051040528088	83.66581452328626	78.44638895686793	77.98942204965618	76.90642451307592	76.82578911376773	76.96469550190444	76.96496464219648	75.27980910722079	70.5449993054337	69.24158128663237	63.868117449916134	55.559512037429826	64.48445134125684	55.85499527386163	45.03861558493933	46.20638646399105	39.41138130062677	29.883351168763173	31.04060308339968	33.422301826660835	20.730773742666848	22.696129817859656	12.268017772199476	15.725699536134757	16.59047128347291	0.0	16.121567014609145	14.675189080603067	21.384098980264223	20.97280966068005	16.942655399710166	23.55170907823693	25.436765521822956	33.028219662413484	29.410787281626856	42.10859510174433	37.12072858920295	34.69061029223724	38.19765861458042	50.574649113956674	52.60424528175508	54.833242498467754	51.384210034115505	52.97678653612987	54.87723657237367	49.010392127679665	59.71390111024577	58.542283808028344
-1230	86.8008513679163	85.49622724477713	80.1080549422259	80.73232596923722	79.61167930239621	78.20844326029518	76.16733619423405	79.62242925255218	75.40630150262255	73.1665000834039	69.57194532700444	63.661723189755755	58.30565689623535	68.0668866095323	55.02040032664237	42.316469464688076	48.45162392706891	41.658221687911215	31.530394566925345	34.904686866349955	37.897209564041965	23.668810126609376	25.719158308664845	19.694039342363677	19.147821573525352	23.81111841351108	16.12156701460919	0.0	16.870204896016936	24.271791304557194	19.929360484181935	17.628296050381483	22.3464231192989	27.117645892394762	31.426316755707845	23.786293003029552	34.899099922733726	31.09615830541923	26.820154836162573	32.87340306618246	44.66534370145324	45.26805687634255	47.18555492777519	43.99754825720387	45.145071627430255	46.21870356119021	41.171333386858315	52.72410243671078	52.63956004329858
-1220	85.27508973473549	85.33799635708061	77.67826426268242	78.38226257726272	75.95867483545656	76.56240019279997	76.72844513366762	76.70199079405297	75.40712530935625	71.95673598251832	68.94577908509278	64.29753928248817	57.175588133495225	64.45408426639047	55.92982612338198	46.54699270636111	46.63754911646978	40.31047131810745	30.213888306756512	34.0106180187709	35.863566914594536	24.768009165747273	25.752450985428005	16.88719441707581	17.540360072200567	18.75073798875945	14.675189080603067	16.870204896016958		21.363879619586733	20.377302548864666	14.397041942137504	20.89037089037774	23.190997427128497	31.248375510806998	30.7771149333834	40.92247797199865	37.03024808165789	33.98670829426123	38.761696356999394	50.21301846073732	49.12453067775755	52.86660057136973	48.468842605685936	49.420935402547826	52.45142695112079	46.242156612692426	56.6148389392252	56.56574897284734
-1210	85.69368516774581	85.4548565371371	80.36769342814816	80.2329834039932	77.5588656336813	78.89047701954166	80.33470872513738	80.5567980398224	77.20369643919909	75.02656927050998	71.06404825129613	68.42511226264101	60.48588649620256	65.58185218406943	61.51570861288855	54.46727985973792	55.05103528964947	46.16490857550286	37.66731896631983	40.683069527291394	38.55040403505823	29.469735900786972	31.70128059355129	21.51677663248474	26.729508231341242	23.73820818450323	21.384098980264206	24.271791304557176	21.363879619586733	0.0	21.06582912603601	18.83270040522127	21.18516872202287	23.66129272328779	24.904546904613643	29.575813046639084	39.04078569626526	37.04491978247039	39.38636580395966	38.595455812154384	47.478818267517376	49.15140749072141	51.472707412409875	49.56862603281939	51.259282661437354	54.025159282835105	48.303711085394724	59.859899048321616	58.48722843059456
-1200	86.97051042023574	86.4296202206468	81.99945174660763	80.0588936410895	79.8776620718865	81.64578708413512	79.18371411556922	82.49814397172064	78.94594638682071	75.51220250011636	73.259284377219	70.80046700323952	61.83328768818138	72.94467101758855	59.482688730031505	51.09839802520823	58.48353184086428	50.874959947280026	39.91783264382582	43.34839161951707	46.84878064621626	34.55351954626277	35.469160003558066	25.389744014739513	26.74745614817932	26.695992826611185	20.97280966068005	19.929360484181935	20.377302548864684	21.06582912603603	0.0	20.612894991773267	24.30653384990287	26.739971702206486	29.35662026694679	27.544781605637528	35.91728080028027	29.53833279231267	31.548741263918867	35.00377421869322	45.005484457476015	40.41423121720799	45.933912326243224	42.59593634805219	42.43458889749842	45.18699111931277	38.4743130395507	49.729067415812445	48.54010759451798
-1190	89.46231623315168	89.40605826862158	83.40573612428535	83.21577837061915	80.60570703710698	81.19502485494088	82.3288956360925	82.91765485392008	79.64011529489044	77.90985160323109	74.27617655956344	69.13167796602717	62.394839825408035	68.9099591783899	63.05078898871409	51.114101927549136	51.953943422980245	46.97290094759726	33.96497636694931	39.63358750207538	35.51683643202404	26.391995168054976	25.869187147165036	20.352970617621203	21.97161343821649	20.716255248953306	16.942655399710148	17.628296050381483	14.397041942137504	18.83270040522125	20.612894991773256		15.538519510696025	20.720869307173796	24.402953421855752	23.96911486437689	35.84683324153154	32.31510514101072	30.396953866412	31.474916408885527	43.97637614357896	47.60889903755207	49.51771499482191	45.31679930871217	46.68369138121748	49.67107997682058	43.27812858773298	54.74354752329303	56.61612593325102
-1180	90.91102814909603	90.59508252337004	83.65027608336165	85.72867311822773	80.664420825408	80.62271429415622	81.59821053769679	82.85464535468944	78.90507870208287	78.04893622134378	74.77703808900603	68.24550073115498	63.81694700974963	69.41746684578365	62.709526736875524	50.97764226835054	52.56393626107683	48.61677974566189	36.49143221369867	42.45235499513587	40.17440240962372	30.815720689221926	29.735279419021712	26.567820455278078	25.393417715845157	26.727144923671222	23.55170907823693	22.3464231192989	20.89037089037774	21.18516872202287	24.306533849902852	15.538519510696025	0.0	13.665925256564556	17.31726415515024	22.564777904250192	29.854506880135872	28.89256075495891	27.93801240838964	28.199000299896827	36.58729046415245	41.651556893459826	42.6326129846799	39.19885749478497	41.06923857870916	44.07381117119261	37.83790478435332	47.63191193400914	52.5281504476695
-1170	92.42969950298836	91.4036687530065	84.3639942464109	86.4718474157586	81.15985436530539	81.55364489635808	83.66628847523467	83.7840201818512	79.22539291544796	78.79910444228095	76.62523198303175	69.42468010939567	64.9247746438342	69.03457294082587	66.10331910404595	53.463676244816476	54.31917365285487	49.96475592408584	39.93537662002062	44.91227811654225	40.43303146825085	32.57347591234849	32.91728315435108	29.567514093543974	29.436890311720937	29.195711889722542	25.436765521822966	27.117645892394748	23.19099742712851	23.66129272328779	26.7399717022065	20.720869307173796	13.665925256564556	0.0	16.826868452173038	28.731840086612316	33.07175635011705	33.61237039394893	31.807163421769225	33.60169156525512	38.17489454848676	44.91014021122424	47.631984928572706	43.43030334839485	46.78948763037002	50.386666784391814	44.26412837952999	52.965379982369356	58.6303585108961
-1160	92.28422014351356	91.55618731636635	86.97381968116864	87.67315166864311	82.62470654687827	83.26401882178529	84.68553388930887	87.09242512778278	80.83880678570686	82.22938837142515	77.3872451479681	72.16920526409108	67.69025145408776	72.17913656602462	68.46606977042529	56.66153145820955	60.66692874795177	55.08973516097286	45.25771408752985	50.49700010167097	45.550137561924906	37.57468295232492	39.42711296413202	36.333397215565945	35.38795341774038	36.33180968135727	33.028219662413484	31.426316755707845	31.248375510806998	24.90454690461366	29.35662026694679	24.402953421855738	17.31726415515024	16.826868452173038	0.0	25.33116242317294	27.972342634084807	28.727776373571626	31.051397663638113	29.10062440038766	30.735041179558394	39.61787865257466	39.43425864171852	37.24486715783252	40.90372311520832	44.8984094212833	40.147417828183634	48.12020613335193	53.149107751995956
-1150	95.10910735538286	94.23296892024241	91.80332367772456	89.69454338496827	88.6705559354375	88.49173423809322	87.04648638186558	90.12823959865649	86.07361251777618	85.12964150484794	79.82709680900038	75.20795036566741	68.37879014272836	77.00606001415524	67.218297007276	55.42565795480797	60.466915198396165	53.754467284537455	43.28410658839892	45.159443134882004	46.91903743484839	34.86937993343193	35.57222958991238	32.9252671809639	31.38588061492296	33.902351452364556	29.410787281626856	23.786293003029567	30.7771149333834	29.575813046639098	27.544781605637528	23.96911486437689	22.56477790425021	28.731840086612316	25.33116242317294	0.0	29.624903931081356	26.024462957843006	20.297605544935525	22.364753092969128	34.511192202066475	39.59532620783401	38.20083239391094	34.473347211338755	38.71971512907063	40.43435315007373	33.77513949622619	46.127682576049935	47.64164641006514
-1140	93.11889033753725	91.4625816806004	89.29650486300835	89.58532289318043	87.52363444931142	87.24515191876361	80.14337649364388	89.0010594884443	78.53749390991844	83.72520064913122	79.89901869634387	71.95559086852214	70.94336092169624	79.97982590398603	65.2976595434276	52.80577148605794	65.22216717088253	63.519442679501104	52.16721448087914	57.69870222815513	57.29350076101579	46.12385727135277	46.294437697994574	48.29602634970413	44.14534575595291	48.025549830688846	42.108595101744335	34.89909992273372	40.92247797199865	39.04078569626525	35.91728080028028	35.84683324153154	29.854506880135887	33.07175635011705	27.9723426340848	29.624903931081366	8.537736462515939e-07	24.92794514383386	26.225079383674434	26.095292801178857	20.42469763958645	27.004642119771514	27.000792869380497	33.77111187441054	29.61998559478216	28.6903602689714	31.845112461588943	39.60491561563532	45.84901017588398
-1130	85.5788040558754	83.90343551853826	81.99517309220126	80.67152815936902	77.63925706340875	78.53343562338141	75.70458726120086	82.08071553807872	75.88707102969903	77.28437839049283	72.51196062338677	68.9173452698628	63.325245016771504	72.77521596702555	61.206125499067966	48.7385213720264	59.366359146777846	56.143898347550795	42.55791936736326	49.92838355396887	53.21598206405926	42.05419679749368	42.020154737814096	41.76754332415544	35.61161894020206	39.197929550198154	37.12072858920295	31.096158305419216	37.03024808165788	37.0449197824704	29.53833279231267	32.31510514101072	28.892560754958932	33.61237039394893	28.727776373571626	26.024462957843006	24.927945143833877		25.635351916653498	19.905763082830997	28.268924089300892	30.47257606912629	32.00488874492208	26.986668477827955	26.017939738595636	26.51791295475948	27.100589522231694	34.98907611840995	38.70970014687878
-1120	97.32304940018186	95.26220293573667	91.29323596669882	90.72256711292434	89.33146797340669	89.0801472871558	84.73441467816313	90.4549989507806	85.29672495853032	85.79113189812047	81.48053908574609	73.65302322175273	70.6195344865616	80.85428470590134	67.99219183280303	51.98861037112175	59.898581025847314	56.52395607494059	46.33673113375722	49.17625547828543	51.14976700083855	40.17137313569181	40.6752742564966	40.34812243001721	36.72726137640191	41.651860313043954	34.69061029223724	26.820154836162573	33.98670829426123	39.38636580395966	31.548741263918867	30.396953866412	27.93801240838964	31.80716342176924	31.051397663638127	20.297605544935525	26.225079383674434	25.635351916653498	0.0	22.54655341686387	28.51664944779184	36.552343442786366	37.1537464227297	29.05189883007483	34.27571370723342	34.330754518459955	31.25065630618273	40.38190437037402	45.271033021884016
-1110	93.98827321106265	93.07987801771402	91.66207270525105	91.76432785792855	87.07113865051042	87.23794324277425	87.28097442649067	91.3259321808253	85.48020262037778	86.48207450516396	82.55040482496482	76.2258720212314	71.4729904652398	76.65262844518665	71.52906128905312	55.848758880715764	61.83699220440189	58.686280460825145	46.19145116858372	51.05862882008596	51.27304542282572	41.58519411533051	40.82251110101171	42.674835811779694	39.84793760411762	40.85093006836533	38.197658614580426	32.87340306618246	38.76169635699941	38.595455812154384	35.00377421869322	31.474916408885527	28.199000299896827	33.60169156525512	29.100624400387673	22.364753092969128	26.095292801178857	19.90576308283102	22.54655341686385		23.180753748034395	35.550192340493126	34.49740279031242	26.147001197020227	30.46972262776552	31.714955283776604	28.52817304425148	40.30892172914458	43.99910279083098
-1100	95.8487886462198	94.37100149162035	92.38473856357207	93.64046767339923	89.26894993693337	88.86625549162568	85.74028738746593	91.95832436630278	83.60646689774183	87.53401650132548	84.11791904115523	75.87902469680284	74.65569464106215	79.84681633252741	74.67154115309465	59.18343366235581	67.22839321369888	66.89489095075606	56.36198057921536	61.23102817051827	58.96378729657738	51.42358529617733	51.75054999549874	55.54935286955219	51.38597497694773	54.08587401109804	50.574649113956674	44.66534370145322	50.21301846073732	47.478818267517376	45.005484457476015	43.97637614357896	36.58729046415245	38.17489454848675	30.735041179558394	34.511192202066475	20.42469763958645	28.268924089300878	28.516649447791853	23.180753748034377	0.0	33.037089714429	30.03173386793465	26.350283414454843	29.573843055411427	31.018708774347413	31.998170797573245	38.39448760319404	45.59699701956206
-1090	87.45513700115715	86.50061681770606	86.0358141041563	85.1696160057386	83.22376619582155	83.63334509412314	76.02317070730372	86.76365515317624	76.72845576763685	82.22726017936232	78.17404782916334	73.9992172135167	73.13486664424498	83.2155125038559	62.32067251330372	55.89716427856552	71.85942142609908	69.33784205007395	59.70883449644065	64.87818401961813	72.80915009936845	59.92558430870075	60.91853020306993	57.37679397906595	53.49252510426669	57.11959373428539	52.60424528175508	45.26805687634256	49.12453067775755	49.15140749072141	40.41423121720799	47.60889903755207	41.651556893459826	44.910140211224245	39.61787865257466	39.59532620783401	27.004642119771514	30.47257606912628	36.552343442786366	35.55019234049311	33.037089714429	8.537736462515939e-07	21.702885407247756	27.333479431108266	21.69849177702116	21.02088044182611	23.378421280088315	26.692155330696878	31.00017661221637
-1080	92.46644120068264	91.83623808603049	90.17506697322092	90.41714155662203	88.1963494215123	86.44453090069166	78.08592586553003	89.87912492659895	81.55914076374532	85.73119201942578	81.1251403355761	75.05301463361145	76.41737089695992	85.54723959938532	64.24063948625347	58.514086552606756	72.8018980198707	70.55232666669012	61.57023051755925	67.3608019939413	73.59973996394346	59.66557130592922	60.67418930885439	59.85178343707114	54.736877385986155	60.165070450493545	54.833242498467754	47.1855549277752	52.866600571369744	51.47270741240987	45.933912326243224	49.5177149948219	42.6326129846799	47.631984928572706	39.434258641718515	38.20083239391094	27.000792869380497	32.00488874492208	37.1537464227297	34.49740279031242	30.03173386793465	21.702885407247756	0.0	28.684986774572973	19.747939674365217	21.0444892366799	22.48585140058313	24.980944693280318	27.455505640768738
-1070	89.4903136394513	88.9212095536719	86.82064571595028	86.86789546490824	82.0773390916198	83.1809982737224	80.59990483807363	86.74735642531864	82.12392797307841	83.64218910475064	79.19193517970467	75.36409977305063	72.02164028618876	78.27817532521168	69.75804282304695	57.535354749180875	66.24793547738652	63.404156002725664	54.853751574508976	59.07053806266766	64.62113798310142	55.222415531671466	56.33604934930295	54.562938744237144	50.54377551741057	53.35243861710432	51.3842100341155	43.99754825720387	48.468842605685936	49.56862603281939	42.59593634805219	45.31679930871217	39.19885749478498	43.43030334839485	37.24486715783252	34.473347211338755	33.77111187441054	26.986668477827955	29.05189883007483	26.14700119702021	26.350283414454857	27.333479431108252	28.68498677457296		21.36269899291083	24.771058340404533	20.192152645494584	25.866733594917786	30.080063967204197
-1060	89.18528426032478	89.77318032934068	86.67273381219923	86.48448876515408	83.38546929736805	83.78756999061646	77.723365657956	86.81375336621757	80.71442770907464	82.70747729692141	78.77428754002652	74.1926902479725	72.74067793030672	82.05175779803493	64.35651855306543	57.192419969098125	68.53500305294106	67.60448694200446	56.50750473195069	63.46652460588604	69.08827334237752	57.8976579225561	57.904820625827085	57.09775293849591	51.295808323362714	55.1462014113293	52.97678653612987	45.145071627430255	49.420935402547826	51.259282661437354	42.43458889749842	46.683691381217464	41.06923857870916	46.78948763037002	40.9037231152083	38.71971512907064	29.61998559478216	26.01793973859565	34.27571370723342	30.46972262776553	29.573843055411412	21.698491777021143	19.747939674365234	21.36269899291083		13.95587608291398	15.88567352804156	18.426693578827425	22.99439611247861
-1050	88.02242359201736	86.719733530495	85.31862108002458	85.60738322054955	82.76129337221613	82.9586480032368	74.1869973655608	85.77957400702377	77.74362148825129	82.32108449356807	77.63127991999826	72.89441651174727	72.76117118835148	83.7997901430605	62.26274684401628	54.258961949180886	69.36499888708465	69.10192267884919	57.4556650027067	64.81001538022878	72.09016016349717	59.70409414494239	58.85024272843256	59.68993145610261	53.125682966725385	58.33452152565974	54.87723657237367	46.21870356119021	52.45142695112079	54.025159282835105	45.18699111931277	49.67107997682057	44.07381117119262	50.386666784391814	44.8984094212833	40.43435315007373	28.6903602689714	26.51791295475948	34.330754518459955	31.714955283776614	31.018708774347413	21.02088044182609	21.044489236679915	24.771058340404533	13.955876082914006	1.2074182697257333e-06	18.67659509707442	18.92250412668808	24.890289726936338
-1040	91.63757434907735	91.38289652760774	87.70685543756893	87.84803392791393	85.48830933121195	84.97166268003011	79.43733391132271	86.93352714063055	82.97977544672507	82.98163343625123	80.20517015262949	74.99650395889286	72.65760121267978	81.90007172450979	65.50573175982771	56.57553774615805	67.3642368583809	66.01032954538675	54.07355919380622	60.09647890780339	67.24354475349567	55.52733814484694	53.81188616187546	52.70439932709023	48.35966679353317	51.45026249791063	49.01039212767965	41.17133338685831	46.242156612692426	48.303711085394724	38.47431303955069	43.27812858773298	37.83790478435331	44.26412837952999	40.147417828183634	33.77513949622619	31.845112461588936	27.100589522231676	31.25065630618272	28.52817304425149	31.998170797573252	23.378421280088332	22.48585140058313	20.192152645494584	15.88567352804158	18.676595097074436	0.0	19.851874336356225	23.27633370503332
-1030	89.20405669659606	88.90041989363809	85.2629387921988	85.99595223783051	82.88634537668644	82.71222513433176	75.24962261171916	85.39735829939845	80.50037482559321	82.47765350672287	79.14991928375551	74.96853392144757	75.58763589749573	86.723797903072	64.95401088556801	58.813205044794834	72.3095396197759	72.57435329138893	62.00179832957468	69.39555649517948	77.44510953016932	66.52550137215765	65.05182655592978	64.25396561348201	57.654846964940624	62.115340695929916	59.71390111024578	52.72410243671078	56.614838939225194	59.85989904832161	49.72906741581244	54.74354752329303	47.63191193400914	52.965379982369356	48.12020613335193	46.127682576049935	39.60491561563533	34.98907611840995	40.38190437037403	40.308921729144565	38.39448760319404	26.692155330696856	24.980944693280303	25.866733594917786	18.426693578827404	18.92250412668806	19.851874336356225	0.0	20.312254598805936
-1020	83.37599749487345	84.06674118314132	81.87597637205405	80.72944182010362	80.2257267484893	80.23013484150952	71.8074017994411	81.67599493719862	79.67627342935809	78.20645318510644	75.2928554251362	73.58662506276576	71.54053856768353	82.73601162031832	60.2630098368803	58.453719922357344	71.20931954986263	68.70669060561386	61.381348018764534	65.50623598630028	77.87814778526494	65.36515711697929	66.22991774161842	61.81689466573211	56.56057877969074	61.07171102626896	58.542283808028344	52.63956004329857	56.56574897284734	58.487228430594584	48.54010759451798	56.61612593325102	52.52815044766951	58.630358510896095	53.149107751995956	47.641646410065135	45.84901017588398	38.70970014687878	45.271033021884016	43.99910279083098	45.59699701956206	31.00017661221637	27.455505640768738	30.080063967204197	22.99439611247861	24.890289726936338	23.27633370503332	20.312254598805936
-1010	81.87646220822838	82.57301503792495	80.03120426672838	79.27050228632609	75.80264921792757	78.29724095155814	73.51086181994442	80.53909637791585	78.85970219328004	77.74340992522367	74.92356479383852	74.85727916719115	70.92430465003358	79.51168828918631	63.94217249400795	60.3863571352591	70.0586725457444	67.83028516593211	60.294646026014114	64.70481646648724	75.51783170124315	65.57995194071131	66.44641425576425	60.507877141499016	56.4910606115883	59.36459947381001	58.707898727626684	53.4118181351069	55.170061682778524	57.048374715118875	47.09628478717834	55.40145711123	51.03701318031138	56.210788794156656	51.639304311433534	49.5812705351063	48.648024811115924	37.76535619352422	45.94172060040511	43.7577668506806	46.01331890962816	31.941373632489807	36.26951277829579	25.36866629416943	25.382997802566514	28.53224877950408	25.59766089905549	23.46062094993358	17.963576931888557
-1000	83.0971396356	84.56041774432025	81.4206654045065	78.77617361363578	76.54132096351225	78.48640194896687	76.0843461237378	80.88761280916994	81.75538271038941	77.65743312816473	75.08985757654307	74.7089369869876	68.30457305500444	77.82457808018121	63.494065439361364	58.16407135847674	65.7120626104273	62.71170939432841	52.34362370618012	57.685035842400936	66.82780168531154	57.50478692841908	57.5805042447814	51.18105836483592	47.354502541196986	48.993384003814654	48.46458960656276	45.64092320320138	47.430948820580376	51.526980327056314	40.08091647827556	46.40913754511515	45.957041680753775	51.89262928019302	49.16480490452081	42.15803177376148	49.49554325649057	33.03920284446186	41.673087697798415	39.023842597203185	49.07903965014349	39.38476484370692	39.99122440945771	31.411236467548523	29.614985554295245	34.19712037027341	28.0261739840096	30.115771458942454	24.65904127038031
-990	84.89776140316202	86.68775008454419	84.48284059917688	82.52498863574705	81.96775084085273	83.01965617523553	77.07818622907601	84.19891889786578	83.67101382866063	80.76523697460497	78.88533954516254	79.30078089331793	74.28809593066691	84.1272260795288	66.0649450635605	63.87307773887076	74.26699577129948	72.51177283763595	61.670501346354364	67.42484266782323	76.76081149960471	66.79682963825081	64.91109411849776	60.90295349122601	57.39955853910642	58.24731346587761	58.697741933147164	52.6875161277322	56.552208750371165	57.98234377532168	47.5868768027374	54.67769151664215	52.639385878048415	59.96976401776905	56.06411826681498	48.497125997316516	50.0649667643671	40.370139745290935	49.22882893406932	44.850688842318334	50.940711871458184	36.834716919354264	37.057144804866425	34.431569006371745	27.81751825495663	30.64233637096454	23.482499345880512	26.99516254655409	20.885365818807195
-980	83.01538356509037	84.45753961311112	82.09820902263986	79.53806188269247	79.42484618535647	80.59738140282522	73.30792135114585	80.87372469040069	81.38760548188985	78.51446341538676	75.55181900985146	75.06403495970503	71.00015865788146	82.17263914093635	61.67253134198693	59.94061207270376	70.11512302660961	68.3282328464053	59.01140064749581	63.76597049133376	74.7513577569828	64.2865904873925	63.93786109735229	58.997502494553665	54.45152839170052	57.56136640370578	56.328025091608346	51.37934503084647	54.46221332012474	57.7497533116905	47.333021363618876	53.82864854867963	52.26281040062907	59.634649892063344	55.541620033369995	47.46919783660094	49.96081234357918	39.737519938500114	46.417100115464024	45.39751905795416	51.13387288741708	37.2818097317801	36.04314490454182	33.9656451264728	27.640192398231015	29.979123864888965	25.8804332434807	25.59756420076166	15.377551955761296
-970	84.94221950777548	86.88663117738048	82.25733967020189	81.90698387650606	78.66457122304189	79.95844906823737	75.01147349213167	80.70922265654545	81.3107070599905	79.00374776480683	75.95993592090764	76.07744159141691	71.63454663519832	79.48084948030369	62.038906231835504	62.20394455551095	69.58612326222962	68.01744260757737	58.366932124105524	63.95128202111678	74.14918752804928	63.94501518952127	63.21455412533901	57.33785905068168	53.06921072880576	55.476912979027084	56.269029097196594	52.022499481363866	52.342920623339154	54.51781627421313	46.61543461115683	52.82140486089456	48.950780226944566	55.53055593591215	52.071261757072655	48.56437696767773	50.11770026305586	39.9406324771653	49.89908321618846	46.329988770876206	51.62489042939351	35.49172828830252	36.575711286860404	34.91151549762274	28.633063432551186	32.219800586203355	26.85169224478512	26.80853967619423	20.313664858122692
-960	85.98227816072499	87.6166003592606	84.4088598141007	83.05557337266585	80.72142505534318	83.87754303481927	77.41418891532493	84.24394517048283	85.3987183836741	82.77578792061168	79.86091031599587	81.2773590875839	76.73510330652962	86.388832531341	66.39783593820171	68.72842839671367	76.7764308872662	74.26036392446575	65.24035431577866	70.54928252597661	80.86802116704179	70.64366778151664	69.97749914938717	64.35431691417666	60.258479936245536	62.476958278450695	62.235835818912385	58.550681389449366	58.54585276122212	59.76593149472229	50.569280925067005	58.59033023890626	56.22675379141274	62.26117696017553	57.986664515514924	54.835740730047185	56.33476196636917	46.64739805840397	54.59835700058294	52.604399192299105	56.52852792030663	41.372506605219876	41.798719452381675	39.415631416978876	33.9376740122753	36.580835769968644	32.638132236681855	29.814021878108832	22.496985306460864
-950	84.4097094332737	86.24180713851848	81.61244761990787	80.9157834938656	78.31336193341485	79.31281302140019	76.06187700863164	79.97841087465609	84.19169220916481	78.57767920481591	75.89661479228798	76.43551238205853	71.59835168012678	79.47883942830862	63.0129902888385	63.48715363133169	68.57040848896224	65.760100746196	57.37373438148982	61.72471346086265	73.7376336455735	64.28744507822961	63.32453262228956	57.009708470975944	53.287183790641095	55.24249359797759	56.32542730404112	53.177594253693144	53.24617418139556	57.511383190932165	48.44158745732332	54.74092056641874	53.23554684963507	59.904851628233	57.756168499525266	51.377698256231334	58.88677232401582	45.355245343948255	52.78861835904703	50.38883182891556	59.43227990592216	45.35309507835237	44.926170093426244	40.258380577622894	37.040100378985244	40.815122830227786	33.27736082288754	33.458684144392684	25.08175608039825
-940	84.48403040235185	85.64558882991898	81.24400518423543	80.87535572755006	78.26081021366413	79.51004148820152	73.61428101906289	80.2811609507298	81.14301906042029	78.57165077362664	75.06444017566842	75.45584192058632	71.35090084896585	80.990037922873	60.362951051427665	60.75781000980932	69.55533149304038	67.12681947259624	57.556168905783295	63.74398557450205	74.86878210842994	63.927160469142834	62.55299088933947	57.65870335199987	53.10319433664173	55.723156366075095	55.88835093995468	51.49121213858629	52.50682372569589	55.44972615794182	46.6238479267975	53.024803686906694	49.95527708434098	56.77763121142612	54.06581815469747	49.319950217465966	52.531334651679565	41.64336315882758	50.054860826337325	48.20099796773821	54.54283618477645	38.84413465609333	38.77644084180099	37.1297849402167	31.288877510887698	33.27535526830495	27.863925177346726	26.534473616889855	21.235089033710228
-930	81.90103302752021	84.4212273568682	81.40840092802671	80.30286535929226	77.22093383133705	78.83177758643413	75.94219448336484	79.34501424871684	82.4360466992529	78.75132340985822	75.2333187164869	76.58945156813647	71.38742069633093	77.2299122456048	64.75279166446407	65.6649407374957	70.77649405527784	67.17176331136015	60.923469942446246	63.89807310341533	74.97976457553838	66.6727874927891	67.68860605723481	60.7262182907647	58.097254946685595	59.44596220880462	60.51488672150942	57.30317525743137	57.80322285925079	58.54624751385415	52.5478009823382	58.27777376454869	55.91528871066197	62.28124864270299	58.10512243495933	52.581965376279776	58.35743205696854	47.75853018249248	55.102155772059795	51.21023918007253	57.009469797059374	44.360293002762475	43.37742391830663	38.43846526904665	36.824769148291836	40.75508374315525	34.51593239419907	34.95943343663975	23.650811694361572
-920	87.77992141845267	89.36915944210085	84.15046640466689	85.17062416185567	80.76733824718039	81.4229292206594	77.39985712454416	82.20531300753849	84.98263411063112	81.60397685585824	77.8716833236532	77.26343572911775	73.03959564837473	79.66006987417836	64.33211578769	63.0125419884059	68.04633711744617	66.07427855118878	57.06466552021662	62.63249504109634	71.96626198986203	62.55277149378444	61.7530486053978	57.72282016336578	53.4376670657405	55.642192852517304	56.436189884793045	52.81030130119465	53.309472570878334	56.66421485731193	49.786445441949205	53.76508879158177	51.56449659469276	58.18527533110285	55.22665668654398	50.7208613096141	55.37013944032748	44.326355769197015	51.21187888081925	47.82816063179238	54.46657761827233	45.272600958424626	41.906778229581064	38.130784167526016	34.83692453780977	37.86984748746701	32.56505447145319	32.084037400040984	25.154708088566707
-910	83.21556858853262	85.68778040316627	82.27681817023951	81.28300477417362	78.67974772701238	80.04134840073147	75.38638259206004	79.56946072280734	82.92492551022124	78.99219290630737	75.41840075382487	75.98323659341251	70.69440164366213	78.64552005909147	62.500186856197665	63.6904297645778	69.4675618329872	66.73216713813515	57.68186936116328	62.36261114622278	72.19211559699892	63.57865555574619	62.659734663630836	58.660936545755604	54.44021151027809	56.06350414237498	56.644513891865635	54.84924148341087	55.04498803439638	56.32804424452896	50.49743813640396	54.76660104415251	52.494734645811086	59.54732199168521	55.971782812933675	50.674494587287874	55.57262262712594	45.978057334609794	53.63905241423214	50.016154736159066	56.13468158836802	45.905675695237214	42.03757510656922	41.92772528832775	36.61096242468206	39.775467215217084	34.731899260141	33.77011761938564	26.319927188625908
-900	85.25980774723804	87.7806451503726	85.79042392444721	84.63302296844782	80.7995297921735	82.15179333149692	80.55014917017947	83.48423363040577	86.45059611596074	82.44938432685065	78.75963555694918	80.20279550887054	73.82229567882123	78.56293743906633	68.61015587965004	68.01958961523951	72.6823485058092	68.40956162125794	61.04228887429808	64.93895446723734	73.42141745229735	65.22628853853735	65.30423710837152	60.24163392797104	58.16389427314931	58.06504644539314	59.34082609211466	57.42720708020843	58.327393581004536	57.292941340931776	52.63279773458896	56.83618720853489	54.57347427168264	60.76707626710171	55.9060757181743	51.54918966409652	58.464366832655855	47.74604257146054	56.21759799078115	49.454868769817416	55.942907985715614	48.16435487285654	43.60305336276256	40.259846525060425	38.99869684932511	43.63210111479383	36.40690216675449	37.58333524125983	29.09470575540652
-890	84.99750208812128	87.12844690137389	83.08547923653668	83.97183560979327	79.00497936212456	80.41739090670634	76.9194468214718	80.15773634427819	84.17882401077702	80.99388141135971	75.88812831109404	76.81662110975198	72.33598532604059	77.41248699389266	63.42592184644766	65.75544909431433	68.59624900026519	65.47194668988946	58.89723148983927	62.82030130884638	73.03045251202197	64.09116787000083	64.41536605809979	59.67799440244564	56.27111707536116	59.065121584735785	59.830109284186655	57.34308599800205	56.74841742477328	58.434526440485705	54.419043663984624	57.75249092015944	55.32155456948321	62.200102878651755	58.77887951087725	54.46753485067959	60.38981738130922	51.25428280197972	57.08218611982982	53.554424034483844	59.73329936844563	49.8520351579375	46.74345271308896	44.138928725222875	41.60601063387688	44.1040725016183	39.68651603512731	39.286633455297235	30.91200728092216
-880	80.68632520319676	82.73597523982052	82.07991068482059	80.34733421544438	77.2383279634785	78.53049386471005	75.62358627186468	79.57827133500976	80.59175984995396	78.52262801829686	73.79610211560149	75.8800040009723	69.2138719150918	74.91966490621147	61.550145175796615	63.179068053725516	69.71294668154147	64.67108294373189	57.815641061451046	61.60500146603109	71.8835290368568	61.70309703081266	62.76973321634699	56.83704602909243	54.856134894075744	55.641878194010395	55.81388519943035	54.90937514335756	55.163030407648804	53.86745284927445	50.1835871892882	54.60981954699281	53.34096520796707	58.99037740527726	54.48353454341795	50.503037584628025	56.823012372875894	47.67311880907615	56.82883599797085	50.52898812200398	57.44997094575976	45.825528562809176	42.89757067680041	43.72917765663222	41.24179404438544	44.1212861194954	38.91954161064935	40.70462451320938	30.73387575435849
-870	88.368068955561	90.11262008910604	87.51031049039878	87.75735301561932	84.2957698289182	85.20559077936159	79.31326036068549	85.07341634077594	85.89700400700731	83.88213375447559	80.72679603235349	80.24817259165944	75.71968335636124	82.82615346107794	64.67245416637896	65.81645868424266	73.36809300421335	69.59460901906134	62.45084164452756	66.03560753722758	76.5143230665418	65.39487352848526	65.30345164625975	60.77005784040583	57.77859038332147	59.3059212427937	58.511670152857455	55.81987375746677	56.40379480817666	57.11095881100401	51.71029718490299	56.63470011058033	53.23922633072425	59.06843399217217	55.4861779154953	51.46322268321626	54.46916705229281	48.258012280377045	54.1921026230928	50.23451730757836	54.67025863173996	43.30464688555454	39.140480985687574	40.73192618089132	36.82690192910355	39.35465991431765	34.18378044150973	33.70632662904335	25.716402176233096
-860	88.65154535240879	89.56370645660574	88.43127630948065	88.31071854063228	85.47803568681411	86.63774019660131	78.09953413615322	87.21781150776623	85.11137325331907	85.12465035675307	81.36436426044945	81.21001227748555	78.04314855581819	87.18091868185392	65.40430038426193	66.62991380982037	77.9639753104678	74.32020931639431	66.12492891312196	71.58790214392407	79.47006807616904	67.849148837779	67.68490166168695	64.02375526967799	60.85987252351145	63.39072112165936	60.79822572097647	57.178060509621496	60.3599984914846	58.3226371050067	52.82003411699187	58.46289881820917	55.489821931428935	61.59243383290785	56.44269885703178	53.53409992617557	53.0020427502822	48.8121272117308	56.197848871056884	52.57130052906822	54.928012285892066	44.600649199520305	38.380604890514974	44.62375422360701	38.420594916110254	38.76379239907481	37.183514692352375	34.965366706361095	29.247639188925863
-850	89.4491932252978	92.18515371814223	91.0072675202284	90.54139754666902	88.72449334404635	89.0425773643222	86.04455216625507	86.50382467496297	89.46489563823098	84.47809449838478	83.823825025145	81.11033182812561	75.6658873852301	79.89603390177867	71.73767225309233	70.87183459754358	74.10409390103104	69.9918248357037	64.76029782632995	64.23190745115866	70.05905854113047	63.6290562121048	64.55472749490848	60.10795215338675	60.54341459839489	60.39660272279864	58.59659739364889	59.70400130651123	59.8917474683575	57.456730233214	55.26029544845261	58.6681738782663	56.90257141410712	60.70778042354839	57.41895343759422	54.9038864000778	59.66306424900645	58.519186322155036	60.36258867726448	55.94099231755442	58.22571841414535	54.883784682113415	50.29342798103226	52.738635134465774	50.72937275083062	54.76135381168321	46.870497879364	50.81260601572977	43.001492856011055
-840	90.65427619347702	92.14895728030504	93.46662818399476	92.75141271307312	88.48325576744882	89.68406670051301	84.25258202894764	91.06344435135793	87.99968158087843	88.3549805050897	84.12614796156039	84.54513747947257	78.4640292493335	85.12720849331886	68.48444329157303	67.91337072550424	77.67020515163404	71.7310033998273	64.51569260610447	67.81008665729864	73.56440623092641	62.718934155608316	63.71712911044032	60.143612615066445	58.481647163376	59.307211990752734	56.7039627461945	55.12913272974035	58.441223113409	54.50681452077927	52.12652721675137	55.261065614217024	52.391251608991574	57.41131622517985	52.01111433131331	49.72932719932105	52.49915252565232	48.171791218131574	55.86938773682492	49.276198115023874	53.4328825759437	48.505470965492876	41.77757339187795	46.28798276571728	43.50733745411249	45.36067932772078	42.96901909005174	43.02525937855641	39.56789143862419
-830	83.79608307429197	85.12925674426496	88.20836880864	85.12825731993428	85.3049273789597	85.81851922500076	77.67170674700814	85.10369989917507	82.24701172212313	81.74507808160799	78.79175703535651	79.48090029291032	72.47376673618938	82.97878632289775	63.72572670853149	62.44170991379845	75.67295204336419	70.56866763168479	64.1012056622388	65.27701101438105	74.26797307140743	63.31011320385063	64.91852342615924	61.443176017960084	58.81784486572529	60.73941885201138	57.302040774071315	55.54193401593292	60.39578999571157	58.24303403400821	52.69617060361778	57.75761529938757	55.892974921892865	60.792828024293456	55.343786974598835	49.22362708473154	51.841926117300346	48.34433443235985	54.14111597248575	50.361055012062884	52.811117267652335	46.0892127086935	40.522475479970765	45.358621418420256	42.949006179514875	43.50436195577837	41.21293957305956	41.129900663396	34.847775593400584
-820	87.9895177615201	88.64260675341707	89.71038498251181	89.57601670391696	87.57099547764051	86.14634417782469	79.33279237510622	86.21013976921044	81.2505174160605	82.51811462230714	79.58401745775848	75.91364614055807	71.86675981861069	79.07974259486816	62.59116785972737	58.38571453686676	68.87663386758729	65.91284641312116	56.8805742484829	59.826299649174096	65.71575253951359	54.15928674927439	54.2749824250819	53.68190234672591	51.68856789379288	53.8665029109164	50.16983310371725	47.192223932035176	52.787651770904674	49.52251347870924	47.72527239779174	48.39863492138251	45.688832128151006	51.73029208155474	46.48346668798693	41.36172344136558	42.11953099270861	43.38368464684228	48.19032466947653	42.0561981343346	44.79153067972542	42.40744703084083	34.8683081134105	42.949317529146974	40.20578340441293	40.69752034372904	36.729335803941545	42.44579875121384	39.4463683538463
-810	87.60593069301846	89.00720521483724	93.30653453010834	89.9788520187326	90.1607613712598	90.7028283678204	82.77961278523895	90.19630363234377	86.14462214810294	86.450714877622	83.2267790039154	83.57956641689891	77.10079981000148	85.61871293143733	69.19296020454082	68.31047381641068	80.56418780626807	74.63420609866513	69.33548547591573	69.80541475911298	76.3022124072722	65.6469172246665	67.95997507578016	64.96795809406277	63.68584603218325	65.16728280675855	61.310477692597416	59.40893039411969	64.59109890806083	59.45880159462697	56.312359057381855	60.65570688397783	59.00630599870464	63.06688810031663	55.80245511766307	52.072729626134404	53.38393485112095	52.79853190803186	58.36421975953452	53.13747340342505	53.33634345176892	49.438883822089736	42.12728692050743	49.065489996130346	46.9372356397115	48.49471345424136	45.7420434867743	47.08387525310948	40.92525663737819
-800	85.856243443767	87.32142715016043	88.99157580444788	87.44967944658012	85.14188846997979	85.20993897690991	81.9158161711038	86.28430076302688	83.26591192121542	82.26531855094956	79.09676948390488	78.43203816265279	71.37625405935664	77.09101206055863	67.43533356954838	62.6161899374871	71.29810739156908	64.9733575003131	58.549449957946855	60.4505971535244	62.46694036109953	54.256214558459995	56.587438799655764	53.69956955994677	53.19992431510259	53.24402463290212	50.317427839061736	50.11028496635654	54.89006595548577	49.228403571358626	49.35220549906594	49.69499913030215	48.77339998746606	53.01558762592693	47.44239232517125	45.01208367478944	50.01928475688364	47.01125029105803	53.319186791068155	46.504011310343714	50.56400206334803	53.38008109142452	45.40009716346333	48.8665222557141	48.56503337577012	51.0281260448976	46.95160092300534	50.97063199859176	47.290436716151454
-790	84.55916280180965	87.08929696665405	89.0022702348634	87.8109565825084	83.62599493108522	85.10091427933163	85.78527655139138	85.45208218242195	85.78943407377064	82.67849182152263	79.44511541619936	80.72400593104288	71.73174493130648	74.10700494482964	70.81475756385917	66.57871011459503	70.840917354712	63.3604425669102	59.082258390210875	58.33072313143019	61.773998581693775	56.35222413502551	58.34372830250265	55.41775039646374	56.09567293726131	55.2698533316448	54.17223644443145	56.010733358343884	57.980646050788295	54.188562907278005	54.87936043563514	54.34998459877472	54.28243818861691	58.027369028897766	53.98882910261814	51.01388454874639	61.40134492826507	55.39092824307128	59.64505121747496	52.221723562010155	59.17390024240649	61.640784300718146	56.518855362543604	53.924504488079606	57.13435950670627	59.91525161319794	53.68963249911405	57.741788406915674	53.52241180868135
-780	90.11251556782521	92.95889208025953	94.12769175239796	93.00450765589304	89.25177374645527	91.03005167114917	91.97297136753868	90.27210923794938	92.32149217557141	88.49895337204192	85.64663496819776	86.48098635978869	78.17283441297478	79.21334812109541	78.4821381408607	77.34657575173794	77.74377525892882	70.63959510495661	67.07779517961397	66.17882590280324	67.3265335044122	62.76828422198604	64.32580527084889	62.475647252128866	62.965962408273924	61.63911672098404	61.5187782825627	63.94596758622305	64.29510058643481	57.373883867857074	61.06148886599252	59.85330525047282	58.22412634273528	61.02736233376051	55.16064413876236	54.52703368130513	64.47378127958828	61.90229229009663	64.98364462709453	57.51334045485495	60.39442503785492	65.8011292028678	57.586627413802354	58.01750727971979	60.82178373217975	64.81393769189948	57.75099600284309	61.21124601648076	56.79223127041766
-770	91.2189370397807	92.64867008551454	94.28838844165955	96.16045998598675	94.22738555106515	92.2515210744826	86.52413557356238	91.9339207938727	87.61432206275184	87.51241836327074	86.75295965877524	82.9415441834757	80.70951989151247	83.59939472069856	75.29683282025277	70.17486815866502	78.88468038416423	74.01944566258098	72.52010185878342	70.96007699041377	72.08562787707011	65.55625639375252	68.77847614170317	66.51118889288597	67.9270463530312	68.51309397608212	64.16951635151574	62.484230648070984	67.61896322429456	61.25903489134804	63.33729882871446	63.69026403072298	60.748793027956715	64.31054348174898	58.0797742644785	58.9942310823496	56.730650821720324	63.054972271220755	63.11635845306236	57.76601143962091	54.63707138277181	60.25810955684883	51.707895131472036	57.291926995133	58.09643435680931	59.474293407028966	56.54562818917694	59.45138980575458	54.92744929077843
-760	91.32312570764978	94.26743975162947	96.12114721577592	97.41982105055877	92.92936788939004	93.48716251442494	92.74087635493613	92.88111145974267	89.41652820305563	89.42210897097333	88.32800423082644	85.75611578440119	81.60413819908008	80.33929758697143	80.38995197024636	77.2947037231277	80.13274305131267	74.41296222224415	73.88624016563129	71.28503796557544	67.72516233688752	64.66309959198408	69.13554935581904	67.19555446443707	68.60608275398602	68.76191032596229	65.7737514713413	66.50871703167451	67.72006091073756	60.787760409196395	66.13712055162135	63.65962028115785	60.64545910207738	60.95036039576595	54.72255164735821	60.52019254171792	60.50616237657441	67.01290405720664	67.39745575804382	61.47046319690419	57.1766389091428	66.21239682540471	59.22680772539159	62.64165145140702	64.87354274832008	69.08771282769584	64.92942790929185	68.16571760721227	66.20092248270255
-750	92.68795396571662	94.35359499127503	96.63999065988419	98.31268652394634	96.91201457155906	94.97643279747541	89.96043910746988	94.81721510935502	89.15304985663943	88.73585948473132	90.94093381889974	84.87841183664273	84.93355120080932	86.39375200193062	80.75880184061423	73.89055250794205	81.6308025561683	78.30924823538366	78.6076363091069	76.18120507710171	73.49270042451646	69.06030406887488	73.32548933109203	71.18912307565483	73.30943000186006	74.26459572032904	67.83361992702432	67.45461068006566	72.30582638443661	68.10104047474837	68.97602676878768	68.7190257190851	66.88447661780789	67.25850443148886	63.18154987795475	66.25959703671386	61.703653980803416	70.53446636627443	67.56292598952564	64.70422950835956	59.280636929533834	68.50405230617619	60.71905033986646	65.8991193035214	67.1572453872358	69.95330635805742	67.32771387113128	69.60688576254506	67.14126023308349
-740	94.7358491343064	96.425685904545	98.08273933635617	100.12204412334145	96.26391827612547	95.57299165067126	92.35419559666715	94.5095938109957	91.81722923961576	91.74023895397772	90.87360657275065	86.33056313995492	84.10287994448177	83.45758989097213	82.4317093462178	76.11675664583603	80.13720065113878	75.54408758153846	75.21639808341261	72.34543773674724	69.30991483940088	65.65722419510315	69.74770004772694	69.18928654758415	70.42977195135083	71.86962913357746	67.03080550250253	66.68643101953546	70.27576379522075	64.2115699225006	68.4332724336561	65.66972782449504	62.93050996711396	65.0591520420627	59.04469427666377	60.91631928834825	60.53521659494582	67.72921584828873	65.03347865993264	60.53833148356852	56.38292448006584	68.95577377025734	59.04422825760557	62.177985926071266	65.97871748248913	68.13250106532804	64.75558785453069	68.52900721013539	66.02597056890073
-730	97.95230416469518	99.11022962193184	99.22628632927194	102.7127481952704	99.81396314984916	98.21698702337645	95.09089288814275	96.08081119357315	93.37984877438316	92.5899138095343	93.19468035951743	86.72984162297779	86.18729445995672	85.63685151713615	84.00605349889865	77.60454759319414	80.13947008101236	75.09479857317692	77.33125179423531	72.28857926137377	68.50013803913676	65.84036522811056	69.60118291569428	68.43340814943396	71.04310342099997	72.0402035807416	66.22562920654005	67.32944253267155	69.15553556691859	64.43739923360044	70.57178688124735	66.41545689679837	63.26001756323255	63.39130773538711	59.80702364332751	63.70086329336834	63.93677628681704	74.66156771589746	66.8758803448072	66.35006135806742	61.621125187669264	73.97475470256087	65.76073118314615	69.41157324132176	74.29536464639531	76.03803621045391	72.08808574716971	75.41560955714377	74.27836429126016
-720	83.00985661108909	85.26265808770269	82.2058537955896	86.03172707513411	80.37671897007152	78.61348748537674	83.20079267328731	78.55034339919548	79.75745242043308	76.4556451607976	75.38937428525519	71.42496342264468	68.07851297351385	64.12166027944774	70.95083110841207	65.02598701138322	60.83096400034579	56.4874175145073	56.18885254336532	53.78462072097928	50.92643036743089	51.095215947803375	54.119575224271934	53.12473559818239	54.27003161693437	54.14336338547093	53.882500808276944	56.5550901820349	55.26148221795853	52.54886841680919	60.871851768473356	53.05015525834422	50.888665678066445	51.35749714983008	48.899041056779105	54.15705304142473	62.34729129973943	63.642134888718005	61.5838260043432	57.853043311185445	59.00824047296808	69.4622995642256	63.54134735334955	61.023000588156854	67.63162478664509	71.75966572398559	64.07200662819304	69.17811836638887	68.35178936959137
-710	91.55051766851868	94.88849364228014	91.9727607281743	95.63824981315115	87.93608569445315	87.43156016806739	93.38147949695683	89.55474126526644	88.10301544347156	86.7723739961022	84.52603734244177	80.49522561030875	77.17006547040143	72.53797166871297	79.82628559466805	72.83748835272381	68.53665411912547	65.31872787795385	60.62777846385437	62.14070490221118	51.28682119741718	52.99779480323885	54.45375356511951	55.28787963892658	56.82302847065552	55.40364861235771	55.30347093035165	58.28261457972431	56.934522446406454	51.74180710168158	61.35003234734099	50.67529324493323	49.26451362910425	50.91763122957736	46.39221572555066	54.504282798969875	59.77720286387634	62.34169609022652	62.9190107533672	55.057490140835334	57.03328327580565	71.42172924467486	63.76758924574528	64.37516738145821	66.82398940135913	71.48392020868596	66.10260753163922	70.89319643367637	72.65282862926595
-700	86.93507828635084	88.34115652495261	85.89510275416993	90.69058126964153	86.97101641702439	83.9246805720195	84.7327798546361	82.37759090675058	81.86801069865125	79.59722846104664	80.55956244018829	72.58459806400607	74.27038022719724	70.41794183008881	75.65904172110062	67.0343601930024	65.38774827174748	62.895442463230765	65.98000591471364	61.753672005275	57.84655476151297	58.064289474215194	62.14455710730387	62.61420622432851	64.09757104955922	66.18748930827638	62.228736930357144	63.524158334597935	64.37090772550556	63.64900786384045	69.92960409760882	62.815112369867045	61.17504885490012	61.14182520910545	59.457382850257176	63.18726968983654	65.45200632662139	72.89444881947553	65.74300969171355	64.74772277127002	62.399025148860495	75.64917494245982	68.31425284575892	68.99854184820397	74.61212424323352	77.19740138191658	72.01847469452274	76.45928612202174	75.14453991368102
-690	92.53378462632682	94.86481896916094	92.09826057673331	96.6182686047294	89.67616243303226	88.10704054764585	92.5641476429662	88.89998951188484	87.63557883245203	85.9339035107674	85.3081727690354	79.93282542474863	77.41209159215863	73.0727952740944	80.30813390848701	71.42562761867697	69.16623880944256	65.86163726360171	61.99374472013576	62.14103557989905	53.13554629462657	54.37541472550446	55.18156784481495	57.60280198668443	58.81356416169979	57.59999580942901	56.82498862856724	58.328806037502105	58.84653953465302	55.30438693921382	62.97930981748606	53.84543422348583	52.24117972842484	52.65902520039693	50.1379385140552	55.230463903628404	60.25167795833767	63.8080279450298	62.495704663574486	55.86797204079975	57.39115941316709	72.06204039590688	64.30269615171457	64.48139934145455	68.66005497638221	72.19692276051555	65.73575130559671	71.1124128602608	73.34033478421948
-680	89.63725501275384	92.40692602537011	91.01426621457445	93.32371056725955	90.38895252915096	89.67392265847518	90.2161276380265	86.33905455080868	88.41144511474897	84.63148969015951	86.33438005162121	81.54773138447743	78.7278266126185	73.9500483896998	81.80814314896435	77.89373740454903	73.00090521995882	70.29206451759781	70.31851449483284	66.34849627744762	59.801150756422565	60.811919547980445	63.29708380743194	64.5836780968092	65.73134605152997	65.92130853917648	64.11012994181374	67.50299674512645	66.20988153541337	61.43414291093823	70.70535033864589	62.61689325436476	61.9692274278663	62.77633022420378	59.226742505289536	64.16462766875851	67.16196519513615	73.50035103391947	71.73997341099579	66.9325705906664	65.95668331699207	80.13963828449445	70.89020924832782	74.11866907409642	77.8614113122489	81.7405194933761	75.7032003912621	82.02040847567628	80.22162506892653
-670	90.81746511578864	92.96339771158563	89.0730611034758	93.28432791370429	87.05956363596904	86.5982112257759	92.56600470208446	85.9752647899927	87.72835619034848	84.41521356722221	85.139120762453	79.09796096183624	77.46077127162953	70.29492847810269	83.30921259638447	73.63798329112173	66.96150868599055	63.95052241045322	63.82039061377489	61.44415349402101	50.57509800313982	55.20918042011994	56.69560903338648	58.000117182776954	60.4579515941611	59.383969386365024	57.945796927158554	62.47463002029153	58.279324662596025	58.49524236407171	67.37552621255674	55.805583903171836	56.12613785716562	55.05811894248581	54.97748038835505	63.0780875403369	68.26862421896301	72.5642793291447	68.01945048306891	64.70890060416556	67.54710332799748	81.9744673031617	76.72859716920641	74.91290256814318	80.91925616975574	84.86511937587225	78.29701247054322	84.37375301582786	86.54694932298393
-660	86.23374487444762	88.93380349252368	84.13172550667171	90.25367458897747	84.04725926629783	82.07411184906704	86.52638432419197	81.55189319157053	83.11133795351374	80.47751367298164	80.16738438028851	74.4005148472456	76.4908042822601	69.21510143271341	79.50375006083004	74.40824457522353	68.52242958038745	66.48790914524209	68.64129042107277	66.28630905221686	58.278345473871724	61.85949578609383	65.28266907068459	66.52741332161854	66.76208653961739	69.1923097489416	67.54581439856685	69.64207040064207	66.55552127926987	65.02384439461963	74.01663010104348	65.01551854906995	63.12571595520748	63.191179954745884	59.97977574075789	69.26002838433158	70.50212220495303	77.16735725501837	73.57723578018233	70.46117940900737	68.3653458806863	81.73062493522829	74.01820525946854	76.32502170131512	80.11071325153578	83.93066843811347	79.08170156683532	82.7135186117717	83.06502647784518
-650	91.62267335822774	93.48245662319438	90.88710863416273	94.73209179437912	89.7202133652174	87.92003965550826	90.37275547374195	88.11427109725138	85.38825934144012	86.66615470587683	87.03828766690057	78.84237602338219	81.23618971485148	74.43734925735384	83.90922468528888	75.74876996035806	73.08284285985174	72.3290849861169	71.28497358474964	70.92862855681861	60.11299678078308	62.315860930299685	64.93478695375074	67.75258412431415	68.6531402701885	69.05376267396599	65.9368494670336	68.52376452753606	65.98429974223389	63.22541423446356	72.26435241508729	61.67763739279507	61.15482363958469	59.969961445951434	56.50834129761087	67.0663940652126	63.60341900270007	73.23047170721055	71.22019952416576	66.1542742640966	63.23583918414855	77.65423820532517	69.97839766580147	75.38224995020573	77.58787280030523	81.34474561435316	77.43940522654425	82.36345654939369	84.8409355010901
-640	95.29638962512243	97.19667125926033	92.89215831469022	98.52500580379264	92.8013736009939	90.38625513395966	93.84187722846856	89.03578647225606	90.23925628169663	88.71295732147968	90.23813788891142	80.38060996224692	83.90665104830681	75.87214433677447	87.78402971603174	78.57681127183089	71.56634263905758	72.24838722005904	73.45411236470439	70.76203240381635	60.040430227484734	64.68120617821045	67.6420642860733	69.86765681764867	71.21403292355897	72.46573664437823	69.0737581713837	72.45006485113937	69.53194432279433	69.64736623280123	77.84588264162254	66.80917379784034	66.65998340641008	65.67326835286461	64.35138985467829	72.69209846724321	72.12069755580173	80.56850897443671	74.29044271921721	71.59567329924326	69.43102991219479	85.73802954366825	78.03161722055425	79.64057143868098	83.63230374408096	87.2268541616566	82.6668543312269	86.69223485092105	88.11621574484842
-630	87.79058388077061	89.8721876563153	83.59762181646313	89.20479019240798	81.93473544135584	79.9147792999525	87.12834062272557	79.97062688085305	82.63866431288601	79.89396421052626	80.05877642625742	71.46703890980018	73.69647744956767	65.81862956962415	78.33828877997733	70.00110378537627	61.65316299542315	60.81528704665858	60.128162290901074	58.70679481982437	49.90467805427937	55.40910368981106	57.39628033260691	59.51667699869482	59.54152882242875	60.82727443719471	59.49139691504476	64.01464674070188	58.59369466333821	60.71382312815857	68.79352991765651	57.302348227847844	57.164390640168726	56.29797925610071	56.641999064548145	65.36662593658517	68.97784759539424	71.89841704600683	69.03425731838506	65.6412694841445	68.57864937230396	80.56453241994821	75.67055735072204	75.96805006995454	79.20631011665165	83.26827899372783	77.54972190998062	81.96600887207245	84.97626000046529
-620	97.8393110946232	100.66138159421237	96.50729026293837	100.7522324193059	94.22409143033889	91.94699102029804	98.09699483162966	92.95806463422835	94.03275619749736	91.87512760493165	93.80488304050768	82.93058034168871	86.80339429113617	78.70735731518236	90.41947995581913	80.68571789380572	73.35112363185968	74.04820685394166	74.6121252144676	72.51833266209029	61.92583907473909	66.38459888772176	70.16879086900049	70.13970150200052	71.8429640241803	72.56858982188888	68.55854912300838	73.11494187618145	69.59520710512976	71.2497722340552	76.99862580529025	66.81282345807874	67.34789229892138	65.85033237605501	65.17904028064216	72.89950791879053	73.01154843873731	78.36814300273701	73.5419519613299	69.49744685289899	69.7976279335789	84.52472872074493	77.18924059895308	78.81679970592192	80.74524220947347	86.12597000122604	81.81059580605643	84.66884085987326	86.04553148678644
-610	92.68925232789074	94.49278820990989	87.94840334595423	94.47887714102207	86.3761998346215	83.99099337714388	91.43828133449574	84.49524713477136	86.07508994436887	85.2281771851946	84.5192137840449	76.34454804679355	79.23837923631748	69.9263845919685	82.59627332158193	76.06216789782863	66.54310768873523	66.5637320214228	64.98274497977883	65.23221614988339	55.36826923554985	59.65052193520557	60.24828771220608	63.19415380251969	63.580664266836514	63.86283295483404	63.89138735653726	67.37255739470241	61.48642173779807	62.30380055687671	72.4401759166863	59.76197644653617	58.677146303657366	57.73080279835737	57.84617016566665	67.44219665206634	69.71843788626346	74.79672617696659	72.57423538588672	67.581903255195	70.03684540595866	81.18970642531876	76.12484528010822	78.27808009941803	80.9505223612555	84.62349449663458	79.2511782480551	83.74709589787395	87.75983523489228
-600	93.22842798316225	95.58457968964395	90.20755240056849	94.9649027340837	90.04773488905157	87.59102718829003	91.83021923064399	85.8022775720434	88.64937750193515	85.96514330887105	87.30740754404374	78.16337826035317	81.895806761777	74.20679459554677	85.69527814808455	77.89981372496105	70.6494695641274	70.68988502324882	72.1951279532964	68.87245768102483	60.42327229643083	65.39995001700952	67.62217941191942	71.11888828950364	70.14802801381836	72.54252265275704	70.1652856829803	73.18375478443495	69.351700989377	71.97960741137055	79.03942553943263	68.23128894048799	67.56547610721809	66.51020217523157	66.51431772284484	72.57328377042481	73.52992865803367	80.13465274542085	75.07656998491252	73.24118134188828	73.28506890518435	86.87451576356104	79.55542050339022	82.56303272340497	85.11068151682855	89.03236102390598	84.41358975783005	88.01711916014341	90.99602170599634
-590	89.62762459518713	91.93499223505702	85.34710412647006	89.94565141651783	82.7598002253468	81.33193910307783	90.11009782109295	80.43716451761436	85.85543140476307	82.1266421224808	82.41857885478491	73.86513663840688	74.69116567342672	65.08184490527337	82.36506331385232	74.10195696476788	61.74344978434844	61.37154533938369	61.428616241199784	59.10376016082898	50.10473897702977	56.841760441909145	59.55996938138886	61.106354783663996	61.350117907989514	61.872722718428406	61.62443200777822	67.05850023810139	61.1596534731664	63.003235639032965	71.7380444736146	59.39680179431575	60.1077374937283	59.21624482916176	60.30768763893199	66.07645182466106	72.71939760216394	73.84387085981218	70.64390755813167	66.51116726029441	70.61339233394233	84.11411500125848	78.523029311369	76.55149486107943	80.77675423001266	85.19159709800302	78.6464155570316	83.9125455154847	85.26121714656414
-580	85.42116667955877	88.53845529168281	82.28923010897182	87.09790284514764	80.95020426639708	78.54708238148855	86.25834471545438	77.04674074686096	83.49694868262553	78.80914528539786	79.9972744343866	73.36899964581991	74.18745780209692	64.87876485783144	80.41619454650869	73.64362022258754	64.006715935105	64.62399835739676	65.20471850147219	62.4725798016511	57.97700440544246	63.89482474513629	65.97448067621838	67.58539023434184	66.72587922418967	67.50843575446537	68.20350959321468	72.79499033476253	66.9811533849297	71.12458400763109	76.50021877256556	67.21855300916037	67.85878385806296	67.39065365084929	68.42157236249218	73.4704914711364	78.1817173537012	78.35517565286065	77.04156396579508	72.26583941682125	76.09890427428525	85.14231475231371	80.6407581351435	79.43265796784333	82.6832015931283	87.0648250440214	80.57472501784092	83.9169555779474	84.37696432421258
-570	96.4979733828018	98.66845270030109	92.11114537416736	94.2880961420137	88.20493060047336	87.28995582897949	94.07978696943599	87.10444973728526	90.36001866477018	88.39390293470429	87.72728840386105	80.03074528377851	79.82927511202824	73.4558630282284	85.54211758484932	77.51540540091814	68.32169561487241	68.77785478828464	65.16910133528555	65.89585428821118	54.61401678172244	59.10108811968872	60.81336060204334	60.99079593280983	60.81138998300254	60.88619870463279	60.0152467076277	65.83880523292228	59.50650376486998	60.77849610925052	68.31992451949269	56.068717287311415	56.535842041899066	54.68695228133939	54.77744537773613	63.358529546908684	67.92297491428847	69.26532549538086	68.52728363413216	64.93686721324231	68.01658494661866	79.2614328575784	73.91641770019498	75.05124798739826	77.05986806601969	82.08781901697033	76.3469498152215	79.72445976132497	83.5958597027328
-560	96.8241826290474	99.45016634062685	95.00441593773522	95.49009314131077	92.76812063806884	91.29725897520376	95.7539815124047	88.81511792582518	93.64829476530318	89.06263180387228	90.70178096080156	82.59238293866952	81.87022943518494	76.91151740100672	87.28683486961337	79.40994278102998	71.66829678153076	70.65971581540302	71.02228042331234	66.20522141655505	60.463270420256265	63.46212935396095	67.34769426654626	64.59328859140537	66.09005761824623	66.88098545710083	63.77165025751539	67.91164407581282	63.91491908334939	66.79168785169779	70.2965988168859	62.63248521755381	63.99176429043284	62.673279526980686	63.46228543610236	65.21741238896983	71.55581413144789	74.2828409837272	68.60078077622538	68.06018544054768	70.9183560962058	79.91214775662678	75.25176616428665	74.27624389341617	78.84480592895771	84.49237007475524	76.54631787180452	81.82963007787498	81.97033462064064
-550	92.48569411922041	96.2676265192513	90.26163740389048	91.3092733043164	86.82256284766711	86.54975518075514	94.55052332444912	84.31343068784415	91.4424128256283	86.14088894873406	87.05142352076291	80.98582567984295	80.42420035621973	71.83759572131106	88.16024295034536	83.87449660208864	71.44058693635948	70.49183103224847	71.23120537237989	67.65227090133793	59.20405499862954	65.8977700877966	69.07298530230014	66.72535095324899	68.06873822493635	68.12111337792854	67.74614334377141	73.65411739479552	67.52561883029341	67.25886548719383	75.30226913192278	65.54558250835589	66.1480518091787	65.42647103109583	65.6541350983911	70.27460938328367	77.92512122354803	78.94320477046854	76.88085196288083	74.21667396937939	77.53639145835002	87.16973676693789	81.79851281652063	81.5383369117283	84.66109014968877	90.87633752095459	83.0400078072703	87.734612268885	88.21100028453964
-540	92.8818541081116	95.48415584364615	91.41839620812158	89.83902955696229	89.4785481180385	88.70624430387724	92.44818503034543	84.29229374930459	90.64103601164523	86.7458303918239	86.42621337011302	80.45476580384275	79.43516111860698	75.45812761374191	85.84881673911117	81.716144379239	72.43347778300212	71.0263748285377	73.28709748946703	68.15913810202196	62.33494211605951	66.7555169471936	70.6672966771838	69.43645413148575	69.68947914003596	71.093036426642	69.22989982629093	74.47599237249997	69.34905928385066	71.313376559847	77.3943003928752	67.92600472984012	69.44517268466005	68.75176629386544	68.82692452699874	70.21283491841682	77.82216530071133	80.630974838497	75.59478354092003	76.69822334107134	78.92786047200121	87.79624498903073	81.84277113367398	83.29610135813476	86.27500374660269	91.3741474378745	85.02190760142496	88.52669766564648	88.96853618803617
-530	96.42475338158759	99.4888102317048	93.01761907377885	93.23147083988381	90.25962061507836	88.82391035724996	95.24990550060922	85.80760953275687	91.77099086433444	87.9801054557229	87.93757608700871	80.61633453993097	79.36188303244207	73.36339580861207	88.06498604820726	81.6029629530292	70.36516453909842	71.08143986080252	70.28493992869159	67.80235327114704	58.7725303655124	64.64944792037724	67.17423775580257	66.72208224215096	67.5860895992583	67.36552280507748	67.17090283588041	72.88454861992984	67.52993335302102	68.3150015759739	74.8929080021494	65.20137269261643	65.68188730934027	65.06825728773353	65.75151286261354	68.68370171675541	74.40252306860191	76.41171134689901	73.79472558941258	71.56413344981158	73.78697376018309	85.30939391910522	79.06158069438939	80.31405724615128	81.61641420366044	87.16883480947924	81.02992659481608	84.92097733765283	86.09068893912128
-520	96.19516193809555	99.74579013453095	94.42154232703857	94.36359967983311	94.10448468109128	92.33476929973507	90.32295322679205	87.8749247273452	89.44968529396778	89.14966097520642	89.51298614334267	82.13650532161026	84.9683986939366	83.6244156237061	83.5332732639944	82.4730844777243	80.1257581079912	79.90023326461211	82.1676667381839	78.05634082721251	74.98093091823469	75.64041830930199	80.47007935031706	77.71870578869216	77.18951169404862	80.6746518841918	76.31346637249364	78.48669612722922	74.88273421190313	76.4317143965006	79.80161773128678	74.67580095407064	73.7332010187859	73.33914295817961	72.38161782470334	74.91519577012808	73.76648861824228	81.83696294926295	77.2976768264919	79.57408850997908	76.56997560575017	79.91337598574644	73.5643323744553	81.64052447251458	79.88661341653024	84.43687500533505	80.82826290346492	81.16208050207209	81.57291361890384
-510	102.17777167631024	104.79056757661799	99.07287972586661	99.20773748191642	98.0490397463476	96.64813956202018	95.99714487627003	92.33359542318154	95.40015163446957	94.95243958218126	96.06641883062588	87.46727526200738	91.07008220116546	87.86369681928582	91.47901306735682	90.29702413394537	85.04086393457955	86.30218306955128	87.99586502820767	84.99758616521353	80.14369383911588	81.75678593662117	85.59880427837291	83.90502693931283	83.51680281021355	85.86644663750147	82.10561234398963	86.35048105728387	81.34423949937812	81.66676990886867	85.51512434532289	80.81091740976107	78.75557742447012	77.23027904394756	76.87953932659634	81.75700932350634	78.72841227041556	86.3175926181756	82.99985542329827	83.95045966901738	79.60168299082662	85.66819786453583	78.95175195160807	87.28914099931012	84.67600826953908	89.37770959281814	86.79923771774651	85.93332200368498	87.26009942686244
-500	92.10902858950473	94.58035680171817	88.2347770146905	87.69731055381709	89.24352257466981	86.20493402797244	84.57871013979579	81.35140187915877	85.51031561616182	83.51283949645956	84.3745791590834	77.9284817937727	81.4856580511396	80.80753949568202	80.15544429362812	82.70844781606483	78.58629344425577	79.42379678858882	82.97710792283375	79.16258152146865	79.86907598972215	79.66059201618219	83.90731504100559	80.49324897989312	79.44176636280395	83.20029731722151	80.27595394633856	83.47403546982305	79.04437546190603	80.44458771839142	83.3318503892651	80.4213519681399	78.44666322306915	77.90490172832071	77.69986386163372	80.13890969452686	80.31822739197115	85.55641187219521	83.08020545712728	86.18411520454512	83.03740788728886	83.40537503414704	76.93896855862174	85.96379087666757	83.71532727572144	88.3874112564884	84.17919402298654	83.11373701488212	82.42990706412414
-490	94.24798161855574	96.76920039301862	89.04652811447785	88.52674004976365	88.27839426264515	86.51649857155913	86.52423384456313	82.60803942247468	86.76081942497922	85.39600353517383	83.85205157138724	78.47567347543531	79.30098170647607	79.25662274315638	78.48509762826248	78.9172721210173	74.85697878320791	74.06055633627695	74.62173017503117	72.53202037662057	73.4591691791787	72.5528223188271	75.03085030909455	72.68621253852245	71.20486624206909	73.72688751623596	72.07714398220163	74.59511909579983	68.81794837017493	72.20970915161396	74.60150442316431	70.62660626977669	69.49643697842748	69.68376105559909	70.93538359263076	70.8577185888853	73.87632878683006	77.10627313194469	74.33788622320961	77.10510968641047	78.1891615779696	77.19880379199502	72.19736669386936	78.93699630272623	77.06385949568909	81.16731024609896	76.40610116510832	77.23069721077026	77.91044658236319
-480	93.43152050582421	95.54196769914464	89.26048669668843	88.39250567305803	87.63998626300943	87.58754138717585	86.46074663008041	83.85457763537967	87.88541020622908	86.62963985104304	85.14367987637254	81.31402025401287	82.21901649611895	83.45344209423511	78.97742819898015	84.81760833221624	80.61345842701755	78.71949108454726	80.30960268823937	77.91046672178234	80.07669181671628	78.0767484754245	81.90508081268239	77.61612160781024	75.75600293739822	79.1482766468176	76.67544167690131	80.54074569379027	74.57937930763386	74.44367615540733	77.42124286993322	76.72004405415313	74.42882174269351	74.13990855657053	74.47596448757534	76.42791985078824	77.78373344316044	80.09864983108741	79.96369483635158	82.5466949082041	81.90561739617841	79.7352961065812	74.85857649118103	83.21325418670084	79.58330712584981	83.34621940397894	81.23214984411305	79.46120118723623	78.93473476783846
-470	91.84189859824515	93.06307952118516	87.15292983725071	86.91789669675796	89.91043135608882	87.52061513497168	81.72486920676478	80.87096715614526	85.47155311255185	82.54543348233312	85.17777510585809	78.76785065909557	82.52647701417317	87.73130791871307	78.374797917775	82.72808278128957	81.11160074881906	83.41306911633761	85.61365409802707	82.38986778473355	85.94044592505954	84.30927455397352	86.38117873191445	85.84239171126411	81.80322537692872	87.02728343957689	83.63259374949008	86.70547632575227	83.46541926390415	87.53808901985178	86.6657065850217	86.12993680487183	83.44661808156678	83.09983720715522	84.82689330932874	84.20017920856874	83.1174630938368	87.37388467614736	84.20722626996263	90.08506062592825	86.73261088538224	86.84500365098263	79.96119980586523	89.7548818411044	85.40224831431159	87.7213066856548	86.73570025926958	81.74590711549304	82.76788940729173
-460	94.4566205225161	96.69963375662374	92.86280218874185	91.4881513479941	95.23677214294874	93.21606128120457	85.27408306124802	87.14912894520894	89.74666401215157	88.85713761451804	89.0360745999482	84.66413077269782	88.0819250042622	93.28956538121702	80.26034645112931	87.40425762314449	88.76774488245138	88.51771042000136	92.70552847369123	87.9612065817988	93.60116224165039	89.37461840628023	93.87179595962066	91.02293135434411	87.84552048206116	93.72861086749737	89.10337531420225	89.57142375095403	87.0557964937859	90.1646268520279	88.52204876665029	90.54370908586871	87.86804212771732	88.28863511984423	87.76646180713131	86.1419238362213	82.43529867243535	89.41376784847978	85.49449722997191	91.22652004068051	86.35639339222377	82.40691525293347	76.32820203578405	87.92891659996461	82.3779029472536	85.07709827670888	85.32406087052516	81.05513916227497	79.2639002677663
-450	88.9398316128708	91.62484432862975	86.76119856923046	86.70413235968105	88.71104256255364	86.20187886847947	80.36516288797836	81.1649125402536	83.4133770559896	82.59939120758244	83.70318885925454	79.4576383897937	83.76963623369176	87.14711855390605	76.85414121928552	84.73082214841672	85.30051312610104	86.30826017035423	89.63850902085719	86.7947199637081	91.26132807047371	88.27430279112927	91.82715552123094	89.36972444846485	86.22241106668277	91.43095347805858	87.92642771597157	89.63052935960509	86.4206299329274	87.85470110670593	88.18509918974415	89.14312082562928	85.42205710548514	85.41660253033592	84.64512062943729	86.36603767385364	82.51988724893094	88.74022596440518	87.72114070980824	91.62344664472889	85.89862379655698	82.41137319930884	75.16970673218952	87.74490958038106	82.32774090465514	85.69916078692492	84.71882726096136	79.52608190050246	78.86441028953067
-440	90.74730055627859	92.4615307609598	86.34895755079062	87.18886202008535	90.52245984302432	87.50806381441672	79.83577432997548	80.78094454345691	84.06981785552418	83.43778417033079	84.97929179438721	79.69457351321714	86.43488766425627	89.40379445057103	78.0599625717097	87.64291061488628	86.7840629024703	89.55246111369824	93.35754426691997	90.38488948312005	95.72290778865764	92.7334365240239	95.44566861612579	93.71412484704089	90.24516926686574	96.25313126004434	92.83806609648461	93.73936313082544	89.68532065865338	92.57604389749893	92.71366699275904	94.22816819978746	90.69155493919926	90.5138152451405	91.08492106971859	92.38651178094004	86.40659116944072	94.94088874331295	92.11961356655218	98.28407368120378	91.50438057869839	85.8480125868219	80.36532182661446	93.99710230436989	87.61781977605318	89.90017364225612	89.63332235490923	85.10768589750225	84.02659950147775
-430	93.95352242420188	94.44675260945763	88.6249311003026	90.15895396261631	92.97621510456011	90.70563397945284	79.9400261200262	84.13076729179157	84.45073114582733	86.14254301388767	88.23564875679592	81.825622413466	88.9483138130254	95.25690497364789	78.41627633376528	86.98110265625506	89.793337474292	93.34808104801441	94.91370922390037	94.40760687140107	99.12203827987247	93.96459940336729	94.65460020565583	95.72704280637652	91.0458894003838	96.90071075933157	92.62174228072423	93.47885310936145	89.74957722018085	92.3848050935114	91.73298650876679	93.34803660391455	87.91513638665883	87.52962987978309	88.17402557592263	91.11389894642708	81.09561438188317	91.76973749857011	89.06733911405071	95.46035766828024	86.48148647147403	82.53230854989644	75.61697472106108	91.56837611822509	83.70063650706948	84.44315357880792	86.50200206302316	79.62663913079645	81.73603914941808
-420	85.39264080294299	86.47517545468833	79.6963730875738	81.37088246224144	83.58024151890487	81.87563670187834	74.24534160631855	76.33668144639427	79.75619936373788	78.79428464737875	80.56292212567412	77.52741728444762	83.51879025214217	89.52158396295678	73.11228517665933	85.1537269508371	85.56116207240467	88.16479888687721	91.58670580108195	90.81947692054908	98.98247705471357	94.63036742553831	95.9710412410031	94.98727648502498	89.5266826669492	95.5661802426773	93.19604127838868	95.3671264817093	89.8325977907491	94.76362222218938	93.05548319942108	95.90568986646917	91.77964136897515	91.31739189617429	93.63565451471457	95.78996024288308	90.22969058691717	94.92057321388411	94.41566484339512	100.85040235367313	95.95098074211363	87.65951673311699	82.98319657370195	95.8709439625384	88.13369191823334	89.24068121450385	91.26237164783434	82.69351538185225	82.95612785463481
-410	89.12504457700895	90.90374203738021	86.06514239938066	88.26537020401102	89.37007695504956	87.72368685382169	79.85154154547801	82.31483093317244	84.51421179394072	85.26623915659378	86.69681626869342	84.42578945661893	91.12626649905636	94.09158618349235	80.51182853825246	93.51064535433335	94.80574311317979	96.67390795370669	101.36728964744157	99.50679191801936	106.04811823471476	102.02352451267397	104.4006969666701	102.75880871963282	98.7807559845347	104.87224011124245	101.69832125517436	102.6900692924926	98.20475312146556	99.38925881454138	99.65931786037335	102.98955656230687	97.45628700948666	97.36584762738443	96.85851398951755	100.57844374599924	92.76249402639468	100.80654342948843	100.36332358210188	105.00571696832917	96.76270596070977	89.71161090058024	83.4519005927859	97.97562031872108	91.19694993220027	92.45866506069903	94.1133171818242	86.13859198702691	85.61733284180168
-400	90.44824971381105	90.85183425294412	86.39987528784539	87.95336893268951	90.42278532634467	87.00549659296831	78.13295490399382	82.49861838984079	82.22074577405895	84.39265403595272	85.74812556494237	80.1679096051732	88.27453092805139	92.52289963262083	76.40524436380424	87.89484472156889	89.8053129788813	92.74726673068379	96.10147699914803	95.27362471443082	102.39538950061926	95.90484697111332	98.70370028635482	97.3518369069531	93.64127166982662	99.8616295953615	95.56773247453872	96.15841383429921	93.34602939142371	94.27249785840792	93.96234208518027	97.4250486933013	92.63886600279841	92.37613798476288	92.61430296002428	94.2291038367149	85.2673230003835	94.31093507857555	93.63647276994203	98.02535274916472	90.11158976447327	83.42079326802781	76.79129620169523	93.53616357861439	85.2691086845754	86.26248631330644	88.48151255886198	82.58095104739367	81.20708938998291
-390	94.4969232542591	95.21674731031062	89.17586307364988	90.51670642071318	92.16795629485975	90.59346301441992	80.88949673075933	85.62570281802199	85.61766630487081	87.90487047363297	88.49998696527925	85.10214693537151	91.57203232023298	97.5338141535722	78.70116222252055	91.50899692696294	94.10531197557404	96.65445972753865	98.88757071539713	99.553247522667	105.30161136647357	98.63861851785352	100.23369543283377	98.20721535757949	94.43243717949848	100.44540521070427	96.45285600398537	97.62898201733663	93.34353786517266	94.32940445629724	93.69530821163276	97.5547349882629	92.20721746706492	91.71472930898094	92.08677802043842	95.92502503739462	87.2091512512603	95.1691827782879	95.10122827129692	100.99079478532302	92.77842930963104	84.80898477278208	78.5030592119505	95.03936556121059	86.08546404964828	86.92087638143175	89.45526452067378	81.2764788209826	81.70365094986906
-380	89.10500201164514	89.36348069402575	87.03708954879258	86.75613629041158	90.5329192672298	89.1427113308908	77.32270520957198	84.23435285277816	82.21872910926662	85.44239072202221	85.86293427349	83.11985637771097	89.87086443192267	97.97689465262137	76.37574296741377	89.07296520678769	95.54474007837874	96.91097844277158	100.09703047888507	99.33074342542777	106.86337847441428	99.40687033269063	102.01991845694386	100.9900227881099	96.01690027613495	103.36317211657457	98.17399774113055	97.88647811885988	95.78591755149118	97.15085529421373	94.97461181087947	99.90539914171153	95.24706688316094	95.09134845729507	94.2751913416886	95.90298360089417	85.66444655933246	94.44494853975438	94.57865355054716	100.64258939614118	92.39143847739349	83.6838450555071	78.02259750026792	95.57589686777266	86.26051670229528	86.05164168364509	90.73475839127636	82.58554199895468	82.60173088760854
-370	85.32268117331046	86.83382218530902	83.09405570886673	85.93620127313356	86.43872933621509	85.01061484486588	77.40534970794418	81.0556742466841	81.72696035427677	83.7329679532722	84.96453324648806	83.14809087326142	90.87071366553697	94.13661904517936	79.4783871559104	94.89496339100911	96.15729694798819	100.10639626002693	101.79816728510238	103.08057249225052	109.14721603290947	104.90220061427384	106.06744678587211	106.53970632376769	101.42445444032526	107.54400163694598	105.35034615936196	106.17241483336049	102.10574970173589	101.3862235030217	101.41180880298577	105.82926669277992	100.57313254000988	101.14316252700155	99.81367831506964	104.59809786372347	93.34377499161278	101.13877493712657	104.5645377202139	106.03743759511423	97.14723412928055	89.4236440945795	83.66234678070734	100.34292594829792	89.95078032857755	90.36113430682249	94.28263114801831	85.97790640962482	85.19816933576637
-360	84.81473490384612	86.65126204740689	81.07902180026525	83.68299845314982	84.10388561636496	82.89173633492327	78.59027046849828	77.4144742295089	82.61315630028575	81.16490780423148	84.13046185140946	81.18879341900767	87.91705364240578	88.41197410756446	82.25983505008823	96.03783319002396	91.08517616657528	95.9923400307948	98.88761743465928	98.46941202429333	103.01651204224214	102.38335747421077	103.74388249324453	104.04305753605884	99.83534797025209	104.96457545887664	104.27145910553253	106.62839500585062	101.47555133858486	101.78170098561147	102.4613824621388	105.75709244119929	101.38363963533445	101.55118685999258	102.23225215844272	105.78680371225417	97.80489983822108	102.98981273026214	105.46240504899869	107.38166431647856	100.01335739718796	96.1591142863105	90.4169366759539	102.69499471654207	94.13536520997879	96.21125914293847	97.96526125452885	91.62649530416019	90.13161086232357
-350	89.03873087802057	89.79773315545155	86.25082814742478	85.91112388827266	90.89046675056028	89.99635484757961	78.22430676333818	83.4771952318379	84.8987452525435	85.70314906808422	86.27371059802257	84.94031944275288	90.97029313918044	98.76686365547698	78.98019818844361	93.43874211851008	97.12330185994473	98.63193955736705	102.62852849583162	101.23631956934308	108.94865548375235	102.79849510582612	104.86015382940175	104.17454168968314	99.18572246714805	106.25083638807648	102.20207766218174	102.32912858948336	98.96428621548806	100.37964856399493	98.56627980414102	103.66930924277479	99.70270780270842	100.02143334841662	98.95267294499543	100.47635378966416	91.87295448811074	100.31311807972544	99.10859770174572	106.23444383899876	97.4765140441063	89.41829523188824	83.15193948448645	99.42108591200568	90.58557010123546	90.80483925995735	94.2389798057446	86.18553295163247	84.72840606135746
-340	93.16946660380151	93.30654631191251	89.22959493734305	90.56023291109803	93.08145599737026	91.39389208658281	79.90898230856794	86.51362695599498	86.44192457156326	88.42497768564805	90.1067682254712	85.49447423469822	94.10658100892367	101.69864595261113	80.96964446774358	92.62656903903812	96.18641142073662	100.95618087165815	102.46622996580162	103.39574044285682	109.41601996517124	102.82590175229402	104.07722023890221	105.09475129217473	99.04124973315214	107.09790746877479	101.83923967178134	101.7383571711903	99.6537603539922	102.44386621710126	99.1764557371249	103.15711358844612	98.40817864903302	98.4520898394829	98.2362540861881	99.86345017144018	89.10603993628678	97.03545923380092	95.84969482485262	102.01289587591212	92.889607800971	87.86533471743233	80.25473002748124	96.19516998150965	86.83745885748002	86.58863089894709	91.22362238373066	81.76016871212758	82.73956428239441
-330	85.31002475965659	85.96960442574135	80.99585972689584	82.8118417877677	86.3490015033269	84.22251145692724	74.16711568151287	78.20339972722527	78.65539151941827	81.23122383779824	81.76351468754633	79.75362347754412	87.88780732907341	92.16809727239182	75.97322367702495	91.39751500685705	92.36924649755761	96.95298022108545	99.76560208851645	100.58456813656167	106.64879986299508	101.8037486250652	102.88640032166474	104.074341452065	98.91834098798356	105.99231072809339	103.8081726105799	103.53125262557155	99.31888495053845	101.33350683530325	101.2468460522479	104.5050620365671	101.00608145754597	101.28710437477328	101.7267153967464	104.90568272507811	93.48893367963218	102.92435576712789	104.32818972227645	109.18278402121975	100.93064663218611	91.6181158792715	87.32339010289199	105.05356978738253	94.02719312516213	93.79517947438589	98.02085619812253	91.54547645085748	90.81566461597772
-320	86.30981799832038	85.16492977709916	81.83728181767557	83.41813974061048	85.92197863352855	84.525571327117	72.93702536038577	79.22269290720254	78.66042449411808	82.5957131520616	83.02767107838102	79.53514439131624	87.42056228961908	95.05798552566557	75.64066885851341	87.51974788308422	91.10030182453403	96.83760381860775	96.24753022096893	99.37473136636048	105.49833888291566	98.83050279970699	98.18438002304357	101.53777032272	94.94621018755845	102.1903489920474	98.93233216773518	99.08498241354684	95.85289451036608	98.42446669252482	96.70084237386517	98.99028514524561	94.63517416502202	95.73136367396826	95.58329989033861	97.78849780879389	86.00281526687627	94.22269506732124	95.61491863004709	99.56251255607991	92.23594008616575	85.69387985957832	79.89546568156861	96.54670042715935	86.8813096688848	84.62875825385863	90.40248582119709	82.12257283424464	83.91527273528084
-310	90.71880210630151	91.68127233287018	87.66594792727129	88.6705753864912	89.76014887203598	89.44992465711954	81.74178492664458	84.6631209358599	84.72715859251402	87.93960220449522	88.74638561531977	85.09797939320032	92.98057713245147	96.68480623794515	83.37149261494054	96.31582721856273	95.16920291642741	100.54649559821611	101.7922631244066	104.06105426081561	106.19717305763336	102.58014185213054	103.31823851473092	105.37995783069138	100.37279813165478	106.53711279615675	103.44072720189173	105.61707862996622	100.81762022542821	102.22235001087745	102.6055417310436	103.5750470498891	100.10391230759345	99.58956293138615	100.10080033812557	103.82702516671334	93.44153727696474	101.97050657859484	102.87895225276614	106.22871209821153	98.40927851257368	94.17136747824985	87.5653841368308	104.15218060196884	93.46773975297005	93.93254832898477	98.93329777971539	90.47613960825151	91.75801905786233
-300	85.4153262900682	85.05431285665134	82.57908902235762	83.0136216549708	86.36140901040089	84.86774625136881	70.57291700240212	79.59321432528286	77.55897803858711	82.31524443962027	81.1660679149349	78.34771277567094	85.80071458542348	94.84745337651061	71.61855881094615	84.69309723569178	91.00802161647881	96.44344424134476	94.60936325578146	98.23340378945129	106.0345793110136	97.08507248457184	97.39374904307958	100.23675618181373	92.71170286703651	101.00810014923235	97.84289262236898	95.06810680518959	93.9000591421989	94.86794996508578	92.02949654751735	96.01609402958039	90.86305076485763	93.27813034988863	89.8741763983201	91.46802571824341	77.80776957444027	86.62021809326407	89.65519858385282	92.887277904673	82.87211516348404	74.38796296570973	67.86875509664915	85.75262181711776	74.83480563133979	73.46677358892207	79.19371121246712	71.25654832016028	71.51330258950868
-290	82.31735720281554	83.75790637122849	80.22031622132302	79.85129219412654	83.13145453320277	81.59801049641835	74.26740108242534	75.50011533982808	78.78366359325162	79.72297607837798	79.292386483805	79.00829609779842	83.42108518124893	87.14865898213156	77.26790776987417	90.9247962740643	89.04600474129484	93.77667774413052	95.40038898561022	96.84123328747867	102.09798348916128	98.55460551661045	99.92079536107073	101.77917793540526	96.43101953351014	101.68957392012582	102.04091918257079	102.05551881883297	98.81508989272893	99.8522187787463	99.63274346385036	101.58352604910861	98.98804906445143	100.1515225204337	98.77183349866526	99.30255831657385	92.4916269008624	97.3723013109419	100.73832134587424	102.15734094307933	95.3203322605629	90.24231626164284	83.41304506126342	96.33962608605911	88.12322529297924	89.62136109112303	91.84357110834223	85.27246348527147	83.403826545067
-280	91.2092254145057	90.58876890961113	87.39194474765954	90.66094892733695	91.19636393827128	88.58584462783676	77.27061695030243	85.66634337578694	82.21948242592048	87.24318709015806	87.76216470699593	82.09666654208357	92.67070697306228	100.52380839655915	78.44317966495778	88.65078928528075	93.66902720549936	100.48696534700477	99.57338084372836	103.9003644860027	107.90921008406096	100.9297393535993	101.1173150405335	105.16227934590465	98.10223309331194	106.38630138147705	101.80101318822457	100.16088027738019	99.18814139651435	102.37255912430702	99.0204137833642	101.1670063885422	96.21052701074765	96.84968424497539	95.3084718624598	99.00772280769125	85.1662191754939	94.19314899437818	94.50016642973095	98.31002411702309	88.29214009326027	84.50770367386554	76.62642356410952	93.41872659330062	83.09124074206925	82.06060061777167	88.59843200555575	77.72717931456746	81.01196640785663
-270	95.13487995504681	95.77054540842555	92.46022912514987	94.6469567711537	95.9973295126007	93.66402328750299	83.38651312820633	89.27275597251233	86.54381337232057	91.58681291416482	92.18041021067403	86.90079049101661	96.25808101730644	100.59334321291603	84.38787831729285	95.68053526296298	97.02400767398603	104.00862672057276	104.39544828324037	107.17627303506671	108.37154490556235	102.91231506074223	104.35304212700788	107.00227693547856	101.99884594777606	109.05232984065647	105.12161786118469	103.922346654729	101.77415129853925	102.7271579882481	102.08591517267557	103.20069828866824	99.02051618492747	99.0672062276354	97.16604043640918	101.93907600851121	87.7869023742573	99.80036274142428	99.67005844326255	102.50402767241577	90.98051220651618	87.65697020860284	80.49640245185297	97.52926411203507	87.44963771734932	88.12755692256582	92.81402097763245	84.87186337693174	86.4353391827483
-260	88.65496427025934	89.54627711918353	84.91400792041809	87.65085442574211	89.88436327261674	86.52054433548892	74.9445633902862	81.60149974564894	80.40557520883596	82.71796001961518	83.90565505433825	77.39291297005231	86.74016303509889	94.37370167115728	72.40574715948902	82.75199350434984	84.52883387320301	91.8449625439994	91.67610540316564	93.56368701085793	99.59385188617127	92.38939546247703	93.23601263918319	96.21181104155626	89.41727900873448	97.9848528988824	94.19866752515337	91.65973147099507	90.11167306742918	96.40884064102521	92.98527282310681	93.26411000861533	90.29897153065198	92.07973595342172	91.51563034406271	91.79978955164404	81.2213464226491	90.62159832350187	88.29722802412435	92.97862026707486	85.6150256573854	79.77328198977224	73.13100054671581	87.77012668056167	78.45500444435845	78.87521665962495	82.46527311727482	75.12546478938887	75.91612984231203
-250	87.13665027387411	88.43288309613563	84.59454284478093	84.90626255555671	90.33067122164077	88.48025136468668	78.40362056921383	82.33510443321248	82.8416443889765	84.3642534776353	85.06351545308871	83.02300894816388	91.04443936980125	97.90969955479775	81.12610589678137	94.31259126838974	95.24153744414333	100.87072925762527	103.20442307613233	104.39684866082962	108.03711916590237	104.60711513657412	105.65721637798823	107.74175247453933	102.61224279686677	109.09272876644934	106.94990115940591	105.44043772553846	102.58285288445836	106.595631742417	103.77269055157754	106.26432075579619	104.86523522700938	105.38907493012117	104.7203653423855	106.35888670238717	95.82495677769715	105.60704878504815	103.60625549399737	109.57746501254695	100.6518913454468	93.57251508015315	89.36605250223462	103.85104101812962	93.87360875713067	94.54281000674798	98.24946912381164	90.13551175225194	90.16938108891428
-240	90.01633539021046	90.5280652182049	88.00938721260468	88.371343254385	92.37679207937384	89.88177484760023	77.76594818391861	84.08276577334965	81.8700832127794	86.28338392644993	85.45909667047931	81.85014663280171	88.88192048947175	96.07712314332845	78.87542868527775	88.524422086483	91.18710919806968	98.05301344500755	97.85758154226582	100.50645254398096	103.72299236120561	97.33364160828116	98.2826766625374	101.97952945276712	96.45523402644167	103.53883849336813	101.04509530851084	97.66588040165037	97.38768284974925	99.51134033932355	97.55084981735851	98.16703549042538	95.38011746718796	97.38797049490535	94.1861565174373	94.92055604200642	83.24181461271394	94.16253454556605	93.27576451450993	96.3387569463285	86.26683207720434	82.0017108714289	75.55221405161973	89.97653101062102	81.65466994399793	81.46889695638497	85.33120978230191	78.72895535545106	79.07243465652682
-230	87.80267980279241	87.30779369959654	84.32467736441272	85.15868675020756	90.00893349246982	86.96216951431127	73.01693389704474	81.40189904054519	77.91364244930975	82.47901699867658	82.18259547988092	76.86877450796351	85.7366904027529	97.00266260893636	72.10809622322793	81.72460209096612	86.85751301114044	94.76047987121427	92.40122754960791	96.35717767890671	100.08440268704068	92.91211581437939	92.78760243472516	97.20016232368197	90.47029502050627	98.83392275668244	94.77351405291566	91.5616910164492	91.30180706373633	96.24638162930177	92.07850286751935	92.6106957152908	90.76482465709135	92.70299206485332	90.82245598852053	91.86476176186886	79.6998913163885	90.81212687851243	88.44170612144273	94.69542260600564	85.469140948323	79.07187995336082	74.31520013021571	89.85450901534783	80.25919032072993	78.97903159518711	83.41097926618485	76.0213105442273	78.64074322033566
-220	87.94942488372627	87.94792201057396	85.96280554732631	87.31388959767085	91.86230251935707	87.64541067971908	73.42603505742669	83.46419735274274	76.8039279405178	83.33341079833218	83.59652803322923	77.68245878939878	87.46640772938991	96.89311851041863	73.49024102581154	81.22973738956844	89.48070187060208	96.89810874032611	96.03690290611253	99.05778052864844	103.72654685751374	95.88112247897537	97.03894588219045	100.14196312527697	95.26374610109029	102.73925429764097	98.23561423498172	92.5449786674324	94.66845656928933	97.83629646701158	93.51758821216924	95.63504716979239	93.16318649372919	95.76908546985166	92.91506526294258	93.31495035967377	77.73751820436705	90.69472479297703	89.11490908045769	93.19892833302723	82.75124270158041	74.66540929606386	70.98373568265089	86.40979817436842	77.0064247890591	75.64124581700703	80.11299381046895	74.37525743523777	75.63293489741818
-210	79.73482017830497	79.10613814206529	75.70053319685898	75.08864145945601	81.14427065065459	78.24198120365187	65.55945868666825	73.02567625162597	70.25534742878591	74.19002488077315	74.10063342731284	72.52418068051935	79.20668433854807	90.1189594439515	68.38457668548031	80.0756167844949	85.55380310626374	93.25718456258792	91.42556027214574	96.88290849122525	102.42231402456281	95.11838805503814	94.39908124843929	98.47199298964536	92.26369198302419	98.8519393536666	97.43395893081797	93.96447441854119	93.42292350795616	97.80480202284615	92.71974699324835	96.13538982089054	94.778297049759	96.31899987356245	95.68086108927335	96.76076825292218	84.21436038613406	91.84667168038342	94.33469541407625	99.0219262989632	91.09458516753861	80.470673833711	78.60703377392566	92.78202961689654	82.88174602008068	81.77277331717714	85.34255596581515	79.19177384460225	80.91947309783572
-200	74.3154363163083	75.13964798040756	67.84469886837728	69.23380374023102	74.56039597685516	69.9444523912778	65.49836894806928	64.70089191315952	64.81940988037346	65.50117741695733	65.24189755789016	62.834282368171095	68.38840894589941	75.48591601420812	65.59809805766736	74.56751345743031	71.42554959827679	78.79712341036367	79.76235477844487	83.12173404154807	85.52153988233466	84.00083900082004	83.13069609694196	87.74599847236689	83.7231889101924	87.35769632031932	89.86491039086724	87.80077895808519	84.72246681352708	90.55391552374394	90.5432120212104	88.46171493766357	89.00096440048226	90.07417351768106	91.42045452519629	93.25962887388081	87.1668783645408	94.07922960558918	93.44160333774208	97.80703833096632	93.31271851356664	86.5417425347302	86.19855692598591	94.93614683248443	88.36745058910053	89.31936554738316	89.19249798568863	86.27953744838612	87.67992357800424
-190	81.13578042009388	81.73365474394673	77.81643665859451	80.13956905801412	83.74078109650912	78.96433291390736	70.37388205856021	75.19310700752857	72.02290174224882	75.80713842161025	77.29905563968728	71.61451643206539	81.30803273324568	88.860497835873	74.29217167856025	80.48832132582463	81.95914844377687	92.63945017894609	91.90629767948124	96.23646350388806	97.7162593380025	94.85882044484237	94.2014254081396	101.00982339885337	95.28241940673597	101.13773086290965	100.16714345564276	96.18834011123425	96.76828533348669	102.45108874036966	99.53442698273308	97.95693397070794	96.14622341866587	98.67715740394597	97.90831681527703	99.1695158421289	85.28571682304108	95.47479223600244	94.17609423950317	97.0461258322759	88.36964308142855	85.00009937219082	82.47993962064379	92.89340762299423	84.8303408054879	84.07310118433767	88.10288757539722	81.98443237506416	85.7061393157046
-180	81.22160116656393	81.59732351828107	78.5950928826481	78.35671506548138	82.7619091154713	79.62028773318157	71.39657702028053	75.2652711744995	71.32082266543907	74.4876177775468	76.40112429312921	70.24335668168908	77.71786811365278	87.33685974875061	72.64359693936035	79.14004901922081	80.61337911444325	89.66013126950999	89.61616044374739	92.7002984519458	95.26711932536	90.68747787286183	91.02153780615424	96.33516153698676	92.06731933015216	97.95011517025867	95.76697240189095	92.41255919483602	92.93325342655913	97.2279325486426	93.25293464142275	94.5105793604684	93.10605392249832	95.12340344441492	94.48998051287913	94.63502651896428	81.50996259670629	91.51577504739998	90.18507121126005	93.78415185632186	85.3810425941322	80.55145166611764	79.90713788155868	89.98817946449229	82.0741128412315	81.81842311238108	84.8801231649507	81.56799477423846	83.63660939644237
-170	78.23518949269057	79.0194353511298	76.68102872427282	76.3619472324747	79.97661437101758	76.65711141264354	69.75233529219436	73.10222089732682	68.10072197115561	72.93747275113077	73.8698660500461	70.36774392415833	76.53964855919703	84.21911760224498	73.06911339690564	80.09146192296461	82.18790958956576	90.16934566445312	91.69764499204433	95.31016779588839	97.12010640118221	92.98211634846781	93.50626197624949	98.35863133971903	95.30112438269806	99.46786636272809	98.96739480825539	95.10986378000365	95.92271575422623	98.39576750930009	96.94508141022347	97.09377849717833	95.28236369894191	97.29595068827382	95.89425132735029	97.3769780538378	84.48509470011673	94.14331618922155	95.31464766894292	96.7594449833822	88.53380439734347	82.27127963417716	81.85307665566161	91.52333280524562	84.8233494134009	84.43831349676374	87.15287610817019	83.68647354102536	85.71272252972622
-160	76.83166845420712	77.19572216823235	73.89069918196574	74.9805725480978	77.50000218323913	74.1949268431089	68.14264717484487	70.77947291504267	66.05531707555976	70.49385204566326	72.24948033509088	67.09492614127689	75.1796040790442	83.60429444370983	71.66198440268049	78.98847280618148	79.93785960216725	89.05576030139437	90.36462138053379	94.64797750155029	96.57197363023243	92.98081053901427	92.4135220060546	98.91553229897012	95.21388582229402	99.90580653774566	99.10726923309139	96.03221374540496	96.1041589145516	99.40218157631602	97.8368081278702	97.89512938514932	94.88833320222079	96.52118799049411	96.06081821573025	98.72148730476742	85.15608048679574	95.23098849945383	94.94938928930283	97.6308619554307	88.42398026246892	83.35804196418023	83.17907915639593	92.57447509607843	85.71677704392665	84.94043542267033	88.01860935473016	83.4097291396114	87.17617901295007
-150	73.49204209255463	73.68352499175852	70.72712234473539	71.54845556761018	73.41003763915664	70.6234426502309	70.17572688450217	66.8478391264653	65.29238335022474	67.38221710337477	70.03740965116069	65.78595676618936	71.35971086718493	75.6881321385888	75.97342186814812	80.87663637801782	75.89490882274846	83.9985824923507	89.17006717363297	90.49323606058942	90.35168974210622	90.69034701543356	91.7374362158713	97.33485837798465	95.73459939862057	98.61892273992108	99.48294928888157	98.17030740281821	97.04679273502884	100.40898585890562	101.26795723821583	99.69662305948532	98.17391304695037	98.24298122895176	99.34710853363949	102.44820841784046	92.80320508472653	100.79364154306957	99.41469189767865	101.67504017175138	94.270836836583	93.07285595788478	94.91723255799353	98.03481179684475	95.84559672634904	96.00617225811561	97.36301496806811	95.34666013566508	97.82594791879194
-140	77.78146180116427	79.11975261192829	75.97836649422533	75.58752388956017	77.97234874368861	75.2339581326845	74.63294416590037	71.77543553942662	70.86018020913255	70.9032982999822	73.51096388266723	67.95499891861964	73.30785137637639	80.22156088936809	76.97566189366593	80.64650390058593	75.7701418213721	83.49829507448995	87.13377952206814	88.44026958955465	87.36255260835351	87.58542236192366	87.80672857733856	93.9109289006234	92.1205374820634	95.12057498998803	94.7702280617618	93.81711302033926	93.66336909882304	97.5298314846266	97.51339419795039	95.05675553328707	93.57282638081	95.06100201139454	95.85943772309935	96.29327868903731	88.81222898695468	96.79793711420915	93.13065886964445	96.35473126357557	90.39140977118657	91.10661391819754	90.88612181735635	94.731061069059	91.59819894564757	92.4593101948078	93.2120705074394	91.01236639125904	94.57195602830903
-130	78.01579356832836	79.25815630165788	76.92861948551719	76.5091162980917	77.94542824843919	75.87024985739936	75.4706914567798	72.07665808904963	70.619766909319	71.40886307386894	74.6687890427804	69.1444605841024	73.04645671866973	78.97194644894346	78.65165471028938	81.81447204657341	76.4427098170414	84.30925989847326	88.5428733003151	89.58642763335921	87.23301602851629	87.68287149827314	88.26570407536478	95.47579817454627	94.04570318442521	96.6272817472399	96.05905330502196	96.38371211763211	96.04067296590082	98.69170512792803	99.87510548120851	97.1367662450872	95.70183705759588	96.4083086276343	97.27360331503824	99.14102463330038	90.20600545211714	98.54811218380826	96.09093030800587	97.89439812855849	91.03462977282824	94.34475903512755	93.50498006486679	97.55504851458255	94.59673208125007	95.09754286557792	96.72249822282356	95.00097011545543	98.19967428656355
-120	79.47629766418537	79.85086387224297	77.60322373097173	77.15928511246308	78.07328509156096	75.735197925699	76.81867645404584	73.50306647962422	72.37349766646194	71.78837070691432	75.00071279719117	68.06307581740182	72.58548516860219	79.99121990830929	78.61743020937453	80.0729772330982	74.55002356075414	81.1615094683272	86.29817752484477	87.05581271119011	84.78071293265886	84.76497654928978	86.05816745462108	92.7253160565398	91.32354402187872	94.40017189386235	92.56303627899062	93.09503069112576	93.64274512892483	96.9087014208104	97.03890735487973	94.76378646468227	93.16092149817963	93.34462454312539	94.66026093138416	95.7239355555875	89.19365953680843	95.87967862415164	91.52297786464672	94.98038697860406	88.86537910574435	94.14197854898052	92.34878768861971	94.7153794818457	93.14176359413288	93.99734335328735	95.18287359626873	93.0375005455585	96.67038468737607
-110	80.31016290450819	81.96300679208763	79.96442057880016	79.1795305752324	79.50621195402223	78.31938449825815	79.72321766181761	75.29643084537369	75.23365708959994	73.99065006951393	78.7183050907426	72.57785782660125	76.26045335900908	81.7016082526743	82.64791847838062	85.63316148330951	79.42293227163549	86.0561184123993	91.50571681126954	91.71848446778624	89.53218823478605	90.23088939890589	91.38321099337487	97.53347504666033	96.74412552675372	98.83237007611721	97.3051919480262	98.90296906163003	98.53753815982022	100.9926175965986	101.15438124352487	99.9309982726514	97.87860420311092	97.56692752434932	99.22872852923548	100.76033751082154	93.31940523946	100.13897292164181	96.87459289640753	98.95141192374278	92.18738445910112	96.71696393651206	95.10967501697448	97.78529704749982	95.43897046379236	97.05449853601357	97.77129698874275	95.42757173902947	98.24574282027652
-100	80.6531488206041	82.36681098307618	79.56382942160016	79.47881505406858	79.17796004814456	77.76524517402127	81.79650537582972	74.80279313779403	75.54445262522995	73.48392372666865	78.63353475187023	71.54716441477667	74.49382526947188	77.7329240784754	84.51412040551287	84.49684319796111	75.65449552362641	82.33851782975346	87.9394407778107	87.63831998705152	83.0987401380854	86.00644660780648	86.62215530973323	93.94973915321744	93.78248433041516	94.71123748763716	94.10217053511163	96.62795901384393	95.42956814775378	98.4943160873265	100.33555466337157	96.6124836789167	95.0659696495616	94.16414519282375	96.98376164794833	98.98107832820145	92.98968980249023	100.06812842917935	95.64050258940084	97.09944994255795	91.65343732303317	99.56231015437875	98.17061423782374	99.1317647004963	98.04613367981474	99.99705205091321	99.85871725877769	99.35151568869422	103.00522109580531
-90	84.81178142760395	86.20907786893278	84.82341585741084	83.73550325420632	82.7017659992306	82.3870457066822	85.20446612124279	80.40703419894191	79.76999202797451	78.98655110843401	83.0228916674564	76.18815441854419	79.35592862448378	84.01783696430613	86.66132527824928	87.66465078192977	80.45748946123716	86.01706088494896	91.57542932490053	91.32713494401392	87.33349840107445	88.51084816117003	90.12575755214984	96.05114600125937	95.91270027595331	97.7022826027005	95.25793544138669	97.78133645682355	97.395658033413	99.2350262199174	100.14796236366847	98.0419266126836	95.96922792305507	95.1825616121312	97.11799681242532	98.66711038685106	92.36507212721666	98.8718196781274	94.4432988962404	96.57336767257014	90.61751939264362	97.95849556549032	96.14798009892402	97.5163927073405	96.16961520943151	97.9060024219852	99.21369914879327	97.14709963882713	100.94801095134595
-80	79.0466091922187	80.9441199471459	79.94342972943157	78.35945048021897	78.10887297279363	77.89843021972581	81.7299533694801	75.7483026075238	76.5281210500588	74.49800008779825	79.43402685677623	74.55089861273669	76.27394819440931	80.36715063254763	84.92064946677557	87.35057622281938	80.01850440474679	85.19285703955691	91.6391081774125	91.07161977874917	88.57465990304041	90.12084921226635	91.82430491494894	97.23171206877568	97.10975513810004	97.97268969241938	96.7404310661966	100.05584254237992	98.70331729016799	100.98563422570854	101.70372339985686	100.36688163854664	98.9562894824546	97.83479790147575	100.22416586413459	101.77337467551736	96.17049084115145	101.33630056511583	98.51045414115026	99.67936541265286	94.63674071485497	100.09980748830193	99.00886378801397	100.06538784303532	98.85372161382548	100.8192529827265	101.52147066374508	99.73644764813508	101.84938237553027
-70	82.38542970168834	84.00399814875588	82.30053052204795	82.02709376771885	81.32201908341278	80.36987301280361	84.64822210476382	78.28243108260482	78.97232808958753	77.37188504781948	82.04784465932012	75.88867061493151	78.9393706822393	80.89816898745843	89.14291470214307	88.6501400311071	80.40173846264743	86.21932634148114	92.7615459648747	92.17042343844918	86.67819756518	90.35678460620976	91.88147762959207	98.77654811601971	98.67795904127674	99.36419303614952	98.30789208929639	101.18956639705563	100.39938433929579	102.73008357005031	104.58575995534838	101.39631015653283	99.78537918298105	98.30264403497306	100.77579410613077	103.09449572211611	96.39794703469191	103.10347809478208	98.71431089523988	99.99429692881932	93.71699980476221	103.77053547005983	101.3701904001869	101.87487704270258	101.19112720133587	103.18624631847203	104.50955319061504	102.70787004206564	106.07904784094684
-60	80.99941052628076	83.3141779473439	81.84499091388766	80.56237601132906	80.684638860613	80.33649246420119	84.69709031402057	77.43702851301951	79.71307151253168	76.27999763367195	81.80694123531312	76.09273065241378	77.6791245840608	79.9440545450483	88.7084295826526	88.14870857579105	79.77050920125576	84.5900840176839	91.39118424797324	89.68305097133594	85.33194074551541	89.30797846417711	90.60975819804202	97.00878094872573	97.2749616854841	97.22000126531032	96.2631247791248	99.82814961083622	98.71648980427203	101.49524849749686	102.80045157755715	100.07636501145363	98.87312428218154	97.59101966216907	100.57504773055871	101.4405937542722	96.59838622407823	102.35432815644327	97.44908887686908	99.04152842233765	94.02552792568169	103.61953117467728	101.3624212503195	100.90614059884433	100.58154481181533	103.18739548106218	103.25617718181694	102.30256414355593	104.80126142783456
-50	82.43776703121308	84.42274579349773	82.37392302820015	81.65258669101	81.47538684655515	80.7381130971648	83.74423521290836	77.84355282113953	80.15534193767917	76.38028296297956	81.73492512895695	75.36167173606306	77.41731948160158	81.04615233879436	87.25028048512495	86.45439818012481	79.01805597043864	84.2085866144122	90.29454277627717	89.33000839071114	85.50668804905544	88.32423851929171	89.30816832605596	96.4938930284873	95.72004744702693	96.628951273869	95.30302906843289	98.16866473248422	97.9360870594903	100.94827921362929	101.2668730743095	99.30136875034238	97.23246074331786	96.27945863582323	98.81115989175179	99.54092843612645	93.91030679722444	99.37624653654213	94.72622596740734	96.67375820732225	90.75085395328189	101.08272045652569	97.38228209939375	97.67481239629018	96.69727986358882	99.13390499709631	99.7155702469276	97.84833290941083	100.52939014289072
-40	81.39247246952938	83.74324006291712	82.71360199730567	81.10381638437715	80.82696750790006	81.11354364880545	84.2331470618193	78.53722765203503	80.78338153064493	78.07805849064017	82.95458322305525	78.36411983828906	80.18569624916955	83.15948313178993	89.47044684658594	90.64983843565773	83.79926950240372	88.54025079240563	94.80619205235458	94.22073184478164	90.53572751006847	93.60092065344553	94.89040768416656	101.07595016631366	100.4228497181151	100.74222660700991	99.7233496936641	103.03990085779141	102.04574476749507	104.03902730803993	104.68995164334167	103.21582066339397	100.86076908866488	99.88849454326214	101.89423558589888	103.32138278250717	96.95104078263783	102.13893598171656	98.98325695884849	100.24885844026743	93.99471158542124	102.45276354349966	99.33181605192586	100.06473435092772	98.58197504863226	101.0626322195829	102.37453639069862	99.32067698041402	102.00768373890064
-30	80.4870589604218	82.6866341198419	82.11776607552936	80.4322666542792	80.82474373292806	81.4066575167534	83.68742910780222	78.25858214033461	80.34495542928732	77.61316494297452	82.88786912764894	78.19822568422377	79.95084523936748	83.10635320254086	89.71154674147482	90.23949336064777	84.01537964180427	88.2888373930004	95.62889772961778	93.86903861660001	90.37739973627885	93.78450193172436	95.57615938292419	101.798239674057	101.0354004307086	101.61938441869182	100.08954726563297	103.52312848240601	102.5004911401761	104.79876376937982	105.52589279889838	104.12398735265809	101.88244337309622	100.47935298023765	102.49298151606877	104.08347618778413	97.05394301388793	103.14089124688314	98.89625045973557	101.0386419357299	94.07580647373607	103.45450432802951	100.47117957143809	100.9192149093541	99.97221871880346	102.12125640496382	104.16641918764765	101.03566198175929	103.29490330925486
-20	79.52572373161921	81.84623767575363	82.00251159582402	79.75374464309031	79.7537077850399	80.90820382391453	84.34925373217317	78.56359386254357	80.42434498403706	78.19921710842998	82.70890637297677	79.33796550769573	80.67310583007648	82.42005951426869	90.55905606063293	92.79671101426294	86.05203658599265	89.14933760679935	97.2917965882294	95.62445565845383	92.19112065959733	95.59940364686544	98.2703844419843	102.93732158452899	103.41473284982665	103.13725840745431	101.78308450176553	106.04651428713451	104.40190045306953	104.55739107737739	106.28622625068337	105.93988550194723	104.3058603484983	102.53532137131438	103.93889496495132	106.75987022161077	100.16021272283922	105.56234385044054	102.77613709058163	103.8145006060753	96.89862847283297	104.9376954144064	102.43530936362629	103.06137610223652	102.20260922781577	104.87773360578355	106.64232135656138	103.73752119702748	104.49201883602775
-10	84.06757128035295	86.61645586534992	86.0344689318512	83.40513591433495	85.09649684323382	85.6428893343281	87.36017965403333	81.28835467514473	84.67999469333795	80.32992302554356	85.19087477321307	80.60636228181666	81.01563740547464	84.17297994347564	91.71281743138648	91.69443654531318	84.4995990167909	87.25185668694847	95.51029855195766	92.02457429287296	87.84054175229508	91.53985746887078	94.0541043616307	99.2522534469044	99.62342646585648	99.88131185941586	98.15331746760641	101.34744104875259	101.00821415271425	102.49499553001395	103.64470455681399	102.28378435622423	100.9461753854149	99.9382239781249	101.43523087830361	101.60129793710864	96.84731467442711	103.19342061758944	97.38582625501353	100.21304570769068	93.69863498114769	104.56872062958028	100.51464588407296	100.34424805030888	100.1432023046141	103.24815540789672	103.82855499851821	102.17129814839818	102.90963241820093
0	80.71061797757098	83.16938489729347	84.9058413309921	81.63494674414808	82.84533488748069	85.28479555016405	87.3361906819967	81.33699624156269	82.84407373124225	81.28747358675712	85.82895004322066	84.01485514267185	84.14269082212492	84.41592615569483	94.53243813756598	98.81221045820821	91.73849508540923	93.05724105333789	103.90348286151404	99.84660056507137	95.50763173827	99.29731375228297	103.43311723669704	106.91658646030277	108.57568018864521	107.98453118665812	106.26417770585098	111.15932136051812	108.79022862166572	106.49932843489186	110.66397971503513	110.47259884283297	108.99866175480615	106.07300223596776	106.64189241062795	111.21141143625334	103.75603247347289	111.81963905497415	108.72630510426539	110.09683990188043	101.06524079480616	109.63929497181238	107.00588091196171	108.71522938433567	108.45917951398887	111.50722815403087	113.63874784877542	111.3156877779688	110.44341767573086
10	80.55874850836261	83.70762900735787	84.71792770729165	82.11029257976404	82.37858782203851	83.90282005081373	87.43739690698447	80.76052111605316	82.75664037726517	80.59124974124735	85.56585143588781	83.11829004362355	83.30532984374712	83.00657321029932	93.32953236137475	97.57077550581614	90.00444058224231	92.15618889945101	101.61346452980898	98.42706501744678	94.08413517680216	97.9781676085238	101.67163024280937	105.19191452420499	106.69463325439285	105.60387062240767	104.39346392593471	109.59941543326917	106.9223695823057	105.29000415280753	109.10470482652688	108.60954434813245	107.14373334739562	104.44095662080586	105.4185694147278	110.14045220762083	102.70611061873353	109.98180597980694	108.1195752602421	107.89669123976684	99.92748462088099	107.39199382398174	105.12652299299813	107.35929600799398	105.99925484790037	109.48086270767573	110.75669195762269	108.87090436370687	108.07021396473952
20	83.00732325834932	85.30475855123564	84.90689312564511	83.16062886123792	84.0847533380724	84.3315552381798	86.87666897238779	80.35681040336415	83.34332765047277	79.21673011830428	85.00273223049686	80.81241274776096	81.08897449770896	82.56159225760548	91.27856208192365	92.69311385691708	85.54921499399585	87.02707351128532	97.75480189211348	93.09852918035416	89.34068065917671	92.70703180770752	96.54155979886222	99.78954140695733	101.70173209259401	101.333828743687	99.04948980403464	103.48781328591387	102.12021754891126	102.7666429686971	105.38103149805498	104.78145232242501	103.92478888458297	101.35162878285895	103.60829042745428	106.44844938500329	101.32271011078704	108.10509197348065	103.03617123154532	105.47167653815046	98.97975951886431	107.96556143223665	104.98230265436082	105.50444785371359	106.15301203513785	109.23615677039214	109.2765266787711	108.11882254017578	107.24914772140394
30	85.09642710780432	87.96718979222776	90.68630686766198	86.77203059368169	88.37028743455551	90.38953340279869	91.87995426199112	86.53993697210332	88.14421113575517	85.34809364875197	90.22196555462382	87.81424252969366	86.64886998625968	87.92620666934249	95.52952259076673	99.50680815799885	93.46220551042542	93.31111904024375	103.96911828693611	98.54006323027163	94.39805570801799	96.71074572119409	101.73712103814884	103.340489048108	106.25618110924876	105.61760633731718	102.46642436120715	107.24110259953939	105.97241561283845	103.21137825349624	106.58173324344597	107.06146048574908	106.81473665535208	104.74735453260115	104.52368421367848	107.5094321891119	101.76760723634716	109.59842244710563	106.12250197123868	106.67383047490631	99.61033562717205	107.32808932864337	104.23067771104878	106.7444095779889	106.24633991537958	109.51879143686874	110.32134491228992	110.02157355032158	107.01901538692162
40	84.33637072174108	86.61588526806203	87.99600237538539	85.48706792741878	86.04935901971818	86.9793185239598	90.52213674007436	83.87763288016114	85.30102334853223	82.74674917233727	87.30945822825355	83.6298732832819	83.322580151892	83.62054836596539	93.03302049635258	96.09019906694276	88.45638075004545	88.99769494547598	99.70115040325125	94.85403350994925	90.84154100173352	93.36964896283824	98.35000553919275	100.54355437399295	103.70130541256087	103.15286274684746	100.33710279780338	105.27746526072295	103.42634835115076	102.10233316062933	105.47706490991011	105.5726757755539	106.3131190619449	103.32676066490602	104.67746722289618	108.0103311054006	102.8445870372368	110.16394555839918	106.14835009844963	106.59067116157516	100.67851026242984	107.84740208998888	106.18694673139613	108.01701844665824	107.67251818201228	110.64362509725032	110.99880451417549	111.68189843190304	108.50020754878734
50	85.73497531011827	87.98822747534246	90.2180479388144	86.60065867208571	88.20036245328782	89.74492815537046	91.66402443118382	85.35386256110287	87.82831125501615	84.12235392412137	89.29965031227002	86.38261788605953	84.20557964736288	86.04799687204466	94.5568896020541	97.49268916829936	91.02423992938775	90.6007619484849	101.35649878555489	95.54824803889015	91.70586891347578	94.06891578690174	98.63331587133204	100.79036821890261	103.97521151591872	103.01952689261574	100.12899957115212	105.37360254957147	104.14435984578535	102.03692327337377	105.17133018942336	105.92747399989562	105.9867992412754	103.4979642138452	104.27171079987588	106.9261571344921	102.29567570420684	109.17099824270198	105.57383961207786	106.4301790836361	100.31352280593515	108.50968613129638	105.64566786027149	107.57239026140158	107.46439341285785	110.3939093335289	110.66487060628167	111.04349184590967	107.80978303139429
60	88.3459655982105	90.31288140970507	91.99299468707206	89.06406061628797	91.40905678189873	91.1191227990545	92.4134026204911	87.21832694667087	88.94059850424166	84.89486622759401	90.02565016617037	84.69623470978786	84.31549004992532	86.81657429232996	92.5634413604363	93.63721929634227	87.93003187305027	87.88541586173216	98.15103340335025	91.88629689098879	88.54758837499513	90.00116740008195	95.12686204527262	96.56200250882935	100.14140116773906	100.22835149795048	95.73007890842985	99.92303000997723	100.15716471960512	99.46355588387033	101.28735428092763	101.96076671285174	103.42021436320181	101.32365516244106	102.5390930627574	102.93389502249032	99.23226708368017	106.93367622152434	100.59369547779603	102.61992363854357	97.61365286908291	105.35573323615164	102.52912323477607	104.95576630609526	104.7579846971188	107.32411009741178	106.80165765128	108.74954603536577	104.42024135865317
70	87.56187377373801	89.58254603941621	91.53249259264761	88.22091206502343	90.14006441697997	91.57779680242871	93.66321864859239	86.63276418860539	89.48656923288061	85.16421663320563	90.20719656767442	86.25559484041449	83.98906183566214	84.31282553251829	94.56002122798549	96.19393092413684	88.18631815021153	87.32632822380494	98.15212558868866	90.8476441394685	86.2725359905379	89.27335992253488	94.95066751872591	95.57377374182666	99.71690492975767	99.07890171981308	95.47317308134309	101.02200010568073	99.50892462168382	97.2545325693096	100.97540264393976	101.32918759430765	103.18231846572799	100.44915605927801	101.59349370774883	104.08655862949868	100.69147966555934	108.0296798884215	102.9336977546416	104.15313040002296	99.05555401447012	108.12862001851111	106.30514275246645	107.09735009778638	107.8977239263333	111.01343981513915	110.38238513479335	113.42559033059612	108.21984568185725
80	89.54549806595952	91.48660448197101	94.26752146851858	91.02713179271628	92.92689585172049	94.4048872081975	96.13904643624525	90.00888663602967	91.6915294087466	88.67577157176412	93.71276827095728	89.18264755405643	88.34647126409476	87.93484051196315	97.0517679647928	98.92316288743659	91.96235750959019	90.69896229060204	101.63228024549143	94.34149999284746	89.10015562338505	92.12454982731289	97.94941866853635	97.82505035660805	102.4523807980989	101.41807821934833	96.89609681976427	103.04606702676752	100.92833500563066	98.590984733722	102.82992475397326	102.59241591818683	104.62218053410481	101.26130084820485	102.52980974948814	106.04451310868855	101.62106307940503	110.69551730634423	104.95516560686745	106.20947412811363	101.06307286822515	109.07461175480871	107.42695564974292	110.19787323595236	110.25558212455722	113.28118738606945	113.40344254783578	115.61593671443534	110.84487935132088
90	88.82616379470291	89.85713406251976	94.03636666957728	90.38568569010926	93.00396852038052	93.50584862734529	94.03400053857727	89.67473237960249	90.03341221622745	87.38521930244418	93.16107328833124	87.7478383970202	87.03427681159465	88.39702147817205	93.71944860966593	94.81394239368522	90.85618514359565	89.43020664656584	100.04184445707774	92.25356932463994	89.64363086998236	90.63720144713021	97.01730120833619	95.90416352249156	100.5272125960358	100.06337742757547	94.2807786246484	99.80187911134242	99.27864794691246	97.79124882853868	99.67330303006077	101.22483551371072	103.70092949031722	100.34190477130745	102.06305362748746	103.76805988348296	99.41171720011181	107.25781568219136	102.15018744643166	103.62485855094648	99.58408502643519	104.89232735221833	104.40566278518368	107.26929978416153	107.45006796536687	109.6915750633863	109.67052492243754	112.41777687448568	107.09494744210913
100	86.94004600695465	87.37101173238446	89.90422366248903	86.89803930858542	90.26939750964455	90.0011984364122	90.31931948405867	84.9346582034431	86.27024284958378	82.67299963874169	88.91428417835074	82.27309751916864	82.06603340460202	83.72035990768903	90.29392154360063	90.31215339870576	84.60532943031772	84.31990953339591	95.42065075014457	87.56052145524615	84.7409301552255	86.32356105429282	92.28628344096707	91.8365546413013	96.3933250313615	96.26677793088962	91.01349406625317	96.54632617553602	95.95874389986922	95.4097949891385	97.99595559335938	98.40503217912281	100.84799153984311	97.48748801253403	100.27761826549114	101.83667163974157	98.09896162570269	106.3238981276141	99.87519214218837	102.78311535800876	98.57115400062376	105.21897414051116	104.73889901618236	106.66037480493624	107.52293828662654	109.55200128044233	108.90202482497887	112.31796489027052	107.07191399929938
110	87.65081841843266	88.4598710741732	91.824256513281	89.025323518765	91.21905092203843	91.5247860721627	91.60907039395764	86.91197184452349	87.68299318377763	84.85093245525485	90.80964658516619	84.1086625817632	83.99197196886348	85.46378324500537	91.2222833959247	90.7548094628197	86.64681631160559	85.79154097552959	96.22821281776966	88.47072014300592	85.97937870181079	86.90603414294966	93.05791918904335	92.50127481996657	96.97292427345468	97.04433546165376	91.110477323278	95.9898477458439	95.56062946855248	95.22719601701866	97.04258881857317	97.68541891602163	99.96372972952642	97.06287272768336	99.07883894898957	100.3524353139433	95.81327650390556	104.22347233259542	97.9287769234082	99.59983539522666	95.90948434207228	101.75125396558246	101.51656419080571	103.34423433391235	104.2817290425213	105.96444553805973	105.53299725643289	108.87103804827447	103.90052069433882
120	89.4799438409762	89.80921871553026	93.9153439221383	90.19705893425223	93.25383463569058	94.0369265097761	94.043248503928	89.35515119480907	89.68190266972886	87.14864356721944	92.45126878097025	86.34196679943486	85.15061194057523	86.31897393182079	92.45689082804971	91.73594758127368	87.25953813801125	85.28188983005953	95.96514327293693	87.33546275008334	84.49195323687704	85.48003853355361	92.00218321347923	90.48422655922592	95.58375627558712	95.22432154516726	89.13355490477721	94.70744918819462	93.93683053584633	92.98654972340333	95.5806478529444	96.00979361879199	99.31231550800125	95.89589260223651	98.31608786609807	99.35015334197739	96.17667289445568	104.56066143639516	97.92024013688838	100.2293288509125	97.48758817545175	103.17813815020479	103.77285910573235	105.40660384725993	106.81220737910125	108.42205556862397	108.18619908651797	112.65878126109949	106.93969410045675
130	88.07872291059574	88.51600908247647	92.19089531147472	88.70028928586083	91.28972692711103	92.7188381739356	92.93715931384259	88.44090345577892	88.25523881710545	85.34100457208757	90.95731414700315	84.56553522835188	83.76285940341282	85.70421625430913	91.0052709919992	89.88266268982743	86.34701822781703	83.81060565361851	93.83729072884158	85.82133506034441	82.59463524732821	83.97988191542433	90.12125365077357	88.48894101916785	93.53811361155248	92.91626336526802	86.73646106977142	92.25207206598897	91.33504088324177	90.18269224114685	92.21249747822972	93.45160987337606	96.34699659679238	92.7976175818862	95.27196801473767	97.57850130561489	93.58314587351799	101.80632549003278	95.59900267453742	98.1856542470356	95.2425590870538	100.36913458664183	102.01654823903509	103.26246555450781	104.14539660154105	106.10157887911798	105.79474313173941	109.77106506466923	105.24173585908287
140	89.81897566207054	90.57526762971764	94.53300349539127	91.65391460447916	93.32715239179429	94.17112574582086	94.42053774105905	90.23536987444955	89.78577708353806	88.27208744965297	94.10364717368337	86.45556861352433	87.53485065534963	87.77163121887942	93.19247700135186	92.22381136730449	88.48378813780073	87.30577528997541	96.99025671870214	89.42514723162886	85.92394388742849	87.4152847634768	93.49524795195653	92.09720690503241	96.9729819210003	96.45847571813016	89.98089310563924	95.40073816608474	93.95134461648667	93.66805462623837	95.87487932405014	95.63958484865343	98.00294004899808	94.59938592758755	96.89827070135301	99.79305289754905	94.4561477991967	103.88978062963955	97.53754498730666	99.31962625862441	95.87015237562882	100.57797287052026	101.40885416443523	103.84848471534337	104.17753077265135	106.58439345018999	106.31171706515944	109.41885991972903	105.86298692278743
150	89.84461093998394	90.37559380279319	94.69171372097892	92.13011297799032	93.58975820766013	94.30786615935396	94.30324217041797	90.73859470683242	89.55644258000777	88.36408790409995	94.53760717617659	86.33944628357297	88.1936386004661	88.38508096410185	92.76615266732303	92.56882760703922	89.21136380301274	87.96187889422903	97.27640508642321	89.8317748540781	86.57553035195292	87.73050964931635	93.64341331412858	92.00547096451176	96.79467575302667	96.27802383600064	89.71358764093432	95.17538546289809	94.05653072643685	92.16022311575632	95.23793251943061	95.20051876092475	96.67686873272582	93.66776745686597	95.53221281170318	98.89478546035117	92.75026696319689	102.6998328998368	97.62930394934209	98.5591538400907	94.77265179592598	98.990850271475	99.45938060092791	103.3601218128371	102.81093704746661	105.02439309057806	105.08971132764566	108.13132006407908	104.69064740264226
160	87.49251702978586	88.2199061882345	91.9048219349969	90.3678207912055	90.6237909222811	90.76655905705026	92.45570743217476	88.10955426960885	86.40805723384545	84.95622245179247	91.86759590171783	82.47505778169545	85.10458518912749	84.08649976592618	90.64125085769415	88.145978306341	84.85960609597993	83.8681248622636	92.93865145379479	86.13030251863283	82.33085280392548	84.25126577547807	89.47839949524015	88.2673823051154	93.56625731656864	92.24063494819494	86.03529191389298	91.88311409076326	90.65029291739945	89.29148252865372	92.78701127804716	91.56263185105148	92.6004027611896	89.38867346364137	91.77454480174994	96.33404422871307	90.48817857068143	100.08014155216593	95.17238975255744	95.11431206358155	92.04195345158911	96.86445828524658	97.5599172467008	100.55614082531656	100.74534580512508	103.40552298886442	102.3633077827148	105.49959587821027	103.24799956263621
170	91.0805457243027	91.33014889073448	95.3097087654263	93.44408319046899	94.17489739632603	94.82454945314574	94.56886298803589	91.41111319785625	89.39421364283335	88.24174321539193	95.22365429453774	85.62181434223977	88.3320959502277	88.37520818463645	92.24671262296172	90.9937999233957	88.00086023755286	87.02107699530526	96.02917114690375	88.90201438382242	85.34085486561261	86.09499740776698	91.55934765191269	90.07015995182657	95.08435771591795	94.65175932946211	87.73357443478363	92.76715989229447	91.996622981061	90.54839527065313	93.28932270745366	93.11816916911533	94.07087592671037	90.69391889475794	93.06932495431693	97.26093778911599	90.50309484917578	100.73396616341499	95.59112637121198	96.65130363952053	92.7410239609206	96.83576901410356	97.6292679988066	101.25073517383737	100.6973047377591	103.22679694728708	102.76084301723672	105.95401691481675	103.57298306137515
180	91.67771322448111	91.97001015075071	95.74288408133239	94.02609490659513	94.29778924638266	94.9568834916299	95.59140285563493	91.9376315326787	90.38233228214273	88.81676473286099	95.96424777314947	85.80657439759058	89.07346007482245	88.6251694229616	93.17529258178476	91.25193899421258	87.73749895868136	86.86042253905877	95.67107990053573	88.72054660621879	84.95693863617977	85.9721375166516	91.08440764384864	89.98375210284344	94.70696786314232	94.31515617218372	87.44606181604313	92.76708557613921	91.41847308064555	90.80980606439863	93.32184868257929	92.41256835080858	93.30115439070816	89.83170878789127	92.17248127521992	96.69832416768726	90.6123665295774	100.2902321349047	94.92439927499181	95.7133540391998	92.40081593175408	97.11319690867629	97.3099132127437	100.72141598597004	100.46913329765556	103.45260728021037	102.48818724875551	105.26555900725302	103.60426684106932
190	92.57279876661435	93.1653036760668	96.6415022589795	95.65584186549594	94.48842476049599	95.21738829118773	96.29148991831637	92.61035370332208	91.16619562055345	90.18864654871804	96.76830798268337	86.37753200913014	90.3178486879999	89.30343267318278	93.68873560080324	91.87074557267461	88.44209151557445	87.94523613352727	95.84113518502627	89.838588300876	85.53162724546794	86.69085201744835	91.44273211806279	91.02111363950556	95.24322432178496	95.22367152406068	88.17376208091854	93.42339291828692	91.87739830153956	91.70171612479339	94.07860418849359	92.79492481118818	93.07901094134888	89.82879043080469	92.35796450227457	96.96505273022485	90.14203963056698	99.95233760881362	94.8051788878971	95.00862427615377	91.84876471919252	96.67199695810741	96.4714808012438	100.57791391918431	99.421660831691	102.18175754470718	101.78946402807165	103.91437327858895	103.26523532009695
200	92.7805148742273	93.10356690724113	96.77167671162144	95.41653387818035	94.39748423505966	95.55334027211165	96.71409578632705	93.26949368184192	91.4116722033365	90.33037385698888	97.25911520472255	87.20507411549846	90.09632469016668	88.43186539267259	94.81066220369829	91.1789940700893	88.46357602651648	87.46241190027612	95.18909118206058	89.11595824819902	84.34101877123328	85.68743828160001	90.67688846291668	89.56943140936227	94.29485296892778	93.3863494246363	86.72762661630122	91.73091875603266	90.20311741498843	89.75090867594773	91.62342859749808	91.04894469202864	91.7638897432622	87.81208522403541	90.00690312545615	95.8801509466137	88.52175917441338	97.50262251283701	93.23219838297744	93.03004639079141	89.53300829999068	94.71489759763729	95.60630355406641	97.85606296789238	97.82480364115173	101.09866146760834	100.25082550824072	103.15751539369758	102.14669753407763
210	94.67556430125303	95.12450288633332	98.60941625859368	97.89409823690826	96.63578586574421	97.28043335454954	97.85968611438064	95.21905154700588	93.33389606410209	92.21565758693662	99.39108971709825	88.18666543714467	92.93058682479638	91.76997962174596	95.77134753411187	92.48731075079543	89.8651821438711	89.54162069050234	97.05779129278733	91.23919371566153	87.14934613507359	88.09629571451286	92.51970791841664	92.26075737044742	96.12535333769623	95.88798661729628	88.89726779258035	93.16318217419533	92.33798116686866	92.51161895366442	93.84899191301959	93.05155358573026	92.69869186541695	89.36400657662276	91.5654505255275	96.10563134982469	88.462343656976	98.27545561860686	92.82109424994447	93.12638644100679	89.17573645375255	94.39444627819461	94.24875126758334	97.37047357191557	96.66090419400065	99.81160493347019	99.42162587192972	101.0984635350422	101.03232133993008
220	94.04588130787299	94.05695294720957	97.47979784673662	97.0932311841374	95.81895116087085	96.33941732748772	97.22813437779864	94.48622524766682	92.13516538422463	90.74102947991423	98.61913428874011	86.72602324742927	91.78343638137774	90.96235923483424	95.02014910047914	91.28970584778466	89.0384851104282	88.34064114237009	95.99320619983783	89.78390875828968	85.92660178778291	86.95430694087761	91.25245069659391	90.44860787444385	95.0235664003028	94.60400577999755	87.24192150826465	91.64344112249375	91.21004280935465	90.17868650654555	91.94267458988098	91.6274491019655	90.96521646990519	87.67443869229204	89.84719038081649	94.77599299173183	87.50039676006558	97.35881056461736	91.83874014170863	92.2847574508595	88.28257427210147	93.36438368292175	93.554234078072	96.41665422813637	96.27992950967034	99.13224016946243	97.98469944958795	100.34157062995747	100.22706765037645
230	94.40458465579385	94.43194087518735	98.02899337168888	97.7173286103688	96.37725210251412	96.98996846820657	97.38589634267706	95.38039705985587	92.48173467263429	91.65395319804352	99.41118479366881	87.73970228394255	92.57394218314997	91.39122859583097	95.90760481885452	91.29938202767673	89.64099113374668	89.03501307403447	96.32197520620886	90.61704095956911	85.64926991423586	86.82781341195421	91.27486035778608	90.82310975721524	95.07672213389391	94.29434199458468	86.991896487035	91.20424359019341	90.75580869877143	90.26782878995678	91.94053001259329	91.23874230660256	91.00148680259434	86.99385080887458	89.13789048165005	94.85807964726226	86.36342867552538	96.61130500790402	91.12337899551548	91.5212956476465	86.92991492377871	93.17912955314044	93.21837436978235	95.88894835044984	95.94893495796454	98.94994546396062	98.57575092728536	100.55108943758275	100.7107858567755
240	93.87208644105255	94.27496835760473	98.3611805060953	97.53496661150827	96.16729666788322	97.31755295622722	97.5878185446617	95.595185609092	92.42931435582925	91.81105389987879	99.8055077342174	88.64083751288383	93.12469406615374	92.20130693011258	96.61725353557529	92.24588089834053	90.97710849074075	90.74969640599039	97.9088976547008	92.46557480067975	87.36751979612835	88.5625278539979	92.71661705275069	92.28789766269735	96.68545547341515	95.74923971260908	88.42604695929484	93.12320706223825	92.51400956929244	91.75541738939756	93.28877763902678	92.55682287969358	91.99948192952367	88.20631091618901	90.05845755678541	96.08007637317202	87.25112944712887	97.49763043540992	92.44977446107187	92.38387310113674	87.51267595309595	93.60372926093643	93.51889151413761	96.38003595361033	96.16853544131247	99.14702325813958	98.98849198752553	100.19918693367512	100.63015294952906
250	94.25454808181891	94.1349192350719	97.74508845325873	97.62822171433696	96.40738424286761	96.98139464443643	96.80986873561446	95.07351809511766	91.81709877838018	91.27512087198309	99.38933571410267	87.46913532106389	92.6829721408023	91.81968811450749	95.80545953006752	91.07822065903312	90.27531927246227	89.77427540492954	97.38273553405375	91.3363674609072	86.71698715180379	87.95738667993372	92.22309896391155	91.80766144563496	96.29142197704562	95.66172351234812	88.02975197578922	92.1131784895307	91.8374075449165	91.22638564488442	92.88558696220512	92.42190710528074	92.0699229480033	88.2659630000454	90.28787278097829	96.14798716751687	87.07521503027617	97.67872538884029	92.08078132552514	92.76534772702489	87.88652176464376	93.63387563876097	93.79841472431274	96.76517868938303	96.8068562568377	99.2651638288103	99.0094774886069	100.88567226998686	100.99847056666671
260	93.17408647342953	93.63802233481617	97.39875361356769	96.84034234764417	95.77504676463836	96.5991032488326	96.02740026437081	94.43241673550723	91.27437846360088	90.65412188677021	98.68568422046961	87.4167377032598	92.01710888017458	91.43715980455408	95.15196316959157	91.00397288010366	90.38591562677406	89.94237098253804	97.67401064833463	91.78925000897543	86.79129210427347	87.93691453261226	92.35901447765151	92.25181686941869	96.44645973561107	96.03652155631553	88.30627271081116	92.83370255325161	92.35203186041154	91.78792429168392	93.55571334074749	92.75778620425166	92.2778548088649	88.56600737890996	90.25373619302131	96.45394312185277	87.12266247605015	97.93228488958391	92.61427773330799	93.20016132462464	87.84250039312361	94.42471698909787	93.43504530678318	97.266425195022	96.7830377696194	99.62451355015622	99.66758203658748	100.99214979510936	101.08958757486832
270	94.041900606114	93.93728592450445	97.90058796853174	97.66408107342153	95.9964318271303	97.04457548804257	96.62174503144973	95.0990271810718	92.21196339160527	91.72671874287347	99.88026881118378	88.19012389346351	93.13004849944892	92.07465929129162	96.6053156079543	91.55810204485984	91.15882763287277	90.52205819715043	98.38004348010512	92.42325851510199	87.90414972577139	88.97263708092237	93.26515041166694	93.35568998980726	97.62692517293756	97.17649398789167	89.1128641696482	93.6658303054952	93.32982989512576	92.92463754945078	94.4085684643681	93.91199699450581	93.64898585209221	89.61560322256979	91.49816960581565	97.37101464487297	88.28847124403616	98.28682163634733	92.71584737719047	93.17402455167606	88.25685330487107	95.04081426219571	94.18404154663564	97.06573541816196	97.4377267994763	99.59656004901449	99.7557613448025	101.08782243409007	100.91296626821742
280	92.25051759246398	92.53448335028371	96.78172690893808	96.3248222616374	95.20447642621532	95.99081170395436	95.4854663124096	94.63992243875848	90.80981717190122	90.77170469551717	99.14812644068279	88.0985113982865	93.53799344133522	92.51593317581433	96.24441354272311	91.8722659044035	92.19880414807511	92.18583643435424	100.12471689638708	94.70810189052824	90.35373216756003	91.36828826755423	95.70918088860951	95.10099703559925	99.67665649261836	98.86691252761929	91.17379109780899	95.55120105508149	95.2204681152131	94.77840981425206	95.79574879726947	95.6813449032529	95.46630791802346	91.82781393614307	93.33016002505774	99.64400468906462	89.46331244411567	99.69314687666933	94.97501498239889	94.87346622120195	89.68775944007189	95.13532895954549	94.63566718182774	98.17026215327901	97.74516765643739	100.24291047130419	100.85716017152023	101.3960989533349	101.01067155408272
290	92.62640821189792	93.07261563098668	97.49404498140359	96.84078202553393	95.81505665739175	96.81645923902693	96.46233674170587	95.371206498898	91.79448082709018	91.7457032855769	99.94893645889431	89.37002980593739	94.3700979273299	93.22353250729331	97.47135531558183	93.50757047913565	93.69446766536315	93.22251935375311	101.47793064332423	95.60879193002016	90.91404025162254	92.4650123923577	97.00725461780625	96.31070852994897	101.09504301814196	100.13067295099245	92.50954279569272	96.90050771212672	96.6220144594949	95.66743362451507	97.09957117971267	97.03029920349591	97.07932315383773	93.66958628600196	94.94474964083288	101.0348474786109	91.00854708691953	101.11896971004929	96.56822026927723	96.44264808653122	91.42982424081342	97.0917043324737	96.52721825543557	100.12017037524092	99.47116657877488	101.84029327417664	102.73881324231847	103.58712340837054	102.834829849016
300	92.68030731275068	92.83713086607511	97.30991587737975	96.80669560317486	95.81646634706053	96.33357256674199	95.68478441016363	95.12846877753972	91.94195752882455	91.21823694936076	99.76716842002719	89.24168533983836	94.3971418544365	93.9608256293555	96.8941749838752	92.3262954508097	93.73395425664982	93.39120012869884	101.63356308017332	95.90152750545501	92.51186268281765	93.32105129326929	97.43024973930858	96.68754024006549	101.27849329347364	100.57648362477141	92.65039951406452	96.97303469728533	97.27291318346875	97.18136657624613	97.25975985871291	98.12537240246036	97.76674028667718	94.39433155617736	95.97196725365484	101.35039532271072	91.73290881652368	100.80126021538041	96.15454719855767	96.31659056361687	91.6761282988109	96.58582279135624	95.92130857813194	99.24559834901378	99.00124764399473	100.9177882593721	101.62996492517112	101.74985448298573	100.96960774765105
310	94.16469149163235	94.41666955415636	98.41798369411406	97.85381850325739	97.38072761642158	98.00574196518158	96.24175904839569	95.78454519288603	92.57808401325411	91.91741146662939	100.47679264291678	89.4909415050676	94.2721025596156	94.08828823787765	97.04315748143765	92.17708537086693	93.62645208919176	92.94091504766635	101.26897238665512	94.9783057579983	90.81673105715703	91.65600193641022	95.79543714217333	95.5566982723977	100.14495155714857	99.6660801189036	91.30123143735771	95.70835474238669	95.96474944269126	95.30867783820439	96.35285226166822	96.60085554845332	96.19702650027372	92.74069482316993	94.13751249710657	99.63103371465498	89.77167585931237	100.3760979670403	94.74732901792477	95.60843981794494	90.16001883147771	96.48770549359581	94.92734225502012	99.24465691410683	98.96409489233511	100.73233780431028	101.33870675973552	102.22608494966003	101.40308874470965
320	94.0127101007129	93.86586936703851	97.71794852297441	97.65997435964076	96.85323453335944	97.42037319735964	95.91628338828	95.81983782299349	92.51457039667918	92.15823021101274	100.62264706106599	89.98692927605067	95.27203951706717	94.84166134067117	97.3946054669002	93.07813418527356	94.85800975485552	93.70681887902188	102.54310213492548	96.4427621099892	92.77775670763248	93.63314730719159	97.73756331177795	97.35932687467884	101.93255488687102	101.12783952798574	93.13098411159157	97.13239186143582	97.21476815697133	96.76850849436079	97.7618669241869	98.40095249694069	98.16917386490755	94.56075270223661	96.11351280400477	102.17463206658314	92.06515242612474	101.92525722148665	96.95843424552609	97.85438407014871	92.81466704900319	97.9377566393146	96.92719427756683	100.92557060944276	100.64320165137094	102.24400284863363	103.14757451097282	103.60249195781611	102.88284110875604
330	95.20537441777893	95.66376225497682	99.2591357974939	99.2187046827844	98.26381618107288	98.90646198629493	97.28191510453978	96.89159372404977	94.3793082653494	93.22485085443155	102.06853735841307	91.46856059394568	96.60408716385312	95.90596483012811	98.79015185587636	94.49156379267302	95.79775184287439	94.8876227975557	103.84581554552585	97.32206506868151	93.59679096387588	94.67368809986388	98.79589069294747	98.13993921743547	102.78074012270164	102.15806992290436	94.02256477358276	98.17833262454425	98.51948387641984	97.97504742726741	98.85752308763294	99.59199846791635	98.99759399587228	95.68258510789796	97.09091756702524	102.4478817422933	92.80793709510854	102.60548011515675	97.12149812525033	97.94571540424754	92.73551397084468	98.58206177387667	96.87371387990844	100.684422363628	100.52976284996447	102.27283946884353	102.97970906186168	103.11796536734235	101.99976238165486
340	93.51872227159576	94.10139232184838	97.8550746136765	97.31447675054577	97.04406111573384	97.60490157325235	95.47171532836259	95.40495629040586	92.6781565225416	91.6927092115355	100.17524390655905	90.10331589100306	94.79573138224698	94.93977688567693	97.0483475179256	93.01896974212644	95.16591828181824	93.93219262576804	103.15793061087672	96.5287244175285	93.18234077469614	94.1113323365609	98.58075912506874	97.98071137429223	102.37200893505543	101.96938548269931	93.81065254792149	97.98530890456291	98.34865987635611	97.85859534503021	98.51081244432152	99.41109594606918	99.1880522254993	95.98520892859108	96.83632877992372	102.26989913872355	92.74106611235689	102.51121933263995	97.26903677844398	98.41707688750363	92.92591531384934	98.43715092845805	96.43199959459434	100.84762231758747	100.51502113053826	102.3464989073605	103.16878090690652	103.01631878244169	101.54237926372885
350	93.84862457445719	94.16607293865188	97.79309729126518	97.43964260149524	97.0179215907404	97.43224681770799	95.79798899327085	95.72803665396266	93.43245889379637	92.17561753469579	100.90798073635229	90.92289726097255	95.83548076984408	95.68606762682964	98.27754942508932	93.8767325079017	96.10794703155844	95.12553393187362	103.98013684730364	97.87376162545297	94.66482054935292	95.7178928664851	99.62850063199197	99.11999062101415	103.67307976062258	102.81464457225218	94.90789260518098	99.13782239816524	99.52054345816998	99.02836374078606	99.34311323541351	100.50408082734144	100.25769419096642	97.22128021074988	98.25466383490162	103.66828299485314	94.18788347994715	103.13110974809703	98.32406351943315	99.05182482601805	94.06062381610037	99.27466447353336	97.44642366026049	101.40614766042567	101.18025855244156	102.72873780594378	103.3313344479185	103.21654477513685	101.84508370005788
360	93.35931609150194	93.7650954884071	97.15257115300717	96.72217345231017	96.15472558539663	96.79646429806722	95.48351871055314	95.34951663070633	92.88021898710271	91.70676662944194	100.33764019058505	90.52733770105574	95.27756137191714	94.85989210913144	98.22991822550846	93.5792710294813	95.76903420471842	94.5133124593196	103.56920912003359	97.42559774395279	94.10398278437408	95.36462834232393	99.57402092808601	98.85078736889842	103.35741325122078	102.4257740400036	94.70651722997384	98.72106440452518	99.05157812775006	98.32993776761128	98.75029210226732	100.06490330177652	99.78718020438824	96.59695063826875	97.46858937737879	103.19622571892619	93.58987322980269	102.28655817453686	97.77137168141276	98.5091579807401	93.28601581001647	98.57852074648387	97.06433637760935	100.45853119104441	100.48014127716037	102.25532663204513	102.85550701023965	102.94492833568795	101.53806898438674
370	92.61241745362611	92.89134012806322	95.68438113736752	96.02422533201836	95.26058542780574	95.5534034178236	93.77379980020594	94.23485446144115	91.18385862315803	90.36687173492784	98.9385422308476	89.31838130279903	94.58015444016186	94.98894872479734	95.9677619617403	92.1440261544671	95.37569801118462	93.81402264245203	103.05601579024912	97.06779734785076	94.29929666649873	95.26453081210902	99.34536279954776	98.40675445220401	102.7086761132995	101.96369298945052	94.19697505481386	97.76156047829717	98.06821182223901	97.66586416058635	98.04866271963027	99.74312894906436	98.85969414437533	95.71410752298559	97.06013540162128	103.32089875308513	93.13577206585349	102.36148720512014	97.74361509773105	99.43605011626573	94.00414057308313	97.78991182442331	96.98787656107984	100.91012700838357	100.62344523327309	102.09180810531413	102.89494116798107	102.3962729334551	101.91118937734207
380	94.21647205654429	94.74741787996344	97.5123925569532	97.63088195069177	96.88121756715485	97.19239412569834	95.26645217742693	95.85861422891959	93.14144502546148	92.23887242670668	100.51062456012565	90.71155686185405	95.76281462829394	95.8092515181805	97.41692337079475	92.42620869866727	95.61834530611459	93.97633794277756	103.25880829255487	96.90549186383087	94.13759832971886	95.170369654339	99.37031940901306	98.67852264619549	102.90905911656229	102.35377448811953	94.25046335799239	97.82762151625195	98.18837078761919	98.33657096700435	98.46258820938567	99.56383688503976	99.25361166622024	96.2245310765472	97.18446638455616	102.81671969747501	93.52151269707656	102.49772013107037	96.92730807078993	98.72930206496149	93.57942197851206	98.20142432512596	96.65019878430535	100.00960316611018	100.41330478263606	101.9755003503591	102.47846610902269	102.08987466923021	101.23270860969095
390	92.66074183893602	93.31772142175834	95.81797682515912	95.85691648594192	95.24802985899001	95.6010916469386	94.0979730455786	94.28485686754888	92.2916644040088	90.71736297417414	99.10107843162157	89.73209849859721	94.5434801055741	94.53399016087889	96.64896284833084	92.22772406906033	94.9701472925256	93.2943492611656	103.03569548262583	96.53494316716504	94.75017834555145	95.68420203887914	100.10864995203626	98.7892200616268	103.16603761098112	102.61158244345421	94.92759301243072	98.4271312694518	98.53090432663346	98.80109881640088	98.41687567808577	100.39925999645291	100.06595408317679	97.25850022204841	98.1048228294911	103.62969763526648	94.60844319584126	102.83960956285314	97.65787417888545	99.33150368289655	94.33020131424152	97.8865845474854	96.90198821500833	99.66724509384693	100.07126028696183	101.8945414223408	102.08922502819225	101.88430867601471	100.06236963923557
400	92.55506404314416	93.12662726234866	95.47535597872732	95.12657069788047	94.512077119322	95.11561509177542	93.37360828550761	93.55283585485405	91.27220687529412	90.25579368799971	97.86020976620189	88.46986253699679	92.79840371760802	93.63042591405153	95.08252492127643	90.36855671065295	93.57167914137997	91.75450339952265	100.68953620050117	94.55815425057972	92.12009397113953	93.00039695336439	97.69422663553851	96.41867752750574	100.61240959186895	100.40528342284749	92.38314739275417	95.79025501834253	95.70449577014621	96.20667922958117	95.59004807619661	97.40697324395923	97.5268850096404	94.5110629560942	95.11403073781442	101.0632266268712	92.05860935348213	100.34392409987593	94.90633117329024	97.28135354269685	92.04784161131037	95.63241887631442	95.25426846848666	97.8544214866215	98.33808643565764	100.11409723921398	100.19107466466548	100.32670239009062	99.03092410192936
410	94.23028584054957	94.84751088654683	96.55544138337443	96.91082452721207	95.81544574888575	96.59236217315298	94.76112571105598	95.29344456915578	93.12656812516668	91.791245776228	99.8796685229885	90.06043067270534	94.86943748035135	95.53469467115079	96.72165074690422	91.73335055441596	94.56370965853442	92.88192407962643	101.61563195016912	95.58456235359488	92.76715028405566	93.85497028567326	98.2581651321944	96.99538809959287	101.07008958482746	100.8276863315241	92.68680242949091	96.03490396069188	95.85167750664029	96.27392001188855	95.78895685637755	97.43706395922109	97.3666305478727	94.35065287173462	94.9574133107502	101.29022312388051	92.2627282397044	100.69359155421307	94.62203894542866	97.30471393399542	91.80573267402785	96.13791778682943	95.32256058050575	97.48613843489609	98.2566395732516	100.04885509787422	100.10231367284264	99.93480912825618	98.88425809470881
420	94.09960895833031	94.88952560791516	95.98881084668098	96.71637999129915	95.62697961222283	95.90842018863708	93.9254756338632	94.49977215656753	92.46689266612252	91.1389347398811	99.05044038002643	89.20296484495064	94.34996400663962	94.63957473877775	95.34415413813058	90.67163589288323	93.30055862355633	91.77775034481049	101.00544111651914	94.68509480781954	92.73322496513431	93.5998956908087	98.05027874418964	96.8551318619959	100.73227021145522	100.75167931736536	92.81131759487057	95.89571136743659	95.52175649843176	96.58828156699137	96.19131966417972	97.67782495183368	97.3684869110914	94.60559882297083	95.53615141227009	101.65407738346332	92.53634119087572	101.1006322132047	94.85634197064886	97.79284147390801	92.40433612345254	96.05043099556704	95.33597654135082	97.64882461480904	98.27949034015496	100.17665428249387	100.14863031511854	100.02566276935933	98.96717492610784
430	93.84541463150634	94.54499735198229	95.55952366012613	96.65560444507406	95.26825280417572	95.56650499969588	93.33867877774115	94.22265247638843	92.3067750082455	91.01764354394052	99.07797003152379	89.25985661163877	94.59990357826368	94.73225701236103	95.18437438849308	90.57762436791147	93.44215984442297	91.89399779011444	101.21400288168299	94.90965480829927	93.27336453471104	93.95981219424002	98.43259876067344	96.88584084535704	100.94536840857192	101.14442657438855	92.95804316239274	95.9253959067367	95.55993825297617	96.58290592415608	96.13573856874874	97.65596489838538	97.33443338910578	94.74754678263248	95.58019157447097	101.97234250117866	93.07427069637733	101.53498620768349	95.18917405529044	98.24621947719889	92.93017111509302	96.0577354202729	95.26538110827661	97.31383031793065	98.36919999912045	100.1648780260631	99.73620797297065	99.67599275449435	98.50033512432064
440	93.57953099514413	94.14582507085677	94.9344274449556	96.22615726439196	94.65738928730089	94.86969993232711	92.92940275892994	93.78517715466437	91.80275949112541	90.42627498309723	98.51375789882744	88.29175773946397	94.18029475460517	94.1849313328922	94.57046002370129	89.9450150022389	92.4044030002086	90.99358638380308	100.33834323877386	94.07450087613418	92.73993398236071	93.39193732831481	97.82591163484658	96.29595379655437	100.21340215824753	100.70352488061246	92.48039572565736	95.4206935365875	95.04731094235578	96.19671760227597	95.72118244843156	97.24368747385459	96.76796462428	94.04244767171163	94.88283733161335	101.39290371633369	92.8873487295769	101.0871017229005	94.47055777145502	97.92301199125464	92.4893439157934	95.62068400856379	94.97193990544793	96.75652798301209	98.0586198588881	99.99536993160793	99.42960475455055	99.33618185042339	98.30408764253504
450	91.34282146194512	92.19172890885125	93.28454659255175	94.05247649220452	93.21700458585735	93.42231021892299	91.40375614990789	92.09548323201687	90.19462410093615	88.62205148704997	96.56177443188382	86.6761022074559	91.81432463542134	92.20743022210702	92.60719742874555	87.81251149214555	90.62846872399479	89.33415352855158	97.94354068276425	91.92853003907555	90.8246446578042	91.6108695936041	95.8959401895841	94.4530624313959	98.59350637253104	98.64553871743607	90.81275340614195	93.68795681217686	93.25632905810409	94.85748757574987	93.80501992275225	95.3739324877746	96.1265065059051	93.95681578065384	94.81002289533971	100.6293661744653	92.18009200727465	100.04894858795049	93.99564855387439	96.79683921427635	92.41528124526863	94.52702712133305	94.58543677862599	96.3159677322823	96.8145346214647	98.79731478493422	97.98324783109051	98.8845551890792	96.94038482644818
460	94.04603345602919	94.95116742692872	95.70956834964969	96.8525090172651	95.1655978373284	95.71193863687836	93.8484847269959	94.76889573105383	92.57343729853453	91.43263719828084	98.7169179414176	89.17564131319325	94.28803914110823	94.33366430718917	94.58116521064092	90.11254232519138	92.57744511200093	90.50331802120228	99.50042719621923	93.38904678351606	91.32810562833104	92.06987988050498	96.66864505807484	94.79794516924795	99.13080766045461	99.20677840756593	91.23809564518847	93.55162130644004	93.13321254170467	94.02768623567167	93.92170155749663	95.0947146380678	95.3471750738832	93.11580962678374	93.56644759228645	100.01472181735137	91.76442838313795	100.09610935878855	93.48735046620274	96.74434278487627	91.8969328073572	94.6281424738797	94.31643825151986	95.5810085613184	96.83878679463999	98.97952967687259	98.12827849533319	98.9154954955949	97.6156934222905
470	94.02367086154887	94.89490185581042	95.30402286736368	96.8346942445107	94.73477085649125	95.3725215494432	93.84456850115015	94.18821415847425	92.18516846161172	91.05861793397249	98.37225287274035	88.38633700410521	94.2681054278466	93.75795403478072	94.70136755667315	90.43055225411248	91.81027635874399	90.02496782126724	99.63145391361684	93.27999332278726	90.97732344587394	92.0337421991313	96.77454204355273	95.2475724235268	99.41066856459365	100.18947925014365	91.96035080626201	94.44168953017994	93.7900963889961	95.07945627059851	95.29615107418972	95.99521055300856	96.05796662735382	93.46096921138984	94.27150687971059	100.83703877556339	92.97887800484634	101.75451909267116	94.16868052649113	98.10284420933327	92.97123078391753	96.31065981170053	95.9630562846983	97.14505539225148	98.78942504866289	100.94531899573445	100.11495927530679	100.72992901447465	99.8496668745603
480	95.46132740418503	96.43290017810551	96.75976316542445	98.48766788155199	96.68814632962172	96.8993223385612	95.42307295641484	95.61082611334525	94.17274920582301	92.43731329518354	99.89748208378259	89.46572353747217	95.69227274908773	95.20941117253619	95.76776524428094	91.2652350819708	92.45927491200048	90.64343119554732	100.11601419365395	93.45690826703573	91.21781977251078	92.52715958227977	97.05374464441594	95.44607457961403	99.86170945021539	100.43321521249666	92.17151336564199	94.49898392819611	94.1850515669181	95.64307219536934	95.71783342621254	96.22010767309281	96.53302297055782	94.26262940122172	94.96173700150746	100.65627795046268	93.74273046359335	102.4584693060117	93.87170582277788	97.99692109668324	93.18873414835488	96.88529182733923	96.07803702507161	97.06084947547063	98.80867443262431	100.96645364875418	99.60397995756423	100.3144075947579	99.04945384957321
490	93.73967446863811	94.93293238562673	95.0698604701395	96.52805979458726	94.84851860373462	95.28278803329559	93.78027293790319	93.67040089022711	92.42082850244749	90.51857279644634	97.85589442002595	87.66462939276984	93.07241400006328	92.81411371209707	93.56544114860432	89.3657751908143	90.27544099079483	88.52998562884939	97.68501309483065	91.25980171186319	89.30993127763448	90.35697052766297	94.89832032960591	93.47627394961455	97.81345727834864	98.3943630110898	90.39035659615675	92.78568533944168	92.05700774852173	94.10824896614704	93.85684648761813	94.50043497610969	95.48095729912883	93.14210023995716	94.13206998013922	99.72240211414876	92.84780447814421	101.29285804177371	93.14082046651582	97.15331096196986	92.80167612570051	95.77858096961148	95.42566380298157	96.4072763388516	97.65667656672211	100.0650753399041	98.50107640567677	99.99479888650313	98.07879612371912
500	95.06316278677212	96.2836649885005	96.17247739162434	97.81930001155997	95.56657205439195	96.2589948171962	94.80145982260757	94.63975991127296	93.56740069745175	91.5848001334596	99.05387926087252	88.92763417208145	94.0656912366818	93.80511218546626	93.90694185525601	89.91440067873654	90.79708466655067	88.62064282772135	98.17881003916024	91.50035653122508	90.24065609164275	90.76473247541833	95.27575376779629	93.24829294640455	97.90448436810904	98.31610568365339	90.23346824712162	92.75078849922642	91.89455523337813	93.85041531409104	93.66363133400706	94.51135186199441	94.90124187431753	92.91857744763509	94.37680430096549	99.3972652329874	93.07898846685475	101.21394967650944	92.96315919927632	96.91143538260548	93.2187681886356	95.57677451061278	95.25420849143143	95.85500820763436	97.32185411305129	99.54902492547978	97.83995380238707	99.2276038428734	97.37446372267999
510	94.87801389489319	96.09667311872315	96.05910979357859	97.62585229093142	96.11855791781626	96.61171122490508	94.38045959068462	94.34071924813921	93.06496064718021	91.22037166021167	98.83859457905578	88.22491272850878	94.16031786397228	94.27843612259684	93.64139308759833	90.24229634920025	91.14384987039621	89.53662380119911	98.86670299199903	92.11261082872078	90.39466125836354	91.19801794687955	95.49110139953791	93.89136916759654	98.3830687888694	99.26374041173321	90.86227501010178	93.19459541877627	92.433253397475	94.41552058578279	94.39943560643623	95.03115876790703	95.53406576870832	93.42432947295815	94.74399046280828	99.92121189305365	92.9052845102513	102.38547313905589	93.48577659283502	98.22523253051546	93.63084235325034	95.91406663701228	95.48999644236217	97.29706950317454	98.13935795823285	100.31846616039059	98.67017395711161	100.10813838534811	98.42225982213223
520	94.74826088347947	96.14524664263354	96.39694331800635	97.84684528310072	95.48793113416504	96.35229579094016	95.6008347513127	94.62813678184554	93.67779090069152	91.71015696165267	98.92197974950271	88.86533604341658	94.25354014016827	93.60768460606408	94.47397848907877	91.45907662902643	91.03106657283102	89.22806518331124	99.07098723858368	92.30695743335164	90.22270381156905	91.26825519886889	96.08924966216684	93.86995252278514	98.88443115722973	99.5857058726794	91.41473580675991	93.9701077760708	93.08805780705254	95.09045676568034	95.25081621655832	95.83651391455709	96.76509037472802	94.56809234461838	96.17650576663168	101.03115410725846	94.98073792929627	103.36822137356033	94.71067051184255	98.88503319390509	95.21337534693501	97.51359467949425	97.56223883197337	98.13741022031829	99.27435427723437	101.63540637518254	100.05612441958483	101.74544073566763	99.44872129170895
530	93.38772707073923	94.74942446385526	95.17055174568559	97.02555187323192	94.4400836017807	94.89755804210527	94.46332713974921	93.3119641812613	92.19079039146814	90.36819438736165	97.98692697415645	87.55155440875231	93.51830172600755	92.28703190705579	93.57965377721584	90.68119837873023	90.06714052886392	88.49544182693216	98.45373742181154	91.52407764696328	89.92116613467256	91.172347876551	95.71547771115563	93.7235766250746	98.81840051814682	99.33894170962165	91.34768329187713	94.06768640765827	93.34949690978732	94.98991181331074	95.87726635424542	96.02161560638336	96.66618144641373	94.66665741818156	96.32424187144647	100.98733714269527	95.17602782981628	103.64307906101466	95.23921917717043	98.96518768113056	95.5343706820609	97.75325576193767	97.62724704027347	98.49552202259406	99.92121329480965	102.08655421932514	100.36102513901034	102.14216550862257	99.91152919362729
540	94.06026511202772	95.71918867998328	96.21153232464131	97.74529696293739	95.28993185398619	95.9979711103987	95.41039600306334	94.04663158556924	93.10070149574722	91.46053386031876	98.50144087184356	88.52706277565989	94.06296006069603	93.11260359651497	93.93419905223244	91.53625699175204	90.88909056534025	89.03873733811474	98.98080202169739	91.94956877830151	90.09545446526552	91.50910568895638	96.14166398738766	94.12217623730875	99.21247255238364	99.71920306035558	91.86635087951753	94.36160178750629	93.52639891665197	95.39649413334917	96.24765028088662	96.24112740263479	96.98270962971435	95.23544069415975	96.84723582326747	101.0578021215472	95.43962316700066	104.18003316791282	95.45855279881702	99.5069115850319	96.164715490978	98.02595666514536	98.09504640376431	99.03235309101653	100.03084934230517	102.28412481402795	100.71367240065435	102.44611648834787	100.32940082147513
550	93.71033766338009	95.31039930931433	95.78718368048436	97.23298763212269	94.51193671339529	95.26168596309051	95.31735524317871	93.46706747143959	92.87066430456527	91.12527519821559	98.18362584298137	88.02666521882637	93.64632207156127	92.41723153480919	94.2481198756041	91.50414417001517	90.26178807695914	88.86798989172736	98.60400280137948	91.97480554839419	89.7597218430076	91.45833507194982	95.9933079481734	94.11596276219144	99.2482010824292	99.62157968338569	91.87160085548915	94.61169100115208	93.56275194459697	95.9623840780653	96.56097542573946	96.33335712222392	97.39702597240894	95.39072070130432	97.2641606874562	101.51199623055584	96.0502551472664	104.19742018451647	95.52583818371191	99.40156342048391	96.34597726660083	98.5505192982234	98.60692693984336	99.01291172701323	100.14054360236875	102.53346666956887	100.88670936884307	102.47198887243746	100.38094584423997
560	94.23744823815188	95.77096694428553	96.59158972389483	97.5681569527329	95.34303914325308	96.361563014426	95.85389383370605	93.90876172600052	93.42505902678235	91.41449477032886	98.77070045803818	88.44577117951016	94.01853672696706	93.21565467175103	94.67102943763967	92.30457945388534	90.99856582001553	89.65356573047042	99.3896721406812	92.43353341650504	90.31529561418193	91.87133571560419	96.15774210064701	94.63826838606722	99.46814488893035	100.07956447376897	92.25637092570368	94.9997407107195	94.12666910800257	96.49515714427999	97.04727215251138	97.01601642072322	97.88713207192959	95.6783034526555	97.59888642753033	101.26804244943007	95.76594734400999	104.26050696643932	95.51639542568617	99.73103127120152	96.37480562165246	98.69126366816172	98.54545557986175	99.56074489028592	100.40695670507988	102.71771516111723	101.27808056983145	102.81770240695951	100.68637669896184
570	92.61722407802954	94.33684540218542	95.22525213860195	95.96097446443783	93.87072675591297	94.91869634929398	94.34008708703507	92.50186197997242	91.89152568907426	90.14382213921326	97.30570062952243	87.5502574184881	92.69898327552173	92.06330883832072	93.43772384223456	91.33474983950492	90.52785554889962	89.17744207378686	98.89888504386042	92.09670889344261	90.13577448915768	91.72812144274549	96.2927512462615	94.56685724377834	99.35384349967322	99.93813246422708	92.12721477465121	94.98101710767526	94.08907178299869	96.63179127393971	96.95354330099003	97.25097585774695	98.34713525944663	96.07041713894434	98.26789236563766	101.81719437582643	95.84771445021345	104.12738247718141	95.87392113071732	100.05967004261998	96.83432565385716	98.55962119563995	98.93017066765043	100.08188138290355	100.47498126915698	102.63282241309452	101.6591224004052	103.19692764725124	100.85097322891116
580	93.41993539523487	95.24113259129956	96.4251425433615	96.76447309034924	95.13372789802042	96.3923386286024	95.75429631107546	93.53692316176767	92.8781322957838	91.23551442449698	98.41266371655058	88.76723235586677	93.83877319140367	93.09526000701229	94.68132727414016	93.05267629455983	91.6188706709042	90.57158216846922	99.97986986917675	92.96605375591326	90.44970414550154	92.62307267998028	96.7887500393745	95.42386152424879	100.15188085002926	100.52992362566965	93.05205754152766	96.15591649535094	95.06612496473083	97.36540650560688	98.1933771111662	98.09004177414286	99.29031888459816	97.02117337156959	99.2376825372764	102.641140206256	96.5878285652641	105.34078185462	97.12633637046548	101.3888532896724	98.08941769586471	100.00548466435566	100.64945933773211	102.28364252278053	102.20314486916746	104.34350089142679	103.75459081074136	105.31657606194742	103.25058764776115
590	93.40629229970368	95.16734545558042	96.58261736517592	97.18327087190578	94.93093699263355	96.11408119679486	95.9641811899047	94.02464265798348	93.19449132018792	91.48584064179303	99.04895317485241	89.19831988657738	94.5014048248185	93.2823287567209	95.28709548626131	93.35691119147249	92.12910281527566	90.9460397704777	100.2671302864144	93.49551677051579	90.96480386255845	92.91243034489972	97.1911567947692	95.85000065719616	100.62178726860033	100.93293439434952	93.11920855583489	96.24271472590901	95.70005992022072	97.3087043461382	98.15701175159671	98.29161201614515	99.03038377072625	96.74616473095382	99.05094177501476	102.27871189852908	96.19181993128801	104.52782216378557	96.6835111707937	100.31197850152111	97.0151550920577	99.82201343746856	99.79682122881616	101.2201885393194	101.42940022782074	103.57958713869522	102.80781147800279	104.59977686389001	102.73958529412735
600	92.93182848540155	94.75799786407315	96.12743163282158	96.55919203824418	94.49815918225545	95.70066191436784	95.75010370640074	93.1221215119717	92.7251830290738	90.96043223008844	98.65515332983145	88.82195227969667	94.00623120641566	92.51115808882027	95.42974970417129	93.74588482194612	91.87605428439338	91.3151886616525	100.23621752510977	93.53257828102727	90.51148461754384	93.15240010218218	97.04490117559678	96.13114145583127	100.70949125998462	100.89044019863104	93.55117802915332	97.16202015053753	96.05929355507403	97.82024074481096	99.0318927845609	98.67038437949148	99.61030991179734	97.40820975553068	99.78294134906014	103.33676898763756	96.88376503141103	105.1978943121713	98.1481933796102	101.34132060208192	98.2659987060366	101.16968922207415	101.15472514664785	103.2072849239858	102.78496024771206	104.92525084366275	104.406634441914	106.14366571059469	104.38880005773267
610	92.43759702383397	94.36039081682723	95.89156362502943	96.11580679609197	94.18836641093839	95.32869687577247	95.82724108934873	92.93897731410172	92.64896511211738	90.37643827171821	98.26328604686888	88.5155170305716	93.2991628165617	91.96144215693762	95.09716431200184	93.26462461818062	91.4896331441783	90.51281765465393	99.57755308029701	92.72869692730515	89.58817462638639	92.35327067283399	96.58196124928632	95.10959130623627	99.89548766408613	99.81445345589587	92.58858436072902	96.35036853349125	95.47373029353508	97.20015225189478	98.16052406481857	98.06544384464252	99.14437294651572	96.7108316951564	99.2070681449342	102.74645428421617	96.78151146583302	104.41391068576303	97.7458105174126	100.68888700240541	97.99959909506093	100.91139349030193	101.13266565966308	102.86481243288878	102.2559802785391	104.71948957551096	104.04456557216987	105.75667001481727	103.74600337445224
620	93.7450233436571	95.43925876777175	97.50651913255965	97.50175407192204	95.67966453495491	96.9718718083472	96.83792803114257	94.29028154937917	93.83543207559046	91.91294871222478	99.42685214762535	89.68213696074699	94.37117696873635	93.36402947502249	95.4038723360823	94.23757239839182	92.34779331760355	91.36487498539559	100.19815952016705	93.04070032937751	90.06969140488822	92.35618718267521	96.5901317208961	95.40078574491014	99.87034294645953	100.28428940682565	92.68303153196074	96.439236780715	95.60932297177112	97.00018208397567	98.24996104798822	98.12559526208801	99.14183874101892	96.78572566782435	98.95050638280304	102.20491724486918	96.24147104635307	104.32231846282873	97.41521139267583	100.70888804287897	97.67086759267931	100.85327367669845	100.71163746742671	103.01921764006914	102.47736846927613	104.66573826033867	104.32448354887948	106.18836142933033	104.13825278463314
630	92.92264371091674	94.48636848358504	96.54931118386826	96.65097037917245	94.83911122590344	96.00647380574986	96.12444198224041	93.24380362163907	92.97847822424228	90.69771185601658	98.13207332154133	88.495544547014	93.03004521993368	92.06451442414375	94.52000096284253	93.19050754168245	91.38105083885708	90.12554898327306	99.12894454917404	91.97907282958536	88.94570511636914	91.43570121664924	95.62444718480612	94.34959970491983	98.81101796132634	99.00625797709269	91.99757646295535	95.48705276365199	94.69520407855981	96.33170938703206	97.55221156209305	97.48478907877308	98.4347960479683	96.08544021962379	98.20229794645617	101.84702469322357	95.76843574175662	103.3208141526402	97.2839859836069	100.11914125335669	97.46833470270305	100.32598449606142	100.48305128098191	102.61319856934331	101.76381071304984	104.13551307674346	103.87224935515312	105.5244513521636	103.43230757897791
640	93.7737044592462	95.15127127574833	97.2637894563595	97.25315912261752	95.82055400070523	96.89183722832665	96.56778777086245	93.56289502771921	93.56954115931765	91.23040504687759	99.05132142725861	89.01247819654601	93.47279547834246	92.33449316961827	94.84402938880756	93.9079940619309	91.62233160577486	90.90497421962785	99.41983879682905	92.26996712682161	89.16435927793077	91.4417390848478	95.37933726873885	94.7216188681956	98.8529686200991	99.12536260859943	92.14164252956317	95.9709983885936	94.97062650846047	96.660338844281	98.02949035642374	97.81105410232324	99.04890144709347	96.36192867454743	98.69295441479598	102.1477107169237	95.7724752709299	103.48950779833504	97.72951405112741	100.33986349134118	97.53472932965656	101.04868270467412	100.67533354845197	103.70206353117021	102.37201534590392	104.6056783842426	104.42924758305055	106.5147140776903	104.05156289126654
650	93.72654084004459	95.28235166489891	97.47025952033428	97.63267014976272	95.73453246258262	96.69994984668796	96.71897235316615	93.81265949909385	93.65734975202248	91.35983071487988	98.8739161254246	89.00245663788077	93.70534136245209	92.86783082069968	94.38432197998011	94.09832410060336	91.75753659664171	90.69932020586612	99.79841246684525	92.24760078646779	89.48599049036463	91.53129607953916	96.04232099769702	94.59478815861276	98.79885469852178	99.5939785013719	92.1997693604741	95.94522071418726	95.02680204753537	96.31773200098924	97.9145369392381	97.73497406348477	98.359952793347	96.0011316058995	97.8335814837944	101.57835572541148	95.77365466649881	103.6036549474179	97.43928328555894	100.41571090085266	97.32710802244945	100.42215991243647	99.9445909536178	102.7998612657197	102.01025882224862	104.43790840025916	104.01825139214738	105.59882940919965	103.4094484148228
660	93.29175382132918	94.59291743686143	96.70590772831011	96.89759470783244	95.35286758691151	96.09619163340916	96.04532814790136	93.07510064244454	92.73033939353219	90.53894579830472	98.28194601928799	88.21116440628974	93.12849658276295	91.83815595088849	94.4635812896899	93.68188829645628	91.20252107107169	90.556895863063	99.61728508870009	92.18582035536075	88.95363242040514	91.39881604458881	95.77331498316995	95.19063484492659	99.21998571049801	100.01142946297925	92.69621591307094	96.62213581133685	95.98033353222831	96.95285336716326	98.84750013106746	98.51114008904563	99.44151734564771	96.76190445574133	98.8530063656987	102.66041648088152	96.35881252874468	104.27485067014327	98.42068180750552	101.21069159122574	97.7730544852545	102.13077619738617	101.29844972994323	104.45050145324737	103.54950413968234	105.7548105875782	105.55395037748814	107.50692593129357	105.34477569657352
670	92.31261943766775	93.77822385598621	95.466356236561	96.00233290019635	94.51734596510693	94.84389567932334	94.9618944098379	92.0463907719417	91.88920724129675	89.418812565165	97.54303408571418	87.22568831878645	92.87235629191956	91.3068803982244	93.80123060543139	93.69019755429632	90.89779317397667	90.62206837836696	99.89025161668434	92.85328337006995	89.51629654891113	91.89282580645727	96.27165611659407	95.60521994289743	99.54346360378669	100.34359507598293	93.12250131663775	97.27631673579239	96.26833017737262	97.34048735147628	99.52897472054886	98.90971743911969	99.63503219006861	96.84047198777435	98.9162589248574	103.56594112799233	96.78251408740289	105.02445386703901	99.44677512512128	101.98545030590782	98.24492302876844	102.49658753860078	101.03366554959685	105.181527546909	103.70375876034338	106.2932186950145	105.94986949705653	107.48765405206537	105.23743532265931
680	93.20151822430941	94.36152192072825	96.49916227876915	96.94086721235617	95.44036648722931	95.83392752023462	95.46024611223648	92.79014361229392	91.92041949062187	90.11104860797086	98.36369090568186	88.13719212981233	93.38486330049678	91.94128056824205	94.29867428514048	93.72674314106621	91.538122294505	91.31507642654611	100.82301618289135	93.08982199375562	89.92536699623172	92.0254271639654	96.55670208035681	95.99016143556814	99.87390563341398	101.04579561671332	93.3059376749086	97.74355627908436	96.82649436578895	97.42208454869248	99.91587236631737	99.24654489762365	99.52588009314032	96.5514076547046	98.55541980702186	103.45333003002395	96.35537289327291	105.06136419815944	99.38163724578268	102.04365881069785	97.76826044672978	102.65647372761852	101.16529952768813	105.31692308381673	104.73074600145313	106.76355650325206	106.62736726555886	108.13176136455822	106.43624935561444
690	89.28804360971625	90.62851050512295	92.55468548207686	92.48731187572349	91.64299103556037	91.93296514906336	92.12860180311083	88.94019735534926	88.78944748178361	86.1714732532782	94.47277204451086	84.53769625395907	89.96989455653282	89.03223077575909	91.64620902284301	91.79922026384551	89.35037996465134	89.24847828745959	98.88331784867349	91.76530674532124	89.04597723284678	91.43922928323774	95.96168147299704	95.2414283813106	98.91107227297053	99.8935979310931	92.80315726521489	97.72370815253448	96.35697304094026	97.33214445928108	99.43349712436671	99.06528191395418	99.65834177599326	96.67067591540658	98.55809613715415	103.89921087085668	97.04715562914268	104.74214100242651	100.11379574838844	102.52816564044069	98.58092167195464	102.50169533734432	101.1634576465631	105.75582351576423	104.25732809156699	106.85525704434822	106.63668603780548	107.42001494129356	105.22419250650417
700	92.13444616443866	93.42289264872073	94.51228599353203	95.1779807058287	93.87297602257765	94.02130221032643	93.83296643795826	91.07805163446845	91.11225599158817	88.59462026100796	96.66907945270711	86.55976076193741	92.65989184460598	91.06155760440392	93.86114895760812	93.99070192276936	91.64770340647344	91.4157576587727	100.92660875234101	94.01567345429227	90.36767103900151	92.88264812743839	97.40115177617422	96.66853011074554	100.25306303390761	101.67802404219196	94.26147899605704	98.74872848901589	97.43022485282296	97.70812401681762	100.25828137279481	99.90144254705555	100.11452198295453	96.90505699972455	98.12877839896993	104.60893100564925	97.35990019095301	105.76866369650345	100.79709583523106	103.59753366793981	98.49526714851511	102.99888127520988	100.85535783614843	106.13072070684785	104.82119716046829	107.41131142116767	106.84973697093793	107.59319146172366	105.58681767761735
710	90.0350519283556	91.47558667879356	92.30967782273986	92.53201660471845	92.3450972742771	92.10683447839125	91.4884862202945	88.58014285237768	89.25334421342458	85.69415980286489	93.76749377947887	83.75674113961391	89.2593901611282	88.63458479576379	90.76296646022794	90.60563768804559	88.35780332283888	88.07430508546267	97.49056906067656	90.53428755576851	87.48549483572242	89.8425435831116	93.97565993415141	93.828257478993	96.94144170455432	98.19835133337162	91.28242239997978	96.22780227555538	94.67859678019488	95.96146943088846	98.30249036862804	97.56662188179506	98.10917648752108	95.16273624999019	96.79568326479111	102.71031653076668	95.78445835165358	103.79636491867596	99.05876778004496	101.73863187337653	97.61646285343907	102.28861365850626	99.81174409042207	105.68710741522591	103.5634571362055	106.27944968362179	105.91425579076771	106.46445579491254	104.22196585557182
720	89.26305411241887	90.54131273754834	91.19626830278379	91.56497515238847	91.50615288667744	91.10122819720758	90.22411368701937	87.0446932301089	88.28341083073511	84.92809703494929	92.90704485878683	83.05736068200757	88.85274828300524	88.00441566307799	90.56795652323255	91.55552660785565	88.90618782670944	89.2943415989838	98.87132991539396	91.93387423150863	89.22447474685823	91.69562650760369	96.10781329787156	95.80804597354152	98.74897449881946	100.55347747650342	93.8774017127871	98.47178086572411	96.62360117583768	97.76095991335058	99.91972825021601	99.76422386860604	100.16066650809206	97.09779886503074	98.06157745043271	104.88278050374923	97.35834246681009	105.48319711151875	101.18741165843382	104.21106662833903	98.66068188070818	102.59670193265329	100.18290975961399	106.24860961250829	104.0960912538739	107.01430616662644	106.29534352915658	106.73161359811685	103.8952503317909
730	91.15846972903606	92.1777707727955	92.08621467056005	92.9984897461706	92.81790771261956	92.34045478947709	91.8419668632433	88.6174796159045	90.04244719095581	85.95981034249705	94.86494461082553	84.23745700328247	90.60254126895327	89.19614494859296	92.3371667480842	92.81967480586195	89.0396670744973	89.85827659241826	99.43204070201159	92.66017160328383	89.28878806901989	91.91585915167293	95.9218490754461	95.94478033625548	98.67970518614104	100.35536874787952	93.77913164416987	98.88106759224655	96.85467279624584	98.0854280524624	100.61623542522764	99.94936090681107	100.12322397022758	96.45201635534801	98.17073470360465	105.53367832502028	98.06852001028443	105.91109775925497	101.41858621021798	104.41349116803669	98.96629448304002	104.4941344150628	101.57623835041214	107.51680345836111	105.22893270442282	108.26130016776314	107.67274020716559	107.95618455593389	105.54637350057759
740	94.15944199921397	94.70493086592533	94.75483502938361	96.0481282178932	95.47655981652608	94.78491366282228	93.50796834651817	91.26461352851821	92.06144773675612	88.983835477481	97.28581900722317	86.50230559896099	93.18519672208139	91.76618632372976	94.21677967300428	93.94376660849858	91.22328447931875	91.75682215748013	101.14980759493324	94.5013994353342	90.46793722576842	92.69478583863896	96.68342157545781	97.06443303953905	99.74080515268669	101.69290592196087	94.47983977248431	99.0178985449524	97.59943406375842	98.37217111134598	101.32290557310237	100.23873422807578	100.17886342308182	96.58827567741127	97.91206438765363	105.2554147733932	97.29586838495382	105.82508156429918	100.90099300827808	104.02306586259246	98.25172092674256	104.5963298011584	100.87970779845645	107.29209807765262	105.53814069368632	107.76788992133974	107.61238764188796	107.81915626789737	106.05205992950248
750	92.22903928871557	92.94126430756846	92.58710973532385	94.23624522987552	93.6709515275291	92.98189442517493	91.89332764792492	89.39107558835538	90.1599806628632	86.93720233493724	95.05003730607264	84.50949802502308	91.68386623105118	90.10375368480568	93.14833338401861	93.55037769372717	90.40545401448027	90.7793589415804	100.86047755024609	94.19562632095669	89.97311755150604	92.84318980407868	97.27400745142062	97.27213376160705	99.93024465197571	101.94066028882892	95.3128419333939	99.15295913456842	97.92305991282423	98.17067231417475	101.44370905091074	100.79976175563654	100.35851814804725	96.70868998794359	97.6330603927374	105.72448685357045	97.31284105198776	106.25808273521727	101.48364479937679	105.00069483866685	98.04888835676813	104.08166463810588	100.7842389011633	106.73227726769787	104.92014334653643	107.72085230378138	107.54688232886602	107.34504927140956	105.39883950208673
760	93.04597724298385	93.52889297168555	92.53264669864775	93.85598338341784	93.75885848029692	93.21774385957926	91.93263490979392	89.33427153723308	90.3502767254839	86.69422866754529	95.09568453251798	83.59074356022644	91.02360886129911	89.75558358911306	92.9837215220639	92.49209026672567	89.07638828628627	89.8169254729669	98.82862410785735	92.8363656580977	88.45721344265128	91.0864650142759	94.70541869472451	95.44848329485896	97.9959581569893	99.9429623757408	93.40816153289629	97.24868409631303	95.95311020711938	96.56875183080042	99.31452741815248	98.51928830439866	98.50591485259145	94.92913383601909	96.07500887170346	103.50320312346622	95.47920261742185	104.01322426062993	99.13783575287486	102.59534337839156	96.34205639019956	102.75271996923166	99.30113141747607	105.49189853100557	103.14226737503289	105.93423469789587	105.3043403299274	105.93103846288648	104.10705837400084
770	92.59571004357679	93.13563049387326	92.6494977078108	94.0971628156482	93.92968227556015	93.27729052380317	92.32880774549753	90.02220370651541	90.56226855425466	87.01154393846251	95.52571768297291	84.18668405453651	91.92167725182838	90.5326542029895	93.35123618546679	93.13453942072215	90.01695897381637	90.47411830984443	99.85407633074185	93.79879729318279	89.58396845623635	92.18359134725996	96.11169538142336	96.19309841146723	99.05178677749561	100.73805966574533	94.28513195767421	97.79939430886029	96.7696655490792	97.35023115063107	99.90021901356536	99.30272101183446	99.37707481149418	95.7634949236781	96.72182066659866	104.36791340864656	96.41482594033202	104.83790405033255	100.06109211150878	103.29622500069327	97.158910848962	102.69591655626026	99.79100954438397	105.61132034357368	103.29456837195546	106.33891928878565	105.70480763191041	106.05135083050465	104.05342862199306
780	92.45766836560021	92.92604673975514	91.86970168933894	93.67775868178013	92.91369134192728	92.57300631456322	91.90440159464166	89.28116798213709	89.8985099451176	86.6281709968242	95.06997392114309	83.81597529022835	91.53395095541033	89.73369620633382	93.22479577034234	93.30839166171036	89.61477315098104	90.14430456928146	99.79343470563106	94.02856833640887	89.62613682391306	92.27017154133856	96.14887314572516	96.07743223911126	99.08922049016687	100.5767433158938	94.43851098284706	98.06704469033735	96.46668329331429	96.90042459690122	100.02323935787078	99.32453466236309	99.01857380582383	95.43460455250296	96.7515897692287	104.92978526231357	96.41275222000021	104.94466452771867	100.54315264903244	103.59898282935177	97.46753915281496	102.87354008850448	100.15383731142563	105.8471247690774	103.39856623011606	106.31165960693588	106.01042666942426	106.31786305610848	104.37812233176022
790	92.1766940499312	92.88549668730147	91.53284677636356	92.98174206729274	92.99054490874552	92.5018902959732	90.88048963535164	88.39489050072093	89.84097368112485	85.62240069383289	93.40193202641758	82.38445079102479	89.01719575382883	87.65475964372949	91.1135050613626	90.19450409807466	87.00509958165573	87.11249520143879	96.02157113333261	90.30590148716901	86.37162040501588	88.66969522072813	92.05288384600652	92.87285980867723	95.29764559147804	96.66558455213497	91.17752737115757	94.4860777115781	92.99128871004942	94.06060094899408	96.75882595890722	96.05199564202773	95.97971562222885	92.84786368291712	93.77606606552624	101.25974366693725	92.8891847013662	101.0960840996954	97.02957256152916	99.61598246841244	93.92739116999068	99.87322446232567	96.59755031379318	102.47842053440284	99.49895796231509	102.6301484966017	102.2484817498664	103.03703809487507	100.41301848307
800	92.9066576261723	93.25882320748369	92.23680534645524	93.62677161592681	93.49993923112518	92.94765468906519	92.15929105634837	89.58325295371868	90.58768262696474	86.58407056045185	94.7387187488044	83.38432609109702	90.44421968079904	88.88382110133419	93.09020293311578	91.35440685245422	88.34638920083839	88.3651259852283	97.39442859556675	91.67180614660559	87.49256662301154	90.0684485882183	93.57362107439639	94.22871510465136	96.8451154461304	98.00930091299325	92.32351231668778	95.54899967908824	94.62975502969476	95.49699846197858	97.89249751446471	97.35837771986999	97.3107825498901	93.72406688596591	94.96109569199531	101.96387766560203	94.0550808255261	101.74785696718739	97.4506843925232	100.03370865268782	94.60934275317821	100.76537786253597	98.09249673865597	103.19153583627852	100.79854866898452	103.62290682232582	103.23948491634489	104.07904919192126	101.92458537957468
810	91.99964608553982	92.25222686570616	90.83695812195838	92.61549760012133	92.20335114897753	91.61550618029156	90.42783986471152	88.33645906133627	88.88268142899311	85.22250422056462	93.17944037296989	81.36521474004266	88.7327272506552	87.31972758980646	90.97049542694045	89.01345769592513	86.15805857268904	86.2155866874052	95.08606169912102	89.67027194758528	85.81241624078845	87.94244158686908	91.50675567624744	92.26723238115368	94.71973980483546	95.97847037302567	90.31082657793793	93.21437457101045	92.28707079264356	93.01278460304843	95.64404704025857	95.0837984562187	94.69049324087031	91.41484939634822	92.5465269020934	99.74192218892446	91.10929807280246	99.24548887419104	94.98985465591456	97.5249037128966	91.81087951725029	98.06516422403533	95.39120631038243	100.46583090370459	98.03868619381315	100.83411863977948	100.70633276165167	101.74405776701018	99.61172574798944
820	93.24667330817634	93.5007510059276	92.81917386300402	94.11196358081628	93.91858903127353	93.78677475707524	92.02297959305359	90.28241753718454	90.52770155650052	87.32977637640593	94.89498514853571	83.58218261487417	90.68114821439809	89.53187660135595	92.63671939832543	90.96572233513993	88.88847555003485	88.52493717436364	97.4967996077312	91.8010833183129	87.74941875214012	89.66292081336096	93.53606673998483	94.03860356622148	96.60037847478267	98.16331558554405	92.02237077096548	94.746102695672	93.93737879388367	94.43209625129694	96.75065378760614	96.51972041914847	96.51669748481115	93.18408189086034	93.7496932196894	100.88221490779607	92.10522762743973	100.54168634518311	96.20645319463215	98.74054302173425	92.86971673318948	98.64450823471037	96.0253334697744	101.51069029917171	98.97852315964276	101.50620962237538	101.6536310689484	102.53502053650786	100.07134777604516
830	93.00010615690132	93.33275713149422	92.42081195220294	94.02211875630195	94.12952221374215	93.5715136096388	91.37780780423307	90.23174116026046	90.32161876369163	86.58834590261814	94.38178139399301	82.66456393115995	89.87719578584584	89.24997469534063	90.80873675151618	89.12443650490661	86.95688756968089	86.69399412766339	95.3078372245295	89.59900417349046	86.26270254763723	87.66695486874245	91.26563621931311	91.7434761104057	94.27596280363188	95.61188483459446	89.70690707238002	91.92418527701972	91.53639592945994	92.19501137348135	94.39837322386849	94.2301407920175	94.13407894814546	91.45003002011813	92.10901879823088	98.50649133468569	89.7840419508126	98.34285925632149	93.65300344927857	96.30438310015198	90.73454487618395	96.40642252782618	93.82914529811778	98.95797424865987	96.29670714257146	99.03023969732742	99.02301671345849	100.40468953496352	97.68138914804503
840	92.87918657976742	93.05518487699477	92.7349335468279	93.63365759925138	93.78422824385865	93.74974964786242	91.64702336136575	90.38019265722264	89.7120658987323	86.9665519856632	94.676790904582	83.30020555613943	90.04233391304166	89.54245043248534	92.1244467910945	89.80931395830946	88.50413227674952	88.2829504897139	97.03661385165783	91.34957042705315	87.66895906383658	89.1467919435693	92.99023896385863	93.42836490358918	96.20046396370682	97.56397444371862	91.29521604518126	93.84027190145427	93.57962503743938	93.92495111761149	95.91013630455438	96.03390083746322	96.16053970872825	93.04443516588893	93.72217385927267	99.8796138471322	90.70704884498832	99.1995382509423	94.84715481298636	97.21057403011291	91.58744134361991	97.11817963258306	95.20312654039203	100.41230696687596	97.8452664617356	99.77930379491633	100.5084322608481	101.80239456566603	99.05594079199703
850	92.30400148709268	92.42919407113516	92.46365402313218	93.39722633113851	93.64668371503838	93.85456276328046	91.29093506443661	90.2967201363969	89.99764133298943	86.88944295196575	94.38939241881285	83.28038623951909	89.68770676175687	89.21697093371462	91.46509723151307	89.27471409463318	87.96815755651215	87.39950923366433	95.9538288493971	90.14253668454005	86.88122971717438	88.07991188155815	91.92679742421436	92.45462932119867	94.9565208348244	96.34636554637893	90.2656397409479	92.68513025495491	92.30637325063212	92.6732320274134	94.6218169273165	94.79212382211712	95.17465699836984	92.39631878145816	92.67093567928957	98.79522277689823	89.65725107758261	97.97745179890413	93.90690941236063	95.80622745951833	90.52788130727531	96.14548592148311	94.06636853214196	99.07267909426983	96.53294633639767	98.5140978177155	99.35641053215657	100.82640845201905	97.48998034728626
860	93.95565682971149	93.98545477141248	93.88824498661218	95.14112874109347	95.88842403077979	95.01701737792433	91.87421661628021	91.48473312629568	90.69689671326705	87.9533503612561	95.67513783186544	83.87765559162746	90.8591708221396	90.47639330143949	91.71241207536039	89.40672820652141	88.51740043353189	88.36301708624346	96.54081517327882	90.61794236399436	86.98937242384943	88.16946513052568	91.80161356179458	92.63040722634354	95.4149738334396	96.69652023233525	90.0863230488877	92.42503722020508	92.88446391672568	92.58439730036608	95.14917269456897	95.02594558253557	95.11421040405571	92.54632844007965	93.11954481464025	98.53987610692076	89.01655335046014	98.58222728581165	93.6292344558099	96.10956059692329	90.25580164903498	96.73903080715512	93.98316945528794	100.18402110296014	97.44598917802774	99.0274648696824	99.80458969669803	101.92285152927941	98.9573434518345
870	93.16105869412185	93.42653596662018	93.55294733996361	94.39602679707023	95.42801330482929	94.40486377145214	91.94830238526728	91.33768393493344	90.856843703141	87.65997791561266	95.26538778258565	84.1764616353711	90.20369209850804	89.57093931677214	91.58494221605467	88.70917649729444	87.98144163278553	87.2494456366048	95.42520051147352	89.35395365082368	85.70707699674625	87.15518052901525	90.65063811639445	91.08499737343367	94.27967207640272	94.69198999365591	88.37400503237188	91.39733899336537	91.45138543949125	91.146764182884	94.0810697847158	93.58647551515615	93.97879796937595	91.56193845796588	92.22744239800652	97.77954189427432	88.98526307911594	98.03329392150765	93.36858391824862	95.43292663598437	90.57433585971857	96.99956434482826	94.31177101969598	100.28191967548788	97.9099797907245	99.69630926141622	100.15563086380675	102.64846585119086	99.47656863391882
880	93.48453622667293	93.52545587888585	93.3666791932727	94.3419203446821	94.39819021196708	94.29402766677137	91.19576105798838	90.91109265937024	89.79752424036437	87.3053676536374	93.90515584634514	82.40262995802098	88.32794986934137	88.7418473958105	89.13076798329377	86.62780329083434	85.42717333611357	84.97317180907743	92.7235585308656	87.3294410413036	84.34510076287472	84.36589273281693	88.0185538979479	89.10228094085046	91.63091986104632	93.02765273055967	86.81314566051927	88.78198110611869	88.78236032883488	89.19619158160951	91.29866130634427	91.26176400205146	91.45986583591426	89.55772143614855	89.97187902993146	94.97140713360197	85.30058203205253	94.13593046121161	89.6576923483896	91.481825804728	86.62206259371929	92.83208752514285	90.60440869327061	95.80300777067366	92.82228690769956	94.45828940070403	95.89425764396023	98.27410246301781	95.04744685511574
890	93.94353382209295	93.75751052546316	94.09262441614999	94.9675995946712	94.53236058450383	94.60858587973844	91.78874129569633	91.7513811936332	90.5147185317248	88.41517931045593	94.55577176123084	83.22273476870603	89.12044130909521	89.10760768153675	89.9224526319804	87.20635240466817	86.24722632426158	85.30783669977716	93.09669309679535	87.77207953116103	84.78275562203093	84.47826133055477	88.33432123522131	89.37007752008898	91.89571759219426	93.29609154994951	86.72283503337128	88.84796392400852	88.75103557453262	88.82018058392364	91.21954429477209	91.10236429728731	91.31349323280892	89.14124400287646	89.2213610805159	94.55735503311448	84.98058069402391	93.53999689313841	89.20064863910373	90.66525682369503	85.90317237489133	92.45359903815046	89.85028524932933	94.95628424245156	92.63398058209184	94.13667234253107	95.63578766806124	97.97316504381534	94.74686196188347
900	92.05976660211505	92.22071626901143	93.13758393729329	93.65842756078221	93.59880656405122	93.62772825151332	90.80927128785355	90.64873077477807	89.29145317727502	86.97886105714383	93.24053431240232	82.22211024444717	87.3611797915527	87.81764417845478	88.20630627714618	85.63052396131289	84.5707550684761	84.02318555730788	91.36420977011993	86.0038847429823	83.51599272817703	83.00624155736882	86.84910975404759	87.76470701183929	90.37451226339387	91.5093813143841	85.36206344113502	87.520127409372	87.58084028804811	87.94127290071219	89.9507232671697	89.8487386453929	90.35546767405513	88.80140843348043	88.84634114048536	93.31830679959779	83.82312386888617	92.22414153647676	88.24575816809707	88.9790130281219	84.88505141360585	90.96869198530818	89.03461839341539	93.80877819161397	91.1247465853608	92.67358791404963	94.37327814993868	97.07416526532714	93.28827608266262
910	92.23151616534655	92.61408228536622	93.28560337715786	94.08180575897144	94.463243778374	93.79229139103265	90.83771651090184	90.96997282076157	89.88116307960686	86.95865809106031	93.6689430527032	82.77191732855856	88.17425757335471	88.33421544006721	88.13630455211873	86.016820961708	85.01468085893627	84.23809154092854	92.01831202915615	86.1239146547059	83.77841849972418	83.40600704511748	87.23213380402953	87.37478551557781	90.5846511759771	91.4785069581403	84.91302509233695	87.53527823212747	87.65771617931831	87.51660440824458	90.1949674201804	90.08076512080119	90.47819677101728	89.0899139182242	89.43021295871297	94.03380759455251	84.94572746461526	93.92681392393912	89.3367435888503	90.65402854800622	86.63874854140904	92.48114595169002	90.09620714086903	95.61232786100702	93.147004101996	94.81343886684101	95.92630296722143	98.9592829348955	94.90928475490006
920	92.62292112646242	93.31118056430033	94.24086098920172	94.76213748082498	95.41114586118901	94.93370915442542	91.43956763077807	91.51034452088656	90.61470380005015	87.88624603815681	94.3396184778655	83.98834305058263	88.76902311904932	89.17161410364297	88.84238699890213	87.0883066385008	86.08237769180684	85.31349882861883	93.1416399880179	86.73269200851863	83.9226672379466	84.0392899916179	88.16638965426097	88.27205137753126	91.3778873975044	92.38505804504317	85.74717561627713	88.3270592481341	88.52585321801844	88.13381907449642	91.1217696560254	90.77331017148975	91.19999658197004	89.97033255394692	89.95237281744816	94.42733604388621	85.26194665327058	94.76949324742942	89.73440700498604	91.56545915259719	86.84862029936042	93.3225916277853	90.75899829998028	96.10229975322326	93.85696626826956	95.48598578552594	96.81423716035205	99.71168728311656	95.68058706936435
930	91.96529730959264	92.57041641945156	93.22638095389145	93.77186345916796	94.09156167605414	93.49840589677109	90.42677850288254	90.6343047123769	89.55859023179869	86.67223806640739	92.44125826844771	82.20634120921343	86.50587772737185	87.25478115854698	86.27897802375408	84.2559496421222	83.16461961242901	82.17216175936245	89.71146403721363	83.77122823223527	81.84553556000101	80.88151678683502	84.85567458940979	85.00050140214536	88.0574832738617	89.05581486786856	82.71450660882626	85.22336231295182	85.10020993358451	85.4110331446015	88.03086548326839	87.80693676978677	88.28578327139888	87.34517407510067	87.46481870541922	91.77893646968131	82.84607836282571	91.51285357025992	86.93136609141351	88.13325135558145	84.5503789182589	90.42500200798807	88.17892732851692	93.25716774804954	90.78790718883931	92.50446757923164	93.93567707230277	97.11764120978592	92.82361377294362
940	91.89104172246995	92.19174119443058	93.94358073684288	94.31535626995172	94.58480495276677	94.1409706151341	91.3518918421132	91.62722614212583	89.7848481949547	87.31676553255433	93.48042548721877	82.93450344277686	87.54972921231912	88.2615882572057	87.81758428139402	85.22472417705447	84.28157801612144	83.54541789288373	91.0458798387537	84.76767673206183	82.23736619244534	81.66415906254602	86.00748786274264	86.29352794516811	89.37209969231428	90.74891579113294	83.88253514685569	86.25956362686514	86.9657475156894	86.58058874529497	89.15287390489243	88.77287839460116	89.6270822353893	88.57176694687472	88.10274348332356	92.18008672942474	83.61553260990772	92.28208653405133	87.46727008869715	88.58876041987268	84.59554821920234	91.56317953199286	89.28175440396703	93.7267890981355	92.1890855791933	93.58354019033857	95.00549632357824	98.46446180601914	94.24540472675979
950	91.70094793048855	91.97930000581833	93.14608329438768	93.75081866720481	94.28263725246073	93.36781717658485	90.01484121558838	90.51610541833422	89.10529959438502	86.51536494952582	92.4625897168263	82.0122130540009	86.68214031827883	87.58294321467183	86.17038995555356	84.21474292555784	83.17899233870044	82.46189930390203	90.31875084183113	83.90871955823647	82.01513442745073	81.07613866820338	85.34190012505888	85.18833474742168	88.57434727553488	89.99464605640823	82.97955124079951	85.54028243697515	85.9894000114953	85.83818301503332	88.78599746860093	88.41871375871455	89.05978922275611	88.24947453615634	88.2907244231845	92.29496426549294	83.75876142678001	92.79390122967531	87.49021410680177	89.38810261306307	85.53359319524719	91.67233320876188	89.32489570023522	94.3052109589758	92.59779244577042	93.86247007757486	95.19943993275251	98.73938776988224	94.27497111606476
960	91.53024244305102	92.1697971342244	93.81961620876447	93.89127838656087	94.86389003779276	93.9199490038082	91.2407509902192	91.12700211686122	89.9869370123222	86.89917532163986	93.08609243818144	82.97096005066462	87.24208287313463	87.84462642022382	87.6631976397308	85.69820119115903	84.13929778726707	83.51346678461867	91.13931195438775	84.6854591135813	81.99670585905203	81.71462460782901	85.85513967507929	86.06160220706596	89.5426749347232	90.53454229771732	83.75806083764824	86.525784421185	87.21565365287378	86.78520268968558	89.8102356724458	89.22851600782865	90.20623176018276	89.24456456893721	89.28749980088898	92.8004696234971	84.7354116622733	93.78668617024658	88.4410069098137	89.98122697320659	86.16536252415675	93.21185462553687	90.56918893574465	95.51734244403174	93.81469118598056	95.4490168946743	96.41593630735906	100.33970935585174	95.88681969260281
970	90.98764180522339	91.29602947604066	92.34802477055382	92.9613107572013	93.03656056801151	91.90659021093033	90.1465878640756	89.90816919954581	88.46499797267349	85.68534413162662	91.36385667603608	80.6793377300102	84.89361108491434	85.0933709944021	85.90306040696353	82.33904661912104	80.52515089972339	79.79839447999393	87.39422856337109	81.13847971675274	78.73382303637895	78.1745575053041	82.72617403737812	82.66648567747903	86.21487395148829	87.22724246473724	80.6167003996717	83.07217797516557	83.47091349906202	83.74172787770075	86.53132052055486	85.62946486212425	86.592233491884	85.60467617413556	85.66316832086254	89.75604151761792	81.87923543362915	90.04295569631243	84.6722037024617	85.88823736926453	82.59687993763434	90.0235331040462	87.98370049271067	91.22757133139997	90.43751175031505	92.29833540774827	93.01515826974382	97.32863433731598	93.0962031191322
980	90.62218631449215	91.06279779023708	92.05979081127485	92.32566428975223	92.91085003268755	91.70584475387238	89.90678332987005	89.52300186463034	88.64614545931073	85.23505382180454	90.93300974121108	80.6738051652466	84.4380943557045	84.56254415069937	85.78028273789592	82.33453839217364	80.37506085001091	79.55439589499224	86.9839886793814	80.58458987479372	78.27065434596283	77.77259394696262	82.07614676385398	82.11819148197326	85.59357248505542	86.54234080312023	79.99088237579481	83.00899343050095	83.18140288453218	83.09685469333944	86.24464888940248	85.27833364530333	86.40476362547825	85.43098674598397	85.35720615132242	89.56766674309597	82.09003493933253	90.0364488464381	85.00648626541596	85.98743421564278	82.94015104415436	90.49498156268099	88.09065525513093	91.86385554442103	91.04498240422264	92.88590190699185	93.31642061890346	97.88228755992095	93.30201379805591
990	90.27767103207826	90.81256079133296	91.53774796572038	92.39859936358965	93.00706477931672	91.36038102905819	89.39818244632333	89.18578988502686	88.40314924207017	85.02097893326682	91.19894691420053	81.21090657185252	85.80146942156799	85.54154159613417	86.0051787149533	83.59352653668722	81.87242012268541	81.28183215371908	89.46569835052297	82.62962179362472	80.54819719357818	80.65010429706031	85.17812621974349	84.47515218972195	88.23245006710829	89.50365249462985	82.74286587202471	85.79871034414805	86.06571519127235	85.73816592903324	89.05485556673624	88.29337063110184	89.29132031718044	88.5213139199815	88.40551843663648	93.14344043255564	85.88955726846604	93.79880912423886	88.63786904399741	90.46402297499657	86.89709514823456	93.79157397197908	91.21378898642239	95.28000732791827	94.57905346229177	96.37007556398581	96.5521832572437	100.61629127096064	95.95772415087951
1000	90.97002751034486	91.66332121018823	92.77033029884636	93.03509361746744	93.53782235508645	92.35895508636757	90.5303959709298	89.8963295869662	89.60810464762879	86.24110412542859	91.71604358554146	81.99866493334868	85.55296201665622	85.30449352750851	86.24910042560467	83.63113986963155	81.28439513262539	80.37036164014745	88.14788432849613	81.17216591885135	79.49898949609592	79.21255788140168	83.6242347302128	82.82992809586356	86.77692412576236	87.55179928926242	81.08464388213055	84.16407860552386	83.83714578364577	84.00409437132616	87.16041538252134	86.26362309387588	87.23876124694716	86.6164802607088	86.53809289832921	90.77084895133555	83.83828601500215	91.73649643521456	86.15277211410857	87.68466764567125	84.70400467342863	91.24383666381217	89.2994530986365	92.40198058969051	92.09568853389418	94.26288212452798	94.2405705930287	98.64355467650319	94.03826144997635
1010	90.2215378290961	90.86625149973631	92.02433144340294	92.24781156167317	93.36375162172759	91.7161327663373	88.65408342306	89.118113832821	87.94885132384292	85.01066943332464	90.41036946809187	80.48044206567721	84.56735350838692	85.71927021535758	83.81315724832997	82.03751804616252	81.07821847352119	80.28848392216587	88.31309171614151	81.42367357771333	80.42455738501295	79.28442958045626	83.93097198546455	83.47874894439805	86.98375373694115	88.61936672098814	81.50915347669	84.20078289677645	84.5626949417392	84.97337284690157	87.64802240428502	87.18994478071467	88.43218632749573	87.8845202773418	87.58230623250445	91.35014104995206	83.92207842288322	92.2016671924388	86.56934346668906	88.85270742341811	85.31038299176545	91.23634371460717	88.50144198827897	93.28231441937923	91.95660635136896	93.72418946026683	94.2689933185843	98.17977670420528	93.11071057286526
1020	89.1648531747742	90.18195486897912	91.0024238724068	91.06691740049051	92.31304252793987	90.63335399991622	88.07855691161865	87.87219892424477	87.469928975196	84.25616788242145	89.98337056239939	80.12948895302992	84.48771756960255	84.8049098409943	84.46594850418514	83.03554048831585	80.70049577026076	80.7758876785886	88.92306742703748	82.13810898142816	80.76056567532328	80.41057673600115	84.95200908514285	84.49186406803359	88.12723038742935	89.64093115050012	82.73681340107814	85.87807814865046	85.87146632182292	86.3738439620293	89.5047661032458	88.43163730652681	89.80124259206602	89.30248738183154	89.39654225536901	93.03526536492336	85.8393811833639	94.23117838198866	88.29354308541994	90.74380252219875	87.1606940872279	93.22027167363272	90.53139206558663	95.00801001208848	93.84577071366671	95.85763671938419	96.08329196780785	100.20451036012942	95.13977662415232
1030	88.65029132805707	89.58132229816592	91.01435917086587	91.0644040408606	91.4826750647217	90.2835042776977	88.31921853703894	87.72604721547229	86.94123551243345	84.140858577299	89.46000645497362	80.30060302416278	84.18798362914917	84.28947146090529	84.40402822214186	83.0946411325199	81.12086567603518	80.39784496009106	89.35008004768325	81.98177780083346	80.86583745914558	80.56385436456607	85.71253983163756	84.93149485456178	88.7644218792428	90.69612764915645	83.54427121888958	86.71578795674891	86.87328600347706	86.95675284054855	90.10985613997629	89.39591038712926	90.77377507355439	90.13444482009433	89.84515031971944	93.80323382789496	87.46266807427321	94.99904783430146	89.43101822173388	91.7535766457006	88.33242400849484	94.21505766344215	91.92844341799052	95.51493380307377	95.3430390643798	97.14703532493186	97.2757902186231	101.19298437182164	96.18617863778208
1040	88.19904084474635	89.57888165055932	90.63094233439983	90.43429854253414	91.33519452334275	90.36822118488912	87.6725383348472	86.94655710416845	86.27332817187839	83.35650389102732	88.99175545593438	79.66803815564958	83.39022867177908	84.06572053480903	83.79760214947535	82.94739691420315	80.75478459503213	80.61606561720876	89.27547112354559	82.27336121999461	80.51895513729372	80.42575258314731	85.14165531052599	85.28322884888189	88.80442994683902	90.72076049993844	83.83742316134378	86.91790886272398	86.89074295389744	87.2886510424525	90.52840204221262	89.22083392988516	90.78974866580559	90.42034221024807	90.12593805891272	93.99566950883566	87.088048554446	95.43328986862406	89.87474886789603	92.34364880725462	88.4206357994683	94.74697015372352	91.56385087211574	96.03164376433023	94.84140915702548	96.96852600234152	97.02869419946265	100.89775888956436	95.9940040000556
1050	87.82190230855218	89.5299256853121	91.1037081212673	90.43557216452075	91.28922783269712	90.70408366248631	87.52453127035083	87.12801145010184	86.27039593627616	83.74885614473337	88.91197468279643	80.45213090415712	83.56175044558071	84.48265784265222	83.06776315026381	83.48899483414219	81.59849966670275	81.23360119067657	90.05586422239902	82.78432691244217	81.84294617072776	81.11166564275864	86.36335838930803	85.86530127795474	89.38965804532896	91.75599272917356	84.60615701811962	87.55987610300295	87.56410654483632	88.15679420401821	90.90719194573246	90.32546828709042	92.20996845181665	91.83217636075078	91.46246476586757	94.76370224252348	87.95079854775422	95.96067289881778	90.64223392312829	93.28890554842282	89.53400569415292	94.43847907636554	91.87743049710569	96.45235912281082	94.95721614805069	97.03483389950264	97.52596850187052	101.33952045712789	95.73610730002237
1060	86.92058485011293	89.09390205320187	90.84162613170356	89.42091200390442	90.46104604995698	90.1920471153021	86.92666132849413	86.69143516799105	85.54896827407951	83.20892710159374	87.99660975168315	80.31308388080421	82.55854025059631	84.31110967636184	82.06605768295526	82.6912453589658	81.41838545849767	80.81355101439183	89.88193965162635	82.42929110630014	82.320265367272	81.1183843335383	86.66176471453495	86.02780496967647	89.24225817873636	91.80851196782812	84.86139265984927	87.48913983620747	87.57927440914516	88.34834478831615	90.60704436287958	90.15985898158874	91.80553124740204	91.93649665101583	90.9875082458058	93.7614655060975	87.31749846315246	94.72323156003065	89.7906450482483	92.3605359844003	88.62811241967104	92.82972054392336	90.39552152286058	94.48056822920509	93.06194895722815	95.3308809040202	95.81261004168995	99.28138801570728	93.77549973303373
1070	87.35671077582647	89.3768300705556	90.58579198547127	89.48162087349402	90.49681724731849	90.35817398225703	87.12759504642447	86.19339540625239	85.58384460721678	83.09267484817072	87.88510806246052	79.71042857187524	82.23554312048181	83.73875546094595	82.40980521287138	83.03220720237756	80.56121981285993	80.16866098503759	89.09491220815715	81.6523340186832	80.33771216161844	80.08749737117517	85.44963019142729	84.91195584422218	88.32308669406007	90.73527782481551	83.97197746769945	86.7874473320989	86.59175429547402	87.02649705737932	90.23193547874385	89.01008258459868	90.86096878802752	90.9992024363514	90.22754222195728	93.29949169367109	87.19880175941432	95.24894772771785	89.71692392721097	92.88809151291537	88.93598334232448	94.0781459842547	91.35666867060493	95.34985711570849	94.08422276210231	96.40770937954066	96.65946340051188	100.3669392031498	95.0061481949876
1080	88.24816214808443	90.4552671294232	92.32504416768465	90.68139413655307	92.09006710731528	92.36122051225531	88.51804427415351	88.28721605422508	87.06156633306003	84.80340563122488	89.49614706428748	82.09144436569632	84.42013852366473	86.29946853779124	83.70391990232415	84.86340008182745	83.85782357649173	82.82342685622507	91.83498463809703	84.49685014629384	83.53192393437855	82.61543006626323	87.87856422686947	87.34377250844626	90.74695055934315	93.09070612966464	86.08915279203632	88.59884968130083	88.47400396713725	89.09094254211679	91.37799739840409	91.11659543170835	93.07756055000165	92.77854109240852	91.8220840142175	95.02663942687276	88.31080455701152	96.62715715170413	91.25239928267312	94.40473994837706	90.17603519482014	94.03554923924698	91.7218540912872	96.43357378130952	94.61835512396979	97.00896442954415	97.43194742081522	100.71260192463066	95.35548338247605
1090	88.90719692803299	91.30878874393163	93.00511719836942	91.04193376573485	92.39546131797343	93.23077199633968	89.34248681257786	88.86197286647464	87.59902227298369	85.57519537409827	90.22358837777743	82.88925406071111	84.65013605652827	86.67108515408482	84.1680894122772	85.10261820068902	83.79162634265444	82.84831681507899	91.41531820795691	83.86922263612696	82.96034115053118	82.18448322151916	87.34224199637947	86.93641110161444	90.20371805135092	92.48396437241153	85.4930836673641	88.09034248433449	87.55773276643747	88.42896328510538	90.57089232968251	90.14280965656853	92.31873329244506	92.00803931506779	91.24923434069518	94.06016076642575	87.58684368298276	95.8502040302038	90.0444845938184	93.48146379698241	89.4257294918669	93.31139946373007	91.5900072602354	95.50712972747893	94.01435343486449	96.37575375023536	96.70556204791184	100.28882848230297	95.29944137285419
1100	87.98931783819218	91.00121556889059	92.99677521587405	90.58445439187673	91.68773305625436	93.00520080466248	88.85177109104654	88.20617249468981	86.9627193713074	84.83063379480885	89.22240510083292	82.70942068785297	83.35423912097122	85.5854458663342	82.97667714715253	84.5895832870309	83.31150731634962	82.0170227193124	90.74594469187696	83.07336615296127	82.21618051764722	81.21775400015989	86.74443701799387	85.75852258747612	89.2936180039585	91.6173062040782	84.79599149789354	87.37019802734316	87.20961468683102	87.53252328059587	89.7700626308319	89.61838193172979	91.59981074315395	91.7134503835377	90.62098542325386	92.9072687285993	86.98195370933459	94.9348048379596	89.75607527347562	92.846260989779	88.8255738322307	92.4695542116731	90.49128025436487	94.32251136560019	92.63021099137528	95.31293848456087	95.64176439070478	99.15183762641898	93.56726329839707
1110	88.04458238107931	91.05481445660897	93.27448579255368	90.600988683783	92.39435563969177	94.0500662186909	89.23065254148348	88.91350480196596	87.2802911281883	85.29901658824116	89.80353919354881	83.6905936015151	84.25583788104892	87.10699715019643	83.66527628376164	85.54349926957163	84.88162147665953	83.39915737356074	92.179512205252	84.42190447275203	83.23937633144033	82.36696829505904	87.738670772802	87.16572431111527	90.46117696059407	92.77318280276153	85.85538342345923	88.1894909187048	88.12540615746694	88.6451793501997	90.74011167240586	90.64333515837092	92.97675549255895	92.8250161468449	92.02447113107279	94.05384552212574	87.6123045828233	96.28632911702317	90.65643028764232	94.29602292654539	90.09730334396698	93.55855812193603	92.00720079056552	96.13983601035287	94.068505734158	96.3750016008647	97.17584439884435	100.63821120783705	95.32281667048272
1120	88.89552912956009	91.65749139506204	94.16700436325863	91.60895355649149	93.3694579239386	94.78302580695535	89.7729306291819	89.6474895363504	88.11040265775893	86.20390837004032	90.76365130254052	84.40279839205779	85.28137287179857	88.12102756160245	84.40955679686529	86.26482172885473	86.13350982404573	84.6050642093291	93.29687322358129	85.49062816648686	84.59603407357405	83.54159727929644	88.84424189013883	88.29431998442091	91.50154198544965	93.83809354459142	86.79637672412241	88.95531667279306	89.01090809051153	89.42306932314501	91.23601604725161	91.51393994685702	93.53123285259947	93.23005595056364	92.04609834994747	94.34224327626907	87.67511296750527	96.4190125589004	90.86569135219314	94.48519017476539	89.71325310758695	93.07925810298816	91.14182787642314	95.56690985433222	93.6855757849925	96.03335857776614	96.58177526939743	99.71793046559817	94.41421909651673
1130	89.92833881679627	92.86286032302962	94.8425507148184	92.57278181575481	94.00124446987994	95.60283658360626	90.82402377413986	90.47732051478187	88.8758887081548	86.9085585867227	91.35857888884097	84.7410481316259	85.63408461222902	88.28367057688587	85.12263050942069	86.6720686004385	85.88727932049872	84.33435401959989	92.82689340739587	85.1314384195237	83.55563461091296	82.86100181449774	88.08613815810266	87.86134476672628	91.01939837291093	93.26579996903084	86.44832609336743	88.42157067476789	88.50716886941812	88.70068415124274	90.78116092935949	90.88556779499855	92.764472636702	92.52370834112077	91.39406590774878	93.64962050189466	86.85385809201821	95.90976365668368	90.03642655605834	93.63481256607241	88.70964673757837	92.98755710308842	91.06170573432968	95.20203746047149	93.14908576888537	95.63852409366486	96.3934338376126	99.70451692154005	94.69079238202659
1140	91.31232982718227	94.10583178781354	96.65461418064322	94.26845615102643	96.03878339851504	97.24232314490581	92.33929807458453	92.34979916770847	90.35215412637544	88.4646390123429	92.97198569874418	86.63962581752405	87.09918977474958	89.9895098636457	86.45716096924042	87.73033761405642	88.02753466218839	85.9134535051729	94.41505414416203	86.43789065497657	84.71169902598558	83.78006009759929	89.16394586407795	88.50798750676103	92.10241297358876	94.034513687238	86.98817829837274	88.67041547097138	89.42905046596691	89.17604492266933	90.99433367364146	91.64946404686253	93.58843076499386	93.16181907573558	91.85762967887143	93.81062040942757	87.15770477765209	96.39815711103603	90.46417299323997	93.99635767301409	89.00648563383236	93.1116179999841	91.20019277903666	95.63800726669744	93.80124824184671	96.10005269988885	96.64006535471734	100.26638877641817	95.01600274587665
1150	89.85588997803278	92.59561740761066	95.17875638569292	92.89044940117664	94.437306541346	96.02900915512711	91.12802168908752	90.74937209687836	88.91658875137082	87.07635862783576	91.94554248103928	85.62117949206832	86.17102734349083	88.95143174519494	85.55618798814326	87.53314443424935	87.11592917201608	85.45764659303644	93.93845469687993	85.86095474924007	84.2336107147261	83.59423413496886	88.95106442957244	88.24722972713376	91.526030079207	93.57042431164966	86.6528657350066	88.70194626170537	89.05602383084297	88.63557487136407	91.00215095886928	91.42793452653002	93.11153026965209	92.57094913821244	91.68481785882095	93.8842470430501	86.92393227609699	96.33606603073952	90.74641832466186	94.34142902736902	89.18565786087598	93.07812696134411	91.63345819093479	95.8153299405706	94.08986585653366	96.22143856607288	96.9784195451222	100.42347388586656	95.42705694558303
1160	90.32099392631591	93.11683367309409	95.25716672128804	93.24016780042	94.77591802544066	96.11165488663929	91.57501376047296	91.00260136329264	88.98704982249303	86.83477532286965	91.80041009668233	85.19459580442212	85.48700620921566	88.71047939306494	85.13339177599711	86.66817333470519	85.84396435874444	84.45961500932553	92.64240449682117	84.69197159538399	82.51256804665925	81.91677524759787	87.20283922144787	86.6376844261679	89.94398256016858	91.95607703223192	85.15243453928635	87.33913375380018	87.58029055299959	87.47706829113811	89.75215251270285	89.94668496382998	91.67298860642066	91.14896225298752	90.40532897766937	92.86729068919587	85.89300882053098	95.42989671845068	89.5091499064448	93.11830605043961	88.04605952155097	92.77180845884294	91.34527254906901	95.43201532101715	93.50576144488232	95.75635958461291	96.59883905834631	100.14665255309973	95.3342427761393
1170	90.76906340919089	93.30839558499139	95.95792872927939	93.57416963873304	95.19035999125579	96.8397855939225	92.36470674664402	91.75128970645473	90.50716219870866	88.16588456253363	92.56282469675291	86.81580197051377	86.40008077675887	89.78893116162705	86.02394097327632	87.93682178601792	87.11183537431195	85.21083476575932	93.55154140682959	85.49429207660518	83.84718670010011	83.06017201962094	88.25818933461773	87.71500760515704	90.87184338696737	92.66724687132667	86.04595289297237	88.78816289539047	88.33434463951572	88.8050260784674	90.80533066438127	91.14545094487328	93.26616016594677	92.49723029536017	91.62424336624531	94.49267873487882	88.0343471862562	96.43046888600082	90.76179561225885	94.2935423579127	89.84940633707201	94.3086187574923	92.99730573819856	96.68461878233859	94.96266429144725	97.07623285900762	98.30929752839032	101.14178701209607	96.07415615499278
1180	92.54121640123599	94.94965227327405	97.26121293233425	95.25963157665684	96.63410105532866	98.35983464292703	93.36908728986143	93.15062780709256	91.41725893097887	89.39977888076608	93.98296150205078	87.74551095745028	87.80670839247065	91.5351231918489	87.32755737663896	89.1562574837536	88.58215448808032	86.95766148836856	95.09515427894878	87.28499279006263	84.93423886068757	84.0954082142399	89.31846622825395	88.75784109393807	91.9589004895338	94.01640783429396	87.09565943591215	89.37358318493679	89.4474831374562	89.14724772704204	91.1398209389588	91.91612324219932	93.45602406303574	92.72691946993024	91.64683863913731	94.67800081141897	87.2374504535648	96.49101788502294	90.60057924700546	94.311376776323	88.81226973413538	93.84407534707731	92.32484018769838	96.35691297531856	94.33341188013515	96.17622748975135	97.75912839343418	100.39030993222481	95.61636549898628
1190	91.53003181360276	93.95459707248044	96.33236521726893	94.50089509072174	95.65909350689113	97.42815520277746	92.84801049883508	92.29229949660213	90.48521500919928	88.57087578554182	92.877864864213	87.17180814498833	86.81567881304014	90.42956570284582	86.87636659813937	88.7906514187611	87.92009171983715	86.19959826553308	94.73306362965292	86.73446226805706	84.2301661128307	83.49018259446943	88.98856234739398	88.11745081373381	91.51322848319609	93.60396368692447	86.72713428262502	89.19621542114413	89.07885631072018	88.49813453961897	91.01737793029717	91.69059363217507	92.99007160296556	92.13559943717782	91.01206349830962	94.42398233484286	87.09934493922547	96.69314783384613	90.44629211171832	94.23833592616431	88.42980974158095	93.78738660818074	92.51996311809854	96.10783716045478	94.77915829354228	96.42610000735573	98.11482886447854	100.7491367613118	95.8316940879866
1200	91.18434446621265	93.00368694813834	95.34348394249902	94.08777145453521	95.35576913798836	96.58550781483851	91.95198446545372	91.89402417455916	89.6481987286701	87.94307670591527	92.52502259310836	86.12222015847863	86.97473181034286	90.64012193568028	86.57985362941021	88.34774394974983	88.23367853209994	86.64133316065106	94.85867627679436	87.25387140028869	84.71348957058717	84.04760670119695	89.39221128440136	88.55052798817401	91.77411268921719	93.88270000452397	86.90168285084849	89.24098897766252	89.24366846898829	88.26093626443956	90.7200239142118	91.86798714615209	92.99652482656111	91.98309023628971	90.72422670949805	94.98714387107489	86.53427122698368	96.5337396026899	90.9046481134909	94.49067845835948	88.31393692034192	93.21672894816139	92.17370407412096	96.77530287457638	94.94519865109505	96.27576851153533	98.26106642980653	100.69089095637013	95.96248605287263
1210	91.78232946697521	93.43871013348357	95.842346373534	94.520329062365	95.56183750013287	97.1455093063183	92.89573577795011	92.8397023717605	90.4822273532208	88.90539529659077	93.31579474617672	87.09964069939019	87.68698352421427	91.34424041255991	87.55812468995249	88.97068719510965	88.71492408333464	86.61837117899671	95.4006238286754	87.77571347185257	84.87617583510374	84.26707088770866	90.01035930315611	88.81478147057048	92.25948254998933	94.14984668841701	87.07461157333476	89.62456304622629	89.38602679629558	88.89571172806833	91.16604538558582	92.23249520455022	93.81671104844709	92.38801637136089	91.56988548871972	96.0448663717106	87.86413371543277	97.34596349234208	91.45378691314096	95.2299124960901	89.64244288800465	94.68492969512015	94.05784126977943	97.89565541009537	96.19031211136422	97.53460791265728	99.99823533684817	102.13709846053978	97.41521707586168
1220	92.55742107592938	93.90814044603995	96.28724376791557	95.08631566270661	96.15335909588585	97.70040067761512	93.40628057234235	93.25578536509914	91.19211265331968	89.23870781432446	93.7849783787756	87.31266569926936	87.71580297803004	91.78211302926854	87.74618604349175	88.91525316140282	88.28784128773862	86.39559943119258	94.92246907116862	87.06179783769721	84.26443784244627	83.58076008549968	89.22140228102519	87.48939432088729	91.21725017248386	93.13716158596651	85.77582680313049	88.68527053221597	88.43263176591405	87.64363743240607	89.94332155605017	91.27898832444112	92.6230375914117	91.24515948245715	90.55449273174577	94.92834795974503	87.1389647347607	96.65344811575366	90.10660997753975	94.34435087039246	88.616602056134	94.07225128229966	93.4503381353727	96.78815444568065	95.63631077185194	96.74764829273886	99.05960719425859	101.24256190982688	96.28928272059959
1230	93.35777543115063	94.57829354084049	97.22151403290016	96.01465574020034	97.39777262886463	98.95421361694878	93.84176626710388	94.32274506386044	92.40072341172313	90.5317376279733	95.58070863884622	89.13656893829243	89.82217177756179	93.88857926380825	88.67191627322336	90.42436554463453	90.54624778952285	88.15500919858887	97.12102638057692	89.00599953624504	86.73366532292457	85.58738531360493	91.32958819038653	89.29614251440489	93.16068850095009	94.95512570828996	87.06599781305287	90.03872505505747	89.86199356674324	89.23362769301177	91.34406721977304	92.85782217732068	94.61954914683265	93.04368441152089	92.74253170277332	96.54366465597744	89.10619106731362	98.77861488994037	91.82368575258579	96.46317174388743	91.12643462675811	95.8821520903346	94.76159066722217	98.72711746850091	97.68794803722184	98.57543181629187	100.65374577908757	102.79345089319995	97.52397439937418
1240	93.4317027722031	94.36741185127563	96.17777921979182	95.70204704051017	96.74680323970945	97.86483414705418	93.4276520506332	93.93838831486462	91.59112870682246	90.2620261883971	94.11143894322342	87.57875045284035	89.27864654745345	92.79647145870008	88.52455801803288	89.78749894396375	89.7390681280812	87.21590770845805	96.24298904689952	88.63938666725605	85.61083580571199	84.99748080347352	90.85565577017327	89.13060565140552	92.7725145975162	94.94910269897088	87.48285970284823	89.6683953398638	89.58366822801898	88.33841389412416	91.22410786990109	92.46541641581759	93.87458627389532	92.55175166600199	91.61208903442312	96.40203115517646	88.13261724825215	98.29255669059555	91.58659467965506	95.99926694833474	90.21369598807875	95.04341253530801	94.47853351668323	98.6927604822354	97.26387877817689	97.81324048972331	100.49066184362867	102.75426878302216	97.86036030076434
1250	91.97759242689837	92.61778037358323	95.27643823660807	94.33616605412817	95.33739621882424	96.75840799564084	92.69031515684003	93.02415447592891	90.32605250291999	89.13583730074109	93.32898701106663	87.03887320084127	88.04833668431246	92.19618725058034	87.89927314530827	89.1827000364738	89.08007816046845	86.48877753594084	96.01339114650925	88.01634446808035	85.1515904552885	84.44171765047403	90.65254286530119	88.82556850751952	92.62682828165077	94.96817341877409	86.94723022455888	90.0428495988481	90.04561092558299	88.94439596135241	91.74509753965773	92.95348254498295	94.72426276419694	92.87203955057511	92.48302074349233	97.08680678282238	89.66266331626088	98.97503497508843	92.13461609430254	96.95421802430256	91.63584789265568	97.10541090442209	96.61170965937505	100.22101855816894	99.43761315466776	99.65900539536283	102.73301055334323	104.74664808852671	99.92077292047661
1260	92.92267207937985	93.52747852726374	95.92379849441848	95.6876337018161	96.80906346000307	97.31373847577011	93.1660897228459	94.08908625654213	91.00061116188229	90.0429204641559	93.91477219664152	87.36915393060868	89.59848102786613	93.17706311136125	88.27069401068559	89.8833908800596	89.92670253184194	87.60731670127022	96.87349878555696	89.25468324158888	86.17303233498961	85.47697835263286	91.66805861789878	89.36227924888478	93.35909082493917	95.64562352786923	87.94667261193814	90.0179377856385	90.78686770507264	88.96064196035162	92.15961382009772	93.45229480443712	94.85718730313967	93.62727579161619	92.78209699482352	97.09419744955507	89.05695880710546	99.18068121333674	92.45537474094857	96.9133291843206	91.23909415805792	96.08986406244954	95.57777498721099	99.96867079150745	98.58652261338041	98.71156684088815	101.88732725684044	104.1332528770039	98.97271059987416
1270	93.25815611009921	93.67578763075845	95.73475252003603	95.64904252337175	96.75178826952697	97.00275109093884	93.05527311648156	93.82909183397737	90.67660969695538	89.70554884306667	93.76774742438384	86.92986518597624	89.14910702592103	92.50811302637707	88.1707235323644	89.3698790855065	89.31663106423164	86.79635478796651	96.50787820593769	88.62284347629634	85.8371023314853	85.00622257998863	91.20474887654004	88.78883317487617	93.15924456835742	95.25470007570337	87.52508183934634	89.61134777741708	90.5452073913464	88.45738121171559	91.99409870209085	93.30415097934599	94.57939120017414	93.30874679342193	92.79008152539188	96.75736077277651	89.10256244421512	99.14518249261984	92.20975765825867	96.72590259856153	91.2833588925922	96.27788803974792	95.65134784524169	99.85946068262133	98.90525926124987	98.85860371115217	101.71224048089609	104.44411743544426	99.12548220974223
1280	93.96803044815442	94.344696188181	96.42458809942283	96.58833684955296	97.40561630010382	97.97525320852985	94.25034946408186	95.14655228504205	92.53390977767074	91.06363966588813	95.07132462884705	88.39113335547903	90.85148033980204	93.8552053207439	90.11857002945507	90.75799744204579	90.61214169864611	87.46333877420126	97.4058692789431	89.50618531801103	86.23616098645292	85.82793431241213	91.95131773390243	89.8870069158829	94.00465982832645	96.07165566970954	88.25364099801018	90.3328689139789	91.36294287972102	89.22801807135096	92.91363037360759	93.88277722638564	95.26062579953957	93.9838098862841	93.3247406222183	97.35366371792315	90.18592638003356	99.94390238823814	92.6049921037565	97.03962984925498	91.99477658947494	97.95816930270514	96.85980976695141	100.54568996847178	100.04057861075155	99.88727043992718	102.86929997086408	105.32369479548537	100.27079929600302
1290	93.44878069843544	93.64144035550389	95.97054036831177	95.56551988593321	97.09216332789431	97.55333619736956	93.59034932881009	94.87461818807164	92.35399743476164	90.86255848474103	94.03989644794484	88.2784529928725	90.29084842260981	93.79675803830673	89.63443111047705	90.55736304321053	90.87785648442828	87.23871842031949	97.74490996010137	89.96852655404318	87.14584119703628	86.2705947785394	92.65447415841139	90.4854219279154	94.42349290171077	96.4973855275562	89.04939957026716	91.02915763178308	92.13976364911633	90.0592936351924	93.54809652965362	94.8817466891781	96.17407221966317	94.96427481999397	93.98680288516215	97.99143574616879	90.7403682862423	99.92709041155044	93.11671429777576	97.47467078776906	92.44650289005403	98.23588405724914	97.00112524430803	100.93873019308984	99.97871900912868	99.79648436057428	103.5212072481016	105.34053599331477	99.89471637982157
1300	94.01336637880695	94.01093188795151	96.43979255071768	96.26525861471988	98.14075889310632	97.9277872379554	93.85016119185318	95.20588452119684	92.58175909672863	91.13129686951342	94.74000890726539	88.5614750606104	91.23761196809173	94.59998453764477	90.43884972035589	91.14479360582858	91.92517930496115	88.47245406907491	98.9867234261781	90.97875216060653	88.01295852196102	87.46052781931849	93.66798958676496	91.65768319251038	95.69704974888758	97.81941487469801	90.09569571901828	91.77633800446006	93.68245119564429	91.1888813702364	94.87641923924433	96.16433068322064	97.38958188667166	96.09376016976503	95.16239720393287	98.48658270140695	91.60141109379803	101.31419588191406	93.96624445024642	98.8089892530065	93.3678880478253	99.34005636908894	97.65039461559343	102.10993589206545	101.57139724540305	101.02014181841007	104.23787289287853	106.39482269045054	101.02269655070619
1310	93.14472965814292	92.97795730961768	95.8273916608639	95.42770648085062	96.78400655206764	97.01320396086716	93.35897572055151	94.65911883521748	91.94231454598042	90.77190439271826	94.62019346209081	88.18896514733076	91.01394225484238	93.78634906721942	90.3161498363335	91.36860870700731	91.36856719262053	88.12197397806757	98.8881543041352	91.00733662992371	88.28917240066693	87.32902768207153	93.68727389700386	91.84895321223955	95.83820554218728	98.05625061836253	90.1173002988317	92.31515190244167	93.63872361260488	91.19385597550024	95.20520888204955	96.06048284447895	97.58577264720024	96.10490173973588	95.1931812659487	99.00006721018347	92.08661183194157	101.24582252522943	94.53824416972957	98.76848389051942	93.75238227517568	99.95292549981926	97.77399133612911	102.12223438602074	101.87050913697284	101.56410882653253	104.7710660602223	107.09759751233763	101.55393907729065
1320	93.19555768762207	92.987361794601	95.85545578829543	95.65531418900278	96.96497992330004	96.91425792581332	93.06824882323131	94.69289380155361	91.57682641752645	90.96348843147021	93.87003003983493	87.77388207854307	90.58359376118065	93.22988740958051	89.64175345753917	90.38084222365137	91.18532306678883	87.37266554315055	98.19946379364107	90.37621978125037	87.98760570681839	86.84384395076044	93.26698945241246	91.23267112617057	95.5907867297247	97.63855565832854	89.87202783595758	91.41229510546685	93.19163488100196	90.2273148837898	94.42888617651188	95.63170124993572	96.77299865298751	95.81700986649786	94.62893654864644	98.06603167713514	90.81419429286744	100.47171725029548	93.68005144895778	97.70178572821689	92.66169927634786	98.12539235638317	96.54708483507949	100.9298427850265	100.55942221455183	99.89827766983778	103.32836243794918	105.9906990074964	100.32402351994766
1330	93.5724875528949	93.35544347433515	95.84504290348796	95.61023416161274	97.36791113270012	96.90449097925891	92.84349578509075	94.53515505036376	92.04346807220793	91.03057068731418	94.13387918962965	87.82663005288347	90.9006397790117	93.69462717955047	90.06071814772129	90.67202983600932	91.27501513096675	87.5331704485632	98.93350055364776	90.89746408325553	88.63279536407833	87.41905300991709	94.17980468644224	92.06851170792402	96.10968766352086	98.44073903318262	90.59607401443137	91.91500425173082	93.94319780360932	91.5320299597381	95.55603255595823	96.45557181451281	97.53757343676722	96.40574772951261	95.29582372812492	98.18666115905131	91.51840237981719	101.13074449963004	93.60148573330375	98.27341673607175	93.01221303775442	98.90902884664253	96.67398689280367	100.95654791978039	100.95305542169753	100.4285752156645	103.62769236281298	105.99867532437897	100.25089254646885
1340	93.00059385834713	92.68450938236147	95.59035886298638	95.16844010687463	96.7558182039785	96.36945934753943	92.84323039979559	94.12548571803774	91.86703348512552	90.78079398765	93.88672101188178	87.73711206387249	90.80393682183241	93.2611254649485	90.42075216553921	91.61535467559044	91.777656934377	88.11290475532657	99.57244639386626	91.60449006860668	89.32255475092782	88.13869562539396	94.86113357074788	93.18058731647466	97.02425912295482	99.47483109817581	91.70593947301224	93.42117151362389	95.21806511794209	92.44702524415733	96.67457914230165	97.71541296034385	98.6225935830788	97.24140746909808	95.90215161990601	99.24990544007221	92.4633017234362	101.76282864983669	94.95628131106017	99.1156387642854	93.62032427432543	99.9719738400155	97.28422670375375	102.06648100280692	101.94827084005037	101.55473693891628	104.81820769600634	107.08948840365642	101.31999369925279
1350	94.48018822209887	94.06108722923886	96.82942601976814	96.49872520864956	98.12968063595808	97.3766946765362	93.9070273967044	95.0509571811866	93.07479262337206	91.81702343781735	95.23869132140945	88.66205274977904	92.00808376080494	94.3299376088034	91.88684603376097	92.75516679507135	92.55805960595478	89.06246536478538	100.84894854201528	92.54341386688733	90.09219321338293	88.99773128583338	95.73036916772143	94.32273249151085	97.95715427726581	100.64949404970902	92.78079768779808	94.26256649666314	96.5833478800361	93.82318393053193	98.21981246974785	98.87722400196274	99.31710304990774	97.87197089624432	96.68746060178076	99.26739551039493	92.99201489715867	102.4115084837244	95.08570513793893	99.54322877600163	93.87029751225477	101.13115390981689	97.68688675541699	102.47274002955672	102.77983315423499	102.32282941641478	105.42065926619189	107.65543349669086	102.29986832084909
1360	92.73348669954046	92.46190288160885	95.90716851349822	95.04211462642617	97.0919055779325	96.50257448784075	92.87827101913594	94.04362473786048	91.97561300105144	90.93200381481543	94.144235008744	88.31560539133797	91.19571121852255	93.5563829502991	91.07864689611584	92.50883606282436	92.94632118594517	89.10671858301363	101.26659357369553	92.74195038914868	91.01162868025497	89.70715339408116	96.68964329933732	94.99220110204766	98.74342932608893	101.26958853849412	93.63891780152191	95.09019793220432	97.24708709325803	94.43907938714531	98.61840542832469	99.70199839579305	100.26427837402922	99.02242170161769	97.52506635355319	100.1104037158237	93.50803266537574	102.8423065235959	96.29293028524748	100.22601294324714	94.71035718557611	100.7231053060708	97.81894982240104	102.85303677629162	102.84171542358965	102.44784206090652	105.67955063688757	107.92860737141233	102.05449144517405
1370	91.58907005395008	91.15612632148924	94.82706143415977	93.69733613273384	95.91548610760987	95.17200694190866	91.9570715942934	92.95251991199443	90.9465475514536	90.01396349091982	93.32524437783995	87.27353270429545	90.30362159454879	92.68419496967391	91.0255675935006	91.72016185318537	92.52676163434448	88.93510491171567	100.85746643058542	92.45877402976826	90.6006149867754	89.77788063972002	96.88734753045944	95.02314609320926	98.7050634436686	101.13744340510932	93.43171464184303	95.23591033515658	97.36831168830396	94.53151039415026	98.47412783264943	99.59479813133343	100.10229542701302	98.63495067093609	96.9929130764937	99.94352501657973	93.16755502578243	102.20356309773065	95.90596912490642	99.81408596795872	94.04306559755062	100.13413804008299	97.59782199396348	102.43951304517783	102.61162276548829	102.16448173180969	105.43788377850635	107.4514533457601	101.78328697230307
1380	92.33795802104824	91.99441996986774	96.28333711727835	94.98377671650819	96.89323741726399	96.24521770724175	92.99591497752175	93.82905868948295	91.65755780431189	91.18297054234164	94.11613794344807	88.29758451128642	90.97263055184833	93.3280192154592	91.27216922916655	92.69845701810299	93.3533096108201	89.67245916866743	101.6110573420664	93.06688641301918	91.5558898332561	90.12969935252418	97.10968347479395	95.47324567873414	99.40614696342207	101.92070542855829	94.26344915932198	95.85890579604953	97.97490613082465	95.05663912078988	99.12258031939535	100.09748358959543	100.27254345427812	99.27527373939263	97.34239134064232	99.86541545046413	93.2457126360007	102.53341304410661	96.35365749366632	99.7067605365409	94.24735566853033	99.92507086355033	97.2596596889934	102.46528064954269	102.54263967361072	102.0987985736873	105.29626193804671	107.53898717591271	102.03037664165099
1390	92.61852580635818	92.1434163821368	96.07961408023894	95.26733004541262	96.91096924225663	95.91806719363028	93.0322709084272	94.06897037095328	91.6280332355904	91.4153485563819	94.49921452615432	88.2276187598305	91.85358696548707	93.54254882439206	92.16717776071039	93.3854303690153	93.70325042243446	90.35445552282211	102.65248926390731	94.2364927484868	92.26759057161205	91.18205852091988	98.35980315717123	97.11792581985041	100.58529528758461	103.49423080311904	95.8717670843542	97.0861989562626	99.47987644754063	96.52954109015454	100.99084259625987	101.4282957328166	101.52490970889751	100.38206847295304	98.30138891096365	100.99263809337606	94.10147562738064	103.36951305156751	97.39221852317876	100.6877010467457	94.87135916162923	101.44543996527788	97.92615794268974	103.43243231694966	103.44524611056363	103.01928885135573	106.5757224645629	108.63559395164106	103.26430895770245
1400	92.96893677951346	92.41190973366331	96.67440083522307	95.72453646920559	97.55246039619104	96.33700495031611	93.6738450932344	94.51704584215913	92.39662152394258	91.89805431319147	95.24515710984166	89.05838746239287	92.31942952828945	94.06347122374055	92.85367902349772	93.53303321485012	94.292797757766	90.80366520218203	103.04167838985173	94.24418041192902	92.73743564463263	91.80192724740176	99.06999570117699	97.04987105647935	100.9295384110777	103.4400883597393	95.85507096030754	97.03718723029235	99.71214144396602	96.98963456280703	100.7302367332187	101.77406888226639	101.835526068451	100.68553538491042	98.89071908425072	101.01158440252519	94.57977162265	103.35265134605254	97.23736312660209	100.5907614266642	95.18650481708659	100.93039927499122	98.37921142784673	103.00801154963311	103.43633359693808	102.94977319444254	106.13564767403189	108.33398223381191	102.84188224818644
1410	91.53853336125452	91.10881411486015	95.48547190978468	94.14486980075368	96.2416707170001	95.03673652144585	92.63731517509466	93.3092895456877	91.16290820168942	90.6168608179865	93.82086640490598	87.87878076036853	90.91501364740652	92.78930745614674	91.52523966283127	92.85211668027976	93.20026145319551	89.65932042852342	102.15031297079146	93.2772418531844	92.2450087751269	91.28151620567492	98.77490438207528	96.3911801609915	100.2374677324919	102.57562491051483	95.40501630815794	96.79291520239721	99.22915746617898	96.41905330860632	100.34827671215454	101.47528939336274	101.55849009674529	100.49364690635107	98.60187537386186	100.70992056887604	94.47905428693495	102.83979317080257	97.31452893232199	100.577576334259	95.27722776012793	100.52935410320444	98.10763445156104	102.80996037950644	102.91349120338938	102.81962299377201	106.20749753146443	108.20980961365711	102.30894862457792
1420	92.41794166447117	92.08997492243849	96.58872258035434	95.26076977656712	97.26683321949629	95.95094071077968	93.4026415141255	93.86167917293199	91.85211459778607	91.50921427579037	94.089183054042	88.406428976691	91.32433222049667	93.08259581276002	91.15332868426376	93.17703746075661	93.10596806829875	89.45344589000639	102.07857293212088	92.95787126201253	92.19919457830733	90.84810644307123	98.40668732517656	95.89427541151555	100.11036328486952	102.78734575161337	95.42704088903388	96.57525928687411	99.08641883270268	96.66952903328485	100.59504246169226	101.5910569805728	101.8664389599843	101.08521374039798	99.49419029084568	100.71485264726324	95.24275654328198	103.88174948514086	97.52693468579233	101.16098702929143	96.44593996892907	101.05538485929304	98.93825782674188	103.69788796279309	103.82692733531894	103.61201302623272	106.79168896117584	109.28767782876152	103.2765388763142
1430	91.83348664309653	91.17878399321388	95.63680286180261	94.20822757398187	96.5300543619106	95.09492364945028	92.71600429879253	93.25120406863843	91.00074506114282	90.46630021508595	93.67202344989835	87.51230254565297	90.3291832000163	92.36674233924342	91.21101651825505	92.08194407221096	92.42006522124558	88.9804636769836	101.25977851019965	92.26969798174466	91.15027620631103	90.19126229381618	97.55162961215356	95.24440820807514	99.31560168823837	101.65582447836992	94.42621616952648	95.84828428952046	98.39612175079287	95.90292097997936	99.63012833872247	100.71051959463742	101.09221510084332	99.97049221469157	98.34776216970052	100.2006545924181	94.26402028310405	102.53148257468537	96.80637268987672	100.31177408330842	95.39922123619425	100.70603671660662	98.57689140614104	103.22032261862957	103.40266639612446	103.2161613778282	106.48847652447964	109.01450066161375	103.14546179487185
1440	90.20026118857008	89.70564979743017	94.46950954611557	92.90553469627358	94.85862183903616	93.58077915240621	91.49580074097277	91.4937726584725	89.80389718337848	89.23024210104398	91.92636368190743	86.07433401014973	88.8153016363038	90.61839285338671	89.31318725128928	91.31554976508244	90.53857945075899	87.15373821835858	100.10477601806885	90.69620403169976	90.52658621460942	89.2275170138569	97.17577168969112	94.67298541685469	98.61517236077033	101.73510752444058	94.32944429857822	95.80774212399115	98.12957248129422	96.47144726901723	100.09017000054988	100.98627469260124	101.69169261672704	100.63600418083205	99.33962542418806	100.44290600845909	95.58866177802854	103.28683359513927	97.10823250003304	100.98874571186865	96.6978725641541	101.30010012698645	99.47375966756465	103.45163032385427	103.98930467299178	103.98654624196666	107.14032877182066	109.77656874074817	103.45047308169428
1450	89.66630181680213	89.19612359983876	93.58363379506808	92.2454569710921	94.1543340098702	92.70395575597375	90.89187837473861	90.85859189333846	89.23248382414656	88.24235728473668	91.20991257292931	85.37864743382568	88.06960354469244	90.0676760103872	88.68933342302961	89.99622570640514	89.79373249538928	86.1633989166318	99.39602911617939	89.96637739077303	90.2916715004229	89.05966102888321	96.96970415896271	94.06283884985967	98.1665454836707	100.96027873242083	93.8082255120522	95.16874737720785	97.60780887423333	96.25862393015164	99.31264596404387	100.67480672560127	101.02596409738969	100.08424714399649	98.9881358398226	100.10285977374133	95.43745009490777	102.59321279488931	96.42099021053328	100.38700190374276	96.23912543319494	100.47466106332942	99.04122135542575	102.24210408631374	103.01775448604519	103.13502484443421	106.00662244302477	108.2981122952859	102.09246849820408
1460	89.79086323440391	89.08315118474016	93.00258244489905	91.93299501644076	94.0162346621102	92.16379182518824	90.51883837178991	90.3496333582943	88.59685208505684	87.46426512817044	90.50262698377786	84.21442756806917	86.66217581779591	89.04295463029018	87.69353494657086	88.45837198019278	87.92487453659372	84.49764989899457	97.42493904732422	87.91984640759414	88.3839309729749	87.18574784519939	94.89529716092407	92.32734385531629	96.3323182946056	99.00822108539595	92.13147085042516	93.43348927968061	95.88366275758065	94.89824927887092	97.8738588094878	99.23130169490493	99.68450130918731	98.59252813032985	97.89061345885831	98.86157143551564	94.26306530474571	101.25361330864168	94.84706005982683	99.10532908687946	95.08884300518362	99.76726280907594	98.66701794307647	101.51943497843422	102.26906563248957	102.32844088888504	105.26299081548032	107.98271678962536	101.84957827354582
1470	88.5022605267008	87.95519046105443	92.12418834195613	90.72048039470918	92.97833035679275	91.53225563931349	89.58220838098197	89.32470408364965	87.8582880300463	86.66099134703757	89.3412007066673	83.53023471821197	85.55117745429087	88.1511230873128	86.51605463902538	87.84065347626725	87.13345675312858	83.35339267472864	96.62007583492128	86.71881504494606	87.80315752692212	86.5807406564978	94.4952672445643	91.66353043224107	95.64519702612412	98.3082491913966	91.54263121368199	92.98888083032395	95.08633282690509	94.21178476799659	97.38741245599876	98.69576638869307	99.51653404670765	98.67515604578004	97.84244882817802	98.59489195429347	94.3092046170141	101.04107811708316	94.70300576201649	98.98779351799581	95.38024048104636	99.49975686162674	98.53153062389418	101.04333642040481	101.86412384398068	101.9611912470475	105.05811436087647	107.5744793743972	100.90399278366846
1480	87.64183392393586	87.1461178127637	90.98865340692534	89.77140679939131	91.8452979377534	90.35691437819015	88.48756755144846	88.18573431676124	86.620212405211	85.24325141675405	88.07369617660882	82.05979198052823	84.13562489146499	86.62252662811642	85.39046019946473	86.37828647780645	85.55704396728764	82.00362335431558	95.2390347772171	85.4245978568962	86.67517262205764	85.26463581867864	93.3877463246553	90.4166802933195	94.28852411084976	97.26739938908281	90.5718587431209	91.6388595872048	93.87737466681126	93.2840177892303	96.0049527733247	97.69971723373716	98.39343932266176	97.50095673794138	96.72203611835644	97.44275763707863	92.86066963341118	99.52113846010917	93.30848199030959	97.53527800670986	93.77337357636351	97.84745141324696	97.232679639772	99.34106545659569	100.27891916379589	100.59025716696823	103.56793572335621	106.42904565558243	99.60739894642735
1490	87.28383874766226	86.67885267959814	90.45075382085095	89.41171862717951	90.92920113695709	89.45522244525222	87.8900775089347	87.22137935978488	85.66446984772018	84.63805981479943	87.02944123930912	80.99667674604089	82.83719520622066	85.33089281745512	84.33321034206165	85.27888380993026	83.97303846227072	80.50779696780488	93.97817876877535	84.21005809658107	85.65990533776485	84.1651584846984	92.1744597897505	89.5109294674248	93.56511457576899	96.67742251686737	90.03059192041519	91.13913593535896	93.26553172874723	93.18625912389817	96.05809677888652	97.33919908182652	97.96624373254991	97.17128100336956	96.79119134289571	97.32142229849869	93.26476324072082	99.61456431856031	93.08057053069722	97.59012740204216	94.23922424175616	98.28531199205452	97.76455765903196	99.31886875100496	100.52094643215288	100.72411534663802	103.72510683837594	106.61061089135733	100.08693275498038
1500	85.60846456700196	84.98565162160698	88.77545988192148	87.88486615122592	89.36748595654312	87.80547096193035	86.38114113069179	85.89157160009833	84.00206440445822	83.00349175883213	85.58137616837323	79.54331367935818	81.58040874954784	84.30585883133779	83.12107954953822	83.98783471624877	83.0391611566359	79.7687719918663	93.12854504002061	83.54529417245928	85.30300861287186	83.87827970476408	91.88175033609016	89.2165173613356	92.9999635752688	96.10729076628728	89.66456296773731	90.70807895840636	92.91041547334059	92.77814275932604	95.52933634629801	97.01737062040078	97.45077262647659	96.68427225354343	96.14384258122942	97.01065380719517	92.49176914723887	98.6137837008876	92.61510858651025	96.89979716448221	93.33875297444519	97.14494367683756	96.9724855990482	98.3817735666208	99.51187559406804	99.64644582233322	102.91823400176433	105.46950796742406	99.02781223606793
1510	86.04239861590422	85.71480276593248	89.2052266658863	88.36796676544478	89.34768929177523	88.13331429710676	86.89120966806613	86.12845571595227	84.35206486973925	83.64252717354034	85.70795655116477	79.88486879809763	81.70276951744188	84.02547533588933	83.3678850303067	84.10503668559741	82.55920333449963	79.44491333147614	92.76759168083049	83.44917032963572	84.57947937610506	83.30481691827428	91.44500862661836	89.05843963441026	92.82735136242825	96.12032826371455	89.73272816155797	90.55676321499729	92.40375465781621	93.04274366089467	95.65092700270785	96.56792195631496	97.35335143612356	96.63422240857705	96.23221554655073	97.1803395987119	92.6936015289683	98.82939219589659	92.38600202616598	96.78958205918354	93.42611605709459	97.61165230260752	97.52754263967718	98.28699554454701	99.47775874332078	99.89577331634109	103.17338358059241	105.8653563726997	99.73748925590475
1520	85.31549350184996	84.99819067877455	88.37255897307439	87.85892642339626	88.3885269674861	87.03611861549776	86.29359711495988	85.24460424396001	83.34713282939916	82.61566140395956	84.67907813235865	78.49075407711447	80.6976837009553	82.74876781262277	82.68735648126601	83.2323632800484	81.24902547569015	78.31562748152737	91.77460506799632	82.63072590898709	83.65939650692748	82.51466308429177	90.500943606538	88.36669923804821	92.13482706309725	95.48958419786592	89.25596598831613	90.08661715347066	91.95135062415054	92.70055491405918	95.5937343265997	96.19751464571868	96.79337598209479	96.12872821525129	95.81815303960241	96.84333829460785	92.38250444762924	98.55740173239504	92.2523496465972	96.3582396372115	93.20344769628397	97.48507705201405	97.23998271396111	98.1186284087007	99.24499061164671	99.71620238287979	103.09151688595365	105.66795413541868	99.63802694867282
1530	84.11369485175749	83.96990743990669	87.50494801457297	86.69192315865347	87.19190824653448	86.14062358889916	85.22070384360774	84.23849861484126	82.09021275160103	81.49381684282267	83.2844779574043	77.5807423682659	79.04420653330668	81.51275993084269	80.92617944810539	81.86817939383852	80.35678423921739	76.92976075753131	90.50029264186415	81.29657755713575	83.16361502783805	81.49148871153534	89.4923359629559	87.48937013040266	91.11398031666296	94.33547136127012	88.31217719136059	89.26245811255046	90.93976282567534	91.69110224378868	94.53801287318433	95.46469769272642	95.93069468830969	95.15020178900649	94.80173657499397	95.8910356263976	91.44657743261273	97.21065708710255	91.43582153704763	95.27485362824623	92.20938929563786	95.88902882540314	95.94060033265093	96.79258130528075	97.73477055204947	98.23949215559782	101.73260025269268	104.12113481343245	97.98919829328268
1540	84.11709525657167	83.98622337718946	87.21954155626463	86.70478820993476	86.55792900322943	85.4089387694254	84.9656399270874	83.97276141280305	81.40905486149536	81.15371173933696	82.62212290871186	76.54714071624335	78.3741116113805	80.43639360977284	80.09902064388231	80.44106520159995	78.54152009231761	75.38890692154555	88.8118082805668	79.92314884891964	81.49307899279978	79.90925754455338	87.92455344980726	86.04165870774055	89.54315743705853	92.83686065832762	86.90281521280409	87.86520491837624	89.4580169022467	90.32665287167737	93.53658712005993	93.79295469726601	94.11361007451802	93.43132347934899	93.04768149055342	94.55824289774546	90.14639592012034	95.73570794760775	90.06283083619573	93.72627783767753	90.74683359489744	94.83230005452135	94.89732705900951	95.31488522254674	96.52957807013026	97.17321395560172	100.71706109752199	102.95234879058161	97.33942407790305
1550	83.77388641903576	83.82681821706475	87.03688480634268	86.66926605420123	86.09938724855922	85.01688284216029	85.06119404869487	83.99247156668744	81.21467685881653	81.0715370371835	82.56551301908735	76.65077033853343	78.40104679833544	80.16226104618002	80.76730012629186	80.49589958172044	78.84576133835533	75.72852369337824	89.01507848181994	80.50197398984757	81.57369815488565	80.41028834448356	88.25303221248762	86.7442254560989	90.13187792408503	93.102379023688	87.57650174998781	88.30969171092232	89.95483018319398	90.85712253901477	93.97278647828847	94.10419150183948	94.22526356585857	93.55072467383222	92.88426901227983	94.92028681980045	90.04928371659936	95.44541832193423	90.32948719550173	93.43702108188488	90.26953059921075	94.70781776002516	94.74875272862896	94.80964926666717	96.05599083778476	96.92759892694842	100.56551991746139	102.4881853057812	97.32750359842802
1560	83.64145242152965	84.03595541854516	87.64422101042543	86.92846075608847	86.42678249417973	85.8869132669142	85.4639953673299	84.72684196156283	81.41828141862753	81.5075640944486	82.73140602732303	77.57565714885142	78.71415015612126	80.82019831642747	80.29172910356188	81.25335757540805	80.03494343745325	76.22060203475282	89.67565037911241	81.11936690449772	82.5741888649454	80.5022328847293	88.50816782245815	86.86236533544528	90.364866725456	93.47164191210378	87.72607184416859	88.49617413195321	89.96862055140699	90.54114266675147	93.67244122793163	94.32134928323191	94.53933340915214	93.76047456655543	92.97124367902526	94.86287566914119	89.91419260923045	95.84163056242434	90.82034209779655	93.68300497449918	90.62908589532098	94.17895702540906	94.35679112218594	95.38051473627753	96.08955875462159	96.92308133714737	100.80772075613257	102.91593601103405	97.26969758234311
1570	82.73505231022864	83.08751980288307	86.56434860063942	85.7860355276757	85.18162890174047	84.79347001402957	84.17987871074143	83.42969743931269	80.54739578289893	80.45921980608715	81.80627635301897	76.44742244974597	77.5192088059459	79.65055008461097	79.56053299663492	80.59635643810364	79.0468107723367	75.63522508573622	88.7609683257883	80.45430909947116	82.39897954255407	80.07353003905824	87.77656527080516	86.67392829568668	89.81200009026999	92.98389451477182	87.36713869544344	88.28179517161873	89.3902117273368	90.03248629027442	93.11645639924832	93.84819662663222	93.86119875021919	92.97082975273294	91.96430611702836	94.34689003754569	88.93825819861902	94.64278853630559	89.99008923309512	92.60628279101533	89.12550318118156	92.82204735678293	92.75453672314696	93.65379459419367	94.48292321175785	95.47605044226833	99.16290991783355	101.2017509078649	95.55537820491794
1580	82.6475437559375	83.19894380531868	86.73172508546705	85.79923975749537	85.09638015403026	84.73438918288396	84.42771085371578	83.63695735926473	80.55029174344097	80.2924447063899	81.59855773343756	76.40599692383017	77.00715556279144	79.48306203203121	79.17947052556477	79.51546745308757	78.25929810388838	74.72163094683992	87.75451090363013	79.35479466027992	81.364545766507	79.02183662944286	86.6966635042222	85.62046222909899	88.86913875916592	91.97324059239249	86.25951341673304	87.26170679347763	88.59535311847537	89.4092361869598	92.23345385535183	92.793678570421	92.99318515632037	92.38330845767776	91.39322788763707	93.38742173118489	88.60748699919354	93.85273632271311	89.00797229907367	91.50763813286342	88.59898451004051	92.40851284404206	92.5737613339975	92.79746813033013	93.98126675016961	94.87949554834721	98.33226013597381	100.5108781887446	95.06600361679901
1590	82.01692940029783	82.62689752590664	86.18595194664461	85.30973121028312	84.6493001608799	84.23397692967936	83.9647015377946	83.38893352459246	79.83819505031434	79.87908780058272	81.13811888937235	76.19153082173275	77.09647703759977	79.41921584391288	79.12652489955603	79.8854480624869	78.94670471059302	75.21837143910379	88.417415994789	80.35003215403434	82.16233302381261	79.74707653244788	87.45189460310466	86.30531242428331	89.56229276962576	92.45639351642711	86.99309236124384	87.70527418498988	89.02094479432809	89.50362289667757	92.53743683566012	93.25340578020247	93.20638665677642	92.45141485088514	91.25192188093884	93.75748094555918	88.3797641744535	94.15683411098904	89.715318749224	92.00446921232029	88.67317460195277	92.0277590851736	92.23861982602924	93.04046417133438	94.03291946463213	95.14493333067492	98.69135746771215	100.6494593275532	95.37788400763019
1600	80.66608840026994	81.53624346316094	84.93683925874643	83.95736531779477	83.26259545745786	83.03199296003869	82.91119920241599	82.20740262680431	78.75962874189244	78.40386553572694	79.55535485424694	75.17413426378415	75.3624889251402	78.24379048639935	76.94563444110692	78.46499076803173	77.39164158576929	73.31913887609541	86.41859406197027	78.45583986383569	80.87468705967922	77.93818332029873	85.62820119698394	84.20275349844381	87.48847559818873	90.3175723514328	85.03001824267348	85.98796135441992	87.03458035935546	87.6968768721029	90.63560342106969	91.54991577250571	91.69468148451584	91.20530203301134	90.36231028242193	92.48663589669673	87.734104653877	93.03064459567915	88.8872972725809	90.99321310295205	88.60663622593277	91.08954589405629	91.75300210520197	92.53743600170695	93.22746369667286	94.33433828472918	97.76397945724172	99.9832717512932	94.46367546486732
1610	80.02409375199129	80.74366211514744	84.32634665643253	83.22324874221817	82.73201335221161	82.34595188202728	81.86899065705941	81.63166248864194	77.77242441975176	77.82019884051817	79.09826077259163	74.65979977862834	74.89552379735565	77.89702113978879	76.6013957556399	77.7154596833463	77.54399849541565	73.59995094669392	86.55700559283541	78.66420871777582	81.24374924076595	78.30841518259368	86.15176452340873	84.68671965345393	87.74040848772775	90.49383493627755	85.17292199600898	86.17291460581876	87.3888437048178	87.61569016161744	90.51457828216482	91.69423101636828	91.52610060527309	90.88581767282618	89.74187792830018	92.43453441676797	86.75832369183455	92.08181569263499	88.65526452340688	90.49453069071694	87.41891820970666	89.91003372347699	90.68179905208507	91.67242476596013	92.31052668961445	93.29236479679484	97.00907125224866	98.89011172108559	93.5439524263723
1620	80.44868551914182	81.38531561520108	84.79089716893918	83.1957467845186	83.14402182588056	83.23927001115528	82.36192429692234	81.784402037714	78.26028038225476	77.87251859521925	78.94207388536914	74.82165275054446	74.4480831404837	78.01854098537707	76.00449503471495	77.81469045007687	77.24891055757743	72.8021188062151	85.63343587217912	77.64218161922525	80.05539359187716	76.77475342638361	84.48031184777311	83.01470259954877	86.31364507270007	89.12184234446227	83.6821495381962	84.92579229818446	85.83105921765146	86.05735857557089	89.06128927338035	90.1592738349725	90.59471889921419	90.08620011789439	89.08201122710403	91.2320748668739	86.50130037462563	92.07053176063559	88.1661544496858	90.29835993876725	87.95915163635604	90.11981870707585	90.89164873408521	92.37608906414809	92.79352152507539	93.81939338871977	97.08356014057173	99.5200894477322	93.92879118386242
1630	79.95766007678291	81.20879292541709	84.0529787332994	82.5778582405436	81.98369973480543	82.30415289371385	81.95485407115015	81.3276060910609	77.7853885762597	77.13357135101036	78.62647249313999	74.4454394827364	74.09249249074576	77.67692771845999	75.68300151107098	77.57673430701274	76.89585069594945	72.85412179160103	84.64434229661737	77.9109796743529	79.73112832567332	76.44037334258407	83.46533371134896	82.35289073167446	85.49851355491175	87.64905309453223	82.70645291781501	84.17150839663951	84.49038937946594	84.76909189729538	87.5322189711722	88.63619263473399	88.77108055144872	88.19433641406735	87.2591044163997	90.61671038078876	85.10118879230336	90.43446384826069	87.57158415820633	88.95914893024886	86.57689515638417	88.50342429758733	89.38314265043506	91.0108575025887	90.86974873573965	92.54787959773948	95.39418805565303	97.52125768182894	92.86122488927698
1640	80.05047057741272	81.33401893497243	84.13692852276108	82.74194059076792	82.70650005592755	82.62280217403631	81.59449914500813	81.05177552496352	77.96526218397187	77.10610355685024	78.89188944089965	74.48806781618396	74.65018610406467	78.14491016371848	75.73187326389758	78.33935559700724	77.41534319256216	73.90806311593826	86.10743003571648	78.5585290122188	80.76556177251453	77.49103849592632	84.97835708806845	83.51531963449679	86.344144021829	89.36276645250139	83.87276031577203	85.48588081082623	85.80727914501115	85.97682188125572	88.98076135597105	90.14304933781548	90.03616642472662	89.44758059772434	88.39337297487543	91.59564076410774	85.70059969973079	91.8173284538385	88.42828423597595	90.35175470893077	87.19119307808512	89.27188774475982	89.73485536554203	92.19973951392228	92.01865289979706	93.43663455760618	96.44004381577362	98.54583992517479	93.34980568403641
1650	77.90251139302296	79.24154045254761	81.72008182670683	79.62008432739195	80.26095634139601	80.61840221155603	79.24933370490825	78.36285774237572	76.34653679163002	74.62469164980709	76.48935283737175	72.81864959265505	71.59236565201059	76.32371962388493	73.01745792356225	76.02031027318525	74.994748002339	71.23414251910415	83.05795326690395	75.80751956245174	79.36773963431104	75.88297068797552	82.71444767914664	81.2362550403455	83.97633366181813	86.07235092072541	81.5178916076124	83.6471780697768	83.49236704297769	84.37515700632875	86.86068056750656	88.31247549066106	88.98526945579708	88.8055410899147	88.35501217302208	90.4469128404974	85.87353734851939	90.23352749491754	87.55004595230037	89.51348026441559	87.90326106804365	88.59791319599908	89.66972802425545	91.1970842725817	90.83736008438649	92.16056759356138	94.91441526423478	96.8349062342338	91.00888422843313
1660	79.85755189763714	81.17983531033796	83.44967435624352	82.1701411814368	81.4553577007196	82.16582275750756	81.37140932322178	80.49891703559275	77.58331079301084	76.45128508590034	78.85987276986774	74.2020676348451	74.0059814280332	77.53413647755882	75.11428035362661	77.45958519364812	76.45884891822676	72.43595379376873	84.6114645204402	77.42513105103143	80.14111199376079	76.50693624959138	83.53971302212167	81.76262250209881	85.02769924393897	87.10104596989879	81.71119684184572	84.00358721428366	83.49465672113638	83.91070964182035	86.7977640376502	88.21696315415764	88.12820445948346	87.31301508835696	87.21771335428215	90.49062114170658	84.91310364648929	90.59207792874922	87.2522010781687	88.89890737932518	86.7064632320302	88.02511901569974	88.95006462198268	90.69644223469169	90.79623827624341	92.30766886938079	94.82614014668395	96.79451281545425	91.7548480986635
1670	80.9441433225934	82.21656976900061	84.07313827077904	83.29707497458779	82.44854957378375	82.22855028042156	82.15022375540292	81.48966224156962	78.33655902952223	77.24203652710545	79.79379902324841	74.5056967392875	75.69287639280466	78.84035994315464	76.37248960849908	78.79038020456962	77.40955409302498	74.44888982128964	86.23533292782204	79.96984840625433	81.64767557247107	78.37925265431836	85.34745215971148	83.87276874579761	86.8943763598478	89.24837661350249	83.92924202423424	85.94846145246035	85.86112814688616	86.48617000059726	89.04534165376347	90.29841833060556	90.12517688243082	89.24535637411427	89.19537936760184	92.96171985609296	86.58826205650257	92.27731949786427	89.41096260096744	90.78202851812776	88.2363549142197	89.80789340143245	90.40226499318324	93.10286925457638	92.06139453945741	93.81104962798611	96.66261882976285	98.21368693475105	93.66997318099942
1680	81.51759354530061	82.32331203409933	84.52647158848518	83.97931611069531	83.55104011729584	83.1035951337981	82.45662126998847	82.11198553966577	78.85619272018688	77.85090348761817	80.32705427797639	74.8671675261398	76.27637508580767	79.26966003828348	77.07031021176405	79.4315619273291	78.28850055374922	75.01209595921074	86.87853368325385	80.03902516745737	81.69872015625562	78.53746889513303	85.77566748621011	84.04114173751341	87.23311698465659	89.57564259174922	84.05972195941834	85.92290436908819	85.96004276028434	85.5469859369114	88.46359192700153	90.31991920335363	89.80333921385353	88.64791084779398	87.9960200376069	92.6424926101546	85.53561889913911	92.12048797248374	88.92665582510023	90.54124901258386	86.69053193288364	89.05645703898844	89.51630866449567	92.29677366535311	91.83868934889183	93.6719615511741	96.41786181655596	98.08186533275548	93.35986144702323
1690	79.67918025831226	80.71991709649708	82.30371841832873	81.02022646152689	81.67653263408127	81.18331302764267	79.95144373765066	78.96294835259259	77.37483542835713	75.1084760641069	77.56780570149533	72.9931151685674	73.22015452955665	77.52161839316395	74.23970984305991	78.21888625287241	76.35034333968743	73.09344214087558	85.06389515324952	77.84632265507277	80.34072825588251	76.95176411977755	84.2007239087747	82.0620586628	84.98247395897921	87.68629620973785	82.35007563482397	84.79367456503424	84.49871718636071	83.96785298543378	87.17042650945109	89.1691799753664	88.80681678017615	88.28308950166281	87.91985936527172	91.52423773799767	85.7406408804099	91.8479822802591	88.8483020978224	91.22517786819694	87.94970530123568	89.46797533331436	89.61145909552638	92.90870428614245	92.24502860832604	93.89705975329181	96.00143149515374	98.08520062959491	92.63892678894022
1700	82.35096059692718	83.61958218077577	85.29006968953497	84.20442950799092	84.5671796628484	84.55564623702364	83.32065646400245	82.37121519547738	80.8081382635715	77.91126965103221	81.37058266110115	76.03936746964965	76.5105767434386	80.62950661157859	77.20254609593512	80.3480742185701	78.65030528872263	75.16194236410256	86.97722360954317	79.3515334317135	81.74509548708117	78.44150596978488	85.33162308060885	83.00571589550664	86.49822244859342	88.7928306595412	82.93553763602729	85.49318827070064	85.28786729405115	84.92632174105763	87.39755996970666	89.80139380084688	89.67406118453478	89.06069127541154	88.81221874175203	92.08752660104405	86.63639868851389	92.79212327748391	88.72648850422418	91.07450827560223	88.06532377047043	89.97372662395958	90.05861527565305	92.70656042633595	92.2772306210227	94.10274463640064	95.67499996559188	97.86259604389554	92.19787920236438
1710	83.38190158332623	84.26248156959548	85.2091231867386	84.77373014019287	84.52470197320986	83.94562122149071	83.35160287971853	82.08346441832605	81.00144070133217	78.05033292249337	81.5979171666591	75.6619830026864	76.72310109678409	80.31687079519857	77.329591103588	80.62334928763963	78.22095353933425	74.99743266764584	86.70154163245778	79.45553917486994	81.75908852094035	78.419409109687	85.29248501833264	82.5406970671587	86.25853006647264	88.45759867741629	82.60393438810593	85.26682968970965	84.90423380483134	84.50005841841929	87.16940850392739	89.70716117624907	89.33014236128336	88.47198458473564	88.75073655952588	92.23236932066568	86.9937628296696	92.80925354818991	88.87568088460195	91.31954943976478	88.47564156482363	90.22020448301143	90.08569913971388	92.85743185237494	92.57473450088075	94.43454849435288	95.59270418421008	97.8745034692373	92.28069244817387
1720	82.50926561937636	82.99092218256631	84.185887215799	83.40771663197994	83.91023690621644	83.40570508245617	82.579248256418	81.31922936183773	80.33369005818014	77.17889018537981	80.31423019282364	74.69376001920617	75.49165272378764	79.64488087399353	76.61086043245763	79.87996897371994	77.68475680575355	73.78534774730075	85.55327373671793	78.08942709605378	80.46855173328679	77.19641032948394	84.0991532145746	81.19343217327777	85.06392900769745	87.10785239423667	81.40422452411232	83.9451025691937	83.68001647208462	82.55490041960854	85.59419708077967	88.26326819525407	88.26171037894714	87.54645269841947	87.23405583565028	90.76655970494959	86.19175200556965	91.99085050672345	87.93303298829815	90.68450900047318	87.81524467264487	89.65088797673418	89.51823519750063	92.1035477829385	92.37709212016253	94.10667636184407	94.92899440580895	97.5652459888205	91.56960077048224
1730	83.58801972896585	83.72137708616137	85.78883433275885	84.98161905916663	86.03787622261095	85.45611266938158	83.87953130871699	82.81860433708098	81.81507757192134	78.94435819797424	82.14237643439365	76.70672239031224	77.78929749746808	81.48286804692204	78.97080867989683	82.08251429848676	80.26280542119423	76.20927723481387	88.85737248861726	80.12426101770696	82.62043342182871	79.63557183688187	87.02892506736727	83.84614848931098	87.71343972447251	90.34010164343465	84.1461252956711	86.2815891559548	86.5056451111666	85.04018035407375	88.24239627977818	91.08974290584194	90.8197963928266	89.87735648681742	89.1738098642095	92.39140521501045	87.66180905487973	94.46235936090818	89.42390385471369	92.86100949495132	88.98601888165835	91.40028580308636	91.0775305989496	93.55053575089515	94.8442946672369	96.18120921108624	97.22246403751025	99.83875524348917	93.53967318763337
1740	84.32058665308607	84.47121963432694	86.64400063250189	85.80291378759425	86.4682168488536	86.53997804170379	84.99557628090211	84.28115661477095	82.554067664578	80.15305053370714	83.61362417458652	77.68460487199538	79.52844134743602	83.43777164515151	80.59209336558693	83.1695405639952	82.21838697354303	78.1615821280977	90.14513779782656	81.95280878236214	83.49179084422782	81.09936200277286	88.20109575977769	84.61283858731875	88.79870661576682	91.17546442162272	84.59059607045	86.80831225800407	87.09547671372016	85.05084934998396	88.05438387129607	91.15945027769224	90.75158394918296	89.97388751544005	89.03693931864146	92.75993743570258	87.12739997801762	94.1769434090077	89.3780790406022	92.73382321860814	88.77782021040925	90.89151496608473	91.07710091436344	93.82752250865535	94.40404288419226	95.48578301462251	97.12901348674562	99.24963993445856	93.49782875798391
1750	84.89401681363499	84.59577784220329	86.12201663728669	85.84786688523572	85.89109796305739	85.4914474921674	84.8700443106766	83.66558338379158	82.19402540151918	79.92444337116234	83.16325391236579	76.49060688727008	79.01629293232246	82.45895467983814	80.57583255070188	82.64051113926782	81.00963830659744	76.75510405070783	89.33788163125217	81.35740278074005	82.80209179898407	80.46405009634124	87.80955505980741	84.21651324396231	88.59894005667087	90.95383759651024	84.33229806279367	86.47314942146366	86.73865032448848	84.97889212002936	88.20690476721953	90.97960111282192	90.63636643100678	89.42945063637464	88.91232157067158	92.66608584664299	87.96305869175814	94.63590535946983	89.2457841831556	92.96670612067216	89.2380867026518	91.59019065362956	91.47182106801675	93.71763516529205	95.03675917281234	96.18218580352992	97.24334466288269	99.37775744779573	93.78779764219871
1760	85.09798567671636	84.5504236161553	86.6178829403726	86.05188936647973	86.75388991501042	86.3941858654012	84.81870041815124	84.34273873704673	82.58959848415525	80.45055378740392	83.6142287743297	77.10585229545491	79.47603578909315	83.44638792098617	80.38010632316795	82.63375156935197	81.35789016937463	76.84094255489707	89.74619708543275	81.1526428908907	82.96823724286217	80.05703538996255	87.84651634812418	84.0958894773528	88.36097268385633	91.33123732083575	84.16341980201216	85.90104797758036	86.68912749115327	84.86738152885567	87.99654268488989	90.76562234562536	90.61988097658306	89.59777618792579	88.91021942758326	91.94141453538418	87.53017113828544	94.56190573504603	88.45577857845002	92.8744314668128	89.06387504174046	91.73148766338203	91.42168346595017	93.58452721083226	95.30047693567121	96.20319550231422	97.41004895871095	100.06718604930566	94.23146151117416
1770	82.59513368212431	82.25585728230712	85.24772910749537	84.28505087278047	84.56697442396799	84.6277406606696	83.68300302262516	82.54061600241727	80.70460625202843	79.18358346504823	82.00881404731332	76.3521712099216	78.32283216723224	81.66422565421522	80.01951114149345	82.1923376450473	81.3722229464354	76.52299034997945	89.68736509500144	80.89659363884002	82.62345478100997	80.57348506105092	88.430119807961	84.23810822915831	88.91228521032663	91.44800186851911	84.50828870510085	86.62527230088303	87.32896516651576	85.11025085552431	88.93788013687225	91.16151767224422	91.2755813156429	90.48947163349686	89.56794878063512	92.53390492613767	88.7302249900024	95.26521444585738	89.98061778577356	93.72555068248984	90.69466095271308	92.37776467437597	92.69359576251568	94.37510082049641	96.74609371335445	97.2389266701098	98.49273047013608	100.88616544096186	95.02112680158831
1780	83.14665901657439	82.47273279461042	85.52775331618275	84.88881660522537	85.28987123265745	85.22624822954293	84.10044535236214	82.80798197266623	81.9665102298591	80.19216478200983	83.70537906535024	77.36304905896908	80.12818355800435	82.22171328091798	82.49752076317706	84.00792963759739	82.35148321023301	78.4675616394378	91.68985083895708	82.6782184970276	84.32309537340332	82.95210644237027	90.47261888964015	87.41519499187929	91.46040854509992	94.21978566448075	87.31921675942702	89.72953623150416	90.01373668736527	88.56199655067675	92.26143353019171	94.03213381232592	94.21977827224113	93.04681795513909	92.28768878184495	95.64723766589137	90.95380824254674	97.54988694791506	92.08652284790264	95.71536377057204	92.1853044979896	95.32361145671679	95.03626990049705	96.61060395793085	99.17036243822078	99.6221533685266	101.23303083587592	103.55135872021785	97.69521348694374
1790	83.56077227711152	82.98265618708102	85.75718007258195	84.99405858392974	85.38785576912915	85.45113969230516	84.0487668547404	83.07159108407512	81.7408770010604	80.07364467789743	83.7334382782542	76.98552371254918	79.67724169493806	82.05921819109155	81.41395995893512	82.88475906395672	82.02346984328715	77.17534909266709	90.89249207807153	81.72235541733242	83.86193402372909	81.77875014828705	89.8130085248514	86.07784005837367	90.48135889669254	93.14105291617392	85.71239473645832	88.24804228958281	88.49808098039117	87.11301199330644	90.40351808909581	92.76894793442476	93.15589229698126	91.64881245481055	91.40468397435866	94.44570230871615	90.01716192805175	96.74122921066788	91.11445671310129	94.95234559525404	91.8460747634538	94.14279069906134	93.8064368063234	96.0140129330362	98.11753981580661	98.86374622797756	100.18216318497717	102.69943178257851	96.4851515017107
1800	82.62066855519235	81.99464144288544	84.9767847412052	84.34684245204024	84.91869041092986	84.68263040958422	83.7409209718345	82.43486598953359	80.81139463333777	79.64838121948705	83.30642122112536	76.51199879383802	79.96641885570364	81.92876837058817	82.39401096231838	83.49425198648217	82.3294771231678	78.20159010422705	91.9260239411723	82.77122006004932	83.9378685518902	83.3039925628749	91.20106986965394	87.9286091441794	92.24804895991193	94.76064915132191	87.48476126391323	89.99182888097151	90.54775801926222	89.0425229839325	92.84851716017867	94.607524597627	94.96264793866857	93.24229928122195	93.202103312845	96.40222077935053	91.54159365748862	98.91346073211098	92.70015253274097	97.22588789053168	93.30345264163384	96.32096916387972	96.49194598689185	98.24112013271099	100.72047276635804	101.24588552637464	102.992185552303	105.13906178030221	99.79006684998268
1810	82.38394900872021	81.65011076219653	85.68540580206525	84.46731359121895	85.46872871989999	85.63883092006498	84.31088749290393	82.90888526448337	81.43750863170936	80.32973906433821	84.12418652556887	77.81568297666396	80.44011152035483	82.38948996540614	83.20673799507767	84.16733248466711	83.39748498656655	78.77341086373644	92.85410471540109	82.75618835839694	84.68829428415064	84.03028126840462	92.03787439892247	88.52643275234642	93.10752164620561	95.49290728660827	88.07978784249957	90.8756011722351	91.594678791819	89.93713799857636	93.65924795336893	95.5798449179945	96.17060067741062	94.62683700586287	94.6470917833192	96.82822321357679	92.62218248776593	99.64024324246954	93.43583528237812	97.70214186055517	94.5255486952153	97.33867610742529	97.77591001788011	99.11304414181576	102.00372412805324	102.10332778967256	104.05922103657942	106.49186713865117	100.61906372982754
1820	83.13905831615001	82.83562621741325	86.41622811635375	85.37283393911882	85.95715886297569	86.2219720581267	85.30743828154749	83.57961371877491	82.36157871973627	81.17224063902894	84.95971132505777	78.69726213774499	81.46884414973654	83.01040168824001	84.09490085329942	84.8465047655584	83.60015546358962	79.45855786398182	93.187147627421	83.43493236851955	84.61454725838892	84.60578351496133	92.24756813468593	88.88925816403314	93.48558461333913	95.66954308686262	88.45028293467016	91.38014743473728	91.70200768286995	90.75779923450328	94.45190870168044	95.73124252186217	96.53132976841428	95.15719193159737	95.50315029722798	97.90448194252569	93.61806897559192	100.62237850598191	94.25969537097608	98.56395092880246	95.81089490010508	98.4445458446459	99.21974219388734	100.29113102753323	102.90002508452956	103.16331462683601	105.14363907427166	107.34181078804457	102.02297079280652
1830	84.3399618808093	83.61705846282037	87.47600218041809	86.35300197337328	86.94780128289653	87.15106324830255	85.5168799538227	84.4540917013941	82.80927710373622	82.28972783472855	85.71749389697034	78.78998798411084	81.92645044232508	83.38127035211298	83.95606703145694	84.34213518914486	83.65384232568387	79.1983756008617	93.17242194196936	83.44572387950362	85.40647586343137	84.27030035692658	91.99612179248224	89.47438553493049	93.8353752644152	96.49232931787797	88.75911796713096	91.38415682371568	91.84438911751201	91.40582958594663	94.63720838075399	95.98763981358802	96.94116360080211	95.2704594102974	95.55361777954033	97.51220540402072	93.11869461344145	100.34722986926924	93.54104599366215	97.89760831326967	95.07089469403725	97.87929591975812	97.96353857961098	99.71969180488863	102.26344288362903	102.4426004690837	104.49599048555969	107.01175892060854	101.5110174190252
1840	82.35019059386158	82.42738301122812	86.02613312308941	84.630420977188	85.43966540278825	85.91249481891275	84.784878575024	82.85335005336196	82.171399149249	80.55213421079863	84.25299960474065	78.2119111619043	80.6052562407441	81.89632326420522	83.75038807054942	84.67063693241589	83.1677300277501	78.56664914864746	92.77794881103861	82.8020438103399	84.36251764463931	84.53599272147653	92.2521824642519	89.38748229269417	93.81687986253537	95.81007412776344	89.0090010000952	92.01156123049577	92.53647396800906	91.32711585939091	95.18533346293393	96.47259014930295	97.41345428732184	96.23977826160926	96.32065329989126	98.14986618617124	94.36692186448354	100.85242600873129	94.93504767552324	98.79744609242795	96.11267997250656	99.32124297624645	99.2013265858537	100.35381427283689	102.59993096892889	103.29683277350345	105.26374352935763	107.27644859832205	101.34790376328925
1850	82.08370394648875	81.94597755947828	85.66731363672821	84.14210914630738	85.48697695991699	85.46706244978078	84.48812223574815	82.46335770472305	81.91338967714957	79.84363414075787	84.11648337258688	77.9486464018585	80.20343469668497	81.88719302497837	83.15824479047068	84.34459394583664	82.91558171063689	78.44814181616337	92.65278238270106	82.81874240782133	84.6920270531704	84.45150836484552	91.90807770104801	89.09073316389417	93.65880261553468	95.31009312428662	88.57895094021977	91.97723593029689	92.49671189563017	91.71046152651068	95.2618958711537	96.67352096939649	97.84786533872568	96.50069249495195	97.37345581216347	98.78142445222883	95.20063839280893	101.44536111283841	95.86761362315484	99.50043600059142	97.60567131577527	100.32229430663695	100.1401730800562	102.01501424790018	103.69892583713148	104.34328092191978	106.11563201477769	108.3507037864144	102.27488462689398
1860	83.38066535661976	82.99778325521416	86.67185253599247	84.6960327398188	86.57576721384298	86.97002296052314	85.45010295319867	83.75327877343321	82.60341639825937	80.992099589658	84.93492746148057	78.60368565293534	80.54613618498291	82.67918460068988	83.65606731276064	84.30859660577543	82.97319702266468	78.56942453954593	92.25402879806875	82.44481052211835	84.17779282158136	83.53016632033658	91.1575300463617	88.55502712958622	93.0296432400757	94.93655812998603	87.96796401848196	90.78302334787703	91.2984251851215	90.81539720863351	93.48651792889702	95.49657671220854	97.01727137514315	95.40450585033835	96.46708732678336	97.48297848714456	93.22929981941463	100.11798150449478	93.7260396984484	98.04869636580962	95.66195232436138	98.53122724478386	99.40188315689608	100.67877853157984	102.31949941484656	103.01725489561626	104.90926523845796	108.15009549420904	102.27884738940817
1870	83.30378009106532	83.33501466861529	87.15918588757854	84.98283574983799	87.0203780064487	87.67843634733397	85.38202642847139	84.05758313285834	83.02727525729534	81.2010555152696	85.51927274099384	79.38159446069565	81.06753868633486	83.69412308729143	83.6089222225456	84.9380131231008	84.02446637393591	79.81124596323983	92.9982545037221	83.41899072679553	85.02284064262636	84.21460638876745	91.57042331784567	89.03770496879461	93.52078340707646	95.38311800966632	88.31914936493958	91.21454403923585	91.82476787059638	91.13071867578546	93.57882535455154	95.75905720880672	97.21667736993959	96.06386481473113	96.85697349329058	97.82243128790171	93.0909226426974	100.18567845484112	94.21747028452143	98.2760037511784	95.78707520502253	98.52710824170889	98.89928968396818	100.9512935560743	101.75996407788341	102.58817802085342	104.56099931622488	107.60017032867343	101.66985498772719
1880	82.23748012866957	82.42969497642973	86.05024818455387	84.01225418864833	86.16747655419132	86.34933307435888	84.38639261886212	82.89403138541279	82.11976478757977	80.10300289506559	84.53375203262875	78.66357969593744	80.68446905192148	83.04692649526186	83.02451709326415	85.06223887863348	83.85250230696069	80.08627683950078	93.39690532549209	84.05849625258425	85.97709280871868	85.3134266559741	92.47751684140488	90.20214571506597	94.58583117402596	96.4095293958165	89.69715176786039	92.70729896793304	93.39773952192712	92.60809900706319	95.24798976977235	97.4075224630951	98.79527949274174	97.89155845212142	98.81629966534193	99.60337088630635	94.8595852422749	101.61303789233607	96.21914047205031	99.90033368947165	97.54914603473968	100.01195214622189	100.11036465235394	102.66371557248695	103.02467014988139	103.80540148399353	105.78188332235713	108.62243663336739	102.58299844070177
1890	83.44150812689226	83.56912470547894	87.32011987557483	84.91183994005007	87.27330770608704	88.05339930196605	85.28418671081704	84.38760647507962	83.23615210222634	81.27407955173803	85.70473681904392	79.72189685276341	81.62922513240024	84.46192496270125	84.1634824942818	85.86700593883603	85.15335602227525	81.13855165954563	94.12234138269763	85.03379890309293	86.07659409551027	85.24630981482659	92.49421201007829	90.27191091936673	94.61289617469158	96.58840073179945	89.38502112632963	92.22767410431769	93.16760436176202	91.79717319284669	94.15055141532785	96.79347309946141	97.93893923194408	96.68426542089934	97.35612317026431	98.70090278554176	93.08548501458307	100.61950448579915	94.96620331573182	99.10163178810632	95.66651980556641	98.93860771196617	98.799596822908	101.55867903469725	101.69137368879821	102.75472933258703	104.88767868979286	107.6935091159354	102.03898341127241
1900	82.58246610410806	83.02246738886393	87.0438056199366	84.29891152692983	87.22544374788947	87.96050571895164	84.80120597402261	84.09000901655884	82.73082947637302	80.90776490654068	85.45091431524985	79.79690831911158	81.6940772368638	84.20994139139778	83.87206212413012	86.6722817108428	85.69764501006435	82.09058295564681	95.06907035635415	85.98341243877142	87.0547495215216	86.04029177741201	93.54947741945675	91.31878936819767	95.50761853011475	97.72291885237962	90.73060215751052	93.42231718153832	94.39767976809591	92.79017672801064	95.2392244415764	97.94887580780461	99.38182367091902	98.19693946399634	98.52004374920263	99.74696782149981	93.59434372840816	101.38808516171065	96.44085555004067	100.11186558432038	96.324603699639	99.483090107439	98.97125860752087	102.73010646133376	101.97995451097015	103.35112162647467	105.77702009431928	108.88294907482437	102.44758786187496
1910	81.84378878515103	82.0466840495524	86.04985158262515	83.20013342628918	86.35084178105119	87.02104303476851	83.71433664362736	83.04556736865686	81.87263584021275	79.92054651389734	84.78279633806885	79.05959282857856	80.89130593442589	84.01408621163544	83.1593130358185	85.74275530597856	85.33036683343487	81.89401304896487	94.68797119452618	85.78276153315788	87.21136691029658	86.24977001461187	93.38513007558134	91.07248003544234	95.33318106268062	97.31076203716968	90.30892018850747	93.28159647149596	94.2148046227322	92.84677371571479	94.96040420110808	97.90246803629131	99.17807522972721	98.11190978247514	98.8592886211911	100.03174541263506	93.75905099387165	101.20747910981707	96.489221400588	100.45096329347419	96.92221786187082	99.41823020316876	99.28265074521477	102.99492076941935	102.05236671362019	103.1013410417604	105.5485440018169	108.42991005616618	102.25720445934907
1920	82.6881566402401	82.59574459540804	86.63598381853596	84.22268079729494	86.91088810520033	87.88573173515307	84.04173241817549	83.95446472853214	82.0572343815194	81.04900382278161	85.45610464870634	79.22414356700692	82.02761392539269	84.1975590712014	84.29952641200558	86.43062475013114	86.30526925989065	82.9090559921331	95.23229727585657	86.73988170131625	87.17278047966633	86.24793341061165	93.67532039288294	91.91508765384297	95.83943545866597	98.54108055575706	91.00051939355839	93.26612992865441	94.43186472421719	92.36770633974292	94.5825699756938	97.75171409416168	98.78282647224384	97.0912581911862	97.2001935021475	99.39683286878223	91.70792120159425	100.46014754288983	95.38933739427212	99.50204965047182	94.295419842614	97.97314384899487	97.64645327538761	101.76662275321165	101.03091074798824	102.14698513858555	104.81063860682974	108.12779709659634	102.36385943140249
1930	81.09475173786238	81.05173801805662	85.38928657851211	82.69046150792198	86.28983908966923	86.65555300636363	82.40336307495986	82.79053640023031	81.0580031975634	79.47469849072408	84.40468760071344	78.47211965774467	81.32645285634817	84.37917172326013	82.61202313213848	85.71442504320837	86.08578709492012	83.07781159918412	95.81788075823238	87.25113100150585	89.30771806135411	87.68735566210295	95.03993222369827	92.89825643775325	96.72312673739921	99.3976983244133	92.07277960271406	94.37624479229625	95.85952890471228	94.61411172614787	95.883236536456	99.8007579230352	100.95981416108147	99.54403567966271	100.1846475830814	101.35505593580602	93.68208328808122	101.66433700032137	97.16091893262765	101.21409031798953	96.68267333705414	98.5942662014145	98.48462957763235	103.14421872359891	101.38557143779154	102.42261634222781	105.43769071851486	108.12665889781576	101.56488600852852
1940	82.03966409333898	82.09455050310204	86.27235553217984	83.31063386217289	86.70598009613097	87.68263686928618	83.09855747287439	83.46487550828547	81.33321773638617	80.46820248914882	84.89930567006733	79.03926273524016	81.5998599842773	84.33270189484199	83.72819755417343	86.17495298454519	86.79405721955983	83.52726012275232	96.20468939619337	87.80190217831971	88.76632287875948	87.30824256813034	94.78090694352946	92.96006930701495	96.96376275844287	99.757269271143	92.15798610594047	94.38810623054925	95.68790033271034	93.74848797543721	95.50733156001897	99.0450690367532	100.16254330598007	98.71148877305782	98.70829100809506	100.45705071215613	92.38342431570375	101.1995453414325	96.42483157791779	100.49055743322224	95.13284732127391	98.25746919861636	97.41664558755511	102.31766809259031	100.89182014342191	101.9728048847884	104.90100313974773	107.89871278997778	101.55015939592984
1950	83.13747902715455	83.09029355778416	87.68181249225007	84.82196319251533	87.58954742982381	88.8154143600847	85.07310762112016	85.40335660415857	82.33781691578953	82.17490781611522	86.00490363328366	80.5905296049429	83.1119191397334	85.10313208384943	85.4347319195662	87.73500580350996	88.8960485643762	84.65101798244473	97.51890574852229	89.07080708658295	89.22983758621925	88.34831256542077	96.07110306458672	94.12613077754833	98.23611528151632	100.69152849483	93.26996758186135	95.57724430461644	97.19729489970098	93.85888859025766	96.43139937823172	100.23964039462695	100.89534831513926	99.03207760425114	98.7522958198228	101.18754911268753	92.7709721301827	101.32646881891803	97.65719586714405	100.98522451753679	95.39880027400697	99.08193263353004	98.37110920229749	103.67496500967255	101.77568581977829	102.6734612871698	106.51238907046736	109.13812767217703	103.12339893172594
1960	82.30907044655231	82.28788417298453	87.24861612026893	84.52224386215498	87.43745835253034	88.23439747404534	83.92222622174417	84.29070599827187	81.81905223541166	81.80130889846552	85.88058426328107	80.37999432789894	82.98814442063201	84.70927176356824	85.07041389724269	87.7201193205748	88.75265627574773	85.21717768096842	98.30199848984923	89.45184355934757	90.57403358143499	89.32570729350883	97.20582472685987	95.0789552154316	99.22629711183032	102.005439895774	94.43593073820838	96.34461210334624	98.13098571800373	95.4138283447742	97.70078949028816	101.45001279064952	101.71005965906542	100.13837927902794	99.92748704457543	101.53626879669892	92.96814044020807	102.05156897637573	97.65613745558602	101.24395887589564	95.25941318851544	98.45531895662097	97.70728509034736	102.65733924210843	101.37038487849249	102.1597715858187	105.65091433744797	108.56976819328844	102.18830138571133
1970	81.998679118416	82.64802363906827	87.78522928680108	84.2676316297739	87.92608640734267	88.93738648669598	84.43833491479613	84.76455294950662	82.37314532884815	82.16021377573117	85.95126857052159	82.0516570519739	83.4862604186048	85.3935960695316	86.24193938090315	89.46701712362903	90.96133942755363	86.9703078942388	100.81005930981394	91.71542438426701	92.45990462555352	91.54638729886098	99.69628057571231	97.41725809007478	101.71797524053815	104.2047943555769	97.036185059796	99.128184680346	100.94686505140801	98.02030905631017	100.31284483060537	104.30184963320526	104.90213689307487	103.07157942824983	102.40447888634323	104.35290926116193	95.90447394561865	104.74304641840143	100.86325503287844	104.37030074428988	97.97340388095907	101.01408506409655	99.99239665684743	105.3118487487918	103.62263601371116	104.74358014062305	108.52556272775182	110.67783376575045	103.80276337967014
1980	83.01440755564113	83.44007753426641	88.6304049447072	85.60454445221173	88.87753917654966	89.78188643307317	85.47872488994649	85.8824280586958	83.28864624503775	83.40622366616509	86.8636452348131	82.11902509489998	83.96298254825933	84.9981873608418	86.00716113535076	88.76183385683989	89.60065664341376	85.04614767947189	99.01951913793893	89.50170198403443	90.4000010460171	89.21104407102662	97.46522168856575	94.83715522143494	99.66698255689569	101.9447815119522	94.39137250344088	96.67913049601857	98.14298110608776	95.10656318975309	98.41657027285191	101.42279420217673	102.20455982578369	100.53687909011742	100.02572581712371	101.60691994991608	94.13371322314205	103.62661387826455	98.35280848739887	102.03900917757652	96.30269365283371	100.11560462490586	98.48932858417372	103.67732503808764	102.71268969600011	103.84953136011825	107.3012548295182	110.44165587544899	103.05094654360695
1990	82.67752679356802	83.45270145687958	89.37243386718013	86.47064102936244	88.57370437087265	89.4984560063317	86.01563783630931	86.28852295212413	83.1487658398917	84.42202854414091	86.79493927667744	83.46227910634039	84.69904602882913	84.19623188206464	86.92802754891652	90.18935604593793	91.56426297251616	86.49670007101287	100.51709643437145	91.46493586781165	91.80871003464883	90.8205586789571	99.1810766938409	96.68358756438391	101.65829804291589	103.44753718178664	96.5411696808683	98.71995451645641	100.22454749143091	96.1236791491601	100.50108956784713	103.34403069136808	103.45576962232926	101.6138603997492	100.39705483556872	103.13149385278416	94.92422688959628	104.2522280770565	100.90357333749282	102.91203263934223	96.8527660801698	100.23306606088839	98.6445035088196	104.38433108398773	103.33973367165724	104.48253685549267	108.45585383203289	111.16785344930614	104.07961885062095
2000	84.88069272005441	86.00811113169719	91.00314541123161	88.50139911318512	91.39569455019506	92.00113953205796	88.00951763490376	88.05979345831504	85.34471063782236	85.84665052165607	89.2472853747044	85.03195192994295	86.81517159975711	86.24837412634062	89.29477108910747	91.38863659098062	92.20180226565552	88.11002610399044	102.43254023506913	92.52459950170578	92.37577057493763	92.49314333597725	100.54381361666879	98.59708209556709	103.32867126492893	105.2386019230446	98.33042084164357	100.54036273383404	101.89008918166203	98.73800924599401	102.70027429643956	105.01223425043264	105.15694295728035	103.3941039745465	102.41509731109622	105.00694501130103	96.44993533713408	106.82254799541343	101.70457341630076	104.75582198191933	97.71593374409704	102.78216176508572	100.5831950834394	105.95337504851875	104.90807889635377	106.37073725691576	110.23624104863343	112.55871925497937	105.65476075728849
2010	82.87954519800299	83.82909349915367	89.45826105857441	86.8768617535292	88.7867142934723	89.66741808966192	86.6655053996684	86.3860511577296	84.20857639378208	84.47392504051996	87.10216401774694	84.22360818371955	85.18603727975292	84.13703817205072	88.02019070306682	90.55054622159192	91.56288314475175	86.42623041782674	101.33124598252479	91.55299988708178	92.51303852783118	92.11615548992485	100.25550124806874	98.04281140905384	102.8422936844252	104.65594665275066	98.17209967805587	100.67593513496183	101.97854023508914	98.56648762951428	102.71460652447878	105.57323432452104	105.63793418843834	103.95123212989823	102.64730327942318	105.38829110223291	98.0039541391673	106.25763263425803	102.78785330527144	104.69750207067678	99.00227719719909	103.00648142079608	101.04625977028459	105.72422837223685	105.47986469313807	106.61095739115243	110.55708034146643	112.54446026896355	105.03364725337671
2020	84.78280015940577	86.07205588603165	92.42256321532798	89.42361471271222	91.45614182350138	92.40559721103828	89.52574242275965	89.31850660702199	87.04458680409768	87.81767729012789	89.78900831671078	87.6770718214592	88.00320783398776	86.44670106610124	90.42194051361001	93.56983359307372	94.10377941692862	88.56607721983197	103.91524335895156	93.3997288054623	94.06602633687419	93.64101822971983	102.36954747818189	99.9499906914609	104.74326977387325	106.60515418908115	100.08082281940113	102.52485293425197	103.7659384934022	100.27318070736618	105.08469261559394	107.02650777845635	107.40102766356226	105.60080162275696	103.71420300098684	106.11641619453033	99.58736095175844	107.91864080342546	103.89278836075343	105.68147643928246	100.01916448663597	104.75702120639579	102.14969021459883	106.7017122246181	106.87882881858077	108.23133101180562	112.4387896739993	114.32575828131597	106.5737500319667
2030	84.76520963999437	85.87461155832057	90.96902843740035	89.12755420708521	90.15346493429956	91.08686815969983	88.69636972289223	87.68985369170767	85.47524001672886	85.98099240507021	88.37754128089675	84.89549345565277	85.69268838926543	83.6897923126332	88.72677188200034	90.92028626099176	90.39149142933967	85.47944180627132	100.40988444601231	90.19737772072469	90.4150004898228	90.53913799568949	98.99251811502887	97.35336851128491	101.67905397200475	103.56690234732493	97.3803411923886	100.01119727540512	100.61536516378192	97.5615698346332	102.4303127236402	104.38982395058656	104.17676813974829	101.86031468383851	100.7922831717899	104.38777497449301	96.80923788996652	105.67711053220371	101.4579527917546	103.46052236464017	96.87846979361343	102.84347829277986	100.64601670169114	104.50347738228878	104.67046483910097	106.38463262106411	110.42241880980517	112.3956308104034	105.35391137505336
2040	84.70503273744876	86.1164839661592	91.07040266995077	90.09437185166068	90.57262838411407	90.99741401707688	87.96896277849724	87.75259143774464	84.84577964293089	85.97434469649554	88.49916303981804	84.32799976258508	86.09014761866848	83.58716628950998	87.39774025493566	89.90398822056356	89.78698599711991	85.54672174257506	100.27032939721622	90.34582662631307	90.81144344854712	90.04968883746018	98.73941235687603	97.03920693738844	101.34053720844031	104.11710767186122	97.2560325265441	99.29617157330993	100.02457136615838	97.77176911001578	102.31843464311292	103.88272399409148	103.83496619007742	101.89301984384193	100.85923470396746	104.2886317813342	95.82743337490304	105.84890171178652	101.31499858664003	102.82717745700143	96.46468976523145	101.50598405027004	98.93022533563871	104.11181178443641	103.50192242992304	105.10780675745504	109.17196587829464	111.62096053875646	104.16527297271922
2050	84.87824283190369	85.91940291302657	91.15775432199597	89.81098017583392	89.41911203524118	90.3293666173856	88.78161564084698	87.98863399721135	85.48392804220087	86.43057372392205	88.47374389952009	85.15975901793479	86.1553890603259	82.93053293551083	88.6083115056817	90.58317229236778	89.94792369826739	84.79317390917036	99.99754636339641	90.41551912663049	90.63777642170926	89.86836675211364	98.38177442504183	96.61143751738992	101.08335731833816	103.05298359227194	96.87267911762974	99.32930208613966	99.77826135710914	97.00155963436585	102.39984473436446	103.5123739845829	103.23686960789695	101.07083468724014	99.80954654584359	103.85017295121088	96.68043692611117	104.82156750935602	101.50850312307138	102.18973237092942	96.8329422134267	102.31063205478799	99.66765056286141	103.4671010976015	104.28643479272272	105.89642017402863	109.75917998590222	112.01703609609841	104.89372915507947
2060	87.84585179730465	89.86302613888246	94.53589121539295	93.47407981480124	93.08422120484805	94.48235497387157	91.94494566758095	90.78280258050255	89.04925968620088	89.69314266093329	91.71727654781712	88.39101854073198	88.68153150021354	85.04787403276416	90.05603946556417	93.5269481904553	91.57675213277959	86.36032362472037	101.115410920032	90.7950268405991	90.65684578924687	89.72651827356928	98.29926969074715	96.43449997405459	100.95446970298525	103.11016098698907	96.61699999611992	99.24297370504365	98.82701185106309	96.1941796314163	102.09667582576495	102.8206193182954	102.58503981098232	100.35985283456922	99.54496494001094	102.97632393414584	95.84368535193435	106.00789024533019	100.90425759209505	101.97212595876775	96.20064814333963	102.11927942795832	98.88212495114898	103.6119317547293	103.60611409800383	105.69208790849875	109.18008031290114	112.17073686317507	104.51157093653033
2070	87.79646428051768	89.58466533509096	94.42140408376505	93.28559742115266	92.74624717976607	94.35141635447923	92.41179922110204	91.1577321730871	89.32095211288157	89.5665696137339	91.80088737940892	88.27068524822582	88.7515751320169	85.3306070211672	90.61250362059722	92.96586027000458	90.98119590586408	85.64548179991056	100.88677120420238	90.35081168981317	90.32161736110875	89.39339042620695	98.12856797522026	96.28330362216279	100.7231422839893	103.18452592317426	96.42731003937999	98.85210291272057	98.58547416687628	96.76412958152272	101.83282769844047	102.60181410722379	102.6208005938032	100.25962367804651	99.44210084913789	102.6825240426783	96.32754935020701	105.85504852256817	99.94068139583818	101.52088742248759	96.05774126693743	102.46552999503612	99.48345683923996	102.72806165206669	103.88236526527727	106.09196110438234	109.28244398799822	112.21666863763613	104.78969043434938
2080	89.22307206274208	91.03044669879357	96.2525887659455	94.26386294578508	94.28186524878919	95.5868845038836	93.78732129039365	92.43769434243814	91.34659707230053	91.66093012042408	93.38595333180885	90.07505204067826	90.57041804525238	87.15425581820779	93.11685981260547	94.63160191135378	92.97210663949834	88.38162982673975	102.7586459717668	92.5131283858907	91.75440784894434	91.56012528014912	99.74269556297436	98.69930570754435	102.50318397678608	104.84204582033558	98.31007046288998	101.15204855987535	100.63217313710955	98.87472752283222	104.05584668835027	103.85826666616352	103.53363417669075	101.4630418637333	99.58087094440181	103.47235555251486	96.66418588192602	105.76133358061614	100.42960096527125	101.59370558853244	95.63119816048025	102.91395583564221	99.4413034493958	103.0039876770084	104.15771078089517	106.24154288033195	109.6252941356239	111.65925718213887	105.31808475111208
2090	90.46347584847298	92.12208965062962	96.94138556665597	96.63842600863435	94.12188141662062	95.39847103607117	94.28432225716527	93.28450825959267	90.87975218620572	92.3277901883031	93.9096827461487	89.05266514218556	90.71663385203038	86.15914226650935	92.08334744980064	92.81951223659595	91.05980269954036	86.56160735741926	100.33110070420244	91.01133134955943	89.86576537071467	88.78353657313527	96.97788007354583	96.37081251250576	100.10406915873367	102.92214208404823	95.91854713598984	98.06310512351646	97.50556878767328	96.0707516464297	101.41572753625435	100.63560486395475	99.84232791035885	97.6741321978217	95.91698520618937	100.61969358878987	93.11765581361935	102.8841088659694	97.62965566323119	97.76009690232169	92.06514386035363	99.33536587843984	95.68555044445205	99.3738021846917	100.71432098089788	102.85949940571828	106.01706509760513	108.53424216074202	102.95461040027438
2100	88.66735305586046	90.2892034637418	95.3210421856357	93.80473169837566	92.49618714663411	94.10048977392123	92.87775689827897	91.43185843257665	89.59035083689874	90.23894017132399	91.92182004956358	87.79070925735951	88.10070758465905	84.44079600996423	90.23514798279362	91.70464888955262	89.39610056074433	84.52753726934971	98.45452318844393	88.92652959435486	88.17431745564649	86.63709159523317	94.91487668389422	94.35711159914882	97.97950937527254	100.64369149783401	93.87772994699469	96.80223584933586	95.89769902230428	94.51760683713098	99.96691692306527	99.17253191010116	99.30654622841871	96.95190045427691	95.60381373480095	99.63736388160045	93.27625618585026	102.18359186789301	97.49047299598503	97.66095303750463	93.0075372834612	100.15721948794057	96.52193426017675	100.4541015898146	101.59139614433387	103.7850620169617	106.72787819344501	109.9972817184782	103.62474760921195
2110	90.2569728000784	92.09182113016794	96.47487983662405	95.99134496007841	94.10221039593064	95.54874178367217	93.92017512993867	93.065140348825	90.93079304238164	91.77929538381765	93.62600956893822	88.42789701605497	90.06819826621557	86.26554479531131	90.78360768522323	92.0475718850715	89.93917683283883	85.24571862903694	98.94291773271391	89.44909968720039	88.64149061859543	87.06149647106567	95.37521455801408	94.64391846555544	98.13128501711553	101.15594983071578	93.848691096362	96.40711360347821	95.31151803611661	94.27375509404672	99.57932361743093	98.58835901594547	98.48237065622051	96.42905982576063	95.00077048582091	99.29640767513654	92.11971339190768	102.24133857135253	96.48124379187993	96.77906193631577	91.87950176259645	98.79093284844562	95.05113602763997	99.48487138434116	100.16924619268686	102.31037583622009	105.41022690263007	108.26563194525569	102.16236248889355
2120	90.20231900143301	91.91022523353973	97.2233585411911	95.69536806196315	94.19275054073282	95.80906327693789	94.5801327136689	93.39988507160352	91.16595839900567	91.95587835565513	93.60382652181673	88.84891110326951	89.0995436080866	85.55646787286528	90.93872376728449	91.73514449580709	89.67412286160076	84.57779815306534	97.82333016579177	88.24421496814807	87.78048099490069	85.753404679275	93.8471536730032	93.4065946816071	96.99004817589562	99.27113789095509	92.40223917595443	95.04515878483784	94.173179592787	92.62578473952627	97.94493712602682	97.13237990133108	97.07012508157901	94.76720627187235	93.0604482572867	96.80441965567786	90.38818769229916	99.95659784200902	94.71872583264859	94.47780309469267	89.71095779328259	96.69111539221642	93.29039608454143	96.99930250684959	98.52753215731518	100.86299605889472	103.32411598489522	106.96420224754539	100.7835977491508
2130	89.82760780241834	91.2982318160125	96.03412557286686	95.18140088264501	93.34025394187938	94.43610624444094	93.2327874513881	92.24522929765148	90.07890267743173	90.98553392323757	92.78012897296455	87.2190526054241	88.74103714764945	85.13791209013839	90.09021459573161	91.16971835136381	88.85599975778325	84.55712318862732	97.47074288147458	88.56097553691265	87.83666025552937	85.87279055104129	93.77880645040678	93.86751475170101	96.91666748912765	99.67830198521857	92.69804431346222	95.29181735439373	94.26690450370494	92.921485800269	98.3602224665762	97.26289110538555	96.91989649483942	94.5797628543148	92.87964116115391	97.49086554786724	90.12291727805714	100.02826511664597	95.14787791874004	94.89903623906766	89.64352407490352	96.63957611897928	92.82994362378304	97.4618009874091	98.41995222868759	100.73167036452377	103.32777172062069	106.50113951185801	100.8970092298344
2140	90.20004927270254	91.59286454601683	96.41940093647045	95.40494926856255	93.17632638711903	94.33083864728803	93.87032087706356	92.71929902421937	90.2981237534736	91.30254002090587	93.02608375516128	87.12798966488205	88.44395613372728	84.60523404906249	90.08267275951145	90.67836565989006	88.11561816432773	83.71404232391424	96.13226660255054	87.89372888455246	86.85548043693213	84.42230552079911	92.05926409935181	92.29323806427915	95.69320412453222	98.07441169724233	91.14871308777126	94.02878069536928	92.75135584337373	91.67501348285839	97.00290020247776	95.48053037098097	95.74829488450217	93.4163212844798	91.82748669651131	96.24810382187218	89.55755897246719	98.82341826402337	94.39897036953712	93.27291197769544	89.25995752316489	96.32285791752196	92.00565947500417	96.96755432255567	97.68654376128163	100.19628592345201	102.47528021668373	106.19737918057504	100.34803190294457
2150	89.63597999122771	90.6937859530602	95.33682992995774	94.61036021033846	92.25659965746479	93.6342072869161	93.47504422157392	92.08839317189188	89.05726344822233	90.50419887534949	92.17121905896806	85.82756727527551	87.76026104847485	84.27560662203022	89.68041418914825	89.90828457579073	87.29221437497887	83.00199987790462	95.43652883772302	87.16203826831635	85.6734111455281	83.81639492859527	91.52719261116972	91.88656407679035	95.09511940256017	97.68650759972624	90.64796287925142	93.39076209066694	91.87249664287606	91.01224848239522	96.35307851908033	94.76346904643063	94.96387779323264	92.24420735218854	90.93674763307813	95.99757069634653	88.75280461623481	98.59593698240027	93.54016563573475	93.20625595022032	88.71158939698883	95.80486959596621	92.63623285126067	96.99935671920801	97.94916146977124	100.22255796126754	102.8652043810238	106.37396769911547	101.41713945766544
2160	90.9156109138647	92.10439206326004	96.99163992073497	96.17033005352691	93.71710605356215	94.97840638186948	94.53381163380826	93.24740460341562	90.75513498273914	91.9898367361641	93.30321025215254	87.26813545806186	88.61810661841376	84.82555492076051	90.29304724396438	90.58932612918287	88.04449842042166	83.27552952052267	95.43757545071279	87.04828118637404	85.72541087963641	83.3393136386957	91.04190730694333	91.52848767939685	94.90246972341056	97.42548082549337	90.13211134463506	92.94249995421157	91.61925381310283	90.23033609560697	95.77542406751442	94.1449310435073	94.2179150950624	91.59059342745266	89.98940806872625	94.7674031387098	88.22727327898244	98.16238779269463	92.77873072144173	92.0929304307216	87.61024873238887	95.18429377815968	91.27955151451027	95.73745575479977	97.24643596687046	99.62565171664205	101.43843010952654	105.43295810425134	100.38933259325977
2170	88.66705109494522	89.80956389319138	94.59266300643232	93.65568740101563	91.20859257318033	92.79447459577419	92.9071162691011	91.46299473207428	87.97054159058757	89.77125476048172	90.81992905796596	85.05644199509385	86.03547216186033	82.58816329001998	88.68403295645	88.84279530003462	85.87362850018127	81.31752109702065	93.19772187513351	85.73634563703321	83.2876887762223	81.26927085552548	88.97621293877035	89.94038129973494	93.26769245024317	95.2073413689716	88.6251180465125	91.64663326552339	89.98743894646582	88.5700271613288	94.56155622378017	92.37575113629303	93.13442967263067	90.1617792398563	88.77220744288486	94.50791188923994	87.2680743890224	97.14576185766029	92.62295181145385	91.3869872844147	87.09390574817279	95.05964857982366	91.90584254185359	96.11508266629393	97.05070333744199	99.5239121172089	102.16039779423487	105.97503234766343	101.27450031941957
2180	87.47137966779256	88.14685531056234	92.71220543775483	92.25177374374664	89.87043915352879	91.0447127693014	90.66145605104938	89.70213807573185	85.9590995125801	88.52735597640401	89.39341292393861	83.38446650311566	85.53502015669966	81.51270831120866	88.14383183557187	88.23948456520486	85.64020717140515	81.37430948899639	93.95506770294409	86.58210842588183	84.6029756822961	82.57217776402759	90.54079520301151	91.98312279960167	95.02107683744947	97.63384346962486	90.81704404382234	93.40091182367732	92.14914347259032	90.57290772762968	96.76615542313571	94.62586304365048	95.35637279594938	92.28225032512564	90.74236446417085	96.36192627069043	88.65069595500837	98.8173971842326	94.14214932141536	93.23835541414833	88.23639674951747	96.4607444849542	92.70162694887752	97.36841884975021	98.65084318631659	100.58446771759921	103.60616894076914	107.25072369282661	102.3025688771794
2190	88.80376484959595	89.75307676165352	94.54550814854784	93.48712627058622	91.35596460311399	92.82893580027023	92.86670567148244	91.33665400152636	88.2219115301527	89.86969738536213	90.81718525177568	85.0038378037281	86.44128974887799	82.933531340179	89.4376873805311	89.58873868931687	86.80543914969819	82.09921814907754	94.42218992741932	86.53741391083078	84.53551839890571	82.74541072068693	90.65758958805341	91.55383031518876	94.81958588037985	97.17984604555802	90.39705949525546	93.07399300372128	91.79233413765967	89.90734263874573	95.70398543277156	94.12579723317232	94.8023902098228	91.92590342539089	90.00787461034942	95.35124501514451	88.44190013702848	98.24625946565122	93.41341613557745	92.66273465532834	87.7404301834302	95.66554350975704	92.26332914680057	96.38388637893011	97.80722593316305	100.13881669052155	102.43108002746395	106.34241533018928	101.18937892737775
2200	89.45346031121824	89.97631463960975	94.10144943245409	93.9220505259651	91.69239627584928	92.68925398967819	92.62687266102884	91.27025947550267	88.69528158937592	90.2853993038004	90.96449450812746	84.86575152338762	87.32752340019411	83.57709442861308	90.26641836849694	90.4125947299128	87.15797631537606	82.39344688835057	95.33628575601041	87.53348285702197	85.25934943878714	83.86215264668546	91.70401889460587	92.8173794680229	96.07031491095015	98.5701251525878	91.83822957304068	94.2688400485607	93.1709868575246	90.83940493868515	97.46456788356723	95.44458386146209	95.7625329365113	93.30321048500403	91.25332190975612	96.65755752951826	89.84837073744384	100.12570319396333	94.54677493678042	94.23616643670522	89.02228290975438	97.88766417525393	93.48288301416221	97.78982352250925	99.50436222214556	101.4059895847194	103.97168648555488	107.47571640208817	102.33784381458061
2210	88.87894016666249	89.43888813169104	93.81113992956402	93.65096251491198	91.20137615148134	92.05978556359476	92.50020331465305	91.10361637629369	87.85580732542148	89.97079547714628	90.35656061611681	84.78584970311144	87.28347748971913	83.54226588733208	90.44784244707814	90.86539047662362	88.24917857675463	83.44957111462725	96.56242858424962	89.05407023861274	86.42236574321001	85.12219453792372	93.06819755527965	94.31959980929796	97.53609483084598	100.13048433176876	93.46842769162464	95.61761406634177	94.72226349612286	92.14898529129586	98.73751957405418	97.03245755165928	97.0605889424562	94.24799752005438	91.95969913695369	97.95353446699328	90.58319957864832	101.0309997622133	95.95103179745148	95.49797747424056	89.62679258134717	98.15865420732166	93.94485818797604	98.64674464246403	100.23294220348784	102.06618779945032	104.8363627360548	107.97680891057266	103.19428271011851
2220	86.86999271440645	87.56820646478221	91.04719666359465	90.81408403995799	88.8237997212824	90.35017953249412	90.47270129649046	89.21395552129106	85.65318231062717	87.99317025670051	87.80281132658047	83.52541135969068	85.55939702533243	82.22666759866891	90.2873847951634	90.78343190164313	87.6961649686495	83.04013938815133	96.51408641958024	89.97473509036507	85.94496617507143	85.29073706591825	93.18368534192457	95.08789321342324	98.30966596400471	100.70725329603943	94.81408651970214	96.67413797267315	95.67661090782424	92.59590388368841	99.66660094805498	97.73123938123643	98.26721671890346	95.41444540930365	92.8053807661888	99.79175532927984	91.8069166317633	102.45167023329361	97.32173322122048	97.2040749249879	90.45611857426057	100.36868403578642	96.02553793735943	99.96796996667638	101.5882026722716	103.4038455809557	106.91527184913929	109.4930483880761	104.8575124590261
2230	87.03523512310755	87.98891896662302	91.51870977526775	91.53412631455627	88.75953598842298	90.5558418105828	91.38523315929757	89.8759967932106	86.00484679816033	88.87256522848774	88.91456319825954	83.77784553470083	86.59025194233641	82.05951241516638	91.33268067989994	91.2427952460007	87.46976474578183	83.58391443054285	96.00477547062974	90.08060810904479	85.28134233326654	85.14824681572264	92.62063950588463	94.83526854889276	98.0693702943067	100.15172000833333	94.4022882235714	96.29568660726372	94.95917820761738	91.74926432629505	99.29330658325013	96.32582496046068	96.94909068610504	94.55168945607389	91.83978608653862	98.81154512242901	90.2675892370427	101.26014041967706	96.51858820632833	95.23880145704554	88.99800881021432	99.14096104948943	94.897777459546	98.86194267144603	100.102788119068	101.9770157964002	105.49358737557354	108.69243147937364	104.39897307612205
2240	86.71016800263601	87.61947682894163	90.8483538745287	91.27981380116245	89.13606990384899	90.17175232646109	91.02611624809182	89.3433693620805	86.71053590536035	88.00730743210244	88.7379833958366	84.01193071525786	86.82032936017028	82.7152690150447	91.40353607444459	91.97675442690117	88.61976989611219	84.21558791668274	97.32941003275361	90.93052528588065	86.58445060231975	86.72703061428199	94.28459425907357	95.90557928921851	99.54942050076656	101.51155404652081	95.7492263444668	97.71898121493828	96.76128344639426	93.48786955202348	100.36545708679206	98.60696727610282	99.29752304646769	96.93028827909198	94.36347138926453	101.59463198027106	93.61433106800676	104.04619983688971	99.29618881470974	98.43374286978933	92.2438464973807	101.88386040618116	97.45097883569193	101.62951256988933	102.7221819727637	104.80037860594592	107.4716989967003	110.56487454607726	105.59775781899401
2250	88.2196271917407	88.74967504299909	92.05558477456455	92.03516728760428	90.24029746275446	91.59804486309373	92.01543131060245	90.70196655465105	87.73320902971881	89.81139034565307	89.7659260308338	85.07715020467418	87.92671160126153	84.00615597449912	92.67479539609333	92.61493176953411	89.244795237743	84.8136413450577	97.88157880348305	91.35904825614658	86.61785322026132	86.85363995179469	94.73535524098303	96.52998065017692	99.97344424197388	102.38689391550903	96.24521720334747	97.83976937271196	97.06959405660116	93.87513776178331	100.67924617645899	98.5365152247798	99.72398365991387	97.23206021338164	94.47237085738328	101.20159348459664	93.58009978788746	104.0022531787684	98.2636238518215	98.37263008896575	91.88862902750172	102.38691840160092	97.98696810195503	101.34235970616986	103.09464664523048	104.86376548182899	107.87086827993096	111.11868057802141	106.47063069186325
2260	86.8574771219597	87.64999183812121	90.89831590780804	91.0803528638648	88.69094440925312	90.43642500630749	91.16167111095858	89.71587979319976	86.71859694646051	88.9386190448473	88.80451142909673	85.0563871414175	87.64307168023113	84.09874450848739	92.0983542826364	93.49092164598581	90.46364405432617	85.59025439020655	98.63912644583641	92.99857479283315	87.78277554449652	87.7504727141376	95.30904450269425	96.82307004380822	100.67423068273716	102.69243424607726	96.72780973579805	98.50031015200031	97.30359096529314	93.6684420954461	100.93904488639336	98.8532416653848	99.74551257266793	97.3789721064509	94.64403102459663	102.1641408252757	94.4372450243926	105.17315346762393	100.07704706102433	99.76952872073089	93.63282852738934	102.82581931388007	98.49786149506687	102.77628259871742	104.07605850014289	105.68266424145806	108.60429958603892	111.42294737377709	107.11706183148999
2270	87.02734435674606	87.92264231901679	91.36982654396355	91.82448470918473	89.96528845958207	91.36691327709295	92.06958133740814	90.44706336395448	87.44500588491475	88.84494174700573	90.38897440033281	85.94190269789281	88.95031804273171	85.34700966061008	93.49296185142767	94.05989196655798	91.33783653985643	86.90709517085098	100.52522713591826	93.77695361648122	88.66260099177347	89.53731125909204	97.44560951071152	98.0480962994258	102.5469237061688	104.35472569185453	97.91989203408897	99.83286086355137	99.25367958647331	95.93222587043783	102.14424511963861	100.9062234003632	101.99162596898893	99.39284337892842	97.31569230770245	104.49506153429509	96.65857614547129	107.56350926811471	101.48890337957268	101.86560685173181	95.33698381991837	104.81287230476475	101.21837905094958	104.39094301980275	106.10056712730243	107.9581626360906	110.44323561378395	113.300519467486	108.6725145163897
2280	85.08512923035912	85.76842519518873	89.42461470578208	89.79764150370565	88.18089459931089	89.64844839134189	90.5844886620439	88.76348754052063	85.42318179471182	87.22410466800777	88.74095671682417	84.73715790003106	87.6949816322518	84.29188511388159	92.52144337708873	93.60672438482341	90.88180717640527	86.55221508312387	100.41204358556887	93.8185152570385	89.03227182376628	90.08010174368096	97.89166895420237	98.75610423491821	103.09562396418258	104.64851791119601	98.70549965704676	100.63448281546985	99.6061532545634	96.72317018154527	102.87587311073273	101.71015249484347	103.07816335691172	99.98458324390343	98.21565314335847	106.06606888392916	97.89883640131626	108.78959715449493	103.08470462428825	103.65143678304324	97.01887293143766	105.37935053131878	102.88150605562208	105.78171300458288	107.55999881704224	109.42268002683092	112.08964736384276	114.60671570085616	110.32223991190558
2290	83.30076785768092	84.39903069648855	88.08992655487663	87.72237321836177	86.88399953487308	88.5562709511948	89.15460366438174	87.21594512489733	84.6993638074185	85.55389383444731	87.09478518547851	84.09511447384853	85.97156789769913	83.8516714473984	90.85214810882117	93.17474481340555	90.65842252511975	86.01490647479916	100.05025302215475	93.2541894572076	88.99420848590495	90.00214308061476	97.97173441463855	98.0147192664651	102.49892993814501	103.97570878951353	98.25420262177656	100.64938122353304	99.51556274914005	96.57630883130972	102.41945180215215	101.90793353493737	103.67724521418869	101.14673011554184	99.14558185452077	106.68445661191295	99.08370243018616	108.96662159648689	104.06890622387759	104.7863939474078	98.77609999001797	106.04711909511627	103.64584077112546	106.91090832874248	107.76333474987244	109.65745891590694	112.53489776343609	114.71724514714809	109.32841813593903
2300	85.71104867630687	86.62002476329698	90.3564150069885	91.04473732662844	89.16154830569845	90.31705707157265	91.32905566425829	89.63363634975343	86.3492931422437	87.91852263244864	89.61274335598969	85.58192654557297	88.55450155584552	85.40347054450291	92.95861447859289	94.17037741579827	91.61320259365182	87.67392181572089	101.12216540667698	94.5057667229186	89.60837712955546	90.80297174046441	98.32394135605476	99.5889202199405	103.8636759532268	105.73578783386247	99.57586754403742	101.51157212810912	100.98221722571706	98.12279109548746	104.13363231262271	102.93526139800115	104.37042662777806	101.72977644852854	99.81369527568178	107.3208159474318	99.14551008060636	109.77502810772774	104.20607876902203	104.48862117138717	98.20859936885712	106.67062797958953	104.07584476375071	107.39021949360352	108.60572607591888	109.9917369546822	112.99307837234431	115.60029224982114	111.26401306461885
2310	84.35638074713019	85.01588779517009	88.44240210521201	89.45589669543715	87.26269126493504	88.24205657180184	89.97787641385428	87.79788603471697	84.90459056722491	86.36151303997624	88.36040708156426	84.31411684907695	87.34009126300536	83.92617219085558	92.19479467390444	93.46124552146755	90.75913364732476	86.84695510531364	100.58539779151559	94.17412834638557	89.88394940848944	91.3303325799065	99.11210665444106	99.90284852536952	104.1194397225911	105.52330174629653	100.08795708073495	101.97297705536108	101.16704925029508	98.6200962453925	104.11125526384545	103.58894664440352	104.75936224663718	101.8177270211373	100.20656062810859	108.21390392674876	99.94989576344808	109.56939694688766	104.87678607529443	104.96869530548963	98.5800151684456	106.27423253060033	104.49702875416197	106.82754911022198	108.21262116823556	109.93609347833407	112.74160873096618	114.86818711569913	110.4984379754285
2320	84.33381585487456	85.0540209436575	89.23395555866567	89.6325245016231	88.6000700219706	89.31716643780594	90.48061577860634	88.78064369288656	85.73791888794575	86.62313414138991	89.04360527229598	85.05345584740557	88.06690652579474	85.68650086440812	92.17364236187602	93.73366166866234	91.60228652923693	87.17590659970361	101.41657637540173	94.0844049750738	90.34085808794212	91.58627086451813	99.53351611387916	99.32007434970112	104.2303330094435	105.50623053355767	99.40296030121323	101.24397727597047	101.24361670948895	98.61137856964855	103.88166775744354	103.6532299059794	105.27707936402724	102.7039944364448	101.37178453245522	107.83613352478109	100.63605400371185	110.65533262962705	104.71841078505781	105.79072353669441	100.1724973106751	106.95082851387701	105.4802416140581	107.91096500141182	109.49444804709742	111.05039882991446	113.61452502645864	116.14385102277302	111.22236857531303
2330	85.07226968536692	85.35635054952671	89.54203000840347	90.29524673695478	89.1243494511462	89.36724693250643	89.9935024206481	88.94035029720413	85.77720988991358	87.02117437522499	89.26532819701904	84.88032370111056	88.3844404438975	86.64642934237858	91.3971453011592	93.27555958132194	91.9807887609136	87.67860856017124	101.67589542907274	94.6498849246893	91.61982757537966	92.1968604208684	99.97942422467679	100.46260504305096	104.61691491869041	106.49244282062683	100.26099202160567	101.7634667329838	101.96958416535404	99.9820353377415	104.63305196243464	104.6448701059932	106.0923483513644	103.4989749875684	102.08355757846851	108.60089064120714	100.94547267456365	110.5835389164906	105.30288192781549	106.39232869739092	100.79369709829105	106.81462637628519	105.05864508098773	108.56274566800343	109.32067242140374	110.49359478652653	113.55487772023791	115.43822335125886	110.8793097120052
2340	83.86106124211184	84.3339933196079	88.2839831214942	88.88115174993833	87.75442850945767	88.29724911332625	89.25359278302281	87.75426254068384	84.68675245540506	85.61347295245959	88.4195459386528	83.80562417835348	87.19195982295884	85.13734424812276	91.059607656945	92.43122977944273	90.66282541569501	86.90417089023626	100.78112646106447	93.7876453124409	90.76705874831272	91.66694417199574	99.41297131678965	99.85992195952517	103.95891237384076	105.62546200221189	99.66116784519585	101.32875188894252	101.17178101883317	99.53072077291462	103.86869187579259	104.04303575452232	105.50365488110229	102.63281931931279	101.51982310010239	108.29912352625102	100.08674404495096	109.59331755934433	104.44476758985468	105.40904718867874	99.52622416316905	105.65868962845384	104.64015185507745	107.2478559885238	108.12798630483844	109.60241179107436	112.51079092160963	114.68436866075272	109.99795931117346
2350	83.48162886708059	83.82602093278427	87.82321385997366	87.7678803334579	87.28748618863621	87.84450495275226	87.87992828288644	86.23791091831812	83.51947490854499	84.29363517162784	87.03696470729219	82.59233407690515	84.94820537705726	84.27185805604097	88.93541145213854	90.77013908778761	89.13027387682554	85.55175040266015	99.39282215012243	92.23490571650075	89.80819867261094	90.1736028494719	97.98327020584799	98.48026634223363	102.29441584494815	104.08183877300665	98.19842366904841	100.23850535563285	100.10849563406148	99.03091769638054	102.87247767925507	103.47520244676006	104.78682066697773	101.67498166260386	101.20720563337824	107.4258194462151	99.21994130865758	108.47439291651368	103.48697043920586	105.12612656632618	99.13538480919367	104.7955367719479	104.29217771593204	107.01583087319584	107.430250613243	108.75926312588925	112.02899152633536	113.7380197425486	109.16434909560498
2360	83.51244567905493	83.47119790688042	87.31688465301234	88.33795554455334	87.07187700740278	86.96312744371659	86.98565325326608	86.1286952616548	83.1802682088206	84.22101560386976	87.19289411557894	81.94878132649774	85.80171712829652	84.76047536095827	88.46288584592139	89.9219884816564	88.75876998173821	85.89067785456203	99.84433226483851	92.83192311026389	91.56999325552243	91.68305666494314	99.45432828830998	100.35685357058283	103.5284318506743	106.13422344814995	99.98377137944195	101.46095285252832	101.96389691501041	101.59612904659825	104.71725077599076	105.62587937975499	106.64767023732074	103.93321928479595	103.45946656112591	109.20946691523618	100.52508426752102	108.9515763940984	104.23194360793008	105.73746867410549	99.84147874673938	105.31747087609206	104.3872004847878	106.98495228684621	107.29557761145867	108.06844766760702	112.00895623072525	113.01944293220872	108.33469175159657
2370	85.34348321605577	84.98496105293624	89.44810144627588	90.29227056478041	88.80753528375196	88.40117990079368	88.16352709833276	88.0665199275182	83.28689560695705	86.0828081064443	87.70518479365809	82.03099514693723	86.02115258207363	85.2635049991508	88.0661675221496	88.85755632038071	88.40438651033114	85.4833033302581	98.6557796001725	92.11690128333235	90.1871327902498	89.56507669083005	97.17388857994061	98.59355879257605	101.94421041233883	104.60631177380947	98.08288097792473	98.99084607269015	99.88005497056007	99.09476708159552	102.88237325609882	103.02317486253773	103.91023030234116	101.26562264402399	100.29229910272143	105.98373040738102	96.7395427484564	106.56968488559659	101.35882433979076	102.8685589395667	96.64180620995755	102.12025487191478	101.34642294710211	104.8437871748683	105.16622916017144	105.56345374847245	109.98000596144533	111.53947425825388	107.63827828771394
2380	84.67525947898261	84.30493992059972	88.40309115007574	89.22594805272637	88.11321218140715	88.16773361503448	87.76281416591483	87.29593212517383	83.34013417478815	85.2066335390473	87.99479740824202	81.97853493759932	86.26732760868238	85.3850678566174	88.87431473321129	89.99349975403801	89.1463823863817	85.79635554788644	100.05130712722499	92.54763497315267	91.1619353321323	90.751837138777	98.92521008744757	99.40850646464983	102.99313298870634	105.9119627485286	98.95795935074568	100.17746542100643	100.91156247461811	99.64727900552434	103.40526349128322	104.19073326581972	104.85069902655465	101.98171156965682	101.19959872393689	106.76109985637778	97.95735008079757	107.67918653690948	101.95978883543877	103.92593766898739	97.50548021903377	103.25623179062984	102.27931182348446	105.34800320100861	106.13494914378343	106.64565946448666	110.56763735289164	112.2512083759129	107.67642334571728
2390	83.506822249019	83.07635188305532	86.67420440420631	87.0677369240884	86.57731691865524	86.41251381464168	85.57725147494553	85.66419738438059	81.9330503499317	83.81987314047764	86.89146398897721	81.34499554125003	85.94539441560951	85.9259047806749	88.08937121250023	90.05144984699696	89.97091501397529	87.61953872018606	101.17145616348186	94.89351630229909	93.68202013428085	93.29099363156695	101.10162074607149	101.51118999230798	104.3772590466818	107.03051166762513	100.69756382078893	101.99350387318053	102.30769783556039	101.59118952934493	104.34912065560766	105.90784937034178	106.28643339233831	103.21560454215705	102.59685455701761	109.39725821505313	98.78275677047903	107.69788090241278	103.91759559597315	105.94492419940963	98.85357007749502	102.81439162751718	102.58947513688996	106.3480873114809	105.69677241600274	106.45910197427922	110.8959032360539	111.07275359126692	107.32859489209986
2400	83.65962159098092	82.8564351559607	86.45175064450012	86.71440135577816	86.55939707966725	86.35910105187514	84.73103862546621	85.46571113853047	81.30315923129069	83.44501123992447	86.35482018405557	79.9820459865669	85.22741218025382	86.01511578489273	87.11252389090512	88.65553118091812	88.98235323711246	86.70400954040694	99.9031978720966	93.75326678182995	92.3972983257896	91.81182193150235	99.57972471642951	100.08805284021881	102.80445782828957	105.88952832884918	99.13939398559306	100.11396148861311	101.12614550891092	100.06844607046939	102.99795318457629	104.32391822094888	104.73423417172405	102.02722802308577	101.15854823115589	107.30777272338395	96.5863107540452	105.56365688126631	101.6049529184597	104.01081752557995	97.02605363456853	101.42328723835189	100.91962062548397	105.08888808949652	104.01417718675746	104.26921170528075	109.28628544576526	109.51556680014988	105.83213779602563
2410	83.53058781000051	82.74844155832338	86.54620402638886	87.55823726335453	86.26525695096238	85.9060857883939	84.48294973756246	85.89808259628458	81.11740852608774	84.2167054914992	86.44313268352832	80.74843367478562	86.23775409806102	85.89573444916039	87.64888080523944	89.10388570852442	89.41251251021919	87.78554656483756	100.92719975165173	95.59850741011675	94.31399086651899	93.30379044252292	100.79079474310701	102.17234881505337	104.44362594694802	107.61241496929694	101.38456179527324	101.85072330165085	102.85152102240745	101.81540122606421	105.22206114185299	106.01480149741452	105.82094963240596	103.40334062831678	101.96722743848035	109.01162463627485	96.95055852285496	105.91836492137242	102.94434883508355	103.9894868457796	96.5825631816132	101.30131123576454	100.30879489417772	104.25884052955438	103.47022276301136	103.49739081974737	109.36599697950085	108.88632163963346	105.50934374063219
2420	86.38676190921564	85.13735316718473	88.95524471530814	90.12409512719411	89.18533149362271	88.32969856534595	86.29087239574037	88.36297741310058	83.55733956667306	86.80363328410571	88.58099620607193	82.29476719598183	88.69882390813444	88.12737789490309	88.86187855505267	90.35979916118205	90.98423331671327	88.637445837958	102.51874473817126	96.16237318330504	95.59161434622916	94.16995750975525	102.53717035411663	102.64868779664468	105.35923239225252	109.22452856981917	102.01665704131791	101.78060068365363	103.54293148945878	102.13960343030091	105.2025935243035	106.9585943296306	106.56629534563169	103.98324961177033	102.42750458253968	108.49061363326045	97.12544005070762	106.40527338313417	101.84601321486859	104.35377055452476	96.36109523196133	101.07935782973759	99.77303290088751	103.646698807044	103.44136335136689	103.53209000923498	109.16692579283097	108.96123768355048	104.9359774648513
2430	83.9057797478361	82.6552026787194	85.67244106848791	86.89602043782925	85.80631386801737	84.80875023640526	82.7723261006329	84.94920297486448	80.31774863934884	83.6134406765778	85.04591541763926	79.0195574194137	85.40633006884512	85.6508114284804	85.53030647051528	87.73717638886126	87.84691590927585	86.2162148607038	99.80316561641628	94.57152251664813	94.35705661389494	92.34824801046547	100.46228512120322	100.74928310716562	103.06874495358561	107.09620420531058	100.33148937021585	100.2147143243368	101.50200306248837	100.59399914003384	103.73671557178938	105.1737909642051	104.74551696311464	102.62381730228137	101.32918551484342	107.59561350312771	96.07130215253771	104.98664412216924	101.07545224566614	103.59858829697279	95.98730124417345	99.78204642588413	98.51000390573985	102.57962870095217	102.05446991777016	102.06446258065175	107.81060466189366	107.25293626757893	103.42007502269817
2440	84.28195828398184	83.0608000605585	86.16022332509347	87.57583790473342	86.30329621669797	85.51428028144909	83.81067744416318	86.22944993076172	81.41720454938991	84.50046014078144	86.30600499901968	80.4352802977633	87.16480146636262	86.90109675040375	86.88804038937397	89.55868613806155	89.70893080093411	87.61549152135359	101.45666544625037	96.13682193603425	95.94606634305266	93.94842385806551	102.17106126227893	101.75060956075411	104.3533567189869	108.09256310056837	101.23332682325851	101.34927991099738	102.51861413532492	100.69868016418516	104.13525353428862	106.1787647959021	105.34358981118339	103.022627062378	101.57793730705755	108.43815649168562	96.67997883286502	105.61401226342522	102.00146974668768	104.23356782621384	96.38386958885108	100.16705054953039	98.76045771608756	103.11109587078391	102.51659221089383	102.706767148303	108.58104075410141	107.80197276574212	103.70893271849832
2450	84.04708948677117	83.00533191986705	86.11914570107882	87.040913012396	86.57301463950175	85.85432495112282	82.98636736917108	85.71498863315044	81.32724150160392	84.21324831312035	85.66790424328225	80.0504701740042	86.11544503125029	86.38573597014857	85.21203565991568	88.00643240790568	88.65295301521957	85.82771282844216	100.20818090231359	94.02647365758433	94.95872692835405	92.4888052303268	100.99481490252181	100.27100829411098	102.87050111959041	106.70653239078702	99.76631498555858	99.60518480023143	100.90636759346485	99.60863879269016	103.06925629226897	104.8802022883236	104.63484212437578	102.78932108446223	101.3668204897043	106.84569352317676	96.05978385826432	104.84929240252708	100.6334478434769	103.45743470787227	96.37482353274291	99.37379345497719	97.8936603026426	102.08800964922237	101.56202794113388	101.57174081854834	107.24829463125043	106.98053962155834	101.95106225159509
2460	81.8551867651715	80.9448560291931	83.25964438103067	84.8385194781056	83.75709371650125	82.80548118500027	80.9067622524402	83.15127251948668	78.78282870420031	81.30237920953742	82.88208833221685	77.54956440031742	83.64527391919391	83.54111286650816	83.44490644465472	86.84493398047898	86.67681031915075	84.14320743528614	98.746662223709	93.05035336892207	93.9393213208297	91.65135952431676	100.31261550411057	99.61408194642372	102.08143873510188	106.12504623225928	99.68220232336502	99.7816341823964	100.97576738413326	99.04030148490745	102.86107357821919	105.15953406939795	104.58930480152813	102.63062771770649	101.2383767286855	107.5180619533039	96.64102563242564	104.84661633310462	101.66419500550319	103.9412527369064	96.4832177098925	99.95789897276492	98.11147945266143	102.46335272747079	101.70417513852476	101.90924958587401	107.62457065433796	107.23632918210494	101.78745371263405
2470	85.4682979120966	84.34265667841576	87.02341406968307	88.621197706001	87.78142291717505	86.39787900880363	84.08448761152457	86.89218242604778	82.69224318870344	85.30303184952851	86.33727121720457	80.6189000431805	87.09256225401268	86.5052453823882	85.48133982659418	88.74959208356992	88.89002352053151	86.02920946109339	99.82181521587538	93.9623539601109	94.93907607181693	92.28153010803047	100.571013441246	100.02336982760013	102.53428366243534	106.41765173454031	99.77842469887686	99.41638733481747	100.72509620979088	98.97120972230273	102.63862464253994	104.88737011803221	104.59894697770827	102.77215010548304	101.0555953912661	106.84159161643814	96.00144496730263	104.43268465196941	100.83501184127111	103.00832148935268	95.9775376548519	99.29522675076143	97.22409505449225	102.26884951278402	101.18555603827991	101.4192309964243	106.9798122992431	107.20671896694411	101.6646538266636
2480	84.95677674727757	83.51830772634928	86.06495476413434	87.78425707599669	86.79602681937757	85.52192392309878	83.33914957216396	86.17799834306287	81.80987654482786	84.72564801629964	85.40922960706352	79.76639777205874	86.35465669750758	85.75172723800699	85.3015346199106	88.00238068610676	88.11598915551546	85.25558110279873	99.04412280335728	93.44940473834117	93.931188272203	91.71828533075713	99.89046000303644	99.30190888982739	101.9711261004473	105.73589248121516	99.29642084469968	99.08130958522095	100.39574426312761	98.17694112928862	102.41177468507477	104.21682900958902	104.03305245266873	102.59741502678163	100.59451940236839	106.70461912235407	95.97304894109652	104.02266872294042	100.78467703842622	102.82478045493386	96.07312296167018	100.01570971002586	97.6878716179774	102.47393779158945	101.6032902633166	101.45977094541418	107.5000914211513	107.45395008420564	101.95771929565805
2490	84.09678788696574	83.05405702453488	85.50109745743374	86.53576816720258	86.37192542654773	85.19001934183873	82.70411021751283	85.39579838231766	81.52091230907045	83.62405364932872	84.19866377597565	79.41192598318894	85.100823267395	85.59195574405781	84.14169276030044	87.97972614635475	87.78167392382694	84.45716421928319	99.07518921042578	92.8409854329465	94.17778944260567	91.30979690323525	99.92263309231888	98.97280427071517	101.33272855757727	105.5274210147168	99.16316499121953	98.82013347692242	100.18529527330878	98.06747252567216	102.15280974204946	104.39274034472798	103.91670680886615	102.53809063270374	100.46248396648124	105.70248318126346	95.87746016123948	104.01144097868135	100.23604563576406	102.99784583228733	96.03045567730561	99.5499159918302	97.03593525685466	101.8398900691826	101.14806283180422	101.29748697509491	107.06469559978322	106.93456653788607	100.98407782345085
2500	83.15126538284103	82.25029897790964	84.47623534936007	85.64428837458183	85.38751273804624	84.0304758076272	81.70877728289263	84.15703322505124	80.41916902808084	82.12333403931603	82.88665568229824	78.20622840345882	83.20587567444072	83.87427419966795	82.04209164145385	86.16633464857517	86.16652949127983	82.25667564186807	96.83590835786967	90.60748332666826	92.53406623598059	89.11517812273385	97.4821683867263	96.54816917994917	99.22203095531118	102.98886216833306	96.64652530441128	96.84334409925425	97.84998263386625	95.76455794598114	100.02636280807072	102.42225486596749	102.18022031787514	100.78102317561601	99.23534018377451	104.33329565234227	95.18564867527469	103.34884609290806	99.71981164694833	102.20891671896746	96.11363041280521	98.85148583817018	96.37066076705591	101.83365840608762	101.09012708182954	101.2181298626735	106.28531359863494	106.94406703102351	100.5678724153413
2510	82.25091117796265	81.44174808850768	83.97840186591796	84.61368255000859	85.11356209268645	83.8440883693199	81.50900646103355	83.6910799558993	80.60724574242676	81.57742739189969	82.23974109880497	78.30597097848879	82.67964042640737	83.39638941576996	82.24090680895911	86.75136146060333	86.63430967065153	81.95635865436232	97.22378548860637	90.16343359391041	92.36650404172144	89.34354711660801	98.08482222258145	96.53563841210224	99.33112598561341	102.99396803706018	96.8123420316547	97.32845959282115	98.54293685284603	95.36508044299896	100.33280893761848	102.94858153516182	102.69972720533696	101.3570686416065	99.20221267413815	104.14871108827766	96.03676731458556	103.79430816982104	100.30964880477023	102.93340282640385	96.61670945144255	99.72613760272564	96.78795037860439	102.13173980628414	101.84741196394255	102.01554833690035	106.87509496081759	107.54291388658287	100.22235375509003
2520	83.2159239336449	82.6469111699505	85.54668705333478	85.77903746586382	86.36289096786138	85.33421971360329	82.94389793319263	84.79487755275115	82.11596689691191	82.53596716719343	83.69936887034875	79.58106487257689	83.65029293547558	84.87871174167284	83.20981546777043	87.82434460581511	87.55584073161911	82.99156424254222	98.23363099480143	90.79804905851034	93.01487830424378	89.73774304692168	98.28670938983123	96.717410480569	99.71098226552637	103.50176017164195	96.89230572270834	97.67872387872458	98.7461128870339	96.08619882166941	100.56382747616838	103.09541558810761	102.70323196431295	101.41881990894387	99.32805837127624	104.02739886925099	96.30104921203595	104.21604176915544	100.07506711275015	102.84658619611729	96.78943783036	99.86273862300432	96.87884214805183	102.15878974697942	102.02403228981696	102.39898632198991	106.74375982071292	107.38465147178594	100.42387762561538
2530	85.15335098063423	84.44598550491082	86.9830987118632	87.57733802889379	87.96985228021484	86.53355970312319	83.8965792407882	86.0826785779419	83.26455055783595	83.91009445657531	84.55544676368241	80.16803946759379	84.28652009260107	85.29066501203587	83.12110906713708	87.59795166276372	87.28624946016934	82.60887915654325	97.47285898031113	90.05967735239943	92.27278008050769	88.61585370512863	97.0603538283865	95.95629243495837	98.50456998412383	102.54127970879398	96.02265108384245	96.52796727208113	97.61898909536727	94.95600979653264	99.73464706135549	101.98942080160872	101.38610127438793	100.12438883954711	97.83772035637155	102.5460981025473	94.79527672467036	102.90241243116225	98.83260232488233	101.55913972165516	95.36207152108332	99.00798197760977	95.36082544572322	101.30170816816404	101.00893446254308	101.42060098785237	105.860060895051	106.70832048137375	99.90051160014873
2540	83.83772086975449	83.49393443501062	86.30219137301951	86.52751931812408	87.36075674923961	86.10682374251644	83.49179097741687	85.40459603892907	82.87497151279462	82.86635945450294	83.8993177884656	79.91618966552969	83.73396626640022	85.13080330192379	82.71600750512079	87.62293765045273	87.52432969233223	82.55864464679576	97.76197710624233	89.81942873811404	92.4648361272149	88.9626745527154	97.4625475260629	95.8025661123472	98.55782617444717	102.63405109893733	95.9788042061909	96.88417457298708	97.88982243566537	95.1776388475498	99.77682358553733	102.42384937468879	101.89699215008406	100.70869058552962	98.28423194752247	102.76929671679704	95.64677222783635	103.73918074018347	99.45405888343927	102.41427462443168	96.4179251730005	99.34427051097661	95.97567458597736	102.12030608543667	101.88795835797812	102.34010587471708	106.56150979291873	107.28484275896594	99.96477839172745
2550	84.78024095314548	84.36334883445885	86.91659944803789	87.24235574138346	87.93207150950386	86.70200602846708	83.68841741137801	85.52701233937103	83.49544210321022	83.20304704278838	84.12719350926268	79.69567287919641	83.46389505371806	84.79643448242783	82.31147363333872	87.03301673359378	86.54105307489773	81.47552498722835	96.55845393339078	88.4549163433688	91.32023113717482	87.34093741374217	95.8295871268829	94.32907842271793	96.93995533656252	101.32344680966601	94.38426513167583	95.32803492653834	96.25836263424458	93.6851134159603	98.39142142711972	100.85045126383248	100.18757516919781	98.93445019420642	96.64993651462176	100.79066936378881	94.0568941003989	102.42629039813389	97.53878808803452	100.63626012951211	94.71131603013576	98.02436687206907	94.28852272645224	100.439186496899	100.57198991420314	101.01667657996677	104.80686310846042	105.90729482796624	98.52811091690924
2560	85.58835683212784	85.327822130641	88.201856072901	88.65046619688239	89.2141613781036	87.7570492138803	85.13885951839497	86.875111648122	84.8628434526049	84.18364358559484	85.73481719920352	81.35725099893327	84.80489747850112	86.10407997361968	83.48571611440573	88.18218054483091	87.82120309222809	83.0259100962655	97.64547880980744	89.54107748361363	92.11541867884496	88.36044866963478	96.51062937233294	95.18047603151226	97.82247977813329	101.79023896464135	95.04116967333732	96.1196463827049	97.1746884364309	94.65955424521101	99.04581906658227	101.66982874942681	100.85865328414782	99.59621851461532	97.34208774193196	101.74010416613527	94.78284616027914	102.91490193241626	98.49949582139402	101.17285351311341	95.22308482818865	98.79848975520511	95.07257577032917	101.22143247799364	101.15261925166884	101.81606596115572	105.43850409994312	106.55849317134751	99.44545854464934
2570	86.11533360274638	85.64498480889834	88.34351971521511	88.91970233108775	89.73468424656141	88.12737535667296	85.0279376359798	86.70569745998365	84.97687194846823	84.2178045694997	85.59121702664224	80.83401566709179	84.30037949607296	85.76407870820299	82.85935769015306	87.20830149448292	86.95052668617829	81.91964466354295	96.47329500782222	88.04505590816989	91.03375385516324	87.03026043241094	94.94257331244556	94.04747292519009	96.50928315678202	100.61224687568448	93.61419762738994	94.97459731206114	95.74227226468321	93.4161662208865	98.0448221720086	100.41230433455391	99.61865016315454	98.24171594318547	96.11760523017578	100.23455395045173	93.66452994455308	102.4025735834254	97.11758382648297	100.1651940090595	94.2452491395175	98.15975652520316	94.0325408364036	100.66230552805473	100.97491399693001	101.31662366802058	104.69358220473342	105.98167104396622	98.81533995112001
2580	86.69341049146868	86.58193774286076	89.35053168942434	89.57743144207512	90.43228996466208	89.18467149430239	86.11548333932576	87.43893780559532	85.75627379645958	84.92994769121259	86.66092702443332	82.04972938999487	84.98953256809818	85.71605907929951	84.00682116504444	88.40221486303594	87.87127274445974	82.70487661093844	97.26523160735849	88.55311484336143	91.08032732057464	87.11302247161949	95.13607729490089	93.92633515469954	96.78593357668281	100.65847210878918	93.56640455057976	95.26461422661875	95.65200368415971	92.93567236027205	97.88347628351717	100.15278880430596	99.40002423909299	97.66159116262769	95.50427911840048	100.0617856690406	93.4400778130963	102.60567938267323	97.43857062253545	100.09798890492084	94.01376111801214	98.09379795723245	93.9401821915029	100.81241266567093	101.26402185627961	102.02477394963287	104.85060644105741	106.7703918118402	99.42381291910456
2590	86.10387840722042	86.03868719957447	89.01426765951058	89.09609129060566	90.36113629554293	89.07714163805323	86.03444535004668	87.9400752815747	85.49664949089046	84.34483988207624	86.67073374255389	82.00421850012007	85.07901479269177	86.66540535082414	83.65914277778259	88.08753595395429	88.2729620069963	82.94951044022815	97.51182179402373	88.76186210739262	91.417537376056	87.24211159048755	95.48196347377247	93.94150902392427	96.66524822462281	100.67385292894737	93.39135147447067	94.74042780824834	95.83230172145974	92.9000212577463	97.24441293982758	100.10525885141861	99.54188713997469	97.91849974905558	95.69669089338916	99.76846742197984	93.14288711133528	102.02449814190092	97.1548977073517	99.86736868332527	93.94566457564765	97.73262742085669	93.79043227873247	100.74607519959507	100.74132206174106	101.47788965876887	104.50351803152515	106.53941133784573	98.99657062588105
2600	87.52096834143667	87.39534149277566	90.17313282736288	90.66939224865882	91.35865571508572	89.95869343587646	87.32600107056724	88.19081669417328	86.67396542410357	85.75282676202998	87.89714630340126	82.9703077109375	86.10958388210669	86.7211044381393	85.46557786563795	89.67369055697566	88.61046835207769	84.02833180444215	98.41841674025302	89.8024878807237	91.92988028447199	88.3819081372633	96.08146829746507	95.69582181800409	98.3393167263608	102.0882968155571	95.11254198521297	96.79955579252331	97.28289517284148	95.15208632743675	99.7580441364399	101.93012452296203	101.19935762478929	99.1859236978792	97.61338115319235	101.67346791220183	94.86576905402643	104.2891292612486	98.55885664265978	101.32202137596144	95.1025411277875	99.92215797620683	95.81305126733947	102.43295641333314	102.87647857807191	103.53868933937804	106.50507894964488	108.34969260850642	101.46008544121504
2610	87.46577328890483	87.69360009605334	90.75875900280965	91.35950923570807	91.48481085966782	90.46088377971049	87.8272465855032	88.84129551711963	86.38619821398511	85.7696613220682	88.39091357350853	82.80990476900969	86.03261350509364	86.53898234445995	85.43794945792195	88.73478997252113	88.04579135734585	83.73738334006164	97.70538772315255	89.17379544208036	90.63166346052941	87.25161180871095	94.91134852316927	94.38998961940912	97.26361282728544	100.73071620566776	93.65300924073208	95.26629295234785	95.9303474659295	93.55277624580467	98.28586666570473	100.0496364460215	98.92776527238573	97.08359860376292	95.2811930148968	99.92410937588446	92.08701455187159	102.05227268475849	96.60991885302322	98.59665961015955	92.13460781040453	97.2927187251336	93.67391202107532	99.88613233963395	100.10425811731356	100.93983711470301	104.12268656959081	105.91946412991882	99.52830262356244
2620	89.2298822068062	88.99335426305932	91.82715336841657	92.87299428284958	92.729295137475	91.27704705615763	88.24390152298872	89.78067395055376	87.41061994877388	87.20573583686317	89.4265317326737	83.59268343260375	87.2671795094633	87.96735771499881	85.60235913051353	89.1275356834055	88.96474075722035	84.95845373382835	98.36717740159602	90.23966124453419	92.38338658715158	88.23326377875073	95.4676227228744	95.83418009626082	97.97164024304294	102.08954166498127	94.88668599946759	96.09992609988942	96.74182485829157	94.73875397838904	98.98174913983554	100.99830819482032	99.40939071603174	97.81343797326171	95.90733985317839	100.38355374915334	92.02690091147032	101.90332651332308	96.83171383761977	98.71659460226763	92.14785374067955	97.03307933708004	92.8219916114391	100.03369066638791	99.72026290902406	100.08041808480459	103.46873059274573	105.17670407214516	99.21591953628584
2630	88.22750507573872	88.60148913089412	92.2930009753734	92.30318748394495	92.57279219912559	91.80147022570875	88.66780503881519	90.26334011890972	87.67960181358406	86.98930874814658	89.86154784289023	84.41930940678452	87.07658190505666	87.8809210713633	86.24376557160289	89.58387567693879	89.91159919667035	85.49556540408494	98.7527646546103	90.52656468624737	92.25718075326598	87.97026938681658	95.58286201173676	95.18143011468918	97.75247755041866	101.21530620552176	93.91334548490005	95.43035151440306	96.27975213822981	93.52080747683821	97.51231484936822	99.94699264167217	98.47731412874401	96.41303248365331	93.88711604828936	98.74105421817431	90.38158748038681	100.20436330792897	95.5514429619354	96.79195649888611	89.64357244105942	94.81074121276954	90.62023821537609	97.39796350201271	97.3613194855182	98.52549974225275	101.3186613487349	103.16316664091885	96.62525549369819
2640	89.31827973985072	89.57542728765637	93.18583401456546	93.70831060684473	93.19073952777698	92.3858689509883	89.5600971206655	91.0182480764851	88.00753599930493	88.19049305993067	90.72582315464501	84.78881293540462	88.10383645397286	88.44060710680834	86.85920275700023	90.20976725071127	90.37546200909759	86.27047613477892	99.12301335313308	91.2946458263959	92.61033293703514	88.300268050067	95.72341372195726	95.55646718982571	98.29509949548986	101.88440599519762	94.44570554578227	95.74590095732897	96.36798159604773	93.63647825812261	97.86143011223122	99.88792446430122	98.26259345084159	96.42610589857675	93.84536594033294	98.79641257175045	90.04783583283042	100.51148993688692	95.64133226155626	96.57546243562028	89.53267661947045	94.52110574817168	90.4150926672345	97.62214233397125	97.47177767548797	98.35393867016724	101.26374123170478	103.25078158015855	97.18779455435987
2650	90.91760107037403	91.29898462526438	94.60626402372434	95.22251342053639	94.84935795882349	93.85228157059848	91.02608922942554	92.40698990221877	89.59511898722204	89.45325770069438	92.13245097041953	85.9586871516337	89.29051850401018	89.90511886384638	87.973859124464	91.23677414334452	91.01429288932329	87.14124489553707	99.74992281078073	91.87422539829423	92.83644185193664	88.71083459204878	95.91850905427471	95.86243960828817	98.65481904032488	102.08888378530465	94.75308240683407	95.71903328364029	96.4833703013257	93.9845791271713	97.93830091219901	99.93883727507348	98.17385763388813	96.43237728816516	93.87609128237696	98.57581686079729	89.98549409350679	100.72019288441977	95.06699209932185	96.54315227465558	89.12224752642034	94.66054598425251	90.34339581889101	97.15287245763831	97.11624855139148	98.36461587610327	100.89811125553334	102.88906930806417	97.20280936221546
2660	90.30135248483049	90.86906947161684	95.04641695100318	94.83668035473094	94.54650258864902	94.16808090271643	91.225515874518	92.8262266095575	89.12066806048347	89.84410620318529	92.27472099278506	86.72354583497626	89.25908121703203	89.5982198377356	88.54035782784344	91.36944651858134	92.15187394431531	87.97196592249217	100.52623267845219	92.58869551681565	93.5658496555451	89.3249816254366	96.88903702746998	96.61625796534612	99.50741798134227	102.68174011198055	95.3284187102178	96.35794417971707	97.13040437464967	94.27244722618859	97.96431985887585	100.41333161226056	98.76015303227076	96.63348573357163	93.83229609039331	98.70141283344807	89.23746121489847	99.95998231341869	95.25307156224454	95.96285453743523	88.33944633249864	93.27128244962289	89.84164273309568	96.59785302086792	96.35884799194372	97.55118392842209	100.66828592499111	102.74712653328747	96.89004899676078
2670	91.45797614713891	91.85069648070935	95.6468422384334	96.231669608252	95.88198052642706	94.81789294320585	91.83125528156071	93.91828868243854	89.65806552031623	90.5993103357809	93.43035828991601	86.64617163763096	90.87487669250886	92.28043394816383	88.92854250371765	91.71369492497561	92.64609313164351	89.28877215272101	101.45716178827298	94.02637808322797	94.591946988768	90.28799425697395	97.52612831890005	97.59529316954598	100.20025690298765	103.75725149789842	95.78684679345075	96.28433839373602	97.42120422861166	95.42607710296905	98.58342950366465	100.57990863330787	98.42497361287398	96.2589473963977	93.93426014167447	98.56033871738342	88.6964227854125	100.77624031556205	94.13652904034372	96.03308434679326	87.81458509670645	92.7708044196088	89.3820143913037	96.40832440761305	96.05509233285181	97.05840473681154	100.15301061979059	101.39393863564119	97.02961010382599
2680	90.71438929806283	90.73363583031677	95.17020772200293	95.30556487617775	94.72993713601161	94.33713581944751	90.79660034102466	93.29122607916229	88.56074547695604	90.24405604585746	92.59975281731639	86.41818459946616	90.00282441037089	91.9102180982778	88.34012821737863	90.95766822226567	92.74526303620712	89.15047496803315	101.55707734591732	94.20760992194269	95.07359262544728	90.47488732364965	97.92820006885073	98.0221947317166	100.48965603411378	104.25788806079711	96.25115207321063	96.8013754008281	98.12133484194331	95.98673360475662	98.92797417640682	101.30949504796394	99.26196890536373	97.10867874107983	94.42218289099928	99.16229634460115	89.00278478958694	100.1522060077886	94.48613096367748	96.26605652371188	88.04349971772055	92.90497373286232	89.68955306532571	96.2835850171835	96.043397423669	96.49185905558993	100.60865527443141	101.20209608812453	96.5849715084545
2690	91.16986316509258	91.16395104251745	95.72998595596154	96.15948812773578	95.62209359030581	94.86018004261547	91.32879529725467	94.0629883622076	88.78001786127807	91.07553244721751	93.49979818814792	86.89059465040773	91.3862856025109	93.1824288949524	89.35161997237132	91.7393940398967	93.86335906245728	90.5519481383837	103.0926215387342	95.731673564699	96.20543092369724	92.04714234694777	99.61738699353232	99.63448261183251	102.401399068931	106.13744180666798	97.68460984124198	97.9113609302387	99.6248725293057	97.64350689631446	100.43520682682902	102.71376747843645	100.65844948749513	98.3597820629555	95.97523749743904	100.4559072775125	89.91240266191252	101.96658771012179	95.18551233137653	97.63148065996377	88.91979954462462	93.7649429234325	90.77053239893556	97.32927551682259	97.1957687978828	97.55231303750551	101.74825227088206	102.0927901629538	98.0324047079029
2700	90.80626930345765	90.98914358489397	95.43321709107818	95.86068781617674	95.08489666222997	94.72358001641854	91.51027791660631	93.75775559037858	88.83868979948798	90.8140242624501	93.78343940860265	87.05705556679888	91.44440588196991	92.7620429173402	90.3302948062432	92.50411667537543	94.35121308233389	91.33454414967842	103.65653749101419	96.4857339649397	96.38913232916376	92.68270976306191	100.14710054956534	100.54705716111818	103.15759387061921	106.86774174424073	98.55708162854957	99.07516202755187	100.49032405130312	98.30857701098917	101.03699964602741	103.28755748377752	101.23062991323181	98.71532010555741	96.10360504720924	101.31473108576147	90.33951033285604	102.1742024005606	96.05874353008475	97.80670205325906	88.75491259216935	94.27869989922264	91.05185083496087	97.58690874905665	97.21531983130417	97.76696167647671	101.76025202849159	102.16874377562633	98.06114394016227
2710	91.25812784261186	91.20809643329538	95.84959697523618	96.5555501532395	95.23946887751471	94.93935834669881	91.75123335348862	94.8868745257388	88.73534865881216	91.8329476533615	94.19032189741573	87.61995728697283	92.48098929120229	94.33863807559892	90.67778918692528	92.60447890376288	95.33219283172713	92.38190755637619	104.39009422210607	98.0222546496558	97.49843755764122	93.5987862762032	101.05471936656932	101.52431360914937	103.94720169059508	107.67840354688876	99.32339274118378	99.26289293947869	101.09056926135057	98.91603466059392	101.49321843518477	103.61960689680684	101.408999532865	98.97907217891851	96.14251864114486	101.60349706810163	89.91452695253199	101.73886029350436	95.79730714583293	97.51262033895911	88.36323019275949	93.52293509459984	90.77524935352727	97.11240084661036	96.5384496235649	96.59597056668385	101.6289929409649	101.13783341022618	97.83220168653239
2720	90.43784199057849	90.05741631372078	95.15529461608028	95.62143707940267	94.78534829832631	94.50085595549668	90.91946186069984	93.92154676680553	87.87228233453958	90.74299161447115	93.58870858052076	86.3837326202818	91.54726594652712	93.65928566283604	90.36355923665457	91.51743368515784	94.53434965572572	92.0226583315673	103.92315613387494	97.05254653158926	96.89285228875099	93.3078917452476	100.82049855184303	101.51016564533214	103.72944166905006	107.96795620481765	99.22486139565243	99.16194286501937	101.43226395538059	99.36967932617738	101.24870493756433	103.82594206844564	101.65214306641188	99.0810241002723	96.14450547732942	101.24197651515279	89.48027032078647	101.22693180075937	94.95322549334776	97.1190652650824	87.39142685348	93.10622849897923	90.54973567425412	96.39259299947318	96.217565191533	96.13798663384522	101.02244096519355	100.66848663018318	97.25161523354109
2730	89.90209462308025	89.67547233562209	94.95683753945771	95.41128871424208	94.49492571663934	93.8861543015977	90.95115408124514	93.65199065348978	87.9204041386281	90.93527444704877	93.68224791971801	86.66230020906951	92.21404190173521	94.05923218481777	91.1676144334538	92.26184530426589	95.25772367666266	92.79383055942796	105.28900730115987	98.24717250962507	98.38515586984649	95.26788421610655	102.86257850604228	103.47401071561806	105.94281940454353	110.02235982030273	101.14763600063311	101.11342137012224	103.4873812103879	102.09479195499314	103.79323959225314	106.06681940921486	104.05148842878141	101.59038324375666	99.03610896990196	103.31499800525772	92.1834963901517	103.64590145066681	96.66932783846185	99.09454569672884	89.98071515789063	95.22031930394724	92.69969132698807	98.09581246927146	98.29303369340722	98.08322528508737	102.93177557612236	102.09991027744007	98.91805763155513
2740	88.42750799155576	88.2084015509565	92.93369700214893	93.45583876660702	92.68761758464946	92.08308955999648	90.15885004717806	91.74556344507937	86.35488398646572	88.38735661781426	92.38481726470187	84.92961893583123	90.17524258605368	91.90184065085305	90.67339586778654	91.87289067704654	93.42552704060779	91.21347746270985	104.27175436547199	96.96603300732194	96.67931978303322	94.09034080223415	102.0769904047992	102.2243557018662	104.97065988731897	108.70476449407697	100.34723016529392	100.76744926160869	103.14981972084674	100.95830781744637	103.11499015576496	105.41440054813702	103.36053724688473	100.56410368500953	98.33141175876061	102.93825140792677	92.60867886462684	103.58063704428842	97.03425037777758	99.23269088398484	89.81906457387835	96.14566939174314	93.42168317758838	97.99988263135853	98.6010530418179	98.97546469716201	102.91240942488633	102.61360551135867	98.97850594186089
2750	86.95132983364735	86.73133367933254	92.08128573106433	92.19534817888746	91.83778644199654	91.2256431584106	89.58528146330889	91.02153046621675	85.23932895781086	87.75907775160378	91.51861674257471	84.36596424207534	89.74871623671264	91.54790805770911	90.56411487303006	91.66428771484864	93.67045891776607	91.40412323417848	104.64505582798088	97.03264095191918	96.87082315387725	94.74595882475937	102.97011735655464	102.8683150316382	105.59764873254801	109.42238013921902	101.13554973493558	101.45468460997753	103.93033280563623	101.75371356312608	103.93534564078998	105.96796452052834	103.94046213054257	101.19350838848811	98.66396843912779	103.20918942978328	93.01957273207553	104.04134264124221	97.52670154224613	99.76935474045833	90.43903994770959	95.98879588077261	94.22966495109955	98.60629528517632	99.33165060260582	99.48939798473248	103.6702152642856	103.20276922348019	99.89635511755264
2760	86.08472834316267	85.3255373330814	90.3431485984755	91.05090114560393	90.32939301346984	89.37814219807971	87.21657743779677	89.47999814568755	83.24609439584657	86.56720536502932	89.58726375483646	82.2632949214748	88.49348410838914	90.9265156356313	88.53254700916492	89.4447026133577	92.11042047755657	90.4486079403265	103.3714245669541	96.67151135989396	96.81984539210931	94.3363072555194	102.46500788550549	102.82422109063128	105.3012011880999	109.79991476352716	101.14303454417065	100.75992680331483	103.60074226198205	102.28715346578575	103.67649556903287	106.0382171379815	104.3011652005007	101.85736211716642	99.67507772954536	104.0842968465848	93.01387691872382	103.92800918288397	97.12543892915399	100.12594045721896	90.76076931190214	95.66136378339996	94.2596709925341	98.37994321674537	98.88616745067252	98.41471656822607	103.22855698792324	102.44893797881582	99.47956357276229
2770	86.3166575313796	85.91633045382233	91.55794950426971	91.57295862714159	90.94964506303516	90.69531916774443	89.07139143509883	90.82621160635972	84.68696805235592	88.31401159504438	91.17380683195958	84.96634548376453	90.69583431691838	92.28595926975937	91.48961416997311	92.76735160424502	95.04598028516509	92.9432559535583	106.74117702844882	99.81957029028841	99.19940318001917	97.39923568649954	105.73686360419552	105.68695659715549	108.73578304927504	112.57804223673627	104.19836758996833	104.12175996476793	106.59108043816035	105.22761883888118	107.09464658759867	108.96713987610013	107.70165793827867	104.8275165293932	102.63369425722755	107.21552829177992	96.62855646731823	107.48501273399042	100.64526519356018	103.46872869334814	94.42133312401901	98.93078303054288	97.90046787792835	101.56509380043856	102.41059439805407	102.12681615169645	107.18694086322537	105.91683626271364	102.88801678711441
2780	85.50431144822893	85.2523443093062	90.56383167502318	90.37377235349044	90.12710171567731	89.49426448423614	88.5017831922564	89.16777197263349	83.5423125834247	86.29262340735433	89.69021366995057	82.97578080749615	87.80502959430336	89.63648827885629	90.10589840632147	90.52366342386108	92.13984712038288	90.27496498664065	103.92646436007587	96.36225334618756	95.81176732563247	94.37785976558305	102.70897374370571	103.0794552922066	105.92107057144597	109.83166920382375	101.85842945533993	101.9607596014468	104.4703446899333	103.27562342753083	105.16354945531373	106.58955361906418	105.34271344054021	102.57440080303172	100.41436849713983	104.64982480607455	95.0506521568967	105.5058400476624	98.74796816997771	101.43672709854148	92.48742423172227	97.967642218879	96.78527626517435	99.87583688385568	101.09377054011108	101.16676862073393	105.11502740327336	105.00057099612104	101.8378326184252
2790	83.88412827540212	83.36616523074075	88.459640822568	88.63416288033098	88.17862278878579	87.25515685152881	86.67349290806277	87.74612093785606	82.49809105626663	85.3951290607059	88.3218665468683	82.06631377610756	88.07723014741204	90.13875314090214	89.17698032936403	91.21976344704457	92.48937877877567	90.89736036632306	104.67065503025543	97.74232245663404	98.04992038619842	96.41803250913772	104.98185870794673	104.21227581352932	107.20441248169189	111.42192884534299	103.25030012786968	103.36528625091927	105.66000610387341	104.20811404745618	106.05066266486605	108.04759930168761	106.66082435321105	104.22962323319871	101.91831876764745	106.40436472198463	97.21132477984318	107.07901870615929	100.08828535951439	103.46781172311962	94.54213784299556	98.36892972946744	97.61420412224469	100.50233561285941	101.98272883087782	101.82317538896996	105.81619191221802	104.80113300431107	101.51188637753066
2800	85.50173506015928	85.09244863778912	90.50227340411529	90.5736503684883	89.8643373696794	89.62322217154083	88.37009842932841	89.37716710191478	83.9629238017684	87.21889888498595	89.9768418592287	83.70458340456136	89.18465372688465	90.45206071382128	90.66392018541191	92.0551824215423	93.59675327399431	91.92679510984942	105.1939448504822	98.21808223130387	97.55903247674759	96.03509212317898	104.3505865290218	104.28075532683272	107.35026520292718	111.59143934215845	103.38672837074468	103.34684835287065	105.43984884587321	103.88847408843779	105.84411619853262	107.61612196778201	106.61908407636685	104.14866995948832	101.48001362212774	106.4182576011313	96.12884688434627	106.58325920238025	100.1541652515107	102.61091374586832	93.62591840983248	98.19903979287265	97.31577109224251	100.65582402704601	101.61705260579146	101.35836787564732	105.65506943144285	105.39390071251461	101.82792692963119
2810	84.70207462960717	83.93359964730912	88.98225715979127	89.28192968967872	88.30726320674684	87.96841654460138	87.62767905523116	88.08797073077051	82.58054312523414	85.97847008231606	88.77604955126077	82.73207543079573	87.98668161248331	89.19967825810541	90.298561135856	91.46822612767708	92.58389190474982	91.12713167924461	104.44471387009105	97.62306686141014	96.83906729215725	95.63982375440284	104.07340991573317	103.86795517522324	106.92533584804981	111.21619031660802	103.24230988534654	103.36271111113211	105.27110275708299	103.75607193486644	105.66409193677062	107.62203485392797	106.62654837370457	103.730157741642	101.59780135694308	106.94297487156247	97.00331496739818	106.96375755237834	100.68163639931471	103.49518503010108	94.53274978499708	98.90059932803183	99.02783123559034	101.4966947898782	103.09555127447285	102.5859692564409	106.72695085483633	106.75334214652143	103.60668596083096
2820	83.93538169405086	83.31400237881714	88.48669970363781	88.58770005663843	87.63737280238871	87.03376096606385	86.7543414625966	87.05715394519994	82.19240362065702	85.23965752173707	87.51405771437456	81.86779199543923	86.53287929455155	88.25459984127434	88.09155508403867	90.11176238555285	90.8969825686778	89.29526495631615	102.67585898150445	95.54973891524554	96.33097668178152	94.00703617359676	102.5127097515317	102.14093312308063	104.99447718638916	109.83703084688332	101.80289504957676	101.81711956287681	103.4735158850138	102.76849104719025	104.41662521681397	106.12992963730885	105.23577045438553	102.849412839036	100.57637344208958	104.84551742251813	96.55663356370616	105.87361820002006	99.08636586219487	102.01945283631814	93.97368103554544	97.30972973759101	97.1190241223092	99.37841306815868	101.54070876192934	101.04980694879988	104.31672168453751	104.78014526235951	101.07929744760091
2830	84.36388955910923	84.00381167580356	89.04958679419462	89.55470189236014	88.50992610462819	87.9681078998503	87.45906953949431	87.75309853766196	82.60112875516892	85.88955414519943	88.64433773124654	82.74050401358976	87.65237543873585	88.44108837854445	88.83835782996348	91.19233355854557	92.24668388276653	90.53800708284832	103.5201207015529	96.61954192938926	96.5649211784367	94.79644810203506	103.00079333756754	103.32489220510433	106.19058045375175	110.35163196362024	102.69381246236297	102.87863169691839	104.15463226979008	102.94006338784422	105.14356360363274	106.6910386466032	105.96531788602921	103.27718205426501	100.98207012039686	106.47735021993994	96.72761868674016	106.70690526625528	100.99487095591502	102.91993250568349	94.47319704302237	98.26806908748884	97.80115182556465	101.3257353731957	102.23958148821607	102.08551718218212	105.5002982281236	106.13723307881384	102.59706087198731
2840	85.1408981705167	84.67045316123829	89.90062161350373	90.23089880248213	89.06877280866992	88.96408158106134	88.96921864853928	88.85970774638125	84.08108467447366	87.1279743034671	89.18634912107282	83.76698222492921	88.24238433883775	88.37312336747473	89.55901479849418	92.08053030442467	92.04221584274374	89.21046100385696	103.02769792002175	95.68928170878476	95.53063911266898	93.68787172484733	102.33547768237374	101.77436314052844	105.48548730910171	109.23511994240779	101.6018677750693	101.8006930339528	102.87224967081517	101.53248480962652	104.34133672488346	105.59216706983591	105.69571648742115	102.84617418818324	100.82222374420556	105.80214157967502	97.90984469547763	107.60355595024849	100.77848383156947	103.15068002467707	95.68899226505208	99.4191405694469	99.13451948591957	101.40061881972966	103.39117575629561	103.52810945336527	106.37309108581309	107.73192307926851	103.33219496791325
2850	86.60906369901795	85.87251990164424	90.98532015371862	91.24423330477461	90.02431504682798	90.14622359814805	89.53755860492562	89.82354742684011	85.07258944925705	87.8848579045697	90.35903683071882	84.15267411929318	88.91778905973892	89.78310123990468	89.2525109153574	91.4526207920937	92.22625600807592	89.23923570701132	102.75269478828436	95.27655074422948	95.9180889249959	93.37226042791619	102.03774313386248	101.13775600026318	104.35153009635154	108.43119220844311	100.2774556067794	100.83004298027883	101.3996971745793	100.96506730954044	102.49997424577577	104.60453733790311	104.31938512194328	100.97624438692613	99.29604546610214	104.68283175961588	96.27551361046073	105.69005971133993	98.92297068885901	101.66863225768718	94.19610675612701	97.19685803693929	97.36276239256358	99.95889596096308	101.55514167314625	101.86460397467681	104.85697260619897	105.35671837612811	101.46710217309072
2860	86.07897917068603	85.54466322635571	90.70246924961673	90.98895082936231	89.04316359904344	89.27974295837355	89.41574619229569	88.84415258576512	84.63062171795896	87.19302033839621	89.74700857676652	84.06021254642584	87.47929862105678	88.18148443136383	89.18467093420541	91.21878351037418	91.10484144368455	89.08720357381257	101.60057718566702	94.45778632090189	94.56891933343874	92.25853359568028	100.33806730011551	100.25058508933422	103.38025501524342	107.6466246332009	99.72991961499365	100.82380982322607	101.30655640275405	100.57060383064142	102.33462678497773	104.21798454818618	103.5807076244943	100.64316044965167	99.01566300634131	104.39536273991406	96.06357514082309	105.06852179441506	98.99474470841633	101.06867124100539	93.65263965990138	97.62964230413898	97.80187324674385	100.00549003544006	101.85765691272739	101.77864549398983	104.61206675110847	106.113087233377	102.36929658651566
2870	85.84905544588602	85.5231478297958	90.41124598568787	90.6063662726112	88.79400979646036	89.44027266172886	90.40469353327786	89.23454587223515	85.09572580561753	87.26854625281192	90.1585273541744	84.38365811804996	88.39086628896163	87.65157483704854	90.2671308385206	92.61470464836744	91.70963070025857	88.77707746061793	102.16095188754012	94.52499555685391	94.15510704767483	92.5995434281343	101.5823787944787	100.0319871320396	103.74519174431661	107.46473814310065	99.59282261898782	101.13308524815747	100.85240059749398	99.58368452642716	101.70060464255216	103.91685318565854	103.85903406659902	99.906525365082	98.5527812245726	105.06998736968556	97.14469238492251	106.18758900012435	100.05394531442491	102.14580797296802	94.63777203020578	98.34308821736234	99.04209663419537	100.86194851159469	102.94277151857591	104.01531032380268	106.10584351567807	107.6576837969655	103.41590367693763
2880	87.36214483646926	87.07714378430546	91.60348971441225	91.85766020342128	90.01985115580221	90.5131006126596	91.87389018515422	90.41799744061856	86.96581484669302	88.46855902476285	91.44599914559147	85.86853961453836	89.46630708899148	88.69509494535744	90.78145263217613	94.43984783280956	92.63359547860205	88.93778474225645	102.64752284987159	94.86089110771567	94.61994234276419	92.65299862329186	101.64856830882484	99.32611401420212	103.7526557493776	106.98091439141758	99.00386379502824	100.94550711265025	100.43866540010181	98.92956912558007	101.48730507575151	103.96244707576227	104.36386533328817	100.00446818435297	99.2356034410327	105.35844743058918	99.11618587584077	107.78531122239583	101.02146782375532	103.75484058805785	96.9486972298409	100.14258778876756	100.30689521773925	102.46748924859438	104.68744581742146	106.12272832201735	107.3256558935334	109.41399929579855	104.37322473789744
2890	87.70570623418477	87.65357894034209	92.09595818930555	92.36439638489742	90.79962158764555	90.82391160245118	91.30397941702935	90.53840512646289	85.91862940799679	87.85355902497051	91.17796688055915	83.96593033975732	88.10744982504217	88.01639934997064	88.68910627283412	91.1403092505124	90.62395961840228	87.66505919938595	100.0889445606304	92.97789290802153	92.86264269681412	90.05000988990929	98.42752558855088	97.46701063936887	101.14079378717908	104.39095880833213	96.46897723998842	97.91821305257135	97.52325026791144	96.84073354872336	98.65010289594305	100.64606789732817	100.78041298984915	96.80210882914754	95.72028565556086	101.68796696589911	93.57992894050841	103.38079429862628	97.26496793949016	98.8105903593824	91.73170260810431	95.12347349140236	94.53301748224526	98.51000385569095	99.0086183569643	100.74250044145488	102.10549489239348	104.27808015574583	99.71272152188578
2900	88.21821016509277	88.31179432504656	93.34062425114777	93.07181861720413	90.76615957040234	92.05347687170571	93.05117806931028	91.4111945209293	87.65006375024252	89.55792518321492	92.20208714159087	86.62453935822262	89.23650601526596	87.81404668242625	91.26172336391296	94.27928420315796	92.36354191570453	88.62516125993251	101.77092901293119	94.10037611134057	93.01088361366067	90.85539144944644	99.61277862090571	98.3410415828092	102.59135995680774	105.800979074154	97.89405379853369	100.24443940410828	99.38972377335783	97.55567129325449	100.57463488288697	102.41948732192795	102.6803360380465	98.51912557487033	97.34730451455847	103.77041793965708	96.54513161831896	105.6283691286745	99.91653874578867	101.18011377057928	94.43809887994341	99.18030130239049	98.486001724553	101.462165625073	102.93370145296791	104.6070795946677	106.400592780118	108.97486467030407	104.01343393236289
2910	88.75989311792098	88.84946886946638	93.86295557977427	93.09538112842039	92.16810684128049	93.35823449466059	93.53646689163425	92.81768801461185	88.33919954397386	90.4015967973046	93.56593374422697	88.50361818081903	91.33178640860113	91.25679124831903	92.83192867284278	96.70762431324287	96.25500090544413	92.75416185731312	105.48938893910241	98.24418747183725	97.04822034115918	94.70283517004953	103.29922870959888	101.34302274868053	105.61865852241486	108.37511932743894	100.61312826485059	102.13880151383138	101.50720171799654	99.5000611212036	101.4786047664852	104.60701265569064	104.93236682913039	100.27706972959331	98.86307657436215	105.7414417117659	97.05386947567571	106.87100914258701	101.38516842822389	103.25013749201223	95.31885639279596	98.0594782299276	98.42037641872749	102.04957683219872	102.62496553813831	104.32825574137587	106.14899351772846	108.10488761702844	103.33001005281778
2920	89.86036642617645	90.08165937124049	95.09506808233306	94.20920881316489	92.90018927772273	95.01626839650271	95.05987552421796	94.25735120923814	89.61904895963208	91.59956404134057	94.87929219745965	90.03464446921971	92.62860013120702	92.32700619294584	94.58026786813272	98.00174627270495	96.85367447435559	93.8010801469907	106.18024219755425	99.21662969718683	96.61428081027272	94.90522846678672	103.27458643811715	101.51737480766661	105.80633149280608	108.55801733022608	100.79567533560386	102.6805280137274	101.66476066653854	99.92186435728505	101.63274613676778	104.61289488338048	105.07849824604725	100.00962044644116	98.72852708054755	106.74520360821887	97.4404589824287	107.19334950207191	101.5456705168327	103.70812521972196	95.27601380391297	99.43315179546036	100.02492511602446	102.65299347282004	103.35723529338566	105.53715870460309	107.88637627930925	109.12987266202957	105.1610780015266
2930	92.00266407984128	92.76378231285649	96.57657788753541	95.76044278591955	94.63517895533003	95.91283474751522	97.62297816272064	95.37333372943411	91.72734189853931	92.15413842250823	95.72135096994963	90.80748448733047	92.36826912723895	91.48777130813717	95.010569778631	98.66194103004055	96.15294576344124	92.05736655616691	104.55656738924729	97.3439405278149	94.05435250035515	92.63160145416461	101.01373267568061	98.5915066584109	103.87321660767645	105.35623169712598	98.03954475866297	100.98759052302461	99.58135352698754	97.30250030489259	99.70785288126378	102.77068897645115	103.87890571899348	98.45264897487027	98.28358042260376	105.64626278183329	98.43510355573915	107.80603549052563	102.06116401430717	103.70883795006694	96.78069755227997	101.51459725080015	101.1360975717502	104.82032163098145	104.98789443193915	108.08621932473021	108.8656373434306	111.40085141018116	106.50982955405141
2940	91.00538953496182	91.87559796250508	95.67122270521182	95.02997194582655	93.51089191389534	95.15248100703425	95.81539110729865	93.63315066650571	90.45207630917811	91.22150307094995	95.0567098596737	89.59948770439175	91.29027440897487	89.76026191054106	94.08273944512548	97.4881260434507	94.25777669154117	91.12891845718923	103.92595419324394	96.5973014139549	93.74261640120423	92.08908596852754	100.52101684516157	98.94032823601346	103.58020567305745	105.58242675700615	98.23096671530392	101.37101404463051	99.55443737389896	97.9755993743295	100.74261932721384	102.84763367440605	103.5275389849974	98.1462519126433	97.99741243725776	105.535627342215	97.43029437498878	107.33981855911425	101.40847870398152	102.86715777811642	95.16700912586579	100.92753977434137	99.78262353802346	103.10471491481934	103.6356702741244	106.75864364983002	107.95421630094759	110.05244359059871	105.11729517231788
[truncated: 151 more rows]
[truncated: 547 more columns]
