# Supplementary material for: Continuous multiplexed population representations of task context in the mouse primary visual cortex
Source: Nat Commun. 2023 Oct 21;14:6687. doi: 10.1038/s41467-023-42441-w (PMC10590415; doi:10.1038/s41467-023-42441-w)
Supplement: Supplementary file 4 — Source Data [file 41467_2023_42441_MOESM4_ESM.zip › sourcedata/sourcedata_Fig_4f.csv]

	-1500	-1490	-1480	-1470	-1460	-1450	-1440	-1430	-1420	-1410	-1400	-1390	-1380	-1370	-1360	-1350	-1340	-1330	-1320	-1310	-1300	-1290	-1280	-1270	-1260	-1250	-1240	-1230	-1220	-1210	-1200	-1190	-1180	-1170	-1160	-1150	-1140	-1130	-1120	-1110	-1100	-1090	-1080	-1070	-1060	-1050	-1040	-1030	-1020
-1500	0.8879233511586453	0.7855392156862745	0.7894385026737967	0.8426916221033869	0.8009135472370766	0.7970142602495544	0.767602495543672	0.8162878787878788	0.7639260249554367	0.7827540106951872	0.7715017825311943	0.7528966131907309	0.7076648841354723	0.6964126559714794	0.6670008912655971	0.6817067736185384	0.6353609625668449	0.6709001782531194	0.6497326203208557	0.6732397504456329	0.6364750445632799	0.6436051693404634	0.6892825311942958	0.6594251336898396	0.6438279857397504	0.6486185383244207	0.6529634581105169	0.625445632798574	0.6321301247771836	0.6341354723707665	0.6111853832442067	0.6927361853832441	0.626336898395722	0.6438279857397504	0.652517825311943	0.65274064171123	0.615307486631016	0.6823752228163993	0.6864973262032086	0.6408199643493762	0.6066176470588236	0.6304590017825311	0.6633244206773619	0.6821524064171123	0.67825311942959	0.6029411764705883	0.6217691622103387	0.6178698752228164	0.6360294117647058
-1490	0.8426916221033869	0.8426916221033868	0.8766711229946524	0.8087121212121212	0.8160650623885918	0.8238636363636364	0.8238636363636362	0.8158422459893049	0.8167335115864527	0.7712789661319073	0.8197415329768272	0.7745098039215687	0.7717245989304813	0.7604723707664884	0.6752450980392157	0.6895053475935828	0.6858288770053476	0.7165775401069518	0.716131907308378	0.6695632798573974	0.6222147950089126	0.679144385026738	0.6033868092691622	0.6263368983957219	0.6624331550802138	0.652517825311943	0.6399286987522281	0.6366978609625669	0.6706773618538324	0.6890597147950088	0.6661096256684491	0.6973039215686274	0.6176470588235294	0.624331550802139	0.6325757575757576	0.6174242424242424	0.6594251336898396	0.6211007130124777	0.6486185383244207	0.652295008912656	0.6440508021390374	0.6550802139037433	0.6451648841354723	0.6442736185383244	0.6637700534759359	0.6711229946524064	0.6211007130124777	0.6345811051693404	0.6670008912655971
-1480	0.8422459893048129	0.8877005347593583	0.857397504456328	0.8796791443850267	0.857174688057041	0.8454768270944742	0.8803475935828877	0.857843137254902	0.7595811051693404	0.8015819964349375	0.7290552584670232	0.7286096256684491	0.7340686274509804	0.7072192513368984	0.74075311942959	0.7005347593582889	0.7498885918003565	0.6864973262032085	0.6828208556149733	0.6931818181818181	0.6468360071301248	0.6925133689839571	0.652072192513369	0.6295677361853832	0.6438279857397504	0.6135249554367201	0.6622103386809268	0.6635472370766489	0.6663324420677361	0.6456105169340463	0.625668449197861	0.5866755793226381	0.6479500891265597	0.6477272727272727	0.7083333333333333	0.6706773618538324	0.741421568627451	0.7191399286987523	0.6596479500891266	0.6375891265597147	0.7150178253119429	0.6442736185383244	0.6553030303030303	0.6288992869875223	0.7120098039215685	0.6819295900178253	0.6444964349376114	0.6373663101604277	0.6059491978609626
-1470	0.8768939393939394	0.8348930481283423	0.8489304812834225	0.8693181818181819	0.884469696969697	0.8050356506238859	0.857397504456328	0.8316622103386808	0.7889928698752229	0.8078208556149734	0.804590017825312	0.7634803921568627	0.7710561497326203	0.7150178253119429	0.7520053475935828	0.7150178253119429	0.7303921568627451	0.7189171122994652	0.6702317290552584	0.6996434937611409	0.7156862745098039	0.6897281639928698	0.6875	0.6550802139037433	0.6702317290552585	0.6066176470588235	0.662655971479501	0.6466131907308378	0.6447192513368984	0.6444964349376114	0.741421568627451	0.6394830659536542	0.6468360071301247	0.6739081996434937	0.6973039215686274	0.624331550802139	0.6061720142602495	0.6291221033868093	0.6594251336898396	0.6559714795008913	0.67825311942959	0.5903520499108734	0.6587566844919786	0.6364750445632799	0.6288992869875223	0.6470588235294117	0.6631016042780749	0.6477272727272727	0.625445632798574
-1460	0.8275401069518716	0.7970142602495544	0.8987299465240641	0.8456996434937611	0.830548128342246	0.8236408199643495	0.87277183600713	0.8355614973262031	0.8344474153297683	0.8273172905525845	0.8465909090909091	0.7894385026737967	0.7637032085561498	0.7740641711229946	0.714349376114082	0.7448752228163993	0.7351827094474153	0.6955213903743316	0.688391265597148	0.6849376114081995	0.6803698752228164	0.7418672014260249	0.6624331550802138	0.677807486631016	0.6704545454545455	0.6700089126559714	0.6505124777183601	0.6938502673796791	0.6847147950089125	0.6472816399286987	0.6697860962566846	0.5804367201426025	0.6444964349376114	0.6665552584670231	0.7225935828877006	0.6277852049910874	0.6256684491978609	0.6784759358288771	0.6431595365418894	0.6444964349376114	0.6684491978609626	0.6858288770053476	0.6555258467023173	0.6959670231729054	0.6364750445632799	0.6364750445632799	0.6702317290552584	0.6206550802139037	0.6321301247771837
-1450	0.7747326203208557	0.8080436720142603	0.8612967914438503	0.8729946524064172	0.8422459893048129	0.8615196078431373	0.8766711229946524	0.9028520499108734	0.830770944741533	0.8195187165775402	0.7853163992869876	0.8162878787878787	0.714349376114082	0.7781862745098039	0.7604723707664883	0.7639260249554367	0.7375222816399287	0.7567959001782532	0.7494429590017826	0.714126559714795	0.7228163992869876	0.6918449197860963	0.6736853832442067	0.6390374331550801	0.6631016042780749	0.6472816399286988	0.6385918003565063	0.6649955436720143	0.6812611408199644	0.6431595365418894	0.6520721925133689	0.6583110516934045	0.6436051693404634	0.7035427807486632	0.650958110516934	0.6375891265597149	0.6388146167557933	0.7003119429590017	0.6727941176470589	0.652295008912656	0.6665552584670232	0.6927361853832442	0.6442736185383244	0.6996434937611409	0.6583110516934046	0.6961898395721924	0.6656639928698752	0.6656639928698752	0.6667780748663101
-1440	0.8245320855614973	0.8015819964349375	0.8208556149732621	0.8351158645276292	0.8615196078431372	0.846368092691622	0.9063057040998218	0.8682040998217468	0.8688725490196079	0.8872549019607843	0.8197415329768272	0.7742869875222816	0.7784090909090908	0.7708333333333333	0.7859848484848485	0.8004679144385027	0.7598039215686275	0.7366310160427808	0.703988413547237	0.7111185383244206	0.7372994652406417	0.703988413547237	0.7067736185383244	0.7074420677361855	0.6544117647058822	0.6578654188948307	0.6814839572192513	0.7230392156862746	0.6996434937611408	0.6996434937611409	0.7037655971479502	0.6739081996434937	0.6422682709447416	0.6548573975044563	0.6477272727272727	0.6167557932263814	0.6810383244206774	0.6801470588235294	0.6665552584670231	0.6319073083778965	0.6553030303030303	0.6429367201426025	0.6736853832442067	0.6665552584670231	0.6693404634581105	0.6814839572192513	0.6550802139037433	0.6704545454545454	0.677584670231729
-1430	0.8061497326203209	0.7976827094474153	0.8093805704099821	0.8394607843137255	0.8690953654188948	0.8502673796791443	0.8879233511586453	0.9134358288770055	0.8385695187165776	0.8348930481283423	0.8459224598930482	0.8082664884135472	0.7786319073083781	0.7855392156862746	0.8201871657754011	0.7706105169340464	0.7559046345811051	0.7104500891265598	0.6881684491978609	0.767156862745098	0.7485516934046347	0.7301693404634582	0.7487745098039216	0.7375222816399287	0.7331773618538325	0.6994206773618538	0.7381907308377897	0.6541889483065954	0.6505124777183601	0.703319964349376	0.6844919786096257	0.6208778966131907	0.6585338680926917	0.6442736185383244	0.677807486631016	0.6589795008912656	0.6805926916221035	0.678030303030303	0.6847147950089126	0.7632575757575758	0.6805926916221035	0.6739081996434937	0.6624331550802138	0.6810383244206772	0.7191399286987523	0.6994206773618539	0.6238859180035651	0.6890597147950088	0.6743538324420677
-1420	0.7875445632798572	0.7489973262032086	0.8695409982174689	0.8247549019607843	0.8693181818181818	0.8690953654188949	0.8915998217468806	0.8654188948306596	0.8578431372549019	0.8608511586452763	0.8353386809269162	0.857620320855615	0.856951871657754	0.7595811051693405	0.7823083778966131	0.7742869875222816	0.8160650623885918	0.7857620320855616	0.7221479500891266	0.713680926916221	0.6925133689839571	0.7108957219251337	0.7111185383244207	0.7299465240641712	0.6734625668449198	0.6463903743315508	0.7030971479500892	0.7033199643493762	0.677361853832442	0.7223707664884136	0.6397058823529411	0.6695632798573975	0.6805926916221035	0.6918449197860963	0.7065508021390374	0.6957442067736186	0.6736853832442067	0.6838235294117647	0.6580882352941176	0.7186942959001782	0.7219251336898396	0.6544117647058824	0.677807486631016	0.6429367201426025	0.6734625668449197	0.6916221033868093	0.6658868092691621	0.7111185383244207	0.7182486631016043
-1410	0.7732843137254902	0.7948975044563279	0.7875445632798574	0.8130570409982175	0.8500445632798574	0.8199643493761141	0.8950534759358288	0.8768939393939394	0.8807932263814617	0.883801247771836	0.8420231729055259	0.883578431372549	0.8723262032085561	0.8879233511586453	0.83099376114082	0.8383467023172906	0.7520053475935828	0.7667112299465242	0.7710561497326204	0.7329545454545454	0.6991978609625669	0.7825311942959001	0.7143493761140819	0.7478832442067735	0.6994206773618538	0.7299465240641712	0.7264928698752229	0.6544117647058824	0.6955213903743316	0.7228163992869876	0.6950757575757576	0.6658868092691621	0.7175802139037433	0.6124108734402853	0.6353609625668449	0.6355837789661318	0.6773618538324421	0.6847147950089126	0.6814839572192513	0.6918449197860963	0.6550802139037433	0.6617647058823529	0.6801470588235294	0.6202094474153297	0.6217691622103387	0.6174242424242424	0.6169786096256684	0.7154634581105169	0.7074420677361855
-1400	0.8068181818181819	0.7613636363636364	0.8318850267379678	0.8143939393939393	0.8256461675579323	0.8624108734402852	0.8582887700534758	0.8316622103386809	0.8688725490196079	0.8578431372549019	0.8764483065953654	0.883801247771836	0.8608511586452763	0.8002450980392157	0.8234180035650625	0.7703877005347594	0.81951871657754	0.8275401069518716	0.8119429590017826	0.6989750445632799	0.7396390374331551	0.6989750445632799	0.7751782531194296	0.7184714795008913	0.7336229946524064	0.7407531194295901	0.6916221033868093	0.6842691622103387	0.6803698752228164	0.6842691622103386	0.7269385026737968	0.7186942959001782	0.6580882352941176	0.6686720142602496	0.6652183600713012	0.6436051693404634	0.6739081996434937	0.6622103386809269	0.6553030303030303	0.6955213903743316	0.5829991087344029	0.7072192513368984	0.6360294117647058	0.7117869875222816	0.6847147950089125	0.6888368983957218	0.6585338680926915	0.6812611408199643	0.6546345811051693
-1390	0.7560160427807486	0.7574643493761142	0.758355614973262	0.7574643493761141	0.8446969696969697	0.7921122994652406	0.8656417112299466	0.8619652406417113	0.8881461675579323	0.857397504456328	0.8500445632798574	0.8608511586452763	0.8989527629233511	0.830548128342246	0.8309937611408199	0.7928921568627452	0.8312165775401069	0.7928921568627451	0.7669340463458111	0.8353386809269162	0.7056595365418894	0.7217023172905526	0.7217023172905526	0.7547905525846701	0.7219251336898396	0.714126559714795	0.6766934046345812	0.7260472370766489	0.6851604278074865	0.6470588235294117	0.6838235294117647	0.7751782531194297	0.6847147950089127	0.6433823529411764	0.6736853832442067	0.6355837789661318	0.6613190730837789	0.6851604278074865	0.6130793226381461	0.6730169340463459	0.6615418894830659	0.6585338680926917	0.6998663101604278	0.6624331550802138	0.6141934046345812	0.6472816399286987	0.7000891265597148	0.6546345811051693	0.7104500891265597
-1380	0.7211452762923352	0.7335115864527629	0.7429812834224598	0.7721702317290553	0.7758467023172906	0.8141711229946524	0.8321078431372548	0.8245320855614973	0.8498217468805704	0.8546122994652408	0.8718805704099821	0.8952762923351159	0.8911541889483066	0.8654188948306596	0.81951871657754	0.8270944741532976	0.8459224598930482	0.8156194295900179	0.7967914438502675	0.7559046345811051	0.7825311942959001	0.7366310160427807	0.687722816399287	0.7370766488413547	0.6950757575757576	0.7251559714795008	0.6725713012477719	0.6766934046345812	0.6766934046345812	0.6842691622103386	0.6760249554367201	0.6913992869875223	0.7175802139037433	0.7039884135472371	0.7028743315508021	0.6057263814616756	0.6617647058823529	0.6548573975044563	0.7117869875222816	0.6585338680926915	0.7003119429590017	0.651180926916221	0.6663324420677361	0.714572192513369	0.6695632798573975	0.6098484848484849	0.6922905525846703	0.6656639928698752	0.6918449197860963
-1370	0.7525623885918004	0.7801916221033867	0.7280525846702317	0.7921122994652406	0.7700534759358288	0.7979055258467025	0.7799688057040997	0.8132798573975044	0.8357843137254902	0.8314393939393939	0.8353386809269162	0.883801247771836	0.8686497326203209	0.8799019607843137	0.8240864527629232	0.857397504456328	0.8504901960784312	0.7970142602495545	0.8463680926916222	0.8009135472370768	0.7965686274509803	0.766711229946524	0.7329545454545454	0.7104500891265597	0.7669340463458111	0.7708333333333334	0.7143493761140819	0.687277183600713	0.7370766488413547	0.7113413547237076	0.7028743315508021	0.6801470588235294	0.7076648841354725	0.6511809269162211	0.6502896613190732	0.6812611408199644	0.6316844919786095	0.6739081996434937	0.598150623885918	0.677139037433155	0.714349376114082	0.6805926916221035	0.7042112299465241	0.6706773618538324	0.6553030303030303	0.7232620320855616	0.6553030303030303	0.7189171122994653	0.6394830659536541
-1360	0.7032085561497325	0.7618092691622103	0.7700534759358288	0.7962344028520498	0.8065953654188948	0.7358511586452763	0.7799688057040999	0.8327762923351159	0.8290998217468806	0.8771167557932265	0.8511586452762923	0.8660873440285205	0.8732174688057042	0.909982174688057	0.8799019607843137	0.884024064171123	0.8578431372549019	0.8270944741532977	0.8192959001782532	0.8229723707664884	0.8114973262032086	0.7784090909090909	0.8199643493761141	0.7866532976827095	0.740530303030303	0.7517825311942958	0.6927361853832442	0.7030971479500892	0.6801470588235294	0.7069964349376114	0.6652183600713012	0.651403743315508	0.6773618538324421	0.6847147950089125	0.6840463458110517	0.6284536541889483	0.6429367201426025	0.7035427807486632	0.6805926916221033	0.598373440285205	0.651180926916221	0.6548573975044563	0.624777183600713	0.7000891265597147	0.6479500891265597	0.6812611408199643	0.7230392156862744	0.6291221033868093	0.6741310160427807
-1350	0.686385918003565	0.7360739750445633	0.758132798573975	0.7406417112299465	0.7611408199643493	0.7769607843137255	0.7845365418894832	0.757687165775401	0.8059269162210339	0.8286541889483067	0.8768939393939394	0.88424688057041	0.858511586452763	0.8504901960784313	0.8877005347593583	0.8952762923351159	0.8534982174688057	0.8615196078431373	0.8121657754010696	0.8234180035650625	0.7933377896613192	0.857397504456328	0.7901069518716578	0.7522281639928698	0.7751782531194296	0.7598039215686274	0.7290552584670231	0.7625891265597148	0.7329545454545455	0.714572192513369	0.6961898395721924	0.6693404634581105	0.6766934046345812	0.6998663101604278	0.6619875222816399	0.651403743315508	0.7264928698752229	0.6544117647058824	0.6622103386809268	0.6663324420677361	0.7186942959001783	0.6691176470588236	0.7000891265597148	0.6470588235294117	0.6587566844919786	0.6702317290552584	0.7076648841354723	0.6583110516934045	0.6663324420677361
-1340	0.7002005347593583	0.6928475935828877	0.695855614973262	0.7257130124777185	0.7477718360071302	0.732620320855615	0.7879901960784315	0.8182932263814617	0.810049019607843	0.7870989304812834	0.8279857397504458	0.8325534759358288	0.8725490196078431	0.8686497326203209	0.8952762923351159	0.8537210338680927	0.8461452762923352	0.8078208556149734	0.8576203208556149	0.8422459893048128	0.8801247771836007	0.7745098039215688	0.8006907308377897	0.7933377896613192	0.7522281639928701	0.7442067736185384	0.7145721925133691	0.6998663101604277	0.7186942959001783	0.7671568627450982	0.7028743315508021	0.6998663101604278	0.6580882352941176	0.6505124777183601	0.6505124777183601	0.6619875222816399	0.6468360071301247	0.6358065953654188	0.6392602495543672	0.6314616755793226	0.688168449197861	0.6661096256684491	0.7081105169340463	0.6771390374331551	0.6362522281639929	0.6927361853832441	0.6734625668449197	0.6583110516934045	0.6814839572192513
-1330	0.6593137254901962	0.6684491978609626	0.7266042780748663	0.7075534759358288	0.7514483065953654	0.7503342245989304	0.7510026737967914	0.784982174688057	0.7652629233511586	0.8516042780748663	0.8399064171122995	0.8169563279857397	0.8132798573975044	0.8541666666666666	0.8617424242424242	0.8690953654188948	0.8390151515151515	0.8799019607843137	0.8537210338680927	0.8340017825311943	0.8459224598930482	0.8495989304812834	0.83099376114082	0.7931149732620322	0.8078208556149734	0.7708333333333334	0.7894385026737969	0.7336229946524064	0.7228163992869876	0.7556818181818182	0.7180258467023173	0.7104500891265597	0.6727941176470588	0.624554367201426	0.7033199643493762	0.6362522281639929	0.6658868092691621	0.6362522281639929	0.6697860962566845	0.6475044563279857	0.6286764705882353	0.6817067736185383	0.6732397504456329	0.7108957219251336	0.6849376114081996	0.6817067736185383	0.6394830659536541	0.6739081996434937	0.7258244206773619
-1320	0.6478386809269161	0.7354055258467023	0.6988636363636365	0.6735739750445633	0.7103386809269162	0.7613636363636364	0.7620320855614973	0.7659313725490196	0.7615864527629234	0.8107174688057042	0.8059269162210339	0.7836452762923352	0.8126114081996434	0.8617424242424242	0.8764483065953654	0.8539438502673797	0.8881461675579323	0.8987299465240641	0.8534982174688057	0.8647504456327986	0.8273172905525846	0.8495989304812834	0.8048128342245989	0.8006907308377897	0.7970142602495545	0.7781862745098038	0.7901069518716578	0.7554590017825311	0.7178030303030303	0.7485516934046346	0.7556818181818182	0.6955213903743316	0.6617647058823529	0.7182486631016043	0.7221479500891266	0.7003119429590017	0.703542780748663	0.6736853832442067	0.6957442067736185	0.6814839572192514	0.6700089126559714	0.7113413547237076	0.6587566844919786	0.6548573975044563	0.6622103386809268	0.6697860962566846	0.625222816399287	0.6961898395721925	0.6890597147950089
-1310	0.6751336898395721	0.6935160427807486	0.6512923351158646	0.7505570409982174	0.7689393939393939	0.7059937611408199	0.7146836007130124	0.7735071301247771	0.8139483065953654	0.7879901960784315	0.7879901960784313	0.8139483065953654	0.7985739750445633	0.8171791443850267	0.8084893048128341	0.8433600713012478	0.8725490196078431	0.8539438502673796	0.8725490196078431	0.883801247771836	0.8725490196078431	0.830548128342246	0.8275401069518716	0.7818627450980391	0.7896613190730839	0.7823083778966132	0.7409759358288771	0.7515597147950089	0.7030971479500892	0.7515597147950089	0.687722816399287	0.6723484848484849	0.7184714795008913	0.7154634581105169	0.6397058823529411	0.6918449197860963	0.7037655971479501	0.7184714795008913	0.6622103386809268	0.6847147950089127	0.6998663101604279	0.6961898395721926	0.6585338680926917	0.6931818181818181	0.662878787878788	0.6700089126559714	0.7035427807486632	0.7228163992869875	0.6916221033868093
-1300	0.608957219251337	0.6528520499108734	0.6912878787878789	0.6843805704099821	0.7380793226381461	0.6683377896613192	0.7594696969696969	0.7627005347593582	0.6988636363636364	0.795120320855615	0.7542335115864527	0.8141711229946522	0.8132798573975044	0.8628565062388591	0.8126114081996434	0.8431372549019608	0.846590909090909	0.8429144385026737	0.883801247771836	0.8422459893048128	0.8539438502673796	0.8231951871657754	0.8082664884135472	0.8530525846702317	0.8383467023172906	0.7901069518716577	0.767379679144385	0.7703877005347592	0.74075311942959	0.7375222816399287	0.6918449197860962	0.7258244206773619	0.7065508021390374	0.7221479500891266	0.6808155080213902	0.7223707664884136	0.677361853832442	0.6178698752228164	0.6440508021390374	0.6810383244206775	0.6507352941176471	0.6895053475935828	0.651403743315508	0.6883912655971479	0.6970811051693405	0.6633244206773619	0.6442736185383244	0.6585338680926915	0.6851604278074865
-1290	0.645053475935829	0.6476158645276292	0.6869429590017826	0.685049019607843	0.7328431372549019	0.7542335115864527	0.7443181818181818	0.769830659536542	0.7466577540106951	0.7921122994652405	0.7510026737967914	0.8029188948306596	0.795343137254902	0.7544563279857397	0.7531194295900179	0.8621880570409983	0.8243092691622103	0.7870989304812834	0.8130570409982174	0.8766711229946524	0.910204991087344	0.8801247771836007	0.8344474153297683	0.8762254901960784	0.8537210338680927	0.7857620320855616	0.8162878787878788	0.8082664884135472	0.7563502673796791	0.752005347593583	0.730392156862745	0.699420677361854	0.7565730837789661	0.7561274509803922	0.7262700534759359	0.6697860962566844	0.6810383244206772	0.6964126559714794	0.7448752228163993	0.7076648841354723	0.678030303030303	0.6665552584670231	0.6853832442067735	0.6823752228163993	0.6624331550802138	0.6594251336898396	0.6814839572192513	0.7003119429590018	0.7154634581105169
-1280	0.6407085561497327	0.6588680926916222	0.6618761140819964	0.7206996434937611	0.7261586452762924	0.7624777183600713	0.7427584670231728	0.7406417112299466	0.7048796791443851	0.7280525846702317	0.7657085561497325	0.7613636363636364	0.7611408199643493	0.8098262032085561	0.8498217468805704	0.8392379679144385	0.8353386809269162	0.8766711229946524	0.8764483065953654	0.8647504456327986	0.8537210338680926	0.884024064171123	0.8422459893048128	0.8952762923351159	0.8006907308377895	0.8617424242424242	0.8080436720142603	0.8045900178253119	0.8236408199643493	0.7595811051693404	0.7894385026737968	0.7563502673796793	0.7297237076648841	0.6883912655971479	0.7706105169340464	0.6959670231729056	0.6734625668449197	0.6654411764705882	0.6922905525846701	0.6808155080213903	0.7003119429590017	0.7228163992869875	0.7232620320855614	0.7113413547237076	0.6702317290552584	0.6702317290552584	0.7193627450980392	0.6853832442067735	0.7037655971479502
-1270	0.6280080213903744	0.6668894830659536	0.6536319073083778	0.6951871657754011	0.6774732620320856	0.7248217468805704	0.6873885918003566	0.6506238859180036	0.7351827094474153	0.7317290552584671	0.7654857397504456	0.7648172905525846	0.7909982174688057	0.7797459893048128	0.7948975044563279	0.7760695187165776	0.8284313725490196	0.8128342245989305	0.8463680926916222	0.8240864527629232	0.8534982174688057	0.8429144385026737	0.8757798573975044	0.856951871657754	0.8431372549019608	0.8429144385026739	0.7901069518716577	0.8119429590017826	0.8130570409982174	0.7710561497326203	0.766934046345811	0.741198752228164	0.7745098039215687	0.7251559714795008	0.7450980392156863	0.7063279857397504	0.7074420677361855	0.677807486631016	0.7223707664884136	0.6695632798573975	0.6440508021390374	0.6477272727272727	0.6587566844919786	0.7081105169340463	0.6897281639928698	0.6892825311942958	0.6483957219251336	0.716131907308378	0.6704545454545454
-1260	0.6677807486631016	0.6365864527629232	0.7140151515151515	0.6921791443850267	0.705770944741533	0.7062165775401069	0.7179144385026739	0.6839349376114082	0.7429812834224598	0.6864973262032086	0.7726158645276292	0.7425356506238859	0.7719474153297683	0.7687165775401069	0.8321078431372549	0.8011363636363638	0.8018048128342244	0.8243092691622104	0.7719474153297683	0.8275401069518715	0.8727718360071302	0.8580659536541888	0.8874777183600713	0.8649732620320856	0.8682040998217468	0.846145276292335	0.8534982174688057	0.7820855614973263	0.8314393939393939	0.8121657754010696	0.7593582887700534	0.7637032085561497	0.7448752228163993	0.7489973262032086	0.7489973262032086	0.7156862745098039	0.7377450980392157	0.6851604278074865	0.6477272727272727	0.740975935828877	0.7450980392156863	0.7117869875222816	0.7496657754010695	0.6883912655971479	0.7191399286987523	0.6814839572192513	0.7076648841354723	0.7012032085561498	0.6927361853832441
-1250	0.6859402852049911	0.6007130124777184	0.6841577540106952	0.6852718360071302	0.6830436720142603	0.6644385026737969	0.6639928698752229	0.7466577540106951	0.6828208556149733	0.7732843137254902	0.7877673796791445	0.7542335115864528	0.7866532976827094	0.7576871657754012	0.7232620320855615	0.7754010695187166	0.7866532976827094	0.7905525846702317	0.8091577540106952	0.8396836007130124	0.8204099821746881	0.8429144385026739	0.8693181818181819	0.8238636363636362	0.8764483065953654	0.8801247771836007	0.830770944741533	0.8500445632798573	0.8316622103386809	0.7898841354723707	0.7820855614973261	0.7366310160427807	0.7747326203208558	0.7372994652406417	0.7301693404634582	0.7033199643493762	0.7450980392156863	0.6773618538324422	0.7375222816399287	0.7334001782531195	0.7381907308377897	0.7186942959001783	0.6553030303030303	0.7269385026737968	0.6961898395721925	0.7230392156862746	0.6853832442067735	0.6819295900178253	0.6931818181818182
-1240	0.580102495543672	0.685494652406417	0.6084001782531194	0.6242201426024956	0.6800356506238859	0.6901737967914439	0.7044340463458111	0.7282754010695187	0.7131238859180036	0.6975267379679144	0.7501114081996435	0.7395276292335116	0.7494429590017826	0.795343137254902	0.7916666666666667	0.7535650623885918	0.7870989304812833	0.7987967914438501	0.8314393939393939	0.8130570409982175	0.7907754010695187	0.8353386809269162	0.8617424242424243	0.846145276292335	0.8580659536541889	0.8762254901960784	0.8537210338680927	0.8119429590017826	0.8420231729055259	0.8500445632798574	0.8197415329768272	0.7301693404634582	0.8167335115864528	0.7903297682709447	0.740530303030303	0.7037655971479502	0.7595811051693404	0.7561274509803922	0.7267156862745099	0.7267156862745099	0.7189171122994652	0.6922905525846703	0.7156862745098039	0.7347370766488414	0.715017825311943	0.7005347593582887	0.6853832442067735	0.7381907308377896	0.7648172905525846
-1230	0.6251114081996436	0.6439393939393939	0.5934714795008913	0.6975267379679144	0.7237076648841354	0.6897281639928698	0.7206996434937611	0.7312834224598931	0.6936274509803921	0.6977495543672013	0.7044340463458111	0.7457664884135472	0.7540106951871659	0.7877673796791443	0.7567959001782532	0.7230392156862745	0.7901069518716578	0.7448752228163994	0.7375222816399287	0.7483288770053476	0.7983511586452763	0.7903297682709447	0.7786319073083778	0.858065953654189	0.8498217468805704	0.8651960784313726	0.8301024955436721	0.857174688057041	0.8686497326203209	0.8273172905525847	0.8312165775401069	0.820187165775401	0.7974598930481283	0.7866532976827094	0.8245320855614974	0.794451871657754	0.752673796791444	0.7299465240641712	0.7221479500891266	0.715463458110517	0.7225935828877006	0.7000891265597147	0.7195855614973263	0.6814839572192513	0.677584670231729	0.7147950089126559	0.6903966131907309	0.7264928698752228	0.7230392156862745
-1220	0.5863413547237077	0.6807040998217468	0.6709001782531194	0.6471702317290552	0.6395944741532977	0.6869429590017826	0.7204768270944741	0.6919563279857397	0.679367201426025	0.7239304812834224	0.7420900178253119	0.731729055258467	0.7648172905525846	0.7232620320855616	0.7576871657754011	0.7115641711229946	0.768048128342246	0.7606951871657754	0.7723930481283422	0.7723930481283421	0.7756238859180036	0.7570187165775402	0.8286541889483066	0.8314393939393938	0.8162878787878787	0.8498217468805704	0.8615196078431373	0.8054812834224598	0.8119429590017826	0.8165106951871657	0.8117201426024956	0.8385695187165776	0.8084893048128343	0.793560606060606	0.7747326203208558	0.7634803921568629	0.7342914438502675	0.767602495543672	0.7827540106951872	0.6964126559714795	0.7076648841354723	0.6888368983957219	0.7111185383244206	0.714126559714795	0.703988413547237	0.677584670231729	0.741867201426025	0.6481729055258467	0.7186942959001783
-1210	0.5934714795008913	0.6655525846702317	0.6681149732620321	0.7280525846702317	0.652295008912656	0.6544117647058822	0.6655525846702317	0.6814839572192513	0.6741310160427807	0.7085561497326204	0.7271613190730838	0.7156862745098039	0.7351827094474154	0.7310606060606062	0.6741310160427807	0.76849376114082	0.7267156862745099	0.7159090909090909	0.7870989304812833	0.7799688057040999	0.741644385026738	0.7976827094474153	0.8130570409982174	0.8018048128342246	0.8316622103386808	0.8243092691622104	0.8355614973262032	0.8690953654188948	0.8610739750445633	0.8576203208556149	0.830770944741533	0.830548128342246	0.7896613190730838	0.8348930481283423	0.768048128342246	0.7829768270944741	0.7786319073083778	0.7565730837789661	0.7223707664884136	0.7639260249554368	0.7604723707664884	0.7297237076648841	0.7485516934046346	0.6998663101604279	0.7000891265597148	0.768048128342246	0.7191399286987522	0.7076648841354722	0.7191399286987522
-1200	0.5920231729055259	0.6311274509803921	0.6410427807486632	0.6871657754010695	0.6196524064171123	0.6910650623885919	0.7122326203208557	0.7546791443850267	0.7087789661319073	0.7267156862745099	0.7715017825311943	0.7232620320855615	0.6674465240641712	0.6709001782531194	0.7276069518716578	0.7576871657754011	0.7232620320855615	0.7375222816399287	0.7565730837789661	0.7269385026737968	0.7710561497326203	0.7903297682709448	0.7602495543672014	0.8024732620320855	0.8199643493761141	0.8355614973262032	0.8465909090909091	0.8537210338680927	0.8796791443850268	0.8877005347593583	0.8277629233511586	0.8422459893048128	0.8270944741532977	0.8234180035650625	0.7898841354723707	0.7820855614973262	0.7747326203208557	0.7481060606060606	0.7561274509803921	0.7641488413547237	0.7186942959001783	0.7450980392156863	0.7228163992869876	0.7522281639928698	0.7455436720142603	0.741644385026738	0.7111185383244206	0.7189171122994652	0.6853832442067735
-1190	0.6584224598930482	0.66900623885918	0.706439393939394	0.6620989304812834	0.5705213903743316	0.6469474153297683	0.6453877005347592	0.6858288770053476	0.6825980392156862	0.6931818181818181	0.7193627450980391	0.67825311942959	0.6901737967914439	0.6964126559714794	0.7390819964349377	0.7377450980392157	0.7533422459893049	0.768270944741533	0.7981283422459893	0.7873217468805704	0.7342914438502675	0.7641488413547237	0.7377450980392157	0.8321078431372548	0.7983511586452763	0.8355614973262032	0.8201871657754011	0.7937834224598931	0.8422459893048129	0.8426916221033868	0.8234180035650625	0.8688725490196079	0.8381238859180036	0.8082664884135473	0.8383467023172906	0.8312165775401069	0.7777406417112299	0.75222816399287	0.7864304812834225	0.7522281639928698	0.7554590017825311	0.7345142602495545	0.7372994652406418	0.7448752228163993	0.7678253119429591	0.7159090909090909	0.6991978609625669	0.7485516934046346	0.6890597147950088
-1180	0.6768048128342246	0.6332442067736186	0.6841577540106951	0.6391488413547237	0.6664438502673797	0.6490641711229947	0.6670008912655971	0.6750222816399287	0.7051024955436721	0.6600935828877006	0.6665552584670231	0.6899509803921569	0.6973039215686274	0.6747994652406417	0.7189171122994652	0.7494429590017826	0.7271613190730838	0.7193627450980392	0.7386363636363636	0.7453208556149733	0.7793003565062389	0.7269385026737969	0.7565730837789661	0.7868761140819964	0.7184714795008913	0.7831996434937611	0.8199643493761141	0.8048128342245988	0.847036541889483	0.8312165775401069	0.8504901960784313	0.8234180035650625	0.8612967914438502	0.8426916221033868	0.8346702317290553	0.8539438502673796	0.7933377896613191	0.7866532976827094	0.8052584670231728	0.7972370766488415	0.7524509803921571	0.7485516934046346	0.7340686274509804	0.741198752228164	0.7334001782531195	0.7000891265597148	0.7453208556149733	0.7345142602495545	0.7299465240641712
-1170	0.6458333333333333	0.6512923351158644	0.6636586452762923	0.6378119429590019	0.6922905525846703	0.7101158645276291	0.6717914438502675	0.6862745098039216	0.678475935828877	0.6488413547237076	0.7163547237076648	0.7012032085561497	0.8065953654188949	0.7198083778966131	0.7085561497326204	0.6628787878787878	0.7308377896613191	0.7645944741532977	0.7232620320855616	0.6592023172905526	0.7269385026737969	0.7186942959001783	0.6961898395721925	0.7340686274509804	0.7565730837789661	0.741644385026738	0.767602495543672	0.7868761140819964	0.8050356506238859	0.857620320855615	0.8500445632798574	0.8617424242424243	0.8387923351158645	0.8426916221033869	0.857620320855615	0.820187165775401	0.8431372549019608	0.8195187165775402	0.7859848484848486	0.8089349376114081	0.7859848484848485	0.7855392156862744	0.7678253119429591	0.7600267379679144	0.741421568627451	0.7905525846702317	0.768048128342246	0.741421568627451	0.7191399286987522
-1160	0.6525178253119429	0.6594251336898396	0.7170231729055259	0.6832664884135473	0.6947415329768271	0.6598707664884136	0.6750222816399287	0.7232620320855616	0.7245989304812834	0.7386363636363636	0.7037655971479502	0.6492869875222816	0.7165775401069518	0.6557486631016043	0.7232620320855616	0.7317290552584671	0.678921568627451	0.6472816399286988	0.6964126559714795	0.6968582887700534	0.7189171122994652	0.7948975044563279	0.7381907308377897	0.7267156862745099	0.7381907308377897	0.7301693404634582	0.767602495543672	0.8429144385026739	0.7940062388591801	0.7866532976827095	0.8429144385026739	0.8089349376114081	0.8351158645276293	0.8539438502673797	0.8762254901960784	0.8643048128342246	0.8495989304812834	0.8351158645276292	0.8612967914438503	0.7786319073083778	0.7598039215686274	0.8015819964349375	0.7981283422459893	0.7823083778966133	0.7758467023172906	0.7645944741532977	0.7453208556149733	0.7788547237076648	0.7520053475935828
-1150	0.6465017825311943	0.6590909090909091	0.6395944741532977	0.6607620320855615	0.6858288770053476	0.7514483065953654	0.6722370766488414	0.6561942959001783	0.7122326203208555	0.6670008912655971	0.6819295900178253	0.7386363636363636	0.6934046345811051	0.7120098039215687	0.7113413547237076	0.6856060606060606	0.677807486631016	0.6823752228163993	0.741198752228164	0.7602495543672014	0.7230392156862745	0.7303921568627452	0.7540106951871659	0.7648172905525846	0.7535650623885919	0.7117869875222816	0.7531194295900179	0.7866532976827095	0.7786319073083781	0.8011363636363636	0.7632575757575758	0.8277629233511586	0.8240864527629232	0.8468137254901961	0.8383467023172906	0.8615196078431373	0.8424688057040999	0.8612967914438503	0.83099376114082	0.7777406417112299	0.7855392156862746	0.8011363636363636	0.7630347593582887	0.7820855614973263	0.7487745098039216	0.7522281639928698	0.7372994652406417	0.740975935828877	0.7113413547237076
-1140	0.6407085561497325	0.6910650623885919	0.6622103386809269	0.6709001782531194	0.6531862745098039	0.7090017825311943	0.653631907308378	0.652517825311943	0.7090017825311943	0.705102495543672	0.679144385026738	0.6670008912655971	0.6734625668449197	0.7269385026737968	0.7154634581105169	0.6711229946524064	0.757909982174688	0.7200311942959001	0.7379679144385027	0.7076648841354722	0.7230392156862745	0.6888368983957218	0.7078877005347592	0.7381907308377896	0.7342914438502675	0.7154634581105169	0.7271613190730838	0.7715017825311943	0.778409090909091	0.8020276292335116	0.8013591800356507	0.8167335115864527	0.8534982174688057	0.8309937611408199	0.8918226381461676	0.830548128342246	0.8318850267379679	0.8231951871657753	0.8316622103386809	0.8539438502673796	0.8089349376114081	0.8353386809269162	0.820632798573975	0.7937834224598931	0.794229055258467	0.7301693404634582	0.7111185383244207	0.7751782531194297	0.7639260249554367
-1130	0.6389260249554367	0.6745766488413547	0.7029857397504455	0.6644385026737969	0.6540775401069518	0.7174688057040998	0.6460561497326203	0.6752450980392157	0.6596479500891266	0.6830436720142603	0.6975267379679144	0.6410427807486632	0.7000891265597147	0.6670008912655971	0.6856060606060606	0.7377450980392157	0.6862745098039216	0.6713458110516934	0.7124554367201427	0.7349598930481284	0.7039884135472371	0.6745766488413547	0.678030303030303	0.703988413547237	0.7602495543672014	0.7223707664884136	0.7039884135472371	0.7234848484848485	0.741644385026738	0.7563502673796793	0.8353386809269162	0.7933377896613192	0.7898841354723709	0.7784090909090909	0.8762254901960784	0.8119429590017826	0.8690953654188948	0.8273172905525846	0.8530525846702317	0.8126114081996436	0.8158422459893049	0.8316622103386809	0.8009135472370768	0.8126114081996435	0.7556818181818182	0.7751782531194296	0.7823083778966133	0.7340686274509804	0.7901069518716578
-1120	0.6301247771836007	0.6336898395721925	0.6313502673796791	0.6233288770053476	0.6862745098039216	0.6564171122994653	0.6908422459893048	0.7085561497326203	0.7122326203208555	0.6940730837789661	0.6825980392156863	0.6906194295900179	0.7271613190730837	0.6743538324420677	0.7005347593582887	0.6899509803921569	0.6984180035650625	0.7496657754010696	0.7009803921568628	0.7115641711229946	0.7074420677361853	0.7299465240641712	0.7120098039215687	0.7537878787878788	0.6670008912655971	0.6927361853832441	0.7342914438502675	0.7237076648841355	0.6927361853832441	0.7600267379679144	0.7864304812834224	0.7526737967914439	0.7903297682709447	0.8160650623885919	0.7905525846702317	0.8231951871657754	0.857397504456328	0.8498217468805703	0.8424688057040998	0.8199643493761141	0.8387923351158645	0.8082664884135473	0.8123885918003566	0.7974598930481283	0.7561274509803924	0.778854723707665	0.7970142602495545	0.7864304812834224	0.7189171122994653
-1110	0.6491755793226381	0.6949643493761142	0.6456105169340464	0.6724598930481283	0.6802584670231728	0.6973039215686274	0.7156862745098038	0.6637700534759359	0.705770944741533	0.6336898395721926	0.7228163992869875	0.679367201426025	0.6750222816399287	0.715909090909091	0.7083333333333334	0.7535650623885918	0.7046568627450981	0.7012032085561498	0.7111185383244206	0.7347370766488415	0.7278297682709447	0.6704545454545454	0.7117869875222815	0.7237076648841354	0.6817067736185383	0.7078877005347594	0.73150623885918	0.7565730837789661	0.7494429590017824	0.7076648841354722	0.7648172905525846	0.7645944741532977	0.8130570409982174	0.7788547237076648	0.8197415329768272	0.8082664884135473	0.7896613190730838	0.8385695187165776	0.8456996434937611	0.8615196078431373	0.8500445632798574	0.8573975044563279	0.8348930481283423	0.8087121212121211	0.8429144385026738	0.81951871657754	0.8087121212121212	0.767156862745098	0.7820855614973261
-1100	0.6508467023172906	0.6880570409982175	0.6919563279857397	0.6814839572192514	0.6421568627450981	0.7200311942959001	0.7096702317290553	0.6869429590017826	0.7129010695187166	0.7117869875222816	0.6862745098039216	0.7386363636363635	0.6793672014260249	0.6600935828877006	0.6819295900178253	0.6975267379679144	0.6853832442067735	0.6903966131907309	0.6626559714795008	0.6741310160427807	0.704879679144385	0.7423128342245988	0.7349598930481284	0.7306149732620322	0.7340686274509804	0.7195855614973263	0.7420900178253119	0.677807486631016	0.7462121212121213	0.7606951871657754	0.6961898395721925	0.7494429590017826	0.767825311942959	0.7598039215686274	0.767379679144385	0.8123885918003565	0.8422459893048129	0.8236408199643493	0.8424688057040998	0.9060828877005347	0.8610739750445633	0.846145276292335	0.8231951871657754	0.8195187165775402	0.8348930481283422	0.7898841354723707	0.7823083778966133	0.7598039215686275	0.7898841354723707
-1090	0.6177584670231729	0.6531862745098038	0.6612076648841355	0.6763591800356507	0.6456105169340464	0.7170231729055259	0.7020944741532977	0.7014260249554367	0.6931818181818181	0.678698752228164	0.7347370766488414	0.7174688057040999	0.6607620320855615	0.6713458110516934	0.6934046345811051	0.6895053475935828	0.7384135472370766	0.7193627450980391	0.7124554367201427	0.6934046345811051	0.6825980392156863	0.6823752228163993	0.7005347593582887	0.7347370766488414	0.7115641711229946	0.6931818181818181	0.7122326203208555	0.7533422459893049	0.741644385026738	0.7570187165775402	0.7347370766488415	0.7528966131907309	0.7641488413547237	0.7717245989304813	0.793783422459893	0.7868761140819964	0.8160650623885918	0.8465909090909091	0.857174688057041	0.8617424242424242	0.8534982174688057	0.857174688057041	0.8725490196078431	0.8420231729055259	0.8500445632798574	0.8009135472370766	0.8537210338680927	0.7859848484848486	0.7781862745098039
-1080	0.6095142602495545	0.7048796791443851	0.6878342245989305	0.6752450980392157	0.6804812834224598	0.6458333333333334	0.6798128342245989	0.6832664884135473	0.6709001782531194	0.6775846702317291	0.7423128342245989	0.6681149732620321	0.67825311942959	0.7012032085561497	0.6670008912655971	0.730169340463458	0.7354055258467023	0.6665552584670231	0.7120098039215685	0.6931818181818181	0.7117869875222816	0.6934046345811052	0.7083333333333333	0.6970811051693404	0.6897281639928698	0.7198083778966132	0.7336229946524064	0.7457664884135473	0.7191399286987522	0.7297237076648841	0.6769162210338681	0.7526737967914439	0.7492201426024956	0.7641488413547237	0.7937834224598931	0.7905525846702317	0.8011363636363636	0.7676024955436722	0.7892156862745099	0.8768939393939393	0.8688725490196079	0.8498217468805704	0.8543894830659535	0.8153966131907309	0.8415775401069518	0.7859848484848485	0.820409982174688	0.8160650623885918	0.8231951871657754
-1070	0.6193181818181819	0.6664438502673797	0.6653297682709447	0.732843137254902	0.6421568627450981	0.6651069518716578	0.7165775401069518	0.7137923351158646	0.6564171122994653	0.7204768270944741	0.6979723707664884	0.7464349376114082	0.7129010695187166	0.6702317290552584	0.6814839572192513	0.7012032085561497	0.678698752228164	0.6856060606060606	0.6330213903743316	0.6964126559714794	0.6862745098039217	0.7122326203208555	0.7384135472370766	0.6366978609625668	0.6743538324420677	0.7124554367201427	0.7232620320855614	0.6550802139037433	0.6709001782531194	0.7567959001782532	0.7372994652406417	0.7825311942959003	0.7189171122994652	0.7715017825311943	0.7712789661319075	0.8052584670231728	0.8348930481283422	0.7793003565062389	0.8162878787878788	0.8500445632798573	0.856951871657754	0.8351158645276292	0.8456996434937611	0.8684269162210339	0.8415775401069521	0.8344474153297683	0.830770944741533	0.7931149732620321	0.7556818181818182
-1060	0.6740196078431373	0.6504010695187166	0.6086229946524064	0.6724598930481283	0.6676693404634582	0.6456105169340464	0.7083333333333334	0.6628787878787878	0.6538547237076648	0.6600935828877006	0.67825311942959	0.706216577540107	0.7193627450980392	0.6559714795008913	0.7278297682709448	0.6899509803921569	0.7005347593582888	0.7044340463458111	0.7044340463458111	0.7420900178253119	0.6709001782531194	0.7195855614973262	0.6745766488413547	0.652295008912656	0.7159090909090908	0.678475935828877	0.7312834224598931	0.7076648841354725	0.7306149732620322	0.7489973262032086	0.6702317290552584	0.6860516934046346	0.6920677361853832	0.7450980392156863	0.7117869875222816	0.7450980392156864	0.7375222816399287	0.7823083778966132	0.8082664884135473	0.7898841354723708	0.8165106951871658	0.857843137254902	0.8342245989304814	0.8872549019607844	0.8874777183600713	0.8344474153297683	0.8236408199643493	0.8199643493761141	0.831216577540107
-1050	0.60650623885918	0.6391488413547237	0.6629901960784313	0.6462789661319073	0.6990864527629234	0.6832664884135473	0.6986408199643493	0.7094474153297683	0.716354723707665	0.705548128342246	0.6970811051693404	0.7528966131907309	0.7388591800356505	0.7278297682709448	0.7351827094474153	0.6747994652406418	0.7122326203208555	0.7191399286987521	0.7005347593582888	0.714795008912656	0.6739081996434938	0.6823752228163993	0.6600935828877006	0.704434046345811	0.7048796791443851	0.7202540106951871	0.6741310160427807	0.6860516934046346	0.7267156862745099	0.714795008912656	0.7005347593582887	0.6739081996434937	0.7115641711229946	0.6851604278074865	0.7717245989304813	0.7078877005347594	0.7117869875222816	0.7825311942959001	0.7836452762923352	0.8165106951871659	0.8123885918003565	0.8390151515151515	0.8459224598930482	0.8576203208556149	0.8721033868092691	0.8874777183600713	0.8238636363636364	0.8465909090909092	0.857174688057041
-1040	0.670565953654189	0.6878342245989306	0.6588680926916222	0.6871657754010696	0.6720142602495544	0.6906194295900179	0.6830436720142603	0.6908422459893049	0.7023172905525847	0.7018716577540107	0.7193627450980392	0.7009803921568627	0.742090017825312	0.6596479500891266	0.7466577540106951	0.6587566844919786	0.6100713012477719	0.704434046345811	0.7161319073083778	0.7230392156862746	0.7349598930481285	0.7273841354723707	0.6492869875222818	0.6814839572192513	0.7076648841354722	0.6369206773618539	0.6745766488413547	0.6105169340463459	0.7039884135472371	0.7074420677361855	0.6968582887700535	0.741198752228164	0.7310606060606061	0.6925133689839572	0.6667780748663101	0.6927361853832442	0.7604723707664884	0.7712789661319073	0.7712789661319073	0.7862076648841355	0.7901069518716577	0.8390151515151515	0.7859848484848486	0.8387923351158645	0.8498217468805703	0.8199643493761141	0.8911541889483066	0.8420231729055259	0.8612967914438503
-1030	0.607620320855615	0.6317959001782532	0.6115196078431373	0.6551916221033867	0.6517379679144385	0.7027629233511586	0.6915106951871657	0.6720142602495545	0.7126782531194296	0.6653297682709447	0.6862745098039216	0.6598707664884136	0.7115641711229945	0.7540106951871657	0.6369206773618539	0.6849376114081996	0.6605392156862746	0.6481729055258467	0.7145721925133691	0.6288992869875223	0.6631016042780749	0.6961898395721925	0.7120098039215685	0.6856060606060606	0.6856060606060606	0.6624331550802139	0.6929590017825312	0.7381907308377897	0.7037655971479502	0.6594251336898396	0.6851604278074865	0.6895053475935828	0.6991978609625669	0.7747326203208557	0.715686274509804	0.7485516934046346	0.6964126559714794	0.7673796791443852	0.7758467023172905	0.8020276292335116	0.7598039215686274	0.7790775401069518	0.8050356506238858	0.8084893048128343	0.857620320855615	0.8160650623885918	0.8534982174688057	0.8612967914438503	0.8160650623885918
-1020	0.5915775401069518	0.6439393939393939	0.6554144385026738	0.6915106951871658	0.6543003565062389	0.695632798573975	0.7202540106951871	0.6711229946524064	0.7276069518716577	0.6270053475935828	0.6531862745098038	0.7303921568627452	0.6490641711229947	0.6966354723707665	0.7087789661319074	0.662878787878788	0.7161319073083778	0.6970811051693404	0.7604723707664884	0.6890597147950089	0.6830436720142603	0.6743538324420677	0.714572192513369	0.677584670231729	0.7271613190730839	0.7193627450980392	0.6635472370766489	0.689505347593583	0.6596479500891266	0.6637700534759359	0.6637700534759359	0.677807486631016	0.7264928698752229	0.6899509803921569	0.7191399286987522	0.7303921568627452	0.7719474153297683	0.7528966131907309	0.7747326203208555	0.7600267379679144	0.7526737967914439	0.8126114081996435	0.7825311942959001	0.8201871657754011	0.8495989304812834	0.8309937611408199	0.7898841354723708	0.8459224598930482	0.8686497326203209
-1010	0.6560828877005347	0.6659982174688057	0.6707887700534758	0.6768048128342246	0.6662210338680927	0.7048796791443851	0.6848262032085561	0.6469474153297683	0.643048128342246	0.642156862745098	0.7007575757575757	0.716131907308378	0.652517825311943	0.6821524064171123	0.7195855614973262	0.6823752228163993	0.6665552584670231	0.7117869875222815	0.7072192513368984	0.7230392156862746	0.6856060606060606	0.6704545454545454	0.7230392156862745	0.677361853832442	0.6920677361853833	0.7076648841354725	0.677584670231729	0.704434046345811	0.6187611408199644	0.5992647058823529	0.6470588235294117	0.7228163992869876	0.7154634581105169	0.7264928698752229	0.6327985739750446	0.7306149732620322	0.7565730837789661	0.7269385026737968	0.7345142602495545	0.7267156862745099	0.7715017825311944	0.7632575757575758	0.8087121212121211	0.8009135472370766	0.8346702317290553	0.8424688057040999	0.8195187165775402	0.8238636363636364	0.8608511586452763
-1000	0.7137923351158646	0.6143048128342246	0.659536541889483	0.6260026737967914	0.643048128342246	0.6793672014260248	0.6681149732620322	0.6095142602495544	0.7254901960784313	0.6685606060606062	0.6860516934046346	0.6903966131907309	0.6906194295900179	0.6977495543672014	0.6856060606060606	0.7037655971479501	0.6739081996434937	0.6814839572192513	0.67825311942959	0.7072192513368983	0.7072192513368983	0.7122326203208557	0.6589795008912656	0.6851604278074866	0.651403743315508	0.6927361853832441	0.6592023172905526	0.7186942959001783	0.6438279857397504	0.6405971479500892	0.6548573975044564	0.651403743315508	0.7299465240641712	0.677807486631016	0.6929590017825311	0.6886140819964349	0.6890597147950088	0.7076648841354725	0.730169340463458	0.7262700534759359	0.7855392156862745	0.8357843137254901	0.7901069518716578	0.8162878787878787	0.8128342245989304	0.7717245989304813	0.8270944741532976	0.8459224598930482	0.8234180035650625
-990	0.6039438502673796	0.6104055258467023	0.7280525846702317	0.6448306595365418	0.731729055258467	0.6391488413547237	0.705770944741533	0.732174688057041	0.6942959001782532	0.6906194295900179	0.6901737967914439	0.7012032085561497	0.741644385026738	0.6825980392156863	0.6555258467023173	0.6453877005347594	0.6479500891265597	0.7124554367201426	0.6700089126559714	0.731283422459893	0.6810383244206775	0.6743538324420677	0.6141934046345812	0.6401515151515151	0.7000891265597149	0.6334670231729056	0.6934046345811051	0.6633244206773619	0.652072192513369	0.6821524064171123	0.6399286987522281	0.6670008912655971	0.6927361853832441	0.7228163992869876	0.7111185383244206	0.703542780748663	0.7411987522281641	0.6996434937611409	0.7258244206773619	0.7450980392156863	0.741421568627451	0.7556818181818183	0.7909982174688057	0.7563502673796793	0.8277629233511585	0.804367201426025	0.8128342245989304	0.8459224598930482	0.8158422459893049
-980	0.6374777183600714	0.6491755793226381	0.6563057040998217	0.6620989304812834	0.6545231729055259	0.7282754010695187	0.6906194295900179	0.6871657754010696	0.678921568627451	0.705548128342246	0.6901737967914439	0.6146390374331551	0.716354723707665	0.6557486631016043	0.6966354723707664	0.6747994652406417	0.7120098039215685	0.6817067736185383	0.6743538324420678	0.6706773618538324	0.6968582887700534	0.7193627450980391	0.609180035650624	0.6100713012477719	0.6631016042780749	0.6739081996434937	0.6596479500891266	0.7234848484848484	0.6397058823529411	0.6626559714795008	0.7003119429590017	0.6479500891265597	0.6208778966131907	0.7262700534759359	0.6399286987522281	0.650958110516934	0.6968582887700534	0.6732397504456328	0.741867201426025	0.7483288770053477	0.7790775401069518	0.756573083778966	0.7793003565062389	0.7825311942959001	0.7708333333333334	0.8048128342245989	0.8013591800356505	0.7859848484848484	0.830770944741533
-970	0.634024064171123	0.6294563279857397	0.6136363636363635	0.6612076648841354	0.633578431372549	0.6586452762923352	0.6309046345811051	0.6724598930481284	0.6880570409982174	0.7051024955436721	0.6531862745098039	0.6931818181818181	0.6603163992869875	0.6892825311942958	0.7039884135472372	0.6830436720142603	0.6849376114081995	0.7007575757575757	0.6970811051693404	0.6442736185383244	0.6700089126559714	0.6897281639928698	0.6817067736185383	0.651180926916221	0.6745766488413547	0.6585338680926915	0.688391265597148	0.6617647058823529	0.6619875222816399	0.6661096256684491	0.6892825311942958	0.7035427807486632	0.6215463458110517	0.6704545454545454	0.6890597147950089	0.6548573975044563	0.6966354723707665	0.6704545454545454	0.7457664884135472	0.7189171122994653	0.6922905525846702	0.7645944741532976	0.7862076648841355	0.8018048128342246	0.7862076648841354	0.7898841354723707	0.741198752228164	0.7637032085561497	0.7859848484848486
-960	0.6485071301247771	0.643939393939394	0.6283422459893049	0.5938057040998217	0.6510695187165776	0.6540775401069518	0.7066622103386808	0.6735739750445633	0.731951871657754	0.7062165775401069	0.7287210338680927	0.73150623885918	0.6867201426024956	0.7090017825311943	0.6883912655971479	0.7076648841354723	0.6676693404634582	0.6702317290552584	0.6444964349376114	0.6405971479500892	0.6795900178253119	0.6849376114081996	0.7085561497326204	0.7000891265597147	0.6137477718360071	0.6665552584670231	0.6743538324420677	0.6213235294117647	0.651180926916221	0.6399286987522281	0.6323529411764706	0.6860516934046347	0.6628787878787878	0.7559046345811052	0.6892825311942959	0.7303921568627452	0.6704545454545454	0.67825311942959	0.7152406417112299	0.677807486631016	0.7366310160427807	0.752896613190731	0.7524509803921567	0.7481060606060607	0.768270944741533	0.7901069518716578	0.7864304812834224	0.8204099821746881	0.7489973262032086
-950	0.6299019607843137	0.5650623885918004	0.6365864527629232	0.7254901960784315	0.6517379679144384	0.7206996434937611	0.6880570409982174	0.7395276292335116	0.642602495543672	0.7241532976827094	0.7386363636363636	0.6706773618538324	0.6858288770053476	0.6302361853832442	0.7117869875222816	0.6934046345811051	0.7264928698752229	0.6890597147950088	0.6769162210338681	0.6814839572192513	0.6931818181818181	0.6672237076648841	0.6810383244206772	0.6734625668449197	0.6697860962566844	0.7035427807486632	0.6840463458110517	0.5804367201426025	0.6663324420677361	0.598373440285205	0.6670008912655971	0.6814839572192513	0.6280080213903743	0.6622103386809269	0.704434046345811	0.714795008912656	0.7189171122994653	0.6927361853832441	0.7039884135472371	0.6587566844919786	0.7264928698752227	0.7606951871657754	0.7561274509803922	0.7457664884135472	0.7152406417112299	0.7411987522281641	0.7901069518716577	0.7862076648841354	0.7524509803921569
-940	0.5795454545454546	0.5003342245989305	0.6296791443850267	0.6359180035650625	0.6912878787878788	0.7083333333333333	0.6659982174688057	0.7293894830659536	0.6908422459893049	0.678475935828877	0.6977495543672014	0.6968582887700534	0.6934046345811051	0.6973039215686275	0.6743538324420677	0.6927361853832442	0.6922905525846702	0.6336898395721925	0.6704545454545454	0.6440508021390374	0.6631016042780749	0.6548573975044563	0.6957442067736186	0.6752450980392157	0.6780303030303031	0.6475044563279857	0.625	0.6628787878787878	0.6741310160427807	0.6436051693404634	0.651403743315508	0.6141934046345812	0.6589795008912656	0.6890597147950088	0.7042112299465241	0.6366978609625669	0.6808155080213903	0.6810383244206772	0.6922905525846703	0.7117869875222816	0.6741310160427808	0.6922905525846703	0.7334001782531194	0.730169340463458	0.6892825311942958	0.7009803921568627	0.7411987522281641	0.7113413547237077	0.7788547237076651
-930	0.597927807486631	0.6264483065953654	0.6482843137254901	0.6380347593582888	0.6115196078431373	0.6242201426024955	0.6510695187165775	0.6609848484848485	0.6897281639928698	0.6642156862745099	0.6947415329768272	0.6819295900178253	0.6977495543672014	0.67825311942959	0.6488413547237077	0.678030303030303	0.6141934046345812	0.6886140819964348	0.6895053475935828	0.6938502673796793	0.625445632798574	0.6453877005347595	0.6658868092691622	0.6892825311942959	0.7044340463458111	0.6286764705882353	0.6670008912655971	0.6862745098039216	0.6020499108734403	0.6146390374331551	0.6711229946524064	0.6213235294117647	0.6316844919786097	0.6355837789661319	0.6475044563279857	0.7078877005347594	0.6739081996434937	0.6700089126559715	0.7563502673796793	0.7457664884135472	0.7228163992869876	0.6553030303030303	0.6892825311942958	0.7154634581105169	0.7301693404634582	0.7156862745098039	0.7715017825311943	0.7494429590017826	0.7455436720142602
-920	0.6478386809269161	0.634469696969697	0.6007130124777185	0.6471702317290552	0.6317959001782532	0.6432709447415329	0.7098930481283422	0.6945187165775402	0.669674688057041	0.6984180035650625	0.652072192513369	0.6862745098039216	0.65274064171123	0.7009803921568627	0.7278297682709447	0.7228163992869875	0.7152406417112299	0.6555258467023173	0.652295008912656	0.7186942959001783	0.6743538324420677	0.6964126559714794	0.6408199643493762	0.6849376114081996	0.6436051693404634	0.6814839572192513	0.6176470588235294	0.7005347593582888	0.6397058823529412	0.6589795008912656	0.6633244206773619	0.6436051693404634	0.650958110516934	0.6934046345811051	0.6702317290552584	0.704211229946524	0.678030303030303	0.7117869875222816	0.6670008912655971	0.7072192513368984	0.6589795008912656	0.6596479500891265	0.6736853832442067	0.7606951871657754	0.7273841354723708	0.6927361853832442	0.7453208556149733	0.7606951871657754	0.7297237076648841
-910	0.5572638146167558	0.5922459893048129	0.6138591800356505	0.6418226381461676	0.6203208556149733	0.695855614973262	0.695187165775401	0.6735739750445633	0.6715686274509804	0.6864973262032086	0.7005347593582887	0.652295008912656	0.7090017825311943	0.6979723707664884	0.6892825311942958	0.7124554367201426	0.6814839572192513	0.6922905525846701	0.6814839572192513	0.6364750445632799	0.6853832442067735	0.6741310160427807	0.6888368983957218	0.7124554367201426	0.6702317290552584	0.6665552584670231	0.6321301247771836	0.6405971479500892	0.6319073083778965	0.6592023172905526	0.6286764705882353	0.6486185383244207	0.6819295900178253	0.6258912655971479	0.6479500891265597	0.677807486631016	0.651180926916221	0.6587566844919786	0.6596479500891266	0.6592023172905526	0.7234848484848484	0.7117869875222818	0.6888368983957218	0.7418672014260249	0.7377450980392157	0.7232620320855615	0.7381907308377896	0.7237076648841355	0.7262700534759359
-900	0.5299688057040998	0.6551916221033869	0.6299019607843137	0.7036541889483066	0.6352495543672014	0.679590017825312	0.6919563279857397	0.6726827094474154	0.6864973262032086	0.6488413547237077	0.6527406417112299	0.6869429590017826	0.6975267379679145	0.7046568627450981	0.6979723707664884	0.6332442067736186	0.6745766488413547	0.7126782531194297	0.7005347593582887	0.6702317290552584	0.6479500891265597	0.6888368983957219	0.6670008912655971	0.6619875222816399	0.6410427807486632	0.6973039215686274	0.5949197860962566	0.6706773618538324	0.6440508021390374	0.6408199643493762	0.6663324420677361	0.6327985739750446	0.7014260249554367	0.6587566844919786	0.6895053475935828	0.6856060606060606	0.6405971479500892	0.678030303030303	0.6334670231729055	0.7113413547237075	0.678030303030303	0.7005347593582887	0.6883912655971478	0.7195855614973263	0.7046568627450981	0.7230392156862746	0.6931818181818181	0.7641488413547238	0.7384135472370765
-890	0.5388814616755793	0.6212121212121213	0.6365864527629232	0.6262254901960784	0.6577540106951871	0.6954099821746881	0.6212121212121212	0.6570855614973262	0.6315730837789661	0.70599376114082	0.6761363636363636	0.6389260249554367	0.7083333333333333	0.6975267379679144	0.7193627450980392	0.6825980392156864	0.67825311942959	0.6847147950089126	0.6440508021390374	0.6633244206773619	0.6812611408199644	0.6479500891265597	0.6397058823529411	0.6966354723707664	0.624777183600713	0.7115641711229947	0.6897281639928698	0.6934046345811051	0.6479500891265597	0.6892825311942958	0.6672237076648841	0.6321301247771836	0.6300133689839572	0.6213235294117647	0.625668449197861	0.7009803921568627	0.6061720142602496	0.705325311942959	0.6401515151515151	0.6741310160427807	0.6890597147950088	0.6639928698752229	0.7074420677361853	0.7193627450980393	0.7420900178253119	0.7124554367201428	0.7232620320855615	0.731060606060606	0.7264928698752228
-880	0.5834447415329769	0.6673351158645275	0.6627673796791443	0.6372549019607843	0.6441622103386808	0.7036541889483066	0.669229055258467	0.6906194295900179	0.6309046345811051	0.6356951871657753	0.73150623885918	0.6525178253119429	0.6559714795008912	0.6637700534759359	0.6387032085561497	0.6667780748663101	0.6704545454545454	0.6814839572192513	0.6711229946524064	0.6860516934046346	0.6371434937611409	0.6970811051693404	0.6483957219251337	0.6401515151515151	0.6066176470588236	0.6583110516934046	0.6929590017825311	0.7271613190730838	0.6631016042780749	0.678475935828877	0.6557486631016043	0.6658868092691621	0.6401515151515151	0.6821524064171123	0.6475044563279857	0.6663324420677361	0.5910204991087344	0.651180926916221	0.6628787878787878	0.6890597147950089	0.6633244206773619	0.7386363636363636	0.715017825311943	0.6821524064171123	0.704879679144385	0.7264928698752229	0.6481729055258467	0.7496657754010696	0.7345142602495544
-870	0.5816622103386809	0.5940285204991087	0.5838903743315509	0.6076203208556149	0.6182040998217468	0.6138591800356505	0.6356951871657754	0.6393716577540107	0.6915106951871657	0.6828208556149733	0.6612076648841354	0.6754679144385027	0.7358511586452763	0.6711229946524064	0.6678921568627452	0.6637700534759359	0.6862745098039216	0.6410427807486632	0.6208778966131907	0.6892825311942959	0.652295008912656	0.7111185383244206	0.6139705882352942	0.6966354723707664	0.6440508021390374	0.6371434937611409	0.6488413547237076	0.6293449197860963	0.6505124777183601	0.677584670231729	0.67825311942959	0.6183155080213903	0.6373663101604277	0.7306149732620322	0.6477272727272727	0.6704545454545454	0.6141934046345812	0.6665552584670231	0.7195855614973262	0.7384135472370768	0.6929590017825311	0.6711229946524064	0.7003119429590017	0.6676693404634582	0.6853832442067735	0.6709001782531194	0.6973039215686274	0.7005347593582889	0.7048796791443851
-860	0.6489527629233511	0.633578431372549	0.5899064171122994	0.6299019607843137	0.6554144385026739	0.5840017825311943	0.58099376114082	0.6772504456327986	0.7126782531194296	0.6501782531194296	0.679144385026738	0.643048128342246	0.6642156862745099	0.705102495543672	0.678921568627451	0.6642156862745098	0.6741310160427807	0.6596479500891266	0.651403743315508	0.6403743315508021	0.7014260249554367	0.6369206773618539	0.6061720142602496	0.6373663101604277	0.678475935828877	0.6704545454545454	0.6295677361853833	0.651626559714795	0.6291221033868093	0.6102941176470589	0.6594251336898396	0.6596479500891266	0.6300133689839572	0.6410427807486632	0.6185383244206774	0.7007575757575757	0.6706773618538324	0.6966354723707665	0.7083333333333333	0.6741310160427807	0.67825311942959	0.7046568627450981	0.7301693404634582	0.7120098039215688	0.67825311942959	0.6936274509803921	0.6709001782531194	0.6934046345811051	0.7003119429590017
-850	0.5749777183600713	0.5775401069518715	0.6478386809269163	0.596590909090909	0.6584224598930482	0.6326871657754011	0.6443850267379678	0.6443850267379679	0.6917335115864528	0.6469474153297683	0.6317959001782532	0.6995320855614973	0.7025401069518716	0.6291221033868093	0.6529634581105168	0.6137477718360071	0.6903966131907309	0.6481729055258467	0.6674465240641712	0.6327985739750446	0.6538547237076648	0.677361853832442	0.7003119429590018	0.6405971479500892	0.6486185383244206	0.6700089126559715	0.6215463458110516	0.6295677361853832	0.613970588235294	0.5763146167557932	0.6339126559714796	0.5912433155080214	0.6849376114081995	0.6433823529411764	0.625	0.6553030303030303	0.715686274509804	0.6550802139037433	0.6414884135472372	0.6631016042780749	0.6442736185383244	0.677807486631016	0.6741310160427807	0.7269385026737969	0.7014260249554367	0.716131907308378	0.6745766488413547	0.703988413547237	0.6895053475935828
-840	0.6078431372549019	0.5600490196078431	0.660427807486631	0.5920231729055259	0.6255570409982174	0.6478386809269162	0.6129679144385027	0.6361408199643493	0.6251114081996435	0.643270944741533	0.6802584670231729	0.6387032085561497	0.6910650623885918	0.615530303030303	0.7090017825311943	0.6605392156862745	0.6713458110516934	0.5999331550802139	0.6475044563279857	0.6001559714795008	0.6295677361853833	0.6401515151515151	0.640819964349376	0.6102941176470589	0.6711229946524064	0.6888368983957218	0.6024955436720143	0.6369206773618539	0.6553030303030303	0.599264705882353	0.6293449197860963	0.6068404634581105	0.6709001782531194	0.6706773618538324	0.6559714795008913	0.6098484848484849	0.6114081996434937	0.7005347593582888	0.6587566844919786	0.68972816399287	0.6888368983957218	0.7315062388591801	0.6814839572192513	0.7005347593582887	0.7225935828877005	0.7009803921568627	0.7303921568627451	0.7193627450980392	0.6973039215686274
-830	0.5674019607843137	0.5646167557932263	0.6143048128342246	0.5885695187165775	0.5972593582887701	0.669451871657754	0.6365864527629232	0.5954768270944741	0.643048128342246	0.6536319073083778	0.6309046345811051	0.680035650623886	0.6651069518716577	0.6336898395721925	0.6235516934046346	0.6940730837789661	0.6499554367201426	0.6860516934046346	0.6741310160427807	0.6663324420677361	0.6856060606060606	0.6444964349376114	0.6479500891265597	0.6739081996434937	0.6741310160427808	0.6697860962566845	0.6091800356506238	0.6622103386809268	0.6339126559714796	0.6366978609625669	0.714572192513369	0.6224376114081996	0.6483957219251337	0.6468360071301249	0.6408199643493762	0.6187611408199644	0.6670008912655971	0.6626559714795008	0.6706773618538324	0.6814839572192513	0.6966354723707664	0.6412655971479502	0.6927361853832441	0.67825311942959	0.6639928698752229	0.6931818181818181	0.6451648841354723	0.6925133689839571	0.6810383244206775
-820	0.5393270944741533	0.5686274509803921	0.6000445632798574	0.6303475935828877	0.6138591800356505	0.6400401069518716	0.6356951871657754	0.6852718360071302	0.6173128342245989	0.6311274509803921	0.642825311942959	0.6492869875222816	0.6458333333333335	0.6685606060606061	0.7273841354723707	0.6564171122994652	0.6901737967914439	0.6559714795008913	0.7204768270944741	0.6555258467023173	0.6674465240641712	0.6481729055258467	0.6288992869875223	0.6327985739750446	0.588680926916221	0.6339126559714796	0.5925802139037433	0.6102941176470588	0.6633244206773619	0.651180926916221	0.6481729055258467	0.6442736185383244	0.6176470588235294	0.6817067736185384	0.6739081996434938	0.625222816399287	0.6300133689839571	0.6736853832442069	0.6490641711229945	0.7152406417112299	0.6479500891265597	0.6964126559714794	0.6330213903743316	0.6961898395721925	0.6713458110516934	0.6977495543672014	0.6607620320855616	0.67825311942959	0.6667780748663101
-810	0.5632798573975044	0.5754233511586453	0.6026069518716577	0.5998217468805704	0.5596033868092691	0.6032754010695187	0.6584224598930482	0.658868092691622	0.6134135472370766	0.7137923351158646	0.6084001782531194	0.6834893048128342	0.653186274509804	0.5817736185383244	0.6453877005347594	0.6261140819964349	0.6570855614973262	0.6375891265597149	0.5912433155080214	0.6297905525846702	0.7048796791443851	0.652072192513369	0.5921345811051694	0.6633244206773619	0.6607620320855616	0.5813279857397504	0.6024955436720143	0.6321301247771836	0.6555258467023173	0.6371434937611409	0.67825311942959	0.6481729055258467	0.6486185383244207	0.6295677361853833	0.6628787878787878	0.6681149732620322	0.6332442067736185	0.6594251336898396	0.5802139037433156	0.6180926916221035	0.6449420677361855	0.6635472370766489	0.678698752228164	0.6486185383244207	0.6706773618538324	0.6741310160427807	0.6821524064171123	0.6401515151515151	0.6557486631016043
-800	0.5795454545454546	0.6053921568627452	0.518716577540107	0.5518048128342246	0.5481283422459893	0.6361408199643493	0.6140819964349375	0.6458333333333333	0.6462789661319074	0.6311274509803921	0.668783422459893	0.6997549019607843	0.6122994652406417	0.616198752228164	0.6536319073083778	0.6750222816399287	0.6185383244206774	0.6784759358288771	0.7016488413547237	0.6488413547237076	0.6492869875222816	0.650958110516934	0.6332442067736184	0.6479500891265597	0.6408199643493762	0.6286764705882353	0.6397058823529411	0.6297905525846703	0.6222147950089126	0.6362522281639929	0.6509581105169341	0.6036096256684491	0.651626559714795	0.6297905525846703	0.6631016042780747	0.6332442067736186	0.716131907308378	0.6438279857397504	0.6715686274509804	0.678030303030303	0.6444964349376114	0.6663324420677361	0.6778074866310161	0.6817067736185383	0.6488413547237076	0.7009803921568628	0.6261140819964349	0.7230392156862746	0.6587566844919786
-790	0.6007130124777182	0.5749777183600713	0.6136363636363636	0.6140819964349375	0.5658422459893048	0.5692959001782532	0.6170900178253119	0.6177584670231729	0.5472370766488414	0.6306818181818182	0.6423796791443851	0.6242201426024956	0.616421568627451	0.6633244206773619	0.6936274509803921	0.6497326203208557	0.6651069518716577	0.6192067736185383	0.615084670231729	0.6334670231729056	0.6929590017825311	0.6481729055258467	0.614193404634581	0.5836675579322639	0.6180926916221035	0.6267825311942958	0.678698752228164	0.6438279857397504	0.6481729055258467	0.678030303030303	0.6293449197860963	0.6858288770053476	0.625	0.6040552584670231	0.6174242424242424	0.6066176470588235	0.6022727272727273	0.6631016042780749	0.6817067736185383	0.7117869875222816	0.6410427807486632	0.6899509803921569	0.6626559714795008	0.6658868092691622	0.6706773618538324	0.7005347593582887	0.6293449197860963	0.6589795008912656	0.5806595365418894
-780	0.5848930481283423	0.554812834224599	0.5495766488413547	0.6257798573975044	0.5575980392156863	0.544674688057041	0.6028297682709447	0.6586452762923352	0.6365864527629232	0.643270944741533	0.5902406417112299	0.6140819964349375	0.6609848484848484	0.5850044563279857	0.6648841354723708	0.6715686274509803	0.6111853832442068	0.6931818181818181	0.6862745098039216	0.6663324420677361	0.6414884135472371	0.6678921568627451	0.651626559714795	0.6752450980392157	0.652295008912656	0.5880124777183601	0.6661096256684491	0.6063948306595366	0.6105169340463459	0.6063948306595366	0.6208778966131907	0.5838903743315508	0.6213235294117647	0.6178698752228164	0.6066176470588236	0.6364750445632799	0.7087789661319072	0.6336898395721926	0.6550802139037433	0.6483957219251337	0.651626559714795	0.6107397504456329	0.6059491978609626	0.6626559714795008	0.6444964349376114	0.6700089126559714	0.6444964349376114	0.6475044563279857	0.6732397504456328
-770	0.5242869875222816	0.5623885918003564	0.5281862745098039	0.581216577540107	0.5052361853832442	0.5748663101604279	0.6026069518716577	0.6090686274509804	0.6623217468805704	0.6010472370766489	0.668783422459893	0.6343582887700534	0.6350267379679144	0.5817736185383244	0.627450980392157	0.6447192513368983	0.6265597147950088	0.5962566844919786	0.6481729055258467	0.6330213903743316	0.6447192513368984	0.6226604278074865	0.5579322638146167	0.6291221033868093	0.6479500891265597	0.5769830659536541	0.6408199643493762	0.678030303030303	0.624777183600713	0.6297905525846703	0.6395944741532977	0.6286764705882353	0.6553030303030303	0.625	0.651626559714795	0.6288992869875223	0.5680704099821747	0.652072192513369	0.6319073083778965	0.6596479500891265	0.6403743315508021	0.6633244206773619	0.6747994652406417	0.6183155080213905	0.6631016042780749	0.6819295900178253	0.678030303030303	0.6444964349376114	0.716354723707665
-760	0.5368761140819964	0.5323083778966131	0.6121880570409983	0.581439393939394	0.5695187165775402	0.6198752228163993	0.5279634581105169	0.5865641711229945	0.6134135472370766	0.6203208556149733	0.615530303030303	0.5792112299465241	0.6417112299465241	0.6497326203208557	0.6456105169340465	0.626336898395722	0.6267825311942959	0.6343582887700534	0.6979723707664884	0.6442736185383244	0.6564171122994653	0.6451648841354725	0.625	0.6222147950089126	0.6373663101604278	0.5955882352941176	0.678475935828877	0.6475044563279857	0.635806595365419	0.6217691622103387	0.6856060606060606	0.5951426024955437	0.6226604278074866	0.6711229946524064	0.6706773618538324	0.6444964349376114	0.6263368983957219	0.6856060606060607	0.6598707664884135	0.6561942959001783	0.6330213903743316	0.6066176470588236	0.6031639928698751	0.6589795008912656	0.6438279857397504	0.6442736185383244	0.6176470588235294	0.704211229946524	0.6736853832442068
-750	0.5617201426024956	0.5770944741532977	0.606283422459893	0.5325311942959001	0.5989304812834224	0.5201648841354723	0.6320187165775402	0.5714126559714795	0.6458333333333333	0.6051693404634582	0.6200980392156863	0.6458333333333333	0.6118538324420678	0.5705213903743316	0.6261140819964349	0.5955882352941176	0.6382575757575757	0.6970811051693404	0.6226604278074865	0.65274064171123	0.625222816399287	0.6488413547237077	0.6102941176470589	0.5804367201426025	0.6557486631016043	0.6213235294117647	0.640597147950089	0.6408199643493762	0.6598707664884136	0.535873440285205	0.61575311942959	0.7271613190730838	0.6029411764705881	0.6925133689839571	0.6371434937611409	0.6975267379679144	0.651626559714795	0.6144162210338682	0.6899509803921569	0.624554367201426	0.6853832442067735	0.5652852049910874	0.598596256684492	0.6477272727272727	0.6661096256684491	0.651626559714795	0.6373663101604279	0.6176470588235294	0.6263368983957219
-740	0.5453431372549019	0.5409982174688057	0.5866755793226381	0.5653966131907309	0.5723039215686274	0.6108511586452763	0.632241532976827	0.6248885918003565	0.5831105169340464	0.6062834224598931	0.6281194295900179	0.6049465240641712	0.62722816399287	0.6192067736185383	0.5705213903743316	0.6352495543672014	0.6423796791443851	0.588903743315508	0.6743538324420677	0.6683377896613192	0.6228832442067737	0.6596479500891266	0.6683377896613191	0.6141934046345812	0.6172014260249554	0.6403743315508021	0.6254456327985739	0.6405971479500892	0.6150846702317291	0.6215463458110517	0.651626559714795	0.6752450980392157	0.6362522281639929	0.6405971479500892	0.6520721925133689	0.6561942959001783	0.661764705882353	0.651626559714795	0.6475044563279857	0.6747994652406417	0.6403743315508021	0.6219919786096256	0.6243315508021391	0.6222147950089125	0.651626559714795	0.651403743315508	0.6631016042780749	0.6358065953654188	0.6176470588235294
-730	0.5401069518716577	0.4864081996434937	0.5757575757575757	0.5961452762923352	0.5461229946524064	0.5495766488413547	0.607174688057041	0.5346479500891266	0.6237745098039216	0.5720811051693404	0.6056149732620322	0.6458333333333335	0.6231060606060606	0.641934046345811	0.6713458110516933	0.6122994652406417	0.6304590017825312	0.5399955436720142	0.6486185383244207	0.6116310160427807	0.5847816399286987	0.6557486631016043	0.6219919786096257	0.625445632798574	0.6008244206773619	0.6717914438502675	0.6291221033868092	0.6561942959001782	0.6341354723707666	0.5852272727272727	0.614193404634581	0.6297905525846702	0.7195855614973262	0.651626559714795	0.6639928698752229	0.6895053475935828	0.6481729055258466	0.6339126559714795	0.6288992869875223	0.6596479500891266	0.6293449197860963	0.6408199643493762	0.677807486631016	0.6596479500891266	0.6226604278074865	0.6702317290552584	0.6559714795008912	0.6291221033868093	0.6447192513368984
-720	0.5139260249554367	0.553698752228164	0.6131907308377895	0.5456773618538324	0.5813279857397504	0.5684046345811052	0.6028297682709447	0.5714126559714795	0.6010472370766489	0.589572192513369	0.5945855614973261	0.6095142602495545	0.6118538324420677	0.6056149732620321	0.6086229946524064	0.6081773618538324	0.5967023172905526	0.6219919786096257	0.615530303030303	0.615975935828877	0.6570855614973261	0.6224376114081996	0.6341354723707665	0.651626559714795	0.5999331550802139	0.6639928698752229	0.6031639928698753	0.6061720142602496	0.651849376114082	0.6724598930481284	0.6834893048128343	0.6339126559714796	0.5880124777183602	0.6084001782531194	0.6293449197860963	0.6828208556149733	0.6261140819964349	0.6663324420677361	0.6295677361853833	0.6343582887700534	0.6589795008912656	0.7039884135472371	0.6258912655971479	0.6408199643493762	0.6330213903743316	0.6397058823529411	0.6477272727272727	0.6291221033868093	0.5916889483065955
-710	0.5584893048128343	0.5330882352941176	0.5601604278074865	0.579879679144385	0.5831105169340464	0.5948083778966132	0.5943627450980392	0.5789884135472371	0.5684046345811051	0.5553698752228163	0.5477941176470589	0.6081773618538324	0.6192067736185383	0.5633912655971479	0.6646613190730838	0.6681149732620322	0.6075089126559714	0.5737522281639929	0.6382575757575758	0.6272281639928698	0.6984180035650625	0.6453877005347594	0.5822192513368984	0.5746434937611409	0.5958110516934046	0.6375891265597147	0.6217691622103386	0.6901737967914439	0.6114081996434937	0.6226604278074866	0.6412655971479501	0.589349376114082	0.6631016042780749	0.6405971479500892	0.625445632798574	0.6808155080213902	0.6107397504456328	0.6444964349376114	0.678475935828877	0.6291221033868093	0.6293449197860963	0.6369206773618539	0.6628787878787878	0.6561942959001782	0.6449420677361853	0.6667780748663101	0.6217691622103387	0.7120098039215685	0.6475044563279857
-700	0.5619429590017826	0.5662878787878789	0.5567067736185384	0.5778743315508021	0.49721479500891264	0.5528074866310161	0.5755347593582888	0.6919563279857397	0.6320187165775402	0.5939171122994653	0.5684046345811051	0.6127450980392156	0.6460561497326203	0.6012700534759359	0.6570855614973261	0.5510249554367201	0.6081773618538324	0.6040552584670231	0.5819964349376113	0.5930258467023173	0.6713458110516934	0.6603163992869876	0.562054367201426	0.6371434937611409	0.6339126559714795	0.6743538324420678	0.6449420677361855	0.6410427807486632	0.6828208556149733	0.6267825311942959	0.6745766488413547	0.6403743315508021	0.6639928698752229	0.6265597147950089	0.6304590017825312	0.6421568627450981	0.6890597147950089	0.6592023172905526	0.7014260249554368	0.6084001782531194	0.7120098039215687	0.6029411764705883	0.65274064171123	0.6111853832442068	0.6070632798573976	0.6332442067736186	0.6066176470588236	0.6555258467023173	0.652072192513369
-690	0.5617201426024956	0.5727495543672014	0.5213903743315508	0.5497994652406417	0.5571524064171123	0.5231729055258467	0.6021613190730838	0.5590463458110517	0.5705213903743315	0.5447860962566844	0.6382575757575757	0.5776515151515151	0.642825311942959	0.589795008912656	0.6095142602495544	0.6283422459893049	0.6118538324420677	0.6600935828877006	0.6239973262032086	0.5741978609625669	0.5847816399286987	0.6566399286987523	0.6187611408199643	0.653186274509804	0.6235516934046346	0.6114081996434938	0.6447192513368984	0.6670008912655971	0.6375891265597149	0.6644385026737968	0.6187611408199643	0.5923573975044563	0.6460561497326203	0.6295677361853832	0.6040552584670231	0.6867201426024956	0.6488413547237077	0.7161319073083778	0.6228832442067735	0.6637700534759359	0.6401515151515151	0.6375891265597149	0.6419340463458111	0.6672237076648841	0.6022727272727273	0.625891265597148	0.624777183600713	0.5928030303030303	0.6481729055258467
-680	0.5428921568627451	0.5601604278074865	0.5642825311942958	0.5961452762923352	0.5941399286987521	0.605837789661319	0.5978163992869876	0.5647281639928698	0.6506238859180036	0.5486853832442067	0.6010472370766489	0.6166443850267379	0.5608288770053476	0.5640597147950089	0.616198752228164	0.6534090909090908	0.6309046345811051	0.6837121212121212	0.6008244206773619	0.6084001782531194	0.6536319073083778	0.6600935828877006	0.6265597147950088	0.6382575757575757	0.5822192513368983	0.6237745098039216	0.6412655971479502	0.562277183600713	0.6334670231729055	0.6453877005347594	0.6297905525846702	0.6672237076648841	0.6936274509803921	0.6747994652406417	0.6600935828877006	0.6219919786096257	0.6183155080213903	0.6146390374331551	0.651626559714795	0.5735294117647058	0.5741978609625669	0.6109625668449199	0.5923573975044563	0.6258912655971479	0.6594251336898396	0.6369206773618538	0.6709001782531194	0.6059491978609626	0.6066176470588236
-670	0.5307486631016043	0.606283422459893	0.5441176470588235	0.4967691622103387	0.5445632798573975	0.5846702317290553	0.5753119429590018	0.5787655971479501	0.515597147950089	0.5723039215686274	0.5828877005347595	0.5445632798573975	0.5367647058823529	0.562945632798574	0.6192067736185383	0.5941399286987522	0.6529634581105169	0.5625	0.536541889483066	0.589126559714795	0.6334670231729055	0.5861185383244207	0.6281194295900179	0.5588235294117646	0.6187611408199643	0.6295677361853833	0.6228832442067737	0.6823752228163993	0.6014928698752229	0.6183155080213903	0.5765374331550802	0.6702317290552584	0.6265597147950089	0.679367201426025	0.6001559714795008	0.6047237076648841	0.6564171122994653	0.678475935828877	0.6525178253119429	0.6375891265597147	0.6401515151515151	0.6224376114081996	0.5958110516934045	0.6380347593582888	0.652295008912656	0.6472816399286987	0.588235294117647	0.6111853832442068	0.5687388591800356
-660	0.5720811051693405	0.5872326203208555	0.525735294117647	0.5201648841354725	0.5339795008912656	0.5858957219251337	0.5231729055258467	0.5456773618538324	0.5452317290552584	0.6084001782531194	0.5934714795008913	0.5335338680926915	0.5339795008912656	0.5748663101604279	0.6506238859180036	0.5884581105169341	0.6014928698752229	0.5817736185383244	0.6754679144385027	0.6373663101604278	0.615975935828877	0.5962566844919786	0.6419340463458111	0.614861853832442	0.6081773618538324	0.6603163992869875	0.615084670231729	0.5928030303030303	0.6456105169340463	0.7018716577540107	0.7191399286987523	0.6127450980392157	0.6683377896613192	0.6648841354723708	0.641934046345811	0.6111853832442067	0.6605392156862746	0.6373663101604279	0.59948752228164	0.6369206773618539	0.5916889483065954	0.677807486631016	0.6330213903743316	0.5698529411764706	0.614193404634581	0.6366978609625668	0.5953654188948307	0.6029411764705883	0.6486185383244207
-650	0.5246212121212122	0.5778743315508021	0.4961007130124777	0.5355392156862745	0.5748663101604279	0.5872326203208555	0.5718582887700535	0.5638368983957218	0.615975935828877	0.526849376114082	0.5964795008912656	0.6047237076648841	0.5973707664884136	0.6460561497326203	0.5549242424242424	0.5854500891265597	0.6077317290552584	0.5967023172905526	0.5778743315508021	0.5787655971479502	0.626114081996435	0.600378787878788	0.588903743315508	0.5516934046345812	0.6231060606060606	0.6387032085561497	0.615975935828877	0.6715686274509804	0.6111853832442068	0.6075089126559714	0.6444964349376114	0.5709670231729055	0.6302361853832442	0.5958110516934045	0.6458333333333334	0.6189839572192513	0.6022727272727273	0.6408199643493762	0.6075089126559714	0.678698752228164	0.625891265597148	0.6821524064171123	0.6414884135472371	0.6449420677361853	0.5696301247771837	0.6676693404634582	0.6867201426024956	0.6477272727272727	0.6559714795008913
-640	0.5355392156862745	0.589349376114082	0.579879679144385	0.6242201426024955	0.579211229946524	0.5411096256684491	0.5482397504456329	0.5746434937611408	0.5599376114081998	0.5640597147950088	0.6006016042780749	0.6272281639928698	0.6224376114081996	0.6120766488413547	0.5744206773618539	0.6129679144385027	0.6084001782531194	0.5521390374331551	0.6006016042780749	0.6648841354723707	0.6343582887700535	0.6568627450980392	0.5967023172905526	0.5962566844919786	0.6864973262032086	0.6573083778966133	0.5737522281639929	0.6345811051693405	0.5748663101604278	0.6752450980392157	0.6267825311942958	0.6263368983957219	0.6334670231729056	0.5928030303030303	0.6187611408199644	0.6263368983957219	0.626559714795009	0.6270053475935828	0.6120766488413547	0.6077317290552584	0.6075089126559714	0.6348039215686274	0.6378119429590018	0.6858288770053476	0.6531862745098039	0.6490641711229945	0.5802139037433155	0.6408199643493762	0.652072192513369
-630	0.49153297682709446	0.5445632798573974	0.498885918003565	0.5936942959001783	0.5723039215686274	0.552807486631016	0.5750891265597148	0.6120766488413547	0.5748663101604279	0.5597147950089127	0.6122994652406417	0.5227272727272727	0.6237745098039216	0.6012700534759359	0.6244429590017826	0.6380347593582888	0.6506238859180036	0.6134135472370766	0.6648841354723708	0.6274509803921569	0.6012700534759359	0.6189839572192513	0.6467245989304813	0.5702985739750446	0.6389260249554367	0.5750891265597147	0.6042780748663101	0.61575311942959	0.5677361853832442	0.6339126559714794	0.6146390374331551	0.6497326203208555	0.6079545454545454	0.6412655971479502	0.6559714795008913	0.6343582887700534	0.5404411764705882	0.6120766488413547	0.6752450980392157	0.6488413547237076	0.6371434937611408	0.651849376114082	0.5724153297682709	0.6226604278074868	0.6678921568627452	0.6077317290552584	0.5930258467023173	0.5845588235294118	0.5434491978609626
-620	0.6010472370766489	0.5969251336898396	0.5480169340463459	0.5415552584670231	0.5342023172905526	0.6198752228163993	0.6198752228163993	0.6506238859180036	0.5038992869875223	0.6081773618538324	0.5930258467023173	0.604946524064171	0.6010472370766489	0.589349376114082	0.5939171122994652	0.5571524064171123	0.5852272727272727	0.5484625668449199	0.5945855614973261	0.6040552584670231	0.5865641711229946	0.642379679144385	0.6823752228163993	0.6006016042780749	0.5967023172905526	0.6185383244206775	0.6045008912655971	0.6187611408199643	0.6504010695187166	0.6536319073083778	0.5785427807486632	0.6339126559714794	0.5999331550802138	0.5657308377896613	0.6042780748663101	0.6341354723707664	0.6006016042780749	0.6536319073083778	0.6107397504456328	0.5560383244206774	0.5955882352941176	0.5914661319073083	0.6901737967914439	0.6189839572192513	0.588458110516934	0.6293449197860963	0.6224376114081996	0.6408199643493762	0.6027183600713013
-610	0.5811051693404634	0.5636140819964348	0.5385472370766489	0.6021613190730839	0.59024064171123	0.6239973262032086	0.5971479500891266	0.5746434937611409	0.5404411764705883	0.6122994652406417	0.5819964349376114	0.6079545454545454	0.6270053475935828	0.6339126559714796	0.6272281639928698	0.5381016042780749	0.6194295900178253	0.6051693404634582	0.6194295900178253	0.5975935828877005	0.6380347593582887	0.5780971479500892	0.6545231729055259	0.6040552584670232	0.6235516934046346	0.5489081996434937	0.6343582887700535	0.6079545454545454	0.590017825311943	0.6233288770053476	0.6345811051693405	0.6564171122994653	0.6224376114081995	0.5854500891265597	0.6079545454545454	0.6382575757575758	0.6150846702317291	0.6566399286987522	0.6348039215686274	0.6107397504456328	0.5990418894830659	0.5769830659536541	0.6135249554367201	0.5739750445632799	0.5663992869875223	0.6224376114081998	0.6451648841354723	0.6033868092691621	0.625
-600	0.5951426024955436	0.5709670231729055	0.5967023172905526	0.6029411764705883	0.6129679144385026	0.6189839572192514	0.5934714795008913	0.6670008912655971	0.6233288770053476	0.6010472370766489	0.5707442067736186	0.6343582887700534	0.5819964349376114	0.6453877005347595	0.6908422459893049	0.6270053475935828	0.615975935828877	0.6114081996434937	0.6118538324420678	0.6717914438502675	0.6573083778966131	0.6099598930481285	0.5941399286987522	0.5672905525846702	0.6529634581105169	0.6313502673796791	0.6756907308377896	0.5852272727272727	0.6417112299465242	0.5958110516934046	0.6272281639928698	0.6410427807486632	0.616198752228164	0.6456105169340464	0.6116310160427808	0.6045008912655971	0.615084670231729	0.6194295900178253	0.6118538324420677	0.6295677361853833	0.6488413547237076	0.6747994652406417	0.6375891265597149	0.6297905525846703	0.625891265597148	0.5875668449197861	0.5997103386809269	0.6486185383244207	0.6603163992869875
-590	0.5300802139037433	0.616198752228164	0.6045008912655971	0.6120766488413547	0.5930258467023173	0.5822192513368984	0.5815508021390374	0.5925802139037433	0.6763591800356505	0.5936942959001783	0.5516934046345812	0.562945632798574	0.5856729055258467	0.589349376114082	0.5826648841354725	0.6047237076648841	0.6047237076648841	0.5822192513368984	0.6261140819964349	0.6008244206773619	0.6685606060606061	0.6568627450980393	0.6830436720142603	0.5858957219251337	0.652963458110517	0.5932486631016043	0.6070632798573975	0.5980392156862746	0.6375891265597148	0.5852272727272727	0.6309046345811051	0.6408199643493762	0.6453877005347594	0.6341354723707664	0.6010472370766489	0.6228832442067737	0.6564171122994653	0.6375891265597147	0.5958110516934046	0.6561942959001783	0.6745766488413547	0.6180926916221035	0.6371434937611407	0.5880124777183601	0.578097147950089	0.6066176470588235	0.625668449197861	0.6270053475935828	0.6486185383244207
-580	0.5975935828877005	0.5871212121212122	0.588458110516934	0.5577094474153298	0.589349376114082	0.6527406417112299	0.5999331550802139	0.589349376114082	0.6042780748663101	0.5850044563279857	0.6646613190730839	0.6265597147950089	0.589126559714795	0.6726827094474154	0.616198752228164	0.6278966131907309	0.6311274509803921	0.5964795008912656	0.6387032085561497	0.5930258467023173	0.6488413547237077	0.589126559714795	0.6348039215686274	0.6196524064171123	0.6086229946524064	0.625891265597148	0.6391488413547237	0.5686274509803922	0.6345811051693405	0.6559714795008913	0.678921568627451	0.6114081996434937	0.5588235294117647	0.6458333333333334	0.6339126559714795	0.5733065953654188	0.6222147950089127	0.5971479500891266	0.5838903743315508	0.6079545454545454	0.6412655971479502	0.5856729055258467	0.5808823529411765	0.5928030303030303	0.6403743315508021	0.5962566844919786	0.6144162210338682	0.5949197860962567	0.6442736185383244
-570	0.5793226381461676	0.5783199643493762	0.5894607843137255	0.5997103386809269	0.6105169340463458	0.5923573975044563	0.615530303030303	0.6345811051693405	0.6678921568627452	0.6350267379679144	0.6302361853832442	0.6008244206773619	0.6341354723707666	0.5663992869875223	0.6345811051693404	0.6336898395721926	0.6970811051693404	0.5633912655971479	0.6661096256684491	0.6497326203208555	0.679144385026738	0.6412655971479501	0.6492869875222816	0.6573083778966132	0.6302361853832441	0.5964795008912656	0.6908422459893048	0.6304590017825312	0.6350267379679144	0.6536319073083778	0.614861853832442	0.6036096256684492	0.6010472370766489	0.6045008912655971	0.6033868092691622	0.6084001782531194	0.6036096256684491	0.615530303030303	0.5787655971479502	0.535873440285205	0.6033868092691622	0.5928030303030303	0.589126559714795	0.6345811051693404	0.6447192513368984	0.6633244206773619	0.6488413547237077	0.6297905525846702	0.5544786096256684
-560	0.67825311942959	0.6959670231729056	0.625222816399287	0.5765374331550802	0.6295677361853833	0.5941399286987523	0.6233288770053476	0.6724598930481284	0.5411096256684491	0.6460561497326203	0.6570855614973263	0.6274509803921569	0.6490641711229946	0.65274064171123	0.5863413547237076	0.6906194295900179	0.6265597147950088	0.7349598930481284	0.6003787878787878	0.6382575757575757	0.6194295900178254	0.6187611408199644	0.6903966131907309	0.652517825311943	0.6072860962566844	0.6228832442067735	0.6607620320855615	0.6049465240641712	0.5822192513368984	0.6072860962566844	0.6038324420677361	0.6265597147950088	0.5594919786096257	0.589349376114082	0.6447192513368983	0.6072860962566845	0.6014928698752228	0.6120766488413547	0.6001559714795008	0.5819964349376114	0.6711229946524064	0.5882352941176471	0.651849376114082	0.6364750445632799	0.6217691622103387	0.6297905525846703	0.6192067736185383	0.6189839572192513	0.614861853832442
-550	0.6431595365418895	0.6468360071301249	0.6105169340463459	0.65274064171123	0.6185383244206774	0.6384803921568629	0.5804367201426025	0.6226604278074866	0.5997103386809268	0.6267825311942958	0.7018716577540107	0.6226604278074865	0.6352495543672014	0.6343582887700536	0.6047237076648841	0.6828208556149733	0.6293449197860963	0.6116310160427807	0.6291221033868093	0.6486185383244207	0.678698752228164	0.6244429590017825	0.6330213903743315	0.6637700534759359	0.6122994652406417	0.65274064171123	0.6717914438502673	0.6490641711229947	0.6189839572192513	0.6122994652406417	0.6564171122994652	0.6075089126559715	0.5774286987522281	0.6265597147950088	0.6412655971479501	0.627005347593583	0.6235516934046346	0.6300133689839571	0.6118538324420677	0.6118538324420677	0.5404411764705882	0.6453877005347592	0.6040552584670231	0.6378119429590018	0.6224376114081998	0.6444964349376112	0.6024955436720143	0.5464572192513368	0.6022727272727273
-540	0.6057263814616756	0.5657308377896614	0.5735294117647058	0.6273395721925135	0.6111853832442067	0.5925802139037433	0.6302361853832442	0.6495098039215687	0.625222816399287	0.6020499108734403	0.6492869875222816	0.6483957219251337	0.679367201426025	0.6256684491978609	0.679144385026738	0.6573083778966132	0.7087789661319073	0.6648841354723708	0.6233288770053477	0.6789215686274511	0.6488413547237076	0.5625	0.6339126559714796	0.6570855614973262	0.6373663101604279	0.6405971479500892	0.6607620320855616	0.6116310160427807	0.6270053475935828	0.651180926916221	0.6231060606060606	0.6375891265597148	0.6267825311942959	0.5811051693404634	0.6038324420677361	0.6442736185383244	0.6348039215686274	0.6079545454545454	0.6300133689839572	0.6720142602495544	0.6075089126559715	0.6146390374331551	0.6483957219251337	0.5997103386809268	0.5659536541889483	0.6081773618538324	0.6373663101604278	0.6185383244206774	0.6189839572192513
-530	0.6206550802139037	0.6676693404634582	0.6219919786096257	0.5795454545454546	0.651180926916221	0.6187611408199643	0.6483957219251337	0.6408199643493762	0.5696301247771837	0.6453877005347595	0.6084001782531194	0.5558155080213903	0.6129679144385027	0.6752450980392156	0.5934714795008913	0.6345811051693405	0.6559714795008912	0.7195855614973263	0.6155303030303031	0.6825980392156863	0.61575311942959	0.6343582887700535	0.6380347593582888	0.5705213903743316	0.6116310160427807	0.6555258467023173	0.6084001782531194	0.6233288770053476	0.6345811051693404	0.652517825311943	0.6237745098039216	0.6267825311942958	0.6486185383244206	0.615530303030303	0.6114081996434939	0.6747994652406417	0.5475713012477719	0.6222147950089127	0.6038324420677361	0.6371434937611409	0.6637700534759359	0.6102941176470588	0.6070632798573975	0.6364750445632799	0.6006016042780749	0.6192067736185383	0.5804367201426024	0.6040552584670231	0.6477272727272727
-520	0.5806595365418895	0.625891265597148	0.5817736185383244	0.6412655971479501	0.5735294117647058	0.6072860962566845	0.6414884135472371	0.6373663101604278	0.6084001782531194	0.6185383244206774	0.7239304812834225	0.5826648841354725	0.6449420677361855	0.652072192513369	0.6722370766488415	0.6575311942959001	0.6345811051693404	0.6488413547237076	0.6715686274509804	0.6228832442067735	0.6642156862745099	0.6453877005347594	0.6607620320855616	0.6862745098039216	0.6077317290552584	0.6637700534759359	0.6155303030303031	0.6637700534759359	0.5858957219251336	0.5597147950089125	0.588680926916221	0.6637700534759359	0.5997103386809269	0.6598707664884136	0.5817736185383244	0.6075089126559715	0.6603163992869876	0.6072860962566844	0.5960338680926917	0.6375891265597148	0.6720142602495542	0.6408199643493762	0.6747994652406417	0.6380347593582887	0.5967023172905526	0.6417112299465242	0.5999331550802138	0.5434491978609626	0.6224376114081998
-510	0.5999331550802139	0.598373440285205	0.6242201426024956	0.6276737967914439	0.6488413547237076	0.652963458110517	0.6111853832442067	0.626114081996435	0.6456105169340463	0.6605392156862746	0.61575311942959	0.7096702317290553	0.669451871657754	0.6676693404634582	0.6276737967914439	0.590017825311943	0.6936274509803921	0.6068404634581105	0.6449420677361855	0.6192067736185383	0.6596479500891266	0.6858288770053476	0.6566399286987523	0.6185383244206774	0.5324197860962566	0.6453877005347595	0.6070632798573975	0.5774286987522281	0.6642156862745099	0.6600935828877006	0.6261140819964349	0.6187611408199643	0.6375891265597148	0.5973707664884136	0.6075089126559714	0.5705213903743316	0.6339126559714796	0.6148618538324421	0.6490641711229946	0.65274064171123	0.5932486631016043	0.5997103386809269	0.6040552584670231	0.6231060606060606	0.679144385026738	0.6185383244206775	0.6222147950089126	0.652517825311943	0.6036096256684493
-500	0.588903743315508	0.5868983957219251	0.5767602495543672	0.6509581105169341	0.6717914438502675	0.6267825311942959	0.6180926916221035	0.6451648841354723	0.6339126559714795	0.6729055258467023	0.6908422459893048	0.6830436720142603	0.6637700534759359	0.6421568627450981	0.6339126559714795	0.6596479500891266	0.6795900178253119	0.6603163992869875	0.6984180035650625	0.7120098039215688	0.679144385026738	0.6745766488413547	0.6637700534759359	0.5675133689839573	0.641042780748663	0.6077317290552584	0.6436051693404635	0.6192067736185383	0.6709001782531194	0.6713458110516934	0.6040552584670231	0.6348039215686275	0.6483957219251337	0.6559714795008913	0.6081773618538324	0.651849376114082	0.6077317290552585	0.6339126559714796	0.5934714795008913	0.6185383244206774	0.6644385026737969	0.642156862745098	0.6596479500891266	0.6148618538324421	0.6637700534759359	0.6412655971479501	0.6141934046345812	0.652295008912656	0.6375891265597149
-490	0.5799910873440285	0.6284536541889483	0.6295677361853833	0.6469474153297683	0.6458333333333334	0.615530303030303	0.678030303030303	0.6759135472370766	0.7007575757575758	0.6497326203208557	0.6832664884135473	0.6832664884135472	0.6639928698752229	0.6750222816399287	0.616644385026738	0.6380347593582887	0.6938502673796791	0.6573083778966131	0.6233288770053476	0.6931818181818181	0.6862745098039216	0.6867201426024956	0.652963458110517	0.6743538324420677	0.6605392156862745	0.6235516934046346	0.5932486631016042	0.5964795008912656	0.6412655971479502	0.6222147950089126	0.678475935828877	0.7129010695187166	0.6010472370766489	0.6559714795008913	0.6481729055258467	0.6224376114081998	0.6001559714795008	0.6185383244206772	0.5858957219251337	0.6001559714795008	0.5964795008912656	0.6226604278074866	0.6867201426024956	0.6380347593582888	0.5774286987522281	0.6444964349376114	0.614861853832442	0.6704545454545454	0.6444964349376113
-480	0.6215463458110517	0.5802139037433156	0.6222147950089127	0.6442736185383244	0.5858957219251337	0.6217691622103387	0.6183155080213903	0.6856060606060606	0.6153074866310161	0.6871657754010696	0.5659536541889483	0.6603163992869876	0.6414884135472371	0.6444964349376114	0.6449420677361853	0.6302361853832441	0.6825980392156863	0.6040552584670231	0.6676693404634582	0.6419340463458111	0.6492869875222816	0.6745766488413547	0.6373663101604278	0.6752450980392157	0.6598707664884136	0.6304590017825311	0.6222147950089126	0.5999331550802138	0.6631016042780749	0.5967023172905526	0.6265597147950088	0.615975935828877	0.6973039215686274	0.6120766488413547	0.6600935828877006	0.615530303030303	0.6187611408199644	0.679367201426025	0.6116310160427807	0.6270053475935828	0.6187611408199645	0.6378119429590019	0.6456105169340465	0.6451648841354725	0.6293449197860963	0.6224376114081996	0.6116310160427808	0.6676693404634582	0.6598707664884136
-470	0.6169786096256684	0.5559269162210339	0.6371434937611409	0.6085115864527628	0.5646167557932265	0.6219919786096256	0.5833333333333334	0.6568627450980391	0.6609848484848485	0.6417112299465241	0.7020944741532977	0.6830436720142603	0.6479500891265597	0.6196524064171123	0.6715686274509804	0.6853832442067735	0.7092245989304813	0.6045008912655971	0.6942959001782532	0.652963458110517	0.6981951871657754	0.6598707664884136	0.6192067736185383	0.6678921568627452	0.6981951871657754	0.6752450980392157	0.6864973262032087	0.6345811051693404	0.6670008912655971	0.6720142602495545	0.6605392156862745	0.6942959001782532	0.5923573975044563	0.6382575757575758	0.6639928698752229	0.6414884135472372	0.652517825311943	0.6334670231729056	0.6038324420677361	0.641711229946524	0.5808823529411764	0.5822192513368984	0.5179367201426024	0.6192067736185384	0.6187611408199644	0.6483957219251337	0.589795008912656	0.5668449197860962	0.679144385026738
-460	0.5856729055258467	0.5882352941176471	0.599264705882353	0.6267825311942958	0.5815508021390374	0.6222147950089126	0.6828208556149733	0.6380347593582887	0.6072860962566845	0.5975935828877005	0.6380347593582887	0.6534090909090908	0.6637700534759359	0.6706773618538324	0.6306818181818181	0.6635472370766489	0.6856060606060606	0.6224376114081995	0.6899509803921569	0.65274064171123	0.6224376114081995	0.7464349376114081	0.6540775401069518	0.6975267379679145	0.7016488413547237	0.6674465240641712	0.6495098039215685	0.6817067736185383	0.7280525846702317	0.6676693404634582	0.6375891265597149	0.6185383244206772	0.6460561497326204	0.6529634581105169	0.6300133689839571	0.6300133689839572	0.5967023172905526	0.6045008912655971	0.6531862745098039	0.5843360071301247	0.6456105169340464	0.589349376114082	0.6183155080213903	0.652963458110517	0.6639928698752229	0.6717914438502673	0.5577094474153298	0.5813279857397504	0.6639928698752229
-450	0.6687834224598931	0.6408199643493762	0.605837789661319	0.589572192513369	0.5930258467023173	0.6486185383244207	0.6559714795008912	0.6408199643493762	0.6414884135472371	0.6672237076648841	0.6713458110516934	0.6219919786096257	0.6486185383244207	0.6486185383244206	0.6490641711229947	0.6499554367201426	0.6752450980392157	0.6825980392156863	0.6860516934046346	0.7200311942959002	0.6895053475935828	0.6709001782531194	0.651849376114082	0.6637700534759359	0.6828208556149733	0.6745766488413547	0.6300133689839571	0.6674465240641713	0.5971479500891266	0.6375891265597148	0.6267825311942958	0.6672237076648841	0.6609848484848485	0.6375891265597149	0.6109625668449198	0.6072860962566846	0.6373663101604278	0.6334670231729055	0.6194295900178253	0.641488413547237	0.6008244206773619	0.6934046345811051	0.6538547237076648	0.6453877005347595	0.6196524064171123	0.6148618538324421	0.705548128342246	0.6564171122994653	0.652517825311943
-440	0.563391265597148	0.6626559714795008	0.6392602495543671	0.6362522281639929	0.6077317290552585	0.5875668449197862	0.642379679144385	0.6033868092691622	0.6412655971479502	0.6490641711229946	0.6453877005347594	0.6828208556149733	0.6598707664884136	0.6559714795008913	0.6717914438502675	0.6750222816399287	0.6341354723707664	0.5813279857397504	0.6709001782531194	0.6864973262032086	0.7198083778966132	0.6756907308377897	0.6644385026737969	0.6747994652406417	0.6488413547237077	0.6371434937611409	0.6263368983957219	0.6759135472370768	0.6754679144385027	0.678030303030303	0.6603163992869875	0.6187611408199643	0.6146390374331551	0.6122994652406417	0.6639928698752229	0.652517825311943	0.6343582887700534	0.6122994652406417	0.5999331550802138	0.5705213903743315	0.6559714795008913	0.5367647058823528	0.6339126559714795	0.6486185383244207	0.6378119429590018	0.6079545454545454	0.5928030303030303	0.705102495543672	0.6111853832442067
-430	0.6336898395721925	0.6405971479500892	0.615975935828877	0.6077317290552584	0.6045008912655971	0.6628787878787878	0.651849376114082	0.6378119429590019	0.6665552584670231	0.6979723707664884	0.6405971479500892	0.7237076648841354	0.6224376114081996	0.6456105169340463	0.7012032085561497	0.6499554367201426	0.6079545454545454	0.6869429590017826	0.67825311942959	0.6860516934046346	0.6670008912655971	0.6325757575757576	0.6564171122994653	0.6334670231729055	0.7124554367201426	0.6561942959001783	0.6672237076648841	0.6750222816399287	0.6676693404634582	0.6555258467023173	0.6302361853832441	0.6003787878787878	0.6122994652406417	0.6077317290552585	0.6105169340463459	0.6564171122994653	0.5962566844919786	0.6295677361853832	0.6116310160427807	0.6408199643493762	0.6341354723707665	0.5923573975044563	0.6304590017825312	0.52551247771836	0.6417112299465241	0.6222147950089126	0.6639928698752229	0.6222147950089127	0.6183155080213903
-420	0.572415329768271	0.6126336898395721	0.5905748663101604	0.5774286987522281	0.6219919786096257	0.6681149732620322	0.6224376114081996	0.6442736185383244	0.6364750445632799	0.578097147950089	0.6187611408199644	0.6483957219251337	0.616198752228164	0.6479500891265597	0.6486185383244206	0.6745766488413547	0.6479500891265597	0.6265597147950088	0.6864973262032086	0.6231060606060606	0.652295008912656	0.6447192513368984	0.6486185383244207	0.6819295900178253	0.679144385026738	0.6456105169340465	0.5923573975044563	0.6410427807486629	0.6858288770053476	0.6414884135472371	0.6823752228163993	0.6272281639928698	0.641042780748663	0.5586007130124777	0.6231060606060607	0.6830436720142603	0.6270053475935828	0.6228832442067735	0.6451648841354723	0.6336898395721925	0.6378119429590018	0.6449420677361855	0.6639928698752229	0.6031639928698753	0.6047237076648841	0.6598707664884136	0.6274509803921569	0.6219919786096257	0.705102495543672
-410	0.6228832442067737	0.5934714795008913	0.552361853832442	0.5858957219251337	0.562277183600713	0.6224376114081996	0.5756461675579323	0.6311274509803921	0.653631907308378	0.6239973262032086	0.6088458110516934	0.6306818181818181	0.7156862745098039	0.6709001782531194	0.6373663101604279	0.6566399286987522	0.6084001782531194	0.6189839572192515	0.6754679144385027	0.6336898395721926	0.626114081996435	0.6183155080213903	0.6681149732620322	0.6488413547237077	0.6306818181818182	0.6187611408199643	0.6823752228163993	0.6488413547237077	0.6713458110516933	0.6072860962566844	0.6573083778966132	0.6146390374331551	0.6339126559714795	0.6295677361853833	0.6373663101604279	0.6111853832442067	0.6081773618538324	0.5705213903743316	0.5702985739750446	0.58801247771836	0.6631016042780749	0.5588235294117647	0.5923573975044563	0.6300133689839573	0.6226604278074865	0.6750222816399287	0.6495098039215687	0.5774286987522282	0.6486185383244206
-400	0.5747549019607843	0.5960338680926917	0.6399286987522281	0.6713458110516934	0.5696301247771837	0.609402852049911	0.5858957219251337	0.61575311942959	0.6311274509803921	0.5521390374331551	0.627005347593583	0.5850044563279857	0.6759135472370768	0.6224376114081996	0.6345811051693405	0.6596479500891266	0.65274064171123	0.6568627450980392	0.6118538324420677	0.6561942959001783	0.6300133689839573	0.6637700534759359	0.6644385026737968	0.6631016042780749	0.6341354723707665	0.5799910873440285	0.679367201426025	0.6295677361853833	0.6148618538324421	0.6272281639928698	0.6408199643493759	0.615530303030303	0.6366978609625669	0.6417112299465241	0.652295008912656	0.6293449197860963	0.5705213903743316	0.6081773618538324	0.589126559714795	0.589126559714795	0.6114081996434938	0.5769830659536542	0.6306818181818181	0.5997103386809268	0.5503565062388592	0.5914661319073085	0.6217691622103387	0.599264705882353	0.6187611408199643
-390	0.5688502673796791	0.5928030303030303	0.651626559714795	0.5912433155080214	0.6168672014260249	0.5709670231729055	0.5590463458110517	0.6047237076648841	0.5930258467023173	0.6391488413547237	0.615307486631016	0.6300133689839572	0.6088458110516934	0.668337789661319	0.6973039215686275	0.5930258467023173	0.6219919786096256	0.615307486631016	0.6637700534759359	0.6674465240641713	0.6148618538324422	0.6029411764705882	0.6561942959001783	0.6449420677361855	0.6598707664884136	0.6350267379679144	0.6449420677361853	0.641042780748663	0.6483957219251337	0.6670008912655971	0.6598707664884136	0.6447192513368984	0.6228832442067735	0.6224376114081995	0.6178698752228163	0.5776515151515151	0.562722816399287	0.6561942959001783	0.5324197860962566	0.5772058823529411	0.5958110516934046	0.5333110516934045	0.6263368983957218	0.6033868092691622	0.6267825311942958	0.6486185383244207	0.6224376114081998	0.5877896613190731	0.573306595365419
-380	0.6047237076648841	0.597927807486631	0.616198752228164	0.5850044563279857	0.6371434937611408	0.6066176470588236	0.6366978609625669	0.6263368983957218	0.6726827094474153	0.6899509803921569	0.5886809269162211	0.6183155080213905	0.6070632798573975	0.6557486631016043	0.61575311942959	0.6750222816399287	0.6458333333333333	0.6373663101604278	0.652963458110517	0.5663992869875223	0.6010472370766489	0.6458333333333335	0.5964795008912656	0.6678921568627451	0.6938502673796791	0.6070632798573975	0.6823752228163993	0.6302361853832441	0.6120766488413547	0.6231060606060606	0.6304590017825312	0.5967023172905526	0.614861853832442	0.6075089126559715	0.6263368983957219	0.6072860962566845	0.616644385026738	0.5999331550802138	0.5811051693404635	0.5668449197860963	0.5994875222816398	0.5949197860962567	0.6451648841354725	0.598373440285205	0.5737522281639929	0.6570855614973261	0.5767602495543671	0.652517825311943	0.6185383244206774
-370	0.5866755793226381	0.652072192513369	0.5999331550802138	0.6020499108734403	0.6309046345811051	0.6217691622103387	0.6040552584670232	0.6084001782531194	0.6001559714795008	0.5960338680926915	0.6107397504456328	0.6380347593582887	0.6239973262032086	0.6350267379679144	0.6226604278074866	0.5668449197860963	0.6141934046345812	0.6458333333333334	0.6754679144385027	0.6070632798573976	0.6378119429590019	0.6408199643493762	0.6256684491978609	0.6417112299465242	0.6116310160427807	0.6180926916221035	0.6618761140819964	0.6525178253119429	0.6499554367201427	0.5971479500891266	0.6189839572192513	0.5209447415329769	0.5955882352941176	0.6300133689839572	0.6047237076648841	0.6293449197860963	0.5928030303030303	0.6003787878787878	0.5856729055258466	0.6371434937611409	0.5737522281639929	0.6233288770053476	0.5365418894830659	0.6261140819964349	0.588903743315508	0.589795008912656	0.5934714795008913	0.6304590017825312	0.599264705882353
-360	0.6155303030303031	0.6209893048128343	0.5267379679144385	0.5863413547237076	0.6137477718360071	0.562722816399287	0.562277183600713	0.562054367201426	0.6118538324420677	0.5967023172905526	0.5858957219251337	0.6642156862745099	0.5571524064171123	0.5564839572192514	0.6382575757575758	0.6084001782531194	0.6414884135472371	0.6488413547237077	0.652963458110517	0.6270053475935828	0.6242201426024955	0.6306818181818182	0.6297905525846703	0.6566399286987523	0.6449420677361853	0.6040552584670231	0.6492869875222818	0.615307486631016	0.6492869875222815	0.6293449197860963	0.5672905525846702	0.6047237076648841	0.5852272727272727	0.6122994652406417	0.6185383244206772	0.5880124777183601	0.52551247771836	0.5168226381461676	0.6114081996434937	0.5588235294117647	0.5854500891265597	0.5730837789661318	0.6462789661319073	0.5508021390374331	0.6297905525846703	0.5519162210338681	0.5776515151515151	0.588235294117647	0.5438948306595365
-350	0.5716354723707664	0.5808823529411765	0.5872326203208555	0.678698752228164	0.6072860962566845	0.5975935828877006	0.5997103386809268	0.5822192513368984	0.6198752228163993	0.65274064171123	0.6033868092691621	0.6042780748663101	0.6499554367201426	0.6631016042780749	0.6334670231729055	0.6371434937611409	0.5441176470588235	0.5636140819964349	0.6242201426024956	0.6343582887700534	0.65274064171123	0.6670008912655971	0.6297905525846703	0.5934714795008913	0.6531862745098038	0.6674465240641712	0.6720142602495545	0.6495098039215687	0.6646613190730838	0.6497326203208555	0.6228832442067737	0.6343582887700535	0.589126559714795	0.6557486631016043	0.5709670231729055	0.5850044563279857	0.5733065953654188	0.5858957219251337	0.5438948306595365	0.6125222816399287	0.615307486631016	0.588903743315508	0.5553698752228164	0.5471256684491979	0.5510249554367201	0.6001559714795008	0.5975935828877006	0.6564171122994653	0.5659536541889483
-340	0.625668449197861	0.572860962566845	0.5598262032085561	0.6052807486631017	0.6332442067736186	0.5813279857397504	0.5967023172905526	0.5607174688057041	0.6189839572192514	0.5969251336898396	0.6081773618538324	0.5891265597147951	0.6272281639928698	0.5744206773618539	0.5815508021390374	0.5698529411764706	0.6384803921568627	0.6678921568627452	0.6745766488413547	0.6646613190730838	0.588680926916221	0.6871657754010696	0.6490641711229947	0.695187165775401	0.6036096256684492	0.589349376114082	0.626336898395722	0.6274509803921569	0.589572192513369	0.6336898395721926	0.6265597147950089	0.6639928698752229	0.525735294117647	0.6198752228163993	0.61575311942959	0.6451648841354725	0.6228832442067737	0.6366978609625669	0.5705213903743316	0.5586007130124777	0.5811051693404634	0.6077317290552584	0.5852272727272727	0.5748663101604278	0.5919117647058824	0.5774286987522281	0.5739750445632799	0.5317513368983957	0.5739750445632799
-330	0.562277183600713	0.5616087344028521	0.5360962566844919	0.5856729055258467	0.5861185383244207	0.5650623885918004	0.5473484848484849	0.5711898395721925	0.5739750445632799	0.5750891265597147	0.5135918003565062	0.5558155080213903	0.6116310160427808	0.5787655971479502	0.5367647058823528	0.6447192513368983	0.6200980392156863	0.6086229946524064	0.6237745098039216	0.6453877005347594	0.5778743315508021	0.6492869875222816	0.6706773618538324	0.6045008912655971	0.5921345811051694	0.6726827094474153	0.6001559714795008	0.6575311942959001	0.6270053475935828	0.6531862745098038	0.5962566844919786	0.5744206773618539	0.5648395721925134	0.6304590017825312	0.6120766488413547	0.5436720142602496	0.5919117647058824	0.5105837789661319	0.6341354723707665	0.5601604278074865	0.5436720142602496	0.6118538324420677	0.5737522281639929	0.5066844919786095	0.5257352941176471	0.5702985739750446	0.5847816399286987	0.6116310160427807	0.5213903743315508
-320	0.5852272727272727	0.5676247771836007	0.59948752228164	0.6096256684491979	0.5255124777183601	0.562945632798574	0.5408868092691621	0.5599376114081995	0.5551470588235294	0.5971479500891266	0.6116310160427807	0.6019385026737968	0.5936942959001783	0.6111853832442069	0.5921345811051694	0.6047237076648841	0.5436720142602496	0.5964795008912656	0.6726827094474153	0.5774286987522281	0.6012700534759359	0.6194295900178253	0.6127450980392157	0.679367201426025	0.6040552584670231	0.5785427807486632	0.5928030303030303	0.5999331550802138	0.6033868092691622	0.5971479500891266	0.5402183600713012	0.5659536541889483	0.615530303030303	0.615530303030303	0.5960338680926915	0.562722816399287	0.5638368983957218	0.6297905525846703	0.6651069518716578	0.6010472370766489	0.5811051693404634	0.5668449197860963	0.615975935828877	0.5902406417112299	0.6231060606060606	0.5553698752228164	0.5547014260249554	0.563614081996435	0.509692513368984
-310	0.5951426024955437	0.5739750445632799	0.5313057040998217	0.5817736185383244	0.5780971479500892	0.5551470588235294	0.6300133689839572	0.6033868092691622	0.5928030303030303	0.5882352941176471	0.5928030303030303	0.5744206773618539	0.615975935828877	0.5657308377896613	0.6224376114081995	0.6239973262032086	0.6382575757575757	0.651403743315508	0.6343582887700534	0.6724598930481283	0.5939171122994652	0.6380347593582888	0.5597147950089126	0.6330213903743315	0.6341354723707664	0.5672905525846703	0.5702985739750446	0.6603163992869876	0.5808823529411764	0.616198752228164	0.5475713012477719	0.6382575757575757	0.5677361853832443	0.5521390374331552	0.6311274509803921	0.6488413547237076	0.5850044563279857	0.5817736185383244	0.615530303030303	0.5592691622103387	0.5393270944741533	0.5450089126559716	0.6265597147950088	0.5186051693404634	0.5278520499108734	0.5737522281639929	0.5592691622103387	0.5049019607843137	0.5999331550802139
-300	0.5324197860962567	0.5172682709447416	0.5077985739750446	0.5726381461675579	0.5181595365418894	0.5508021390374331	0.626782531194296	0.5289661319073085	0.551693404634581	0.5969251336898396	0.5165998217468806	0.5475713012477719	0.5305258467023173	0.6375891265597149	0.5962566844919786	0.6276737967914439	0.588903743315508	0.5815508021390374	0.6444964349376114	0.5519162210338681	0.5780971479500892	0.5597147950089125	0.6075089126559714	0.6072860962566845	0.6635472370766489	0.6036096256684492	0.6600935828877006	0.5579322638146168	0.5999331550802138	0.589126559714795	0.6235516934046346	0.5588235294117647	0.589126559714795	0.6109625668449198	0.6045008912655971	0.5411096256684491	0.589572192513369	0.5438948306595366	0.5863413547237077	0.5698529411764706	0.5655080213903743	0.5679590017825312	0.6053921568627451	0.5025623885918004	0.5847816399286987	0.5555926916221033	0.5897950089126559	0.6309046345811051	0.5250668449197862
-290	0.5265151515151515	0.508578431372549	0.5404411764705883	0.5367647058823529	0.5397727272727273	0.5436720142602496	0.5724153297682709	0.5668449197860963	0.5508021390374331	0.6036096256684492	0.5475713012477719	0.562277183600713	0.5558155080213903	0.5776515151515151	0.6272281639928698	0.5813279857397504	0.6072860962566844	0.5778743315508021	0.5863413547237076	0.6354723707664884	0.5438948306595366	0.5817736185383244	0.5670677361853832	0.5776515151515151	0.6607620320855615	0.5335338680926915	0.588903743315508	0.5744206773618539	0.6564171122994652	0.5928030303030303	0.5672905525846702	0.6200980392156863	0.5783199643493762	0.5027852049910873	0.5441176470588235	0.5783199643493762	0.5555926916221035	0.5702985739750446	0.563168449197861	0.5213903743315509	0.5512477718360071	0.6042780748663101	0.578542780748663	0.5817736185383244	0.5372103386809269	0.5222816399286987	0.5174910873440285	0.4954322638146168	0.5744206773618538
-280	0.5483511586452763	0.545565953654189	0.6412655971479502	0.5590463458110517	0.5324197860962566	0.5285204991087344	0.6187611408199644	0.5861185383244207	0.5103609625668449	0.5586007130124777	0.5062388591800356	0.5663992869875223	0.5216131907308378	0.5450089126559714	0.5590463458110516	0.5909090909090908	0.5934714795008913	0.5594919786096257	0.6709001782531194	0.5248440285204992	0.5640597147950088	0.5854500891265597	0.5971479500891266	0.6090686274509803	0.6460561497326204	0.6235516934046346	0.5112522281639929	0.5523618538324421	0.6033868092691622	0.6008244206773619	0.6144162210338682	0.5103609625668449	0.5452317290552584	0.6309046345811051	0.5789884135472371	0.6198752228163993	0.5750891265597148	0.562722816399287	0.4961007130124777	0.5663992869875223	0.5856729055258467	0.4807263814616756	0.5505793226381461	0.5856729055258467	0.5633912655971479	0.5108065953654188	0.5369875222816398	0.5144830659536541	0.4573306595365419
-270	0.5724153297682709	0.47638146167557927	0.5514705882352942	0.545565953654189	0.4975490196078431	0.4926470588235294	0.5278520499108734	0.5999331550802138	0.5730837789661319	0.5505793226381461	0.5672905525846702	0.562054367201426	0.49844028520499106	0.5209447415329769	0.5477941176470589	0.5967023172905526	0.5783199643493762	0.6235516934046346	0.5776515151515151	0.5553698752228164	0.6095142602495542	0.5512477718360071	0.5948083778966132	0.6417112299465241	0.6012700534759359	0.6237745098039216	0.5672905525846703	0.5932486631016043	0.5551470588235294	0.5817736185383244	0.5638368983957219	0.5787655971479502	0.5994875222816399	0.5252896613190731	0.5450089126559714	0.5512477718360071	0.5069073083778965	0.47660427807486627	0.5477941176470589	0.5417780748663101	0.5177139037433156	0.6118538324420677	0.5475713012477718	0.5475713012477719	0.5062388591800356	0.5733065953654188	0.5328654188948306	0.46056149732620316	0.5057932263814617
-260	0.5374331550802138	0.573306595365419	0.5601604278074866	0.5696301247771836	0.5746434937611408	0.5655080213903743	0.5037878787878788	0.6272281639928698	0.5815508021390374	0.536096256684492	0.5427807486631016	0.5516934046345812	0.5523618538324421	0.5374331550802138	0.5657308377896613	0.5774286987522281	0.5828877005347595	0.5828877005347594	0.6417112299465241	0.6348039215686274	0.5858957219251336	0.5967023172905526	0.5650623885918005	0.5504679144385026	0.5521390374331551	0.5967023172905526	0.5296345811051693	0.5774286987522281	0.5445632798573976	0.5702985739750446	0.5819964349376114	0.5826648841354725	0.6084001782531194	0.551693404634581	0.5558155080213903	0.5852272727272727	0.5934714795008913	0.5824420677361855	0.5707442067736186	0.5789884135472371	0.6088458110516934	0.5144830659536541	0.5328654188948305	0.5594919786096257	0.5716354723707664	0.5441176470588236	0.5739750445632799	0.5588235294117647	0.5062388591800356
-250	0.5416666666666667	0.5464572192513368	0.5590463458110517	0.5799910873440285	0.5763146167557932	0.5737522281639929	0.5843360071301248	0.509469696969697	0.5746434937611409	0.4610071301247771	0.5218360071301247	0.5393270944741533	0.6231060606060606	0.5739750445632799	0.5930258467023173	0.5677361853832441	0.5638368983957219	0.5772058823529411	0.5399955436720143	0.5753119429590019	0.6084001782531194	0.5369875222816398	0.6460561497326204	0.6635472370766489	0.6607620320855615	0.5663992869875223	0.589126559714795	0.563391265597148	0.5767602495543671	0.5638368983957219	0.5218360071301248	0.5856729055258467	0.5484625668449197	0.5828877005347595	0.5512477718360071	0.5133689839572193	0.5741978609625669	0.5936942959001783	0.552584670231729	0.5555926916221035	0.5339795008912656	0.4991087344028521	0.5560383244206774	0.5863413547237076	0.5369875222816399	0.5075757575757576	0.5930258467023173	0.5296345811051694	0.6343582887700534
-240	0.5111408199643493	0.536096256684492	0.5345365418894832	0.5315285204991087	0.5138146167557933	0.5597147950089126	0.5285204991087344	0.562722816399287	0.535650623885918	0.4930926916221034	0.5808823529411764	0.5625	0.5393270944741534	0.5285204991087344	0.5594919786096256	0.5558155080213903	0.615530303030303	0.5363190730837789	0.5558155080213905	0.5555926916221035	0.5285204991087344	0.6309046345811051	0.6375891265597148	0.5923573975044563	0.5549242424242424	0.5741978609625669	0.5447860962566845	0.5452317290552584	0.589795008912656	0.5519162210338682	0.5512477718360071	0.5930258467023173	0.5399955436720143	0.5459001782531194	0.5780971479500892	0.5936942959001783	0.6012700534759359	0.5335338680926917	0.5592691622103386	0.5603832442067735	0.5060160427807486	0.6203208556149733	0.5298573975044563	0.5863413547237077	0.5008912655971479	0.5707442067736186	0.46557486631016043	0.48373440285204994	0.5372103386809269
-230	0.6075089126559715	0.5588235294117647	0.5109180035650625	0.5512477718360071	0.5486853832442068	0.5577094474153298	0.5133689839572193	0.5077985739750446	0.5170454545454546	0.5243983957219251	0.5014483065953654	0.5750891265597148	0.5928030303030303	0.48028074866310155	0.5967023172905526	0.5858957219251337	0.6008244206773619	0.5174910873440286	0.5863413547237077	0.6375891265597149	0.5636140819964349	0.5739750445632799	0.589349376114082	0.5746434937611408	0.5737522281639929	0.6281194295900179	0.6006016042780749	0.5036764705882353	0.6228832442067737	0.5289661319073083	0.5372103386809269	0.5928030303030303	0.5741978609625669	0.5592691622103387	0.6343582887700535	0.5032308377896613	0.5932486631016043	0.5335338680926917	0.5397727272727273	0.5553698752228164	0.5339795008912656	0.5374331550802138	0.5209447415329769	0.5815508021390374	0.5586007130124777	0.5601604278074866	0.5636140819964349	0.5236185383244207	0.5854500891265597
-220	0.5661764705882353	0.4642379679144385	0.5252896613190732	0.5799910873440285	0.6276737967914439	0.5397727272727273	0.5393270944741533	0.5477941176470589	0.5222816399286987	0.5505793226381461	0.5034536541889483	0.5218360071301248	0.5105837789661319	0.5477941176470589	0.4947638146167558	0.5144830659536541	0.5789884135472372	0.5668449197860963	0.6111853832442068	0.5597147950089126	0.5434491978609626	0.588458110516934	0.5335338680926915	0.6153074866310161	0.5657308377896613	0.5748663101604278	0.5480169340463458	0.472927807486631	0.6196524064171123	0.5430035650623886	0.5282976827094474	0.6003787878787878	0.616421568627451	0.588680926916221	0.5939171122994652	0.5867869875222818	0.5372103386809268	0.5696301247771837	0.5475713012477719	0.5597147950089126	0.5220588235294118	0.6047237076648841	0.4958778966131907	0.46189839572192515	0.5255124777183601	0.45866755793226377	0.4805035650623886	0.5592691622103386	0.5594919786096257
-210	0.5875668449197861	0.5503565062388591	0.5958110516934046	0.4784982174688057	0.5282976827094474	0.5287433155080214	0.5386586452762924	0.5778743315508021	0.5177139037433155	0.5553698752228164	0.5170454545454546	0.47025401069518713	0.510806595365419	0.6040552584670231	0.5255124777183601	0.562054367201426	0.5921345811051694	0.6127450980392157	0.562722816399287	0.5147058823529412	0.6045008912655971	0.5804367201426025	0.5408868092691621	0.5668449197860963	0.5934714795008913	0.615975935828877	0.5776515151515151	0.5666221033868093	0.5579322638146168	0.5480169340463458	0.5962566844919787	0.5142602495543672	0.5413324420677361	0.5397727272727273	0.5553698752228164	0.510806595365419	0.6231060606060606	0.5824420677361855	0.5372103386809269	0.5190508021390374	0.5973707664884136	0.5711898395721925	0.5668449197860963	0.5411096256684491	0.5521390374331552	0.45777629233511585	0.5677361853832442	0.5783199643493762	0.4958778966131907
-200	0.520053475935829	0.5140374331550802	0.5159313725490196	0.5912433155080214	0.5438948306595366	0.5852272727272727	0.5856729055258467	0.5135918003565062	0.5333110516934045	0.5819964349376114	0.6006016042780749	0.5142602495543672	0.5255124777183601	0.5475713012477719	0.4988859180035651	0.5179367201426025	0.5564839572192514	0.5588235294117647	0.5516934046345812	0.5661764705882353	0.589349376114082	0.5560383244206774	0.5819964349376114	0.5484625668449197	0.5480169340463459	0.5477941176470589	0.5666221033868093	0.5211675579322639	0.5835561497326203	0.5858957219251337	0.6116310160427807	0.5854500891265597	0.5480169340463458	0.5599376114081996	0.5817736185383243	0.642379679144385	0.5603832442067735	0.5633912655971479	0.5406639928698752	0.5365418894830659	0.4991087344028521	0.5153743315508021	0.4813948306595365	0.5186051693404634	0.4402852049910873	0.5023395721925132	0.5670677361853833	0.48418003565062384	0.5716354723707664
-190	0.545120320855615	0.46724598930481287	0.4871880570409982	0.5140374331550802	0.5399955436720143	0.5841131907308377	0.5018939393939394	0.5112522281639929	0.5551470588235293	0.5436720142602496	0.4696969696969697	0.5064616755793226	0.5069073083778965	0.4919786096256685	0.6012700534759359	0.551693404634581	0.5776515151515151	0.578988413547237	0.6088458110516934	0.5397727272727273	0.6081773618538324	0.5551470588235294	0.536096256684492	0.6233288770053477	0.5423351158645277	0.5597147950089125	0.5482397504456329	0.573306595365419	0.5964795008912657	0.5555926916221035	0.5870098039215687	0.5475713012477719	0.5296345811051694	0.5594919786096257	0.5188279857397504	0.6045008912655971	0.5521390374331552	0.589572192513369	0.5783199643493762	0.5597147950089127	0.5036764705882353	0.5277406417112299	0.5381016042780749	0.5486853832442067	0.49353832442067735	0.5785427807486632	0.5147058823529411	0.5158199643493762	0.5415552584670231
-180	0.4947638146167558	0.5510249554367201	0.5278520499108734	0.4943181818181818	0.4908645276292335	0.45343137254901955	0.4858511586452762	0.5335338680926915	0.472927807486631	0.5475713012477719	0.6449420677361855	0.49543226381461675	0.5147058823529411	0.46880570409982175	0.525958110516934	0.5177139037433156	0.5413324420677361	0.5443404634581106	0.5608288770053476	0.6185383244206774	0.5110294117647058	0.48919340463458105	0.6270053475935828	0.5213903743315508	0.6003787878787878	0.5211675579322639	0.5772058823529411	0.5822192513368984	0.6042780748663101	0.5445632798573974	0.5707442067736185	0.5858957219251337	0.6460561497326203	0.5190508021390374	0.616421568627451	0.5772058823529411	0.5179367201426025	0.6010472370766489	0.5248440285204992	0.6270053475935828	0.5741978609625669	0.5711898395721925	0.5757575757575757	0.552584670231729	0.5174910873440285	0.6398172905525846	0.5420008912655971	0.526180926916221	0.5220588235294117
-170	0.49732620320855614	0.4967691622103387	0.5597147950089126	0.4891934046345811	0.552361853832442	0.4471925133689839	0.5586007130124777	0.5919117647058824	0.5402183600713012	0.5011140819964349	0.5553698752228164	0.5666221033868093	0.5702985739750446	0.590686274509804	0.5296345811051693	0.5438948306595366	0.5105837789661318	0.535873440285205	0.5967023172905526	0.5105837789661319	0.5477941176470589	0.5590463458110517	0.563168449197861	0.5735294117647058	0.5741978609625669	0.49309269162210334	0.5404411764705882	0.5785427807486632	0.526403743315508	0.5523618538324421	0.5850044563279857	0.5447860962566844	0.5863413547237077	0.589349376114082	0.4924242424242424	0.5592691622103387	0.5748663101604278	0.589126559714795	0.5342023172905527	0.5482397504456328	0.5222816399286987	0.49955436720142604	0.5436720142602496	0.5666221033868093	0.5257352941176471	0.4811720142602495	0.4956550802139038	0.5443404634581105	0.5711898395721926
-160	0.4777183600713012	0.5159313725490196	0.5469028520499108	0.5129233511586453	0.4720365418894831	0.5220588235294117	0.4904188948306595	0.5659536541889483	0.5590463458110517	0.5296345811051694	0.5670677361853833	0.48830213903743314	0.5328654188948306	0.4956550802139038	0.5183823529411764	0.5255124777183601	0.5592691622103386	0.589126559714795	0.5475713012477719	0.6116310160427807	0.5367647058823529	0.5220588235294117	0.5780971479500892	0.6045008912655971	0.5971479500891266	0.5767602495543672	0.5906862745098038	0.6311274509803921	0.5482397504456328	0.5934714795008912	0.5597147950089126	0.5300802139037433	0.6010472370766489	0.5564839572192513	0.5519162210338681	0.5454545454545454	0.5408868092691621	0.5980392156862745	0.5441176470588236	0.5227272727272727	0.5603832442067737	0.5450089126559714	0.6010472370766489	0.43504901960784315	0.563168449197861	0.5450089126559714	0.5642825311942958	0.6237745098039216	0.5558155080213903
-150	0.5196078431372548	0.5572638146167558	0.5252896613190731	0.5071301247771836	0.49866310160427807	0.5165998217468806	0.5103609625668448	0.5441176470588236	0.49520944741532974	0.499777183600713	0.4947638146167558	0.4956550802139037	0.5374331550802138	0.5741978609625669	0.4671345811051693	0.4766042780748663	0.5339795008912656	0.5774286987522281	0.5787655971479502	0.5748663101604278	0.5406639928698752	0.5967023172905526	0.5819964349376113	0.5780971479500892	0.5477941176470589	0.5553698752228163	0.6036096256684492	0.5854500891265597	0.6077317290552584	0.6180926916221035	0.5321969696969697	0.5484625668449197	0.5374331550802139	0.5939171122994652	0.5668449197860963	0.6263368983957219	0.552361853832442	0.5865641711229946	0.5330882352941176	0.5378787878787878	0.4820632798573975	0.590686274509804	0.5220588235294117	0.4852941176470589	0.4763814616755793	0.5560383244206775	0.632464349376114	0.5296345811051693	0.4963235294117647
-140	0.5138146167557932	0.45688502673796794	0.4860739750445633	0.5255124777183601	0.5741978609625669	0.5116978609625669	0.6040552584670232	0.5069073083778965	0.4515374331550802	0.5436720142602496	0.5	0.4471925133689839	0.4919786096256684	0.5590463458110516	0.5066844919786097	0.525958110516934	0.5558155080213903	0.61575311942959	0.5774286987522281	0.48874777183600704	0.48874777183600715	0.4779411764705882	0.5603832442067737	0.527517825311943	0.562945632798574	0.578542780748663	0.563168449197861	0.5282976827094474	0.5909090909090909	0.5785427807486632	0.5441176470588236	0.5783199643493762	0.6040552584670231	0.6084001782531194	0.5564839572192514	0.6047237076648841	0.6051693404634582	0.5344251336898396	0.5723039215686274	0.552807486631016	0.5670677361853833	0.5441176470588236	0.527072192513369	0.4952094474153298	0.6092914438502675	0.45822192513368987	0.5590463458110517	0.5640597147950089	0.5415552584670231
-130	0.526403743315508	0.5034536541889483	0.4800579322638146	0.5103609625668449	0.472927807486631	0.5036764705882353	0.499554367201426	0.5744206773618539	0.5192736185383244	0.5895721925133689	0.4768270944741533	0.5220588235294118	0.5006684491978609	0.5512477718360071	0.5222816399286987	0.5229500891265597	0.5190508021390374	0.41733511586452765	0.5119206773618539	0.5142602495543671	0.5741978609625669	0.5438948306595366	0.5824420677361853	0.5856729055258467	0.5564839572192514	0.5183823529411764	0.5700757575757576	0.5450089126559714	0.526180926916221	0.48462566844919786	0.5865641711229947	0.5709670231729056	0.5445632798573975	0.6207664884135472	0.5856729055258467	0.5486853832442069	0.5454545454545455	0.5294117647058824	0.6086229946524064	0.5497994652406417	0.4965463458110517	0.5753119429590019	0.5705213903743316	0.5110294117647058	0.5188279857397504	0.5032308377896613	0.5459001782531194	0.5298573975044564	0.6010472370766489
-120	0.48028074866310155	0.5470142602495544	0.536319073083779	0.5376559714795008	0.4908645276292335	0.5555926916221035	0.4439616755793226	0.46256684491978606	0.4885249554367201	0.4933155080213904	0.5183823529411764	0.5372103386809269	0.5753119429590018	0.49309269162210334	0.5642825311942958	0.48184046345811055	0.5601604278074865	0.4774955436720143	0.5372103386809269	0.5034536541889483	0.562722816399287	0.552584670231729	0.5404411764705883	0.5592691622103387	0.4857397504456328	0.5454545454545454	0.6097370766488414	0.5188279857397504	0.5469028520499108	0.5328654188948306	0.5670677361853832	0.5603832442067737	0.5902406417112299	0.5642825311942959	0.5696301247771836	0.5408868092691622	0.5934714795008913	0.5638368983957219	0.5975935828877006	0.6116310160427807	0.5852272727272727	0.45387700534759357	0.590686274509804	0.6129679144385026	0.5493538324420677	0.6324643493761142	0.5714126559714795	0.49933155080213903	0.45755347593582885
-110	0.4779411764705882	0.47593582887700536	0.4298128342245989	0.5116978609625669	0.5495766488413547	0.5424465240641712	0.48161764705882354	0.527072192513369	0.49242424242424243	0.5417780748663101	0.5300802139037434	0.5413324420677361	0.5038992869875223	0.5186051693404634	0.5969251336898396	0.48830213903743314	0.48462566844919786	0.5064616755793226	0.49610071301247777	0.5794340463458111	0.5411096256684491	0.526626559714795	0.5296345811051694	0.5153743315508021	0.5300802139037433	0.5746434937611409	0.6068404634581106	0.5034536541889483	0.4922014260249554	0.5447860962566844	0.5372103386809268	0.5289661319073083	0.5523618538324421	0.5702985739750446	0.5748663101604278	0.5789884135472372	0.5186051693404634	0.552361853832442	0.5153743315508021	0.45866755793226377	0.4956550802139037	0.5493538324420677	0.5447860962566845	0.5342023172905526	0.5222816399286987	0.5720811051693405	0.4956550802139037	0.5350935828877005	0.5785427807486632
-100	0.5718582887700534	0.5294117647058822	0.45710784313725483	0.5194964349376114	0.5208333333333334	0.6200980392156863	0.5415552584670231	0.5032308377896613	0.526403743315508	0.4961007130124777	0.5656194295900179	0.4783868092691622	0.500445632798574	0.500668449197861	0.4963235294117647	0.5036764705882353	0.4883021390374331	0.5252896613190731	0.5259581105169341	0.4761586452762923	0.5372103386809269	0.5112522281639929	0.4972147950089127	0.5450089126559715	0.5525846702317291	0.5661764705882353	0.5705213903743316	0.5549242424242424	0.5032308377896613	0.526180926916221	0.59024064171123	0.5759803921568627	0.5599376114081996	0.5333110516934046	0.5047905525846703	0.5826648841354723	0.5114750445632799	0.5465686274509804	0.5837789661319074	0.5504679144385026	0.5493538324420677	0.578542780748663	0.48941622103386806	0.4832887700534759	0.5374331550802139	0.5128119429590018	0.5590463458110517	0.5452317290552584	0.5482397504456328
-90	0.5179367201426025	0.4930926916221034	0.5114750445632799	0.4586675579322638	0.5417780748663101	0.5592691622103387	0.5506907308377897	0.5248440285204992	0.5562611408199644	0.44630124777183594	0.5372103386809269	0.499554367201426	0.48551693404634577	0.525735294117647	0.52774064171123	0.4602272727272727	0.4777183600713012	0.5291889483065955	0.5183823529411764	0.5153743315508021	0.5452317290552584	0.5030080213903743	0.45153743315508027	0.5034536541889483	0.5225044563279857	0.5413324420677361	0.562945632798574	0.5294117647058824	0.5560383244206774	0.5372103386809268	0.5452317290552584	0.5590463458110517	0.5445632798573974	0.5744206773618539	0.49587789661319076	0.5036764705882353	0.5339795008912656	0.5080213903743316	0.510138146167558	0.46212121212121204	0.48941622103386806	0.4483065953654189	0.49376114081996436	0.5369875222816399	0.5303030303030303	0.5220588235294118	0.5723039215686275	0.5073529411764706	0.5054590017825311
-80	0.5610516934046346	0.5128119429590017	0.5679590017825311	0.5144830659536541	0.5135918003565063	0.5679590017825312	0.5408868092691623	0.4517602495543672	0.5190508021390374	0.46167557932263814	0.5330882352941175	0.5183823529411764	0.5149286987522281	0.5	0.4586675579322639	0.536541889483066	0.5337566844919786	0.5227272727272727	0.47170231729055256	0.4694741532976826	0.5041221033868093	0.5521390374331551	0.5149286987522281	0.500445632798574	0.4471925133689839	0.5521390374331551	0.473373440285205	0.5569295900178253	0.48484848484848486	0.5420008912655971	0.5330882352941176	0.5452317290552585	0.5461229946524064	0.5491310160427807	0.5311942959001783	0.5238413547237076	0.5663992869875223	0.5233957219251337	0.5702985739750446	0.5344251336898396	0.5824420677361855	0.5601604278074865	0.552807486631016	0.5443404634581105	0.4253565062388592	0.5233957219251337	0.4850713012477718	0.4327094474153298	0.5831105169340463
-70	0.5229500891265597	0.5495766488413547	0.5686274509803921	0.49131016042780745	0.5103609625668449	0.4967691622103387	0.5089126559714795	0.5785427807486632	0.5300802139037433	0.447415329768271	0.5025623885918005	0.436831550802139	0.4582219251336898	0.46579768270944744	0.5562611408199644	0.4540998217468805	0.4781639928698752	0.4967691622103387	0.536764705882353	0.4956550802139037	0.4632352941176471	0.5183823529411765	0.5677361853832442	0.44507575757575757	0.4919786096256684	0.5711898395721926	0.536319073083779	0.5259581105169341	0.4889705882352941	0.5372103386809268	0.510806595365419	0.5473484848484849	0.5420008912655971	0.5116978609625669	0.5080213903743316	0.5930258467023173	0.5181595365418895	0.48941622103386806	0.5679590017825311	0.5231729055258467	0.5408868092691622	0.526403743315508	0.5413324420677361	0.5222816399286987	0.5192736185383244	0.4839572192513369	0.5783199643493762	0.5521390374331551	0.5298573975044564
-60	0.5509135472370766	0.4935383244206774	0.4967691622103387	0.5149286987522281	0.5759803921568627	0.5153743315508021	0.4740418894830659	0.500445632798574	0.5387700534759359	0.5116978609625669	0.44897504456327986	0.5588235294117647	0.48874777183600715	0.47749554367201424	0.4320409982174688	0.5116978609625669	0.5138146167557932	0.4813948306595366	0.47749554367201424	0.4701426024955436	0.4469696969696969	0.47270499108734404	0.4701426024955437	0.5383244206773619	0.5112522281639929	0.500222816399287	0.5192736185383244	0.47426470588235303	0.48072638146167557	0.4657976827094473	0.4662433155080214	0.535873440285205	0.5298573975044563	0.5454545454545454	0.4623440285204991	0.5112522281639929	0.5050133689839572	0.5062388591800355	0.49632352941176466	0.5339795008912656	0.45933600713012473	0.45220588235294124	0.48507130124777187	0.45086898395721925	0.4441844919786096	0.447192513368984	0.49309269162210334	0.4974376114081997	0.4662433155080214
-50	0.5192736185383244	0.47103386809269165	0.5104723707664884	0.527295008912656	0.4993315508021391	0.5056818181818182	0.4822860962566845	0.5082442067736186	0.4701426024955436	0.4446301247771836	0.5337566844919786	0.500445632798574	0.47359625668449196	0.4588903743315508	0.5155971479500892	0.43248663101604273	0.5397727272727273	0.5105837789661318	0.5675133689839571	0.5036764705882353	0.552807486631016	0.5339795008912656	0.45454545454545453	0.49933155080213903	0.4822860962566845	0.525958110516934	0.5815508021390374	0.46256684491978606	0.5319741532976827	0.5071301247771836	0.4699197860962567	0.5291889483065954	0.49999999999999994	0.5330882352941176	0.5484625668449198	0.5229500891265597	0.5744206773618539	0.553030303030303	0.516042780748663	0.43783422459893045	0.578319964349376	0.4993315508021391	0.5	0.46713458110516937	0.473596256684492	0.47771836007130125	0.5110294117647058	0.45086898395721925	0.47515597147950095
-40	0.47404188948306597	0.49565508021390375	0.5454545454545454	0.5199420677361853	0.5420008912655971	0.5197192513368984	0.4714795008912656	0.4701426024955436	0.5238413547237077	0.4556595365418895	0.4455213903743316	0.5073529411764706	0.5089126559714795	0.5086898395721926	0.48963903743315507	0.4212344028520498	0.5372103386809268	0.49242424242424243	0.4660204991087344	0.4251336898395722	0.47593582887700536	0.4839572192513369	0.48206327985739755	0.4513146167557932	0.48941622103386806	0.4961007130124777	0.5711898395721925	0.5038992869875223	0.5105837789661319	0.47036541889483063	0.45153743315508016	0.5376559714795008	0.44396167557932265	0.5119206773618539	0.48807932263814613	0.5599376114081996	0.46646613190730835	0.43961675579322634	0.5571524064171123	0.47058823529411764	0.5190508021390374	0.5080213903743316	0.4513146167557932	0.4405080213903743	0.5	0.4476381461675579	0.4816176470588236	0.4751559714795009	0.43794563279857396
-30	0.4800579322638146	0.5934714795008913	0.5134803921568627	0.52774064171123	0.5208333333333334	0.5463458110516934	0.5227272727272727	0.5411096256684491	0.40608288770053474	0.49721479500891264	0.5110294117647058	0.5077985739750446	0.4809491978609625	0.4513146167557932	0.4552139037433155	0.4710338680926916	0.42034313725490197	0.4848484848484848	0.473373440285205	0.4926470588235294	0.5112522281639929	0.4515374331550802	0.5311942959001783	0.47727272727272724	0.3760026737967914	0.49175579322638147	0.4591131907308378	0.4818404634581105	0.4961007130124777	0.5335338680926917	0.5086898395721925	0.5177139037433156	0.48139483065953653	0.500222816399287	0.5528074866310161	0.5482397504456328	0.5408868092691622	0.48897058823529416	0.52774064171123	0.5672905525846703	0.6200980392156863	0.40998217468805703	0.43961675579322634	0.5826648841354723	0.48874777183600715	0.4074197860962566	0.4508689839572193	0.4497549019607843	0.44674688057041
-20	0.5203877005347595	0.6095142602495542	0.49376114081996436	0.5333110516934046	0.4880793226381462	0.5291889483065954	0.5052361853832442	0.5013368983957219	0.5242869875222818	0.5130347593582888	0.4333778966131907	0.5227272727272727	0.5397727272727273	0.510806595365419	0.4513146167557932	0.45287433155080214	0.44418449197860954	0.5252896613190731	0.463680926916221	0.49565508021390375	0.43594028520499106	0.5447860962566845	0.4735962566844919	0.536319073083779	0.5060160427807486	0.5034536541889483	0.5008912655971479	0.47337344028520495	0.5114750445632799	0.5192736185383244	0.4246880570409982	0.4657976827094474	0.500222816399287	0.5342023172905526	0.4887477718360071	0.44006238859180036	0.4891934046345811	0.45064616755793224	0.5640597147950089	0.4242424242424242	0.4820632798573975	0.5	0.4432932263814617	0.5381016042780749	0.40630570409982175	0.44418449197860965	0.5411096256684492	0.4666889483065954	0.46212121212121204
-10	0.5177139037433155	0.5061274509803921	0.4857397504456328	0.5658422459893049	0.542446524064171	0.49933155080213903	0.4809491978609626	0.4779411764705882	0.46646613190730835	0.4543226381461676	0.47593582887700536	0.4963235294117647	0.5387700534759359	0.4749331550802139	0.48897058823529416	0.46691176470588236	0.48551693404634577	0.42168003565062384	0.5128119429590018	0.49309269162210334	0.44808377896613194	0.4928698752228164	0.52774064171123	0.4694741532976827	0.45242869875222813	0.45978163992869875	0.463235294117647	0.44050802139037426	0.4522058823529411	0.5238413547237077	0.44418449197860965	0.48551693404634577	0.44006238859180036	0.5677361853832442	0.5291889483065954	0.4924242424242424	0.5121434937611409	0.5034536541889483	0.5158199643493762	0.4827317290552584	0.5190508021390374	0.46646613190730835	0.44006238859180036	0.4515374331550802	0.48462566844919786	0.4519830659536542	0.48941622103386806	0.47404188948306586	0.46668894830659535
0	0.5141488413547237	0.48462566844919786	0.5236185383244207	0.5303030303030303	0.500891265597148	0.5311942959001783	0.4786096256684492	0.5285204991087344	0.5073529411764706	0.5108065953654188	0.42012032085561496	0.4653520499108734	0.5220588235294117	0.526180926916221	0.5406639928698752	0.5190508021390374	0.4582219251336898	0.4783868092691622	0.5153743315508021	0.47771836007130125	0.4602272727272727	0.4409536541889483	0.46624331550802134	0.463235294117647	0.5335338680926915	0.4483065953654189	0.45042335115864524	0.5402183600713013	0.4297014260249554	0.4426247771836007	0.46780303030303033	0.5119206773618538	0.4597816399286987	0.4694741532976827	0.46301247771836	0.4060828877005348	0.47404188948306597	0.4777183600713012	0.4586675579322638	0.38424688057040995	0.41276737967914434	0.4504233511586453	0.42925579322638147	0.4097593582887701	0.45242869875222813	0.490084670231729	0.5489081996434937	0.46212121212121215	0.4292557932263814
10	0.47961229946524064	0.5073529411764706	0.5023395721925134	0.5504679144385027	0.5707442067736186	0.5242869875222816	0.5393270944741533	0.49910873440285203	0.5004456327985739	0.5013368983957219	0.5218360071301248	0.4947638146167558	0.44463012477718356	0.5610516934046346	0.4855169340463458	0.47315062388591794	0.46256684491978606	0.44507575757575757	0.4283645276292335	0.46691176470588236	0.5238413547237077	0.5939171122994653	0.5424465240641712	0.5125891265597148	0.4127673796791444	0.5053475935828876	0.5495766488413547	0.526403743315508	0.5560383244206772	0.47571301247771836	0.4375	0.5080213903743316	0.5317513368983957	0.5080213903743316	0.5670677361853832	0.44028520499108736	0.5149286987522281	0.5415552584670231	0.5108065953654188	0.4246880570409982	0.4584447415329769	0.41499554367201424	0.4164438502673796	0.4813948306595365	0.5082442067736186	0.4919786096256685	0.42903297682709446	0.4519830659536542	0.46668894830659535
20	0.42725044563279857	0.5326426024955437	0.5216131907308378	0.5666221033868092	0.5183823529411764	0.4074197860962566	0.5808823529411764	0.5555926916221035	0.4506461675579323	0.45454545454545453	0.5904634581105169	0.45454545454545453	0.4393939393939394	0.5030080213903743	0.47081105169340465	0.5093582887700535	0.4883021390374332	0.4859625668449198	0.4455213903743316	0.47081105169340465	0.48551693404634577	0.4811720142602495	0.4774955436720142	0.5006684491978609	0.4822860962566845	0.4205659536541889	0.38836898395721925	0.4834001782531194	0.4857397504456328	0.45799910873440286	0.49721479500891264	0.4783868092691622	0.4662433155080214	0.4327094474153297	0.4285873440285205	0.46189839572192515	0.47493315508021383	0.4285873440285205	0.4322638146167558	0.45343137254901966	0.447415329768271	0.419451871657754	0.3757798573975044	0.4579991087344028	0.5050133689839571	0.5008912655971479	0.46646613190730835	0.49175579322638147	0.5045677361853833
30	0.4898618538324421	0.5165998217468806	0.4554367201426025	0.48540552584670227	0.5477941176470589	0.49743761140819964	0.43705436720142604	0.5135918003565063	0.5330882352941176	0.48462566844919786	0.46624331550802134	0.49699197860962563	0.47292780748663105	0.5121434937611408	0.4591131907308378	0.4485294117647059	0.5032308377896613	0.5071301247771836	0.46278966131907306	0.49654634581105167	0.45454545454545453	0.5486853832442067	0.47081105169340465	0.4255793226381462	0.5413324420677362	0.4138814616755793	0.4781639928698752	0.4545454545454546	0.4740418894830659	0.49030748663101603	0.43315508021390375	0.4887477718360071	0.48963903743315507	0.4292557932263815	0.3617424242424242	0.47103386809269165	0.42190285204991085	0.46256684491978606	0.3890374331550802	0.4701426024955437	0.39004010695187163	0.42190285204991085	0.42992424242424243	0.4662433155080214	0.48618538324420685	0.4623440285204991	0.4212344028520499	0.48852495543672014	0.500668449197861
40	0.44830659536541895	0.5016711229946524	0.5127005347593583	0.5246212121212122	0.4926470588235294	0.5170454545454546	0.4917557932263814	0.49565508021390375	0.49175579322638147	0.5045677361853833	0.5064616755793225	0.5337566844919786	0.5021167557932265	0.4811720142602495	0.45086898395721925	0.3961675579322638	0.5160427807486632	0.48340017825311943	0.5084670231729055	0.4701426024955437	0.4515374331550802	0.4549910873440286	0.5011140819964348	0.46278966131907306	0.4366087344028521	0.5041221033868092	0.5231729055258467	0.44351604278074863	0.473596256684492	0.4177807486631016	0.44139928698752223	0.5495766488413547	0.4398395721925134	0.42580213903743314	0.47058823529411764	0.4781639928698752	0.45086898395721925	0.49053030303030304	0.5084670231729055	0.3943850267379679	0.4898618538324421	0.4329322638146167	0.41822638146167557	0.3688725490196078	0.4035204991087344	0.4375	0.43571746880570406	0.48072638146167557	0.4471925133689839
50	0.5181595365418894	0.5586007130124777	0.5321969696969697	0.44095365418894833	0.4385026737967914	0.5204991087344029	0.46646613190730835	0.5307486631016043	0.49242424242424243	0.46557486631016043	0.48484848484848486	0.5369875222816399	0.4742647058823529	0.46579768270944744	0.500222816399287	0.43983957219251335	0.436831550802139	0.5080213903743316	0.5071301247771836	0.47036541889483063	0.44396167557932265	0.45588235294117646	0.4857397504456328	0.5216131907308377	0.5406639928698752	0.4777183600713012	0.4653520499108734	0.4712566844919786	0.44463012477718356	0.5108065953654188	0.4547682709447415	0.5486853832442069	0.42903297682709446	0.4928698752228164	0.40675133689839565	0.4407308377896613	0.4329322638146168	0.4852941176470589	0.42212566844919786	0.48897058823529405	0.42190285204991085	0.44852941176470584	0.42881016042780745	0.37366310160427807	0.42078877005347587	0.39226827094474154	0.3796791443850267	0.437054367201426	0.4558823529411765
60	0.5397727272727273	0.5776515151515151	0.4610071301247772	0.5243983957219251	0.4878565062388591	0.44585561497326204	0.43159536541889476	0.4657976827094474	0.483065953654189	0.4387254901960784	0.5367647058823529	0.48484848484848486	0.4809491978609626	0.4850713012477718	0.6008244206773619	0.5123663101604279	0.5346479500891266	0.4297014260249555	0.4699197860962567	0.4547682709447415	0.5227272727272727	0.4954322638146168	0.43337789661319076	0.4742647058823529	0.5636140819964349	0.4774955436720142	0.4522058823529411	0.4411764705882353	0.39527629233511585	0.5372103386809269	0.42257130124777176	0.4868538324420677	0.46758021390374327	0.4329322638146167	0.4281417112299465	0.48016934046345816	0.4024064171122994	0.42602495543672014	0.41822638146167557	0.3660873440285205	0.42881016042780745	0.4952094474153297	0.4768270944741533	0.3883689839572193	0.44607843137254904	0.4333778966131907	0.40630570409982175	0.41688948306595364	0.48161764705882354
70	0.5806595365418894	0.47938948306595364	0.4811720142602495	0.4975490196078431	0.46880570409982175	0.4977718360071301	0.4711452762923351	0.5196078431372548	0.49821746880570406	0.5122549019607843	0.47938948306595364	0.44875222816399285	0.43048128342245984	0.38747771836007133	0.4885249554367202	0.3762254901960784	0.4513146167557932	0.41299019607843135	0.4136586452762923	0.45387700534759357	0.49654634581105167	0.4831773618538324	0.4318181818181818	0.4249108734402852	0.4285873440285205	0.4915329768270945	0.46301247771836007	0.49376114081996436	0.46345811051693403	0.4182263814616756	0.45131461675579315	0.4118761140819964	0.410204991087344	0.526849376114082	0.46691176470588236	0.4774955436720142	0.42123440285204994	0.4504233511586453	0.43482620320855614	0.42101158645276293	0.4363859180035651	0.3803475935828877	0.36864973262032086	0.4483065953654189	0.4251336898395722	0.36475044563279857	0.49197860962566853	0.5105837789661318	0.43594028520499106
80	0.4653520499108735	0.498663101604278	0.47916666666666663	0.47660427807486627	0.4913101604278074	0.5099153297682709	0.4495320855614973	0.43549465240641716	0.49933155080213903	0.473150623885918	0.4841800356506239	0.4988859180035651	0.4839572192513369	0.5069073083778965	0.4391711229946524	0.4763814616755793	0.3768939393939394	0.43961675579322634	0.5291889483065952	0.5330882352941176	0.4225713012477718	0.4177807486631016	0.5291889483065954	0.4264705882352941	0.4926470588235293	0.4742647058823529	0.4878565062388591	0.4010695187165775	0.48050356506238856	0.4076426024955437	0.44351604278074863	0.43181818181818177	0.42624777183600715	0.4294786096256684	0.4249108734402852	0.5162655971479502	0.4549910873440285	0.4255793226381462	0.43727718360071305	0.4593360071301248	0.43660873440285203	0.4411764705882353	0.39438502673796794	0.4809491978609625	0.4874108734402852	0.42557932263814613	0.43983957219251335	0.4290329768270945	0.3877005347593583
90	0.45164884135472366	0.44407308377896615	0.5154857397504458	0.49732620320855614	0.4862967914438503	0.508355614973262	0.46858288770053474	0.46746880570409977	0.5172682709447415	0.40909090909090906	0.4471925133689839	0.4281417112299465	0.509692513368984	0.43248663101604273	0.4426247771836007	0.47660427807486627	0.46602049910873433	0.48418003565062395	0.43894830659536543	0.44006238859180036	0.47749554367201424	0.4288101604278075	0.562722816399287	0.4588903743315508	0.4136586452762923	0.4076426024955437	0.46189839572192515	0.47493315508021383	0.4246880570409982	0.5484625668449197	0.47771836007130125	0.4071969696969697	0.45588235294117646	0.44875222816399285	0.3697638146167558	0.4331550802139037	0.4712566844919786	0.4363859180035651	0.4180035650623886	0.44095365418894833	0.463680926916221	0.3803475935828877	0.4216800356506239	0.4028520499108734	0.4191176470588235	0.47292780748663105	0.4322638146167558	0.41321301247771836	0.4039661319073084
100	0.5343137254901962	0.5267379679144385	0.48651960784313725	0.44385026737967914	0.4328208556149733	0.4532085561497326	0.4442959001782531	0.5207219251336899	0.5239527629233511	0.5018939393939394	0.46446078431372545	0.46189839572192504	0.49286987522281633	0.3801247771836007	0.4318181818181818	0.4688057040998217	0.4857397504456328	0.4947638146167558	0.41254456327985745	0.44741532976827086	0.5027852049910874	0.5188279857397504	0.48830213903743314	0.39204545454545453	0.48852495543672014	0.42190285204991085	0.4262477718360071	0.44719251336898397	0.4519830659536542	0.39137700534759357	0.4476381461675579	0.552807486631016	0.42624777183600715	0.4026292335115864	0.42602495543672014	0.42992424242424243	0.4333778966131907	0.4285873440285205	0.4147727272727273	0.47927807486631013	0.4069741532976827	0.4067513368983957	0.47081105169340465	0.3805704099821747	0.4387254901960784	0.3966131907308378	0.3621880570409982	0.4496434937611408	0.44073083778966127
110	0.45231729055258474	0.4631238859180036	0.5161541889483066	0.5287433155080214	0.4904188948306596	0.48975044563279857	0.5046791443850267	0.4385026737967914	0.5278520499108734	0.4763814616755793	0.4610071301247772	0.47571301247771836	0.4552139037433155	0.43226381461675584	0.5062388591800356	0.45287433155080214	0.5213903743315507	0.46189839572192515	0.46234402852049905	0.4772727272727273	0.46624331550802134	0.4432932263814617	0.4813948306595365	0.4956550802139037	0.43961675579322634	0.4363859180035651	0.4988859180035651	0.5372103386809268	0.4779411764705882	0.44786096256684493	0.3985071301247772	0.4097593582887701	0.3582887700534759	0.46624331550802145	0.4258021390374332	0.4297014260249554	0.3872549019607843	0.47404188948306597	0.41688948306595364	0.40329768270944744	0.35895721925133695	0.41733511586452765	0.3851381461675579	0.40652852049910876	0.39249108734402854	0.41733511586452765	0.40329768270944744	0.4430704099821747	0.4255793226381461
120	0.5460115864527629	0.5079099821746881	0.47894385026737973	0.48952762923351156	0.4518716577540107	0.5133689839572192	0.44930926916221037	0.47069964349376114	0.4908645276292335	0.47526737967914434	0.5817736185383244	0.509469696969697	0.4685828877005348	0.4201203208556149	0.5119206773618539	0.4618983957219251	0.446524064171123	0.5326426024955436	0.4699197860962567	0.44418449197860965	0.48484848484848486	0.4391711229946524	0.44507575757575757	0.44373885918003564	0.4171122994652406	0.45409982174688057	0.5397727272727273	0.48941622103386806	0.4143270944741533	0.39070855614973254	0.447638146167558	0.41365864527629226	0.4441844919786096	0.38446969696969696	0.4480837789661319	0.44006238859180036	0.44507575757575757	0.4290329768270945	0.40307486631016043	0.4138814616755793	0.38424688057041	0.4703654188948307	0.4214572192513369	0.38536096256684493	0.36864973262032086	0.39137700534759357	0.4000668449197861	0.46234402852049905	0.4446301247771836
130	0.42134581105169333	0.455102495543672	0.4564393939393939	0.4876336898395722	0.5010026737967914	0.4642379679144385	0.4901960784313726	0.49298128342245995	0.5124777183600713	0.4426247771836007	0.45755347593582885	0.4380570409982175	0.37355169340463457	0.4506461675579323	0.4603386809269162	0.43159536541889476	0.39204545454545453	0.5055704099821747	0.4543226381461675	0.44930926916221037	0.4385026737967915	0.4049688057040998	0.4552139037433155	0.4393939393939394	0.41900623885918	0.445855614973262	0.46301247771836007	0.4322638146167558	0.48618538324420674	0.4766042780748663	0.4184491978609626	0.4125445632798574	0.47727272727272724	0.49543226381461675	0.4086452762923351	0.39549910873440286	0.3555035650623886	0.3528297682709447	0.4928698752228164	0.4182263814616756	0.4225713012477718	0.36931818181818177	0.4673573975044564	0.4549910873440285	0.3511586452762923	0.4177807486631016	0.40441176470588236	0.44485294117647056	0.41365864527629226
140	0.4426247771836007	0.4571078431372549	0.49431818181818177	0.5133689839572193	0.4486408199643494	0.4244652406417112	0.5276292335115864	0.4584447415329768	0.482174688057041	0.43894830659536543	0.4789438502673797	0.48418003565062395	0.4341577540106952	0.5443404634581105	0.509692513368984	0.4837344028520499	0.3937165775401069	0.4910873440285205	0.5447860962566845	0.4327094474153298	0.3668672014260249	0.40998217468805703	0.49543226381461675	0.4421791443850267	0.47081105169340465	0.4419563279857398	0.44786096256684493	0.4809491978609626	0.41800356506238867	0.46579768270944744	0.4216800356506239	0.4588903743315508	0.4535427807486631	0.44696969696969696	0.3963903743315508	0.42012032085561496	0.42814171122994654	0.3959447415329769	0.41778074866310166	0.44674688057041	0.3957219251336898	0.38123885918003564	0.43014705882352944	0.4060828877005347	0.3803475935828877	0.45265151515151514	0.45499108734402854	0.39549910873440286	0.410873440285205
150	0.48495989304812837	0.4473039215686274	0.4601158645276292	0.5014483065953654	0.4495320855614973	0.4800579322638146	0.4646836007130124	0.5042335115864528	0.4118761140819964	0.42312834224598933	0.5657308377896613	0.4874108734402852	0.508578431372549	0.4603386809269162	0.47482174688057044	0.3870320855614973	0.4830659536541889	0.44006238859180036	0.4435160427807487	0.4513146167557932	0.4876336898395722	0.42769607843137253	0.4095365418894831	0.4802807486631016	0.4476381461675579	0.4290329768270945	0.44674688057041	0.4350490196078431	0.45710784313725494	0.46602049910873444	0.40608288770053474	0.4294786096256684	0.4138814616755794	0.4510918003565062	0.41321301247771836	0.42212566844919786	0.5197192513368984	0.383801247771836	0.4565508021390374	0.4621212121212121	0.4193404634581105	0.4204545454545455	0.42168003565062384	0.4294786096256685	0.48507130124777187	0.47604723707664887	0.41755793226381466	0.36909536541889487	0.4413992869875223
160	0.4770499108734403	0.4343805704099822	0.5122549019607843	0.5230614973262032	0.46980837789661317	0.4607843137254902	0.4633467023172905	0.46791443850267384	0.4633467023172905	0.34224598930481276	0.5046791443850267	0.4763814616755793	0.46702317290552586	0.3714349376114082	0.4159982174688057	0.5317513368983957	0.43783422459893045	0.4051916221033868	0.45387700534759357	0.42791889483065954	0.419451871657754	0.446969696969697	0.3872549019607843	0.4207887700534759	0.4805035650623886	0.3760026737967914	0.4281417112299465	0.4869652406417112	0.3649732620320856	0.3868092691622103	0.4593360071301248	0.40496880570409977	0.4683600713012478	0.41510695187165775	0.4441844919786096	0.4015151515151515	0.4361631016042781	0.4058600713012477	0.4026292335115864	0.40608288770053474	0.46256684491978606	0.4961007130124777	0.411764705882353	0.4333778966131907	0.40028966131907306	0.48050356506238856	0.37277183600713015	0.39093137254901955	0.4584447415329768
170	0.49654634581105167	0.46145276292335113	0.46512923351158647	0.44908645276292336	0.46356951871657753	0.4325980392156863	0.509024064171123	0.5101381461675579	0.4426247771836007	0.4820632798573975	0.46446078431372545	0.4685828877005347	0.4095365418894831	0.47615864527629237	0.44674688057040995	0.4021836007130124	0.3787878787878788	0.48440285204991085	0.4571078431372549	0.43482620320855614	0.42078877005347587	0.4352718360071301	0.4118761140819964	0.48418003565062384	0.46100713012477723	0.4426247771836007	0.4432932263814617	0.37923351158645274	0.4207887700534759	0.4653520499108735	0.44307040998217473	0.4471925133689839	0.45343137254901966	0.4141042780748663	0.5064616755793226	0.4246880570409982	0.437277183600713	0.4660204991087344	0.46802584670231734	0.4352718360071301	0.41343582887700536	0.47404188948306597	0.44095365418894833	0.4386140819964349	0.4444073083778966	0.4425133689839572	0.41365864527629237	0.410427807486631	0.46189839572192515
180	0.42491087344028516	0.518270944741533	0.4412878787878788	0.4051916221033868	0.4662433155080214	0.49777183600713015	0.4740418894830659	0.482174688057041	0.46189839572192515	0.4054144385026738	0.41020499108734404	0.40630570409982175	0.446301247771836	0.4357174688057041	0.4274732620320856	0.41321301247771836	0.4216800356506239	0.30436720142602497	0.42491087344028516	0.46557486631016043	0.46858288770053474	0.38859180035650626	0.4653520499108735	0.4285873440285205	0.4671345811051693	0.47359625668449196	0.44997771836007133	0.4543226381461676	0.4485294117647059	0.39917557932263814	0.42725044563279857	0.3682040998217469	0.4175579322638146	0.44006238859180036	0.473150623885918	0.4147727272727273	0.42992424242424243	0.44674688057040995	0.4344919786096257	0.4644607843137255	0.47582442067736175	0.46189839572192515	0.4694741532976827	0.4790552584670231	0.45499108734402854	0.4251336898395721	0.45109180035650626	0.4636809269162211	0.4710338680926916
190	0.4088680926916221	0.43114973262032086	0.4540998217468806	0.4290329768270945	0.4540998217468805	0.5043449197860963	0.43894830659536543	0.4456327985739751	0.429590017825312	0.4123217468805704	0.4292557932263815	0.4281417112299465	0.4564393939393939	0.3822415329768271	0.4718137254901961	0.42379679144385024	0.4324866310160427	0.38658645276292336	0.39549910873440286	0.34246880570409977	0.4283645276292335	0.41967468805704095	0.410650623885918	0.4676916221033868	0.4251336898395722	0.44050802139037426	0.44440730837789666	0.4320409982174688	0.4432932263814617	0.4274732620320856	0.436385918003565	0.44396167557932265	0.37823083778966127	0.4244652406417112	0.4430704099821747	0.38357843137254904	0.4203431372549019	0.45822192513368987	0.4452985739750445	0.44162210338680924	0.4790552584670232	0.4935383244206773	0.45242869875222813	0.41388146167557927	0.5013368983957218	0.5041221033868093	0.4297014260249555	0.44507575757575757	0.4684714795008913
200	0.45187165775401067	0.43504901960784315	0.47615864527629237	0.3792335115864528	0.40797682709447414	0.4649064171122995	0.46858288770053474	0.47549019607843135	0.3796791443850267	0.4601158645276292	0.42145721925133695	0.41388146167557927	0.420120320855615	0.3502673796791444	0.5018939393939394	0.4324866310160428	0.4120989304812835	0.3978386809269162	0.3829099821746881	0.4021836007130124	0.4143270944741533	0.4071969696969697	0.44652406417112295	0.4502005347593583	0.4281417112299465	0.4071969696969697	0.4164438502673797	0.46145276292335113	0.36775846702317294	0.41733511586452765	0.4214572192513369	0.4138814616755793	0.4249108734402851	0.4474153297682709	0.4205659536541889	0.474264705882353	0.44028520499108736	0.41365864527629237	0.40719696969696967	0.4790552584670231	0.5145944741532977	0.4510918003565062	0.4513146167557932	0.4448529411764706	0.4506461675579323	0.5015597147950089	0.47081105169340465	0.43961675579322634	0.3905971479500891
210	0.41209893048128343	0.4164438502673797	0.4341577540106952	0.4478609625668449	0.4432932263814616	0.3902629233511586	0.38424688057041	0.40909090909090906	0.39416221033868093	0.43092691622103385	0.37254901960784315	0.39717023172905525	0.4421791443850267	0.41321301247771836	0.35238413547237074	0.42535650623885923	0.39004010695187163	0.3610739750445633	0.42624777183600715	0.39416221033868093	0.40909090909090906	0.46189839572192504	0.42357397504456323	0.39505347593582885	0.3799019607843137	0.45020053475935834	0.44351604278074863	0.4026292335115864	0.4166666666666667	0.411096256684492	0.4400623885918003	0.4264705882352941	0.4168894830659537	0.45454545454545453	0.5077985739750446	0.3844696969696969	0.4097593582887701	0.37254901960784315	0.40129233511586454	0.5153743315508021	0.4249108734402852	0.4857397504456328	0.4474153297682709	0.4333778966131907	0.46557486631016043	0.44396167557932265	0.4719251336898396	0.47192513368983957	0.4425133689839572
220	0.44830659536541884	0.4117647058823529	0.4145499108734403	0.47526737967914434	0.4320409982174688	0.4255793226381462	0.41688948306595364	0.3807932263814616	0.4069741532976827	0.43460338680926913	0.4298128342245989	0.410204991087344	0.4146613190730838	0.39438502673796794	0.5609402852049911	0.3996212121212121	0.36151960784313725	0.43248663101604273	0.4398395721925133	0.45755347593582885	0.4573306595365419	0.4056372549019608	0.40129233511586454	0.40028966131907306	0.37533422459893045	0.4407308377896613	0.4051916221033868	0.43571746880570406	0.45198306595365423	0.4149955436720143	0.38536096256684493	0.4058600713012477	0.4054144385026738	0.37667112299465244	0.4504233511586453	0.3792335115864527	0.4212344028520499	0.4593360071301248	0.4623440285204991	0.44373885918003564	0.463680926916221	0.4216800356506239	0.43705436720142604	0.42234848484848486	0.437054367201426	0.4002896613190731	0.437277183600713	0.4227941176470588	0.44786096256684493
230	0.4894162210338681	0.4251336898395721	0.45365418894830656	0.4595588235294118	0.37667112299465244	0.3748885918003565	0.3768939393939394	0.4069741532976827	0.39137700534759357	0.3693181818181818	0.41811497326203206	0.40797682709447414	0.3656417112299465	0.383578431372549	0.34180035650623886	0.36675579322638147	0.3532754010695187	0.41276737967914434	0.37254901960784315	0.39939839572192515	0.3893716577540107	0.383578431372549	0.3872549019607843	0.3126114081996435	0.4095365418894831	0.410873440285205	0.410204991087344	0.4382798573975044	0.4517602495543672	0.3351158645276292	0.38658645276292336	0.4506461675579323	0.436385918003565	0.41822638146167557	0.40630570409982175	0.40998217468805703	0.3790106951871658	0.4441844919786096	0.4781639928698752	0.4478609625668449	0.4680258467023173	0.4549910873440285	0.4786096256684492	0.4324866310160428	0.49331550802139035	0.3883689839572192	0.4216800356506239	0.4786096256684492	0.45265151515151514
240	0.4319295900178253	0.3963903743315508	0.4409536541889483	0.3801247771836007	0.39917557932263814	0.357397504456328	0.4207887700534759	0.41042780748663105	0.39460784313725494	0.4233511586452763	0.37344028520499106	0.39416221033868093	0.37689393939393945	0.41688948306595364	0.37254901960784315	0.3201871657754011	0.4428475935828877	0.44786096256684493	0.3392379679144385	0.39048573975044565	0.3943850267379679	0.41566399286987527	0.41388146167557927	0.34269162210338683	0.4063057040998217	0.36452762923351156	0.3885918003565062	0.3716577540106952	0.37232620320855614	0.33790106951871657	0.36842691622103385	0.34959893048128343	0.36842691622103385	0.4393939393939394	0.4251336898395722	0.4944295900178254	0.45799910873440286	0.46345811051693403	0.47125668449197855	0.44507575757575757	0.4600044563279857	0.4336007130124777	0.41343582887700536	0.4258021390374332	0.4597816399286987	0.41822638146167557	0.42602495543672014	0.42691622103386806	0.437722816399287
250	0.43961675579322634	0.41477272727272724	0.40764260249554374	0.40329768270944744	0.410650623885918	0.4297014260249554	0.4097593582887701	0.3900401069518717	0.4495320855614973	0.357174688057041	0.384692513368984	0.4054144385026738	0.32408645276292336	0.34959893048128343	0.40630570409982175	0.40652852049910876	0.40608288770053474	0.3431372549019608	0.39505347593582885	0.41755793226381466	0.39093137254901955	0.3805704099821747	0.3422459893048128	0.42602495543672014	0.3948306595365419	0.42379679144385024	0.4274732620320855	0.4028520499108734	0.42101158645276293	0.4138814616755793	0.36107397504456323	0.4177807486631016	0.36475044563279857	0.4561051693404634	0.4193404634581105	0.3651960784313726	0.4859625668449198	0.4269162210338681	0.42446524064171126	0.411096256684492	0.39093137254901955	0.46368092691622104	0.42669340463458105	0.4747103386809269	0.4288101604278075	0.4200089126559715	0.45766488413547235	0.45309714795008915	0.4195632798573975
260	0.4494206773618538	0.45955882352941174	0.41254456327985745	0.4625668449197861	0.43983957219251335	0.38123885918003564	0.38012477718360066	0.44830659536541884	0.43048128342245984	0.4175579322638146	0.41666666666666663	0.3799019607843137	0.37277183600713015	0.3552807486631016	0.4028520499108735	0.36541889483065954	0.3755570409982174	0.4058600713012478	0.4313725490196078	0.40307486631016043	0.383578431372549	0.4428475935828877	0.39438502673796794	0.42513368983957217	0.37232620320855614	0.40741978609625673	0.44373885918003564	0.38446969696969696	0.33444741532976824	0.4264705882352941	0.46301247771836	0.384024064171123	0.4076426024955436	0.4274732620320856	0.4115418894830659	0.4115418894830659	0.4413992869875223	0.44050802139037437	0.4407308377896614	0.4554367201426025	0.44050802139037426	0.4744875222816399	0.41844919786096263	0.47860962566844917	0.4717023172905526	0.4383912655971479	0.4299242424242424	0.45309714795008915	0.4829545454545454
270	0.47081105169340465	0.44329322638146174	0.4517602495543672	0.4002896613190731	0.4333778966131907	0.4363859180035651	0.3918226381461676	0.4085338680926916	0.3741087344028521	0.3805704099821747	0.3762254901960784	0.4279188948306595	0.37321746880570406	0.3883689839572192	0.4056372549019608	0.39962121212121215	0.3096033868092692	0.36753565062388593	0.4039661319073084	0.3697638146167558	0.3474821746880571	0.32319518716577544	0.32063279857397503	0.358065953654189	0.3500445632798574	0.35071301247771836	0.4324866310160428	0.34681372549019607	0.40396613190730835	0.4474153297682709	0.44396167557932265	0.42624777183600715	0.4227941176470589	0.4324866310160428	0.4216800356506239	0.4336007130124777	0.42903297682709446	0.502450980392157	0.43293226381461675	0.47493315508021394	0.4255793226381462	0.44463012477718356	0.44986631016042783	0.4342691622103387	0.46045008912655966	0.4303698752228164	0.4686942959001783	0.4457442067736185	0.40463458110516937
280	0.48819073083778963	0.4324866310160427	0.4349376114081997	0.42602495543672014	0.45109180035650626	0.44897504456327986	0.39048573975044565	0.4322638146167557	0.4212344028520498	0.43293226381461675	0.40831105169340465	0.4026292335115864	0.356729055258467	0.39093137254901955	0.3987299465240641	0.34569964349376114	0.30938057040998224	0.438168449197861	0.409536541889483	0.3360071301247772	0.30113636363636365	0.3892602495543672	0.4110962566844919	0.36452762923351156	0.36820409982174684	0.4483065953654189	0.3741087344028521	0.35049019607843135	0.3539438502673797	0.37778520499108725	0.40396613190730835	0.3881461675579323	0.4816176470588235	0.41131907308377896	0.3874777183600713	0.4781639928698752	0.43360071301247766	0.42858734402852044	0.4859625668449198	0.4831773618538324	0.4563279857397504	0.4561051693404634	0.4588903743315508	0.43883689839572193	0.45242869875222813	0.4338235294117647	0.4241310160427808	0.4872994652406417	0.46568627450980393
290	0.4591131907308378	0.4538770053475935	0.4375	0.39360516934046347	0.36374777183600715	0.4411764705882353	0.40028966131907306	0.40563725490196073	0.38859180035650626	0.41934046345811055	0.4340463458110517	0.4069741532976827	0.39594474153297676	0.42624777183600715	0.39639037433155083	0.3509358288770053	0.3162878787878788	0.383578431372549	0.33166221033868093	0.39115418894830656	0.32909982174688057	0.41432709447415333	0.357397504456328	0.4216800356506239	0.37845365418894833	0.3470365418894831	0.3782308377896613	0.437277183600713	0.36564171122994654	0.38424688057040995	0.3890374331550802	0.44786096256684493	0.42903297682709446	0.3924910873440285	0.4322638146167558	0.4145499108734403	0.4593360071301248	0.4145499108734403	0.4448529411764705	0.45655080213903737	0.42925579322638147	0.4825089126559715	0.4522058823529412	0.4682486631016043	0.4459670231729055	0.4675802139037433	0.45287433155080214	0.44942067736185387	0.4425133689839572
300	0.4961007130124777	0.48863636363636365	0.4567736185383245	0.40329768270944744	0.4264705882352941	0.3819073083778966	0.46134135472370774	0.4158868092691622	0.40741978609625673	0.4498663101604278	0.411319073083779	0.40240641711229946	0.3851381461675579	0.37020944741532974	0.3474821746880571	0.35717468805704095	0.384915329768271	0.3773395721925134	0.3461452762923351	0.383801247771836	0.34770499108734404	0.347927807486631	0.38079322638146174	0.4510918003565062	0.411096256684492	0.3702094474153298	0.4290329768270945	0.39505347593582885	0.4967691622103386	0.3708778966131907	0.3931595365418895	0.4522058823529411	0.4078654188948307	0.4818404634581105	0.5242869875222818	0.3963903743315508	0.4831773618538324	0.4474153297682709	0.42881016042780745	0.49331550802139035	0.4186720142602495	0.5093582887700534	0.4422905525846702	0.49788324420677355	0.45699643493761144	0.41544117647058826	0.4444073083778966	0.437277183600713	0.3931595365418894
310	0.4340463458110517	0.47125668449197866	0.4956550802139037	0.4204545454545454	0.39505347593582885	0.4158868092691622	0.4342691622103386	0.39962121212121215	0.38602941176470584	0.39137700534759357	0.3254233511586453	0.348373440285205	0.4253565062388591	0.43382352941176466	0.33645276292335113	0.3966131907308378	0.3927139037433155	0.35940285204991085	0.39527629233511585	0.3658645276292335	0.4138814616755793	0.38123885918003564	0.39572192513368987	0.41154188948306597	0.3309937611408199	0.41109625668449196	0.3702094474153298	0.39048573975044565	0.38101604278074863	0.3991755793226381	0.3819073083778966	0.4331550802139037	0.44418449197860965	0.40719696969696967	0.4147727272727273	0.4671345811051693	0.42279411764705876	0.4468582887700535	0.48963903743315507	0.4143270944741533	0.4682486631016043	0.48340017825311943	0.4552139037433155	0.47147950089126556	0.4195632798573975	0.4007352941176471	0.38257575757575757	0.42713903743315507	0.4195632798573975
320	0.43148395721925137	0.44964349376114077	0.4269162210338681	0.43449197860962563	0.41778074866310155	0.44507575757575757	0.4418449197860962	0.4223484848484848	0.4669117647058823	0.3892602495543672	0.44184491978609625	0.41521836007130125	0.39093137254901966	0.37778520499108736	0.4046345811051693	0.384024064171123	0.37711675579322634	0.39728163992869875	0.3851381461675579	0.4336007130124777	0.3390151515151515	0.3658645276292335	0.3883689839572192	0.29512032085561496	0.3803475935828877	0.3959447415329769	0.3894830659536542	0.37366310160427807	0.40028966131907306	0.38970588235294124	0.4000668449197861	0.4604500891265597	0.44396167557932265	0.4563279857397504	0.4602272727272727	0.42190285204991085	0.437277183600713	0.45588235294117646	0.4303698752228164	0.4565508021390374	0.4510918003565062	0.4163324420677361	0.40530303030303033	0.45242869875222813	0.40831105169340465	0.48885918003565065	0.41265597147950084	0.4188948306595366	0.4386140819964349
330	0.43516042780748654	0.4431818181818182	0.4948752228163993	0.4730392156862745	0.4336007130124777	0.42925579322638147	0.38625222816399285	0.41131907308377896	0.4416221033868093	0.4455213903743315	0.42602495543672014	0.39962121212121204	0.41822638146167557	0.41711229946524064	0.38057040998217473	0.38792335115864524	0.36842691622103385	0.39438502673796794	0.3773395721925134	0.3777852049910873	0.40095811051693403	0.4117647058823529	0.4191176470588235	0.3858065953654189	0.40329768270944744	0.38992869875222813	0.3970588235294118	0.3819073083778966	0.3810160427807487	0.40831105169340465	0.4461898395721925	0.4195632798573975	0.4944295900178254	0.42691622103386806	0.4310383244206773	0.4556595365418895	0.42713903743315507	0.4563279857397505	0.464349376114082	0.44463012477718356	0.491644385026738	0.4195632798573975	0.4232397504456328	0.4117647058823529	0.43905971479500894	0.38257575757575757	0.40808823529411764	0.40831105169340465	0.4055258467023173
340	0.45955882352941174	0.47604723707664887	0.4273618538324421	0.4455213903743316	0.40508021390374327	0.4161096256684492	0.4186720142602495	0.38926024955436717	0.37499999999999994	0.3713235294117647	0.43950534759358295	0.4234625668449198	0.39549910873440286	0.41978609625668445	0.4156639928698752	0.4191176470588235	0.43103832442067735	0.4115418894830659	0.32865418894830656	0.43404634581105167	0.3563948306595366	0.41221033868092694	0.3782308377896613	0.38814616755793224	0.3849153297682709	0.3855837789661319	0.45331996434937605	0.36608734402852044	0.384024064171123	0.4200089126559714	0.4297014260249554	0.44875222816399285	0.4790552584670231	0.42647058823529416	0.465463458110517	0.48016934046345816	0.4152183600713012	0.49465240641711233	0.4459670231729055	0.43081550802139035	0.4422905525846702	0.4163324420677361	0.4303698752228164	0.47170231729055256	0.4197860962566845	0.42713903743315507	0.4202317290552585	0.4425133689839572	0.4085338680926916
350	0.4420677361853833	0.45153743315508016	0.39549910873440286	0.45242869875222813	0.4682486631016043	0.4154411764705882	0.47515597147950084	0.43727718360071305	0.3975044563279857	0.4048573975044563	0.4344919786096257	0.3938279857397504	0.43036987522281633	0.3888146167557932	0.39015151515151514	0.3708778966131907	0.4241310160427808	0.384915329768271	0.3855837789661319	0.3323306595365419	0.3998440285204991	0.400958110516934	0.4083110516934046	0.38602941176470595	0.39315953654188945	0.3511586452762923	0.4124331550802139	0.42736185383244213	0.4464126559714795	0.43148395721925137	0.4085338680926916	0.402072192513369	0.4319295900178253	0.41544117647058826	0.45398841354723707	0.44507575757575757	0.43081550802139035	0.4154411764705882	0.4620098039215687	0.4440730837789662	0.4712566844919786	0.45721925133689845	0.4204545454545454	0.43148395721925137	0.3975044563279857	0.4356060606060606	0.44730392156862747	0.4002896613190731	0.4691399286987522
360	0.45933600713012473	0.43036987522281644	0.4615641711229947	0.43148395721925137	0.43493761140819964	0.3771167557932264	0.4386140819964349	0.43839126559714797	0.4425133689839572	0.3888146167557932	0.4386140819964349	0.44507575757575757	0.46178698752228164	0.4197860962566845	0.36307932263814613	0.4039661319073084	0.4317067736185383	0.39093137254901955	0.36742424242424243	0.38123885918003564	0.427584670231729	0.37667112299465244	0.3708778966131907	0.34881907308377896	0.37845365418894833	0.43103832442067735	0.40374331550802145	0.33299910873440286	0.38625222816399285	0.3621880570409982	0.43772281639928695	0.4459670231729055	0.3938279857397504	0.4799465240641711	0.4682486631016043	0.4578877005347594	0.4321524064171124	0.3795677361853832	0.47582442067736186	0.41243315508021394	0.42413101604278075	0.4425133689839572	0.40095811051693403	0.4317067736185383	0.4087566844919786	0.4273618538324421	0.38580659536541895	0.4962121212121212	0.41243315508021394
370	0.4514260249554368	0.4698083778966132	0.45811051693404636	0.4413992869875223	0.4480837789661319	0.43426916221033873	0.4044117647058823	0.40786541889483063	0.4048573975044563	0.3851381461675579	0.4083110516934046	0.4386140819964349	0.42045454545454547	0.4319295900178253	0.40028966131907306	0.3782308377896613	0.4273618538324421	0.3888146167557932	0.40118092691622104	0.3524955436720143	0.40051247771836007	0.4117647058823529	0.35851158645276293	0.40831105169340465	0.3830213903743315	0.36307932263814613	0.4152183600713012	0.3704322638146167	0.40508021390374327	0.42992424242424243	0.44830659536541895	0.43772281639928695	0.4606729055258467	0.4542112299465241	0.401180926916221	0.47147950089126556	0.4611185383244207	0.42435383244206776	0.46613190730837795	0.491644385026738	0.45833333333333337	0.43905971479500894	0.41332442067736186	0.40875668449197866	0.4009581105169341	0.43928253119429594	0.4278074866310161	0.41354723707664887	0.4317067736185384
380	0.4544340463458111	0.48406862745098045	0.4810606060606061	0.46613190730837795	0.4505347593582888	0.4312611408199643	0.4206773618538325	0.43516042780748665	0.4574420677361854	0.43449197860962563	0.44139928698752223	0.4574420677361854	0.4581105169340463	0.374554367201426	0.36742424242424243	0.43404634581105167	0.40552584670231734	0.4007352941176471	0.4241310160427808	0.400958110516934	0.43493761140819953	0.375	0.375222816399287	0.3780080213903743	0.3970588235294118	0.40853386809269154	0.3892602495543672	0.43905971479500894	0.428030303030303	0.40942513368983957	0.401180926916221	0.40831105169340465	0.4342691622103387	0.42134581105169333	0.43103832442067735	0.43103832442067735	0.3981729055258467	0.4721479500891266	0.4452985739750446	0.43582887700534756	0.4204545454545454	0.43995098039215685	0.4057486631016043	0.40808823529411764	0.43148395721925137	0.43905971479500894	0.4243538324420677	0.4319295900178254	0.3827985739750446
390	0.40485739750445626	0.4422905525846702	0.47950089126559714	0.40831105169340465	0.4046345811051693	0.42669340463458105	0.3940508021390374	0.4158868092691622	0.41243315508021383	0.3851381461675579	0.3864750445632799	0.4232397504456328	0.375	0.43861408199643503	0.3938279857397504	0.43516042780748665	0.4165552584670232	0.3788992869875223	0.40875668449197855	0.41154188948306597	0.3940508021390375	0.4569964349376115	0.4085338680926916	0.3587344028520499	0.38123885918003564	0.4693627450980392	0.43426916221033873	0.40831105169340465	0.3821301247771836	0.3933823529411765	0.4167780748663102	0.3970588235294118	0.3669786096256684	0.4386140819964349	0.3968360071301248	0.4275846702317291	0.4684714795008913	0.4509803921568628	0.48796791443850274	0.4096479500891266	0.41287878787878785	0.47259358288770054	0.45766488413547246	0.4308155080213904	0.4087566844919786	0.3561720142602496	0.4732620320855615	0.402072192513369	0.40508021390374327
400	0.43126114081996436	0.43103832442067735	0.4461898395721925	0.41243315508021394	0.38625222816399285	0.4535427807486631	0.43493761140819964	0.4195632798573975	0.42234848484848486	0.3894830659536542	0.4241310160427807	0.44574420677361853	0.41700089126559714	0.38558377896613194	0.42780748663101603	0.3711007130124777	0.40463458110516937	0.38235294117647056	0.39315953654188945	0.36397058823529405	0.40485739750445626	0.4053030303030304	0.3711007130124777	0.3711007130124777	0.3821301247771836	0.41265597147950095	0.40853386809269165	0.36675579322638147	0.3972816399286987	0.375222816399287	0.3738859180035651	0.41633244206773623	0.43148395721925126	0.3972816399286987	0.39037433155080214	0.4163324420677362	0.4170008912655972	0.37087789661319076	0.43471479500891264	0.4461898395721925	0.4280303030303031	0.4319295900178254	0.4124331550802139	0.40853386809269165	0.40853386809269165	0.4282531194295901	0.3983957219251336	0.40942513368983957	0.3988413547237077
410	0.43538324420677366	0.41042780748663105	0.4505347593582888	0.40418894830659535	0.3966131907308378	0.45744206773618534	0.3892602495543672	0.38602941176470584	0.41287878787878785	0.39449643493761144	0.4053030303030303	0.411096256684492	0.4087566844919786	0.4096479500891266	0.36764705882352944	0.3819073083778966	0.4202317290552584	0.3260918003565062	0.39728163992869875	0.4455213903743316	0.4498663101604278	0.41198752228163993	0.40095811051693403	0.3702094474153298	0.40853386809269165	0.3936051693404634	0.3821301247771836	0.4124331550802139	0.38190730837789666	0.4165552584670232	0.44139928698752223	0.40987076648841353	0.41243315508021394	0.4232397504456328	0.3968360071301248	0.4360516934046346	0.40095811051693403	0.37934491978609625	0.4429590017825312	0.45075757575757575	0.39059714795008915	0.4011809269162211	0.4328208556149733	0.4507575757575758	0.4323752228163993	0.38647504456327986	0.4503119429590018	0.4319295900178254	0.46200980392156865
420	0.463458110516934	0.4420677361853833	0.4360516934046346	0.42368538324420674	0.44485294117647056	0.43337789661319076	0.4163324420677362	0.43081550802139046	0.36742424242424243	0.38257575757575757	0.4048573975044564	0.3563948306595366	0.45978163992869875	0.4053030303030303	0.412210338680927	0.3858065953654189	0.3641934046345811	0.43538324420677355	0.3786764705882353	0.36374777183600715	0.4323752228163993	0.4383912655971479	0.38647504456327986	0.3745543672014261	0.3894830659536542	0.3626336898395722	0.4234625668449198	0.39059714795008915	0.4206773618538324	0.3938279857397504	0.43103832442067735	0.4053030303030303	0.4122103386809269	0.45487967914438504	0.4503119429590018	0.4243538324420677	0.42112299465240643	0.43972816399286985	0.40597147950089124	0.4764928698752229	0.4325980392156863	0.4459670231729055	0.40095811051693403	0.40920231729055256	0.37154634581105167	0.4096479500891266	0.4353832442067736	0.37199197860962563	0.4587789661319074
430	0.4498663101604278	0.4021836007130125	0.4769385026737968	0.401626559714795	0.42301693404634577	0.40530303030303033	0.427807486631016	0.38257575757575757	0.39705882352941174	0.3968360071301248	0.3897058823529412	0.3860294117647059	0.427584670231729	0.3786764705882353	0.464795008912656	0.4241310160427807	0.3795677361853833	0.3786764705882353	0.3522727272727273	0.3860294117647059	0.38625222816399285	0.37455436720142604	0.33778966131907306	0.3936051693404634	0.35550356506238856	0.3972816399286988	0.348596256684492	0.3529411764705882	0.43059269162210334	0.3968360071301248	0.4115418894830659	0.4163324420677361	0.3524955436720143	0.42713903743315507	0.4204545454545454	0.3977272727272727	0.3972816399286988	0.4158868092691622	0.48863636363636365	0.41700089126559714	0.41198752228163993	0.4197860962566845	0.4392825311942959	0.4131016042780749	0.4204545454545454	0.4358288770053476	0.4165552584670231	0.40987076648841353	0.375
440	0.43036987522281633	0.4739304812834224	0.44385026737967914	0.3927139037433155	0.4147727272727273	0.45877896613190733	0.43493761140819964	0.4464126559714795	0.3855837789661319	0.41544117647058826	0.43126114081996436	0.4193404634581105	0.3678698752228164	0.36352495543672014	0.4193404634581105	0.40118092691622104	0.4055258467023173	0.41588680926916216	0.3717691622103387	0.36653297682709446	0.4509803921568627	0.401403743315508	0.3855837789661319	0.42713903743315507	0.3968360071301248	0.39081996434937616	0.4197860962566845	0.3821301247771836	0.43905971479500894	0.38146167557932265	0.42457664884135476	0.35661764705882354	0.3897058823529412	0.428030303030303	0.40229500891265596	0.45833333333333337	0.3786764705882353	0.4500891265597148	0.41700089126559714	0.4397281639928699	0.41700089126559714	0.38669786096256686	0.41677807486631013	0.40964795008912647	0.42825311942959	0.3836898395721925	0.42713903743315507	0.36330213903743314	0.3983957219251337
450	0.42535650623885923	0.37934491978609625	0.3552807486631016	0.44507575757575757	0.46200980392156865	0.4230169340463459	0.4234625668449198	0.38168449197860965	0.42301693404634577	0.47281639928698754	0.3871434937611408	0.3972816399286987	0.4301470588235294	0.36764705882352944	0.44340463458110513	0.39427361853832443	0.37176916221033873	0.35984848484848486	0.401403743315508	0.35505793226381455	0.41700089126559714	0.401403743315508	0.401626559714795	0.36541889483065954	0.3938279857397504	0.3672014260249554	0.4239081996434938	0.3704322638146168	0.35984848484848486	0.4358288770053476	0.3940508021390374	0.3713235294117647	0.4206773618538325	0.4076426024955437	0.36742424242424243	0.3821301247771836	0.36831550802139035	0.4200089126559715	0.3827985739750446	0.48863636363636365	0.45788770053475936	0.37433155080213903	0.3938279857397504	0.4395053475935829	0.3830213903743315	0.3977272727272727	0.3711007130124777	0.38257575757575757	0.36764705882352944
460	0.4851827094474153	0.4461898395721925	0.5076871657754011	0.43215240641711233	0.40352049910873433	0.44708110516934046	0.42479946524064177	0.4399509803921569	0.40920231729055256	0.4342691622103386	0.4245766488413547	0.3639705882352941	0.40118092691622104	0.4236853832442068	0.44942067736185387	0.42045454545454547	0.3858065953654189	0.3905971479500891	0.36007130124777187	0.39015151515151514	0.39683600713012473	0.3791221033868093	0.374777183600713	0.38257575757575757	0.36374777183600715	0.3858065953654189	0.36742424242424243	0.3938279857397504	0.39728163992869875	0.3570632798573975	0.39360516934046347	0.34881907308377896	0.41354723707664887	0.3823529411764706	0.39059714795008915	0.44942067736185387	0.4158868092691622	0.4122103386809269	0.4436274509803922	0.4053030303030303	0.3830213903743316	0.41221033868092694	0.4721479500891266	0.43627450980392163	0.3669786096256685	0.3800133689839572	0.3832442067736186	0.4059714795008913	0.3910427807486631
470	0.5197192513368984	0.4193404634581105	0.463903743315508	0.3658645276292335	0.39917557932263814	0.4275846702317291	0.43103832442067735	0.4418449197860963	0.36285650623885923	0.37199197860962563	0.4200089126559715	0.401403743315508	0.3786764705882353	0.38992869875222813	0.38190730837789666	0.438168449197861	0.3827985739750446	0.41265597147950084	0.34102049910873433	0.3894830659536542	0.3966131907308378	0.3449197860962567	0.3715463458110517	0.3890374331550802	0.39360516934046347	0.42713903743315507	0.32174688057041	0.4053030303030303	0.4037433155080214	0.4188948306595366	0.3903743315508021	0.38580659536541884	0.38213012477718356	0.40831105169340465	0.41031639928698754	0.3827985739750446	0.4149955436720142	0.45766488413547235	0.4053030303030303	0.42023172905525846	0.3827985739750445	0.4098707664884136	0.4195632798573975	0.39728163992869875	0.41221033868092694	0.37544563279857396	0.4059714795008913	0.3600713012477718	0.4046345811051693
480	0.5035650623885918	0.41800356506238856	0.4546568627450981	0.44986631016042783	0.36998663101604284	0.42713903743315507	0.3970588235294118	0.4613413547237077	0.4317067736185383	0.4096479500891266	0.3927139037433155	0.37823083778966127	0.4503119429590018	0.4427361853832442	0.40920231729055256	0.3561720142602496	0.38213012477718356	0.39293672014260245	0.4202317290552584	0.4117647058823529	0.39750445632798576	0.3821301247771836	0.3561720142602496	0.37544563279857396	0.3676470588235294	0.400735294117647	0.3561720142602496	0.3596256684491979	0.4239081996434938	0.3628565062388592	0.4165552584670231	0.3879233511586453	0.3878119429590018	0.3672014260249554	0.41722370766488415	0.4186720142602496	0.41332442067736186	0.37544563279857396	0.3786764705882353	0.4096479500891266	0.43582887700534756	0.4466354723707665	0.43883689839572193	0.38692067736185387	0.38647504456327986	0.39360516934046347	0.44340463458110513	0.4215686274509804	0.4059714795008913
490	0.4429590017825312	0.4680258467023173	0.4317067736185383	0.40719696969696967	0.3890374331550802	0.401403743315508	0.4057486631016043	0.4239081996434938	0.4236853832442068	0.4197860962566845	0.35550356506238856	0.4202317290552585	0.38257575757575757	0.3784536541889483	0.35249554367201424	0.38625222816399285	0.437722816399287	0.3855837789661319	0.40051247771836007	0.42736185383244196	0.401626559714795	0.3717691622103387	0.41354723707664887	0.36374777183600715	0.40095811051693403	0.375	0.35550356506238856	0.3263146167557932	0.3788992869875223	0.35984848484848486	0.40764260249554374	0.36374777183600715	0.37199197860962563	0.43148395721925137	0.3979500891265597	0.38146167557932265	0.42713903743315507	0.3667557932263814	0.4027406417112299	0.4243538324420677	0.3672014260249554	0.4053030303030303	0.3713235294117647	0.3897058823529412	0.3834670231729055	0.41655525846702324	0.349264705882353	0.3871434937611408	0.3605169340463458
500	0.4544340463458111	0.42234848484848486	0.4200089126559715	0.44986631016042783	0.44942067736185387	0.3669786096256684	0.3980614973262032	0.4542112299465241	0.32408645276292336	0.45398841354723707	0.43794563279857396	0.39015151515151514	0.38346702317290554	0.39705882352941174	0.42045454545454547	0.4583333333333333	0.42713903743315507	0.38235294117647056	0.44095365418894833	0.3940508021390374	0.42669340463458105	0.44919786096256675	0.400735294117647	0.38580659536541884	0.40006684491978606	0.3931595365418895	0.3899286987522282	0.40441176470588236	0.3444741532976827	0.348373440285205	0.40853386809269154	0.3656417112299465	0.3672014260249554	0.3807932263814617	0.4115418894830659	0.39015151515151514	0.4338235294117647	0.3784536541889483	0.40485739750445626	0.3788992869875223	0.43928253119429594	0.3897058823529411	0.35984848484848486	0.3897058823529412	0.4128787878787879	0.40875668449197855	0.3866978609625668	0.36096256684491984	0.3819073083778966
510	0.4060828877005347	0.38602941176470584	0.4207887700534759	0.437722816399287	0.40463458110516937	0.46479500891265596	0.38558377896613194	0.3881461675579323	0.3890374331550802	0.3892602495543672	0.36241087344028516	0.39984402852049905	0.4117647058823529	0.40441176470588236	0.3624108734402852	0.39728163992869875	0.4838458110516934	0.4050802139037433	0.36374777183600715	0.4156639928698752	0.3894830659536541	0.38669786096256686	0.41287878787878785	0.3660873440285205	0.36675579322638147	0.3520499108734403	0.3628565062388592	0.3936051693404634	0.36352495543672014	0.38926024955436717	0.42758467023172897	0.3972816399286988	0.4071969696969697	0.35572638146167557	0.3846925133689839	0.3589572192513369	0.38235294117647056	0.3814616755793226	0.3561720142602496	0.4422905525846702	0.40095811051693403	0.38926024955436717	0.36374777183600715	0.3254233511586453	0.349264705882353	0.4087566844919786	0.3451426024955436	0.41198752228163993	0.43538324420677366
520	0.44229055258467026	0.47515597147950095	0.4743761140819965	0.4297014260249554	0.4356060606060606	0.464349376114082	0.3849153297682709	0.4161096256684492	0.4273618538324421	0.4278074866310161	0.32196969696969696	0.3977272727272727	0.4230169340463458	0.3667557932263814	0.3702094474153298	0.4459670231729055	0.4344919786096257	0.3938279857397504	0.4236853832442067	0.3897058823529412	0.3929367201426025	0.3931595365418895	0.3819073083778966	0.38469251336898397	0.295343137254902	0.35271836007130125	0.3589572192513369	0.3711007130124777	0.3713235294117647	0.3888146167557932	0.3869206773618538	0.3819073083778966	0.37087789661319076	0.3591800356506239	0.45309714795008915	0.3816844919786096	0.375	0.3157308377896613	0.40853386809269165	0.38235294117647056	0.3552807486631016	0.3258689839572192	0.3708778966131907	0.3522727272727273	0.34536541889483063	0.3533868092691622	0.37845365418894833	0.41677807486631013	0.3260918003565062
530	0.4636809269162211	0.3933823529411764	0.40418894830659535	0.43616310160427807	0.409982174688057	0.3920454545454546	0.45766488413547246	0.43081550802139035	0.4680258467023173	0.44964349376114077	0.4533199643493761	0.4418449197860963	0.4158868092691622	0.4519830659536542	0.3968360071301248	0.3858065953654189	0.3793449197860962	0.3527183600713012	0.3674242424242424	0.4002896613190731	0.4163324420677361	0.4425133689839572	0.41198752228163993	0.36374777183600715	0.34837344028520495	0.35572638146167557	0.33255347593582885	0.40006684491978606	0.4386140819964349	0.39360516934046347	0.375	0.3527183600713012	0.39338235294117646	0.36352495543672014	0.38168449197860965	0.34124331550802145	0.3637477718360071	0.4206773618538324	0.38669786096256686	0.3936051693404634	0.38235294117647056	0.4200089126559715	0.3791221033868093	0.3823529411764706	0.40028966131907306	0.3672014260249554	0.4007352941176471	0.3897058823529411	0.36352495543672014
540	0.3922682709447416	0.4342691622103387	0.438391265597148	0.4039661319073084	0.463903743315508	0.4354946524064171	0.44786096256684493	0.42557932263814613	0.38057040998217473	0.33667557932263814	0.47604723707664887	0.36241087344028516	0.3968360071301248	0.36675579322638147	0.3704322638146168	0.36263368983957217	0.4074197860962566	0.4349376114081997	0.38168449197860965	0.38602941176470584	0.35962566844919786	0.3446969696969697	0.36742424242424243	0.41978609625668445	0.36675579322638147	0.3892602495543672	0.38625222816399285	0.39795008912655966	0.36374777183600715	0.37845365418894833	0.3660873440285205	0.4154411764705882	0.34748217468805703	0.40051247771836007	0.3782308377896613	0.3881461675579323	0.3669786096256684	0.4085338680926916	0.37499999999999994	0.34057486631016043	0.3827985739750446	0.4089795008912656	0.3977272727272727	0.37455436720142604	0.4152183600713013	0.34057486631016043	0.35940285204991085	0.3672014260249555	0.32174688057040995
550	0.42602495543672014	0.4232397504456328	0.46646613190730835	0.42691622103386806	0.4050802139037434	0.384469696969697	0.4517602495543672	0.47058823529411764	0.42301693404634577	0.4069741532976827	0.42257130124777187	0.38814616755793224	0.42580213903743314	0.39572192513368987	0.39226827094474154	0.43493761140819964	0.37800802139037426	0.3520499108734403	0.38536096256684493	0.3633021390374332	0.33645276292335113	0.38536096256684493	0.348596256684492	0.4297014260249554	0.40028966131907306	0.36564171122994654	0.37344028520499106	0.40095811051693403	0.3929367201426025	0.41610962566844917	0.375222816399287	0.38558377896613183	0.3660873440285205	0.411764705882353	0.4193404634581105	0.40441176470588236	0.39705882352941174	0.36786987522281644	0.35851158645276293	0.40396613190730835	0.32865418894830656	0.3029188948306596	0.3435828877005348	0.3741087344028521	0.3511586452762923	0.37800802139037437	0.37366310160427807	0.3676470588235293	0.38669786096256686
560	0.4503119429590018	0.4480837789661319	0.46758021390374327	0.37644830659536543	0.4383912655971479	0.4602272727272727	0.40307486631016043	0.42580213903743314	0.3582887700534759	0.41934046345811055	0.4147727272727273	0.3853609625668449	0.40329768270944744	0.3920454545454546	0.4014037433155081	0.33968360071301246	0.38536096256684493	0.3849153297682709	0.34057486631016043	0.36675579322638147	0.3885918003565062	0.3849153297682709	0.42435383244206776	0.3630793226381462	0.4604500891265597	0.35115864527629237	0.4145499108734403	0.37778520499108736	0.35873440285204994	0.36631016042780745	0.3970588235294118	0.4195632798573975	0.38859180035650626	0.3775623885918003	0.35071301247771836	0.3444741532976828	0.40808823529411764	0.34748217468805703	0.35895721925133695	0.35873440285204994	0.34425133689839577	0.40418894830659535	0.37845365418894833	0.35572638146167557	0.37087789661319076	0.4161096256684492	0.3936051693404634	0.373885918003565	0.3559491978609626
570	0.4420677361853832	0.40998217468805703	0.4515374331550802	0.4147727272727273	0.38123885918003564	0.4095365418894831	0.40508021390374327	0.42234848484848486	0.4021836007130125	0.4071969696969697	0.44574420677361853	0.38446969696969696	0.40396613190730835	0.4294786096256684	0.4431818181818182	0.4459670231729056	0.4186720142602495	0.35895721925133695	0.3929367201426025	0.32909982174688057	0.4202317290552585	0.38992869875222813	0.38190730837789655	0.3699866310160428	0.3695409982174688	0.3704322638146167	0.34057486631016043	0.3851381461675579	0.3851381461675579	0.40741978609625673	0.35182709447415333	0.4195632798573975	0.39249108734402854	0.3890374331550802	0.4227941176470589	0.3784536541889483	0.3741087344028521	0.40485739750445626	0.3879233511586453	0.38948306595365423	0.3672014260249555	0.375222816399287	0.37711675579322634	0.40162655971479494	0.3708778966131907	0.3717691622103387	0.34057486631016043	0.3975044563279857	0.38168449197860965
580	0.4021836007130125	0.4253565062388591	0.41221033868092694	0.437722816399287	0.411096256684492	0.46178698752228164	0.3929367201426025	0.4340463458110516	0.4223484848484848	0.411319073083779	0.38836898395721925	0.45354278074866317	0.37020944741532974	0.3249777183600713	0.3968360071301248	0.4193404634581105	0.4425133689839572	0.38536096256684493	0.4227941176470588	0.4457442067736186	0.3293226381461675	0.4083110516934047	0.4039661319073084	0.3966131907308378	0.38146167557932265	0.3897058823529412	0.37065508021390375	0.3325534759358289	0.38446969696969696	0.35115864527629237	0.3729946524064171	0.4000668449197861	0.40352049910873444	0.4028520499108734	0.42669340463458105	0.3658645276292335	0.4182263814616756	0.40441176470588236	0.40853386809269165	0.38146167557932265	0.3975044563279857	0.36330213903743314	0.3451426024955436	0.3699866310160428	0.3669786096256684	0.3332219251336898	0.3713235294117647	0.39015151515151514	0.401403743315508
590	0.4471925133689839	0.42513368983957217	0.45677361853832443	0.4138814616755793	0.3877005347593583	0.35784313725490197	0.37533422459893045	0.42602495543672014	0.4205659536541889	0.4028520499108734	0.35093582887700536	0.42301693404634577	0.42212566844919786	0.3922682709447415	0.3879233511586453	0.4078654188948307	0.3362299465240641	0.45354278074866305	0.3321078431372549	0.42234848484848486	0.384469696969697	0.3396836007130125	0.39661319073083784	0.40463458110516937	0.30113636363636365	0.39661319073083784	0.35550356506238867	0.43337789661319076	0.3846925133689839	0.3959447415329768	0.40051247771836007	0.3522727272727273	0.3879233511586453	0.32586898395721925	0.3885918003565062	0.4117647058823529	0.39939839572192515	0.3444741532976827	0.32286096256684493	0.3883689839572193	0.3591800356506239	0.38669786096256686	0.375	0.4152183600713012	0.3518270944741533	0.37823083778966127	0.4055258467023173	0.35550356506238856	0.36007130124777176
600	0.42691622103386806	0.3989527629233512	0.4053030303030303	0.40909090909090906	0.4058600713012478	0.4069741532976827	0.35049019607843135	0.3918226381461675	0.40808823529411764	0.3874777183600713	0.39984402852049916	0.3470365418894831	0.3582887700534759	0.4145499108734403	0.35093582887700536	0.4186720142602496	0.40786541889483063	0.3663101604278075	0.4195632798573975	0.3741087344028521	0.36241087344028516	0.36675579322638147	0.38814616755793224	0.3784536541889483	0.39984402852049916	0.47170231729055256	0.39226827094474154	0.3771167557932264	0.41131907308377896	0.33277629233511585	0.38146167557932265	0.37711675579322645	0.4078654188948307	0.3788992869875223	0.42713903743315507	0.38168449197860965	0.3541666666666667	0.3821301247771836	0.3708778966131907	0.40095811051693403	0.3741087344028521	0.3788992869875223	0.3823529411764706	0.36307932263814613	0.33210784313725483	0.401180926916221	0.3966131907308378	0.3254233511586453	0.3446969696969697
610	0.4327094474153298	0.4221256684491979	0.44897504456327986	0.4435160427807487	0.40307486631016043	0.42624777183600715	0.39070855614973266	0.38101604278074863	0.37577985739750447	0.3697638146167558	0.383801247771836	0.38836898395721925	0.40875668449197866	0.39549910873440286	0.36954099821746883	0.3734402852049911	0.37711675579322634	0.437054367201426	0.3963903743315508	0.38859180035650626	0.4193404634581105	0.4076426024955436	0.4071969696969697	0.4253565062388592	0.3961675579322638	0.40719696969696967	0.4005124777183601	0.40307486631016043	0.3470365418894831	0.39159982174688057	0.38146167557932265	0.4266934046345811	0.36007130124777187	0.3672014260249554	0.3695409982174688	0.3357843137254902	0.38926024955436717	0.36675579322638147	0.37733957219251335	0.35528074866310166	0.34792780748663105	0.3407976827094474	0.34770499108734404	0.32909982174688057	0.3669786096256684	0.34881907308377896	0.3927139037433155	0.41521836007130125	0.40786541889483063
620	0.4441844919786096	0.42145721925133683	0.38536096256684493	0.4246880570409982	0.3980614973262032	0.4186720142602496	0.42212566844919786	0.4212344028520499	0.4009581105169341	0.4184491978609626	0.3353386809269162	0.36887254901960786	0.4113190730837789	0.3957219251336898	0.3615196078431373	0.38536096256684493	0.38424688057041	0.4292557932263814	0.4149955436720143	0.35438948306595364	0.4324866310160428	0.38101604278074863	0.45610516934046347	0.42602495543672014	0.40786541889483063	0.3137254901960784	0.321524064171123	0.3387923351158645	0.38168449197860965	0.411541889483066	0.3440285204991087	0.39962121212121215	0.411096256684492	0.3897058823529411	0.4026292335115864	0.384469696969697	0.4048573975044563	0.437722816399287	0.37800802139037437	0.38101604278074863	0.38213012477718356	0.4053030303030303	0.33689839572192515	0.39572192513368987	0.43081550802139035	0.36352495543672014	0.33255347593582885	0.3894830659536542	0.34770499108734404
630	0.4253565062388591	0.4244652406417112	0.410650623885918	0.4076426024955437	0.3939393939393939	0.463903743315508	0.37277183600713015	0.4340463458110517	0.40998217468805703	0.3649732620320856	0.36864973262032086	0.37644830659536543	0.4069741532976827	0.4067513368983957	0.4032976827094474	0.42903297682709446	0.4035204991087344	0.3582887700534759	0.3920454545454545	0.4069741532976827	0.40764260249554374	0.4122103386809269	0.40831105169340465	0.38123885918003564	0.437945632798574	0.3959447415329768	0.42602495543672014	0.42602495543672014	0.36196524064171126	0.3621880570409982	0.39939839572192504	0.463903743315508	0.36954099821746883	0.3890374331550802	0.36653297682709446	0.33233065953654195	0.3933823529411764	0.39639037433155083	0.358288770053476	0.3401292335115864	0.38602941176470584	0.3245320855614973	0.38257575757575757	0.38190730837789666	0.4184491978609626	0.35115864527629237	0.34881907308377896	0.3680926916221034	0.40118092691622104
640	0.435940285204991	0.43571746880570406	0.42580213903743314	0.4125445632798574	0.43315508021390375	0.48529411764705876	0.39460784313725483	0.44028520499108736	0.33745543672014255	0.38836898395721925	0.4205659536541889	0.39572192513368987	0.4398395721925134	0.41711229946524064	0.35572638146167557	0.43315508021390375	0.3877005347593583	0.35004456327985745	0.4145499108734403	0.38469251336898397	0.4147727272727273	0.3702094474153298	0.4333778966131907	0.43983957219251335	0.4664661319073084	0.38859180035650626	0.3660873440285205	0.3697638146167558	0.3892602495543672	0.39895276292335113	0.373885918003565	0.4076426024955437	0.3743315508021391	0.4297014260249555	0.4184491978609626	0.3422459893048128	0.3513814616755793	0.37065508021390375	0.3975044563279857	0.3741087344028521	0.35505793226381466	0.3823529411764706	0.40920231729055256	0.3658645276292335	0.38948306595365423	0.348150623885918	0.36675579322638147	0.3738859180035651	0.33233065953654184
650	0.40385472370766484	0.393048128342246	0.40931372549019607	0.4805035650623886	0.42513368983957217	0.3718805704099821	0.46189839572192515	0.39204545454545453	0.3920454545454546	0.36909536541889476	0.3606283422459893	0.41020499108734404	0.3394607843137255	0.43270944741532974	0.3534982174688057	0.3907085561497326	0.39527629233511585	0.3877005347593583	0.4411764705882353	0.39549910873440286	0.4214572192513369	0.4184491978609626	0.3807932263814616	0.38057040998217473	0.3844696969696969	0.39483065953654195	0.42624777183600715	0.436831550802139	0.40006684491978606	0.44485294117647056	0.36608734402852056	0.35416666666666663	0.3552807486631016	0.41154188948306597	0.3911541889483066	0.33166221033868093	0.33578431372549017	0.38123885918003564	0.36909536541889487	0.3697638146167558	0.36307932263814613	0.35093582887700536	0.37455436720142604	0.35962566844919786	0.32174688057040995	0.34770499108734404	0.33344474153297676	0.3924910873440285	0.4227941176470589
660	0.46579768270944744	0.48395721925133683	0.42791889483065954	0.40975935828877	0.4285873440285205	0.40975935828877	0.44875222816399285	0.4116532976827094	0.36385918003565065	0.39549910873440286	0.3918226381461675	0.38614081996434935	0.3718805704099822	0.32386363636363635	0.3959447415329768	0.4246880570409982	0.3961675579322638	0.4028520499108734	0.39204545454545453	0.37344028520499106	0.39572192513368987	0.3392379679144385	0.46000445632798576	0.35049019607843135	0.38057040998217473	0.3888146167557932	0.42992424242424243	0.4177807486631016	0.38814616755793224	0.42624777183600715	0.37756238859180036	0.36586452762923355	0.4216800356506239	0.38190730837789655	0.38123885918003564	0.36196524064171126	0.3927139037433155	0.35483511586452765	0.32085561497326204	0.3582887700534759	0.3933823529411764	0.35572638146167557	0.3821301247771836	0.3851381461675579	0.3249777183600713	0.37644830659536543	0.36909536541889476	0.3628565062388592	0.321301247771836
670	0.4858511586452763	0.4508689839572193	0.4393939393939394	0.39438502673796794	0.4207887700534759	0.4019607843137255	0.410204991087344	0.4285873440285205	0.3826871657754011	0.410650623885918	0.4145499108734403	0.4019607843137255	0.37232620320855614	0.3874777183600713	0.4065285204991087	0.3353386809269162	0.3539438502673796	0.42190285204991085	0.42212566844919786	0.42903297682709446	0.4283645276292335	0.3801247771836007	0.3879233511586453	0.4480837789661319	0.4375	0.42168003565062384	0.43293226381461675	0.4125445632798574	0.4294786096256684	0.3649732620320856	0.40630570409982175	0.44830659536541884	0.32408645276292336	0.40218360071301246	0.37299465240641716	0.42257130124777187	0.3963903743315508	0.3201871657754011	0.3741087344028521	0.4177807486631016	0.3444741532976827	0.37277183600713015	0.3578431372549019	0.37043226381461675	0.4219028520499109	0.3580659536541889	0.3552807486631016	0.31483957219251335	0.4085338680926916
680	0.4603386809269162	0.4495320855614973	0.4694741532976827	0.4508689839572192	0.42101158645276293	0.42791889483065954	0.42557932263814613	0.40218360071301246	0.39694741532976824	0.4543226381461675	0.45287433155080214	0.37667112299465233	0.4338235294117647	0.4171122994652406	0.4141042780748664	0.47359625668449196	0.3874777183600713	0.44808377896613183	0.41822638146167557	0.41822638146167557	0.44440730837789655	0.3879233511586453	0.4147727272727273	0.40218360071301246	0.3922682709447416	0.4069741532976827	0.4069741532976827	0.3459224598930481	0.4138814616755793	0.3693181818181818	0.3658645276292335	0.38814616755793224	0.3874777183600713	0.42624777183600715	0.4240196078431372	0.3658645276292335	0.3924910873440285	0.38146167557932265	0.35093582887700536	0.37321746880570417	0.3764483065953654	0.3803475935828877	0.34358288770053474	0.35762032085561496	0.38992869875222813	0.36241087344028516	0.38146167557932265	0.3743315508021391	0.38558377896613194
690	0.4272504456327985	0.4329322638146168	0.39505347593582885	0.419897504456328	0.42190285204991085	0.41688948306595364	0.3893716577540107	0.4318181818181818	0.3640819964349376	0.34592245989304815	0.3748885918003565	0.4251336898395722	0.44674688057040995	0.4320409982174688	0.4136586452762923	0.4216800356506239	0.4175579322638146	0.41822638146167557	0.4138814616755793	0.4030748663101604	0.4483065953654189	0.3961675579322639	0.36864973262032086	0.4593360071301248	0.4327094474153298	0.43181818181818177	0.43616310160427807	0.4141042780748663	0.3805704099821747	0.38792335115864524	0.4175579322638146	0.4586675579322638	0.37711675579322645	0.3849153297682709	0.3920454545454545	0.4056372549019608	0.37299465240641705	0.3892602495543672	0.39271390374331555	0.37043226381461675	0.3961675579322638	0.39159982174688057	0.38057040998217473	0.3612967914438503	0.3660873440285205	0.3245320855614973	0.3663101604278075	0.3920454545454546	0.35416666666666663
700	0.44674688057041	0.4387254901960784	0.4073083778966132	0.43114973262032086	0.43204099821746883	0.43594028520499106	0.42101158645276293	0.5025623885918004	0.45064616755793224	0.3859180035650624	0.4251336898395722	0.41688948306595364	0.44719251336898397	0.356951871657754	0.4212344028520499	0.3982843137254902	0.4026292335115864	0.40652852049910876	0.38680926916221037	0.42212566844919786	0.40630570409982175	0.4186720142602496	0.3766711229946524	0.4067513368983957	0.4058600713012478	0.4554367201426025	0.4184491978609626	0.3803475935828877	0.4147727272727273	0.37622549019607837	0.43594028520499106	0.3580659536541889	0.4058600713012478	0.4175579322638146	0.3957219251336898	0.35528074866310155	0.3615196078431372	0.32497771836007133	0.35093582887700536	0.33255347593582885	0.3840240641711229	0.3608511586452763	0.35483511586452765	0.36909536541889487	0.38190730837789666	0.39159982174688057	0.34681372549019607	0.385138146167558	0.37232620320855614
710	0.4226827094474153	0.44084224598930477	0.40385472370766484	0.46579768270944744	0.44930926916221037	0.39026292335115864	0.4159982174688057	0.4086452762923351	0.3868092691622103	0.43204099821746883	0.43571746880570406	0.4283645276292335	0.4021836007130125	0.3978386809269162	0.384024064171123	0.4164438502673797	0.42145721925133695	0.4322638146167558	0.3982843137254902	0.3426916221033868	0.3757798573975044	0.41666666666666663	0.4623440285204991	0.39460784313725494	0.43616310160427807	0.3883689839572193	0.3493761140819964	0.4145499108734403	0.3649732620320855	0.3794563279857397	0.43983957219251335	0.3500445632798574	0.4026292335115864	0.3426916221033868	0.3799019607843137	0.41321301247771836	0.40240641711229946	0.3619652406417112	0.36196524064171126	0.4251336898395722	0.4071969696969697	0.3734402852049911	0.3472593582887701	0.38836898395721925	0.37043226381461675	0.3390151515151515	0.3918226381461676	0.3695409982174688	0.410204991087344
720	0.44774955436720143	0.45877896613190733	0.4153297682709447	0.4662433155080214	0.40842245989304815	0.472927807486631	0.4201203208556149	0.42379679144385024	0.43571746880570406	0.419451871657754	0.4240196078431372	0.4276960784313726	0.37667112299465233	0.43571746880570406	0.4207887700534759	0.3973930481283422	0.4240196078431372	0.37232620320855614	0.3801247771836006	0.383355614973262	0.38357843137254904	0.4164438502673796	0.38424688057040995	0.4322638146167558	0.43616310160427807	0.3617424242424242	0.4283645276292335	0.4063057040998217	0.40196078431372545	0.4054144385026738	0.43571746880570406	0.40307486631016043	0.3907085561497326	0.39505347593582885	0.39572192513368987	0.37967914438502676	0.3879233511586453	0.4030748663101604	0.32174688057041	0.3766711229946524	0.4021836007130125	0.3757798573975044	0.358288770053476	0.3162878787878788	0.321524064171123	0.3879233511586453	0.39137700534759357	0.3537210338680927	0.3762254901960784
730	0.4520944741532977	0.43827985739750447	0.4343805704099822	0.446301247771836	0.44886363636363635	0.4315953654188948	0.42613636363636365	0.4246880570409982	0.3746657754010695	0.4318181818181818	0.37422014260249553	0.4495320855614973	0.35695187165775405	0.4534313725490196	0.3909313725490196	0.45387700534759357	0.3980614973262032	0.3787878787878788	0.4508689839572193	0.4424019607843137	0.4327094474153297	0.39527629233511585	0.4063057040998218	0.4249108734402852	0.39460784313725494	0.42212566844919786	0.4363859180035651	0.38814616755793224	0.4207887700534759	0.38335561497326204	0.39895276292335113	0.37232620320855614	0.41388146167557927	0.42012032085561496	0.382909982174688	0.384024064171123	0.3766711229946524	0.4054144385026738	0.356951871657754	0.3946078431372549	0.3329991087344028	0.35851158645276293	0.32063279857397503	0.35416666666666663	0.35461229946524064	0.39917557932263814	0.36263368983957217	0.3805704099821747	0.35394385026737973
740	0.4536541889483066	0.482397504456328	0.49364973262032086	0.4157754010695187	0.4412878787878788	0.4958778966131907	0.3965017825311943	0.48072638146167557	0.4607843137254901	0.44696969696969696	0.43527183600713015	0.4474153297682709	0.43549465240641705	0.39115418894830656	0.44652406417112295	0.42858734402852044	0.41065062388591805	0.3898172905525846	0.45822192513368976	0.4028520499108734	0.45543672014260245	0.4660204991087344	0.41755793226381455	0.44373885918003564	0.4207887700534759	0.41733511586452765	0.4435160427807487	0.4207887700534759	0.43270944741532974	0.4028520499108734	0.42101158645276293	0.4432932263814617	0.41688948306595364	0.4216800356506239	0.3801247771836007	0.3874777183600713	0.38424688057041	0.36864973262032086	0.3996212121212121	0.3803475935828877	0.4426247771836007	0.40608288770053474	0.3608511586452763	0.3803475935828877	0.3881461675579323	0.3980614973262032	0.4099821746880571	0.37232620320855614	0.3539438502673797
750	0.4226827094474154	0.455102495543672	0.4295900178253119	0.46011586452762926	0.45688502673796794	0.4644607843137255	0.46446078431372545	0.4315953654188948	0.41688948306595364	0.43961675579322634	0.4012923351158645	0.4166666666666667	0.3599598930481283	0.4283645276292335	0.4653520499108734	0.4175579322638146	0.4357174688057041	0.43939393939393945	0.44719251336898397	0.4051916221033868	0.4549910873440285	0.39527629233511585	0.44006238859180036	0.4063057040998217	0.46624331550802145	0.39115418894830656	0.4363859180035651	0.4283645276292335	0.41410427807486627	0.4772727272727273	0.4205659536541889	0.410204991087344	0.3790106951871658	0.4177807486631016	0.4184491978609626	0.3874777183600713	0.3757798573975044	0.4127673796791444	0.39115418894830656	0.33077094474153296	0.3762254901960784	0.3699866310160428	0.33099376114081996	0.34659090909090906	0.42881016042780745	0.34614527629233516	0.37299465240641716	0.3851381461675579	0.37733957219251335
760	0.5219474153297683	0.5370989304812834	0.4810606060606061	0.40797682709447414	0.4417335115864528	0.4564393939393939	0.4417335115864528	0.4642379679144385	0.445632798573975	0.43527183600713015	0.462789661319073	0.42357397504456323	0.4318181818181819	0.40586007130124774	0.4612299465240641	0.38725490196078427	0.47938948306595364	0.4244652406417112	0.4207887700534759	0.44418449197860965	0.45755347593582885	0.46646613190730835	0.3348930481283423	0.38658645276292336	0.43549465240641705	0.41778074866310155	0.39093137254901966	0.4318181818181818	0.40886809269162205	0.4283645276292335	0.4017379679144385	0.409982174688057	0.4922014260249554	0.48418003565062384	0.4251336898395721	0.37254901960784315	0.3826871657754011	0.4205659536541889	0.31695632798573975	0.43961675579322634	0.3690953654188948	0.357397504456328	0.41644385026737973	0.3541666666666667	0.32107843137254904	0.37210338680926913	0.3543894830659537	0.39527629233511585	0.39527629233511585
770	0.49844028520499106	0.4810606060606061	0.4153297682709447	0.48629679144385024	0.4187834224598931	0.4618983957219251	0.43460338680926913	0.5218360071301248	0.45666221033868093	0.499331550802139	0.42401960784313725	0.4164438502673796	0.4685828877005348	0.4175579322638146	0.41711229946524064	0.4060828877005347	0.4095365418894831	0.4623440285204991	0.3939393939393939	0.393270944741533	0.39460784313725494	0.4214572192513369	0.42513368983957217	0.43983957219251335	0.4318181818181818	0.4871880570409982	0.4244652406417112	0.46212121212121204	0.4237967914438503	0.4054144385026738	0.44006238859180036	0.40886809269162205	0.43482620320855614	0.40630570409982175	0.4274732620320856	0.3799019607843137	0.4653520499108734	0.39505347593582885	0.3939393939393939	0.42145721925133695	0.3980614973262032	0.3532754010695187	0.39159982174688057	0.3801247771836007	0.3957219251336898	0.35505793226381466	0.32063279857397503	0.43137254901960786	0.39572192513368987
780	0.5163770053475936	0.49298128342245995	0.4676916221033868	0.4185606060606061	0.40775401069518713	0.5326426024955437	0.4688057040998217	0.4750445632798574	0.4421791443850268	0.3815730837789661	0.4424019607843137	0.38658645276292336	0.4513146167557932	0.5027852049910874	0.4593360071301248	0.42101158645276293	0.4573306595365419	0.4915329768270944	0.3757798573975044	0.43616310160427807	0.35282976827094475	0.42513368983957217	0.3904857397504456	0.35650623885918004	0.4051916221033868	0.5218360071301248	0.41321301247771836	0.4292557932263814	0.4699197860962567	0.43549465240641705	0.4612299465240641	0.37143493761140817	0.4430704099821747	0.32820855614973266	0.42925579322638147	0.3803475935828877	0.45387700534759357	0.40218360071301246	0.38034759358288767	0.36820409982174684	0.36452762923351156	0.3495989304812834	0.41254456327985745	0.4279188948306595	0.3619652406417112	0.31717914438502676	0.384469696969697	0.3768939393939394	0.35026737967914434
790	0.42569073083778963	0.46680035650623886	0.4979946524064171	0.47459893048128343	0.45554812834224595	0.47549019607843135	0.46423796791443855	0.5060160427807487	0.42769607843137253	0.44630124777183594	0.3946078431372549	0.4008467023172905	0.43571746880570406	0.45365418894830667	0.3939393939393939	0.42034313725490197	0.483288770053476	0.3578431372549019	0.4246880570409982	0.40129233511586454	0.4430704099821747	0.39460784313725494	0.446969696969697	0.5030080213903744	0.45799910873440286	0.5108065953654188	0.44630124777183605	0.4536541889483066	0.4288101604278074	0.4919786096256684	0.419897504456328	0.38313279857397503	0.4651292335115864	0.40864527629233516	0.3985071301247771	0.41800356506238856	0.419451871657754	0.37644830659536543	0.4584447415329768	0.3918226381461675	0.3922682709447415	0.3617424242424242	0.357397504456328	0.3539438502673796	0.43917112299465244	0.38725490196078427	0.40329768270944744	0.34681372549019607	0.3660873440285205
800	0.4304812834224599	0.5001114081996435	0.46657754010695185	0.45599376114081996	0.4644607843137255	0.5051247771836007	0.46624331550802134	0.43894830659536543	0.48807932263814613	0.5062388591800356	0.4679144385026738	0.4744875222816399	0.4513146167557932	0.43683155080213903	0.40129233511586454	0.45710784313725483	0.44006238859180025	0.42190285204991085	0.5248440285204992	0.40608288770053474	0.43616310160427807	0.38224153297682706	0.44373885918003564	0.46668894830659535	0.4251336898395721	0.47638146167557927	0.41800356506238856	0.39527629233511585	0.37232620320855614	0.4049688057040998	0.3950534759358289	0.4095365418894831	0.3939393939393939	0.410204991087344	0.5099153297682709	0.4690285204991087	0.3826871657754011	0.4164438502673797	0.3913770053475935	0.36864973262032086	0.39806149732620316	0.34681372549019607	0.43159536541889487	0.40240641711229946	0.33233065953654184	0.3532754010695187	0.3582887700534759	0.38703208556149726	0.3885918003565062
810	0.49275846702317294	0.49253565062388593	0.4596702317290553	0.4590017825311943	0.5432263814616756	0.44217914438502676	0.4791666666666667	0.5248440285204992	0.5179367201426025	0.4906417112299465	0.4945409982174688	0.4618983957219251	0.4532085561497326	0.40909090909090906	0.4162210338680927	0.42012032085561496	0.4789438502673797	0.4171122994652406	0.4240196078431373	0.4240196078431373	0.4623440285204991	0.45365418894830656	0.4246880570409982	0.4499777183600713	0.4387254901960784	0.4515374331550802	0.4621212121212121	0.4543226381461675	0.4283645276292335	0.39115418894830656	0.4095365418894831	0.4469696969696969	0.42401960784313725	0.40129233511586454	0.41778074866310155	0.39984402852049916	0.3764483065953654	0.4242424242424242	0.3714349376114082	0.4054144385026738	0.35461229946524064	0.45086898395721925	0.3872549019607843	0.4060828877005348	0.32319518716577544	0.45710784313725494	0.4058600713012478	0.3760026737967914	0.3879233511586453
820	0.5416666666666667	0.4672459893048128	0.4856283422459893	0.5544786096256684	0.4679144385026738	0.43616310160427807	0.551693404634581	0.5255124777183601	0.49264705882352944	0.44607843137254893	0.4798351158645276	0.46969696969696967	0.5064616755793226	0.44674688057040995	0.4480837789661319	0.47136809269162205	0.39483065953654184	0.420565953654189	0.42814171122994654	0.4297014260249555	0.3796791443850267	0.41299019607843135	0.45799910873440286	0.4281417112299465	0.4015151515151515	0.41276737967914434	0.44741532976827086	0.4476381461675579	0.4538770053475935	0.43181818181818177	0.39048573975044565	0.4175579322638146	0.43917112299465244	0.39939839572192515	0.3606283422459893	0.44373885918003564	0.3805704099821746	0.3807932263814616	0.42491087344028516	0.45387700534759357	0.4205659536541889	0.3353386809269162	0.3693181818181818	0.37344028520499106	0.3532754010695187	0.3387923351158646	0.357620320855615	0.4324866310160428	0.473373440285205
830	0.5044563279857398	0.4419563279857397	0.5313057040998218	0.5349821746880572	0.5172682709447415	0.4685828877005348	0.4428475935828877	0.5741978609625669	0.47571301247771836	0.47593582887700536	0.4508689839572193	0.43460338680926913	0.4683600713012478	0.5246212121212122	0.49175579322638147	0.4363859180035651	0.48484848484848486	0.4549910873440285	0.45454545454545453	0.43137254901960786	0.49610071301247766	0.48373440285204994	0.4954322638146168	0.45822192513368976	0.4207887700534759	0.4385026737967914	0.4279188948306595	0.4612299465240641	0.44674688057040995	0.48351158645276293	0.45755347593582885	0.38658645276292336	0.3877005347593583	0.472927807486631	0.4513146167557932	0.4318181818181818	0.3954991087344028	0.447192513368984	0.4035204991087344	0.39048573975044565	0.4063057040998218	0.446301247771836	0.3803475935828877	0.4694741532976827	0.3760026737967914	0.3578431372549019	0.356951871657754	0.4318181818181818	0.37644830659536543
840	0.48952762923351156	0.5204991087344029	0.5150401069518717	0.4748217468805704	0.48562834224598933	0.524844028520499	0.4612299465240641	0.5436720142602496	0.48763368983957217	0.49364973262032086	0.4913101604278075	0.4982174688057041	0.44953208556149726	0.4159982174688057	0.46100713012477723	0.48440285204991085	0.4690285204991087	0.4681372549019608	0.4841800356506239	0.419229055258467	0.44373885918003564	0.4947638146167558	0.43805704099821746	0.4502005347593583	0.49543226381461675	0.4502005347593583	0.446524064171123	0.4515374331550802	0.40017825311942956	0.4318181818181818	0.4051916221033868	0.41711229946524064	0.48028074866310166	0.383355614973262	0.4028520499108735	0.3976158645276292	0.44373885918003564	0.3870320855614974	0.40496880570409977	0.4876336898395721	0.42557932263814613	0.473373440285205	0.4424019607843137	0.35784313725490197	0.420565953654189	0.4426247771836007	0.39527629233511585	0.40307486631016043	0.3362299465240642
850	0.5138146167557932	0.4871880570409982	0.5280748663101604	0.508355614973262	0.5168226381461676	0.4598930481283422	0.4906417112299466	0.45710784313725494	0.48830213903743314	0.5333110516934045	0.472704991087344	0.4283645276292335	0.48674242424242425	0.47270499108734404	0.3679812834224599	0.38792335115864524	0.43504901960784315	0.44373885918003564	0.44195632798573975	0.46145276292335113	0.44975490196078427	0.4471925133689839	0.40998217468805703	0.46735739750445626	0.46167557932263803	0.4012923351158645	0.3670900178253119	0.4426247771836007	0.3948306595365419	0.4095365418894831	0.3578431372549019	0.39549910873440286	0.4244652406417112	0.3801247771836007	0.4017379679144385	0.4095365418894831	0.33188502673796794	0.4513146167557932	0.38903743315508027	0.3580659536541889	0.41299019607843135	0.3682040998217469	0.3461452762923351	0.35071301247771836	0.3987299465240641	0.40352049910873433	0.4281417112299465	0.383578431372549	0.3924910873440285
860	0.4943181818181818	0.508578431372549	0.4862967914438503	0.534982174688057	0.5241755793226381	0.5135918003565063	0.5183823529411764	0.5296345811051693	0.498663101604278	0.4811720142602496	0.4913101604278074	0.4354946524064171	0.5856729055258467	0.48785650623885923	0.419897504456328	0.40563725490196073	0.5216131907308377	0.4385026737967914	0.43594028520499106	0.43727718360071305	0.5025623885918004	0.47225935828876997	0.4322638146167558	0.4058600713012478	0.39460784313725494	0.3883689839572193	0.4136586452762923	0.4283645276292335	0.4019607843137254	0.43961675579322634	0.43894830659536543	0.4327094474153298	0.48072638146167557	0.4421791443850267	0.4244652406417112	0.4363859180035651	0.4441844919786096	0.3753342245989305	0.4026292335115864	0.3946078431372549	0.31394830659536543	0.36864973262032086	0.4327094474153298	0.39416221033868093	0.4646836007130124	0.41755793226381466	0.35093582887700536	0.3626336898395722	0.3636363636363636
870	0.5232843137254901	0.5384358288770054	0.5213903743315509	0.5151515151515151	0.47938948306595364	0.5326426024955437	0.47593582887700536	0.5650623885918004	0.498663101604278	0.5105837789661318	0.49387254901960786	0.46836007130124774	0.49543226381461675	0.4549910873440285	0.49064171122994654	0.44173351158645274	0.472927807486631	0.5064616755793225	0.45042335115864524	0.43983957219251335	0.42903297682709446	0.4621212121212121	0.49543226381461675	0.4832887700534759	0.4811720142602495	0.3383467023172906	0.4915329768270944	0.5023395721925134	0.4339349376114082	0.45799910873440286	0.4625668449197861	0.3907085561497326	0.3993983957219251	0.4579991087344028	0.44719251336898397	0.39226827094474154	0.4067513368983957	0.4361631016042781	0.3729946524064171	0.3803475935828877	0.3500445632798574	0.4336007130124777	0.37366310160427807	0.41800356506238856	0.4848484848484848	0.38814616755793224	0.4857397504456328	0.3619652406417112	0.3663101604278075
880	0.4661319073083779	0.5308600713012477	0.47872103386809267	0.46557486631016043	0.49320409982174684	0.49754901960784315	0.5122549019607843	0.5319741532976827	0.536096256684492	0.49543226381461675	0.4724821746880571	0.5737522281639929	0.5012254901960784	0.5069073083778967	0.5274064171122994	0.42101158645276293	0.4385026737967914	0.4467468805704099	0.5399955436720143	0.4646836007130125	0.4508689839572193	0.446524064171123	0.4424019607843137	0.5103609625668448	0.41778074866310155	0.4508689839572192	0.41733511586452765	0.40931372549019607	0.3973930481283422	0.4203431372549019	0.37689393939393934	0.38770053475935823	0.43460338680926913	0.47337344028520495	0.42401960784313725	0.43983957219251335	0.5023395721925135	0.40630570409982175	0.4396167557932264	0.46557486631016043	0.40630570409982175	0.3987299465240641	0.39962121212121215	0.4026292335115864	0.35071301247771836	0.43683155080213903	0.3968360071301248	0.3877005347593583	0.43482620320855614
890	0.5262923351158645	0.5113636363636364	0.5538101604278075	0.5165998217468806	0.5046791443850267	0.546457219251337	0.546902852049911	0.5737522281639929	0.5225044563279857	0.48763368983957217	0.509915329768271	0.5190508021390374	0.47983511586452765	0.44930926916221037	0.5179367201426024	0.47660427807486627	0.44630124777183594	0.500445632798574	0.4837344028520499	0.46969696969696967	0.5131461675579323	0.46646613190730835	0.4320409982174688	0.39895276292335113	0.48028074866310166	0.41343582887700536	0.4510918003565062	0.4963235294117647	0.45733065953654184	0.4244652406417112	0.45365418894830656	0.446301247771836	0.3619652406417112	0.3606283422459893	0.44786096256684493	0.474264705882353	0.4065285204991087	0.4612299465240641	0.45109180035650626	0.3987299465240641	0.39115418894830656	0.356951871657754	0.38313279857397503	0.43081550802139035	0.437945632798574	0.383578431372549	0.3881461675579323	0.3799019607843137	0.3931595365418895
900	0.49209001782531203	0.5049019607843137	0.509024064171123	0.5324197860962567	0.5418894830659537	0.5154857397504456	0.46902852049910876	0.4741532976827094	0.4499777183600713	0.3716577540106952	0.5114750445632799	0.47081105169340465	0.5555926916221035	0.5183823529411764	0.42513368983957217	0.5633912655971479	0.4421791443850267	0.41365864527629226	0.4947638146167558	0.4768270944741533	0.4930926916221034	0.4474153297682709	0.43482620320855614	0.48484848484848486	0.45911319073083773	0.4363859180035651	0.3799019607843137	0.5434491978609626	0.42513368983957217	0.4246880570409982	0.40151515151515155	0.46256684491978606	0.40886809269162205	0.4354946524064171	0.3987299465240641	0.39137700534759357	0.44050802139037437	0.38424688057040995	0.3612967914438502	0.4805035650623886	0.4063057040998218	0.4545454545454546	0.36675579322638147	0.4444073083778966	0.3927139037433155	0.3442513368983957	0.3665329768270944	0.46301247771836007	0.3844696969696969
910	0.5072415329768272	0.4977718360071301	0.5535873440285205	0.508801247771836	0.49476381461675584	0.48351158645276293	0.5574866310160427	0.5285204991087344	0.5055704099821747	0.5140374331550801	0.46212121212121204	0.5073529411764706	0.525958110516934	0.5209447415329769	0.5179367201426024	0.526403743315508	0.5181595365418895	0.48852495543672014	0.44696969696969696	0.5225044563279857	0.4233511586452763	0.5179367201426024	0.5075757575757576	0.384024064171123	0.4506461675579323	0.4623440285204991	0.4024064171122995	0.44674688057040995	0.4019607843137255	0.4435160427807487	0.37555704099821746	0.41711229946524064	0.35438948306595364	0.42491087344028516	0.410427807486631	0.4692513368983957	0.39070855614973254	0.3927139037433155	0.4740418894830659	0.41711229946524064	0.40051247771836007	0.3987299465240641	0.4060828877005347	0.37689393939393945	0.3249777183600713	0.4028520499108734	0.42580213903743314	0.39549910873440286	0.37232620320855614
920	0.47225935828877	0.5386586452762924	0.5393270944741533	0.5760918003565063	0.4964349376114082	0.5583778966131907	0.5049019607843137	0.49844028520499106	0.562054367201426	0.46468360071301246	0.4956550802139037	0.5018939393939393	0.4205659536541889	0.5060160427807487	0.4205659536541889	0.5218360071301248	0.47771836007130125	0.5257352941176471	0.5036764705882353	0.48094919786096263	0.43961675579322634	0.45109180035650626	0.4147727272727273	0.3760026737967914	0.4627896613190731	0.46579768270944744	0.4253565062388591	0.445855614973262	0.4614527629233512	0.47359625668449196	0.4285873440285205	0.4426247771836007	0.44284759358288767	0.3360071301247771	0.39549910873440286	0.3654188948306595	0.41733511586452765	0.3647504456327985	0.40786541889483063	0.4646836007130125	0.4026292335115864	0.4618983957219251	0.4141042780748663	0.4324866310160428	0.38101604278074863	0.39895276292335113	0.3987299465240641	0.43426916221033873	0.4249108734402852
930	0.5441176470588235	0.5421122994652405	0.4919786096256685	0.5310828877005347	0.4986631016042781	0.5540329768270945	0.5222816399286987	0.44240196078431365	0.5625	0.5062388591800356	0.4387254901960784	0.48807932263814613	0.5030080213903743	0.48395721925133695	0.5036764705882353	0.48897058823529416	0.40608288770053474	0.48830213903743314	0.4095365418894831	0.44006238859180025	0.4017379679144385	0.46167557932263803	0.41755793226381466	0.4486408199643494	0.4800579322638146	0.436163101604278	0.4733734402852049	0.4097593582887701	0.4510918003565063	0.40563725490196073	0.4063057040998217	0.40741978609625673	0.44373885918003564	0.44440730837789655	0.4203431372549019	0.40630570409982175	0.42858734402852044	0.41321301247771836	0.39159982174688057	0.4385026737967915	0.3909313725490196	0.39572192513368987	0.3621880570409982	0.41711229946524064	0.4515374331550802	0.3853609625668449	0.40998217468805703	0.4180035650623886	0.48373440285204994
940	0.5455659536541889	0.5425579322638145	0.5124777183600713	0.5099153297682709	0.5014483065953654	0.5760918003565062	0.5313057040998217	0.5209447415329769	0.5172682709447415	0.498885918003565	0.5339795008912656	0.483065953654189	0.4595588235294118	0.5030080213903743	0.5404411764705882	0.45799910873440286	0.4655748663101604	0.4841800356506239	0.5436720142602496	0.384024064171123	0.4285873440285205	0.4701426024955437	0.4655748663101604	0.41711229946524064	0.42212566844919786	0.4285873440285205	0.43226381461675584	0.42468805704099816	0.3881461675579323	0.4024064171122995	0.37299465240641716	0.41733511586452765	0.3987299465240641	0.39594474153297676	0.3982843137254902	0.4071969696969697	0.44975490196078427	0.39962121212121215	0.4145499108734403	0.43293226381461675	0.4110962566844919	0.42145721925133695	0.4197860962566845	0.41822638146167557	0.4021836007130125	0.4333778966131907	0.3741087344028521	0.3849153297682709	0.38357843137254904
950	0.5421122994652406	0.45298573975044565	0.5386586452762924	0.5310828877005348	0.5425579322638145	0.4945409982174689	0.47248217468805703	0.5289661319073085	0.4947638146167558	0.5225044563279857	0.49498663101604284	0.4688057040998218	0.47660427807486627	0.45755347593582885	0.42992424242424243	0.5231729055258467	0.4285873440285205	0.4249108734402852	0.47036541889483063	0.43616310160427807	0.49543226381461675	0.46969696969696967	0.3985071301247771	0.47404188948306597	0.45844474153297676	0.4632352941176471	0.4917557932263814	0.4869652406417112	0.3587344028520499	0.41388146167557927	0.4177807486631016	0.4504233511586453	0.419897504456328	0.3954991087344028	0.4285873440285205	0.4327094474153298	0.40998217468805703	0.4143270944741533	0.4035204991087344	0.3764483065953654	0.4015151515151515	0.3803475935828877	0.36263368983957217	0.43683155080213903	0.36586452762923355	0.37433155080213903	0.410204991087344	0.4407308377896614	0.4411764705882353
960	0.5099153297682709	0.5177139037433155	0.5278520499108735	0.4924242424242424	0.509024064171123	0.4655748663101605	0.47315062388591805	0.5319741532976827	0.46256684491978606	0.5434491978609626	0.5480169340463459	0.4692513368983957	0.4952094474153298	0.46278966131907306	0.5144830659536541	0.46490641711229946	0.5041221033868093	0.5133689839572193	0.5069073083778965	0.4742647058823529	0.4945409982174688	0.5365418894830659	0.42580213903743314	0.47315062388591805	0.42580213903743314	0.4288101604278075	0.4563279857397504	0.43872549019607837	0.39527629233511585	0.3881461675579323	0.4513146167557932	0.3801247771836007	0.4430704099821747	0.3530525846702317	0.36408199643493766	0.43683155080213903	0.4147727272727273	0.41733511586452765	0.45521390374331555	0.4543226381461675	0.3741087344028521	0.46301247771836007	0.4264705882352941	0.4028520499108734	0.4857397504456329	0.38469251336898397	0.38190730837789655	0.41310160427807485	0.3555035650623886
970	0.5001114081996435	0.5060160427807486	0.5685160427807486	0.5140374331550801	0.5393270944741533	0.48139483065953653	0.5016711229946524	0.4692513368983957	0.44630124777183605	0.48507130124777176	0.5023395721925134	0.5434491978609626	0.44006238859180036	0.4986631016042781	0.4290329768270945	0.4770499108734403	0.4253565062388592	0.4956550802139037	0.4889705882352941	0.4657976827094474	0.46579768270944744	0.44284759358288767	0.5084670231729055	0.34636809269162216	0.437054367201426	0.45911319073083784	0.41778074866310155	0.4543226381461676	0.45499108734402854	0.4246880570409982	0.3801247771836007	0.39572192513368987	0.43248663101604273	0.40608288770053474	0.40262923351158647	0.4054144385026738	0.43961675579322634	0.43616310160427796	0.4297014260249554	0.39371657754010697	0.410427807486631	0.37020944741532974	0.40329768270944744	0.33667557932263814	0.4297014260249554	0.41521836007130125	0.3699866310160428	0.42647058823529416	0.4352718360071301
980	0.5324197860962567	0.5317513368983957	0.5021167557932263	0.4963235294117647	0.5120320855614973	0.5218360071301248	0.499554367201426	0.5999331550802138	0.5216131907308379	0.5032308377896614	0.4415106951871658	0.4945409982174688	0.44240196078431376	0.47638146167557927	0.5131461675579323	0.49743761140819964	0.5231729055258467	0.4292557932263814	0.4634581105169341	0.46256684491978606	0.49587789661319076	0.4805035650623886	0.5034536541889483	0.46902852049910876	0.4781639928698752	0.4519830659536542	0.472704991087344	0.4143270944741533	0.40953654188948296	0.40329768270944744	0.44786096256684493	0.43594028520499106	0.4258021390374332	0.43571746880570406	0.42858734402852044	0.3771167557932264	0.42145721925133683	0.3309937611408199	0.3734402852049911	0.4253565062388591	0.37210338680926913	0.410650623885918	0.4297014260249554	0.42123440285204994	0.4366087344028521	0.40374331550802134	0.41778074866310166	0.4186720142602495	0.3968360071301248
990	0.50924688057041	0.5395499108734403	0.48830213903743314	0.5049019607843137	0.5014483065953654	0.4876336898395722	0.5209447415329768	0.4166666666666667	0.5475713012477719	0.4846256684491978	0.5183823529411764	0.5190508021390374	0.5179367201426025	0.5140374331550802	0.5330882352941176	0.47983511586452765	0.4244652406417112	0.5218360071301247	0.45265151515151514	0.40496880570409977	0.42212566844919786	0.5110294117647058	0.4811720142602495	0.4138814616755794	0.38658645276292336	0.41711229946524064	0.4984402852049912	0.43270944741532974	0.4768270944741533	0.39962121212121215	0.4294786096256685	0.4393939393939394	0.47615864527629226	0.39895276292335113	0.44307040998217473	0.4058600713012478	0.4071969696969697	0.3877005347593583	0.410427807486631	0.43270944741532974	0.39895276292335113	0.384024064171123	0.4363859180035651	0.43772281639928695	0.40006684491978606	0.39249108734402854	0.436608734402852	0.4919786096256685	0.4143270944741533
1000	0.49933155080213903	0.49364973262032086	0.5285204991087344	0.5174910873440285	0.5055704099821747	0.5399955436720143	0.48963903743315507	0.5099153297682709	0.5315285204991088	0.4967691622103386	0.4067513368983957	0.5767602495543672	0.5324197860962567	0.4350490196078431	0.5259581105169341	0.4965463458110517	0.4485294117647059	0.49242424242424243	0.48028074866310166	0.5025623885918004	0.499554367201426	0.4147727272727273	0.4696969696969697	0.45387700534759357	0.473373440285205	0.4653520499108735	0.44463012477718356	0.4060828877005348	0.45610516934046347	0.45242869875222813	0.44006238859180036	0.45454545454545453	0.40864527629233505	0.4685828877005348	0.4653520499108735	0.3948306595365419	0.41410427807486627	0.4320409982174688	0.40218360071301246	0.410650623885918	0.4329322638146168	0.3978386809269162	0.38146167557932265	0.44463012477718356	0.4154411764705882	0.4474153297682709	0.41800356506238856	0.41822638146167557	0.4522058823529412
1010	0.5074643493761142	0.5138146167557932	0.535650623885918	0.5529188948306596	0.5116978609625669	0.5430035650623886	0.4857397504456328	0.48852495543672014	0.5650623885918004	0.5216131907308378	0.5356506238859181	0.5062388591800356	0.44485294117647056	0.4471925133689839	0.44351604278074863	0.46713458110516937	0.5170454545454546	0.5122549019607843	0.4283645276292335	0.4515374331550802	0.40630570409982175	0.5105837789661318	0.5082442067736186	0.3929367201426025	0.4407308377896614	0.41365864527629237	0.4322638146167558	0.46602049910873444	0.43293226381461675	0.45755347593582885	0.4063057040998218	0.383801247771836	0.4322638146167558	0.3883689839572193	0.4019607843137255	0.43616310160427807	0.36151960784313725	0.4279188948306596	0.4696969696969697	0.40998217468805703	0.39549910873440286	0.4285873440285205	0.382909982174688	0.4138814616755793	0.42234848484848486	0.42881016042780745	0.41020499108734404	0.4253565062388591	0.3444741532976827
1020	0.5218360071301247	0.5113636363636364	0.4449643493761141	0.5469028520499108	0.509469696969697	0.499331550802139	0.525958110516934	0.48351158645276293	0.5250668449197862	0.5255124777183602	0.48351158645276293	0.5066844919786097	0.4504233511586453	0.48395721925133695	0.4588903743315508	0.4026292335115864	0.4952094474153298	0.45454545454545453	0.446078431372549	0.48440285204991085	0.4207887700534759	0.463235294117647	0.46278966131907306	0.4320409982174688	0.4506461675579323	0.38469251336898397	0.4389483065953654	0.3805704099821747	0.4276960784313725	0.42881016042780745	0.47381907308377896	0.4143270944741533	0.46468360071301246	0.47593582887700536	0.4444073083778966	0.4393939393939394	0.40218360071301246	0.419674688057041	0.4056372549019608	0.4478609625668449	0.4028520499108735	0.4171122994652406	0.37711675579322634	0.42791889483065954	0.4489750445632798	0.4143270944741533	0.4035204991087344	0.44942067736185387	0.45588235294117646
1030	0.5248440285204992	0.5469028520499108	0.508355614973262	0.5648395721925135	0.4681372549019608	0.4790552584670232	0.4963235294117648	0.5133689839572193	0.5503565062388591	0.4952094474153298	0.5298573975044563	0.44396167557932265	0.4588903743315508	0.4543226381461676	0.5583778966131907	0.48807932263814613	0.5222816399286987	0.4807263814616756	0.4694741532976827	0.46189839572192515	0.4333778966131907	0.4134358288770053	0.4285873440285205	0.4558823529411764	0.49565508021390375	0.44607843137254904	0.4708110516934046	0.4331550802139037	0.41299019607843135	0.45799910873440286	0.3879233511586453	0.48139483065953653	0.4102049910873441	0.38123885918003564	0.45777629233511585	0.4244652406417112	0.39616755793226377	0.37210338680926913	0.41822638146167557	0.3803475935828877	0.40630570409982175	0.4253565062388591	0.4102049910873441	0.40652852049910876	0.4292557932263815	0.4333778966131908	0.4290329768270945	0.4770499108734403	0.46691176470588236
1040	0.5144830659536541	0.45198306595365423	0.5278520499108734	0.49754901960784315	0.48830213903743314	0.5317513368983957	0.5021167557932265	0.5326426024955436	0.5172682709447416	0.4958778966131907	0.5064616755793225	0.46145276292335113	0.4988859180035651	0.5289661319073082	0.5064616755793226	0.5216131907308377	0.4761586452762923	0.4712566844919786	0.5140374331550802	0.4283645276292335	0.48830213903743314	0.4097593582887701	0.48418003565062395	0.44786096256684493	0.4203431372549019	0.5216131907308378	0.4251336898395722	0.43939393939393934	0.48050356506238856	0.38658645276292336	0.37577985739750447	0.4297014260249555	0.383578431372549	0.39483065953654184	0.4136586452762923	0.3732174688057041	0.4026292335115864	0.3929367201426025	0.39137700534759357	0.383801247771836	0.43683155080213903	0.38335561497326204	0.39828431372549017	0.437054367201426	0.4246880570409982	0.3918226381461676	0.3805704099821747	0.4041889483065954	0.4612299465240642
1050	0.5010026737967914	0.49409536541889487	0.5142602495543672	0.5202762923351159	0.5278520499108734	0.5847816399286987	0.5248440285204992	0.5425579322638147	0.5071301247771836	0.5257352941176471	0.509692513368984	0.4529857397504456	0.4830659536541889	0.4961007130124777	0.4391711229946524	0.5016711229946523	0.4558823529411765	0.4612299465240642	0.4235739750445633	0.46212121212121215	0.4513146167557932	0.4409536541889483	0.40240641711229946	0.47381907308377896	0.46557486631016043	0.4651292335115864	0.41410427807486627	0.4703654188948307	0.47593582887700536	0.4253565062388591	0.4499777183600713	0.41321301247771836	0.44373885918003564	0.4375	0.4389483065953654	0.4338235294117647	0.37344028520499106	0.4065285204991087	0.4375	0.3539438502673796	0.43337789661319076	0.41733511586452765	0.4333778966131907	0.4770499108734403	0.4177807486631016	0.4028520499108735	0.4069741532976827	0.3619652406417112	0.4574420677361854
1060	0.4798351158645276	0.5514705882352942	0.5049019607843137	0.4952094474153298	0.4961007130124777	0.5060160427807486	0.48484848484848486	0.5073529411764706	0.43894830659536543	0.4653520499108734	0.47938948306595364	0.4389483065953654	0.5021167557932263	0.536096256684492	0.5112522281639929	0.43571746880570406	0.4958778966131907	0.4471925133689839	0.4904188948306596	0.4540998217468805	0.3621880570409982	0.45978163992869875	0.46468360071301246	0.4809491978609625	0.49019607843137253	0.46145276292335113	0.46468360071301246	0.473373440285205	0.4694741532976827	0.410427807486631	0.45086898395721925	0.4060828877005348	0.3716577540106952	0.4432932263814616	0.38034759358288767	0.4385026737967915	0.38446969696969696	0.4058600713012478	0.4322638146167558	0.4026292335115864	0.46145276292335113	0.4147727272727273	0.38836898395721925	0.4402852049910873	0.42257130124777187	0.42145721925133695	0.38057040998217473	0.4519830659536541	0.42212566844919786
1070	0.5139260249554367	0.5129233511586453	0.5248440285204992	0.4497549019607844	0.4828431372549019	0.4428475935828877	0.45822192513368976	0.4809491978609626	0.5131461675579323	0.5038992869875223	0.5051247771836007	0.4768270944741533	0.4766042780748663	0.48351158645276293	0.5211675579322639	0.5248440285204992	0.4547682709447415	0.5103609625668449	0.45409982174688057	0.4538770053475936	0.5099153297682708	0.5060160427807487	0.43092691622103385	0.4772727272727273	0.4768270944741533	0.43616310160427807	0.43527183600713015	0.4097593582887701	0.4471925133689839	0.4244652406417112	0.4480837789661319	0.4054144385026738	0.39917557932263814	0.39159982174688057	0.4471925133689839	0.46145276292335113	0.4058600713012478	0.4385026737967914	0.37344028520499106	0.4028520499108734	0.42580213903743314	0.43894830659536543	0.4260249554367202	0.40006684491978606	0.39616755793226377	0.41666666666666663	0.39549910873440286	0.38146167557932265	0.39137700534759357
1080	0.5049019607843137	0.5159313725490197	0.526180926916221	0.5423351158645275	0.49910873440285203	0.5174910873440286	0.49587789661319076	0.4796122994652406	0.46356951871657753	0.5069073083778965	0.4949866310160428	0.41254456327985745	0.5101381461675579	0.5155971479500892	0.4621212121212121	0.4288101604278075	0.4393939393939394	0.4357174688057041	0.49264705882352944	0.47938948306595364	0.42903297682709446	0.4523172905525846	0.4322638146167558	0.4699197860962566	0.45409982174688057	0.4612299465240642	0.4389483065953654	0.4502005347593583	0.45109180035650626	0.420120320855615	0.4283645276292335	0.473819073083779	0.41410427807486627	0.47292780748663105	0.4145499108734403	0.3918226381461675	0.4694741532976826	0.45777629233511585	0.4240196078431373	0.4430704099821746	0.42145721925133683	0.41822638146167557	0.4740418894830659	0.3766711229946524	0.45499108734402854	0.36954099821746883	0.4138814616755793	0.46212121212121215	0.43683155080213903
1090	0.48718805704099816	0.47872103386809267	0.46145276292335113	0.49086452762923355	0.4991087344028521	0.4952094474153298	0.4761586452762923	0.4549910873440285	0.49866310160427807	0.49866310160427807	0.4504233511586453	0.4279188948306595	0.4506461675579323	0.48551693404634577	0.5110294117647058	0.43894830659536543	0.48440285204991085	0.5326426024955436	0.4476381461675579	0.45365418894830656	0.4549910873440285	0.4883021390374332	0.4283645276292335	0.45365418894830656	0.4954322638146168	0.4651292335115864	0.43917112299465244	0.4469696969696969	0.4249108734402852	0.3987299465240642	0.4212344028520499	0.4632352941176471	0.447415329768271	0.44351604278074863	0.4318181818181818	0.4026292335115864	0.44006238859180036	0.4279188948306595	0.39159982174688057	0.4274732620320856	0.3612967914438503	0.3985071301247772	0.41388146167557927	0.41042780748663105	0.3619652406417112	0.39416221033868093	0.4327094474153298	0.4694741532976827	0.42212566844919786
1100	0.5225044563279857	0.5643939393939394	0.5294117647058824	0.48551693404634577	0.5280748663101604	0.5135918003565062	0.508132798573975	0.5294117647058824	0.4878565062388591	0.4543226381461675	0.445855614973262	0.40474598930481287	0.46100713012477723	0.5133689839572192	0.41299019607843135	0.5030080213903743	0.48440285204991085	0.4588903743315508	0.41232174688057044	0.4952094474153298	0.48050356506238856	0.43527183600713015	0.46880570409982175	0.49799465240641705	0.4922014260249555	0.4424019607843137	0.4324866310160428	0.43527183600713015	0.45777629233511585	0.48050356506238856	0.4988859180035651	0.4354946524064171	0.50924688057041	0.4207887700534759	0.40519162210338683	0.39048573975044565	0.41299019607843135	0.4582219251336898	0.5051247771836007	0.43660873440285203	0.40998217468805703	0.45476827094474154	0.43983957219251335	0.37254901960784315	0.4143270944741533	0.41299019607843135	0.3874777183600713	0.41321301247771836	0.4088680926916221
1110	0.49041889483065954	0.50924688057041	0.5207219251336899	0.46969696969696967	0.49543226381461675	0.4063057040998217	0.45889037433155083	0.5142602495543671	0.4770499108734403	0.45777629233511585	0.46078431372549017	0.5018939393939394	0.5034536541889483	0.41989750445632795	0.5294117647058824	0.4646836007130124	0.47315062388591805	0.44652406417112295	0.5114750445632799	0.43181818181818177	0.472927807486631	0.4943181818181819	0.45109180035650626	0.4469696969696969	0.41577540106951866	0.44975490196078427	0.45733065953654184	0.4984402852049911	0.4657976827094473	0.44284759358288767	0.45933600713012473	0.42468805704099827	0.4237967914438503	0.4095365418894831	0.40630570409982175	0.42791889483065954	0.43616310160427807	0.41666666666666663	0.383801247771836	0.38224153297682706	0.42513368983957217	0.3874777183600713	0.39895276292335113	0.4694741532976827	0.419674688057041	0.4051916221033868	0.45409982174688057	0.4297014260249554	0.4184491978609626
1120	0.45822192513368987	0.5124777183600713	0.5077985739750446	0.46423796791443855	0.4421791443850267	0.48050356506238856	0.5324197860962566	0.45989304812834225	0.5547014260249554	0.48373440285204994	0.4605614973262032	0.4798351158645276	0.4722593582887701	0.46925133689839565	0.4777183600713012	0.43827985739750447	0.4421791443850267	0.5069073083778965	0.42702762923351156	0.5018939393939394	0.4313725490196078	0.5140374331550802	0.4251336898395722	0.48418003565062384	0.5402183600713013	0.43114973262032086	0.4575534759358289	0.41321301247771836	0.4320409982174688	0.5133689839572192	0.41711229946524064	0.41232174688057033	0.43549465240641705	0.44674688057040995	0.43683155080213903	0.44719251336898397	0.4207887700534759	0.46902852049910876	0.4129901960784314	0.4138814616755793	0.3601827094474153	0.39594474153297676	0.40307486631016043	0.41321301247771836	0.42580213903743314	0.4708110516934046	0.34336007130124774	0.3621880570409982	0.39137700534759357
1130	0.472704991087344	0.4646836007130125	0.44930926916221037	0.48072638146167557	0.4906417112299465	0.45109180035650626	0.46858288770053474	0.4343805704099821	0.5213903743315508	0.4107620320855615	0.47938948306595364	0.46145276292335113	0.45822192513368987	0.44930926916221037	0.4874108734402853	0.4876336898395722	0.47181372549019607	0.4986631016042781	0.5023395721925135	0.42791889483065954	0.520053475935829	0.4657976827094474	0.43482620320855614	0.5060160427807486	0.5027852049910874	0.4878565062388592	0.45521390374331544	0.4026292335115864	0.45409982174688057	0.42814171122994654	0.46602049910873444	0.4993315508021391	0.43181818181818177	0.4056372549019607	0.4474153297682709	0.4612299465240642	0.4919786096256684	0.4396167557932264	0.4015151515151515	0.49353832442067735	0.410427807486631	0.4554367201426025	0.4781639928698752	0.44563279857397503	0.3920454545454546	0.3757798573975044	0.45020053475935834	0.37733957219251335	0.4060828877005348
1140	0.48852495543672014	0.48440285204991085	0.4662433155080214	0.47225935828877	0.5315285204991087	0.4138814616755793	0.4270276292335116	0.4910873440285205	0.4534313725490196	0.5174910873440285	0.4415106951871658	0.472927807486631	0.40886809269162205	0.5064616755793226	0.47159090909090906	0.4688057040998217	0.46145276292335113	0.47225935828877	0.4761586452762923	0.5202762923351159	0.42101158645276293	0.4529857397504456	0.4588903743315508	0.4125445632798574	0.49175579322638147	0.4646836007130125	0.4763814616755793	0.473373440285205	0.45409982174688057	0.5345365418894831	0.4398395721925134	0.4205659536541889	0.4471925133689839	0.39226827094474154	0.4952094474153298	0.4616755793226382	0.4813948306595365	0.44006238859180036	0.4437388591800355	0.4612299465240642	0.4988859180035651	0.47593582887700536	0.48184046345811055	0.5246212121212122	0.41822638146167557	0.4699197860962567	0.37644830659536543	0.4067513368983957	0.437054367201426
1150	0.4979946524064171	0.4625668449197861	0.5241755793226381	0.5276292335115864	0.5250668449197862	0.44652406417112295	0.4774955436720143	0.42769607843137253	0.4571078431372549	0.5209447415329769	0.48440285204991085	0.4727049910873441	0.46167557932263814	0.4685828877005348	0.45666221033868093	0.4644607843137255	0.4279188948306595	0.4653520499108734	0.43181818181818177	0.5209447415329769	0.4350490196078431	0.48440285204991085	0.419451871657754	0.49910873440285203	0.42190285204991085	0.44585561497326204	0.4991087344028521	0.4713680926916221	0.4203431372549019	0.42012032085561496	0.53475935828877	0.447415329768271	0.4655748663101604	0.4283645276292335	0.4024064171122994	0.4947638146167558	0.4876336898395722	0.48262032085561496	0.48897058823529416	0.5071301247771837	0.4763814616755793	0.4616755793226381	0.472927807486631	0.44808377896613183	0.44351604278074863	0.473150623885918	0.384024064171123	0.4991087344028521	0.41020499108734404
1160	0.5025623885918002	0.4968805704099821	0.48440285204991085	0.49777183600713015	0.4476381461675579	0.4495320855614974	0.4642379679144385	0.5287433155080213	0.4322638146167558	0.4685828877005347	0.41388146167557927	0.4798351158645276	0.4432932263814616	0.49866310160427807	0.45343137254901955	0.48785650623885923	0.45343137254901955	0.45409982174688057	0.47270499108734404	0.49543226381461675	0.45343137254901955	0.5018939393939393	0.45799910873440286	0.5252896613190731	0.48440285204991085	0.4688057040998217	0.46078431372549017	0.4699197860962567	0.3757798573975044	0.37967914438502676	0.4874108734402852	0.4118761140819964	0.46602049910873444	0.5025623885918005	0.436385918003565	0.4552139037433155	0.4529857397504456	0.4207887700534759	0.5181595365418894	0.41666666666666663	0.4543226381461676	0.4685828877005347	0.43293226381461675	0.4802807486631016	0.4145499108734403	0.37366310160427807	0.43315508021390375	0.42145721925133683	0.446301247771836
1170	0.3799019607843137	0.5321969696969697	0.4602272727272727	0.48373440285204994	0.5023395721925135	0.4679144385026738	0.4862967914438503	0.4357174688057041	0.40106951871657753	0.44930926916221037	0.46078431372549017	0.4552139037433155	0.4497549019607843	0.4649064171122994	0.47615864527629237	0.4276960784313726	0.48351158645276293	0.4249108734402852	0.49454099821746883	0.47983511586452765	0.4318181818181818	0.44307040998217473	0.5021167557932263	0.43482620320855614	0.4350490196078431	0.44696969696969696	0.4922014260249554	0.40819964349376114	0.4313725490196078	0.419674688057041	0.4681372549019608	0.47058823529411764	0.4846256684491978	0.4922014260249554	0.4800579322638146	0.445855614973262	0.472927807486631	0.47103386809269165	0.4995543672014261	0.5140374331550802	0.4963235294117647	0.5114750445632799	0.4502005347593583	0.5053475935828877	0.43181818181818177	0.41800356506238856	0.4692513368983957	0.4095365418894831	0.3846925133689839
1180	0.4612299465240642	0.39226827094474154	0.5319741532976827	0.4297014260249554	0.46512923351158647	0.5014483065953654	0.4694741532976827	0.43549465240641705	0.49754901960784315	0.4694741532976827	0.46145276292335113	0.4575534759358289	0.43070409982174684	0.50924688057041	0.48050356506238856	0.43137254901960786	0.4876336898395721	0.4871880570409982	0.4389483065953653	0.47660427807486627	0.5211675579322639	0.49543226381461675	0.46490641711229946	0.46769162210338683	0.44028520499108736	0.4421791443850267	0.4683600713012478	0.4610071301247771	0.47615864527629226	0.4917557932263814	0.45365418894830656	0.4538770053475935	0.4690285204991087	0.46256684491978606	0.5032308377896614	0.446969696969697	0.4963235294117647	0.49520944741532974	0.4510918003565062	0.45153743315508016	0.5103609625668448	0.4249108734402852	0.49242424242424243	0.46624331550802145	0.47571301247771836	0.46646613190730835	0.4175579322638146	0.4320409982174688	0.39939839572192515
1190	0.48663101604278075	0.4158868092691622	0.4502005347593583	0.41365864527629237	0.43137254901960786	0.4586675579322639	0.47615864527629237	0.445855614973262	0.4240196078431373	0.5209447415329768	0.4688057040998217	0.42012032085561496	0.43482620320855614	0.44351604278074874	0.4688057040998217	0.4476381461675579	0.4231283422459893	0.4350490196078431	0.4830659536541889	0.4607843137254902	0.446301247771836	0.5172682709447415	0.4612299465240641	0.4796122994652407	0.43571746880570406	0.4614527629233512	0.45454545454545453	0.4660204991087344	0.4837344028520499	0.42702762923351156	0.4763814616755793	0.5386586452762924	0.5255124777183601	0.46145276292335113	0.498885918003565	0.5	0.5248440285204992	0.48072638146167557	0.48507130124777187	0.5700757575757576	0.526849376114082	0.44674688057040995	0.4729278074866311	0.4543226381461676	0.37577985739750447	0.43616310160427807	0.4508689839572192	0.5140374331550802	0.5135918003565063
1200	0.3649732620320856	0.4392825311942959	0.48440285204991085	0.4722593582887701	0.5062388591800356	0.4713680926916221	0.46602049910873433	0.3877005347593583	0.4545454545454545	0.5030080213903743	0.4430704099821746	0.4766042780748663	0.4426247771836007	0.3877005347593583	0.4915329768270945	0.4424019607843137	0.40563725490196073	0.471813725490196	0.46490641711229946	0.4508689839572192	0.5055704099821747	0.47660427807486627	0.4385026737967915	0.4922014260249554	0.4471925133689839	0.4207887700534759	0.5326426024955436	0.4322638146167558	0.47248217468805703	0.47961229946524064	0.44240196078431376	0.4809491978609626	0.4352718360071301	0.40218360071301246	0.49844028520499106	0.43114973262032086	0.5877896613190732	0.4444073083778966	0.48440285204991096	0.4543226381461675	0.437277183600713	0.509915329768271	0.4253565062388592	0.4483065953654189	0.41778074866310166	0.4471925133689839	0.4324866310160427	0.47337344028520495	0.49353832442067735
1210	0.46579768270944744	0.4694741532976827	0.4432932263814616	0.419451871657754	0.4350490196078431	0.4513146167557932	0.4926470588235294	0.5177139037433155	0.4683600713012478	0.4155525846702317	0.43527183600713015	0.45298573975044565	0.44006238859180036	0.45320855614973254	0.4943181818181819	0.4382798573975044	0.48373440285204994	0.42725044563279857	0.41365864527629237	0.45320855614973254	0.46446078431372545	0.4662433155080214	0.5021167557932265	0.4690285204991087	0.4954322638146168	0.4396167557932264	0.5243983957219251	0.41254456327985745	0.49799465240641716	0.526180926916221	0.5174910873440285	0.446078431372549	0.4690285204991087	0.5057932263814616	0.5298573975044563	0.5213903743315508	0.4593360071301248	0.47359625668449196	0.43961675579322634	0.44073083778966127	0.49632352941176466	0.5264037433155081	0.5326426024955437	0.46301247771836007	0.47381907308377896	0.4405080213903743	0.4413992869875223	0.5071301247771836	0.4701426024955437
1220	0.4428475935828877	0.5018939393939394	0.4848484848484848	0.46167557932263814	0.4441844919786096	0.4320409982174688	0.4607843137254902	0.4127673796791444	0.4125445632798574	0.44696969696969696	0.46579768270944744	0.4908645276292335	0.4469696969696969	0.472927807486631	0.47593582887700536	0.47248217468805703	0.48395721925133695	0.5179367201426025	0.5099153297682709	0.45387700534759357	0.47983511586452765	0.4056372549019608	0.4651292335115864	0.509469696969697	0.5274064171122994	0.44719251336898397	0.3801247771836007	0.48262032085561496	0.5103609625668449	0.4952094474153298	0.473150623885918	0.47593582887700536	0.5025623885918004	0.46167557932263814	0.4857397504456328	0.46100713012477723	0.5170454545454546	0.5434491978609626	0.5133689839572193	0.4660204991087344	0.4136586452762923	0.43594028520499106	0.39549910873440286	0.499777183600713	0.45822192513368976	0.5030080213903744	0.5291889483065954	0.46646613190730835	0.40396613190730835
1230	0.42903297682709446	0.43727718360071305	0.4253565062388591	0.46145276292335113	0.4028520499108734	0.42101158645276293	0.4499777183600713	0.39438502673796794	0.45064616755793224	0.4432932263814616	0.4692513368983957	0.41711229946524053	0.44674688057041	0.49064171122994654	0.45777629233511585	0.4164438502673797	0.43549465240641705	0.4428475935828876	0.5060160427807487	0.48351158645276293	0.45409982174688057	0.41688948306595364	0.47593582887700536	0.5204991087344029	0.46212121212121204	0.4136586452762923	0.39416221033868093	0.45733065953654184	0.47638146167557927	0.4164438502673796	0.45276292335115864	0.4694741532976827	0.5043449197860962	0.4283645276292335	0.5105837789661318	0.46902852049910876	0.4783868092691622	0.48072638146167557	0.40106951871657753	0.46189839572192515	0.473150623885918	0.4543226381461675	0.4655748663101605	0.473819073083779	0.4993315508021391	0.4878565062388591	0.4857397504456328	0.5099153297682709	0.410427807486631
1240	0.48440285204991085	0.4227941176470588	0.44786096256684493	0.46880570409982175	0.47593582887700536	0.4811720142602495	0.5140374331550802	0.43616310160427807	0.4056372549019608	0.4547682709447415	0.4233511586452762	0.47571301247771836	0.4605614973262032	0.4231283422459893	0.4408422459893048	0.4571078431372549	0.44674688057041	0.4610071301247772	0.5172682709447415	0.4612299465240641	0.4573306595365419	0.5053475935828877	0.44674688057041	0.47593582887700536	0.44585561497326204	0.4502005347593583	0.4878565062388591	0.3904857397504456	0.4159982174688057	0.44607843137254904	0.4242424242424242	0.4385026737967914	0.525289661319073	0.4940953654188948	0.46925133689839577	0.44975490196078427	0.48462566844919786	0.4324866310160428	0.4770499108734403	0.4692513368983957	0.5034536541889483	0.45020053475935834	0.4793894830659537	0.5101381461675579	0.48072638146167557	0.48897058823529416	0.41755793226381455	0.446524064171123	0.48830213903743314
1250	0.4790552584670231	0.4722593582887701	0.446524064171123	0.472704991087344	0.4320409982174688	0.45254010695187163	0.47504456327985745	0.4497549019607844	0.4519830659536541	0.45343137254901966	0.4497549019607843	0.5016711229946524	0.4426247771836007	0.419897504456328	0.5131461675579323	0.47593582887700536	0.4945409982174688	0.4543226381461675	0.49866310160427807	0.43894830659536543	0.4499777183600713	0.4502005347593583	0.47961229946524064	0.4244652406417112	0.49409536541889487	0.4610071301247772	0.5060160427807486	0.4614527629233512	0.4586675579322638	0.45298573975044565	0.4763814616755793	0.4644607843137255	0.44975490196078427	0.43549465240641716	0.4947638146167558	0.5172682709447416	0.4676916221033868	0.419674688057041	0.48440285204991085	0.48373440285204994	0.526626559714795	0.4467468805704099	0.4839572192513369	0.473373440285205	0.4649064171122994	0.4242424242424242	0.473596256684492	0.42190285204991085	0.5066844919786097
1260	0.4681372549019608	0.473150623885918	0.4607843137254902	0.46602049910873433	0.473150623885918	0.4855169340463458	0.4274732620320855	0.4657976827094474	0.49866310160427807	0.4646836007130125	0.4761586452762923	0.43137254901960786	0.44195632798573975	0.49754901960784315	0.4573306595365419	0.47571301247771836	0.41666666666666663	0.4883021390374332	0.39004010695187163	0.4279188948306595	0.472036541889483	0.472927807486631	0.40886809269162205	0.5055704099821747	0.4523172905525846	0.4837344028520499	0.4761586452762923	0.47181372549019607	0.4607843137254902	0.47916666666666674	0.4562165775401069	0.4681372549019608	0.4276960784313726	0.472927807486631	0.4715909090909091	0.4943181818181818	0.483065953654189	0.44496434937611407	0.42725044563279857	0.5066844919786097	0.5096925133689839	0.4811720142602495	0.5027852049910873	0.45989304812834225	0.45365418894830656	0.5551470588235294	0.48072638146167557	0.5135918003565063	0.4387254901960784
1270	0.45565953654188945	0.4459670231729055	0.5069073083778965	0.43983957219251335	0.47961229946524064	0.4855169340463458	0.48462566844919786	0.45109180035650626	0.47860962566844917	0.5512477718360071	0.4763814616755793	0.39048573975044565	0.46490641711229946	0.4447415329768271	0.5239527629233511	0.4984402852049911	0.445855614973262	0.47092245989304815	0.48807932263814613	0.4913101604278075	0.4495320855614973	0.419451871657754	0.41733511586452765	0.4952094474153298	0.45387700534759357	0.41343582887700536	0.4640151515151515	0.43092691622103385	0.5129233511586453	0.48005793226381466	0.4385026737967914	0.4876336898395722	0.43961675579322634	0.4605614973262032	0.43181818181818177	0.4722593582887701	0.48284313725490197	0.44908645276292336	0.4343805704099821	0.5285204991087344	0.47660427807486627	0.4954322638146167	0.45409982174688057	0.4867424242424243	0.47615864527629237	0.509469696969697	0.5147058823529411	0.4807263814616755	0.4938725490196078
1280	0.43571746880570406	0.39895276292335113	0.49431818181818177	0.4915329768270944	0.4701426024955436	0.446524064171123	0.4800579322638146	0.4502005347593583	0.48763368983957217	0.4908645276292335	0.50924688057041	0.43827985739750447	0.4895276292335116	0.44908645276292336	0.4910873440285205	0.4499777183600713	0.5207219251336899	0.4718137254901961	0.42769607843137253	0.472704991087344	0.5278520499108734	0.41299019607843135	0.4499777183600713	0.5062388591800356	0.44953208556149726	0.4720365418894831	0.4685828877005348	0.4502005347593583	0.4754901960784314	0.4311497326203208	0.3980614973262032	0.40040106951871657	0.42424242424242425	0.44262477718360066	0.4715909090909091	0.4616755793226381	0.4543226381461675	0.4540998217468805	0.44563279857397503	0.46468360071301246	0.4759358288770053	0.4832887700534759	0.5207219251336899	0.49086452762923355	0.446524064171123	0.46902852049910865	0.47337344028520495	0.4655748663101605	0.5071301247771836
1290	0.4513146167557932	0.46646613190730835	0.46301247771836007	0.43159536541889487	0.5202762923351159	0.4830659536541889	0.43594028520499106	0.48484848484848486	0.45799910873440286	0.42702762923351156	0.446078431372549	0.4424019607843137	0.4679144385026738	0.5032308377896613	0.45409982174688057	0.5053475935828877	0.44240196078431376	0.4830659536541889	0.46880570409982175	0.42702762923351156	0.47638146167557927	0.5315285204991087	0.4486408199643494	0.43527183600713004	0.4683600713012478	0.4373885918003565	0.4867424242424243	0.4649064171122994	0.4415106951871658	0.47571301247771836	0.4934269162210339	0.48284313725490197	0.47526737967914445	0.42725044563279857	0.46813725490196073	0.4081996434937611	0.4237967914438503	0.4378342245989305	0.43460338680926913	0.5025623885918004	0.4343805704099822	0.43894830659536543	0.4754901960784314	0.5030080213903743	0.46836007130124785	0.47749554367201424	0.46902852049910865	0.5142602495543671	0.4809491978609626
1300	0.5021167557932263	0.4554367201426025	0.4913101604278075	0.4632352941176471	0.39416221033868093	0.45777629233511585	0.39549910873440286	0.41388146167557927	0.43549465240641705	0.43003565062388593	0.4793894830659537	0.4281417112299465	0.46033868092691616	0.5241755793226381	0.5423351158645277	0.47571301247771836	0.49665775401069523	0.4947638146167558	0.4279188948306595	0.5124777183600713	0.4633467023172906	0.45777629233511585	0.43827985739750447	0.47593582887700536	0.5057932263814617	0.4681372549019608	0.49041889483065954	0.483288770053476	0.47549019607843135	0.4637923351158645	0.47225935828877	0.4564393939393939	0.48629679144385024	0.45298573975044565	0.40430035650623886	0.47961229946524064	0.509024064171123	0.40452317290552586	0.3817959001782531	0.45387700534759357	0.4205659536541889	0.4573306595365419	0.5051247771836007	0.5243983957219251	0.4692513368983957	0.4681372549019608	0.4830659536541889	0.4430704099821747	0.47270499108734404
1310	0.48440285204991085	0.46602049910873444	0.48139483065953653	0.4212344028520499	0.44786096256684493	0.49520944741532974	0.49910873440285203	0.46880570409982175	0.43616310160427807	0.46902852049910876	0.4376114081996435	0.48262032085561496	0.45298573975044565	0.46769162210338683	0.4832887700534759	0.47092245989304815	0.4532085561497326	0.46446078431372545	0.48284313725490197	0.4307040998217469	0.482620320855615	0.43415775401069523	0.4493092691622103	0.4415106951871658	0.45254010695187163	0.45320855614973266	0.4642379679144385	0.5200534759358288	0.4274732620320855	0.5127005347593583	0.4637923351158646	0.45666221033868093	0.5165998217468806	0.4123217468805704	0.4789438502673797	0.44930926916221037	0.4789438502673797	0.4603386809269162	0.4564393939393939	0.4385026737967914	0.47660427807486627	0.48239750445632795	0.47571301247771836	0.47938948306595364	0.4343805704099822	0.4421791443850267	0.4603386809269162	0.45755347593582885	0.5027852049910873
1320	0.4692513368983957	0.4720365418894831	0.46858288770053474	0.4063057040998217	0.44908645276292336	0.4421791443850267	0.44786096256684493	0.4465240641711229	0.4534313725490196	0.47872103386809267	0.49754901960784303	0.48440285204991085	0.5445632798573975	0.4646836007130125	0.4867424242424242	0.49777183600713015	0.4672459893048128	0.4159982174688057	0.4653520499108734	0.4415106951871658	0.4006238859180036	0.48284313725490197	0.4456327985739751	0.49799465240641705	0.49364973262032086	0.46356951871657753	0.3934937611408199	0.42702762923351156	0.4307040998217469	0.4504233511586453	0.44474153297682717	0.47159090909090906	0.47225935828877	0.47159090909090906	0.418560606060606	0.4343805704099822	0.4743761140819964	0.4752673796791444	0.4679144385026738	0.41967468805704095	0.4428475935828877	0.4231283422459893	0.5213903743315508	0.4564393939393939	0.44195632798573975	0.419451871657754	0.4653520499108734	0.4649064171122995	0.47961229946524064
1330	0.46256684491978606	0.4859625668449198	0.43983957219251335	0.4646836007130124	0.472927807486631	0.358065953654189	0.48562834224598933	0.46145276292335113	0.45777629233511585	0.4644607843137255	0.43549465240641705	0.4943181818181819	0.49866310160427807	0.38224153297682706	0.5163770053475936	0.5016711229946524	0.47593582887700536	0.4968805704099822	0.47459893048128343	0.43894830659536543	0.47459893048128343	0.4114304812834224	0.47961229946524064	0.4564393939393939	0.4564393939393939	0.4596702317290553	0.4419563279857397	0.43783422459893045	0.4750445632798574	0.5079099821746881	0.47916666666666663	0.4640151515151515	0.44908645276292336	0.47526737967914445	0.4493092691622103	0.4605614973262032	0.4688057040998217	0.4334893048128342	0.45209447415329773	0.4929812834224599	0.45967023172905525	0.47571301247771836	0.4502005347593583	0.4070855614973262	0.47248217468805703	0.4430704099821746	0.5239527629233511	0.48763368983957217	0.42680481283422456
1340	0.43204099821746883	0.4432932263814616	0.46880570409982175	0.43504901960784315	0.49955436720142604	0.4543226381461676	0.445632798573975	0.43415775401069523	0.45666221033868093	0.4545454545454546	0.536319073083779	0.3965017825311943	0.4157754010695187	0.47593582887700536	0.4385026737967914	0.4676916221033868	0.4088680926916221	0.535650623885918	0.43571746880570417	0.482174688057041	0.4720365418894831	0.482174688057041	0.4428475935828877	0.44864081996434935	0.4711452762923351	0.4640151515151515	0.48674242424242425	0.4938725490196078	0.4337121212121212	0.419451871657754	0.4226827094474154	0.4343805704099822	0.4720365418894831	0.455770944741533	0.46145276292335113	0.4387254901960784	0.4605614973262032	0.43738859180035655	0.45320855614973254	0.44585561497326204	0.45298573975044565	0.43114973262032086	0.419897504456328	0.3889260249554367	0.42680481283422456	0.44953208556149726	0.4635695187165776	0.4610071301247772	0.5051247771836007
1350	0.4779411764705882	0.45109180035650626	0.4770499108734403	0.4874108734402852	0.4419563279857397	0.41555258467023176	0.4607843137254902	0.4415106951871658	0.42312834224598933	0.43527183600713015	0.4226827094474154	0.45020053475935823	0.4419563279857397	0.44930926916221026	0.45755347593582885	0.45666221033868093	0.43482620320855614	0.42312834224598933	0.4685828877005348	0.47872103386809267	0.4502005347593583	0.4610071301247771	0.4265819964349376	0.4940953654188948	0.45777629233511585	0.43527183600713015	0.4603386809269162	0.47136809269162205	0.43048128342245984	0.4832887700534759	0.44474153297682706	0.46078431372549017	0.47482174688057044	0.45643939393939387	0.4144385026737968	0.419451871657754	0.4378342245989304	0.4036319073083779	0.4752673796791444	0.38112745098039214	0.4162210338680926	0.419229055258467	0.47092245989304815	0.4006238859180036	0.4631238859180036	0.43048128342245984	0.45343137254901966	0.4151069518716578	0.4681372549019608
1360	0.38725490196078427	0.49632352941176466	0.46145276292335113	0.48028074866310155	0.4545454545454546	0.4366087344028521	0.419674688057041	0.5032308377896614	0.40797682709447414	0.4320409982174688	0.44908645276292336	0.4782754010695187	0.48328877005347587	0.45320855614973254	0.4532085561497326	0.48674242424242425	0.4532085561497326	0.4309269162210339	0.4534313725490196	0.4298128342245989	0.48674242424242425	0.35583778966131907	0.4791666666666667	0.4235739750445633	0.4871880570409982	0.4860739750445633	0.4412878787878788	0.4421791443850267	0.4112076648841355	0.4635695187165776	0.43805704099821746	0.419451871657754	0.43894830659536543	0.38157308377896615	0.42635918003565065	0.4676916221033868	0.44195632798573975	0.41878342245989303	0.4038547237076649	0.393048128342246	0.3891488413547237	0.3995098039215686	0.42702762923351156	0.37577985739750447	0.4371657754010695	0.4451871657754011	0.44563279857397503	0.43460338680926913	0.4642379679144385
1370	0.48462566844919786	0.44563279857397503	0.46557486631016043	0.4653520499108734	0.43961675579322634	0.5239527629233511	0.4690285204991087	0.4982174688057041	0.4612299465240642	0.41299019607843135	0.4281417112299465	0.4417335115864527	0.4298128342245989	0.44307040998217473	0.47181372549019607	0.4858511586452763	0.4644607843137255	0.47159090909090906	0.48975044563279857	0.46290106951871657	0.4265819964349376	0.45922459893048134	0.4155525846702317	0.482174688057041	0.3891488413547237	0.4127673796791444	0.4382798573975044	0.419674688057041	0.46836007130124774	0.4341577540106951	0.39694741532976824	0.44151069518716574	0.455325311942959	0.43482620320855614	0.40318627450980393	0.47181372549019607	0.40909090909090906	0.4339349376114082	0.41811497326203206	0.42680481283422456	0.44908645276292336	0.4155525846702317	0.4250222816399287	0.43003565062388593	0.42223707664884136	0.4259135472370766	0.419229055258467	0.4973262032085562	0.4226827094474153
1380	0.4421791443850267	0.4862967914438503	0.42858734402852044	0.45733065953654184	0.47526737967914445	0.4233511586452763	0.482620320855615	0.47961229946524064	0.4412878787878788	0.4497549019607843	0.4235739750445633	0.4532085561497326	0.4642379679144385	0.4417335115864528	0.455770944741533	0.4858511586452762	0.4780525846702317	0.4564393939393939	0.47526737967914434	0.41922905525846704	0.47092245989304815	0.48328877005347587	0.43783422459893045	0.446078431372549	0.44585561497326204	0.4743761140819964	0.4743761140819965	0.4235739750445633	0.40385472370766484	0.4118761140819964	0.4070855614973262	0.4415106951871658	0.43415775401069523	0.41076203208556145	0.40842245989304804	0.40797682709447414	0.418783422459893	0.3884803921568627	0.38179590017825316	0.42591354723707664	0.3934937611408199	0.40775401069518713	0.38547237076648844	0.4151069518716578	0.3778966131907308	0.3891488413547237	0.4343805704099822	0.4276960784313726	0.44607843137254904
1390	0.4508689839572192	0.5138146167557932	0.4612299465240641	0.4235739750445633	0.47983511586452765	0.49131016042780745	0.4644607843137255	0.4913101604278075	0.44930926916221037	0.45042335115864524	0.45409982174688057	0.4378342245989305	0.44173351158645274	0.4607843137254902	0.4674688057040999	0.4387254901960784	0.48975044563279857	0.419674688057041	0.4445187165775401	0.43694295900178254	0.46724598930481287	0.44173351158645274	0.48651960784313725	0.41209893048128343	0.45577094474153296	0.4341577540106952	0.40842245989304815	0.43070409982174684	0.4330436720142602	0.3629679144385027	0.3856951871657754	0.41120766488413546	0.419451871657754	0.3891488413547237	0.43761140819964345	0.3965017825311943	0.4015151515151515	0.38090463458110513	0.39995543672014255	0.33244206773618534	0.392602495543672	0.4265819964349376	0.3965017825311943	0.41510695187165775	0.40797682709447414	0.3781194295900179	0.43827985739750447	0.43805704099821746	0.40864527629233516
1400	0.5101381461675579	0.44373885918003564	0.4676916221033868	0.46468360071301246	0.44908645276292336	0.42290552584670227	0.4419563279857397	0.4720365418894831	0.4495320855614973	0.4382798573975044	0.44864081996434935	0.47114527629233516	0.4763814616755793	0.42401960784313725	0.42680481283422456	0.45276292335115864	0.47159090909090906	0.44930926916221037	0.4231283422459893	0.4155525846702317	0.4047459893048128	0.42702762923351156	0.45254010695187163	0.4415106951871658	0.40842245989304815	0.46657754010695185	0.3895944741532977	0.43025846702317294	0.42591354723707664	0.44195632798573975	0.42201426024955435	0.3781194295900178	0.40775401069518713	0.4362745098039216	0.40385472370766484	0.4073083778966131	0.4077540106951871	0.42290552584670227	0.3620766488413547	0.3891488413547237	0.38937165775401067	0.42569073083778963	0.4341577540106952	0.40017825311942956	0.3865864527629233	0.4815062388591801	0.4137700534759359	0.3604055258467023	0.3980614973262032
1410	0.4616755793226381	0.4389483065953653	0.4568850267379679	0.4484180035650624	0.49754901960784315	0.4690285204991088	0.49454099821746883	0.45666221033868093	0.4523172905525846	0.4456327985739751	0.4385026737967914	0.4536541889483066	0.4307040998217469	0.4387254901960784	0.44886363636363635	0.4640151515151515	0.4153297682709448	0.4830659536541889	0.40430035650623886	0.4598930481283422	0.44886363636363635	0.4635695187165775	0.41622103386809267	0.4484180035650624	0.42290552584670227	0.40797682709447414	0.4865196078431373	0.38179590017825316	0.4564393939393939	0.40040106951871657	0.39995543672014255	0.38246434937611407	0.3965017825311943	0.42179144385026734	0.4066399286987522	0.3884803921568627	0.4001782531194296	0.3434714795008913	0.43003565062388593	0.4373885918003565	0.41510695187165775	0.3960561497326203	0.3889260249554367	0.36430481283422456	0.41466131907308373	0.41900623885918004	0.4408422459893048	0.43761140819964345	0.4715909090909091
1420	0.43549465240641716	0.4564393939393939	0.4940953654188948	0.4571078431372549	0.48050356506238856	0.4123217468805704	0.4341577540106952	0.45710784313725483	0.48975044563279857	0.49409536541889487	0.5196078431372548	0.44930926916221037	0.47916666666666663	0.419897504456328	0.4743761140819964	0.4424019607843137	0.4596702317290553	0.44173351158645274	0.455548128342246	0.4527629233511587	0.419229055258467	0.40017825311942956	0.44908645276292336	0.42702762923351156	0.4295900178253119	0.4157754010695187	0.45254010695187163	0.4341577540106952	0.4378342245989305	0.4376114081996435	0.4075311942959002	0.4112076648841354	0.41811497326203206	0.4254679144385027	0.4073083778966132	0.42201426024955435	0.3668672014260249	0.3962789661319073	0.3737745098039216	0.4075311942959002	0.3865864527629233	0.35951426024955435	0.393048128342246	0.3781194295900178	0.4036319073083779	0.37143493761140817	0.3861408199643494	0.4373885918003565	0.36363636363636365
1430	0.4497549019607843	0.4913101604278075	0.44908645276292336	0.4789438502673797	0.45777629233511585	0.4858511586452763	0.4858511586452763	0.4672459893048128	0.44975490196078427	0.4901960784313726	0.4640151515151515	0.4157754010695187	0.4752673796791444	0.41510695187165775	0.45409982174688057	0.4265819964349376	0.45343137254901955	0.4713680926916221	0.47092245989304815	0.4637923351158645	0.3999554367201426	0.44496434937611407	0.4412878787878788	0.44496434937611407	0.3976158645276292	0.45298573975044565	0.419451871657754	0.4261363636363636	0.43694295900178254	0.45276292335115864	0.40385472370766484	0.4702540106951872	0.3707664884135472	0.4155525846702317	0.4596702317290553	0.3893716577540106	0.3707664884135472	0.3848039215686274	0.44496434937611407	0.419229055258467	0.3739973262032086	0.41143048128342247	0.3973930481283422	0.38157308377896615	0.444741532976827	0.3850267379679144	0.392825311942959	0.3898172905525846	0.4116532976827094
1440	0.4387254901960784	0.5163770053475936	0.45365418894830656	0.44953208556149726	0.42312834224598933	0.47225935828877	0.47482174688057044	0.46446078431372556	0.4676916221033868	0.4484180035650624	0.4343805704099822	0.40496880570409977	0.5122549019607843	0.46356951871657753	0.4858511586452763	0.4307040998217469	0.4419563279857398	0.46011586452762926	0.40474598930481287	0.3787878787878788	0.4412878787878788	0.3813502673796791	0.41276737967914434	0.36363636363636365	0.47782976827094475	0.4633467023172906	0.392602495543672	0.4594474153297683	0.41143048128342247	0.35539215686274506	0.4254679144385026	0.4559937611408199	0.3965017825311943	0.34068627450980393	0.3887032085561497	0.3673128342245989	0.33634135472370763	0.3698752228163993	0.37332887700534756	0.3785650623885918	0.392825311942959	0.40430035650623886	0.36341354723707664	0.4291443850267379	0.3342245989304813	0.37422014260249553	0.3887032085561497	0.40017825311942956	0.4109848484848485
1450	0.4988859180035651	0.44474153297682706	0.43159536541889487	0.4246880570409982	0.43482620320855614	0.4649064171122994	0.4118761140819964	0.46813725490196073	0.45276292335115864	0.445855614973262	0.4265819964349376	0.4153297682709447	0.4826203208556149	0.5124777183600713	0.47092245989304815	0.4371657754010695	0.41900623885918004	0.4412878787878788	0.4640151515151515	0.5113636363636364	0.42635918003565065	0.47526737967914434	0.4217914438502674	0.4224598930481283	0.42569073083778963	0.42591354723707664	0.3969474153297683	0.4157754010695187	0.42658199643493766	0.43048128342245984	0.40385472370766484	0.37032085561497324	0.39304812834224595	0.4298128342245989	0.4103163992869875	0.4034090909090909	0.4323752228163993	0.3848039215686274	0.3664215686274509	0.39950980392156865	0.3889260249554367	0.40017825311942956	0.40474598930481287	0.37422014260249553	0.40340909090909094	0.3709893048128342	0.419674688057041	0.455770944741533	0.37767379679144386
1460	0.5135918003565063	0.4387254901960784	0.4378342245989305	0.49799465240641705	0.47459893048128343	0.46746880570409977	0.49732620320855614	0.4235739750445633	0.42245989304812837	0.49387254901960786	0.4419563279857397	0.509024064171123	0.4385026737967914	0.4187834224598931	0.4382798573975044	0.41232174688057044	0.41967468805704095	0.44106506238859183	0.4562165775401069	0.40385472370766484	0.47069964349376114	0.419229055258467	0.43025846702317294	0.46290106951871657	0.4235739750445633	0.43003565062388593	0.43025846702317294	0.4155525846702317	0.3815730837789661	0.44496434937611407	0.39973262032085555	0.4447415329768271	0.455770944741533	0.4036319073083779	0.3551693404634581	0.4330436720142602	0.4520944741532977	0.3737745098039216	0.4148841354723708	0.3776737967914438	0.36274509803921573	0.40819964349376114	0.4114304812834224	0.3519385026737968	0.38547237076648844	0.39026292335115864	0.4155525846702317	0.418560606060606	0.36319073083778963
1470	0.5079099821746881	0.47916666666666663	0.43114973262032086	0.5131461675579323	0.4837344028520499	0.46680035650623886	0.4309269162210339	0.45666221033868093	0.4495320855614973	0.45599376114081996	0.4451871657754011	0.4968805704099821	0.4787210338680927	0.5060160427807487	0.45599376114081996	0.4594474153297683	0.4380570409982175	0.4672459893048128	0.4185606060606061	0.44864081996434935	0.393048128342246	0.41510695187165775	0.40407754010695185	0.4378342245989305	0.41900623885918004	0.4339349376114082	0.39237967914438504	0.46011586452762926	0.3484848484848485	0.3893716577540107	0.4254679144385026	0.4068627450980392	0.392602495543672	0.392379679144385	0.3737745098039215	0.3878119429590018	0.3841354723707665	0.35929144385026734	0.42201426024955435	0.37032085561497324	0.4146613190730838	0.3806818181818182	0.37767379679144386	0.38937165775401067	0.3790106951871658	0.44407308377896615	0.455325311942959	0.4088680926916221	0.42223707664884136
1480	0.4527629233511586	0.47459893048128343	0.4649064171122994	0.4382798573975044	0.41299019607843135	0.4670231729055258	0.4791666666666667	0.45621657754010697	0.4088680926916221	0.4784982174688057	0.41900623885918	0.46401515151515155	0.47482174688057033	0.43114973262032086	0.4968805704099822	0.40040106951871657	0.4049688057040998	0.4741532976827095	0.45967023172905525	0.44474153297682706	0.4008467023172906	0.44061942959001776	0.39694741532976824	0.4373885918003565	0.3737745098039216	0.42223707664884136	0.4263591800356506	0.38848039215686275	0.4367201426024956	0.3629679144385026	0.40017825311942956	0.47025401069518724	0.39304812834224595	0.3889260249554367	0.3848039215686274	0.42613636363636365	0.3482620320855615	0.3664215686274509	0.35583778966131907	0.3625222816399287	0.3962789661319073	0.3631907308377897	0.36408199643493755	0.3787878787878788	0.3785650623885918	0.366421568627451	0.3969474153297683	0.42680481283422456	0.419451871657754
1490	0.4761586452762923	0.46813725490196073	0.44585561497326204	0.44930926916221037	0.446078431372549	0.47482174688057033	0.42725044563279857	0.4598930481283422	0.4421791443850267	0.4276960784313725	0.44908645276292336	0.42702762923351156	0.48674242424242425	0.43460338680926913	0.45187165775401067	0.4759358288770053	0.41900623885918	0.47181372549019607	0.44496434937611407	0.45320855614973266	0.40797682709447414	0.3889260249554367	0.4047459893048128	0.40797682709447414	0.4516488413547237	0.419229055258467	0.4337121212121212	0.44429590017825316	0.4155525846702317	0.4229055258467023	0.38870320855614976	0.37054367201426025	0.35539215686274506	0.393048128342246	0.3882575757575757	0.3848039215686274	0.34135472370766484	0.3999554367201426	0.3707664884135472	0.37165775401069523	0.3696524064171123	0.3441399286987522	0.39995543672014255	0.3850267379679144	0.37076648841354726	0.37834224598930477	0.3716577540106952	0.3854723707664884	0.3997326203208556
1500	0.38636363636363635	0.483065953654189	0.4720365418894831	0.4573306595365419	0.4571078431372549	0.45387700534759357	0.4410650623885918	0.44607843137254904	0.4341577540106952	0.4393939393939394	0.4116532976827094	0.40129233511586454	0.4153297682709447	0.44429590017825316	0.4341577540106952	0.4784982174688057	0.4387254901960784	0.4229055258467023	0.4088680926916221	0.455770944741533	0.39026292335115864	0.41989750445632795	0.41900623885918004	0.4343805704099821	0.40017825311942956	0.43025846702317294	0.45710784313725494	0.4378342245989304	0.4226827094474154	0.3781194295900179	0.3889260249554367	0.35494652406417115	0.3820187165775401	0.34068627450980393	0.3778966131907308	0.44797237076648844	0.40730837789661317	0.35973707664884136	0.3668672014260249	0.38201871657754005	0.4120989304812834	0.38591800356506234	0.392825311942959	0.35327540106951866	0.4159982174688057	0.34180035650623886	0.46724598930481287	0.40842245989304815	0.35951426024955435
1510	0.419451871657754	0.49153297682709446	0.46167557932263814	0.4240196078431373	0.4798351158645276	0.5276292335115864	0.47504456327985745	0.42290552584670227	0.3967245989304813	0.4938725490196078	0.47159090909090906	0.36664438502673796	0.39783868092691616	0.48629679144385024	0.40819964349376114	0.39004010695187163	0.45599376114081996	0.4451871657754011	0.38524955436720143	0.42658199643493766	0.45320855614973254	0.40864527629233505	0.42401960784313725	0.39950980392156865	0.40363190730837784	0.41900623885918004	0.37767379679144386	0.4302584670231729	0.40797682709447414	0.3891488413547237	0.35149286987522277	0.3629679144385027	0.3893716577540106	0.3480392156862745	0.4231283422459893	0.37355169340463457	0.3856951871657754	0.3707664884135472	0.4373885918003565	0.366421568627451	0.4012923351158645	0.35583778966131907	0.3919340463458111	0.3753342245989305	0.4328208556149733	0.3528297682709447	0.3962789661319073	0.3820187165775401	0.35282976827094475
1520	0.445632798573975	0.5129233511586453	0.46880570409982175	0.46724598930481287	0.447415329768271	0.5003342245989305	0.4157754010695187	0.4644607843137255	0.45343137254901966	0.44496434937611407	0.4419563279857397	0.44886363636363635	0.4298128342245989	0.4155525846702317	0.3939393939393939	0.3755570409982175	0.42613636363636365	0.392602495543672	0.4274732620320856	0.41209893048128343	0.419674688057041	0.4153297682709447	0.3820187165775401	0.3815730837789661	0.3852495543672014	0.44841800356506234	0.41622103386809267	0.419451871657754	0.4233511586452763	0.40842245989304815	0.38524955436720143	0.3712121212121212	0.35906862745098034	0.37422014260249553	0.3673128342245989	0.31495098039215685	0.3737745098039215	0.37054367201426025	0.36408199643493755	0.35238413547237074	0.37032085561497324	0.3445855614973262	0.35260695187165775	0.38524955436720143	0.4231283422459893	0.35951426024955435	0.4047459893048128	0.3604055258467023	0.42613636363636365
1530	0.4694741532976827	0.4536541889483066	0.3967245989304813	0.4233511586452763	0.40775401069518713	0.40474598930481276	0.42702762923351156	0.4899732620320856	0.482174688057041	0.392825311942959	0.455548128342246	0.48540552584670227	0.46011586452762926	0.40430035650623886	0.3826871657754011	0.3673128342245989	0.4302584670231729	0.4226827094474153	0.45577094474153296	0.3748885918003565	0.40452317290552586	0.43025846702317294	0.47805258467023176	0.4679144385026738	0.4155525846702317	0.4036319073083779	0.4185606060606061	0.40452317290552586	0.3895944741532976	0.419451871657754	0.3997326203208556	0.37422014260249553	0.42312834224598933	0.4495320855614974	0.3850267379679144	0.42702762923351156	0.3787878787878788	0.3668672014260249	0.37332887700534756	0.40040106951871657	0.36686720142602497	0.3670900178253119	0.3374554367201426	0.4010695187165776	0.3519385026737968	0.35583778966131907	0.39717023172905525	0.4010695187165775	0.35583778966131907
1540	0.4543226381461675	0.4899732620320856	0.45755347593582885	0.4575534759358289	0.45799910873440286	0.473150623885918	0.4527629233511586	0.4235739750445633	0.45799910873440286	0.455770944741533	0.44585561497326204	0.48284313725490197	0.44195632798573975	0.41989750445632795	0.4235739750445633	0.4307040998217469	0.41254456327985745	0.4187834224598931	0.4153297682709447	0.40819964349376114	0.35929144385026734	0.38914884135472366	0.47459893048128343	0.42179144385026734	0.40474598930481287	0.44864081996434935	0.3852495543672014	0.38636363636363635	0.3480392156862745	0.38569518716577544	0.4008467023172906	0.4334893048128342	0.37811942959001776	0.35973707664884136	0.38614081996434935	0.38224153297682706	0.4051916221033868	0.3673128342245989	0.4127673796791444	0.4070855614973262	0.37789661319073087	0.392602495543672	0.3528297682709447	0.3673128342245989	0.3785650623885918	0.4008467023172906	0.4008467023172905	0.41900623885918004	0.36452762923351156
1550	0.49064171122994654	0.4357174688057041	0.4502005347593583	0.41299019607843135	0.47225935828877	0.4757130124777183	0.4633467023172905	0.4904188948306595	0.4862967914438503	0.44195632798573975	0.4382798573975044	0.4373885918003565	0.4633467023172906	0.3863636363636364	0.42914438502673796	0.4376114081996435	0.3967245989304813	0.4081996434937611	0.4187834224598931	0.43805704099821746	0.4231283422459893	0.44106506238859183	0.4486408199643494	0.38569518716577544	0.4860739750445633	0.39327094474153296	0.35884581105169333	0.39416221033868093	0.3898172905525846	0.3264260249554367	0.4075311942959001	0.419674688057041	0.34135472370766484	0.3709893048128342	0.37901069518716574	0.34369429590017825	0.35929144385026734	0.3969474153297683	0.38937165775401067	0.39460784313725494	0.3532754010695187	0.41922905525846704	0.3785650623885918	0.3530525846702317	0.34569964349376114	0.392602495543672	0.4307040998217469	0.38179590017825316	0.3787878787878788
1560	0.49710338680926913	0.4508689839572192	0.4343805704099822	0.45989304812834225	0.4720365418894831	0.4915329768270944	0.49387254901960786	0.4640151515151515	0.44496434937611407	0.47292780748663094	0.4754901960784314	0.4307040998217469	0.4187834224598931	0.4231283422459893	0.4157754010695187	0.44084224598930477	0.392602495543672	0.41098484848484845	0.47482174688057044	0.4015151515151515	0.4235739750445633	0.40819964349376114	0.3666443850267379	0.4187834224598931	0.4304812834224599	0.43460338680926913	0.43092691622103385	0.36664438502673796	0.35973707664884136	0.392825311942959	0.36319073083778963	0.3887032085561497	0.37678253119429594	0.3361185383244207	0.3402406417112299	0.37422014260249553	0.4298128342245989	0.37466577540106955	0.4079768270944741	0.36363636363636365	0.40819964349376114	0.3487076648841355	0.3673128342245989	0.3969474153297683	0.40452317290552586	0.3898172905525846	0.3640819964349376	0.3762254901960784	0.34848484848484845
1570	0.47526737967914434	0.45298573975044565	0.482174688057041	0.4337121212121212	0.4575534759358289	0.41254456327985745	0.40363190730837784	0.445409982174688	0.48005793226381455	0.46769162210338683	0.48306595365418903	0.40340909090909094	0.47069964349376114	0.48674242424242425	0.4339349376114082	0.4153297682709447	0.40797682709447414	0.4605614973262032	0.3820187165775401	0.4157754010695187	0.4274732620320856	0.40106951871657753	0.42635918003565065	0.419451871657754	0.4118761140819964	0.42613636363636365	0.3748885918003565	0.42312834224598933	0.36296791443850274	0.3739973262032086	0.39349376114081996	0.39148841354723707	0.3638591800356506	0.37555704099821746	0.32575757575757575	0.3521613190730838	0.3309937611408199	0.39282531194295894	0.32274955436720143	0.35995989304812837	0.3443627450980392	0.3737745098039216	0.36341354723707664	0.38614081996434935	0.3495989304812834	0.40819964349376114	0.36341354723707664	0.3532754010695187	0.382687165775401
1580	0.445855614973262	0.41711229946524053	0.46100713012477723	0.46858288770053474	0.4594474153297683	0.5140374331550802	0.47504456327985733	0.41878342245989303	0.4493092691622103	0.48651960784313725	0.4679144385026738	0.40775401069518713	0.4562165775401069	0.445409982174688	0.4867424242424243	0.4079768270944742	0.4559937611408199	0.43460338680926913	0.40474598930481287	0.4304812834224599	0.4298128342245989	0.4157754010695187	0.4047459893048128	0.45599376114081996	0.34525401069518713	0.41900623885918	0.3709893048128342	0.3696524064171123	0.37834224598930477	0.3478163992869875	0.32898841354723707	0.356951871657754	0.3778966131907308	0.41276737967914434	0.35906862745098034	0.3744429590017825	0.3707664884135472	0.39694741532976824	0.330325311942959	0.36363636363636365	0.3739973262032086	0.3902629233511586	0.4378342245989305	0.4051916221033868	0.4006238859180036	0.39004010695187163	0.38547237076648844	0.41945187165775394	0.40797682709447414
1590	0.4412878787878788	0.45967023172905525	0.5012254901960784	0.47549019607843135	0.4603386809269162	0.46011586452762926	0.46490641711229946	0.4369429590017825	0.4382798573975044	0.4341577540106952	0.4823975044563279	0.4201203208556149	0.4856283422459894	0.4534313725490196	0.4722593582887701	0.4601158645276292	0.43482620320855614	0.4339349376114082	0.47571301247771836	0.392825311942959	0.4938725490196078	0.44563279857397503	0.4380570409982175	0.41599821746880566	0.4034090909090909	0.34090909090909083	0.3709893048128342	0.4187834224598931	0.4056372549019608	0.3484848484848485	0.37767379679144386	0.3551693404634581	0.37332887700534756	0.4222370766488413	0.3255347593582888	0.36385918003565065	0.41666666666666663	0.392825311942959	0.4010695187165776	0.3917112299465241	0.35951426024955435	0.33656417112299464	0.37444295900178254	0.3778966131907308	0.35561497326203206	0.37422014260249553	0.303921568627451	0.4084224598930481	0.38658645276292336
1600	0.48596256684491984	0.47136809269162216	0.4860739750445633	0.4162210338680927	0.45276292335115864	0.4123217468805704	0.40106951871657753	0.4376114081996435	0.4153297682709447	0.4116532976827094	0.49342691622103385	0.4750445632798574	0.46836007130124774	0.4421791443850267	0.4454099821746881	0.5014483065953654	0.40363190730837784	0.4123217468805704	0.44496434937611407	0.4343805704099822	0.44474153297682706	0.40040106951871657	0.3790106951871658	0.41599821746880566	0.4337121212121212	0.4103163992869875	0.3608511586452763	0.40775401069518724	0.4295900178253119	0.43482620320855614	0.38658645276292336	0.38524955436720143	0.366198752228164	0.3478163992869875	0.38090463458110513	0.3781194295900178	0.3962789661319073	0.3939393939393939	0.3698752228163993	0.3850267379679144	0.3781194295900178	0.3700980392156863	0.36363636363636365	0.3826871657754011	0.37511140819964345	0.392379679144385	0.3523841354723708	0.38614081996434935	0.3859180035650624
1610	0.472704991087344	0.481951871657754	0.44407308377896615	0.42201426024955435	0.5005570409982175	0.4334893048128342	0.4720365418894831	0.4401737967914438	0.4341577540106951	0.4601158645276292	0.4516488413547237	0.48629679144385024	0.47593582887700525	0.47092245989304815	0.45755347593582885	0.45276292335115864	0.5023395721925134	0.40819964349376114	0.44886363636363635	0.4635695187165776	0.419451871657754	0.3965017825311943	0.36363636363636365	0.39717023172905525	0.41209893048128343	0.42680481283422456	0.4073083778966131	0.37767379679144386	0.36341354723707664	0.3893716577540107	0.3962789661319073	0.39282531194295894	0.392602495543672	0.4034090909090909	0.35929144385026734	0.37767379679144386	0.40385472370766484	0.40886809269162205	0.34224598930481287	0.38914884135472366	0.3264260249554367	0.3889260249554367	0.37811942959001776	0.39783868092691616	0.38201871657754016	0.31060606060606055	0.3636363636363636	0.4159982174688056	0.36385918003565065
1620	0.4421791443850267	0.45487967914438504	0.47047682709447414	0.48562834224598933	0.4447415329768271	0.4590017825311943	0.4635695187165776	0.44496434937611407	0.4144385026737968	0.45320855614973266	0.47459893048128343	0.44474153297682706	0.47482174688057044	0.4681372549019608	0.4380570409982174	0.45254010695187163	0.4378342245989305	0.4451871657754011	0.45254010695187163	0.4410650623885918	0.4049688057040998	0.42245989304812837	0.43003565062388593	0.4155525846702317	0.4120989304812834	0.4341577540106951	0.4187834224598931	0.3967245989304813	0.43048128342245984	0.4155525846702317	0.3781194295900179	0.3865864527629233	0.3255347593582888	0.4010695187165776	0.35260695187165775	0.3439171122994652	0.35929144385026734	0.4313725490196078	0.3854723707664884	0.3629679144385027	0.393048128342246	0.35951426024955435	0.3634135472370767	0.3670900178253119	0.35951426024955435	0.356283422459893	0.3668672014260249	0.4164438502673797	0.3714349376114082
1630	0.5051247771836007	0.45254010695187163	0.4784982174688057	0.4968805704099822	0.4592245989304813	0.4624554367201426	0.4587789661319073	0.4562165775401069	0.47459893048128343	0.43326648841354726	0.4486408199643494	0.5072415329768271	0.45621657754010697	0.46379233511586454	0.4495320855614974	0.4484180035650624	0.45599376114081996	0.482620320855615	0.48651960784313725	0.482174688057041	0.4378342245989305	0.4075311942959001	0.455770944741533	0.49064171122994654	0.45276292335115864	0.4343805704099822	0.38157308377896615	0.3696524064171123	0.3969474153297683	0.38547237076648844	0.42725044563279857	0.34893048128342247	0.3893716577540107	0.35561497326203206	0.38112745098039214	0.35583778966131907	0.3895944741532977	0.38636363636363635	0.3785650623885918	0.35951426024955435	0.3673128342245989	0.33723262032085555	0.38569518716577544	0.38224153297682706	0.3709893048128342	0.4162210338680927	0.3785650623885918	0.4268048128342246	0.3817959001782531
1640	0.49554367201426025	0.41900623885918004	0.4737076648841355	0.48028074866310155	0.4865196078431373	0.45688502673796794	0.4298128342245989	0.44841800356506234	0.4633467023172905	0.4419563279857397	0.455325311942959	0.4295900178253119	0.4484180035650624	0.4146613190730838	0.4520944741532977	0.4637923351158645	0.47482174688057044	0.43048128342245995	0.4185606060606061	0.4789438502673797	0.4451871657754011	0.4711452762923351	0.42201426024955435	0.4415106951871658	0.3519385026737968	0.43371212121212116	0.4373885918003565	0.4337121212121212	0.4006238859180036	0.3889260249554367	0.40017825311942956	0.37422014260249553	0.4307040998217469	0.41143048128342247	0.3826871657754011	0.3783422459893048	0.3664215686274509	0.3436942959001783	0.37745098039215685	0.34759358288770054	0.3971702317290552	0.3893716577540107	0.4010695187165775	0.3225267379679144	0.34848484848484845	0.3441399286987522	0.40496880570409977	0.419674688057041	0.38636363636363635
1650	0.49966577540106955	0.45877896613190733	0.48039215686274506	0.4509803921568627	0.47003119429590023	0.4562165775401069	0.4741532976827094	0.44819518716577544	0.4520944741532977	0.5115864527629235	0.508132798573975	0.509024064171123	0.4144385026737967	0.4598930481283422	0.4410650623885918	0.4263591800356506	0.4371657754010695	0.48908199643493766	0.42312834224598933	0.40363190730837784	0.4146613190730838	0.4337121212121212	0.3962789661319073	0.4155525846702317	0.42680481283422456	0.4369429590017825	0.4495320855614974	0.4109848484848485	0.3739973262032086	0.4424019607843137	0.40775401069518713	0.40496880570409977	0.4226827094474153	0.38157308377896615	0.392825311942959	0.3668672014260249	0.3841354723707665	0.3629679144385026	0.3785650623885918	0.42201426024955435	0.3592914438502674	0.37054367201426025	0.3337789661319073	0.3553921568627451	0.33745543672014255	0.38937165775401067	0.40474598930481287	0.3495989304812834	0.4015151515151515
1660	0.45788770053475936	0.5100267379679144	0.5193850267379679	0.4989973262032086	0.46223262032085566	0.5049019607843137	0.48908199643493755	0.5115864527629234	0.49320409982174684	0.47504456327985733	0.44797237076648844	0.508801247771836	0.4674688057040999	0.47159090909090906	0.4750445632798574	0.3698752228163993	0.49342691622103385	0.5241755793226381	0.419229055258467	0.47181372549019607	0.4341577540106951	0.4750445632798574	0.4562165775401069	0.45967023172905525	0.4520944741532977	0.45599376114081996	0.42613636363636365	0.43003565062388593	0.40385472370766484	0.366198752228164	0.3817959001782531	0.3698752228163993	0.40363190730837784	0.3960561497326203	0.3670900178253119	0.33311051693404636	0.40864527629233516	0.3521613190730838	0.40363190730837784	0.3590686274509804	0.41577540106951866	0.39004010695187163	0.37789661319073087	0.3737745098039216	0.3517156862745098	0.41254456327985733	0.3826871657754011	0.3528297682709447	0.3939393939393939
1670	0.46290106951871657	0.46290106951871657	0.4728163992869875	0.44385026737967914	0.46657754010695185	0.5042335115864527	0.4659090909090909	0.46590909090909094	0.45833333333333326	0.44407308377896615	0.4741532976827095	0.455548128342246	0.44819518716577544	0.46657754010695185	0.4254679144385027	0.4709224598930481	0.4520944741532977	0.47459893048128343	0.43003565062388593	0.45922459893048123	0.45532531194295905	0.4151069518716577	0.4720365418894831	0.4185606060606061	0.40842245989304815	0.4520944741532976	0.4148841354723708	0.44930926916221026	0.3850267379679144	0.3960561497326203	0.3553921568627451	0.40385472370766484	0.40452317290552586	0.3625222816399287	0.31539661319073087	0.4008467023172905	0.3514928698752228	0.45365418894830656	0.3361185383244207	0.3560606060606061	0.39995543672014267	0.3670900178253119	0.3707664884135472	0.35628342245989303	0.4086452762923351	0.4015151515151515	0.36363636363636365	0.3629679144385027	0.33767825311942956
1680	0.4890819964349376	0.4500891265597148	0.48150623885918004	0.45811051693404636	0.44340463458110513	0.5067959001782532	0.49019607843137253	0.44496434937611407	0.5079099821746881	0.455770944741533	0.48495989304812837	0.5232843137254902	0.5118092691622104	0.48195187165775405	0.44841800356506234	0.4144385026737968	0.42569073083778963	0.40708556149732616	0.5304144385026738	0.4564393939393939	0.4412878787878788	0.4532085561497326	0.4633467023172906	0.4520944741532977	0.4376114081996435	0.40797682709447414	0.4148841354723708	0.39973262032085555	0.4410650623885918	0.47181372549019607	0.4298128342245989	0.4226827094474153	0.34347147950089124	0.3625222816399287	0.37834224598930477	0.3850267379679144	0.393048128342246	0.419451871657754	0.3965017825311943	0.3698752228163993	0.419674688057041	0.4155525846702317	0.3822415329768271	0.35951426024955435	0.4006238859180036	0.41299019607843135	0.3560606060606061	0.3441399286987522	0.33311051693404636
1690	0.46223262032085566	0.4946524064171123	0.4695855614973262	0.517602495543672	0.5100267379679144	0.49966577540106955	0.4654634581105169	0.4466354723707665	0.5033422459893048	0.4518716577540107	0.5051247771836007	0.44362745098039214	0.47047682709447414	0.455325311942959	0.49320409982174684	0.45599376114081996	0.4514260249554367	0.4252450980392156	0.4334893048128342	0.42658199643493766	0.4637923351158645	0.47459893048128343	0.4481951871657754	0.4295900178253119	0.4637923351158645	0.42312834224598933	0.44864081996434935	0.40407754010695185	0.37355169340463457	0.3817959001782531	0.38480392156862747	0.4495320855614974	0.43894830659536543	0.392379679144385	0.37422014260249553	0.3932709447415329	0.3475935828877005	0.38112745098039214	0.39995543672014255	0.38569518716577544	0.3445855614973262	0.4315953654188948	0.3965017825311943	0.4088680926916221	0.3781194295900178	0.3748885918003565	0.3340017825311943	0.33767825311942956	0.4421791443850267
1700	0.4989973262032085	0.49532085561497324	0.47259358288770054	0.49231283422459887	0.49966577540106955	0.46980837789661317	0.49944295900178254	0.4617869875222817	0.454434046345811	0.4934269162210339	0.4518716577540107	0.5081327985739751	0.429144385026738	0.4592245989304813	0.44385026737967914	0.5005570409982174	0.46635472370766484	0.4598930481283422	0.43694295900178254	0.42223707664884136	0.45577094474153296	0.40686274509803916	0.44429590017825316	0.40385472370766484	0.40318627450980393	0.48195187165775405	0.38090463458110513	0.4334893048128342	0.3960561497326203	0.445855614973262	0.3850267379679144	0.4187834224598931	0.4116532976827094	0.3921568627450981	0.3875891265597148	0.392379679144385	0.35862299465240643	0.39761586452762926	0.4471925133689839	0.34503119429590023	0.3629679144385027	0.43048128342245995	0.3939393939393939	0.3482620320855615	0.3856951871657754	0.4123217468805704	0.3523841354723708	0.4129901960784314	0.4231283422459893
1710	0.4927584670231729	0.4920900178253119	0.4693627450980392	0.5028966131907309	0.5035650623885918	0.4741532976827094	0.48172905525846704	0.518270944741533	0.4626782531194296	0.47782976827094475	0.5042335115864528	0.48128342245989303	0.44385026737967914	0.48150623885918	0.44407308377896615	0.47047682709447414	0.454879679144385	0.482620320855615	0.4295900178253119	0.4217914438502674	0.44864081996434935	0.48239750445632795	0.455770944741533	0.4373885918003565	0.4302584670231729	0.3696524064171123	0.43025846702317283	0.43371212121212116	0.3884803921568627	0.42179144385026734	0.418337789661319	0.38825757575757575	0.37722816399286985	0.365975935828877	0.4155525846702317	0.38591800356506234	0.41577540106951866	0.419451871657754	0.41532976827094475	0.40084670231729047	0.37032085561497324	0.38112745098039214	0.38135026737967914	0.4155525846702317	0.43482620320855614	0.3898172905525847	0.4093137254901961	0.39393939393939387	0.3489304812834224
1720	0.4762700534759358	0.5061274509803921	0.4760472370766488	0.5067959001782532	0.47370766488413546	0.48451426024955435	0.5260695187165776	0.5074643493761141	0.491644385026738	0.48429144385026734	0.4893048128342246	0.48083778966131907	0.507687165775401	0.46223262032085566	0.44474153297682706	0.4998885918003565	0.44774955436720143	0.4590017825311943	0.45922459893048123	0.3960561497326203	0.4406194295900179	0.4750445632798574	0.46724598930481287	0.4700311942959002	0.4592245989304813	0.39538770053475936	0.3854723707664884	0.44908645276292336	0.40040106951871657	0.37678253119429594	0.38112745098039214	0.3887032085561497	0.3960561497326203	0.39950980392156865	0.37054367201426025	0.40040106951871657	0.38569518716577544	0.37422014260249553	0.39717023172905525	0.3822415329768271	0.4006238859180035	0.46100713012477723	0.4385026737967914	0.38524955436720143	0.38591800356506234	0.419674688057041	0.3859180035650624	0.35238413547237074	0.40407754010695185
1730	0.49810606060606055	0.48451426024955435	0.4654634581105169	0.48362299465240643	0.48362299465240643	0.5028966131907309	0.49576648841354726	0.4702540106951872	0.47738413547237074	0.5306372549019608	0.5148172905525846	0.5109180035650625	0.4473039215686274	0.4698083778966132	0.455102495543672	0.4964349376114082	0.4475267379679144	0.44774955436720143	0.44385026737967914	0.47504456327985733	0.4252450980392157	0.4408422459893048	0.429590017825312	0.39583333333333337	0.4371657754010695	0.48585115864527634	0.4068627450980392	0.41466131907308373	0.39583333333333326	0.4403966131907308	0.455548128342246	0.445632798573975	0.42245989304812837	0.40797682709447414	0.37767379679144386	0.43025846702317294	0.3971702317290552	0.37767379679144386	0.4187834224598931	0.392156862745098	0.44908645276292336	0.393048128342246	0.34759358288770054	0.3895944741532977	0.3452540106951872	0.4378342245989305	0.3668672014260249	0.4545454545454545	0.40407754010695185
1740	0.5098039215686274	0.48061497326203206	0.54400623885918	0.5141488413547237	0.47259358288770054	0.5295231729055259	0.49966577540106955	0.41700089126559714	0.4771613190730838	0.4739304812834224	0.4743761140819965	0.4932040998217469	0.4592245989304813	0.4810606060606061	0.4739304812834225	0.5037878787878788	0.4475267379679144	0.4743761140819965	0.4702540106951872	0.47092245989304815	0.46657754010695185	0.44797237076648844	0.455325311942959	0.3995098039215686	0.45666221033868093	0.3965017825311943	0.3806818181818182	0.4520944741532977	0.44819518716577544	0.4635695187165776	0.45209447415329773	0.4514260249554367	0.41120766488413546	0.43048128342245984	0.4298128342245989	0.41209893048128343	0.418337789661319	0.41900623885918004	0.419451871657754	0.40730837789661317	0.42680481283422456	0.40430035650623886	0.4642379679144385	0.40430035650623886	0.4465240641711229	0.3939393939393939	0.4123217468805704	0.41666666666666663	0.3588458110516934
1750	0.5139260249554367	0.47950089126559714	0.48061497326203206	0.4654634581105169	0.46479500891265596	0.48752228163992867	0.4810606060606061	0.4996657754010695	0.44797237076648844	0.4734848484848485	0.4776069518716578	0.48239750445632795	0.47348484848484845	0.4741532976827094	0.5044563279857398	0.47805258467023176	0.455325311942959	0.45209447415329773	0.45599376114081996	0.44017379679144386	0.4334893048128342	0.44797237076648844	0.44841800356506234	0.4408422459893048	0.4741532976827095	0.44864081996434935	0.4185606060606061	0.47504456327985745	0.43716577540106943	0.44084224598930477	0.41922905525846704	0.4224598930481283	0.4231283422459893	0.4224598930481283	0.41833778966131907	0.4408422459893048	0.38524955436720143	0.44841800356506234	0.41510695187165775	0.38524955436720143	0.40909090909090906	0.37834224598930477	0.40474598930481287	0.38224153297682706	0.42401960784313725	0.3673128342245989	0.4315953654188948	0.4240196078431372	0.3969474153297683
1760	0.4948752228163993	0.49922014260249553	0.49788324420677366	0.4542112299465241	0.4654634581105169	0.5256238859180036	0.49231283422459887	0.5143716577540107	0.48495989304812837	0.4815062388591801	0.4663547237076649	0.46267825311942956	0.4330436720142603	0.4587789661319073	0.47459893048128343	0.4665775401069519	0.5079099821746881	0.44362745098039214	0.49732620320855614	0.5076871657754012	0.455325311942959	0.45967023172905525	0.45142602495543666	0.44039661319073087	0.4562165775401069	0.4376114081996435	0.39995543672014255	0.43025846702317283	0.45944741532976824	0.4075311942959001	0.4596702317290553	0.42591354723707664	0.42245989304812837	0.4376114081996435	0.42613636363636365	0.4410650623885918	0.508801247771836	0.4332664884135472	0.419451871657754	0.38157308377896615	0.4495320855614973	0.4343805704099822	0.40730837789661317	0.40819964349376114	0.39048573975044565	0.38179590017825316	0.3859180035650624	0.4598930481283423	0.3478163992869875
1770	0.5026737967914439	0.4881907308377897	0.454656862745098	0.4769385026737968	0.5139260249554367	0.47047682709447414	0.5033422459893048	0.4734848484848485	0.5072415329768271	0.48752228163992867	0.4695855614973262	0.4739304812834225	0.4178921568627451	0.4923128342245989	0.48217468805704106	0.4252450980392157	0.4888591800356506	0.4631238859180036	0.4559937611408199	0.45254010695187163	0.4932040998217469	0.45599376114081996	0.4475267379679144	0.4899732620320855	0.429367201426025	0.455770944741533	0.40730837789661317	0.49364973262032086	0.41900623885918004	0.39861853832442073	0.481951871657754	0.40340909090909083	0.45254010695187163	0.4417335115864527	0.41143048128342247	0.45298573975044565	0.4408422459893048	0.41299019607843135	0.4484180035650624	0.4031862745098039	0.44585561497326204	0.4298128342245989	0.3939393939393939	0.4210115864527629	0.41922905525846704	0.40496880570409977	0.4419563279857397	0.446078431372549	0.39026292335115864
1780	0.44685828877005346	0.4422905525846702	0.45744206773618534	0.4204545454545454	0.5219474153297683	0.48429144385026734	0.5104723707664884	0.5637254901960784	0.4328208556149733	0.491644385026738	0.5550356506238859	0.454656862745098	0.4594474153297683	0.45811051693404636	0.4773841354723708	0.46680035650623886	0.39950980392156865	0.4966577540106952	0.43237522281639934	0.4784982174688057	0.3731060606060606	0.4741532976827094	0.4706996434937612	0.49409536541889487	0.428921568627451	0.4548796791443851	0.4607843137254902	0.4112076648841355	0.43003565062388593	0.4412878787878788	0.4289215686274509	0.44496434937611407	0.4254679144385027	0.4380570409982175	0.38157308377896615	0.4713680926916221	0.4107620320855615	0.43415775401069523	0.43048128342245984	0.4254679144385027	0.4454099821746881	0.46880570409982175	0.4720365418894831	0.4118761140819964	0.4651292335115864	0.4380570409982175	0.4476381461675579	0.45989304812834225	0.45666221033868093
1790	0.4987745098039215	0.5093582887700534	0.5026737967914439	0.5020053475935828	0.4362745098039216	0.48128342245989303	0.48885918003565065	0.4989973262032086	0.49966577540106955	0.4514260249554367	0.48908199643493766	0.4319295900178253	0.4888591800356506	0.46980837789661317	0.47025401069518713	0.4330436720142602	0.46657754010695185	0.4514260249554367	0.454879679144385	0.4737076648841355	0.4730392156862745	0.4415106951871658	0.4631238859180036	0.47504456327985745	0.4155525846702317	0.42245989304812837	0.455548128342246	0.42702762923351156	0.4376114081996435	0.49253565062388593	0.4410650623885918	0.4484180035650624	0.47159090909090906	0.41900623885918	0.42569073083778963	0.4350490196078431	0.5165998217468806	0.45276292335115864	0.41989750445632795	0.45298573975044565	0.44151069518716574	0.4683600713012478	0.4869652406417112	0.40842245989304815	0.4205659536541889	0.4651292335115864	0.45777629233511585	0.4056372549019608	0.3939393939393939
1800	0.5091354723707664	0.464349376114082	0.4983288770053476	0.5293003565062389	0.4734848484848485	0.51849376114082	0.4987745098039215	0.4732620320855615	0.4771613190730838	0.5109180035650623	0.50701871657754	0.4592245989304813	0.4635695187165776	0.45164884135472366	0.41354723707664887	0.43995098039215685	0.5269607843137255	0.4851827094474153	0.5492424242424243	0.42981283422459887	0.47738413547237074	0.5191622103386809	0.4518716577540106	0.45989304812834225	0.46356951871657753	0.5014483065953654	0.4672459893048128	0.4598930481283422	0.4373885918003565	0.4674688057040999	0.47069964349376114	0.44496434937611407	0.39995543672014255	0.4451871657754011	0.42312834224598933	0.446301247771836	0.4371657754010695	0.4343805704099821	0.4486408199643494	0.419674688057041	0.42379679144385024	0.42357397504456323	0.419451871657754	0.4502005347593583	0.49754901960784315	0.4419563279857398	0.44864081996434935	0.4229055258467024	0.4451871657754011
1810	0.4673573975044563	0.5091354723707664	0.48128342245989303	0.48429144385026734	0.44385026737967914	0.4622326203208556	0.43538324420677366	0.5109180035650623	0.455102495543672	0.49209001782531187	0.545343137254902	0.4700311942959001	0.4213458110516934	0.49186720142602497	0.45487967914438504	0.5005570409982175	0.4929812834224599	0.455102495543672	0.47805258467023176	0.4966577540106952	0.5340909090909091	0.4743761140819964	0.49253565062388593	0.47092245989304815	0.46724598930481287	0.47482174688057044	0.41488413547237074	0.4901960784313726	0.45554812834224595	0.4562165775401069	0.4231283422459893	0.4449643493761141	0.4229055258467023	0.4475267379679144	0.4449643493761141	0.40519162210338683	0.43482620320855614	0.43326648841354726	0.4564393939393939	0.41900623885918004	0.45621657754010697	0.4525401069518717	0.4352718360071301	0.43482620320855614	0.4532085561497326	0.43894830659536543	0.40886809269162205	0.45688502673796794	0.3785650623885918
1820	0.491198752228164	0.45811051693404636	0.4962121212121212	0.4410650623885918	0.46200980392156854	0.533868092691622	0.4734848484848485	0.45098039215686275	0.50701871657754	0.4631238859180036	0.48473707664884136	0.42156862745098045	0.47393048128342247	0.5191622103386809	0.48863636363636365	0.4250222816399287	0.44774955436720143	0.4373885918003565	0.42569073083778963	0.4698083778966132	0.5269607843137254	0.43972816399286985	0.4637923351158645	0.4454099821746881	0.4713680926916221	0.41466131907308373	0.4371657754010695	0.4369429590017825	0.4380570409982175	0.4185606060606061	0.43003565062388593	0.4337121212121212	0.480837789661319	0.40797682709447414	0.4787210338680927	0.4224598930481283	0.43872549019607837	0.4743761140819964	0.46746880570409977	0.4743761140819965	0.42591354723707664	0.4752673796791444	0.46011586452762926	0.42379679144385024	0.3898172905525847	0.46557486631016043	0.4012923351158645	0.42858734402852044	0.446524064171123
1830	0.47192513368983957	0.49097593582887694	0.48273172905525846	0.48061497326203206	0.4317067736185383	0.45677361853832443	0.42825311942959	0.4994429590017825	0.518048128342246	0.4514260249554367	0.5184937611408199	0.4782754010695187	0.54400623885918	0.43192959001782527	0.4998885918003565	0.38435828877005346	0.5007798573975044	0.4328208556149733	0.481951871657754	0.4674688057040999	0.482174688057041	0.42613636363636365	0.4481951871657754	0.49777183600713015	0.4854055258467023	0.5053475935828877	0.3889260249554367	0.48952762923351156	0.4964349376114082	0.4445187165775401	0.47025401069518713	0.45298573975044565	0.455325311942959	0.3997326203208556	0.4376114081996435	0.42613636363636365	0.44886363636363635	0.4006238859180035	0.45577094474153296	0.43415775401069523	0.47526737967914434	0.4832887700534759	0.4449643493761141	0.48262032085561496	0.4499777183600712	0.47482174688057044	0.44930926916221026	0.44674688057040995	0.4851827094474154
1840	0.5286319073083778	0.5362076648841354	0.46780303030303033	0.43538324420677355	0.49075311942959005	0.4468582887700535	0.5033422459893048	0.47003119429590023	0.46769162210338683	0.44385026737967914	0.48429144385026734	0.4741532976827094	0.482174688057041	0.4592245989304813	0.4743761140819965	0.5072415329768271	0.5042335115864527	0.5001114081996435	0.49342691622103385	0.48150623885918	0.455325311942959	0.44496434937611407	0.4250222816399287	0.5049019607843137	0.4592245989304813	0.4488636363636364	0.5154857397504456	0.5572638146167557	0.5163770053475936	0.42223707664884136	0.4473039215686274	0.4116532976827095	0.40363190730837784	0.4536541889483066	0.4261363636363636	0.39928698752228164	0.4860739750445633	0.4520944741532976	0.4776069518716578	0.44607843137254904	0.40340909090909094	0.4417335115864528	0.49799465240641716	0.48195187165775405	0.5235071301247772	0.45276292335115864	0.4869652406417112	0.4405080213903743	0.4598930481283422
1850	0.48340017825311943	0.46891711229946526	0.41677807486631013	0.48083778966131907	0.46156417112299464	0.4849598930481283	0.4998885918003565	0.43449197860962563	0.4503119429590018	0.5001114081996434	0.4920900178253119	0.5079099821746881	0.4964349376114082	0.5336452762923352	0.4966577540106952	0.48841354723707664	0.49710338680926913	0.4516488413547237	0.5040106951871658	0.4674688057040998	0.44385026737967914	0.45120320855614976	0.4451871657754011	0.4734848484848485	0.4445187165775401	0.5375445632798574	0.5007798573975044	0.455548128342246	0.4481951871657754	0.4925356506238859	0.4709224598930481	0.44841800356506234	0.46401515151515155	0.4787210338680927	0.4341577540106952	0.44930926916221037	0.43282085561497324	0.4536541889483066	0.42680481283422456	0.4421791443850267	0.49732620320855614	0.4646836007130124	0.4644607843137255	0.44563279857397503	0.43917112299465233	0.4722593582887701	0.4640151515151515	0.4017379679144385	0.47938948306595364
1860	0.44774955436720143	0.5005570409982175	0.47259358288770054	0.4964349376114082	0.4737076648841355	0.5212789661319073	0.5072415329768272	0.48863636363636365	0.5336452762923352	0.4728163992869875	0.48908199643493755	0.5559269162210339	0.41833778966131907	0.4782754010695187	0.5315285204991087	0.5111408199643495	0.4629010695187166	0.5377673796791445	0.5037878787878788	0.48819073083778963	0.49364973262032086	0.3850267379679144	0.4704768270944741	0.47482174688057044	0.4421791443850267	0.4683600713012478	0.5122549019607843	0.4832887700534759	0.4585561497326203	0.47504456327985745	0.4523172905525847	0.43348930481283426	0.44451871657754016	0.4674688057040999	0.43092691622103385	0.44173351158645274	0.4073083778966132	0.45577094474153296	0.49844028520499106	0.4415106951871658	0.4871880570409982	0.4159982174688057	0.40474598930481287	0.44975490196078427	0.4871880570409982	0.3937165775401069	0.5241755793226381	0.5152629233511588	0.46167557932263814
1870	0.45354278074866305	0.482174688057041	0.4992201426024956	0.5026737967914439	0.48562834224598933	0.49532085561497324	0.5187165775401069	0.5262923351158646	0.4509803921568627	0.48150623885918004	0.5632798573975044	0.48495989304812837	0.508578431372549	0.43738859180035644	0.5336452762923352	0.44084224598930477	0.4709224598930481	0.5115864527629232	0.4155525846702317	0.4601158645276292	0.4780525846702317	0.4412878787878788	0.45755347593582885	0.4897504456327985	0.43415775401069523	0.4854055258467023	0.43805704099821746	0.44385026737967914	0.509024064171123	0.4743761140819964	0.43827985739750447	0.46769162210338683	0.4771613190730838	0.4233511586452763	0.4516488413547237	0.47092245989304815	0.4605614973262032	0.4523172905525846	0.4334893048128342	0.4782754010695187	0.4904188948306596	0.40886809269162216	0.43092691622103385	0.45989304812834225	0.5315285204991087	0.43571746880570406	0.445187165775401	0.4910873440285205	0.44173351158645274
1880	0.4661319073083779	0.5115864527629232	0.4700311942959002	0.4881907308377897	0.5022281639928698	0.5157085561497325	0.51849376114082	0.5219474153297683	0.5379901960784315	0.5074643493761141	0.5040106951871658	0.4743761140819964	0.5040106951871657	0.4851827094474153	0.49754901960784315	0.45276292335115864	0.5219474153297683	0.5081327985739751	0.4268048128342246	0.5106951871657754	0.4295900178253119	0.45075757575757575	0.44975490196078427	0.4229055258467023	0.4674688057040998	0.419897504456328	0.4226827094474153	0.5003342245989304	0.46680035650623886	0.4676916221033868	0.42335115864527634	0.4376114081996435	0.483065953654189	0.4376114081996435	0.4120989304812834	0.42245989304812837	0.47504456327985745	0.419674688057041	0.4419563279857397	0.3980614973262032	0.45989304812834225	0.42702762923351156	0.45320855614973266	0.43114973262032086	0.4419563279857397	0.5310828877005348	0.42401960784313725	0.4564393939393939	0.37232620320855614
1890	0.5010026737967914	0.5098039215686274	0.5237299465240641	0.5143716577540107	0.5012254901960784	0.5393270944741534	0.4849598930481283	0.47549019607843146	0.4964349376114082	0.5076871657754011	0.4854055258467023	0.5115864527629234	0.5301916221033868	0.4713680926916221	0.5124777183600713	0.5161541889483066	0.49387254901960786	0.48975044563279857	0.5232843137254902	0.5334224598930482	0.4739304812834225	0.47092245989304815	0.4451871657754011	0.508132798573975	0.4233511586452763	0.4598930481283422	0.44997771836007133	0.5053475935828877	0.4185606060606061	0.45599376114081996	0.45733065953654195	0.45666221033868093	0.5393270944741533	0.44975490196078427	0.42290552584670227	0.4112076648841355	0.45187165775401067	0.508578431372549	0.4274732620320855	0.3673128342245989	0.48284313725490197	0.472927807486631	0.5027852049910874	0.47181372549019607	0.47482174688057044	0.46858288770053474	0.4430704099821747	0.4846256684491978	0.5046791443850267
1900	0.48841354723707664	0.5028966131907309	0.508132798573975	0.5340909090909092	0.5384358288770053	0.5315285204991087	0.5388814616755794	0.5338680926916222	0.507909982174688	0.47025401069518713	0.5189393939393939	0.5129233511586453	0.5122549019607843	0.4451871657754011	0.571969696969697	0.48908199643493766	0.533868092691622	0.5204991087344029	0.4711452762923351	0.4964349376114082	0.45710784313725483	0.446524064171123	0.4856283422459893	0.40430035650623886	0.4378342245989305	0.4854055258467023	0.40452317290552586	0.3820187165775401	0.5230614973262031	0.45487967914438504	0.5269607843137255	0.43805704099821746	0.482397504456328	0.45944741532976824	0.40842245989304815	0.5122549019607843	0.4371657754010695	0.43827985739750447	0.5120320855614973	0.47114527629233505	0.4502005347593583	0.5226158645276293	0.4782754010695187	0.4251336898395721	0.5196078431372549	0.43482620320855614	0.4979946524064171	0.5147058823529411	0.46858288770053474
1910	0.4839572192513369	0.5290775401069518	0.4516488413547237	0.49409536541889476	0.5345365418894831	0.4415106951871658	0.4633467023172905	0.5460115864527629	0.4977718360071302	0.4904188948306595	0.4679144385026738	0.5338680926916222	0.5310828877005348	0.5669563279857397	0.5235071301247772	0.47549019607843135	0.4856283422459893	0.4858511586452763	0.4741532976827094	0.5012254901960784	0.47069964349376114	0.4311497326203208	0.4445187165775401	0.44607843137254904	0.4330436720142602	0.4754901960784313	0.4640151515151515	0.49387254901960786	0.4015151515151515	0.47571301247771836	0.4376114081996435	0.510138146167558	0.4998885918003565	0.49387254901960786	0.44819518716577533	0.42658199643493755	0.47159090909090906	0.45276292335115864	0.45209447415329773	0.4415106951871658	0.41232174688057044	0.3967245989304813	0.4412878787878788	0.5406639928698752	0.5036764705882353	0.49498663101604273	0.5204991087344029	0.45710784313725494	0.4722593582887701
1920	0.4778297682709447	0.4954322638146168	0.5260695187165775	0.5213903743315508	0.4417335115864528	0.47047682709447414	0.5165998217468806	0.546011586452763	0.5306372549019609	0.4938725490196078	0.4683600713012477	0.5315285204991087	0.45777629233511585	0.5306372549019609	0.5053475935828877	0.44340463458110513	0.45599376114081996	0.48930481283422456	0.5014483065953654	0.4920900178253119	0.4640151515151515	0.44151069518716574	0.5062388591800356	0.5235071301247771	0.47593582887700536	0.4841800356506239	0.4642379679144385	0.445409982174688	0.5196078431372548	0.4231283422459893	0.483288770053476	0.4582219251336898	0.4934269162210339	0.4642379679144385	0.445409982174688	0.4412878787878788	0.4454099821746881	0.4523172905525847	0.45298573975044565	0.5096925133689839	0.43894830659536543	0.43504901960784315	0.49331550802139035	0.4796122994652406	0.5473484848484849	0.5014483065953654	0.48830213903743314	0.6006016042780749	0.445187165775401
1930	0.5032308377896613	0.49710338680926913	0.5315285204991087	0.5163770053475936	0.5204991087344029	0.5213903743315508	0.5700757575757576	0.47370766488413546	0.47938948306595364	0.5248440285204992	0.5462344028520499	0.46290106951871657	0.5168226381461676	0.5384358288770054	0.47114527629233516	0.5453431372549019	0.48696524064171126	0.5324197860962567	0.48284313725490197	0.4880793226381462	0.4430704099821747	0.482174688057041	0.4644607843137255	0.509024064171123	0.4720365418894831	0.4447415329768271	0.4929812834224599	0.48830213903743314	0.471813725490196	0.4529857397504456	0.4231283422459893	0.48351158645276293	0.4657976827094474	0.4862967914438503	0.42223707664884136	0.4077540106951871	0.508578431372549	0.4876336898395722	0.49777183600713015	0.5298573975044563	0.4265819964349376	0.4270276292335116	0.5124777183600713	0.5241755793226381	0.4874108734402852	0.4832887700534759	0.4963235294117647	0.498440285204991	0.48440285204991085
1940	0.4858511586452763	0.5216131907308378	0.47571301247771836	0.4382798573975044	0.5531417112299466	0.5250668449197862	0.5365418894830659	0.5018939393939393	0.5434491978609626	0.4766042780748663	0.5049019607843137	0.5232843137254902	0.5501336898395721	0.4373885918003565	0.4830659536541889	0.46557486631016043	0.47270499108734404	0.5007798573975044	0.5202762923351159	0.5010026737967914	0.4685828877005347	0.4523172905525846	0.5124777183600713	0.5120320855614973	0.544451871657754	0.5053475935828877	0.4424019607843137	0.47159090909090906	0.508801247771836	0.4116532976827095	0.4428475935828877	0.5204991087344029	0.45298573975044565	0.4148841354723708	0.4081996434937611	0.4943181818181819	0.42702762923351156	0.49387254901960786	0.4415106951871658	0.4901960784313726	0.4371657754010695	0.48262032085561496	0.4851827094474153	0.4694741532976827	0.5168226381461676	0.48072638146167557	0.4549910873440285	0.4618983957219251	0.48674242424242425
1950	0.5540329768270944	0.49387254901960786	0.48585115864527634	0.5012254901960784	0.47983511586452765	0.5016711229946524	0.5073529411764706	0.4437388591800356	0.5560383244206772	0.5014483065953654	0.536096256684492	0.49799465240641705	0.5774286987522281	0.5666221033868093	0.481951871657754	0.5414438502673797	0.481729055258467	0.4681372549019608	0.5282976827094474	0.4837344028520499	0.48284313725490197	0.4787210338680926	0.49387254901960786	0.4412878787878788	0.5239527629233511	0.5120320855614974	0.5482397504456328	0.4975490196078432	0.4926470588235294	0.4679144385026738	0.46145276292335113	0.4400623885918003	0.42702762923351156	0.5209447415329768	0.4155525846702317	0.4646836007130125	0.3709893048128342	0.4662433155080214	0.4339349376114082	0.47660427807486627	0.5041221033868093	0.5564839572192514	0.48462566844919786	0.44864081996434935	0.4607843137254902	0.49933155080213903	0.43549465240641705	0.4865196078431373	0.43549465240641716
1960	0.49844028520499106	0.49766042780748654	0.46145276292335113	0.5271836007130125	0.5030080213903743	0.5062388591800356	0.4646836007130125	0.5073529411764706	0.5475713012477719	0.4644607843137255	0.5427807486631016	0.5055704099821747	0.509469696969697	0.5271836007130124	0.5183823529411765	0.535427807486631	0.4977718360071301	0.5138146167557931	0.4871880570409982	0.4869652406417112	0.5744206773618539	0.4869652406417112	0.46446078431372545	0.4690285204991087	0.4679144385026738	0.4502005347593583	0.4610071301247771	0.4952094474153298	0.43137254901960786	0.546902852049911	0.3785650623885918	0.47181372549019607	0.49342691622103385	0.4562165775401069	0.4917557932263814	0.4224598930481283	0.4595588235294118	0.46813725490196073	0.48763368983957217	0.4389483065953654	0.5324197860962567	0.45866755793226377	0.4766042780748663	0.5441176470588236	0.5165998217468806	0.5473484848484849	0.5043449197860963	0.446969696969697	0.48484848484848486
1970	0.5391042780748663	0.552584670231729	0.4694741532976827	0.5116978609625669	0.482397504456328	0.5207219251336899	0.5165998217468806	0.5207219251336899	0.5486853832442067	0.5140374331550802	0.509469696969697	0.5951426024955436	0.5379901960784315	0.5142602495543672	0.5282976827094474	0.43917112299465244	0.5313057040998217	0.50924688057041	0.5544786096256684	0.5434491978609626	0.44585561497326204	0.5447860962566845	0.4722593582887701	0.4906417112299465	0.5514705882352942	0.5200534759358288	0.48262032085561496	0.445409982174688	0.3946078431372549	0.4240196078431372	0.4584447415329769	0.44585561497326204	0.49175579322638147	0.4504233511586453	0.4915329768270945	0.5069073083778965	0.46969696969696967	0.4694741532976827	0.473373440285205	0.4674688057040998	0.44307040998217473	0.5411096256684491	0.4444073083778966	0.4424019607843137	0.525735294117647	0.5080213903743315	0.48139483065953653	0.4878565062388592	0.5144830659536541
1980	0.47159090909090906	0.49587789661319076	0.5060160427807487	0.47036541889483063	0.45799910873440286	0.4800579322638146	0.5055704099821747	0.4855169340463458	0.5209447415329769	0.5489081996434938	0.46902852049910876	0.499108734402852	0.5406639928698753	0.4839572192513369	0.5235071301247772	0.5255124777183601	0.5475713012477719	0.446301247771836	0.44563279857397503	0.5010026737967914	0.5211675579322638	0.49041889483065954	0.4605614973262032	0.43048128342245984	0.47771836007130125	0.45131461675579326	0.43672014260249553	0.4151069518716577	0.4378342245989305	0.4660204991087344	0.5196078431372549	0.508578431372549	0.4270276292335116	0.4603386809269162	0.4757130124777183	0.5408868092691622	0.4233511586452763	0.4694741532976827	0.4354946524064171	0.5289661319073083	0.4380570409982175	0.49721479500891264	0.49364973262032086	0.49866310160427807	0.49175579322638147	0.5045677361853833	0.5096925133689839	0.49844028520499106	0.5099153297682709
1990	0.5220588235294117	0.5288547237076648	0.5783199643493762	0.5	0.4789438502673797	0.47593582887700536	0.4943181818181818	0.47615864527629226	0.48440285204991085	0.44674688057040995	0.4910873440285205	0.4770499108734403	0.4913101604278075	0.5819964349376114	0.4724821746880571	0.5438948306595366	0.5321969696969697	0.4623440285204991	0.5744206773618539	0.5388814616755793	0.4412878787878788	0.5060160427807486	0.5252896613190732	0.40909090909090906	0.5328654188948306	0.50924688057041	0.43460338680926913	0.4759358288770053	0.4860739750445633	0.4681372549019608	0.5216131907308378	0.5486853832442068	0.4412878787878788	0.5057932263814616	0.446078431372549	0.5369875222816399	0.49955436720142604	0.473150623885918	0.48507130124777187	0.46602049910873444	0.4432932263814616	0.4430704099821747	0.5131461675579323	0.43594028520499106	0.4632352941176471	0.46579768270944744	0.5486853832442068	0.4597816399286987	0.5110294117647058
2000	0.45387700534759357	0.47938948306595364	0.43048128342245984	0.5062388591800356	0.5296345811051693	0.5750891265597148	0.48830213903743314	0.4943181818181818	0.5471256684491979	0.4692513368983957	0.48418003565062384	0.5062388591800356	0.5289661319073085	0.46468360071301246	0.5140374331550803	0.5062388591800356	0.5280748663101604	0.4605614973262032	0.5432263814616756	0.4805035650623886	0.519830659536542	0.536541889483066	0.47660427807486627	0.5003342245989305	0.45064616755793224	0.4543226381461676	0.4417335115864528	0.4874108734402852	0.45755347593582885	0.4694741532976826	0.4694741532976827	0.5030080213903743	0.48462566844919786	0.4789438502673796	0.4506461675579322	0.4288101604278075	0.4982174688057041	0.47248217468805703	0.48005793226381455	0.4586675579322639	0.5112522281639929	0.4504233511586453	0.5213903743315509	0.5025623885918004	0.5904634581105169	0.4324866310160428	0.4699197860962567	0.4653520499108734	0.4173351158645276
2010	0.5350935828877006	0.4786096256684492	0.44975490196078427	0.47036541889483063	0.5103609625668449	0.5196078431372549	0.5291889483065954	0.4915329768270945	0.45432263814616747	0.49821746880570406	0.43783422459893045	0.4982174688057041	0.4800579322638146	0.5055704099821746	0.5110294117647058	0.48718805704099816	0.5168226381461676	0.5344251336898396	0.47938948306595364	0.5590463458110517	0.5347593582887701	0.46902852049910876	0.562277183600713	0.5397727272727273	0.5032308377896613	0.4975490196078431	0.49064171122994654	0.446301247771836	0.48028074866310166	0.45320855614973266	0.473150623885918	0.47337344028520495	0.4839572192513369	0.4322638146167558	0.4272504456327986	0.44396167557932265	0.49431818181818177	0.4961007130124777	0.5663992869875223	0.5372103386809268	0.589795008912656	0.47337344028520495	0.48373440285204994	0.45454545454545453	0.4329322638146167	0.5149286987522281	0.4426247771836007	0.5041221033868093	0.5034536541889483
2020	0.4839572192513369	0.4850713012477718	0.5164884135472371	0.4508689839572192	0.5075757575757576	0.4635695187165776	0.45733065953654184	0.47593582887700536	0.5071301247771836	0.45020053475935823	0.4532085561497326	0.5099153297682709	0.5222816399286988	0.5285204991087344	0.5547014260249554	0.5333110516934046	0.5319741532976827	0.5066844919786095	0.4871880570409982	0.5285204991087344	0.5131461675579323	0.5441176470588236	0.5538101604278075	0.5402183600713013	0.5190508021390374	0.44630124777183594	0.4118761140819964	0.5535873440285206	0.5330882352941176	0.49543226381461675	0.46579768270944744	0.5069073083778967	0.5032308377896613	0.49242424242424243	0.48462566844919786	0.4679144385026738	0.43159536541889487	0.4811720142602496	0.510806595365419	0.4820632798573975	0.4610071301247772	0.4844028520499108	0.5073529411764706	0.5177139037433155	0.48462566844919786	0.42145721925133695	0.5285204991087344	0.5420008912655971	0.5069073083778965
2030	0.5179367201426025	0.48763368983957217	0.5103609625668449	0.5252896613190731	0.5062388591800356	0.5018939393939393	0.5376559714795008	0.4389483065953654	0.5038992869875223	0.5477941176470589	0.5291889483065954	0.47660427807486627	0.4582219251336898	0.5064616755793226	0.5321969696969697	0.5032308377896614	0.5179367201426025	0.45777629233511585	0.562722816399287	0.41711229946524064	0.4830659536541889	0.5454545454545454	0.4904188948306596	0.4681372549019608	0.5138146167557932	0.4625668449197861	0.4612299465240642	0.4449643493761141	0.525958110516934	0.4949866310160428	0.3787878787878788	0.5663992869875223	0.4471925133689839	0.5415552584670231	0.46947415329768266	0.4510918003565062	0.49543226381461675	0.4848484848484848	0.4772727272727273	0.46646613190730835	0.45409982174688057	0.536096256684492	0.42513368983957217	0.4848484848484848	0.5034536541889483	0.5218360071301247	0.500445632798574	0.45476827094474154	0.4407308377896614
2040	0.5255124777183601	0.463235294117647	0.4835115864527629	0.49476381461675584	0.47248217468805703	0.4839572192513369	0.4571078431372549	0.4984402852049911	0.5698529411764706	0.525735294117647	0.5748663101604278	0.4766042780748663	0.48741087344028516	0.5027852049910873	0.535873440285205	0.49587789661319076	0.5374331550802138	0.46880570409982175	0.4878565062388591	0.5819964349376114	0.5121434937611409	0.5057932263814617	0.47593582887700536	0.536541889483066	0.5025623885918004	0.4552139037433155	0.5138146167557932	0.48050356506238856	0.4430704099821746	0.4913101604278075	0.45889037433155083	0.5482397504456329	0.46602049910873433	0.5060160427807486	0.473819073083779	0.4855169340463458	0.4651292335115864	0.4235739750445633	0.4549910873440285	0.5218360071301248	0.42903297682709446	0.4956550802139037	0.45755347593582885	0.5030080213903744	0.4766042780748663	0.43660873440285203	0.500222816399287	0.4811720142602495	0.42257130124777187
2050	0.4908645276292335	0.5168226381461676	0.5432263814616756	0.5027852049910873	0.4860739750445633	0.4596702317290552	0.49175579322638147	0.4899732620320856	0.4844028520499109	0.5436720142602496	0.4784982174688057	0.4837344028520499	0.4830659536541889	0.46668894830659535	0.49866310160427807	0.5216131907308378	0.48696524064171126	0.46145276292335113	0.4432932263814617	0.5289661319073083	0.46145276292335113	0.5337566844919786	0.45298573975044565	0.445855614973262	0.4768270944741533	0.4504233511586453	0.43594028520499106	0.4878565062388592	0.4499777183600713	0.41209893048128343	0.41209893048128343	0.48028074866310155	0.4432932263814616	0.44719251336898397	0.47248217468805703	0.5328654188948307	0.46234402852049905	0.49242424242424243	0.44975490196078427	0.4781639928698752	0.4946524064171123	0.5032308377896613	0.446301247771836	0.46234402852049905	0.4772727272727273	0.49331550802139035	0.5032308377896613	0.5236185383244206	0.49286987522281633
2060	0.4935383244206774	0.4848484848484848	0.49543226381461675	0.4679144385026738	0.48373440285204994	0.47938948306595364	0.47482174688057044	0.5060160427807486	0.473373440285205	0.49777183600713015	0.482620320855615	0.5202762923351159	0.4906417112299465	0.49476381461675584	0.4646836007130125	0.4917557932263814	0.46401515151515144	0.47159090909090906	0.5060160427807486	0.5209447415329769	0.535650623885918	0.5696301247771836	0.5337566844919786	0.47571301247771836	0.5369875222816399	0.43114973262032086	0.526403743315508	0.526403743315508	0.4685828877005347	0.4874108734402852	0.4688057040998217	0.4768270944741533	0.44607843137254904	0.4805035650623886	0.45086898395721925	0.4967691622103387	0.44763814616755787	0.4660204991087344	0.4713680926916221	0.4586675579322638	0.4857397504456328	0.4405080213903743	0.4588903743315508	0.48418003565062384	0.4439616755793226	0.4928698752228164	0.5402183600713013	0.4933155080213904	0.5385472370766489
2070	0.4146613190730838	0.4681372549019608	0.5255124777183601	0.4564393939393939	0.5064616755793226	0.47983511586452765	0.4644607843137255	0.5434491978609626	0.5248440285204992	0.46769162210338683	0.4720365418894831	0.4988859180035651	0.4919786096256684	0.5103609625668449	0.4787210338680927	0.5261809269162211	0.5237299465240641	0.49933155080213903	0.5036764705882353	0.5060160427807486	0.4623440285204991	0.5135918003565063	0.5069073083778967	0.5105837789661318	0.536096256684492	0.4653520499108734	0.5220588235294118	0.48830213903743314	0.44674688057041	0.4699197860962567	0.5209447415329769	0.4878565062388592	0.4963235294117647	0.4547682709447415	0.5555926916221035	0.4883021390374331	0.5229500891265597	0.47615864527629237	0.43983957219251335	0.4405080213903743	0.5337566844919786	0.47660427807486627	0.47036541889483063	0.5112522281639929	0.5142602495543672	0.46256684491978606	0.4588903743315508	0.563168449197861	0.5114750445632799
2080	0.49866310160427807	0.4871880570409982	0.5049019607843137	0.4977718360071301	0.5138146167557932	0.5114750445632799	0.5138146167557932	0.4862967914438503	0.4640151515151515	0.499554367201426	0.5060160427807486	0.44975490196078427	0.4802807486631016	0.5211675579322639	0.4865196078431372	0.5099153297682709	0.48507130124777187	0.43983957219251335	0.44674688057040995	0.47983511586452765	0.5427807486631017	0.498885918003565	0.4878565062388591	0.39694741532976824	0.49799465240641705	0.472704991087344	0.5445632798573976	0.500222816399287	0.5050133689839572	0.45799910873440286	0.4419563279857397	0.4540998217468805	0.4591131907308378	0.4320409982174688	0.4869652406417112	0.47549019607843135	0.4164438502673797	0.4949866310160428	0.5080213903743316	0.4740418894830659	0.4692513368983957	0.45499108734402854	0.5229500891265597	0.48028074866310155	0.4591131907308378	0.5186051693404634	0.526403743315508	0.589572192513369	0.5177139037433155
2090	0.5237299465240641	0.5282976827094474	0.4913101604278075	0.5243983957219251	0.5378787878787878	0.5581550802139037	0.47938948306595364	0.5847816399286987	0.5165998217468806	0.4685828877005347	0.5482397504456329	0.509024064171123	0.5447860962566844	0.4642379679144385	0.47571301247771836	0.5129233511586453	0.4993315508021391	0.4943181818181819	0.4320409982174688	0.562054367201426	0.4547682709447415	0.47638146167557927	0.44930926916221037	0.5057932263814617	0.47727272727272724	0.49476381461675584	0.48484848484848486	0.5	0.43939393939393934	0.4653520499108734	0.44930926916221037	0.47794117647058815	0.42357397504456323	0.4458556149732621	0.5181595365418895	0.4958778966131907	0.4545454545454546	0.49977718360071305	0.5030080213903743	0.47794117647058826	0.4965463458110517	0.4444073083778966	0.4499777183600713	0.4930926916221034	0.4945409982174688	0.46167557932263814	0.5062388591800356	0.48462566844919786	0.5367647058823528
2100	0.5262923351158645	0.4861853832442068	0.4979946524064171	0.4644607843137255	0.482174688057041	0.535650623885918	0.48262032085561496	0.5466800356506238	0.5326426024955436	0.5291889483065954	0.509469696969697	0.5021167557932265	0.4683600713012478	0.509469696969697	0.5512477718360071	0.45688502673796794	0.4261363636363636	0.4685828877005348	0.5321969696969697	0.49866310160427807	0.4761586452762923	0.46769162210338683	0.5030080213903743	0.499108734402852	0.5041221033868093	0.4692513368983957	0.44262477718360066	0.38636363636363635	0.4653520499108735	0.5043449197860963	0.4774955436720142	0.49175579322638147	0.4476381461675579	0.4919786096256684	0.44674688057040995	0.4926470588235294	0.46624331550802134	0.5077985739750446	0.48050356506238856	0.472927807486631	0.5255124777183601	0.47749554367201424	0.5032308377896613	0.4699197860962567	0.551693404634581	0.5144830659536541	0.4288101604278075	0.5222816399286987	0.578542780748663
2110	0.5512477718360071	0.5441176470588236	0.4681372549019608	0.49175579322638147	0.4720365418894831	0.5197192513368984	0.5241755793226381	0.5388814616755793	0.5007798573975044	0.4782754010695187	0.5590463458110517	0.5313057040998217	0.5328654188948306	0.48674242424242425	0.4913101604278075	0.5174910873440285	0.5315285204991087	0.4977718360071301	0.4690285204991087	0.5285204991087343	0.5294117647058824	0.4157754010695187	0.5062388591800357	0.46189839572192515	0.5069073083778965	0.4809491978609626	0.4839572192513369	0.48462566844919786	0.47983511586452765	0.4207887700534759	0.5365418894830659	0.4809491978609625	0.4963235294117647	0.5562611408199643	0.47682709447415333	0.4852941176470588	0.4616755793226381	0.42881016042780745	0.4874108734402852	0.5519162210338681	0.4857397504456328	0.5588235294117647	0.46691176470588236	0.4777183600713013	0.5138146167557932	0.5592691622103387	0.5638368983957218	0.4774955436720143	0.5333110516934046
2120	0.5418894830659537	0.509469696969697	0.5427807486631016	0.47248217468805703	0.5211675579322639	0.4958778966131907	0.5051247771836007	0.5069073083778965	0.5133689839572193	0.43337789661319076	0.5321969696969697	0.47571301247771836	0.48373440285204994	0.48418003565062384	0.5129233511586453	0.5475713012477719	0.5041221033868093	0.4798351158645276	0.5030080213903743	0.4441844919786096	0.4761586452762923	0.5443404634581105	0.4681372549019608	0.4417335115864527	0.4844028520499108	0.5025623885918004	0.5016711229946524	0.4878565062388592	0.44195632798573975	0.43894830659536543	0.3822415329768271	0.4930926916221034	0.536541889483066	0.45755347593582885	0.4660204991087344	0.4598930481283423	0.4694741532976827	0.5300802139037433	0.5197192513368984	0.41209893048128343	0.5075757575757576	0.41666666666666663	0.5257352941176471	0.48874777183600715	0.4926470588235294	0.5363190730837789	0.526180926916221	0.525735294117647	0.5880124777183601
2130	0.47225935828877	0.4913101604278075	0.5296345811051694	0.4850713012477718	0.5163770053475936	0.5503565062388592	0.48050356506238856	0.5274064171122994	0.472482174688057	0.45643939393939387	0.5423351158645277	0.5469028520499108	0.47593582887700536	0.4373885918003565	0.546457219251337	0.5904634581105168	0.509469696969697	0.4564393939393939	0.49888591800356497	0.43504901960784315	0.46969696969696967	0.46167557932263814	0.5417780748663101	0.4552139037433155	0.4655748663101605	0.44630124777183594	0.38246434937611407	0.4837344028520499	0.43983957219251335	0.473150623885918	0.4276960784313725	0.5036764705882353	0.5142602495543672	0.4908645276292335	0.4809491978609626	0.41254456327985733	0.4424019607843137	0.4543226381461676	0.4850713012477718	0.5101381461675579	0.47058823529411764	0.5222816399286988	0.4887477718360071	0.5477941176470589	0.44307040998217473	0.6105169340463458	0.542669340463458	0.4579991087344028	0.5376559714795008
2140	0.5413324420677361	0.5207219251336899	0.5856729055258467	0.5778743315508021	0.5789884135472371	0.5822192513368983	0.5112522281639929	0.5663992869875223	0.5369875222816399	0.5317513368983957	0.4917557932263814	0.4913101604278075	0.5207219251336899	0.46858288770053474	0.5594919786096257	0.5298573975044563	0.614193404634581	0.5393270944741533	0.4715909090909091	0.5177139037433155	0.5395499108734403	0.48440285204991085	0.4508689839572192	0.48741087344028516	0.4430704099821747	0.48005793226381455	0.4623440285204991	0.4157754010695187	0.472927807486631	0.4766042780748663	0.47270499108734404	0.49654634581105167	0.4430704099821746	0.5216131907308378	0.499554367201426	0.473150623885918	0.46836007130124774	0.48028074866310155	0.47448752228163993	0.5753119429590018	0.5071301247771836	0.4874108734402852	0.4623440285204991	0.5213903743315508	0.42446524064171126	0.5298573975044563	0.4952094474153298	0.4621212121212121	0.42012032085561496
2150	0.472704991087344	0.5672905525846702	0.5402183600713013	0.5395499108734403	0.5103609625668448	0.5391042780748664	0.5914661319073083	0.535427807486631	0.5847816399286987	0.509469696969697	0.5057932263814617	0.5705213903743316	0.5655080213903743	0.5659536541889483	0.5326426024955437	0.5252896613190731	0.5055704099821746	0.46557486631016043	0.4612299465240642	0.5434491978609626	0.4885249554367201	0.499554367201426	0.5030080213903744	0.4380570409982174	0.4809491978609625	0.5135918003565063	0.5170454545454546	0.4162210338680927	0.43504901960784315	0.48830213903743314	0.48807932263814613	0.5032308377896613	0.45777629233511585	0.48050356506238856	0.49587789661319076	0.5110294117647058	0.4766042780748663	0.5036764705882353	0.5291889483065954	0.5116978609625669	0.49175579322638147	0.45387700534759357	0.42034313725490197	0.5131461675579323	0.5404411764705882	0.5958110516934045	0.48462566844919786	0.48373440285204994	0.5257352941176471
2160	0.4988859180035651	0.525735294117647	0.5670677361853833	0.5051247771836007	0.47615864527629237	0.5170454545454546	0.5670677361853833	0.5133689839572193	0.5289661319073085	0.5252896613190731	0.5211675579322639	0.5592691622103387	0.45409982174688057	0.5200534759358288	0.5369875222816399	0.5099153297682709	0.5510249554367201	0.5413324420677361	0.4768270944741533	0.46011586452762926	0.5579322638146167	0.4954322638146168	0.4451871657754011	0.5291889483065954	0.4837344028520499	0.5129233511586453	0.5149286987522281	0.509692513368984	0.5142602495543671	0.5227272727272727	0.48395721925133695	0.5099153297682709	0.4322638146167558	0.4506461675579322	0.4341577540106951	0.5432263814616756	0.472927807486631	0.5025623885918004	0.43894830659536543	0.5482397504456328	0.48028074866310155	0.4510918003565062	0.4387254901960784	0.5360962566844919	0.4809491978609626	0.5250668449197862	0.5075757575757576	0.5	0.4591131907308378
2170	0.5573752228163993	0.5186051693404634	0.5436720142602496	0.5510249554367201	0.4642379679144385	0.5553698752228164	0.5514705882352942	0.5700757575757576	0.5711898395721925	0.49086452762923355	0.5218360071301248	0.483288770053476	0.5613859180035651	0.5177139037433155	0.5257352941176471	0.536541889483066	0.49431818181818177	0.5473484848484849	0.4988859180035651	0.49844028520499106	0.5480169340463459	0.49933155080213903	0.44630124777183594	0.5021167557932263	0.48440285204991085	0.4699197860962566	0.4623440285204991	0.4772727272727273	0.42725044563279857	0.5149286987522281	0.4809491978609626	0.4279188948306596	0.4651292335115864	0.49387254901960786	0.4919786096256684	0.5071301247771836	0.46902852049910876	0.48897058823529405	0.4963235294117647	0.46902852049910876	0.5144830659536542	0.46167557932263814	0.5041221033868093	0.5274064171122995	0.508578431372549	0.5590463458110517	0.6139705882352942	0.4540998217468805	0.42145721925133683
2180	0.5108065953654188	0.5142602495543672	0.5746434937611408	0.5480169340463459	0.5282976827094474	0.5668449197860963	0.5700757575757576	0.44217914438502676	0.5105837789661319	0.5450089126559714	0.5395499108734403	0.5443404634581106	0.5237299465240641	0.5514705882352942	0.48050356506238856	0.5388814616755793	0.5144830659536541	0.5672905525846702	0.5590463458110517	0.5077985739750446	0.4612299465240641	0.5032308377896613	0.45777629233511585	0.4610071301247772	0.4683600713012478	0.42379679144385024	0.4426247771836007	0.47359625668449196	0.4660204991087344	0.4722593582887701	0.46145276292335113	0.5282976827094474	0.392825311942959	0.4683600713012478	0.4805035650623886	0.5133689839572193	0.5066844919786095	0.46056149732620316	0.4357174688057041	0.5188279857397504	0.5220588235294117	0.4988859180035651	0.5402183600713013	0.5064616755793226	0.5027852049910874	0.5434491978609626	0.499331550802139	0.5376559714795008	0.5586007130124777
2190	0.5404411764705883	0.5904634581105168	0.5590463458110517	0.5516934046345812	0.5638368983957218	0.5222816399286987	0.535873440285205	0.5365418894830659	0.5542557932263814	0.5677361853832441	0.5819964349376114	0.5696301247771836	0.5328654188948306	0.5055704099821747	0.5179367201426024	0.5408868092691621	0.4906417112299466	0.45387700534759357	0.5027852049910874	0.49153297682709446	0.44975490196078427	0.5480169340463459	0.3937165775401069	0.5149286987522281	0.4809491978609625	0.5108065953654188	0.48373440285204994	0.47660427807486627	0.5135918003565063	0.47983511586452765	0.42012032085561496	0.46167557932263814	0.44284759358288767	0.4761586452762923	0.48807932263814613	0.5030080213903743	0.5174910873440285	0.446301247771836	0.4837344028520499	0.46557486631016043	0.5036764705882353	0.49498663101604273	0.4949866310160428	0.43482620320855614	0.49844028520499106	0.4660204991087344	0.4724821746880571	0.46969696969696967	0.4952094474153298
2200	0.552584670231729	0.5445632798573975	0.5438948306595366	0.5741978609625669	0.4759358288770053	0.5372103386809268	0.6008244206773619	0.6153074866310162	0.5744206773618539	0.5021167557932263	0.5399955436720143	0.5808823529411764	0.5271836007130124	0.5928030303030303	0.5239527629233511	0.4839572192513369	0.5499108734402852	0.5363190730837789	0.5066844919786097	0.5441176470588236	0.45777629233511585	0.4770499108734403	0.46468360071301246	0.4768270944741533	0.41254456327985733	0.44886363636363635	0.46301247771836007	0.4543226381461675	0.4456327985739751	0.49632352941176466	0.446524064171123	0.472036541889483	0.39739304812834225	0.4956550802139037	0.473150623885918	0.5030080213903743	0.45042335115864524	0.4924242424242424	0.5062388591800356	0.5190508021390374	0.46167557932263814	0.4949866310160428	0.4772727272727273	0.43827985739750447	0.4763814616755793	0.5666221033868092	0.46969696969696967	0.5246212121212122	0.5186051693404634
2210	0.5475713012477718	0.5822192513368983	0.5406639928698753	0.5291889483065955	0.5066844919786095	0.5969251336898396	0.5758689839572193	0.5147058823529411	0.5021167557932263	0.5051247771836007	0.5014483065953654	0.5034536541889483	0.5397727272727273	0.5108065953654188	0.5218360071301247	0.5418894830659537	0.5477941176470588	0.5480169340463459	0.49977718360071305	0.5096925133689839	0.5213903743315508	0.5209447415329769	0.4940953654188948	0.4784982174688057	0.4908645276292336	0.5285204991087344	0.5188279857397504	0.4770499108734403	0.4618983957219251	0.5138146167557932	0.4915329768270945	0.4382798573975044	0.4922014260249554	0.4958778966131907	0.5030080213903743	0.4276960784313726	0.4910873440285205	0.5103609625668449	0.4653520499108734	0.4958778966131907	0.49543226381461675	0.5147058823529411	0.45387700534759357	0.48440285204991085	0.446524064171123	0.5220588235294118	0.44563279857397503	0.48830213903743314	0.4816176470588235
2220	0.5510249554367201	0.5255124777183601	0.5547014260249554	0.5216131907308377	0.5746434937611409	0.5105837789661318	0.5579322638146168	0.5317513368983957	0.5577094474153297	0.5282976827094474	0.5018939393939394	0.5330882352941176	0.5075757575757576	0.5055704099821747	0.5280748663101604	0.5427807486631016	0.4844028520499109	0.5321969696969696	0.49409536541889476	0.47337344028520495	0.46167557932263814	0.47270499108734404	0.4653520499108734	0.5023395721925134	0.446078431372549	0.43504901960784315	0.49844028520499106	0.5211675579322639	0.4770499108734403	0.5317513368983957	0.4874108734402852	0.4878565062388592	0.4607843137254902	0.47248217468805703	0.5036764705882353	0.4389483065953654	0.48807932263814613	0.48807932263814613	0.47270499108734404	0.5138146167557933	0.48807932263814613	0.4644607843137255	0.45710784313725494	0.43571746880570406	0.5291889483065955	0.4699197860962566	0.5466800356506238	0.4402852049910873	0.43504901960784315
2230	0.5956996434937613	0.5218360071301247	0.5700757575757576	0.5728609625668448	0.6042780748663101	0.4968805704099821	0.5397727272727273	0.535427807486631	0.49520944741532974	0.5246212121212122	0.48418003565062384	0.5230614973262031	0.5577094474153298	0.5291889483065954	0.5257352941176471	0.5438948306595366	0.49498663101604273	0.6001559714795008	0.5207219251336899	0.4952094474153298	0.49064171122994654	0.48306595365418903	0.5133689839572193	0.45666221033868093	0.4913101604278075	0.5471256684491979	0.4696969696969697	0.5103609625668449	0.4307040998217469	0.47615864527629237	0.46145276292335113	0.47983511586452765	0.5252896613190732	0.5069073083778965	0.47549019607843146	0.3898172905525847	0.4307040998217469	0.46490641711229946	0.45409982174688057	0.44696969696969696	0.4752673796791444	0.43137254901960786	0.499554367201426	0.5105837789661318	0.5069073083778965	0.4538770053475936	0.43917112299465244	0.5317513368983957	0.5547014260249554
2240	0.5411096256684492	0.5941399286987523	0.5512477718360071	0.5932486631016043	0.5953654188948306	0.5235071301247771	0.5464572192513368	0.5691844919786097	0.5583778966131907	0.5218360071301247	0.5222816399286987	0.5103609625668449	0.5813279857397504	0.5547014260249554	0.4871880570409982	0.5670677361853833	0.5583778966131907	0.482843137254902	0.5021167557932265	0.5213903743315508	0.47482174688057044	0.46969696969696967	0.483065953654189	0.5025623885918004	0.45799910873440286	0.44719251336898397	0.5025623885918004	0.46189839572192515	0.48507130124777187	0.5170454545454546	0.45755347593582885	0.473373440285205	0.47983511586452765	0.5402183600713013	0.48072638146167557	0.4722593582887701	0.49064171122994654	0.46512923351158647	0.46836007130124774	0.5739750445632799	0.45064616755793224	0.4871880570409982	0.43894830659536543	0.47593582887700536	0.48440285204991085	0.5408868092691621	0.5057932263814617	0.4750445632798574	0.4885249554367201
2250	0.5943627450980392	0.49821746880570417	0.5383244206773619	0.5161541889483066	0.5177139037433155	0.5339795008912656	0.47459893048128343	0.5200534759358288	0.5705213903743316	0.5778743315508021	0.5399955436720143	0.4945409982174688	0.5142602495543672	0.5099153297682709	0.45666221033868093	0.536096256684492	0.5547014260249554	0.5243983957219251	0.536319073083779	0.4832887700534759	0.49565508021390375	0.5112522281639929	0.4495320855614973	0.49910873440285203	0.4768270944741533	0.5209447415329769	0.5066844919786097	0.473596256684492	0.4830659536541889	0.48028074866310166	0.4984402852049911	0.4947638146167558	0.498885918003565	0.43181818181818177	0.4956550802139037	0.48696524064171126	0.5179367201426024	0.48028074866310155	0.49064171122994654	0.535650623885918	0.49565508021390375	0.46167557932263814	0.4421791443850267	0.4540998217468805	0.4588903743315508	0.3978386809269162	0.5218360071301248	0.4800579322638146	0.4605614973262032
2260	0.5308600713012478	0.5055704099821747	0.5441176470588236	0.5062388591800357	0.589349376114082	0.5707442067736186	0.5852272727272727	0.5402183600713012	0.5044563279857398	0.5702985739750446	0.6008244206773619	0.5696301247771836	0.5544786096256684	0.49732620320855614	0.5243983957219251	0.5815508021390374	0.509024064171123	0.5243983957219251	0.5016711229946523	0.5469028520499108	0.4718137254901961	0.4874108734402852	0.5613859180035651	0.5165998217468806	0.4761586452762923	0.47938948306595364	0.4692513368983957	0.5319741532976827	0.47270499108734404	0.5252896613190732	0.4387254901960784	0.5443404634581105	0.4534313725490196	0.499554367201426	0.4017379679144385	0.39761586452762926	0.45409982174688057	0.47225935828877	0.4640151515151515	0.49910873440285203	0.45476827094474154	0.4125445632798574	0.49799465240641716	0.4952094474153298	0.4919786096256685	0.4802807486631016	0.4947638146167558	0.43827985739750447	0.4499777183600713
2270	0.47938948306595364	0.5432263814616756	0.5705213903743316	0.589795008912656	0.5280748663101604	0.536541889483066	0.5650623885918005	0.5672905525846702	0.5581550802139037	0.48674242424242425	0.5347593582887701	0.5549242424242424	0.5005570409982175	0.5508021390374331	0.5319741532976827	0.49364973262032086	0.5399955436720143	0.5319741532976827	0.5402183600713012	0.483288770053476	0.5131461675579323	0.509469696969697	0.4878565062388591	0.5016711229946524	0.4869652406417112	0.47983511586452765	0.4772727272727273	0.447415329768271	0.4874108734402851	0.4493092691622103	0.43482620320855614	0.5064616755793226	0.4166666666666667	0.47225935828876997	0.47660427807486627	0.4805035650623886	0.4839572192513369	0.4387254901960784	0.5289661319073083	0.5099153297682709	0.4841800356506239	0.49844028520499106	0.4977718360071301	0.46145276292335113	0.5296345811051693	0.5282976827094474	0.4991087344028521	0.5032308377896613	0.43961675579322634
2280	0.5450089126559715	0.5101381461675579	0.5555926916221035	0.5335338680926917	0.5211675579322639	0.5510249554367201	0.5531417112299466	0.5057932263814616	0.5921345811051693	0.4973262032085562	0.5815508021390374	0.4910873440285205	0.48262032085561496	0.5131461675579323	0.49409536541889487	0.4835115864527629	0.5138146167557932	0.4876336898395722	0.4984402852049912	0.49431818181818177	0.5393270944741533	0.5209447415329769	0.5843360071301247	0.5243983957219251	0.5172682709447415	0.48418003565062384	0.5051247771836007	0.48373440285204994	0.4607843137254902	0.5103609625668448	0.4660204991087344	0.5436720142602496	0.5225044563279857	0.45866755793226377	0.4874108734402852	0.4977718360071301	0.43549465240641716	0.42424242424242425	0.48306595365418903	0.4954322638146168	0.4651292335115864	0.3937165775401069	0.4387254901960784	0.4387254901960784	0.46189839572192515	0.4874108734402852	0.4865196078431372	0.4540998217468806	0.5514705882352942
2290	0.5179367201426025	0.6127450980392157	0.48696524064171126	0.5170454545454546	0.5248440285204992	0.6070632798573974	0.561831550802139	0.5016711229946524	0.5971479500891266	0.5053475935828877	0.5611631016042781	0.49041889483065954	0.5785427807486632	0.4832887700534759	0.5650623885918005	0.5168226381461676	0.45710784313725483	0.5613859180035651	0.5447860962566844	0.5514705882352942	0.5246212121212122	0.5131461675579323	0.46379233511586454	0.5168226381461676	0.4690285204991087	0.5222816399286987	0.46468360071301246	0.40129233511586454	0.4385026737967915	0.48373440285204994	0.5027852049910874	0.47938948306595364	0.5140374331550802	0.46512923351158647	0.49520944741532974	0.4945409982174688	0.48395721925133683	0.45822192513368987	0.46189839572192515	0.4244652406417112	0.4495320855614973	0.5144830659536541	0.4584447415329768	0.5369875222816399	0.46925133689839577	0.47136809269162205	0.4510918003565062	0.5062388591800357	0.5553698752228164
2300	0.4612299465240642	0.5338680926916222	0.5980392156862745	0.4984402852049911	0.5005570409982175	0.5776515151515151	0.6099598930481283	0.48930481283422456	0.5200534759358288	0.49520944741532974	0.5120320855614973	0.5040106951871658	0.5466800356506238	0.5138146167557932	0.4897504456327986	0.49799465240641716	0.5255124777183601	0.520053475935829	0.4655748663101604	0.5711898395721925	0.5030080213903743	0.5397727272727273	0.536319073083779	0.5480169340463459	0.483065953654189	0.5204991087344029	0.5241755793226381	0.4573306595365419	0.5241755793226381	0.4380570409982175	0.5406639928698752	0.5179367201426025	0.4919786096256684	0.4908645276292335	0.48651960784313725	0.47225935828876997	0.4490864527629233	0.446301247771836	0.49041889483065954	0.5328654188948306	0.4768270944741532	0.46858288770053474	0.43482620320855614	0.5231729055258467	0.5172682709447415	0.4692513368983957	0.43114973262032075	0.4910873440285205	0.5108065953654188
2310	0.5241755793226381	0.5778743315508021	0.5271836007130125	0.5691844919786095	0.5235071301247772	0.589795008912656	0.5650623885918004	0.5652852049910873	0.47504456327985733	0.5494652406417113	0.562054367201426	0.5421122994652408	0.5460115864527628	0.5625	0.5964795008912656	0.5294117647058824	0.5443404634581105	0.524844028520499	0.49710338680926913	0.5395499108734403	0.5317513368983957	0.4865196078431373	0.5027852049910874	0.4800579322638146	0.5418894830659537	0.4938725490196078	0.509469696969697	0.5328654188948307	0.6068404634581106	0.5202762923351159	0.47593582887700525	0.5728609625668449	0.5691844919786095	0.4508689839572192	0.473150623885918	0.5209447415329769	0.5399955436720143	0.5386586452762924	0.509692513368984	0.4502005347593583	0.39004010695187163	0.4283645276292335	0.45933600713012473	0.4651292335115865	0.5108065953654188	0.4876336898395722	0.5289661319073083	0.5051247771836007	0.5243983957219251
2320	0.5939171122994652	0.5462344028520498	0.5666221033868093	0.5477941176470589	0.481729055258467	0.6042780748663101	0.6042780748663101	0.6079545454545454	0.5691844919786095	0.518716577540107	0.53475935828877	0.5012254901960784	0.5845588235294117	0.5544786096256684	0.5925802139037433	0.5789884135472371	0.597927807486631	0.5469028520499108	0.5542557932263814	0.5512477718360071	0.5547014260249554	0.6042780748663101	0.5057932263814617	0.49844028520499106	0.5594919786096257	0.5103609625668448	0.4958778966131907	0.46446078431372545	0.5590463458110517	0.4703654188948306	0.4584447415329768	0.4761586452762923	0.5183823529411764	0.5760918003565063	0.5204991087344029	0.5207219251336899	0.48328877005347587	0.5776515151515151	0.48373440285204994	0.45733065953654184	0.5066844919786097	0.5555926916221033	0.5222816399286987	0.4343805704099821	0.4924242424242424	0.5462344028520499	0.45755347593582885	0.473373440285205	0.562722816399287
2330	0.5328654188948306	0.6336898395721925	0.6334670231729055	0.5453431372549019	0.5916889483065954	0.561608734402852	0.5519162210338682	0.5287433155080214	0.6109625668449198	0.6127450980392157	0.5597147950089126	0.5315285204991087	0.5778743315508021	0.5611631016042782	0.5778743315508021	0.535650623885918	0.5778743315508021	0.5274064171122994	0.5689616755793225	0.44930926916221037	0.5951426024955437	0.4640151515151515	0.5239527629233511	0.5438948306595366	0.5168226381461676	0.4860739750445633	0.5179367201426025	0.5847816399286987	0.5170454545454546	0.5460115864527629	0.4343805704099821	0.4651292335115864	0.5250668449197861	0.5296345811051693	0.5296345811051693	0.49977718360071305	0.48139483065953653	0.4947638146167558	0.5774286987522281	0.5337566844919787	0.4878565062388592	0.5023395721925134	0.4708110516934046	0.5789884135472371	0.5142602495543671	0.5406639928698752	0.46969696969696967	0.4642379679144385	0.5142602495543671
2340	0.5592691622103387	0.5099153297682709	0.5267379679144385	0.5650623885918004	0.5655080213903743	0.5124777183600713	0.5423351158645278	0.5799910873440285	0.641934046345811	0.5109180035650625	0.5618315508021391	0.6029411764705882	0.6472816399286987	0.589572192513369	0.5402183600713013	0.5462344028520498	0.5648395721925135	0.5577094474153297	0.5081327985739751	0.5735294117647058	0.5551470588235294	0.5333110516934046	0.5438948306595366	0.5103609625668449	0.561831550802139	0.5824420677361855	0.5445632798573975	0.5289661319073083	0.4977718360071301	0.4770499108734403	0.5975935828877006	0.534982174688057	0.5443404634581105	0.5034536541889483	0.43827985739750447	0.48028074866310155	0.446078431372549	0.5746434937611409	0.5060160427807487	0.5547014260249554	0.5687388591800357	0.3679812834224599	0.472036541889483	0.47682709447415333	0.48028074866310166	0.5367647058823529	0.4826203208556149	0.4763814616755793	0.5144830659536541
2350	0.5997103386809268	0.6205436720142603	0.5204991087344029	0.5682932263814617	0.5799910873440286	0.6304590017825312	0.588680926916221	0.5317513368983957	0.5702985739750446	0.5953654188948306	0.6490641711229947	0.5776515151515151	0.6049465240641712	0.5657308377896613	0.5943627450980392	0.5060160427807487	0.6012700534759359	0.6031639928698752	0.5308600713012478	0.5763146167557933	0.5928030303030303	0.5051247771836007	0.49799465240641716	0.5618315508021391	0.5804367201426025	0.5838903743315509	0.5828877005347594	0.5804367201426024	0.5381016042780749	0.4828431372549019	0.47961229946524064	0.499777183600713	0.5064616755793225	0.5310828877005347	0.5510249554367201	0.5544786096256684	0.4573306595365419	0.5728609625668448	0.5174910873440285	0.5174910873440286	0.5967023172905526	0.5402183600713013	0.43549465240641716	0.5269607843137255	0.5763146167557932	0.5953654188948306	0.524844028520499	0.5925802139037433	0.5271836007130126
2360	0.5404411764705882	0.5609402852049911	0.5880124777183601	0.6278966131907309	0.545788770053476	0.5958110516934045	0.615975935828877	0.5241755793226381	0.561608734402852	0.47805258467023176	0.5694073083778967	0.5508021390374331	0.5813279857397504	0.6276737967914439	0.5759803921568627	0.6300133689839572	0.589572192513369	0.590463458110517	0.4973262032085562	0.6302361853832442	0.6095142602495545	0.5319741532976827	0.5594919786096257	0.6178698752228164	0.6100713012477719	0.5124777183600713	0.6366978609625669	0.5748663101604278	0.5308600713012478	0.5064616755793226	0.5432263814616756	0.498663101604278	0.5694073083778965	0.5863413547237077	0.5326426024955436	0.48763368983957217	0.5661764705882353	0.5691844919786097	0.5071301247771836	0.5925802139037433	0.5393270944741533	0.5434491978609626	0.5425579322638147	0.5397727272727273	0.534313725490196	0.56472816399287	0.5469028520499108	0.5413324420677362	0.5408868092691621
2370	0.5938057040998217	0.5802139037433155	0.5165998217468806	0.5867869875222818	0.5604946524064172	0.5239527629233511	0.6036096256684492	0.5754233511586453	0.5832219251336899	0.6105169340463459	0.6327985739750446	0.5875668449197862	0.5652852049910873	0.5505793226381461	0.5427807486631016	0.563836898395722	0.562277183600713	0.6304590017825311	0.6261140819964349	0.6180926916221035	0.5663992869875223	0.5789884135472371	0.5856729055258467	0.5430035650623886	0.5850044563279857	0.667669340463458	0.5882352941176471	0.535650623885918	0.5939171122994653	0.5930258467023173	0.4651292335115864	0.5709670231729055	0.5430035650623886	0.6263368983957219	0.5165998217468806	0.6077317290552584	0.5135918003565062	0.5129233511586453	0.5958110516934046	0.5274064171122995	0.5289661319073085	0.6102941176470588	0.58801247771836	0.44630124777183594	0.5500222816399287	0.5955882352941176	0.5852272727272727	0.6185383244206774	0.5847816399286989
2380	0.5464572192513368	0.5553698752228164	0.5795454545454546	0.599264705882353	0.5030080213903744	0.5758689839572192	0.5769830659536541	0.5421122994652408	0.6029411764705882	0.535427807486631	0.5395499108734403	0.5570409982174689	0.5294117647058824	0.5336452762923352	0.499108734402852	0.5425579322638145	0.6102941176470589	0.5289661319073085	0.6940730837789661	0.5919117647058822	0.6869429590017826	0.5758689839572193	0.5655080213903743	0.5735294117647058	0.6231060606060606	0.5475713012477718	0.5659536541889483	0.5583778966131907	0.5999331550802138	0.5207219251336899	0.5326426024955436	0.49041889483065954	0.6594251336898396	0.5668449197860963	0.5951426024955437	0.5300802139037433	0.5416666666666667	0.5335338680926915	0.5564839572192514	0.5317513368983957	0.5484625668449198	0.5716354723707665	0.6146390374331552	0.5834447415329769	0.5460115864527629	0.5505793226381461	0.5135918003565063	0.5406639928698752	0.6291221033868093
2390	0.6486185383244207	0.4592245989304813	0.5641711229946524	0.5778743315508021	0.5196078431372548	0.572638146167558	0.5287433155080214	0.5919117647058824	0.6479500891265597	0.5772058823529411	0.5482397504456328	0.5631684491978609	0.5650623885918002	0.509469696969697	0.5806595365418894	0.5159313725490196	0.6215463458110517	0.5923573975044563	0.5154857397504456	0.5964795008912656	0.563614081996435	0.6137477718360071	0.6185383244206775	0.6107397504456328	0.563168449197861	0.615307486631016	0.6745766488413547	0.6330213903743316	0.5588235294117647	0.5944741532976827	0.5030080213903744	0.563614081996435	0.561831550802139	0.5486853832442067	0.5365418894830659	0.6036096256684491	0.5583778966131907	0.5594919786096257	0.5934714795008912	0.5053475935828877	0.5744206773618539	0.6180926916221035	0.5882352941176471	0.5161541889483066	0.5730837789661318	0.5659536541889483	0.5843360071301247	0.5955882352941176	0.6628787878787878
2400	0.5564839572192514	0.5413324420677361	0.5399955436720143	0.6224376114081996	0.6144162210338682	0.5741978609625669	0.6320187165775402	0.5430035650623886	0.641934046345811	0.5313057040998218	0.598596256684492	0.5925802139037434	0.5928030303030303	0.6038324420677361	0.588458110516934	0.6228832442067735	0.6291221033868093	0.6003787878787878	0.5391042780748663	0.641042780748663	0.5960338680926915	0.6148618538324421	0.5053475935828877	0.6075089126559714	0.6378119429590018	0.5179367201426025	0.5757575757575757	0.588680926916221	0.6107397504456328	0.5523618538324421	0.5082442067736186	0.6631016042780749	0.6343582887700535	0.5763146167557932	0.5583778966131907	0.5391042780748663	0.61575311942959	0.6088458110516934	0.5296345811051694	0.47983511586452765	0.6373663101604279	0.61575311942959	0.6302361853832442	0.5133689839572192	0.6295677361853833	0.6170900178253119	0.6096256684491979	0.5235071301247772	0.5668449197860963
2410	0.5819964349376114	0.5711898395721925	0.589795008912656	0.5285204991087344	0.5655080213903743	0.4549910873440285	0.6036096256684491	0.6384803921568627	0.6196524064171123	0.6378119429590017	0.6189839572192513	0.5930258467023173	0.5741978609625669	0.5863413547237077	0.6663324420677361	0.6107397504456329	0.6031639928698752	0.5914661319073083	0.6925133689839573	0.5817736185383244	0.6399286987522281	0.5594919786096256	0.6287878787878788	0.6323529411764706	0.6366978609625669	0.6008244206773619	0.5912433155080213	0.5861185383244206	0.5663992869875223	0.535650623885918	0.5919117647058822	0.5877896613190731	0.5962566844919786	0.6635472370766489	0.5806595365418895	0.6100713012477719	0.5776515151515151	0.5285204991087344	0.5925802139037433	0.5755347593582887	0.5436720142602496	0.5105837789661318	0.5916889483065954	0.6187611408199644	0.5280748663101604	0.5408868092691623	0.6077317290552584	0.5592691622103386	0.6382575757575758
2420	0.5393270944741533	0.5484625668449198	0.5942513368983957	0.6045008912655971	0.5299688057040998	0.562277183600713	0.5646167557932265	0.49754901960784315	0.5925802139037433	0.5850044563279857	0.5685160427807486	0.5679590017825311	0.5861185383244206	0.5685160427807486	0.615530303030303	0.572192513368984	0.5864527629233511	0.598819073083779	0.605614973262032	0.5309714795008913	0.6203208556149733	0.6761363636363636	0.5041221033868093	0.5852272727272727	0.5682932263814617	0.5349821746880571	0.5397727272727273	0.6014928698752229	0.49766042780748654	0.5391042780748663	0.6327985739750446	0.6061720142602496	0.5739750445632799	0.5287433155080214	0.6094028520499108	0.5457887700534759	0.6014928698752229	0.5551470588235294	0.5599376114081995	0.5850044563279857	0.6033868092691621	0.525066844919786	0.6393716577540107	0.5737522281639929	0.5928030303030303	0.5923573975044564	0.6364750445632799	0.5076871657754011	0.5382130124777184
2430	0.48674242424242425	0.5170454545454546	0.5867869875222816	0.6217691622103387	0.5772058823529412	0.5343137254901961	0.6334670231729056	0.6486185383244207	0.6566399286987522	0.5643939393939394	0.5079099821746881	0.5811051693404634	0.6637700534759359	0.7276069518716578	0.5967023172905526	0.5482397504456328	0.5912433155080214	0.6336898395721926	0.6291221033868092	0.6481729055258467	0.5951426024955437	0.6592023172905526	0.5728609625668448	0.5319741532976827	0.5700757575757576	0.5225044563279858	0.6061720142602496	0.5958110516934048	0.5172682709447415	0.5075757575757576	0.5339795008912656	0.5928030303030303	0.6633244206773619	0.5767602495543671	0.546680035650624	0.5480169340463459	0.5127005347593583	0.5062388591800356	0.4945409982174689	0.5025623885918004	0.5824420677361855	0.6139705882352942	0.535427807486631	0.5423351158645277	0.46468360071301246	0.6206550802139037	0.4502005347593583	0.5542557932263814	0.615084670231729
2440	0.6147504456327986	0.5621657754010695	0.5393270944741533	0.6092914438502675	0.6077317290552584	0.6336898395721926	0.53698752228164	0.6090686274509804	0.5838903743315509	0.5684046345811051	0.5997103386809268	0.5739750445632799	0.5694073083778965	0.6300133689839572	0.589126559714795	0.6353609625668449	0.5574866310160428	0.6387032085561498	0.5661764705882353	0.6235516934046346	0.6745766488413547	0.5991532976827094	0.5499108734402851	0.6010472370766489	0.5787655971479501	0.6053921568627452	0.6061720142602496	0.5427807486631016	0.5369875222816399	0.5843360071301248	0.5597147950089126	0.640819964349376	0.6483957219251336	0.6242201426024956	0.6637700534759359	0.6107397504456329	0.5760918003565063	0.6031639928698752	0.5505793226381461	0.5365418894830658	0.5760918003565062	0.5399955436720143	0.5326426024955437	0.5843360071301248	0.6282308377896613	0.6196524064171123	0.5847816399286987	0.5666221033868093	0.579434046345811
2450	0.5287433155080214	0.5698529411764706	0.5159313725490197	0.5581550802139037	0.5675133689839572	0.5613859180035651	0.6355837789661318	0.6510695187165776	0.6327985739750446	0.5282976827094474	0.5477941176470589	0.6012700534759359	0.6185383244206774	0.5691844919786095	0.5603832442067735	0.5315285204991087	0.6146390374331551	0.5802139037433155	0.5832219251336899	0.6172014260249554	0.6167557932263814	0.6336898395721926	0.6302361853832442	0.5551470588235294	0.5140374331550803	0.5583778966131907	0.5780971479500892	0.5417780748663101	0.6029411764705882	0.49688057040998224	0.5702985739750446	0.6102941176470589	0.6256684491978609	0.6555258467023173	0.5838903743315509	0.6185383244206774	0.562054367201426	0.5914661319073083	0.588235294117647	0.5319741532976827	0.5609402852049912	0.5659536541889483	0.6412655971479501	0.5951426024955437	0.6747994652406417	0.6203208556149733	0.6135249554367201	0.5510249554367201	0.6094028520499108
2460	0.5051247771836007	0.5501336898395721	0.6075089126559714	0.5393270944741533	0.5505793226381461	0.5799910873440285	0.616198752228164	0.5663992869875223	0.6058377896613191	0.6380347593582887	0.5795454545454546	0.5834447415329769	0.6475044563279857	0.4605614973262032	0.5594919786096257	0.6915106951871657	0.6077317290552584	0.5512477718360071	0.653409090909091	0.526403743315508	0.6100713012477719	0.5159313725490196	0.6118538324420677	0.6196524064171124	0.5237299465240641	0.5051247771836007	0.5808823529411764	0.5730837789661319	0.6020499108734403	0.5551470588235294	0.5445632798573976	0.5854500891265597	0.580548128342246	0.6022727272727273	0.5609402852049912	0.5397727272727273	0.535204991087344	0.4919786096256684	0.5181595365418894	0.5827762923351159	0.5682932263814616	0.4412878787878788	0.6215463458110517	0.5547014260249554	0.6756907308377895	0.5815508021390374	0.6302361853832441	0.6408199643493762	0.5992647058823528
2470	0.5355392156862744	0.5285204991087344	0.5852272727272727	0.5590463458110517	0.6109625668449198	0.5423351158645275	0.6045008912655971	0.5306372549019608	0.5847816399286987	0.5934714795008913	0.5783199643493762	0.59948752228164	0.6100713012477719	0.5237299465240641	0.5666221033868093	0.5291889483065954	0.6436051693404634	0.5823306595365418	0.5850044563279857	0.5609402852049911	0.6306818181818181	0.5276292335115864	0.5395499108734403	0.561831550802139	0.562945632798574	0.6343582887700534	0.525735294117647	0.5462344028520499	0.5386586452762924	0.535650623885918	0.5514705882352942	0.6226604278074865	0.5946969696969697	0.5330882352941176	0.5975935828877005	0.5570409982174688	0.588903743315508	0.5124777183600713	0.562945632798574	0.5469028520499108	0.6040552584670231	0.5822192513368984	0.6019385026737969	0.6189839572192513	0.5753119429590018	0.5127005347593583	0.5811051693404634	0.5223930481283422	0.5910204991087343
2480	0.5711898395721926	0.4770499108734403	0.5416666666666667	0.5815508021390374	0.5604946524064172	0.6101827094474153	0.5239527629233511	0.6203208556149734	0.6075089126559714	0.5555926916221035	0.5246212121212122	0.5204991087344029	0.598819073083779	0.5735294117647058	0.6118538324420677	0.6391488413547237	0.5060160427807487	0.5209447415329769	0.6038324420677362	0.5912433155080214	0.5432263814616756	0.5540329768270944	0.5590463458110517	0.5399955436720142	0.5914661319073085	0.5306372549019608	0.5138146167557933	0.6120766488413547	0.6107397504456329	0.5787655971479502	0.6049465240641712	0.5586007130124777	0.5606060606060606	0.5384358288770054	0.5581550802139037	0.5925802139037433	0.5962566844919786	0.6003787878787878	0.5516934046345812	0.509469696969697	0.5555926916221033	0.6010472370766489	0.4651292335115864	0.6061720142602496	0.5538101604278075	0.6022727272727273	0.5925802139037433	0.6066176470588235	0.5913547237076648
2490	0.4860739750445633	0.5238413547237077	0.5787655971479502	0.4562165775401069	0.6045008912655971	0.6217691622103386	0.5174910873440285	0.6109625668449198	0.5716354723707665	0.6072860962566844	0.5694073083778965	0.6276737967914439	0.5655080213903743	0.6114081996434937	0.6392602495543671	0.5666221033868093	0.6421568627450981	0.6444964349376114	0.5765374331550802	0.5914661319073085	0.5811051693404634	0.6325757575757576	0.6124108734402851	0.5613859180035651	0.6098484848484849	0.6131907308377897	0.5600490196078431	0.5544786096256685	0.6010472370766489	0.5473484848484849	0.5583778966131907	0.5700757575757576	0.5462344028520498	0.6118538324420677	0.6153074866310161	0.536096256684492	0.5592691622103387	0.5767602495543671	0.5702985739750446	0.6022727272727273	0.525735294117647	0.6174242424242424	0.6105169340463459	0.5691844919786095	0.5880124777183601	0.6049465240641712	0.5538101604278075	0.5806595365418895	0.6438279857397504
2500	0.5758689839572193	0.4564393939393939	0.5183823529411764	0.5241755793226381	0.5434491978609626	0.5705213903743316	0.526849376114082	0.5495766488413547	0.5544786096256684	0.5767602495543672	0.6216577540106951	0.5877896613190731	0.6008244206773619	0.6384803921568627	0.6003787878787878	0.6369206773618539	0.5718582887700534	0.6302361853832441	0.5542557932263814	0.6215463458110517	0.5462344028520498	0.6129679144385026	0.6031639928698753	0.5941399286987522	0.6233288770053477	0.5399955436720142	0.5780971479500892	0.5923573975044564	0.5744206773618538	0.535427807486631	0.6102941176470589	0.6081773618538324	0.4947638146167558	0.5459001782531194	0.5633912655971479	0.6031639928698753	0.6345811051693404	0.5257352941176471	0.6036096256684492	0.5847816399286987	0.6570855614973262	0.6036096256684491	0.5971479500891266	0.6327985739750446	0.5570409982174688	0.508132798573975	0.578097147950089	0.5659536541889483	0.4800579322638146
2510	0.5413324420677361	0.5980392156862745	0.6398172905525846	0.6120766488413547	0.5971479500891266	0.5225044563279857	0.4837344028520499	0.5499108734402851	0.527072192513369	0.5330882352941176	0.6068404634581106	0.5813279857397504	0.5404411764705883	0.5799910873440286	0.6033868092691622	0.6483957219251337	0.5916889483065954	0.5856729055258467	0.5592691622103386	0.5764260249554367	0.6265597147950088	0.6345811051693405	0.5586007130124777	0.6072860962566844	0.5204991087344029	0.5417780748663101	0.6895053475935828	0.5289661319073083	0.5953654188948306	0.6014928698752229	0.5746434937611409	0.6013814616755793	0.5553698752228163	0.5854500891265597	0.5916889483065954	0.5707442067736186	0.5491310160427807	0.5727495543672014	0.6309046345811052	0.5135918003565063	0.653631907308378	0.6003787878787878	0.4904188948306595	0.5726381461675579	0.5769830659536543	0.5780971479500892	0.678475935828877	0.62722816399287	0.6200980392156863
2520	0.5840017825311943	0.5679590017825311	0.6804812834224598	0.642156862745098	0.5450089126559714	0.6196524064171123	0.5909090909090909	0.5544786096256684	0.5549242424242424	0.546680035650624	0.5393270944741533	0.5921345811051695	0.6272281639928698	0.5204991087344029	0.6077317290552584	0.6635472370766489	0.5783199643493762	0.5750891265597149	0.5399955436720143	0.5824420677361855	0.5958110516934045	0.6148618538324421	0.5897950089126559	0.5852272727272727	0.6706773618538324	0.6014928698752228	0.5992647058823529	0.5739750445632799	0.6125222816399287	0.5939171122994653	0.5018939393939394	0.5900178253119429	0.5714126559714795	0.6134135472370765	0.554144385026738	0.6045008912655971	0.5315285204991087	0.5762032085561497	0.6825980392156863	0.6061720142602496	0.5861185383244207	0.6001559714795008	0.5434491978609626	0.6187611408199644	0.59948752228164	0.625891265597148	0.6194295900178254	0.5799910873440285	0.5524732620320856
2530	0.5701871657754011	0.6586452762923352	0.5813279857397504	0.6306818181818181	0.6198752228163993	0.6320187165775402	0.5847816399286987	0.5638368983957219	0.6150846702317291	0.590017825311943	0.5657308377896613	0.5209447415329769	0.6187611408199644	0.5663992869875223	0.5599376114081998	0.6122994652406417	0.6270053475935828	0.589572192513369	0.6072860962566845	0.6088458110516934	0.563168449197861	0.6008244206773619	0.6575311942959001	0.6295677361853833	0.616421568627451	0.589126559714795	0.5655080213903744	0.5716354723707665	0.6228832442067735	0.5140374331550802	0.6053921568627451	0.5826648841354725	0.5932486631016043	0.5227272727272727	0.6196524064171124	0.5588235294117647	0.6189839572192515	0.5686274509803921	0.6531862745098039	0.5982620320855615	0.6092914438502673	0.6451648841354725	0.5854500891265597	0.6107397504456328	0.5501336898395721	0.651403743315508	0.6940730837789661	0.641934046345811	0.6438279857397504
2540	0.516488413547237	0.6021613190730838	0.5183823529411764	0.6359180035650625	0.5941399286987523	0.6003787878787878	0.6010472370766489	0.5645053475935828	0.5645053475935828	0.5865641711229946	0.5814393939393939	0.6449420677361855	0.5797682709447416	0.6139705882352942	0.536541889483066	0.5925802139037433	0.615307486631016	0.5757575757575757	0.5831105169340463	0.5882352941176472	0.5988190730837789	0.5696301247771836	0.6278966131907309	0.5467914438502675	0.5385472370766489	0.6283422459893049	0.5564839572192514	0.6120766488413547	0.5393270944741533	0.5739750445632799	0.5553698752228164	0.5915775401069518	0.525958110516934	0.6146390374331552	0.5772058823529411	0.5737522281639929	0.5456773618538324	0.606283422459893	0.6090686274509804	0.6315730837789661	0.6356951871657754	0.6131907308377897	0.5778743315508021	0.6546345811051694	0.5666221033868093	0.6207664884135473	0.6180926916221035	0.616421568627451	0.5477941176470589
2550	0.500891265597148	0.5867869875222816	0.5402183600713012	0.5684046345811051	0.6012700534759359	0.6359180035650625	0.579656862745098	0.6592023172905526	0.6173128342245988	0.6196524064171123	0.578097147950089	0.5936942959001783	0.6352495543672014	0.60650623885918	0.5843360071301247	0.6027183600713013	0.6198752228163993	0.5737522281639929	0.6192067736185383	0.5707442067736186	0.6127450980392157	0.6315730837789661	0.61575311942959	0.5785427807486632	0.6118538324420677	0.6131907308377897	0.6536319073083778	0.6118538324420677	0.5516934046345812	0.6092914438502672	0.5553698752228164	0.5697415329768272	0.5681818181818181	0.6006016042780749	0.5925802139037433	0.5282976827094474	0.6363636363636362	0.524844028520499	0.5294117647058822	0.6045008912655971	0.5675133689839572	0.6101827094474153	0.6014928698752229	0.5959224598930482	0.6605392156862745	0.6075089126559715	0.6447192513368984	0.6006016042780749	0.642602495543672
2560	0.6311274509803921	0.6122994652406417	0.6101827094474153	0.6021613190730838	0.589572192513369	0.6134135472370765	0.6309046345811051	0.5151515151515152	0.6566399286987523	0.6492869875222815	0.5711898395721926	0.6568627450980392	0.6075089126559714	0.5991532976827094	0.5856729055258467	0.598819073083779	0.6538547237076648	0.5744206773618539	0.5785427807486632	0.5867869875222816	0.5475713012477718	0.588903743315508	0.5337566844919786	0.6189839572192514	0.5978163992869876	0.6019385026737968	0.5473484848484849	0.668560606060606	0.5964795008912656	0.6352495543672015	0.5928030303030303	0.5484625668449197	0.6313502673796791	0.5562611408199644	0.5594919786096256	0.5770944741532977	0.5716354723707664	0.5921345811051693	0.5922459893048128	0.6451648841354725	0.6462789661319073	0.5831105169340464	0.5850044563279857	0.6075089126559715	0.5861185383244207	0.6359180035650623	0.6663324420677361	0.6008244206773619	0.616644385026738
2570	0.6384803921568627	0.5854500891265597	0.5502450980392157	0.6313502673796791	0.6322415329768272	0.5725267379679144	0.5688502673796791	0.5670677361853832	0.6375891265597148	0.5906862745098039	0.5971479500891266	0.6387032085561497	0.6334670231729056	0.5971479500891266	0.6283422459893048	0.6317959001782532	0.6235516934046347	0.6216577540106951	0.6235516934046346	0.6231060606060606	0.599264705882353	0.5372103386809269	0.5982620320855614	0.5153743315508021	0.5489081996434937	0.5856729055258466	0.5493538324420677	0.5353163992869875	0.6014928698752229	0.6146390374331551	0.5668449197860962	0.5850044563279857	0.5519162210338681	0.580325311942959	0.551693404634581	0.5952540106951871	0.6573083778966132	0.6120766488413547	0.5928030303030303	0.632687165775401	0.5357620320855616	0.6832664884135473	0.6255570409982175	0.6949643493761141	0.6825980392156863	0.6747994652406417	0.6499554367201426	0.5142602495543672	0.6327985739750446
2580	0.5465686274509804	0.6168672014260248	0.590463458110517	0.5660650623885919	0.5865641711229947	0.6607620320855615	0.61575311942959	0.5945855614973261	0.5452317290552585	0.6138591800356505	0.5599376114081996	0.5872326203208555	0.5872326203208557	0.6800356506238858	0.5746434937611409	0.579434046345811	0.5858957219251337	0.5973707664884136	0.5870098039215685	0.5835561497326203	0.580325311942959	0.5840017825311943	0.6228832442067737	0.6090686274509804	0.5415552584670231	0.615084670231729	0.6873885918003565	0.5690730837789661	0.6214349376114081	0.5281862745098039	0.5989304812834225	0.6129679144385027	0.5573752228163993	0.6426024955436721	0.5928030303030303	0.5128119429590017	0.5309714795008913	0.6036096256684492	0.6072860962566845	0.6086229946524064	0.5987076648841354	0.653631907308378	0.5913547237076648	0.5435606060606061	0.6150846702317291	0.641934046345811	0.6148618538324422	0.7007575757575758	0.6508467023172906
2590	0.5844474153297683	0.5504679144385027	0.5941399286987522	0.6053921568627452	0.6125222816399287	0.6311274509803921	0.6058377896613192	0.6598707664884136	0.6086229946524064	0.6228832442067735	0.5831105169340464	0.5707442067736186	0.5768716577540107	0.5424465240641712	0.6681149732620322	0.5509135472370766	0.605837789661319	0.6148618538324421	0.632464349376114	0.6467245989304813	0.6196524064171123	0.5785427807486632	0.5936942959001783	0.5824420677361855	0.606951871657754	0.616198752228164	0.5776515151515151	0.6120766488413547	0.5770944741532977	0.6088458110516934	0.5982620320855614	0.6010472370766489	0.6136363636363635	0.6008244206773619	0.6233288770053476	0.564505347593583	0.604946524064171	0.580548128342246	0.6584224598930482	0.5521390374331551	0.6339126559714795	0.7027629233511586	0.6839349376114081	0.6586452762923352	0.6276737967914439	0.6644385026737969	0.6196524064171123	0.6283422459893049	0.6540775401069518
2600	0.5619429590017826	0.6175356506238858	0.5975935828877006	0.6200980392156863	0.61575311942959	0.615975935828877	0.5861185383244207	0.6393716577540107	0.5567067736185383	0.5725267379679144	0.5831105169340465	0.5642825311942959	0.589572192513369	0.615975935828877	0.6341354723707665	0.6375891265597149	0.553475935828877	0.6281194295900179	0.6287878787878788	0.6378119429590018	0.6350267379679144	0.6205436720142603	0.6023841354723707	0.6770276292335116	0.579656862745098	0.6049465240641712	0.5709670231729056	0.5610516934046346	0.5854500891265597	0.6393716577540107	0.5705213903743316	0.6131907308377897	0.6038324420677362	0.5603832442067735	0.5952540106951871	0.5948083778966132	0.5606060606060606	0.5727495543672014	0.6534090909090909	0.5969251336898396	0.6198752228163993	0.6242201426024956	0.6036096256684492	0.5934714795008913	0.6740196078431373	0.6651069518716577	0.6458333333333333	0.5956996434937611	0.6101827094474153
2610	0.5720811051693404	0.578542780748663	0.6129679144385026	0.6203208556149732	0.5567067736185383	0.5675133689839572	0.6203208556149733	0.6278966131907309	0.6086229946524064	0.616867201426025	0.5861185383244207	0.589126559714795	0.5973707664884136	0.6006016042780749	0.579434046345811	0.5975935828877005	0.6246657754010695	0.6348039215686274	0.6049465240641712	0.580102495543672	0.5930258467023173	0.6053921568627451	0.6131907308377896	0.5236185383244207	0.5987076648841354	0.6012700534759359	0.5681818181818181	0.6194295900178253	0.6014928698752229	0.6203208556149733	0.6543003565062389	0.5309714795008913	0.5950311942959001	0.5709670231729056	0.6348039215686274	0.6678921568627452	0.616644385026738	0.6990864527629234	0.6090686274509804	0.6417112299465242	0.63201871657754	0.6600935828877006	0.553475935828877	0.588680926916221	0.6717914438502675	0.616421568627451	0.5642825311942958	0.6237745098039216	0.6837121212121213
2620	0.6306818181818181	0.5881238859180036	0.5675133689839573	0.5413324420677363	0.5884581105169341	0.5843360071301248	0.5971479500891266	0.5865641711229947	0.6336898395721925	0.5586007130124777	0.6090686274509804	0.6189839572192514	0.59024064171123	0.6125222816399287	0.6460561497326203	0.5925802139037433	0.6356951871657753	0.5971479500891266	0.6581996434937611	0.5298573975044563	0.6384803921568627	0.6021613190730838	0.5417780748663101	0.616421568627451	0.606951871657754	0.6467245989304813	0.5376559714795008	0.5967023172905526	0.5560383244206774	0.5783199643493762	0.6646613190730839	0.6090686274509804	0.6120766488413547	0.5852272727272727	0.5757575757575758	0.5741978609625669	0.643270944741533	0.6053921568627451	0.6395944741532977	0.6540775401069518	0.6084001782531194	0.6575311942959001	0.6283422459893049	0.6501782531194296	0.6359180035650623	0.6320187165775402	0.6334670231729056	0.6687834224598931	0.6447192513368984
2630	0.5575980392156863	0.6084001782531194	0.6198752228163993	0.6506238859180036	0.5631684491978609	0.5822192513368984	0.6063948306595366	0.5930258467023173	0.6272281639928698	0.6895053475935828	0.6040552584670231	0.6265597147950089	0.6272281639928698	0.6306818181818181	0.652295008912656	0.5835561497326204	0.6912878787878789	0.6095142602495545	0.6607620320855615	0.6568627450980392	0.5987076648841354	0.616198752228164	0.5633912655971479	0.5867869875222816	0.6017156862745099	0.590463458110517	0.5904634581105169	0.5560383244206774	0.6109625668449199	0.6097370766488414	0.5776515151515151	0.642156862745098	0.6116310160427809	0.616421568627451	0.6125222816399286	0.6603163992869875	0.5545900178253119	0.5491310160427807	0.678921568627451	0.5856729055258467	0.6609848484848485	0.6618761140819964	0.6389260249554367	0.6614304812834224	0.6761363636363636	0.6579768270944741	0.6038324420677361	0.6906194295900179	0.6869429590017826
2640	0.5895721925133689	0.6056149732620322	0.5718582887700535	0.6276737967914439	0.6384803921568627	0.6111853832442069	0.642156862745098	0.5741978609625669	0.6196524064171123	0.6564171122994653	0.678698752228164	0.6246657754010696	0.6003787878787878	0.5588235294117647	0.5958110516934045	0.5932486631016043	0.7018716577540107	0.5973707664884136	0.5642825311942958	0.6118538324420678	0.6309046345811051	0.5727495543672014	0.61575311942959	0.6267825311942959	0.590686274509804	0.6092914438502673	0.5982620320855614	0.5854500891265597	0.6045008912655971	0.5930258467023173	0.5679590017825312	0.5778743315508021	0.5909090909090909	0.6309046345811051	0.6272281639928698	0.6317959001782532	0.6380347593582889	0.6265597147950088	0.5941399286987522	0.5936942959001783	0.6458333333333335	0.5785427807486632	0.6330213903743316	0.6391488413547237	0.6315730837789661	0.6729055258467023	0.6754679144385027	0.6529634581105169	0.5948083778966132
2650	0.5953654188948306	0.5638368983957218	0.5997103386809268	0.6003787878787878	0.5925802139037433	0.6049465240641712	0.6371434937611409	0.5735294117647058	0.6410427807486632	0.6642156862745099	0.6373663101604279	0.6309046345811051	0.6081773618538324	0.66900623885918	0.6986408199643493	0.625668449197861	0.5645053475935828	0.5932486631016043	0.6453877005347594	0.6075089126559715	0.6398172905525846	0.590463458110517	0.616644385026738	0.590017825311943	0.6618761140819964	0.6233288770053476	0.6423796791443851	0.6116310160427808	0.5255124777183601	0.6040552584670231	0.6226604278074865	0.6114081996434938	0.6200980392156863	0.6278966131907309	0.5794340463458111	0.5590463458110517	0.6481729055258467	0.6019385026737968	0.6354723707664884	0.6198752228163993	0.6242201426024955	0.6538547237076648	0.5920231729055259	0.6251114081996434	0.6605392156862745	0.6359180035650623	0.6605392156862745	0.652963458110517	0.6341354723707666
2660	0.6375891265597148	0.598373440285205	0.6706773618538324	0.6570855614973261	0.6291221033868093	0.6017156862745098	0.5733065953654188	0.5633912655971479	0.553475935828877	0.5944741532976827	0.5757575757575757	0.6263368983957219	0.5508021390374331	0.6646613190730838	0.6003787878787878	0.6490641711229946	0.6116310160427807	0.5941399286987523	0.6235516934046346	0.643048128342246	0.6531862745098039	0.6237745098039216	0.6391488413547237	0.6605392156862744	0.66900623885918	0.5852272727272727	0.6028297682709447	0.6492869875222815	0.579211229946524	0.6265597147950089	0.6462789661319073	0.6685606060606062	0.6398172905525847	0.6010472370766489	0.616421568627451	0.6306818181818181	0.6086229946524064	0.6072860962566845	0.6534090909090909	0.6600935828877006	0.6683377896613192	0.669451871657754	0.6317959001782532	0.6761363636363636	0.679144385026738	0.6203208556149733	0.6281194295900179	0.6936274509803921	0.553921568627451
2670	0.562054367201426	0.6045008912655971	0.518270944741533	0.624331550802139	0.5235071301247772	0.5856729055258467	0.5792112299465241	0.6375891265597149	0.589795008912656	0.6306818181818181	0.6022727272727273	0.6233288770053476	0.5780971479500892	0.5962566844919786	0.6477272727272728	0.5928030303030303	0.6531862745098038	0.6203208556149733	0.6231060606060607	0.6235516934046346	0.6442736185383244	0.6378119429590019	0.5289661319073083	0.6644385026737969	0.6209893048128343	0.6330213903743316	0.642156862745098	0.5934714795008913	0.6384803921568627	0.6239973262032086	0.6639928698752228	0.5980392156862746	0.6270053475935828	0.6198752228163993	0.6146390374331551	0.5969251336898396	0.6049465240641712	0.6670008912655971	0.5707442067736186	0.6350267379679144	0.615530303030303	0.706216577540107	0.6287878787878788	0.6196524064171123	0.679144385026738	0.6646613190730838	0.6566399286987523	0.6488413547237077	0.6798128342245988
2680	0.6200980392156863	0.6330213903743316	0.6055035650623886	0.563168449197861	0.6297905525846703	0.5822192513368983	0.651403743315508	0.5999331550802138	0.6057263814616756	0.5806595365418894	0.6371434937611408	0.5793226381461676	0.5819964349376114	0.5871212121212122	0.5813279857397504	0.6263368983957219	0.6384803921568627	0.6198752228163993	0.6534090909090909	0.6633244206773619	0.6709001782531194	0.5562611408199644	0.6393716577540107	0.6819295900178253	0.6200980392156863	0.5943627450980393	0.6317959001782532	0.6345811051693404	0.6267825311942959	0.5902406417112299	0.6309046345811051	0.626114081996435	0.579656862745098	0.6079545454545454	0.6081773618538324	0.6304590017825311	0.6134135472370768	0.6531862745098039	0.6354723707664884	0.6644385026737969	0.625668449197861	0.6722370766488414	0.6029411764705882	0.6681149732620322	0.6341354723707664	0.6481729055258467	0.6759135472370766	0.6828208556149733	0.6678921568627452
2690	0.6114081996434938	0.5567067736185383	0.6116310160427807	0.6128565062388591	0.6109625668449197	0.6288992869875223	0.5914661319073085	0.5999331550802138	0.6045008912655971	0.58801247771836	0.6109625668449198	0.6051693404634582	0.589572192513369	0.5735294117647058	0.5960338680926917	0.6674465240641712	0.5700757575757576	0.6137477718360071	0.6288992869875223	0.5769830659536541	0.6343582887700534	0.6527406417112299	0.6144162210338681	0.61575311942959	0.615975935828877	0.6378119429590018	0.6304590017825312	0.5824420677361855	0.6148618538324422	0.6334670231729055	0.6387032085561497	0.6382575757575757	0.6410427807486632	0.6639928698752229	0.6609848484848485	0.6358065953654188	0.5880124777183602	0.6594251336898396	0.6219919786096257	0.6410427807486632	0.6642156862745099	0.6566399286987522	0.615307486631016	0.6228832442067735	0.6051693404634582	0.6033868092691623	0.679144385026738	0.6644385026737968	0.6212121212121212
[truncated: 172 more rows]
[truncated: 541 more columns]
