# Supplementary material for: Continuous multiplexed population representations of task context in the mouse primary visual cortex
Source: Nat Commun. 2023 Oct 21;14:6687. doi: 10.1038/s41467-023-42441-w (PMC10590415; doi:10.1038/s41467-023-42441-w)
Supplement: Supplementary file 4 — Source Data [file 41467_2023_42441_MOESM4_ESM.zip › sourcedata/sourcedata_Fig_4g.csv]

time	ME110	ME113	DT009	DT014	DT017	DT021	DT022	MT020_2	mean
-1500.0	0.18305849987565467	0.16450025999524193	0.06407980105492797	0.005538735944717281	0.12900661719012094	-0.053397199073363225	0.09281658512007229	0.2883766717309566	0.10924749647979089
-1490.0	0.19532798458982709	0.17571000377365498	0.07247539657262175	0.008327186254467517	0.13789155035926376	-0.05743716375955221	0.10099080691693066	0.30400320286602545	0.11716112094665397
-1480.0	0.20724250173795644	0.18670683025805154	0.08152405160402304	0.011604718925896297	0.14663555230630532	-0.06127717253662539	0.10944184223461734	0.31851569531871404	0.1250492524811173
-1470.0	0.21868792596357117	0.19740443224846027	0.09120517086383198	0.015385069237482153	0.15518490220755896	-0.06482911596303162	0.11815212589401342	0.33175484002242317	0.1328681688092891
-1460.0	0.22956448380981176	0.20772655472735593	0.10148622710456151	0.01967228910676267	0.1634986430659734	-0.0680025946024497	0.1271054888367697	0.3435916549624678	0.14058034337640699
-1450.0	0.23978661973341153	0.21760727758657286	0.11232116633330821	0.024458366849160678	0.17154925984858566	-0.07070799955532239	0.13628727447627012	0.3539359794941802	0.1481547430957722
-1440.0	0.24928706416399837	0.2269939861317848	0.12365134960622251	0.029722519094176857	0.17932550033662512	-0.07285792832795514	0.1456847417651151	0.36273657167226386	0.15556797555527885
-1430.0	0.258019092817816	0.235846018164445	0.13540509679078305	0.03543117170066004	0.18683190464693938	-0.07436993015901638	0.1552863959155331	0.3699791875618976	0.16280361717988198
-1420.0	0.26595670040991654	0.2441368992270231	0.14749864673805133	0.041538058117699686	0.1940900510987331	-0.07516875949356724	0.16508197964259058	0.3756911780890151	0.16985309422868244
-1410.0	0.27309556455726824	0.25185226536507466	0.15983620213064748	0.04798480480537315	0.20113646768518167	-0.07518905934736046	0.17506108295312645	0.3799332915762388	0.1767138274656943
-1400.0	0.2794520153652945	0.2589903023122632	0.17231276120931546	0.05470163873275842	0.20802355227669794	-0.07437713129013487	0.18521285560545403	0.3827988155747615	0.1833893512232999
-1390.0	0.28506216538582363	0.2655606925041255	0.18481476300415958	0.061608792207106654	0.21481527336150485	-0.07269259058012427	0.19552471048664066	0.38440668186941385	0.18988756102983073
-1380.0	0.2899799676007716	0.27158187056483024	0.19722257936585835	0.06861864522664653	0.2215865866544407	-0.07010840571095708	0.20598206543809772	0.3848967928484451	0.19622001274851675
-1370.0	0.29427451646546166	0.2770809089001197	0.2094127199721653	0.07563779667194778	0.22841874952593544	-0.06661410572017132	0.21656713602599878	0.38441987054374827	0.2023996990481504
-1360.0	0.29802732477200694	0.2820903695667294	0.22126037658672193	0.08256874978757292	0.2353965901300312	-0.06221368619917601	0.2272586187269937	0.38313313995586	0.20844018541584358
-1350.0	0.3013283985672332	0.28664737248864947	0.23264175516497423	0.08931215395466427	0.24260579093450024	-0.05692693052809976	0.2380307735710692	0.3811931614638329	0.2143540594521036
-1340.0	0.30427430440502956	0.29079123620167985	0.2434371774264673	0.09576946194136152	0.25012769247162764	-0.050788412524603005	0.24885420471278982	0.3787477823891866	0.22015168087794212
-1330.0	0.3069624337417276	0.2945616915989313	0.25353390509752183	0.10184499933811342	0.2580361410498151	-0.043846133554233876	0.25969368839383933	0.37593240807792866	0.2258398917179565
-1320.0	0.30949032252413855	0.2979974543542443	0.2628264929175528	0.10744838939062178	0.2663946588750687	-0.03616027403164215	0.27051113547817396	0.37286500663310107	0.23142164826765854
-1310.0	0.3119501905833705	0.3011346375996996	0.27122098114263227	0.11249576631689218	0.27525240342851587	-0.027801985284165005	0.2812639767867863	0.3696421175813388	0.23689476101938206
-1300.0	0.3144273400453286	0.30400641389882	0.27863617223495146	0.11691233939414072	0.2846435317042205	-0.018851269110256613	0.2919064474879487	0.3663393960077641	0.24225254645786612
-1290.0	0.31699732190827135	0.30664177404854764	0.28500400582027663	0.12063249433694267	0.2945834106309255	-0.009394683943455596	0.3023899407239227	0.3630071260710137	0.24748267369955673
-1280.0	0.3197242364650578	0.309065110980966	0.2902706770675096	0.1236015153065993	0.3050681981405374	0.0004760618207707884	0.31266487220065864	0.3596758308687048	0.2525683128563492
-1270.0	0.32265861120667383	0.31129480454851344	0.29439732537414254	0.125776238771595	0.31607399936395664	0.010666695083435943	0.3226797894041387	0.3563546386164247	0.25748776279611063
-1260.0	0.32583729708801623	0.31334537165139964	0.29735988234036104	0.12712591189961267	0.3275584885612352	0.021081730901873662	0.3323828433498329	0.35303501949177807	0.26221581816051504
-1250.0	0.3292821863271131	0.31522577162725574	0.2991481834150117	0.12763176981816482	0.33945970294017236	0.031626499056407756	0.3417226022188623	0.34969624494097246	0.26672412004299334
-1240.0	0.3330008683789722	0.316940394932471	0.2997657900726347	0.1272873990162821	0.3516988552297493	0.0422087927123064	0.35064843893612263	0.34630675877460326	0.27098216225664457
-1230.0	0.336986735987177	0.31849047021387233	0.29922780476141964	0.12609850569359746	0.3641827040359429	0.05273980292624503	0.35911072719595794	0.3428330052477063	0.27495871950774015
-1220.0	0.34122022522362877	0.31987418791575295	0.2975594228718372	0.12408321501520361	0.37680414745794777	0.06313588081232646	0.3670611870742404	0.33923819715335934	0.27862205794053513
-1210.0	0.34566947658222297	0.3210882065740692	0.29479602280854356	0.121270422977255	0.3894486776919698	0.0733187410126578	0.3744536117142092	0.3354891056723884	0.2819417831291646
-1200.0	0.3502933085020674	0.32212780741334657	0.29097938044638616	0.11769987348116333	0.4019945384584512	0.08321681863016876	0.3812430015207374	0.33156133159404977	0.2848895075057951
-1190.0	0.35504159084141057	0.32298836192517905	0.2861571528160177	0.11342192750153221	0.41431606608123783	0.09276567473237707	0.38738618388772494	0.327439812492305	0.2874395962847246
-1180.0	0.35985733717494073	0.32366570461987215	0.28038078557595647	0.10849662236976529	0.42628975925880563	0.101908078154033	0.3928419690117907	0.32312022891187464	0.28957006063462976
-1170.0	0.3646803807289986	0.32416008604804847	0.27370494894687575	0.10299283405869601	0.4377941584388806	0.11059481313609483	0.39757210010921457	0.3186137103397086	0.29126412897581455
-1160.0	0.36944785958256393	0.32447293764110785	0.2661852290093446	0.09698697757427804	0.44871484033460696	0.11878407126517768	0.401539796763232	0.3139448452626063	0.2925095696791149
-1150.0	0.3740971211786477	0.3246112015775174	0.25787826409243414	0.09056248150398061	0.45894596645572894	0.12644194012321053	0.4047118267322489	0.3091505200777128	0.2932999152176846
-1140.0	0.3785674936333231	0.3245848762370858	0.2488393276499712	0.08380973504630289	0.4683943947843653	0.1335422125015313	0.40705889073558554	0.30428033537719495	0.29363465824567014
-1130.0	0.38280255869726687	0.324410007845984	0.23912399435701803	0.07682323904028072	0.4769790051245598	0.14006616879064393	0.40855635607703655	0.29939673333316724	0.29351975790824464
-1120.0	0.3867514282022869	0.3241079750103636	0.2287868487915171	0.06970141521734878	0.4846336332669551	0.1460020778731594	0.40918593494933797	0.2945707447250716	0.29296750725450443
-1110.0	0.3903703964474124	0.32370508052702135	0.21788112585299724	0.06254479312668515	0.4913083459379346	0.15134470584233817	0.4089362816761788	0.28987760261670614	0.291996041503409
-1100.0	0.39362450138715455	0.32323223005863344	0.20645965108079062	0.05545474207858432	0.49696932794436527	0.15609540639052666	0.4078042755089491	0.2853999901136498	0.2906300155703321
-1090.0	0.39648766129725166	0.3227251455115776	0.1945752177240545	0.048531144736180074	0.5015991114009892	0.1602607742416074	0.4057968653823841	0.28122177915805724	0.28889971243151225
-1080.0	0.39894476497459475	0.32222372657492554	0.18228015822111526	0.04187153585960152	0.5051959579385494	0.1638525639309994	0.4029322583700491	0.2774256671757181	0.28684082913069375
-1070.0	0.4009909543002897	0.32176994442095297	0.1696284522609617	0.03556878971681613	0.5077738314596907	0.1668869727630154	0.39924005191185624	0.2740944181949297	0.2844941768785646
-1060.0	0.402632264335015	0.3214082147669261	0.1566739858627048	0.029708712701898753	0.5093613680019335	0.16938367662775722	0.3947637791085873	0.2713040977938226	0.2819045123998311
-1050.0	0.40388522619062145	0.32118406161100377	0.14347302297602132	0.024368962426891527	0.5099998046605483	0.17136522765690848	0.38956029287174726	0.2691282241591024	0.2791206028191055
-1040.0	0.4047750358905654	0.32114157751177536	0.1300841607656379	0.019617398826825592	0.5097410924926509	0.17285650372496425	0.38369989606327093	0.26762913370549035	0.27619309987264773
-1030.0	0.4053391280264751	0.32132661279190944	0.11656696933327043	0.015509721494282048	0.5086498306055819	0.17388407642538267	0.37726644275313886	0.2668685429910933	0.27317641555264105
-1020.0	0.40562161962287224	0.32178176757993693	0.1029849197560516	0.012088137931758834	0.5067963670688147	0.1744753064691554	0.37035621009401076	0.26689887814572255	0.2701254008335403
-1010.0	0.4056738871598996	0.3225460479480786	0.08940189129050145	0.009380865585870929	0.504256674840428	0.1746581820102946	0.36307674740832785	0.26776270832523613	0.26709462557107866
-1000.0	0.4055535095087919	0.3236546438142736	0.07588545234550363	0.007400706386800973	0.5011120773332312	0.17446075018915308	0.3555448467787127	0.26949419020215243	0.26413827206982676
-990.0	0.40531999283693915	0.3251392839882168	0.06250201651149018	0.006145095036217922	0.4974456192185005	0.1739110907065176	0.34788503521584113	0.2721204387283609	0.26130857153026055
-980.0	0.40503782110524056	0.32702532497632264	0.04932109339563953	0.005595483433187226	0.4933396875945671	0.1730364909722556	0.34022658776131254	0.2756614808791284	0.2586554962647073
-970.0	0.4047687668484136	0.32933302827563365	0.03641041858589256	0.005719843300914613	0.4888762312271637	0.17186367204739403	0.33270163107516215	0.28012652823748835	0.2562250149497578
-960.0	0.40457428990421157	0.33207638744923756	0.02383632445767566	0.006471439699253982	0.48413337035020065	0.17041897381700621	0.32544132559406574	0.28551460253558303	0.254058339225904
-950.0	0.404510796775353	0.33526384964887157	0.0116643993972738	0.007791775627994174	0.47918460958661424	0.16872826167656307	0.31857400651195145	0.29181499826395496	0.2521915871860719
-940.0	0.40462868013227066	0.3388965935513125	-4.415271372227485e-05	0.009612723241056116	0.47409901258298764	0.16681671795677103	0.3122211158894002	0.2990064699334611	0.25065464507169233
-930.0	0.40497055102064966	0.34296989952826956	-0.011232892667605533	0.011858145186634346	0.4689387677589849	0.1647084472300786	0.30649617061189527	0.3070571296725837	0.2494707772926863
-920.0	0.4055682359116635	0.3474723144338754	-0.021850227397923118	0.014447477212389499	0.46375958009848633	0.16242825881477999	0.30150100926034956	0.3159224946069433	0.24865614286757054
-910.0	0.4064427148497648	0.3523860507690247	-0.031850896926268704	0.01729774242851115	0.4586092443728087	0.15999923104603947	0.2973240040011512	0.32554316082715545	0.24821890642102346
-900.0	0.4076030179455491	0.35768755580619377	-0.041197290018815	0.020327909722075835	0.45352919281177484	0.1574448645335516	0.294038384661362	0.33584833164704614	0.24816024588859262
-890.0	0.4090443719938535	0.363348299127588	-0.049859455332663775	0.023460653809333508	0.4485540102719789	0.1547879359248502	0.29169979034985505	0.3467504848383959	0.2484732613728992
-880.0	0.4107482315373452	0.36933435676255927	-0.05781467978498274	0.0266257184972354	0.4437129248382048	0.15205059389455516	0.2903469765184732	0.35815244057574336	0.24914457035489102
-870.0	0.4126831325585251	0.3756073291559914	-0.06505059912828332	0.02976268411349515	0.43902867213487423	0.1492543283015533	0.29000066673057845	0.36993792525560004	0.2501530173902913
-860.0	0.4148047566361879	0.3821259355817762	-0.07156101053940493	0.0328222619487616	0.43451900642471675	0.146420144625945	0.29066145642226415	0.38198074776931246	0.251471662358695
-850.0	0.4170574197204405	0.38884632700387256	-0.07734945570802457	0.03576908839636114	0.4301995289074569	0.14356784398700992	0.2923124131207524	0.3941431734341225	0.2530682923577487
-840.0	0.4193762862502025	0.3957216271284048	-0.08242482386990935	0.038580867103955516	0.42608205078481487	0.1407160543355917	0.29491794422152945	0.40627787165013585	0.2549059847005909
-830.0	0.4216881551872	0.40270520749210537	-0.08680537362736676	0.04125080071003582	0.42217618842173105	0.137883000810903	0.2984247082173154	0.4182287011643702	0.2569439235470372
-820.0	0.4239161487614307	0.4097500467841111	-0.0905139202909219	0.04378607896411655	0.4184915632190249	0.13508446779930605	0.30276486147671033	0.42983869052393864	0.25913974215471414
-810.0	0.42597966423753636	0.41680932575400886	-0.09357972269899473	0.046206516400687805	0.41503682265702135	0.1323350825632802	0.30785361645163534	0.4409483012207324	0.26144870082323796
-800.0	0.4278001004713396	0.42383826233554833	-0.09603468828249868	0.0485436084755006	0.41181868386211484	0.12964868424484183	0.31359423489255867	0.45140202227704745	0.2638263635345564
-790.0	0.42930227359915674	0.43079280622595106	-0.09791475914979995	0.05083708595533239	0.40884750004210535	0.127036770579543	0.31987861388720557	0.46105360236837417	0.2662292366884836
-780.0	0.4304179261866229	0.43763199919921114	-0.0992599263766993	0.05313608007563515	0.4061321436381586	0.12451028350724541	0.32658884226011264	0.469765253660117	0.26861532526880016
-770.0	0.4310878038886119	0.4443167151643306	-0.10011004019250219	0.05549220277455237	0.4036831762906614	0.12207761411310925	0.33359993685610023	0.477418163202761	0.2709456965122024
-760.0	0.4312663149617645	0.4508103678324695	-0.10050664279603398	0.057959084708619955	0.4015106227174709	0.11974597343831896	0.34078163942920037	0.4839122739463638	0.2731849542797715
-750.0	0.43091978019644733	0.45707895196318915	-0.10049193388742889	0.060588327861590484	0.39962580562649186	0.11752089116466741	0.3480008626031134	0.4891726182242504	0.27530191296904083
-740.0	0.4300328672179296	0.46309081617504394	-0.10010712812823724	0.06342804149681841	0.39803994917360824	0.1154062602133862	0.35512406938796026	0.4931502029751517	0.2772706348139557
-730.0	0.4286055442135902	0.4688164876424717	-0.09939352919688582	0.06652038249022549	0.3967646937657741	0.11340460917609511	0.36202037691612615	0.49582374170733046	0.27907028833933956
-720.0	0.4266554015957691	0.4742282774889276	-0.09839138567828445	0.06989889607769462	0.39581110876194336	0.11151626930523356	0.3685632848900442	0.4972024185134024	0.28068553386934136
-710.0	0.42421857902753224	0.4793000290194998	-0.0971403009464328	0.07358834076578072	0.39518884355414685	0.10973945270510149	0.37463178858746077	0.4973261017938525	0.28210660431336654
-700.0	0.42134764660786594	0.4840072773962691	-0.09567632779921288	0.07760144936774094	0.39490677319885054	0.10807063344915797	0.38011477482601363	0.4962656193182444	0.2833297307956162
-690.0	0.4181117745298786	0.4883275720081205	-0.09403662780966891	0.08194092986439436	0.394972300341664	0.10650447506503874	0.38491138991155205	0.49412058501438577	0.28435654986567194
-680.0	0.4145939289365226	0.49223900102547585	-0.09225394784503163	0.08659925748212718	0.395390437960634	0.1050332505800819	0.38893295884395385	0.49101561997525234	0.2851938133698759
-670.0	0.4108896247964905	0.4957223658387489	-0.09035920425890456	0.09155832360025706	0.39616584625502016	0.10364699063178671	0.3921053950016423	0.4870970118638376	0.2858532942161086
-660.0	0.40710509998028566	0.4987604305063624	-0.08838024635625005	0.09679106776993628	0.39729941840242045	0.10233361923265455	0.39436928911476044	0.4825287221418104	0.2863509250989964
-650.0	0.40335504944968786	0.5013397190765552	-0.08633981608583817	0.10226152521127324	0.3987902968440237	0.10107904002143311	0.39568174838360204	0.4774892270608161	0.2867070987451963
-640.0	0.3997594976447377	0.5034500704745448	-0.08425605421880872	0.10792802396020341	0.4006351277300698	0.09986725531566192	0.39601636766023285	0.4721612808951495	0.28694519618272374
-630.0	0.396442241294475	0.5050858184541311	-0.08214113517511075	0.11374337389386155	0.4028279674134897	0.09868024406677949	0.3953630138889138	0.4667295454970991	0.28709138366670406
-620.0	0.3935275115652293	0.50624702306226	-0.0800002772393355	0.11965631469803448	0.40536031964105435	0.09749820191466466	0.39372866732645373	0.46137286421501883	0.2871738281479208
-610.0	0.39113969326890086	0.5069398746884353	-0.07782983811775827	0.12561233362246627	0.40822212629803994	0.0963018902626952	0.3911351493125802	0.4562588960476542	0.2872225156728762
-600.0	0.38939973105554637	0.5071783058266714	-0.07561801593980048	0.13155643550686358	0.41140046363436267	0.0950695656949203	0.3876213888635681	0.4515406349490366	0.2872685636988954
-590.0	0.38842389957395007	0.506984246680056	-0.07334365693402033	0.13743043540477382	0.41488045954344255	0.0937809494730117	0.38323884729602675	0.4473476506156998	0.28734285395661596
-580.0	0.3883231784655024	0.5063857045519893	-0.0709733259758487	0.14317671660214487	0.41864520259234383	0.09241570682134673	0.3780527922343246	0.4437857225906492	0.28747646223530754
-570.0	0.3892021854843893	0.5054213321314609	-0.0684644670147118	0.14873677315586625	0.4226767103243446	0.09095467982162309	0.3721399083108646	0.4409336288917708	0.2877000938881996
-560.0	0.39115649773157923	0.5041380328045516	-0.06576312782426008	0.15405114872255288	0.4269566262955352	0.08938176483719773	0.36558563794651266	0.43883946799124746	0.2880432560631159
-550.0	0.3942727403419297	0.502588825066703	-0.06280492445522165	0.1590582789331718	0.43146465976153925	0.08768240483249813	0.3584838587249032	0.4375246468871612	0.28853381126158584
-540.0	0.39862884113289543	0.5008345549291942	-0.05951535494723764	0.16369518976011732	0.4361818229477204	0.08584575536499137	0.35093560360119286	0.436981256136285	0.2891984586156432
-530.0	0.4042921950318424	0.49894088771113654	-0.055810692699111195	0.16789669208936228	0.4410875731027377	0.08386421315314019	0.3430456977145586	0.4371738179213774	0.29006129800313263
-520.0	0.4113193491341043	0.4969781257067619	-0.051600441582341894	0.1715953410611625	0.44616388674899443	0.08173518091205126	0.3349212999503255	0.43804396559176884	0.29114458844035546
-510.0	0.41975557101656447	0.4950183561064829	-0.04678810655452324	0.17472157269893002	0.451393538510289	0.0794589580753583	0.3266706689056457	0.43951413904003633	0.29246808722484896
-500.0	0.42963345483374754	0.4931350098233892	-0.041271923050436955	0.17720144015469694	0.4567601214266832	0.07704270980802713	0.3184019036001109	0.44149144218195985	0.2940492698472728
-490.0	0.4409733765873162	0.4913998214148354	-0.03494930479796389	0.1789621060674873	0.46224842087177315	0.07449734323397017	0.3102213056490943	0.4438731828748659	0.29590328148767275
-480.0	0.45378081567170303	0.48987848315958665	-0.027717633162614552	0.17992816975181655	0.46784629570847813	0.07183950942837536	0.30223139151224776	0.4465487452863083	0.29804197216948725
-470.0	0.4680476064134435	0.4886334761997321	-0.019476130080942216	0.180025540810963	0.47354197070071125	0.06908992594592467	0.294529365643256	0.44940769034279904	0.30047493074698917
-460.0	0.48374857674696126	0.48771789070540056	-0.010129625741826624	0.17918343438210174	0.47932571480065833	0.06627517702471279	0.2872074871957383	0.45234783691600533	0.30320956150372136
-450.0	0.5008424957159985	0.48717522369448146	0.000410327776506526	0.1773365983198678	0.4851889326323887	0.06342565192126577	0.28035033001164583	0.455268603893851	0.306249770495751
-440.0	0.5192714494192284	0.4870379709353927	0.012223062027529026	0.17442771626825912	0.4911237049047404	0.06057574232842965	0.27403548774710407	0.45808399730150284	0.309597391366523
-430.0	0.5389580459212786	0.48732598191064214	0.025375729812541097	0.17041114378020428	0.4971235933791281	0.05776348797551979	0.26833018634603273	0.46072334023066497	0.3132514386695008
-420.0	0.5598088474181006	0.48804736481384225	0.03992193763160673	0.16525645917156626	0.5031813049432468	0.05502967514004459	0.2632941240113912	0.4631279013181992	0.3172084518060021
-410.0	0.5817098941423027	0.4891949847484919	0.055900784928239106	0.15894908359879606	0.5092896694737508	0.05241685156461077	0.25897521103745424	0.4652602792178119	0.32146209483893234
-400.0	0.6045303778953102	0.49075092839333867	0.07333264345559255	0.15149596475308028	0.5154418508130139	0.04996933526759189	0.2554102492083805	0.46709549598223293	0.32600335572106665
-390.0	0.6281223043565223	0.492682776410664	0.09221945477368057	0.14292658236350025	0.521627161983089	0.04773258010212807	0.2526257123172194	0.46862772796961777	0.33082053753455276
-380.0	0.6523206970609734	0.4949466537779712	0.112542986184149	0.1332954426536126	0.5278356797035914	0.04575075972230191	0.25063588764748984	0.46986728242211184	0.3358994236465262
-370.0	0.6769454192563962	0.49748922324716266	0.13426363032667332	0.1226830453558136	0.5340551581963127	0.04406744071403825	0.24944182302119813	0.47083849459933685	0.3412230293396168
-360.0	0.7018043620759129	0.5002491407434698	0.15731995831705745	0.1111958385415365	0.5402720813001638	0.04272426786056785	0.24903314042924407	0.47157649419049086	0.34677191043230593
-350.0	0.7266934580266871	0.5031568852794224	0.18162793967945456	0.09896584859041072	0.5464696650982847	0.04175979441317118	0.2493869528880358	0.47212791209467975	0.35252355700876725
-340.0	0.7514003868550109	0.5061398265964241	0.2070816948626431	0.086148918648359	0.55263128757325	0.04120904072691099	0.2504681892042486	0.4725435711535216	0.35845286445254687
-330.0	0.7757071533114226	0.5091226958119623	0.23355342163806214	0.07292304766398147	0.5587383488869837	0.04110327792355853	0.25222824957314605	0.47288344286738304	0.36453245470956186
-320.0	0.799393086932688	0.5120295831960006	0.2608957108498331	0.05948400085764124	0.5647701797957759	0.041469706810300544	0.2546088523150903	0.4732051553114796	0.37073203450860015
-310.0	0.8222374770265667	0.5147868204224371	0.2889436917721538	0.0460413306857054	0.5707079565842941	0.04232918575095162	0.2575397044671344	0.4735732343711072	0.377019925135042
-300.0	0.8440235209076801	0.5173247337393398	0.317515567091948	0.03281405646263346	0.5765301695987342	0.043697804214313435	0.2609413701896526	0.47404594473844475	0.38336164586784327
-290.0	0.8645395597002075	0.5195801713954837	0.3464183576481239	0.020025187013432557	0.5822172000719137	0.04558697947623264	0.2647269834420896	0.4746776663500948	0.3897215131371959
-280.0	0.8835859502325578	0.5214962472429421	0.3754490670188948	0.00789565382586381	0.5877512832197943	0.048000713272290135	0.26880242342541644	0.4755194341531015	0.39606259654885656
-270.0	0.9009754050857974	0.5230249450480458	0.40440101597075256	-0.0033619622144281038	0.5931144410494499	0.05093964555332507	0.2730694828750677	0.4766159919294597	0.40234737066218396
-260.0	0.9165361605060661	0.524125479547684	0.43306551910397084	-0.013548344667479208	0.598293061091703	0.05439852910006007	0.2774268240132035	0.4780018227611636	0.40853738143204643
-250.0	0.9301154838590597	0.5247681928638768	0.46123871065431477	-0.02248214767834103	0.603274277657841	0.05836745647425688	0.28177348790993784	0.47970347648635175	0.4145948672784142
-240.0	0.9415833956473494	0.5249310294970454	0.4887248330961783	-0.030006715697566196	0.6080498836163957	0.06283226672815997	0.28600959086571953	0.4817402546118803	0.42048306729564755
-230.0	0.9508341218626397	0.5246027089196027	0.5153410157636139	-0.03599412393658473	0.6126139090604623	0.06777489397534714	0.29004034986222216	0.4841197202348818	0.4261665744677739
-220.0	0.9577879101302094	0.5237791608411965	0.5409185256873712	-0.04034695203033624	0.6169656068605106	0.07317383149670008	0.2937772816697247	0.4868379168207242	0.4316116601845127
-210.0	0.9623932302288587	0.5224631281622463	0.5653078870873851	-0.043002343447761215	0.6211070874355772	0.07900429017544949	0.2971396316062452	0.4898814292689245	0.43678679256461617
-200.0	0.9646284575673365	0.520664287360006	0.5883807091387461	-0.04393303473282148	0.6250432825948973	0.0852382442411736	0.30005687932530634	0.49322819505469084	0.44166337756866875
-190.0	0.9645032274538388	0.5183976809703978	0.6100310541199043	-0.04314884905115657	0.62878407895486	0.09184571331985623	0.30247081269725895	0.496842225483903	0.4462157429936066
-180.0	0.962057391361167	0.5156819124509177	0.6301749904856123	-0.04069485890743918	0.6323413355588857	0.0987934555886803	0.3043347062515943	0.5006797040531308	0.4504210796053192
-170.0	0.9573611553627261	0.5125386781947375	0.6487512909397326	-0.036651362323788	0.6357309236030678	0.10604619805230724	0.30561508753257394	0.5046891846067404	0.45426014449601293
-160.0	0.950515137597588	0.508991512966023	0.6657185036735013	-0.03113186441128524	0.6389703972248533	0.11356458316887083	0.306291573292081	0.5088092179324447	0.4577161326805112
-150.0	0.9416469105791871	0.5050650714407532	0.6810545385357922	-0.02427826726765602	0.6420779606572439	0.12130706857452542	0.30635633737176227	0.5129733349013389	0.4607753693491181
-140.0	0.9309107385507273	0.5007847223296119	0.6947523135711451	-0.016259106129269403	0.645074569548405	0.129228557106357	0.305813636815681	0.5171108901554758	0.46342704024351655
-130.0	0.9184826536208524	0.4961757502393528	0.7068178695023365	-0.007264793086565054	0.6479804195396728	0.13728005839714813	0.30467835081908556	0.5211481316032682	0.46566230507939355
-120.0	0.9045579954596764	0.49126412995759855	0.7172659064460636	0.002497875252681638	0.6508150247641994	0.14540770524920957	0.3029757533451021	0.5250108397113311	0.46747440377323346
-110.0	0.8893455237731475	0.4860759967389952	0.7261176248471862	0.012810198562519484	0.6535986377018409	0.15355411241422517	0.30073933361369587	0.5286268725644376	0.46885853752700535
-100.0	0.8730635919153767	0.48063859723307534	0.7333970672246134	0.02344698605925681	0.6563492266779369	0.1616574844336629	0.2980079736509887	0.5319287333617478	0.4698112075695825
-90.0	0.8559352762838583	0.4749815229918513	0.7391277445266045	0.034182130438341285	0.6590826716143485	0.16965087001690649	0.2948264700885129	0.5348583332647725	0.4703306274031492
-80.0	0.8381838382179319	0.46913545552863334	0.7433323719125371	0.044794613701921615	0.6618124029197091	0.17746352552785036	0.29124178252646105	0.53736369438943	0.4704159605905581
-70.0	0.8200251508788439	0.4631355644633652	0.7460298537120588	0.05507425856509203	0.6645502239261416	0.18502159295366746	0.2873033379148623	0.5394080106830099	0.4700684991371292
-60.0	0.8016644600944554	0.4570204081925585	0.7472350897750915	0.06482463976775452	0.6673057993836593	0.19224816984543772	0.28306030733898907	0.5409699648910553	0.46929110491112647
-50.0	0.7832920454446175	0.4508341527040691	0.7469610327761596	0.07387105496108352	0.6700848956653742	0.19906502549959426	0.27856163489177155	0.5420427958599381	0.46808907972532604
-40.0	0.765078157609052	0.4446245602813935	0.745216782858025	0.0820631052279503	0.6728914371390764	0.2053933178810648	0.2738541728898884	0.5426394079419931	0.46647011772855596
-30.0	0.7471701277511421	0.4384466059305941	0.7420118047256128	0.0892786010738663	0.6757265365478513	0.2111555389159304	0.2689824936896124	0.5427878073175093	0.46444493949401433
-20.0	0.7296909832758154	0.4323599919498273	0.7373580655362386	0.09542703327529029	0.6785879838368516	0.21627827044503045	0.2639884556190264	0.5425341277339121	0.4620281139589998
-10.0	0.7127366349306559	0.42643075920193707	0.7312694674489377	0.10045145319108187	0.6814721141013882	0.22069193401185502	0.25891023570822463	0.5419410165215639	0.45923795188945526
0.0	0.6963773316570061	0.42072914855870003	0.7237684097098576	0.10433095095676519	0.684371531265204	0.22433481762145552	0.25378418705352335	0.5410876961820201	0.4560980091255691
10.000000000007272	0.6806561217229544	0.4153289444702105	0.7148860898027174	0.10707959455187369	0.6872763246906092	0.22715345956485988	0.24864227195721572	0.5400633760815936	0.4526357728552536
20.0	0.6655920279960428	0.41030722500780803	0.7046643517813873	0.10874628283871489	0.690172866287023	0.2291048330164122	0.24351397863058283	0.5389667135929888	0.44888353489387045
30.0	0.6511824765213934	0.405741371570173	0.6931591274292362	0.10941451088507426	0.6930437434365995	0.2301581810275912	0.23842530583423535	0.5378988251406394	0.4448779427306203
40.0	0.637406514640235	0.4017084539269621	0.6804405981181867	0.10919813674624042	0.6958669335328342	0.2302956781449562	0.23339962782916518	0.5369661586099331	0.4406602626935656
50.0	0.624227332534715	0.39828317394464036	0.666593368040629	0.10823915336715931	0.6986150338832559	0.2295138931917911	0.22845797299101853	0.5362691854254519	0.4362748891723299
60.0	0.611598273564339	0.3955343171018699	0.6517167937059606	0.10670296020748812	0.7012552312980429	0.22782337810026704	0.22361764708477716	0.53589993895145	0.43176856750177806
70.0	0.5994646791901974	0.3935248674591966	0.6359234627341086	0.10477402029071271	0.70374834180854	0.2252494962560598	0.21889261525842013	0.535937781961195	0.4271894081198026
80.0	0.5877701853156956	0.3923097371874623	0.6193384755060802	0.10264976559992403	0.7060476675315975	0.22183179230183253	0.21429489524929385	0.536447337912545	0.42258623207555535
90.0	0.5764582038279138	0.39193096723301213	0.6020943058941374	0.10053561794969193	0.7081003012203815	0.21762288030574506	0.20983081814185883	0.5374723562576483	0.41800568135379945
100.0	0.5654784816749862	0.392420476870915	0.5843311623317502	0.09863946796026445	0.7098462530914802	0.21268744619120378	0.20550372440178266	0.5390350247994287	0.4134927546652266
110.0	0.5547872063934239	0.39379515205680615	0.5661919966590307	0.09716525248756565	0.7112189975821128	0.20709986672292457	0.20131239738971868	0.5411337847700268	0.40908808175769784
120.0	0.5443497359164678	0.3960578549991728	0.5478183352930177	0.09630686153318564	0.7121452062353095	0.20094327793206518	0.197250036027141	0.543741777831066	0.40482663572092814
130.0	0.5341414758234082	0.3991959883577716	0.5293507307224974	0.09624341885757318	0.7125476148037091	0.19430680032655057	0.1933043534142266	0.5468131538036531	0.40073794201367396
140.0	0.5241501113865327	0.40318131740137697	0.5109203442583501	0.09713445229298046	0.712345438492099	0.18728357754266228	0.18945812364408626	0.5502750889047604	0.3968435567403552
150.0	0.5143734320210751	0.4079702605865913	0.4926511511154976	0.09911614348586037	0.7114570269182163	0.17996726417897635	0.18568727920664752	0.5540373049561114	0.3931574828086222
160.0	0.5048204125491303	0.41350571752115084	0.4746542236978315	0.10229771124870031	0.7098008879022666	0.17245182011254745	0.18196182831270763	0.5579956000284891	0.3896860251715999
170.00000000011636	0.49550677389796394	0.41971615045123534	0.4570289453418269	0.10675852283194495	0.7072976528864183	0.1648270557479255	0.17824697596969963	0.562035156766467	0.3864271542366857
180.0	0.48645688846408575	0.4265184582711257	0.4398604616757414	0.11254656226439055	0.7038741586853621	0.15717864866306178	0.17450053717181827	0.5660363680603121	0.3833715104069869
190.0	0.4776987118301852	0.4338190786081467	0.42322014497558846	0.11967747122750903	0.6994641807703201	0.14958536014097176	0.1706765181551959	0.5698802056497378	0.3805027089197075
200.0	0.4692628351392662	0.44151799726819846	0.40716719862145034	0.1281348207080212	0.6940123511460494	0.14211804687259155	0.16672614454653506	0.5734554841109838	0.37779935980163637
210.0	0.4611803148592836	0.44950765433775286	0.3917464595591436	0.13787154247790845	0.6874738987948674	0.13483962947541145	0.1625969222619142	0.5766624443817805	0.37523485826850955
220.0	0.4534809507726829	0.45767841396464665	0.3769941507117561	0.14880936768803588	0.6798176229982555	0.12780260112137642	0.15823583411465816	0.5794218375272214	0.37278009736232975
230.0	0.4461916870557058	0.4659195872381554	0.36293726111151436	0.16084194030404403	0.671026374830415	0.12105090510017583	0.15358966224791382	0.5816776816047375	0.37040438743658183
240.0	0.43933525060429446	0.47412049614758806	0.34959484348613495	0.17383840352585667	0.6610976061338525	0.11462022148352262	0.14860922895546558	0.5834032938687885	0.3680774180256898
250.0	0.43292989506174295	0.48217453478736877	0.3369812548743739	0.187645258917073	0.6500456665675349	0.10853730868394937	0.14324839647220708	0.5846062431493911	0.3657710698142042
260.0	0.42698815131028856	0.4899788072656942	0.3251071193983669	0.20209054260707116	0.6378980999562908	0.10282185300474536	0.13746846726454948	0.5853265388968882	0.3634599474629868
270.0	0.42151796169729044	0.49743657514903006	0.3139810327113931	0.21698738999212125	0.6246990148725042	0.0974867053583055	0.13123927597774934	0.5856382477160125	0.36112327543430106
280.0	0.41652342585879937	0.5044590868981937	0.30361063870097615	0.23213812833139927	0.6105051720098305	0.09254063496710428	0.12454165801080133	0.5856550627594382	0.3587467259420686
290.0	0.4120051507799516	0.5109637435040848	0.29400358591318937	0.24733863106878626	0.5953861333594799	0.08798786973994448	0.11736823169296348	0.5855196396386607	0.35632162321213146
300.0	0.4079608544654696	0.5168755400927079	0.2851678418515242	0.26238142209145576	0.5794239303818944	0.0838293796892027	0.10972596650967913	0.5854041368199604	0.3538461339877388
310.0	0.4043882555724043	0.522127076388629	0.27711004649142784	0.2770608613195902	0.5627099807912401	0.08006531602077557	0.10163661721731566	0.5855072595394224	0.3513256766675985
320.0	0.40128427448186266	0.5266578208613952	0.2698367846847622	0.29117780598655096	0.5453452028565391	0.07669311103529272	0.0931378810959985	0.5860437788987396	0.3487720824876425
330.0	0.39864702683083375	0.5304134656769555	0.26335218094263946	0.30454042551964466	0.527438158413541	0.07371056996064354	0.08428246957237305	0.5872432689071019	0.3462034457279686
340.0	0.396476079012192	0.5333432792120333	0.25765851568918774	0.316970790451071	0.5091042591004442	0.07111542308349796	0.07513921382553806	0.589334595948824	0.3436427695403481
350.0	0.39477407200646897	0.5354024305019596	0.25275390662153197	0.32830663145172256	0.49046403250498316	0.06890373149832141	0.06579142010547583	0.5925433174901984	0.34111744277258416
360.0	0.39354476691448537	0.5365488785256363	0.2486303373396507	0.3384052002792526	0.47164226257437586	0.06707245333708134	0.05633532722386955	0.5970821013179792	0.33865766593904123
370.0	0.3927954586019382	0.5367435297475369	0.24527505283897927	0.34714374596867176	0.45276798006686053	0.0656176350988249	0.04687705620576981	0.603137791256817	0.3362947812231748
380.0	0.392534872383808	0.5359500152701524	0.24266702478699326	0.3544236267387983	0.4339729333791983	0.06453430638363503	0.03753271606928014	0.6108712420654516	0.3340608421346626
390.0	0.39277310572721086	0.5341344960792784	0.24077941929847166	0.3601694724798654	0.41539022673920695	0.06381514252491505	0.02842330946713556	0.6204068809214219	0.33198650665468643
400.0	0.3935201619836963	0.5312655519758196	0.23957712847230808	0.3643314597844939	0.3971532333049809	0.06345267126841293	0.019672241691054207	0.63182143549049	0.33009923549640685
410.0	0.3947861681287831	0.5273157585734181	0.2390178499479093	0.3668873235672668	0.37939683436290467	0.0634352097571512	0.011401326562076756	0.6451486023729108	0.3284236341590536
420.0	0.39657833824133915	0.5222612956307321	0.2390515946893083	0.36783688824319694	0.3622524753857598	0.06374929935475182	0.0037280040224579574	0.660368389285673	0.32697828560665165
430.0	0.3989021647065912	0.5160866342650794	0.2396238997824847	0.3672081702168945	0.3458492319572253	0.06437869847012473	-0.0032374666399712323	0.6774104709268909	0.32577772546066536
440.0	0.4017588827362213	0.5087810574054712	0.24067328737262253	0.36505135490384777	0.3303113069010749	0.06530370261688881	-0.009396612676522408	0.6961528142894197	0.3248294741936279
450.0	0.40514592885564704	0.5003436451214505	0.24213485341384522	0.361438587401856	0.31575739042521633	0.06650284109036533	-0.014664773085224507	0.7164201239110282	0.324134824641773
460.0	0.4090556853719124	0.49078513859190287	0.24394022397086929	0.3564627966378241	0.302296186359123	0.06795140757135376	-0.01897306037060565	0.737995760712286	0.3236892673555849
470.0	0.41347441608799784	0.4801270951626496	0.24601933192968045	0.3502348460846001	0.290026859843711	0.06962316473154476	-0.02227100581550743	0.7606200554353449	0.3234818454325034
480.0	0.41838269621078034	0.46840638026346637	0.24829976831041997	0.34288092394395264	0.2790351014394472	0.07149058386207043	-0.024525919265596975	0.7839981852200838	0.323495964998078
490.0	0.42375403521137195	0.455672760725107	0.2507098460594954	0.33453901620579485	0.2693941204476141	0.07352445694041376	-0.02572609318335532	0.8078113603930237	0.32370993784993374
500.0	0.4295573903092679	0.4419929805355919	0.2531772054464843	0.32535873045897074	0.2611587604505903	0.07569582666515295	-0.025878953034976296	0.831715723074491	0.32409720798819647
510.0	0.4357548546814422	0.4274479579724333	0.2556301556355385	0.3154967307504223	0.25436673528595727	0.07797581171323148	-0.025008714233088095	0.8553648364350976	0.3246285460301337
520.0	0.442300708047821	0.4121350791215268	0.2579975698976166	0.3051133850698766	0.24903802131278432	0.0803355396468601	-0.02315951419955569	0.8784026084871089	0.32527042467300765
530.0	0.44914523605346246	0.3961665129797326	0.2602096795686844	0.2943714985058229	0.24517066293717754	0.08274827975391388	-0.020389794943291493	0.9004846877515632	0.325988345325882
540.0	0.45623106125825147	0.37966661139565117	0.2621979515876456	0.2834330888280258	0.24274389037217756	0.08518869736619242	-0.01677097319531098	0.9212770644511186	0.32674592400796787
550.0	0.4634947472575778	0.36277156729578497	0.26389403789643734	0.2724575629799584	0.24171581154130445	0.08763244255243868	-0.012385939977645873	0.9404720946405046	0.32750654052329287
560.0	0.4708662589701432	0.3456273038114568	0.2652311394347388	0.2615981240355909	0.24202549638899978	0.09005862052558246	-0.007324462905066691	0.9577874052839701	0.32823373569317443
570.0	0.4782694905900161	0.32838653561878617	0.2661432006228485	0.2510023204095292	0.24359325712214874	0.09244704997813805	-0.0016825847872481729	0.9729758041394205	0.3288918842117046
580.0	0.4856216920684855	0.31120505299699364	0.2665666546771873	0.24080763453072115	0.24632204922555914	0.0947803947206948	0.004441938436609986	0.9858263853423523	0.3294464752498269
590.0	0.49283362006179904	0.29423954183728174	0.26643946894392057	0.2311408945786747	0.2501009582894478	0.09704210090153263	0.010949667609950663	0.9961732998347259	0.32986494400716665
600.0	0.4998096386143362	0.27764465853504305	0.2657021922112301	0.22211704591935819	0.25480526814395665	0.09921876148425499	0.017745381097828965	1.0038893466260463	0.3301165365790043
610.0	0.5064486854722221	0.26156897066293494	0.2643000011742912	0.21383733184511466	0.26030212072141057	0.10129839280611974	0.024735674649798534	1.0088965515537676	0.33017346611070897
620.0	0.5126454128583199	0.24615220938883808	0.262183531229818	0.20638843348574526	0.26645047263758914	0.10326896178536069	0.031833684118223744	1.0111605161936346	0.33001040271219095
630.0	0.518288499212926	0.23152391747476594	0.25930957762398066	0.19984203758450142	0.273105941828757	0.10512173274814085	0.03895916138836577	1.010690954657588	0.32960522781487794
640.0	0.5232650721711265	0.21780031395829627	0.2556432668593901	0.19425309658882664	0.28012446031622623	0.1068471027479627	0.0460382911847194	1.0075406939840414	0.3289390372263231
650.0	0.5274618374287975	0.20508149227762948	0.2511589483452322	0.18966052541657397	0.28736354057705304	0.10843635314096861	0.05300564743989523	1.0018018266512696	0.3279962714096798
660.0	0.5307659061311578	0.19345139926124458	0.24584243457445526	0.18608503453413106	0.2946872091957064	0.10988242432831663	0.05980379850745991	0.9936028465501364	0.32676513163532295
670.0	0.5330669774143726	0.18297648009176123	0.23969116889584355	0.1835317131167963	0.30196820494610055	0.11117792170199703	0.06638258001007122	0.9831049618929886	0.3252375010087412
680.0	0.5342607789408281	0.17370541989513671	0.23271650182038428	0.18198811580683819	0.3090890857093754	0.11231615161626902	0.07269844255565139	0.9704991239242589	0.32340920253359073
690.0	0.5342524340687755	0.16566934527700683	0.22494482419807654	0.18142605693931507	0.31594689508304663	0.1132911770334539	0.07871509134190563	0.955998170192877	0.3212804992668072
700.0	0.5329580739000901	0.1588835704715733	0.21641527568995408	0.18180155256934222	0.3224535060501075	0.11409758462426378	0.08440275135605228	0.9398345396449101	0.31885585678828665
710.0	0.5303083589448814	0.15334849185895744	0.2071832733576804	0.18305699570052864	0.32853800880586026	0.11473143757388984	0.08973799285696296	0.9222547594447992	0.31614491481794854
720.0	0.5262496294741903	0.14904995634105422	0.1973170879074655	0.18512228028430155	0.33414502951789304	0.11518891727663771	0.09470097438140766	0.9035125077576797	0.3131607978675787
730.0	0.5207486601050091	0.14596326403742632	0.18689801133909717	0.1879156581007194	0.339238758697278	0.11546858368822743	0.09927827154217375	0.88386308417022	0.30992178646001933
740.0	0.5137925940622292	0.14405288179068054	0.17601921899195414	0.19134806814362806	0.3438000629351094	0.11557072863627121	0.1034612859125309	0.8635591905050409	0.30645050387218
750.0	0.5053919712433169	0.1432776537518027	0.1647830053758016	0.19532348926163334	0.34782718854961525	0.11549856032294077	0.10724556545444631	0.8428455566830876	0.30277412383032964
760.0	0.495581592300492	0.143589814649808	0.1532994925383539	0.19974228664413207	0.35133612720200197	0.11525776074317105	0.11063131709232218	0.8219558667339553	0.2989242822380311
770.0	0.48442039105406653	0.14493723353989402	0.1416835328362353	0.20450186318514776	0.3543571652354931	0.11485750841196031	0.11362376388958137	0.8011036245665561	0.2949356353398656
780.0	0.4719922167357641	0.14726721741041354	0.13005143496245936	0.20950205103193617	0.35693436489666286	0.11431039124405316	0.11623398342223068	0.7804869715475049	0.29084732890637843
790.0	0.4584042832877704	0.1505231696784458	0.11852022450394029	0.21464630452700237	0.3591247601108978	0.11363413543032724	0.11847790645931673	0.7602763572544409	0.2867008926565178
800.0	0.4437869218875945	0.15464865706137934	0.10720118122361325	0.2198421860740324	0.36099529213978016	0.1128498848469299	0.12037607706901178	0.740619889513064	0.28254001122692585
810.0	0.4282911886666859	0.15958689107144225	0.09620172162069068	0.2250054254015833	0.3626210486964959	0.11198339958378113	0.12195540485450614	0.7216382170351865	0.27841041211629824
820.0	0.41208562559801126	0.16527870978107911	0.08561842614266159	0.23006050125587424	0.36408508837399733	0.11106476053576456	0.12324806093444042	0.703423960328261	0.27435814161876027
830.0	0.3953548948287906	0.17166359903607395	0.07553892715131924	0.23494142286111375	0.3654737338405307	0.11012902361076002	0.12429095706566803	0.6860463507765685	0.27042986364635463
840.0	0.3782949417381005	0.17867864895012742	0.06603726811425972	0.23959204164337794	0.3668759365599245	0.10921282918105649	0.12512638867449824	0.66954724298802	0.2666706622311714
850.0	0.36111161412073706	0.18625666983727676	0.057175427257613515	0.24396801381311203	0.3683812443906208	0.10835647015782061	0.12580099608994683	0.653945351205492	0.26312447335907674
860.0	0.34401429894487695	0.19432517036423685	0.04899978900999813	0.24803404744320665	0.37007944007518584	0.10760148734587814	0.1263639082364602	0.639241163827891	0.25983241315596695
870.0	0.3272137097709561	0.20280786190061045	0.04154431116760262	0.2517646243990252	0.3720561544437703	0.10699116299060162	0.12686769239502932	0.625415257033523	0.2568325967626406
880.0	0.31091815567404085	0.21161951635719847	0.03482891182206946	0.2551418897231089	0.3743946012288144	0.10656727482290154	0.12736585196305567	0.6124380832125562	0.2541592856004672
890.0	0.2953292778087033	0.2206699374507185	0.028860999632826977	0.2581548158127296	0.3771709704804436	0.10636866627095852	0.12791134468060364	0.6002677003151448	0.25184171405651656
900.0	0.2806383466192048	0.22986143376333773	0.023639964174731097	0.2607969309158149	0.3804542196185837	0.10643185247340853	0.12855632255652577	0.5888593201020693	0.24990479877796123
910.0	0.267023950302688	0.23909131047944024	0.019155356042479352	0.26306437249005904	0.3843071042833188	0.10678778098275196	0.12934959093814094	0.5781638180511086	0.2483679104462468
920.0	0.2546493925706638	0.24825276396650103	0.015392514541102515	0.2649546447677956	0.38878155793388075	0.107460989562326	0.1303359832437238	0.5681353405690784	0.24724539839438125
930.0	0.24365912001976314	0.2572355114417008	0.01233321920220861	0.26646421844289075	0.39391882791087046	0.10846889070554125	0.13155436073950733	0.5587335272848918	0.2465459594684234
940.0	0.2341777552261492	0.26593000591213756	0.00995791613746936	0.2675859599825255	0.3997490959800909	0.10981973573561472	0.13303676051627217	0.5499260004461478	0.24627290374205263
950.0	0.226307868910691	0.2742292927188664	0.008250272205036248	0.26831030258818717	0.40629055328535923	0.11151232515911168	0.1348062477549991	0.5416881649729031	0.24642437844939807
960.0	0.2201301186605385	0.2820313137895068	0.007197434149432795	0.2686224846685892	0.41354735078709093	0.11353519134265631	0.13687745111444397	0.5340079883324687	0.24699366660559208
970.0	0.21570096876710973	0.28924323994780354	0.006790601013853748	0.26850123273303905	0.42150923340694635	0.11586725023878838	0.13925515736219451	0.5268840495913767	0.24796896663263757
980.0	0.2130538111878652	0.2957854002470888	0.007028038159909558	0.2679213647049502	0.4301517754283324	0.11847699897076844	0.14193360893132811	0.5203275090761038	0.24933481333829313
990.0	0.21219921927051957	0.301590744985497	0.007914773967792067	0.2668518840215328	0.4394342367464722	0.12132337593228323	0.14489648768986396	0.5143576804232964	0.25107105037966165
1000.0	0.21312424184865864	0.30661115959708884	0.009460095280790243	0.26525775437280436	0.44930028018158175	0.12435629625172996	0.14811699352711571	0.5090042761987005	0.25315388715730913
1010.0	0.21579369234105195	0.3108177301533007	0.011678548474252799	0.2631020485962686	0.4596786345357413	0.12751777696804872	0.1515584375763147	0.5043037959632972	0.25555633307603626
1020.0	0.220151818065391	0.3142016665148744	0.014586586186331428	0.2603465413425113	0.470483372319909	0.13074452912754753	0.15517432026973743	0.500297284598264	0.2582482648030715
1030.0	0.22612256745528225	0.3167759941339743	0.018200718231077398	0.2569555396511161	0.48161223195574254	0.1339672479944209	0.15891083856516397	0.4970275579586799	0.261196586993183
1040.0	0.23361259411782798	0.3185739467672958	0.022534673267938274	0.2528964141813639	0.4929507123557255	0.13711426254913114	0.16270622190686293	0.49453683572958734	0.26436570760946587
1050.0	0.24250993859163877	0.31964856268994435	0.02759514350134321	0.2481427800752928	0.5043718043789446	0.14011222329411252	0.16649379019534455	0.4928665300335419	0.2677175965950201
1060.0	0.2526876522641119	0.32007168983816475	0.033379598359280324	0.2426770126612481	0.5157382950083529	0.1428899010516507	0.17020241175171474	0.4920545405186676	0.2712126376816492
1070.0	0.26400615048524345	0.3199289814657886	0.039875126796875354	0.23649272980476174	0.5269050087994065	0.14537740825573042	0.17375915283931864	0.492126570011564	0.2748088910573365
1080.0	0.2763135742301689	0.31932017232354876	0.047052360158032595	0.22959558700942112	0.537721042727868	0.14751004588634065	0.1770894871252255	0.49310426381362654	0.2784633166592796
1090.0	0.28944774135215406	0.31835360315850925	0.054866316215452515	0.22200596913820236	0.5480325934113739	0.14922859656680076	0.1801224980773276	0.4949989300162429	0.28213203099201156
1100.0	0.30323808687815984	0.3171430539725525	0.06325490016340579	0.2137590491735621	0.5576856444112139	0.15048294039508622	0.18278868620472527	0.4978105135743186	0.2857703593466281
1110.0	0.3175089847565425	0.3158035380330208	0.07213857843080453	0.20490545747268152	0.566528563649153	0.15123067478298352	0.18502424949000107	0.5015285376497977	0.2893335730331228
1120.0	0.33208009172890485	0.31444955831953025	0.08142188864719686	0.19551087719152105	0.5744158217331476	0.15144036009361483	0.18677243980363398	0.5061298332219697	0.2927776088424382
1130.0	0.3467688421226014	0.31319017342560684	0.09099451565076459	0.18565563318097397	0.5812113473874951	0.15109054356286508	0.1879842202774088	0.5115802895622176	0.29605944564624165
1140.0	0.36139358733658367	0.3121270085502	0.10073505025466367	0.17543281597460075	0.5867910250459315	0.15017137950742215	0.1886206690626909	0.5178350482893284	0.29913832300267684
1150.0	0.3757746594669494	0.311352611073466	0.11051565342123311	0.16494597468899053	0.5910443350399527	0.1486829531905613	0.18865113351647894	0.5248373307417402	0.30197558139242214
1160.0	0.389737693382401	0.31094820253983796	0.12020376422903041	0.1543063947738249	0.5938769570119445	0.1466364197374444	0.18805876241960517	0.532518740460045	0.3045358668192661
1170.0	0.40311353077063816	0.310983948921694	0.1296683392629131	0.14363206784383406	0.5952145047455477	0.14405347351859948	0.18683508204062166	0.5408000601808887	0.3067876259105919
1180.0	0.4157436054559426	0.31151707193768374	0.1387856372444134	0.13304204487378812	0.5950008800428885	0.1409641285014221	0.18498513926251647	0.5495956214855908	0.30870426610053076
1190.0	0.4274796306560859	0.3125923045212732	0.14744200458621584	0.12265396981215582	0.593203081590259	0.13740656007807456	0.18252335125979413	0.5588055528449656	0.31026330691860343
1200.0	0.4381873353709159	0.3142447397215966	0.155538816652214	0.11258195330692103	0.5898085918974498	0.13342548843244967	0.17947528033982607	0.5683249822130108	0.31144839849179806
1210.0	0.44774623002147046	0.3164985232954366	0.16299606893953772	0.10293293417090832	0.5848273116064246	0.1290706193641064	0.17587525534355009	0.5780410101516401	0.3122484941116325
1220.0	0.4560530127291876	0.31936848233574305	0.16975525523951274	0.09380250806048707	0.5782911961329753	0.12439545155509281	0.171766470177027	0.5878321795315661	0.31265806947019914
1230.0	0.4630228749993164	0.3228617345044576	0.17578193005891235	0.0852740977760102	0.5702530359806469	0.1194562126233197	0.16719839321693863	0.597573788342374	0.31267775843774726
1240.0	0.4685897417177447	0.32697878171049943	0.18106338549169643	0.07741800377632144	0.560784991405057	0.11430893739617135	0.1622277545462917	0.6071366695192096	0.31231353319537447
1250.0	0.47270775239498775	0.3317135982664735	0.18561252917947157	0.07028795799724838	0.5499791255838812	0.10900937848002254	0.1569145596123076	0.6163931092436163	0.31157725134475006
1260.0	0.4753516705412364	0.3370540666653534	0.1894628856120503	0.06392229427042656	0.5379426152262778	0.10361180176846944	0.15132242127908657	0.6252112022187297	0.31048486969770184
1270.0	0.4765165125205749	0.3429829615359004	0.1926672452094787	0.0583421274351866	0.5247997419198471	0.09816835700617496	0.14551532375672174	0.6334647003013424	0.3090571212106529
1280.0	0.47621821721494106	0.3494768880444138	0.19529364987259268	0.053554533278005675	0.5106854823939196	0.09272704189828694	0.1395593597930263	0.6410357328471028	0.3073188631677844
1290.0	0.47449129289839126	0.3565060280439824	0.19742388610478956	0.04955061915811883	0.4957471027504632	0.08733179361945627	0.13351844715361874	0.6478120823644692	0.30529765651166196
1300.0	0.47138853397555047	0.3640325157918713	0.19914576383167876	0.046309547428055486	0.4801386539919161	0.08202320412897796	0.12745625068326408	0.653693354167419	0.303023477999843
1310.0	0.466980333672531	0.37200947336550927	0.20055171837136054	0.04379920757826178	0.46402096002076015	0.0768369611263833	0.12143292295641925	0.6585954370957738	0.3005283767733752
1320.0	0.46135082029440655	0.38037936972153985	0.20173287369488452	0.04197807246310159	0.4475580367437887	0.07180410585374508	0.11550646057094485	0.6624490186826714	0.29784484475313644
1330.0	0.4545974029674964	0.38907434153065046	0.202775105733785	0.04079885717379603	0.43091565864254494	0.06695203956322707	0.10973065360463732	0.6652075768478062	0.29500645450799273
1340.0	0.4468283205164458	0.39801239704599906	0.20375587575845655	0.04020861015782028	0.41425878935940935	0.062303180564258	0.10415494429451935	0.6668434751892945	0.29204569911077594
1350.0	0.4381589362552524	0.40709884454979195	0.2047412558098492	0.040153652209069204	0.39775048824344006	0.05787656087961804	0.09882627687180032	0.6673512210347343	0.28899465448169365
1360.0	0.4287105814787072	0.41622570402871656	0.20578449523045123	0.04057983936968154	0.3815479242419963	0.05368689155032211	0.09378501717953469	0.6667512117899803	0.2858839581086735
1370.0	0.41860675718407836	0.4252706177897515	0.2069230827007844	0.041434558424349184	0.3658042040353857	0.049745547863693104	0.08906812806759995	0.6650839621156682	0.28274210727266347
1380.0	0.407972395629966	0.4341002447074991	0.20817993578623753	0.04266925596958948	0.35066318239422223	0.046060403207525066	0.08470648898861943	0.6624123551755955	0.27959553273240767
1390.0	0.3969305118931075	0.4425687397235506	0.2095634489687043	0.044239534373351694	0.33626039450091083	0.042635383730181525	0.08072604358166069	0.6588198903260897	0.27646799338719485
1400.0	0.38560129687879197	0.4505229831351786	0.21106651998185644	0.04610730098681916	0.3227209473498147	0.03947056798573641	0.07714744422581238	0.6544115412073771	0.27338107521892197
1410.0	0.3740991970886293	0.45780457905634003	0.21267045055729977	0.048240606337350445	0.3101574083139127	0.036562664316420364	0.0739852931911428	0.6493045942660854	0.27035309914089733
1420.0	0.36253246390918115	0.46425166717190536	0.21434575111924153	0.050612729110950896	0.2986694735746983	0.03390387715656067	0.07124743954316685	0.6436291150736735	0.26739906458242224
1430.0	0.35100412088128236	0.46970572696672497	0.21605435476343357	0.05320504439250481	0.28834300039990135	0.03148310909970696	0.06893643229462242	0.6375262183181781	0.26453225088954746
1440.0	0.3396074152227712	0.47401365358246356	0.21775132083072202	0.056004763477711314	0.2792479000663308	0.029284147618804192	0.06704821567714164	0.6311388051835959	0.26176202770744433
1450.0	0.3284288318409192	0.4770337799127732	0.21938870289710405	0.05900440197133655	0.2714375387589626	0.027287530895150756	0.06557313066096168	0.6246119181512231	0.2590957293860572
1460.0	0.31754704386411314	0.47863940157038987	0.22091728529539356	0.06220202386741742	0.2649477510549261	0.025469535556271357	0.06449568533760176	0.6180869344873072	0.2565382076291821
1470.0	0.30703353947245227	0.47872236903472115	0.22228804707619548	0.0656005504412452	0.2597965698077873	0.023802481763920004	0.06379430192361514	0.6117000028935599	0.25409223280169113
1480.0	0.2969519795947894	0.47719661586162865	0.22345533200608036	0.06920546695315413	0.25598212276807336	0.022257315494274413	0.06344403695432022	0.6055734844369403	0.2517582942586615
1490.0	0.2873600838007447	0.47400354761219987	0.2243762677135488	0.07302553118037194	0.2534834728788742	0.020801146907365876	0.06341795496630812	0.5998181575103309	0.24953577032121707
1500.0	0.27830905347060075	0.4691114800687092	0.2250141513690283	0.07707194775080112	0.2522589146596475	0.019401911808886466	0.0636864579323363	0.5945282937841747	0.24742277635552495
1510.0	0.2698454614406432	0.4625178027904651	0.225337417613727	0.08135692680944069	0.2522481480216796	0.01802679833408719	0.06421863274363457	0.589780597583978	0.24541647316720583
1520.0	0.26201066219437796	0.45425106527942616	0.22532054424226133	0.08589340785038435	0.2533701030577826	0.016644977784022817	0.06498626005680203	0.5856306733428847	0.24351346172598864
1530.0	0.254841189039422	0.4443681775552758	0.2249449413029901	0.0906938260717419	0.25552631602881815	0.015228928792557939	0.065962762959834	0.5821152041088449	0.24171016823243707
1540.0	0.24836966451975181	0.4329556053828183	0.22419807822784285	0.09576936058344736	0.2586009714488761	0.013755678329679373	0.06712698359561846	0.5792487290534063	0.24000313389267874
1550.0	0.2426250465463474	0.4201247621529344	0.22307208480113655	0.10113154200391314	0.2624615807205576	0.012208774310434007	0.06846237955923629	0.5770254970410437	0.2383889583919462
1560.0	0.2376302133805875	0.4060109719003426	0.2215650884156072	0.10678936321558657	0.2669633021163006	0.010579585346663877	0.06995951145059989	0.5754235938987144	0.23686520371555062
1570.0	0.2334061890650141	0.39076878055972775	0.2196777089960611	0.11274984268268845	0.27194964311702824	0.00886721877925156	0.07161664360419077	0.5744038604842283	0.23542998591102543
1580.0	0.22996816034369838	0.37456882125438573	0.21741403991125258	0.11901717297492505	0.2772556209632404	0.007081789368118214	0.07343919845016039	0.5739101661021313	0.23408187117098916
1590.0	0.22732701194574123	0.35759344025311146	0.21478028650434253	0.12559272845797118	0.2827120988899345	0.005242831948308715	0.07543981522500223	0.5738770481039763	0.2328206576660479
1600.0	0.22548737043564493	0.3400317102349123	0.21178323103655045	0.1324752922136226	0.2881482627220324	0.0033799664694248834	0.0776381722995739	0.574230003028086	0.2316467510549773
1610.0	0.22444800551117916	0.32207578784569313	0.20843021198786071	0.1396592142847619	0.29339518327296876	0.001533595287588457	0.08005908429746018	0.5748884500377339	0.23056119156565655
1620.0	0.2242020599036582	0.30391678890981433	0.2047271251433998	0.14713518375236678	0.29828918295623064	-0.00024653809487080406	0.08273213512756801	0.5757708988556938	0.22956585456923378
1630.0	0.2247350398667048	0.2857409846780436	0.2006779657450341	0.15488999493949196	0.3026763073749945	-0.0019032884878537265	0.08568919919406659	0.5767958737899506	0.2286627596375555
1640.0	0.22602474684622226	0.26772720454898596	0.19628543081445476	0.16290542097288674	0.30641409184450086	-0.0033719798967593957	0.08896175354213164	0.5778891007141439	0.22785447117331903
1650.0	0.22804162834083705	0.25004514685381796	0.19154986872314034	0.17115786438532582	0.3093764391092156	-0.004584003579502917	0.09257827182106138	0.5789815111065717	0.22714334084506058
1660.0	0.23074616452395422	0.23285201226162988	0.18646750497585973	0.17961928964501717	0.31145467182500597	-0.00546817241376818	0.09656488839318925	0.5800148035869039	0.22653139534972405
1670.0	0.23409131147218648	0.21629267705853478	0.18103199945917425	0.18825545703383945	0.3125602239083217	-0.005953337055104393	0.10093968202127165	0.5809442314776796	0.22602028067198848
1680.0	0.23802011506812357	0.2004995616570802	0.1752347032293154	0.19702852253736336	0.31262605273389843	-0.005970925464510579	0.10571291725623484	0.5817351449681132	0.22561076149820222
1690.0	0.24246683188161985	0.185591903179345	0.16906374076219632	0.2058941261133616	0.3116095457747222	-0.005457463488374848	0.11088405871655577	0.5823687351664495	0.22530268476323292
1700.0	0.2473568146484951	0.17167747176575426	0.1625054452686945	0.21480220920501072	0.30949020220569623	-0.0043589030303205325	0.11644203841765452	0.5828420612434686	0.22509466746555556
1710.0	0.2526068929544439	0.1588532518771018	0.1555467716660568	0.22369861604133662	0.3062713542914359	-0.0026303900460252832	0.12236543858962969	0.5831632239596132	0.22498439491669983
1720.0	0.2581255303380314	0.1472060349495726	0.1481713193233112	0.2325239812792292	0.30197992525882533	-0.00024065424286254938	0.12862072771237115	0.5833590653246152	0.22496824124288806
1730.0	0.2638141302556768	0.13681464552106332	0.1403668363786379	0.24121435598484864	0.29666479362285286	0.002827860404163977	0.13516394592352804	0.5834639050743825	0.22504130914564494
1740.0	0.26956775649913617	0.12774935530925036	0.13212121570220353	0.24970210081392774	0.29039592895336697	0.006575289134064747	0.1419413580700587	0.5835253857580067	0.22519729878000205
1750.0	0.2752769817200885	0.12007379462602383	0.12342712745587982	0.25791702634504476	0.2832621597671984	0.010986494508439911	0.14889174670957894	0.5835964395349926	0.22542897133340617
1760.0	0.28082832823154247	0.11384570867612295	0.11428202131670077	0.2657853130090858	0.27536931716296215	0.016028297756050684	0.15594761869608603	0.5837382131521505	0.22572810225008622
1770.0	0.28610689275862006	0.1091158080151704	0.10469099978245075	0.2732317835576401	0.26683767186339546	0.021651419420355603	0.163038585562923	0.5840118134264908	0.22608562179838113
1780.0	0.29099878661826833	0.1059259841965407	0.09466658935059633	0.2801804774497546	0.2578008206043936	0.027790052880335248	0.17009240339839754	0.5844819562077933	0.2264921338382617
1790.0	0.2953922261008956	0.10431148072972955	0.0842325770030091	0.2865551027953799	0.2484004307842891	0.03436497811630379	0.1770380454385051	0.5852064375091756	0.22693765980965785
1800.0	0.29917971739865284	0.10429591470126962	0.07342361748545308	0.2922802258543966	0.23878673260967553	0.041285044282074246	0.1838088940011246	0.586238290041972	0.2274123045468284
1810.0	0.30226188481558963	0.10589196572184865	0.06228592530180402	0.29728179037472047	0.229112983840988	0.048449585355332586	0.1903430383170579	0.5876221993890323	0.2279061716395498
1820.0	0.30454822011139177	0.10909785267430924	0.050881026946577236	0.301487786021487	0.21953425481833116	0.05575144216695922	0.19658596556739116	0.5893915035138529	0.22840975647753697
1830.0	0.30595998285819537	0.11389437824550139	0.03928284866004887	0.3048297913846556	0.2102056701974346	0.06308106005176081	0.20249338488300378	0.5915642337247535	0.2289139187506693
1840.0	0.3064329990761598	0.12024661328174432	0.027581396130616984	0.30724376753386123	0.20127825376825864	0.0703285649735349	0.20803032542836383	0.594144836649974	0.22941084460531155
1850.0	0.30591795685752665	0.12809822768437767	0.01588017302756987	0.3086701085299822	0.19289720642297992	0.07738906672061918	0.2131719110004528	0.5971163140921505	0.22989262054195841
1860.0	0.30438469978418853	0.13737285474247202	0.004295710008345742	0.30905552166976286	0.1851998701121681	0.08416429286525176	0.21790590862198206	0.6004461052862617	0.23035312038630124
1870.0	0.30182037410524776	0.14797332757285347	-0.007043520842699147	0.30835262764450216	0.17831311335690858	0.0905660195150842	0.2222288252971214	0.6040808383892227	0.23078645062977865
1880.0	0.2982330919751323	0.15978185512138385	-0.01799719997896221	0.30652292700368944	0.17235193803547622	0.09651862931191624	0.22614897009032475	0.6079476536547962	0.23118848315171595
1890.0	0.29365097133672396	0.17265923412302958	-0.028419586868458954	0.30353499408336637	0.16741728842544862	0.10196129112360523	0.22968207344444996	0.6119573106019706	0.23155544703376724
1900.0	0.28812244453613345	0.18645089950087596	-0.03815879079858715	0.2993669763380722	0.16359525311752038	0.10684892614754346	0.23285219771745697	0.6160023507150827	0.23188503215925982
1910.0	0.2817157971559054	0.2009859986214122	-0.04706058605477757	0.2940073731270792	0.1609553709177664	0.11115320149870234	0.23569029052101817	0.6199594110409866	0.2321758571035093
1920.0	0.2745176395663464	0.21608095361407473	-0.05497553937341432	0.28745523645182447	0.15954962370301937	0.11486253152341534	0.23823155476575048	0.6236951015700472	0.2324271377276321
1930.0	0.26663135757418277	0.23154549089870474	-0.061759627953315785	0.279721061619792	0.15941063565494085	0.11798070638291813	0.24051400054739383	0.6270653651000024	0.23263862372807798
1940.0	0.2581770413100182	0.2471847233961951	-0.06727990585433605	0.27082765189612124	0.16055508536295043	0.12052728103425672	0.24257696715795107	0.6299223593198982	0.23281140045288198
1950.0	0.24928508626435397	0.2628048427797052	-0.07142045134298594	0.2608100078833232	0.16297876080582197	0.12253371216190141	0.24446042225894388	0.6321162952461126	0.2329460845071479
1960.0	0.2400971415222077	0.27821681404370335	-0.07408355014230657	0.24971768183998774	0.1666607218690594	0.12404391244578447	0.24620145679536842	0.6335033928313345	0.23304469640064182
1970.0	0.23076107381102218	0.29323940833523493	-0.07519695183944419	0.23761273149360662	0.1715618645142115	0.1251088920955989	0.24783512135215155	0.6339489657180389	0.23310888818505293
1980.0	0.22142821583458377	0.3077056651350852	-0.07471654432666769	0.22456958679298694	0.1776258655029998	0.12578688602240945	0.24939204055489742	0.6333346623456855	0.23314079723274705
1990.0	0.21224953441473587	0.3214635706569255	-0.07262802166078973	0.2106778366677147	0.18478204092875755	0.126139739090131	0.2508987855030247	0.6315596831194079	0.23314289608998712
2000.0	0.20337332829279992	0.3343801037860257	-0.0689495969977145	0.1960394605351754	0.19294426086769195	0.12623136819428643	0.2523750231679486	0.6285474058670963	0.23311766921416294
2010.0	0.19494140737282398	0.34634296301795314	-0.06373375589789343	0.18076772750138465	0.20201454290724458	0.12612316852468	0.2538363965516394	0.6242505287261126	0.2330678723379921
2020.0	0.1870849949836182	0.357262498915346	-0.05706706034586444	0.16498807135462487	0.21188294819989825	0.12587692620706348	0.2552917717284915	0.6186530684007023	0.23299665243048573
2030.0	0.17992336217373153	0.36707100922497315	-0.04906802087284984	0.14883566692255673	0.22243100474037922	0.1255488371169604	0.25674483844566043	0.6117732925217656	0.23290749878414854
2040.0	0.1735621889791244	0.37572498913994534	-0.039885479705045086	0.13245352104818722	0.23353271234408557	0.1251922005753503	0.25819458226360187	0.6036635672418115	0.23280478523588377
2050.0	0.16808940822662893	0.3832030371356211	-0.02969652385684365	0.1159913985272042	0.2450551091402703	0.12485509379939883	0.2596347497879183	0.5944129628221831	0.23269315444779853
2060.0	0.1635750556162821	0.38950508903917513	-0.018699893088647376	0.09960320352252587	0.2568624569989116	0.12458105978676078	0.2610558154655402	0.5841465009801203	0.23257866104008562
2070.0	0.16006942471914654	0.3946517381032009	-0.0071119415434296685	0.08344579912263297	0.26881612700689944	0.12440852241963067	0.26244377251274176	0.5730196930942453	0.23246789192938405
2080.0	0.1576048421934903	0.398683374519691	0.004839341344259112	0.0676741706665438	0.2807781537008053	0.12437138380252999	0.2637850023981816	0.5612212651778054	0.23236969172541347
2090.0	0.1561918826054327	0.40165700822425515	0.016919704458327307	0.05244098268090187	0.2926099877329196	0.12450160517321031	0.26506258746609734	0.5489622269459757	0.23229324816089275
2100.0	0.1558224430746927	0.40364632306484477	0.028897130700626862	0.0378944807258739	0.304176057524739	0.12482651056695467	0.2662599884058799	0.5364745816695742	0.23224968946664987
2110.0	0.15646924389297812	0.40473618348848467	0.0405460050430673	0.024173153280215583	0.31534508821748297	0.12537226337662985	0.2673603311922297	0.5240073614761385	0.23225120374590322
2120.0	0.15808954815463977	0.4050251373596626	0.05165466019150136	0.011405991909748654	0.32599040110794075	0.12616336838657852	0.2683493966039995	0.5118128467389168	0.23231141880662606
2130.0	0.160623465554893	0.4046205642710231	0.062030419674839916	-0.0002915203697052811	0.3359915727482591	0.1272221612692183	0.2692126491508187	0.5001478653715943	0.23244464720886912
2140.0	0.1639963910618485	0.40363729135783305	0.07150230166191852	-0.01081868388710745	0.3452361452982271	0.12857021699379312	0.26993950659760996	0.48926131246329807	0.23266556019342877
2150.0	0.16812366241708973	0.402195278712872	0.07992792730897574	-0.020092257250517068	0.35362057763266985	0.13022797041947926	0.27052029829713187	0.4793893706828484	0.23298910352756905
2160.0	0.17290984124941497	0.4004168711603995	0.08719315922632315	-0.028047690232828854	0.36104952932084355	0.1322138556377034	0.2709497584549083	0.4707472154366926	0.2334290675316812
2170.0	0.17825269420203235	0.3984260375864024	0.0932152933433788	-0.03463961912362819	0.36744068146145636	0.13454355185867556	0.2712244834978465	0.4635271083571098	0.23399877889790818
2180.0	0.1840446542036679	0.3963443329135094	0.09794395138178859	-0.039843745243801604	0.3727217292474846	0.137229714688005	0.27134539765865684	0.4578850650801812	0.234708887491187
2190.0	0.19017496956590918	0.39428924776895546	0.10135902021406482	-0.04365731933461715	0.37683431492271646	0.14028133150817335	0.2713153058901644	0.45394442233456506	0.23556766160874182
2200.0	0.19653389728575285	0.3923708879623001	0.10346854271789913	-0.04609919327154169	0.3797339547311571	0.14370221152244422	0.27114140711818335	0.45178942411981926	0.2365801415232528
2210.0	0.20301274804183253	0.3906914444534587	0.10430869387959033	-0.04720937138664208	0.38139166095922583	0.14748950437508215	0.27083294714098555	0.4514637929211014	0.23774767754808102
2220.0	0.20950669710374126	0.3893413455472936	0.10393957212275587	-0.047048174560451794	0.38179393495264713	0.1516332494962908	0.27040246830864023	0.45297008399697414	0.23906739712098676
2230.0	0.21591762689894356	0.38839734151601346	0.10244086343310234	-0.045696010237865584	0.38094479517045315	0.15611612630998845	0.2698659191580159	0.4562689007918334	0.24053194538006079
2240.0	0.2221545275431399	0.38792076142001064	0.09991194005104771	-0.043250514678450105	0.3788664057949024	0.160912181918601	0.26924251694644563	0.4612837560219418	0.24213019687720413
2250.0	0.228134920337914	0.38795687886559277	0.0964634741531305	-0.03982595164967247	0.37559805373817	0.165986697553589	0.2685549076378104	0.4679031841567479	0.2438465205991602
2260.0	0.23378670357935927	0.3885337783479191	0.09221809058788824	-0.03555139023223919	0.3711976649672015	0.17129631022189074	0.26782748758900565	0.47598512381977526	0.2456617211100987
2270.0	0.23905090346831204	0.38966051815110253	0.08730411156433326	-0.03056689683387901	0.3657434856042087	0.1767893287768153	0.2670889838031476	0.4853586268717053	0.24755363267571837
2280.0	0.24387871509532955	0.3913292016952024	0.08185578620194287	-0.025022430814943052	0.3593298840606951	0.18240613327893357	0.26637053048570203	0.49583960438606944	0.24949842804861572
2290.0	0.24823510004590757	0.39351386668053706	0.0760081314710023	-0.019073635976113834	0.35206979900230595	0.1880803749721388	0.2657069215713832	0.5072264968016629	0.2514708818211025
2300.0	0.2520981889712981	0.3961734987873759	0.0698975566884395	-0.012880870198153269	0.3440924216861274	0.19374028473076127	0.26513478774401633	0.5193123477861528	0.25344602702450203
2310.0	0.25545909714627885	0.39925241648585286	0.06365840308152702	-0.006604337132803002	0.3355408415383645	0.19931086718095772	0.2646937666088518	0.5318886761205541	0.2553999663786981
2320.0	0.25832208353571295	0.40268243513229174	0.057423388888297525	-0.0004023702473717394	0.32657184801352984	0.2047139459845231	0.26442500287718596	0.5447570776875414	0.2573116764839639
2330.0	0.26070541788826634	0.40638685445201006	0.0513221058387893	0.005572114044913355	0.31735083667856734	0.2098715410894862	0.264369349656456	0.5577276828346931	0.25916323781039763
2340.0	0.26263881757309177	0.41028140031107485	0.045480063766524616	0.011173096928893997	0.3080500372087433	0.21470657322943265	0.2645688497613549	0.5706267680654771	0.2609407008555741
2350.0	0.26416558020557335	0.4142783426299042	0.04002078477669509	0.016265202272635094	0.29884600100842695	0.21914607485340168	0.26506270827209266	0.5833025708486765	0.26263590810842535
2360.0	0.26534076352663927	0.4182888086155474	0.035061717727390806	0.02072567176224957	0.28991437273429527	0.22312163069126945	0.26588734946048387	0.5956270153267083	0.264245916230573
2370.0	0.2662293667736676	0.4222270237223289	0.030716928138756046	0.024445556324839277	0.2814271850418978	0.22657183167144967	0.2670741084824534	0.6074953541607288	0.2657734192895146
2380.0	0.266908394466007	0.42601113229961857	0.027095160038663163	0.02733263173681479	0.2735476588602695	0.22944322251153149	0.26864818681574515	0.6188296272571782	0.26722700174822867
2390.0	0.2674649629079192	0.4295674168144503	0.024299148905880325	0.029311646121925536	0.26642824135993126	0.23169095194983036	0.27062613926314905	0.6295764849686242	0.26862062403646436
2400.0	0.2679940898087546	0.43283091355098635	0.022425005381323304	0.030325611743413215	0.260205332447759	0.2332805434120516	0.273014088502624	0.6397058415915823	0.26997267830481175
2410.0	0.2686004775276616	0.43574819865457753	0.021559769200659815	0.030336098391453015	0.25499763546679544	0.23418743621178523	0.2758074981125393	0.6492056866636607	0.27130535002864203
2420.0	0.26939544435374974	0.4382779453871977	0.021782283745636115	0.029323786648807595	0.25090148880678187	0.23439813338929008	0.2789892131346299	0.658084890983609	0.27264414830621275
2430.0	0.27049633180466787	0.4403908414957637	0.02315917767977596	0.02728903845081675	0.24799116255672193	0.23390930218833314	0.2825294489636599	0.666366703806192	0.2740165008682417
2440.0	0.27202555668979755	0.4420722514248806	0.0257433357406138	0.024250145147651062	0.24631496799097885	0.23272826028408308	0.2863843682320726	0.674079127074239	0.2754497515730398
2450.0	0.27410880356456646	0.4433189175129379	0.029574027009896912	0.020243783165626313	0.2458956446314302	0.230871613993189	0.2904973453410359	0.6812582917018958	0.2769710533650725
2460.0	0.27687186032931044	0.4441403300943364	0.03467286508960526	0.015322813886097658	0.2467309203472131	0.22836484342556568	0.2948007152944638	0.6879415726339603	0.2786057401375689
2470.0	0.28044181664888623	0.44455723335743064	0.04104410104356979	0.009555838843140008	0.24879366162045066	0.2252419734237444	0.29921569184784563	0.6941607571159865	0.2803763842376322
2480.0	0.2849404945326334	0.44460016827551396	0.048671521825556126	0.0030256581123906117	0.2520335131574378	0.22154413965495365	0.30365475621451	0.6999396924036863	0.28230124302208537
2490.0	0.29048571872164053	0.4443085165936267	0.05751945081228295	-0.004171779348649315	0.25637774225112064	0.2173183603939834	0.30802597924756236	0.7052929122781996	0.2843946126187208
2500.0	0.2971854242678411	0.443727803395073	0.0675307664452443	-0.011930991291920719	0.2617363434059887	0.21261735443778354	0.3122340970313532	0.7102207141489705	0.286665188980042
2510.0	0.30513789534059754	0.44291030994746194	0.07862808084453655	-0.020137931398839383	0.26800268566968927	0.20749825934286487	0.31618380947986024	0.7147091750234562	0.2891165355312032
2520.0	0.31442649455163374	0.4419106576737741	0.09071508841335932	-0.02867132937907786	0.2750580161565224	0.20202097177292067	0.31978457856011566	0.7187282357932433	0.2917465891928118
2530.0	0.32511792161779296	0.4407867227859494	0.1036758751771776	-0.03740694973202983	0.2827754199669909	0.19624764987994398	0.322951882702602	0.7222305359795785	0.29454738229725075
2540.0	0.3372599482459634	0.4395972973063682	0.11737963813760201	-0.046218507092845064	0.2910220836723706	0.1902431319093439	0.325612596991744	0.7251576979157378	0.29750673588578536
2550.0	0.35087962914110393	0.43840023192077476	0.1316812097254194	-0.0549798866667591	0.29966414498745936	0.18407142016156625	0.3277065705078899	0.7274343156516015	0.3006072044286321
2560.0	0.3659799189791503	0.43725157939291504	0.14642387616896757	-0.06356796228742057	0.308566335174105	0.17779694141525326	0.3291894244639805	0.7289775341894872	0.30382720593705514
2570.0	0.3825405596689161	0.4362058702666747	0.1614462887117208	-0.07186422744364976	0.31759977973692555	0.17148313080947603	0.33003300461969776	0.7296981093702484	0.30714281446749997
2580.0	0.400515774777744	0.4353137873317132	0.1765818791240154	-0.07975828210165742	0.32664018598688566	0.16519121023988886	0.3302293337620298	0.7295003121127602	0.310526775154173
2590.0	0.4198360502061685	0.43462282681897507	0.19166459593054358	-0.0871483415871985	0.3355729368339977	0.15897939087376284	0.3297890230298297	0.7282955325626135	0.31395150183358694
2600.0	0.44040735962362015	0.43417523001115577	0.20653251759980168	-0.09394369351110478	0.3442913792968612	0.15290275709778192	0.3287425854709881	0.725996990119719	0.31738814071360244
2610.0	0.4621137523049986	0.43401031100767473	0.22103244770849548	-0.10006482087756705	0.35270061252686935	0.14701204448500885	0.32713794038253596	0.7225305586096488	0.3208091057684575
2620.0	0.4848191333985092	0.4341605169643822	0.23502033236635425	-0.10544640243059304	0.360717400939913	0.14135247699690742	0.32504001558093043	0.717838023259778	0.3241876871345216
2630.0	0.5083711035860021	0.4346538688661839	0.24836877597421528	-0.11003665582983518	0.3682688665141376	0.1359643993748408	0.32252950338292136	0.7118756647852063	0.32749944083170957
2640.0	0.5326025038533347	0.435512059426994	0.2609644771587552	-0.11379757833132118	0.37529506606795615	0.13088081652996666	0.319698193022508	0.7046293080400506	0.33072310572103114
2650.0	0.5573362043516346	0.4367516102281564	0.27271429820890813	-0.11670606959071489	0.38174704139419313	0.12612882467554737	0.31664826571086707	0.6961043084984155	0.3338405604346254
2660.0	0.5823895235429221	0.43838150403489307	0.2835436570598832	-0.11875250258020925	0.3875865628606996	0.12172780715054046	0.3134876046001286	0.6863377148915294	0.3368377339450509
2670.0	0.6075770182341222	0.4404032599880061	0.29339867807789266	-0.11993981769098927	0.3927857377977002	0.11768993933415405	0.3103273672632754	0.6753933283347855	0.33970443891737223
2680.0	0.6327155382572165	0.44281102049335996	0.3022444887646451	-0.12028312443290456	0.39732699232502766	0.11402015993597886	0.3072782886492184	0.6633648070113942	0.3424347713754916
2690.0	0.6576278710880614	0.44559060718884785	0.3100666036633315	-0.11980817563749063	0.40120096625318613	0.11071570566136432	0.3044471544954255	0.6503706948632745	0.3450264284469975
2700.0	0.6821441381436918	0.4487175131164595	0.31686841909142266	-0.11854835144397205	0.4044081847576376	0.10776722697999915	0.3019344711771778	0.636557809786864	0.3474811764511606
2710.0	0.7061081012220675	0.4521578481872689	0.3226697257204143	-0.11654499806810957	0.4069566331713109	0.10515924413914934	0.2998309065913412	0.6220974123083287	0.34980435915897024
2720.0	0.7293774357687011	0.4558663953141306	0.32750525605277736	-0.11384274549167267	0.40886169321573895	0.10286998056760263	0.2982156467608342	0.6071740791983546	0.35200346767330737
2730.0	0.7518252688765337	0.4597878045256101	0.33142096775003105	-0.11048840373548166	0.41014625816772954	0.10087354638621623	0.2971536365208489	0.5919920148813675	0.3540888866716064
2740.0	0.7733423827645697	0.46385593260780394	0.3344735652806867	-0.10653019418859361	0.41083993195629603	0.09913911114434426	0.2966938546071666	0.5767634082911953	0.356072249057935
2750.0	0.7938382752601434	0.4679923588598245	0.3367259517205203	-0.10201367448405349	0.41098073898099663	0.09763356242132384	0.2968699124606786	0.561704475444424	0.3579664500829841
2760.0	0.8132392565874341	0.4721099393428658	0.3382464197197471	-0.09698017108902336	0.41061318689239745	0.0963216672680137	0.2976977500756873	0.5470324727056967	0.3597850651878505
2770.0	0.8314885900563558	0.4761114157367894	0.3391057008110703	-0.091466292380287	0.40978879791737954	0.09516743808969005	0.29917582034649526	0.5329573492675349	0.3615411024806294
2780.0	0.8485466860307802	0.4798924834114275	0.3393736738577401	-0.08550064871087056	0.4085676469386029	0.0941353652442465	0.30128688416628124	0.5196780103624219	0.36324751266257926
2790.0	0.8643884311387384	0.483343194592867	0.33911793467874307	-0.07910439983443157	0.4070165628946537	0.09319153229308688	0.3039975666667921	0.507378144325446	0.36491612084448644
2800.0	0.8790016565895592	0.48635046294396567	0.3384030770239116	-0.07228865694878911	0.4052101185289366	0.09230437196553437	0.3072609050848301	0.4962224215617107	0.36655804459370744
2810.0	0.8923851979802688	0.4888012173224823	0.3372870790143716	-0.06505453880470843	0.40323233867916136	0.09144572786997718	0.31101621170993676	0.4863525504150178	0.36818322302331413
2820.0	0.9045477229535612	0.49058623792334555	0.3358213362349556	-0.057395334475102214	0.4011726697383027	0.09059140044526348	0.31519272194571857	0.4778875846917915	0.3698005424322304
2830.0	0.9155054852723054	0.4916023199461662	0.33405084760558046	-0.04929425887483448	0.39912800926687075	0.08972250945362484	0.31971072842824344	0.4709193028772666	0.3714181179969021
2840.0	0.9252799582022198	0.4917568130865607	0.3320109396982195	-0.040725525323552766	0.3972025267767276	0.08882523970278564	0.3244849269234975	0.465516027300301	0.3730438632958452
2850.0	0.9338955550831955	0.49097100266085353	0.32973021130544333	-0.03165740149425332	0.3955051812369045	0.08789103614865326	0.3294255592995118	0.4617210268203834	0.374685271382587
2860.0	0.941381059030776	0.4891822688171634	0.32722870546843386	-0.022051913640458148	0.39414914479264407	0.08691784430811395	0.334440730919522	0.4595523592014344	0.37635002486220337
2870.0	0.9477647548837739	0.4863493744319676	0.32451827160203617	-0.0118677731296576	0.39324874679664157	0.08590840813300388	0.339440461368731	0.45900884222980043	0.3780463857895373
2880.0	0.9530753963248231	0.48245304409797596	0.3216053653015505	-0.0010624091243873084	0.3929197096630888	0.0848712408101903	0.3443363980999801	0.4600691661752055	0.3797834889185533
2890.0	0.957340812437988	0.47749828750934586	0.31849037078117626	0.010406794935260047	0.3932755019014467	0.08381944898814062	0.3490457750213055	0.46269624269688386	0.38157165428394346
2900.0	0.960588079999384	0.47151449673478574	0.31516946408889124	0.022577545761017993	0.39442237196277974	0.08277084376726598	0.35349062698415556	0.4668396286781248	0.38342163224705056
2910.0	0.9628424588656523	0.4645572950335676	0.31163602583656874	0.03548214675639565	0.39646090011196766	0.0817463807112028	0.3576012684731942	0.47243991563819576	0.3853457989283426
2920.0	0.9641279798500273	0.4567074438220205	0.3078831121506611	0.04914549071099235	0.39948019888275293	0.08076980580062235	0.36131578038200407	0.4794285037850645	0.38735728942301817
2930.0	0.9644670406665004	0.4480671730330565	0.3039035491758338	0.06358049235501873	0.40355614724818334	0.07986518564566394	0.36458028729404646	0.4877304535929989	0.38946879112641275
2940.0	0.9638819922427434	0.43876103648402587	0.2996926312880269	0.0787877776119903	0.40874716214581597	0.07905786147978727	0.3673511122987916	0.4972685158939455	0.39169351118064066
2950.0	0.9623932686583477	0.4289305996842887	0.2952495899860659	0.09475366278546431	0.4150926742804093	0.07837207893356597	0.3695920489693438	0.5079621180111447	0.3940432551635793
2960.0	0.960021801228025	0.41873165413041813	0.29057839175833067	0.11144795817621704	0.4226122565191259	0.07782940204366817	0.37127657240223605	0.5197255317511329	0.39652794600114427
2970.0	0.9567887317016689	0.40833060116530506	0.28568955512218075	0.12882441283055968	0.43130162115829435	0.07744886984420013	0.37238390348972183	0.5324703768045098	0.39915475901455544
2980.0	0.9527168247706226	0.3978984434083449	0.2806012553466867	0.1468187562020155	0.44113319471495627	0.07724515848403249	0.3729013839743066	0.5461068780250029	0.4019277368657461
2990.0	0.9478291901321818	0.3876077944516646	0.2753387074903664	0.16535033194184995	0.45205276293366403	0.07722811417766201	0.3728215616696717	0.5605390694301966	0.40484594152840736
3000.0	0.9421505327931334	0.3776282610210625	0.2699362135898936	0.18432209089801788	0.46398537497554104	0.07740203788972515	0.37214106230780636	0.5756673540787371	0.4079041159442389
3010.0	0.9357075296426045	0.36812048887002324	0.26443580854574467	0.20362128869642623	0.4768301107808369	0.07776559957352333	0.3708610467105322	0.591382969428311	0.4110906052809993
3020.0	0.928528959964411	0.3592359450088538	0.25888847748244237	0.22312381384670688	0.49046589211214264	0.0783114310144398	0.36898525787414804	0.6075705318551936	0.4143887886447939
3030.0	0.9206450728590965	0.3511091118644903	0.25335138229222953	0.2426937955118364	0.5047513424728081	0.07902611590500644	0.3665176169701617	0.6241079205079634	0.41777529479794806
3040.0	0.912088065979004	0.3438577826129946	0.24788893883912116	0.2621883533600285	0.519529504815613	0.07989157415696885	0.36346579113493305	0.640864039212142	0.4212217562638521
3050.0	0.9028926571197341	0.33758070048435806	0.24257193243210262	0.281460547419291	0.5346295961692792	0.08088405568309273	0.35983709567765054	0.6576999033645434	0.42469456104375936
3060.0	0.8930940856707399	0.3323547119899394	0.23747398500565053	0.30036151962556534	0.5498722755130526	0.0819765038401725	0.35563946256628165	0.67446973363489	0.4281552847307879
3070.0	0.8827290827523763	0.32823649791676246	0.23267153696835274	0.31874680638867087	0.5650710922698465	0.08313823324092318	0.35088121148031504	0.6910249762589649	0.43156242965952446
3080.0	0.8718361197232041	0.3252590158921339	0.22824339561933568	0.336476704775153	0.5800391121841415	0.08433717635959961	0.34557334718098787	0.7072151113058551	0.43487249788004956
3090.0	0.8604547308189896	0.3234354185447132	0.2242663159649652	0.3534225507667681	0.5945913290643701	0.08553978778613384	0.3397280183398189	0.722890063128159	0.4380410268017385
3100.0	0.8486252520242707	0.32275893222676133	0.2208155397712953	0.3694676531525482	0.6085487440191879	0.08671373749464426	0.33335925086391965	0.737901226928481	0.4410237920601364
3110.0	0.8363876106026616	0.32320349765920875	0.21796192352460636	0.3845119872129214	0.6217408253247028	0.08782726580588253	0.32648437895823385	0.7521082606531027	0.4437782187176642
3120.0	0.823783568431308	0.32472722693416217	0.21577059233918033	0.39847176797671846	0.6340096496015709	0.08885150244544043	0.3191255874741348	0.7653818342893516	0.4462652161864819
3130.0	0.8108545951227792	0.32727303546521425	0.21429826097572852	0.4112825789507732	0.6452124436768406	0.08976125456741582	0.3113097643519531	0.7776033016046867	0.4484494043394254
3140.0	0.7976430297013537	0.33077164123269487	0.21359355707868458	0.4229000867834147	0.6552225783795627	0.09053541716289486	0.3030689521945164	0.7886728506356416	0.4503010141460967
3150.0	0.7841916005486322	0.33514271161161574	0.2136934672584313	0.4332978109665043	0.6639317412323075	0.0911574629318	0.29444134185048854	0.7985079706316747	0.4517955133789325
3160.0	0.7705439724608765	0.34029806795355455	0.2146235435989341	0.4424697025074694	0.6712514815939055	0.09161715018484005	0.28547173255472647	0.8070452498484175	0.45291511258784056
3170.0	0.7567449092109615	0.3461420259562577	0.21639691629646896	0.45042569550339673	0.6771133870614823	0.09190957054399979	0.2762123509833417	0.8142421979185014	0.4536483816843018
3180.0	0.7428377564911741	0.352574969550632	0.21901170725032304	0.4571900478716525	0.6814676476958408	0.09203556700820421	0.2667214597230557	0.8200815951921665	0.4539900938478811
3190.0	0.7288681864070817	0.359493062425771	0.22245264485306865	0.46280078628138543	0.6842854876184328	0.09200279828015552	0.25706318884707086	0.8245633203717417	0.4539411843855894
3200.0	0.71488054825941	0.3667917015477712	0.22668953282680432	0.4673033109671276	0.6855570465228475	0.0918245620099685	0.2473072663366349	0.8277108564479585	0.4535081031148153
3210.0	0.7009198462100151	0.37436494940501236	0.23167783888724788	0.4707499062314976	0.685289793506126	0.09151954117302308	0.23752760377994986	0.8295651585324831	0.45270182971566825
3220.0	0.6870296458761738	0.38210665779870046	0.2373602278468096	0.47319463110650095	0.6835084314664748	0.09111188663106781	0.22780141891056507	0.8301855517254397	0.45153730642021656
3230.0	0.6732522984759742	0.38991347103842633	0.24366630319097013	0.4746900488552076	0.6802542107662499	0.09063148788405019	0.21820696528406525	0.8296450684250912	0.45003248174000593
3240.0	0.6596274159006386	0.39768279533108475	0.2505138182547001	0.4752864634541214	0.6755824897004739	0.09011164706699151	0.20882392119910165	0.8280307022106639	0.448207406639722
3250.0	0.646192685987563	0.40531554434570527	0.25781204523123263	0.4750262985050495	0.6695622287569698	0.08958970642913512	0.19972897994631594	0.8254390293463165	0.44608331481853336
3260.0	0.6329808510649488	0.41271711650781606	0.2654618389711076	0.4739441821519106	0.6622731628488976	0.08910623841065005	0.19099603747858113	0.821972663365718	0.44368151134995204
3270.0	0.6200210530674604	0.41979771676037997	0.2733594676576544	0.47206466477157344	0.6538057427808401	0.08870338403588557	0.18269312245734534	0.8177374971404645	0.44102283108395046
3280.0	0.6073375814632817	0.42647188944173464	0.2813984943378306	0.469401539961365	0.6442592274668282	0.08842486122695414	0.1748832844040276	0.8128428516449971	0.4381274662433774
3290.0	0.5949488067995075	0.4326634091827052	0.2894729274639911	0.4659586675602936	0.6337407120252037	0.08831444773507668	0.1676207212360648	0.8073934583021649	0.4350141437881259
3300.0	0.5828675030920898	0.43830199670655523	0.2974797939080463	0.46172965020149165	0.6223619799219721	0.08841561924371946	0.16095170850914786	0.8014938365191667	0.4317002610127736
3310.0	0.5711008345221732	0.44332788247218236	0.3053214535651852	0.4567000108557061	0.6102409509150062	0.08876892124200295	0.15491182147119573	0.7952391770505897	0.42820138151175535
3320.0	0.559650747295132	0.447690436268328	0.3129083876796349	0.45084928722193485	0.5974972469459635	0.0894124029955653	0.14952810323146587	0.7887205662316532	0.4245321472337097
3330.0	0.5485138623235866	0.4513493772935231	0.3201601233889311	0.44415288379289664	0.5842529532703464	0.09037964412395996	0.1448178780804665	0.7820162984170045	0.4207053775863393
3340.0	0.5376832372955156	0.4542770488925433	0.3270080430553596	0.43658530294756637	0.5706288794450675	0.09169865760980514	0.1407884822771729	0.7751948717862555	0.41673306541366206
3350.0	0.5271487633321041	0.4564570735601105	0.33339681997772175	0.42812384782921353	0.5567475178845441	0.09339144419307024	0.1374393573632816	0.7683155504978649	0.412627546829742
3360.0	0.5168978281549028	0.45788601503423765	0.3392837459943413	0.41875084188530876	0.5427265475979263	0.09547219595083697	0.1347627741508484	0.7614253463454146	0.4084006618892271
3370.0	0.5069181722859957	0.4585721689346341	0.3446401884614345	0.40845733141451435	0.5286807867376926	0.09794691476382915	0.13274441044902097	0.7545561731551923	0.4040645182752892
3380.0	0.49719597448235453	0.4585373538131762	0.349449060788844	0.39724482164098973	0.5147199906884824	0.1008130021717405	0.13136484895949468	0.7477307142379048	0.3996319708478723
3390.0	0.4877201431246752	0.4578139243790735	0.35370749627453746	0.3851292229147766	0.500948377641715	0.10405851709517489	0.13060204657938146	0.7409597957182925	0.3951174404659521
3400.0	0.47847998148606663	0.4564442284083146	0.3574205541807713	0.3721401175227933	0.48746417875283987	0.10766247444490948	0.13043270188434955	0.7342432681239275	0.3905359381004982
3410.0	0.4694693679305124	0.4544805618149867	0.3606038046233515	0.35832525893573147	0.4743579611751989	0.11159434657903286	0.130832446028185	0.7275710019473002	0.385904343629288
3420.0	0.460684124229097	0.4519820207866143	0.363278185541394	0.34374859652739287	0.4617121036139676	0.1158158782214275	0.13177848069923975	0.7209236676128064	0.3812403821539935
3430.0	0.4521229571447265	0.449014205300332	0.36546892153435667	0.3284900892174504	0.44960149069231464	0.12028065684225375	0.13324911171570217	0.7142752540112852	0.3765628358073055
3440.0	0.4437869806391369	0.44564638084937935	0.3672043205508667	0.3126467757862408	0.43809199354294337	0.12493611694648733	0.13522543374706236	0.7075945017139533	0.3718915629720062
3450.0	0.43568019433750177	0.44194809526316914	0.3685119051650315	0.2963286804876397	0.42724177117739137	0.12972409756699183	0.13769060079355927	0.7008463267585727	0.36724645894373287
3460.0	0.42780679195110816	0.43799011259757636	0.36941670351567957	0.2796581095871473	0.4170998640908792	0.13458415452317424	0.1406306479921343	0.6939928683291492	0.3626474065733578
3470.0	0.42017015042335026	0.43383786712042205	0.3699399435731198	0.2627649235152429	0.4077074887409474	0.1394527434940965	0.14403209544067033	0.6869931616308569	0.3581122967423393
3480.0	0.4127746333697125	0.42955588435204944	0.3700985987682881	0.24578686523761709	0.399098763370643	0.14426837172207563	0.1478842399019155	0.6798104429988023	0.3536597249651395
3490.0	0.4056213086240202	0.4252024709353872	0.3699039583632855	0.228864088374863	0.39130030286782247	0.14897117010472394	0.15217468285001684	0.6724107346961921	0.3493060896020397
3500.0	0.39870764421346816	0.4208284447946597	0.36936070528063386	0.21213520971168104	0.38433037797013836	0.1535060976548444	0.15688986488333465	0.6647616498471205	0.34506499929448586
3510.0	0.3920277872518716	0.41647778953120934	0.36846859969082296	0.19573453038202338	0.37820145699322066	0.15782387650524954	0.16201272890199253	0.6568368170380081	0.34094794828679875
3520.0	0.3855704352228706	0.4121862223659079	0.3672207233863034	0.1797889858088586	0.3729180916103967	0.1618834034315574	0.16752230872997548	0.6486149429186661	0.33696313918431703
3530.0	0.3793195162971997	0.4079823821095961	0.3656071653190792	0.16441541821695158	0.36847831529872144	0.1656516697324637	0.17339132613666416	0.6400811660736219	0.33311586989803665
3540.0	0.3732539532577895	0.403887336027263	0.36361437566615795	0.14971738001655793	0.36487366699380225	0.1691057571768408	0.17958517836169297	0.6312290890857164	0.3294083420732269
3550.0	0.3673495265357626	0.3999164254840525	0.36122798633428976	0.13578370167937762	0.3620874893741175	0.1722330827916687	0.1860626893822871	0.6220570701250823	0.3258397464633297
3560.0	0.36157768751516156	0.39607892045269716	0.35843326352721316	0.12268780888133482	0.3600972983356312	0.17503055687654998	0.1927740358480513	0.6125741208981399	0.3224067115418474
3570.0	0.35590838117078316	0.392380109734777	0.3552182265708447	0.1104860131966173	0.35887250615857114	0.17750490761949866	0.19966134272426833	0.6027947442756718	0.31910327893137697
3580.0	0.35031123790335217	0.3888221366540108	0.35157411114058623	0.09921831676309958	0.35837482183906616	0.17967101668523006	0.20665919925256349	0.5927411891653498	0.3159215036754076
3590.0	0.34475682802059765	0.3854054444618997	0.34749809564142836	0.08890881986058337	0.35855759499673234	0.18155030401246947	0.21369537151450646	0.5824436488245044	0.31285201341659025
3600.0	0.3392181081832775	0.3821293675652987	0.3429931228372477	0.07956683852353749	0.35936613806988593	0.1831697990432825	0.22069230849107205	0.5719383581216826	0.3098842551044106
3610.0	0.3336735852789222	0.37899312437437166	0.3380693848442948	0.07118787218010672	0.3607369951791016	0.1845592196069784	0.22756824037241147	0.5612667905270812	0.30700690154540855
3620.0	0.3281057980446771	0.37599601406715616	0.3327450075689662	0.06375686169163111	0.36259820715424673	0.18574880936291194	0.23423874588573645	0.5504740966157624	0.30420794254888617
3630.0	0.32250397883160153	0.3731373509141158	0.3270454612965379	0.05724799680592324	0.36486993519376976	0.18676772910592765	0.24061926755413665	0.5396110942739789	0.301475351746999
3640.0	0.316864526406027	0.3704157451337955	0.32100345397651864	0.051628199579320695	0.3674628839645049	0.1876409900463594	0.2466267160721488	0.5287269109858119	0.2987961782705608
3650.0	0.31119039672741083	0.3678297160150348	0.314658037799031	0.04685938388219911	0.3702807870795757	0.18838857732793649	0.25218106679142627	0.517872020177401	0.29615749822500187
3660.0	0.30548968067731963	0.3653744877529759	0.30805322995280476	0.04289888183607478	0.3732197376070654	0.18902280476304723	0.2572066420658825	0.5070944170407856	0.29354498521199446
3670.0	0.2997769144033775	0.3630421811681378	0.30123578364999837	0.03970167310096394	0.3761695369399549	0.18954706557184098	0.2616345512181317	0.4964368341171427	0.2909430675211935
3680.0	0.29406899593551616	0.36081959053643586	0.2942541299057097	0.03722114792268582	0.3790153117715528	0.1899561492248511	0.26540289970919373	0.4859347631100354	0.2883341235144976
3690.0	0.2883850137259711	0.358686920789043	0.2871565647920396	0.03541005325031211	0.38163799313510804	0.1902348628349108	0.26845769001116077	0.4756154560679311	0.28569806932581054
3700.0	0.2827427595691626	0.35661612230364215	0.279988170215791	0.034220353545284896	0.3839168758022311	0.1903585423268958	0.27075304530871475	0.46549544806281257	0.2830114146418171
3710.0	0.27715747647149436	0.35456991755668854	0.2727894883357664	0.03360306764148175	0.38573073633952853	0.19029424633809033	0.27225218607134016	0.455577198385031	0.28024678964242783
3720.0	0.2716395506635748	0.35250011421057004	0.26559462475842005	0.03350817772535345	0.38695958956970855	0.1900020863798475	0.2729266063589963	0.44585114590649966	0.2773727369466214
3730.0	0.26619243421624794	0.3503484024034622	0.2584298625166476	0.033884962937636605	0.38748808912535493	0.18943701363885276	0.2727560409363522	0.4362923751628546	0.274353647617176
3740.0	0.2608108349835625	0.3480466249175821	0.2513121350725319	0.03467958678218329	0.387207039993622	0.18854992794926778	0.27172786928888104	0.42686170733007006	0.27114946578971255
3750.0	0.2554807039065353	0.3455166245822038	0.24424960649424887	0.035835463326680354	0.3860153958805975	0.1872913431723563	0.26983660014464805	0.41750664606885346	0.2677165479470155
3760.0	0.25017808453302937	0.3426731066926668	0.23723955163152116	0.037293221703532956	0.38382197678349506	0.1856131173168036	0.2670839498950327	0.40816226453557014	0.2640081591364568
3770.0	0.24486941716221092	0.33942544260333685	0.23027106342176396	0.03898983726346741	0.38054968833239666	0.18347077552403518	0.2634784246439078	0.3987554903121478	0.2599762674079079
3780.0	0.23951331687613728	0.3356800329967299	0.22332522317653325	0.04085870305985567	0.3761361720441342	0.1808257903612277	0.2590339199108009	0.38920396036702143	0.25557213984905536
3790.0	0.23406150675469284	0.3313445495493997	0.21637559346865098	0.04283106127522457	0.37053541908571364	0.17764828383090656	0.2537717328072366	0.37942349110232093	0.2507489547342675
3800.0	0.22846108037440188	0.3263310448467356	0.2093915418908328	0.04483572167368126	0.36372062628584634	0.1739179393663251	0.24771864540071248	0.36933016856439993	0.24546334605036693
3810.0	0.22265795982702002	0.320560682011114	0.20234002531573747	0.04680156722213587	0.35568593195465553	0.1696252555023391	0.2409088641885422	0.3588449912842058	0.23967815966321876
3820.0	0.2165987209401573	0.3139664879642148	0.19518746199503917	0.04865816678391673	0.3464447800816801	0.16477314555368644	0.2333830203740732	0.347897297877294	0.23336363519625763
3830.0	0.21023474044747248	0.3064967292466136	0.18790239317088486	0.05033768654472373	0.33603254130269067	0.15937719437470121	0.22518882704514	0.3364297689410872	0.2264999851341643
3840.0	0.20352493238479483	0.29812020289562846	0.18045908073373568	0.051777681976098576	0.3245062755396448	0.15346536604372313	0.2163816202672468	0.3244007150451641	0.21907948436075425
3850.0	0.19643757787003688	0.28882640598240567	0.17283782153890745	0.052922128526249536	0.3119436534839163	0.14707722408426369	0.2070234408189507	0.31178729750000506	0.2111069437255907
3860.0	0.18895420664949802	0.2786277075841911	0.16502778035188892	0.053723709834928454	0.29844162735359037	0.14026340332356946	0.19718417388261836	0.2985879233146852	0.2026013165368709
3870.0	0.18107043456652525	0.26756138442355865	0.1570287841031913	0.05414571092665035	0.2841150647197469	0.1330841489451772	0.1869399860565267	0.28482465430267145	0.19359627100550655
3880.0	0.17279735086987927	0.25568781397611384	0.14885026136317983	0.054162340884932506	0.2690944327411694	0.1256075646725103	0.17637427603167127	0.2705403592662492	0.18413929997571266
3890.0	0.16416090095050634	0.24309051550944755	0.1405137840377309	0.05376039310698965	0.25352256575536014	0.11790780243258933	0.16557425180077784	0.2558002170930593	0.17429130383580899
3900.0	0.15520314523685058	0.22987261140195703	0.13205148294164754	0.05293922852049015	0.23755256968607275	0.11006275548048605	0.15463083053618282	0.24068861181553752	0.16412515445240308
3910.0	0.14598010698111763	0.21615561914340814	0.12350473460724015	0.05171053473575625	0.2213417827253549	0.10215181889622676	0.1436383585482761	0.2253069880761206	0.15372374296418811
3920.0	0.13655923011087528	0.20207455603764252	0.11492370915794581	0.050097551471294986	0.20505105601172768	0.09425460680541335	0.1326904150690763	0.20977284928873197	0.1431779967440885
3930.0	0.12701788523564905	0.18777342914784015	0.10636475712048375	0.04813345196349656	0.18883836709966678	0.08644762227096167	0.12187923822526159	0.194210675007656	0.13258317825887694
3940.0	0.11744001350151861	0.1734017258528323	0.09788938462125836	0.045861042498036055	0.17285688031919605	0.07880350618328069	0.11129370024031135	0.17875198479916826	0.12203727975195011
3950.0	0.10791365399001297	0.15910901090179608	0.08956058091839761	0.043329394868167614	0.15725060937119764	0.07138868921401666	0.10101613855078184	0.16352793584339914	0.11163700170722175
3960.0	0.09852697279777499	0.1450399143237998	0.08144082098545599	0.04059217364323685	0.14215069632911376	0.06426263581872474	0.09112215130492893	0.14866718580342617	0.10147531887580766
3970.0	0.08936525443428239	0.13133161815938338	0.073590823863904	0.03770635945386152	0.12767341357091874	0.05747577623392524	0.08167863896835222	0.13429035617690377	0.09163903010769137
3980.0	0.08050901653766504	0.1181081411638031	0.06606623075215713	0.03472819153157697	0.11391927490395407	0.051070131781775115	0.07274191501024099	0.12050663063180558	0.08220619153912206
3990.0	0.07202974450274623	0.10547906078953045	0.05891572546282972	0.031713422870169955	0.10096867045034144	0.04507768491722563	0.06435649393759381	0.10741040937046345	0.07324390153761258
4000.0	0.06398955870285097	0.09353600896423889	0.05218105958213563	0.028713453828686165	0.08888357529136759	0.03952107059068513	0.056555757206611025	0.09508078755654864	0.06480765896539051
4010.0	0.05643888026788354	0.08235087306148786	0.04589427131146889	0.025775707680675847	0.07770609982333684	0.034413288521072685	0.04936161570463151	0.08357890886695662	0.056939955654688845
4020.0	0.049416575824241034	0.07197728342248823	0.04007858464128748	0.022940816181447887	0.0674598286141479	0.029759123130237396	0.042783980626633855	0.07294730861874721	0.04967043763240368
4030.0	0.04294784114960831	0.06244793226629206	0.034747319885552505	0.020243447836417273	0.05815022135428716	0.02555481048507556	0.03682191097214069	0.06320908040753263	0.043015320544613274
4040.0	0.03704643579311222	0.05377746405226458	0.029904561411046155	0.01771040453931276	0.049766115072656825	0.021789638450664884	0.031464614177201485	0.0543714788045437	0.036978839037600755
4050.0	0.03171368438843445	0.04596288632397083	0.025545766713891027	0.015361830060816156	0.04228190080315297	0.01844670461164613	0.02669233400279788	0.046424221288887686	0.03155366602419979
4060.0	0.026940900199040194	0.03898605468770307	0.02165827558158758	0.01321108670979514	0.03565979013558901	0.015504265404327974	0.022478271855453848	0.03934128472683676	0.026722491162541696
4070.0	0.02270947555887217	0.03281516066004252	0.018222974873869965	0.011263983336689182	0.029852047500505324	0.012936166240183055	0.018789651028802826	0.03308796982181131	0.02245967862759704
4080.0	0.018993174754620264	0.027408049344794204	0.015214513568653797	0.009521720892787407	0.024803110885447302	0.01071419013304329	0.015588885098516806	0.027616995411180095	0.018732580011130366
4090.0	0.015760226641908896	0.022714076198555717	0.012604776416349297	0.007980404776085186	0.02045254949752723	0.008808272811250219	0.012835821605271318	0.022873441640752824	0.015503696198462476
4100.0	0.012974209980383131	0.018676998154072377	0.010360893027958784	0.006631200208034795	0.016736737401910735	0.007187217644812838	0.010488516690239936	0.0187976525193259	0.012731678203342305
4110.0	0.010595831918378875	0.015236328526104785	0.008449507837300602	0.005462877455175906	0.013590433232636	0.005820211790514661	0.008504687842293737	0.01532700977883398	0.010373361047654819
4120.0	0.008584089007735463	0.012330821702006065	0.006836301338281436	0.004461895905724238	0.010950249216719329	0.004677493620912749	0.0068428802712097395	0.01239952178782064	0.008385406606301205
4130.0	0.006898187911615706	0.009900140354863116	0.005486987643206431	0.0036129351822772457	0.008754312417939046	0.003730502885007684	0.005462693928823387	0.009951513048369139	0.006724659171512719
4140.0	0.005498523585226155	0.007884601582951737	0.0043684809761647524	0.002900804706836021	0.00694380370298823	0.002951989456930976	0.004326802190502286	0.007923854749908203	0.005349857618938546
4150.0	0.004347341509940069	0.006228852954109186	0.0034500653994123604	0.002308811072878135	0.005464165155224996	0.002317830571485494	0.0033999355002146004	0.006258701102585109	0.004221962908231243
4160.0	0.0034088773502107947	0.004881082123183884	0.0027025150938956633	0.00182211508388629	0.004265258792417817	0.0018057298142379885	0.00265017864578075	0.004903920447902194	0.003304959668939422
4170.0	0.0026512010883423774	0.0037936818344317244	0.0020994888692505973	0.0014256676688971378	0.003302719922409018	0.0013955267378519196	0.0020491534740207013	0.0038110222109896015	0.0025660577257741344
4180.0	0.0020449388694742357	0.002924166923505319	0.001617781428411738	0.0011059251258152716	0.0025365794518930718	0.0010698103518000809	0.0015718452408926041	0.002937847845564917	0.0019761119046696547
4190.0	0.0015642810106771396	0.0022356883278321802	0.001236346972284245	0.0008507794638205409	0.0019322322987626497	0.0008135668328852875	0.0011958546608763733	0.0022455495191761226	0.0015092873857893172
4200.0	0.0011865542095508637	0.0016950333246821179	0.0009371232991334749	0.0006486719676678795	0.0014595115009288545	0.0006135766966051544	0.000902324876943285	0.0017023678024469554	0.0011431454597448207
4210.0	0.0008923536999492773	0.0012746726119659633	0.0007042417507510711	0.0004904194601089687	0.0010934837913857366	0.00045855595125143334	0.0006749697758117708	0.001279875354470325	0.0008585715494618183
4220.0	0.0006655991495565504	0.0009501027927473498	0.0005246986432386189	0.0003677423367421002	0.0008122330404266246	0.00033993953145101973	0.0005009362998723611	0.0009541426399940741	0.0006394243042535874
4230.0	0.0004921027929358381	0.0007018875073914514	0.0003875970776618723	0.0002734406122754345	0.0005981144600187172	0.0002498078355155204	0.0003685631550583582	0.0007049344528523853	0.00047205598671369716
4240.0	0.00036074742380522997	0.000514181916589997	0.00028380253519705377	0.00020164498492150976	0.0004362999764743853	0.00018193041122549936	0.0002687893858710393	0.0005164946438730704	0.00034548640974472306
4250.0	0.0002620640444585508	0.00037320810362827055	0.00020615807182670828	0.00014743899548906667	0.00031577603952580947	0.00013135169461481232	0.0001941975589095692	0.00037512999815049155	0.0002506655633254098
4260.0	0.0001885097337311972	0.0002683705486836597	0.0001482928167159968	0.00010682878836307137	0.00022600601607587908	9.37913689400034e-05	0.00013909016332761928	0.00027012645070606566	0.00018012698581793658
4270.0	0.00013445857410823107	0.0001908311712330425	0.00010561217579118737	7.661738821701392e-05	0.0001601212354452876	6.629069573240756e-05	9.83431528787659e-05	0.0001918515516343569	0.0001280157431300366
4280.0	9.47117310152304e-05	0.00013458033931886934	7.425273380591221e-05	5.4215285195014416e-05	0.00011213056298301056	4.637856301461458e-05	6.855390511341963e-05	0.00013519992607368284	9.000288081496924e-05
4290.0	6.590341502069137e-05	9.351021157718737e-05	5.174754071259563e-05	3.799926855441459e-05	7.752456025175513e-05	3.1983945955845565e-05	4.718783238946948e-05	9.389580053462524e-05	6.246907187457304e-05
4300.0	4.5031893423054806e-05	6.398429555741268e-05	3.521635700468106e-05	2.618354732919395e-05	5.2997127808490456e-05	2.178148116920011e-05	3.2214902349883114e-05	6.432734204260252e-05	4.2717118335564835e-05
4310.0	3.0428589205679663e-05	4.298987850167353e-05	2.370787059613593e-05	1.7830052701800623e-05	3.5584236796904666e-05	1.4390203878872162e-05	2.1295029836169036e-05	4.3362423219845734e-05	2.869853559213517e-05
4320.0	2.0051184257497946e-05	2.8164791597606556e-05	1.5352432878011683e-05	1.1887921263476641e-05	2.3071675241081324e-05	9.433719115997387e-06	1.3744364008954505e-05	2.807553015623014e-05	1.8722702314857022e-05
4330.0	1.241166670836416e-05	1.7860099474706743e-05	9.639759727104222e-06	7.325428554704197e-06	1.429969519110891e-05	5.845323765054098e-06	8.503291027991297e-06	1.7750663097482885e-05	1.1704490943314565e-05
4340.0	7.394917014852237e-06	1.0910587153703989e-05	5.906566394833319e-06	4.487947185571668e-06	8.399104503484204e-06	3.4794448837018654e-06	4.95655573280683e-06	1.0836652663117354e-05	7.046471941508934e-06
4350.0	3.8986257519662894e-06	5.509699791193052e-06	3.132663330284639e-06	2.3545872754213997e-06	4.392240765676682e-06	1.8261692387823774e-06	2.516491004609544e-06	6.306614242308085e-06	3.742136425030258e-06
4360.0	1.5278981803804023e-06	2.4154012875315347e-06	1.1198933199425606e-06	9.706752691043535e-07	1.6763731108479562e-06	7.992438335743007e-07	1.1009813074136555e-06	2.485607355400324e-06	1.512009208024386e-06
4370.0	0.0	0.0	0.0	0.0	0.0	0.0	0.0	0.0	0.0
4380.0	0.0	0.0	0.0	0.0	0.0	0.0	0.0	0.0	0.0
4390.0	0.0	0.0	0.0	0.0	0.0	0.0	0.0	0.0	0.0
4400.0	0.0	0.0	0.0	0.0	0.0	0.0	0.0	0.0	0.0
4410.0	0.0	0.0	0.0	0.0	0.0	0.0	0.0	0.0	0.0
