# Supplementary material for: Continuous multiplexed population representations of task context in the mouse primary visual cortex
Source: Nat Commun. 2023 Oct 21;14:6687. doi: 10.1038/s41467-023-42441-w (PMC10590415; doi:10.1038/s41467-023-42441-w)
Supplement: Supplementary file 4 — Source Data [file 41467_2023_42441_MOESM4_ESM.zip › sourcedata/sourcedata_Fig_4h.csv]

	-1500	-1490	-1480	-1470	-1460	-1450	-1440	-1430	-1420	-1410	-1400	-1390	-1380	-1370	-1360	-1350	-1340	-1330	-1320	-1310	-1300	-1290	-1280	-1270	-1260	-1250	-1240	-1230	-1220	-1210	-1200	-1190	-1180	-1170	-1160	-1150	-1140	-1130	-1120	-1110	-1100	-1090	-1080	-1070	-1060	-1050	-1040	-1030	-1020
-1500	0.0	9.46329670014965	10.616446085716548	11.243224278117278	14.437075898905713	13.717738391865096	15.6155793329591	18.197969091193904	16.905492881855803	21.4468754554092	19.985675602168957	20.451350030233783	23.62476942079514	23.25106212971428	22.59615189110044	25.97281056573741	24.842488853612497	27.909657209254767	28.207948760824824	30.75070512262637	28.953695828190103	30.164519500049398	31.737046475860225	30.635103841364096	31.21372094395648	31.725616173205236	32.42305317594424	32.8588844466641	35.409054648333644	33.10051515121576	33.91072356014515	35.46010195964192	36.83934374616833	35.00663020395293	35.92138221042898	37.90222012821965	37.96530697868613	41.44452656395208	42.34755131191297	44.07664239100195	44.74430862242622	47.359499336657066	44.33555632155481	43.495961414752884	45.37994064573638	47.41154467027244	50.190923423259854	48.38557726299144	48.15730350350437
-1490	9.46329670014961		13.450937143603205	12.892595005161946	13.464606146376813	14.355471051803258	15.654088810823398	15.753763045319745	17.53057842298306	19.653489758072148	18.280282266028536	19.241750919162932	22.605097289486892	21.005486004328624	21.243073730771936	23.193066167682062	22.07052453156098	25.841767827714694	25.37848660309901	27.922897248755703	26.26471315517676	27.79395691250718	29.31791575089692	27.86036039825995	28.46738862619929	29.189602187411314	29.850195375880308	30.644994286193945	32.477806456690345	30.942658071817	31.921815654985455	32.954802051695566	34.26315543355216	33.60862411047562	34.27811785734085	36.941569086396214	36.37103663928878	40.54882491694606	41.207569626016316	42.906974761746284	43.381332965895346	45.9962431631571	43.23365162602009	42.150120339951606	43.86220184145297	45.726597954196336	48.49057789342494	47.23871388013729	46.94352576113259
-1480	10.616446085716513	13.450937143603179	1.4787793334710982e-06	11.112626650409752	14.812651438066876	13.389004193120401	12.853291124241247	15.609801666405625	14.895751264477553	18.498052946911006	17.133325007098477	17.235647255440213	20.40617570821096	21.078398748931107	20.122278415527717	23.270126120795194	24.31857391457934	25.328932636927632	25.538964041443638	26.930730036064148	25.42231772860429	26.113839730817336	28.128471404194272	27.20101053450379	28.874793608629545	29.151149560559496	29.123461454369618	29.85145986457548	32.70159914312897	29.863999151662025	31.320367104796958	33.025446280671524	34.64787255480308	32.06357923436386	32.543783040950125	35.130323089238225	35.28733349760834	37.5101487161365	39.069030509643234	40.445221421912535	41.02307948706104	44.250942116360754	40.19964721120092	39.818415367629925	41.43273230404586	43.41203576885435	46.24998340560588	44.26938739939078	44.87331715388801
-1470	11.243224278117246	12.892595005161946	11.112626650409785	0.0	12.458700545191496	15.69317196735386	11.574901763601636	14.409388636293112	15.903870374582185	18.33993637563321	17.19440717290818	17.46377760950003	20.46884641812112	19.175255745945467	20.046923950281787	22.18427508867437	22.16882818620182	25.123924531824628	25.465864735051277	26.83560093136503	25.057489554198156	27.152943620295442	28.777602194696378	27.34394085749508	28.69798218231701	29.17829717642327	29.705714958855904	30.53760445120849	33.02693205240484	31.813401703752035	32.00273513429675	34.227897459435795	35.84369574718402	34.47788237759892	34.74308146019988	38.259642041083005	37.69263362054574	41.18699236326089	41.479693892521176	43.22429019123865	42.90800901534496	45.63593206059559	42.56651595644205	42.01971722427785	43.15327018991825	44.74573737815051	47.849902516021444	46.27048058205171	46.07070731157745
-1460	14.437075898905686	13.464606146376813	14.812651438066876	12.458700545191496	0.0	13.733130891329862	12.252908595933754	11.474054775695718	12.55666571692642	16.041246060451783	12.409833706578267	12.940316734530041	17.06520497825575	19.05712957426424	16.41999872424963	19.897807144459968	19.76829505053034	21.178712521901435	22.70828487571467	26.808695365999444	22.718163978380762	23.700344164771714	25.508427929399645	25.146411415999808	25.97821569061499	27.85751934274634	28.212541810808315	29.9554411278092	29.76112481675738	29.79958225040855	29.971453065417247	33.18664576013748	33.31666476172532	33.18100177903561	32.18353742680113	36.70276381884791	35.84612778565758	39.309073719368016	38.67056160459865	40.84219505225079	42.06766224004111	46.3544958283052	41.08182185653048	40.48205785539683	42.08780179493095	44.27629770676875	46.031279386707574	45.2241543026876	45.27438204892552
-1450	13.717738391865069	14.355471051803258	13.389004193120401	15.693171967353884	13.733130891329862	0.0	14.730422521525092	16.183002085108647	9.775213860031483	16.97490289700819	13.917115046372665	14.970918410601577	17.225644597569417	20.831570913895515	17.268928832530744	21.628320473029095	18.984381316964924	20.710570954282197	21.218443338293834	26.906227233331922	23.7301212593708	24.046976386354395	27.715117044720607	26.91348429010986	29.296026254362808	29.801151762505793	28.77413001646021	31.588085098387115	33.47396795993991	31.81717352484362	34.04007323792295	36.07160861388316	37.52660934409316	36.84148707448819	36.011196452779615	39.096833230071674	39.47155242502491	42.86695189385591	43.13619002316993	45.30960555800813	47.67712891952736	51.0156585637495	45.84684299495083	45.922168916821136	47.87579286772264	50.204182252029085	52.216762260368135	50.382683559434	51.40819453496291
-1440	15.6155793329591	15.654088810823419	12.853291124241247	11.574901763601636	12.252908595933754	14.730422521525117		9.087689104847128	13.76108080425819	12.677026938164218	12.170893584137216	11.570072600431882	13.425284767635906	16.97899153680955	13.940688859778032	17.07935554941559	18.26282479460816	19.619642414213104	21.282062692230888	21.736269939219046	20.300540292726843	21.779485433291107	23.0666668228864	22.73154929477126	25.498010370664115	25.80237186050895	25.47049072511932	27.224488912821286	28.251644182621224	26.951432869692155	27.61932454757915	31.72910588858492	32.24457086175327	31.61163945660648	30.267911849952117	34.97145290852449	34.71614798379687	37.51826190220718	37.3383001084037	39.13098905948811	40.182532849609295	43.33365499422924	38.797067710602484	38.37783874322236	39.596292681023996	41.49981961244596	43.9682517822965	42.544552614288776	43.30718286377804
-1430	18.197969091193926	15.753763045319745	15.609801666405625	14.409388636293112	11.474054775695686	16.18300208510867	9.087689104847128		14.0349993767377	11.285649991372024	10.310691396544382	11.310390157751927	12.279612438502701	14.101684840247867	12.32076303723862	14.83064281153233	15.84444385787086	17.68148361855371	18.304011622172208	19.360763385180828	17.892497468800638	19.482955576644915	20.70700788769668	19.941604077923895	22.2451701266406	22.443550337593166	22.868810900982847	24.39277418053249	25.436223147543558	25.40549213747932	26.339668301655426	29.44101752154627	30.204963729446405	30.361885924006174	29.79927462324837	34.65052662837265	33.19779271536264	37.92558303550142	37.40776458388295	38.85467883091971	39.48618798161385	43.129170322803176	38.78192104856416	38.31143920239248	39.347112818323396	41.67632551205794	43.88052283005726	42.68121559666925	43.61778448249652
-1420	16.905492881855828	17.53057842298308	14.89575126447753	15.90387037458221	12.55666571692642	9.775213860031483	13.76108080425819	14.034999376737725		15.22570754798527	10.426131927818547	13.280583596586514	14.595879525043573	18.66679683012498	14.277187710085474	18.839955233878314	17.695082441213977	18.86083146026944	19.939769290564207	26.18629777913647	22.42784366937332	22.181740375073428	25.219547050221994	24.795432452849585	26.87780457940213	27.532614189787495	27.80765697602436	29.2075867091828	30.745652030339404	29.710045140811282	31.811559436441733	33.44358996370638	34.67811656964203	34.230098587573956	33.335214434950196	36.894677970126565	36.66833070887381	40.130140230630865	39.885641891954215	42.035551684494536	44.08629995743856	48.15067750635173	42.47679880216143	42.32804193192687	44.541151104609725	46.69445227228205	48.70592400762537	47.21138926548258	47.75802502133599
-1410	21.4468754554092	19.653489758072148	18.49805294691099	18.33993637563323	16.04124606045176	16.97490289700819	12.677026938164218	11.285649991372056	15.225707547985246	1.4787793334710982e-06	11.182471754588896	11.673534969835485	10.739528416965157	13.895859383788109	11.730980125236979	11.627184766353853	14.398586581831877	16.14675731979817	15.59171506791166	17.392713437058283	16.302822844346508	18.237139434178328	20.21056089715138	18.2473199476717	23.784820948854307	22.49218618395663	23.349119437563775	24.42485634545984	25.3512926544399	25.872089253703457	24.723206112140716	29.135120063653687	30.100338457081286	31.08503154643376	29.993497977702216	34.1503490663933	33.14492113365249	37.91476625187465	37.01020403010182	37.978642691635045	39.805626001439606	42.85321132696293	38.93380372505145	38.77865568205093	38.855121067552346	41.1735091434516	43.28853773739157	42.484069973328204	43.22490348647317
-1400	19.985675602168957	18.280282266028536	17.1333250070985	17.1944071729082	12.409833706578267	13.917115046372665	12.170893584137247	10.310691396544417	10.426131927818547	11.182471754588896		8.158560818958472	8.670072459443869	12.998797702424758	8.516696601220431	11.87279560031279	12.957421282236309	13.443446748775768	14.144507843086458	19.684190713774534	15.89563968381649	16.094427457323057	19.047602162093728	18.190324091157365	20.74501162539365	21.157851402967598	21.747569345990154	23.956959596347772	23.843809809991146	23.569647417649684	25.80479931832867	28.334371245924665	29.40538224870128	29.32899254397489	28.583516953310273	32.837453584833035	31.835632442323217	35.92615015519287	35.60654230731632	37.38741591219201	39.28073977638381	43.458524664041775	37.907619067208564	37.71709105326194	39.110022764305555	41.88416636879721	43.47070215382484	42.0682631553283	43.364947116945274
-1390	20.45135003023382	19.241750919162932	17.235647255440213	17.46377760950003	12.940316734530072	14.970918410601577	11.570072600431851	11.310390157751927	13.280583596586487	11.673534969835517	8.158560818958472		9.056922769731871	14.00845056311585	7.638271970722562	12.408717904028594	14.13899834910965	12.3878371173496	15.127016014053044	17.94451392366103	14.88020399628002	15.471618170643323	17.719452988445617	17.616712564708138	20.96513845723284	21.455358536951866	21.98018972039509	24.427775726175767	24.301003195738478	24.248411235321676	24.90712708860329	28.7703068794531	29.84018148143417	29.622848930878284	27.586395026585965	32.22781520241543	31.867415168136905	35.48572887631098	35.13724103758708	36.545377613337166	38.69187530021137	42.635632492234485	37.035768577081406	36.8528555091771	37.996244667892924	40.548323086389615	42.08591963161323	40.69864261925649	42.20707570152611
-1380	23.62476942079514	22.605097289486874	20.40617570821094	20.46884641812112	17.06520497825575	17.225644597569417	13.425284767635933	12.279612438502731	14.595879525043548	10.739528416965157	8.670072459443826	9.056922769731871	0.0	13.732808334793576	8.333481424800834	10.0566442685403	11.94863408138566	11.03897407621101	11.830307490359562	16.18609089429572	12.66520155465324	13.295071344885082	15.455386326355173	15.657980948957837	19.06956268731634	19.653281054656023	18.906132087682366	21.590057218379958	23.043639398441552	22.089552915208632	23.608709655207257	27.692090729974463	28.935036148417826	29.184537740771166	27.674796621679427	31.832094249111993	31.61665029498348	36.0643593502425	35.101500640705446	36.67280832863747	39.224590527696414	42.73764429290397	37.45539597512875	37.990197069508724	38.771207122651056	41.59177220173243	43.16328737828844	41.41771914377981	42.92762887641172
-1370	23.25106212971428	21.005486004328624	21.078398748931107	19.17525574594545	19.05712957426424	20.83157091389554	16.97899153680955	14.101684840247842	18.66679683012498	13.895859383788109	12.998797702424786	14.00845056311585	13.732808334793576	8.537736462515939e-07	11.016777792206918	10.115996516227947	11.42042282280835	15.560824900783228	12.514428011426565	15.876632057938014	13.863578438374923	18.398058020408612	18.356790350633858	16.538102508992893	17.742878036529657	15.668802832536816	20.09504642394779	19.899664705942758	21.916519820402307	21.9872989685318	22.69784149514117	23.572068210937342	27.54961022488855	26.965290660413416	28.70828496783668	31.249584883201443	29.439208506365958	36.017748852154945	35.928597485068714	36.36610928471446	37.44350280456949	39.30291459768441	37.63926209975047	37.26164366118121	37.223594118590874	39.86699859043087	42.751968242346294	41.46152371507045	41.613291936633736
-1360	22.596151891100458	21.243073730771957	20.1222784155277	20.046923950281787	16.419998724249606	17.268928832530744	13.940688859778005	12.32076303723862	14.277187710085501	11.730980125236979	8.516696601220431	7.638271970722562	8.333481424800834	11.016777792206952	8.537736462515939e-07	10.4098807666767	11.279063729889382	11.948123742500561	12.765739507382396	16.517511658044857	14.048621614241773	15.01360114527067	16.658400594369418	16.21457819866495	19.240661156265247	19.1755075869722	21.048258479740845	22.617685730041327	22.9084832041253	22.35116684777823	23.90547363092403	27.08569646137668	28.509350223541347	28.80105463990169	27.4216539416084	31.631476312329234	30.59508361513928	35.67440833541421	34.976124321307275	36.10002721518094	38.60257512527701	41.886707346595784	37.230492955735095	36.88958387852163	38.05898913788233	40.739968704171986	42.45624755471975	40.88950251562754	42.38730479102655
-1350	25.97281056573741	23.193066167682062	23.27012612079521	22.184275088674383	19.897807144459986	21.628320473029095	17.07935554941559	14.830642811532307	18.839955233878314	11.627184766353853	11.87279560031279	12.408717904028594	10.0566442685403	10.115996516227947	10.409880766676734	0.0	11.042678442621789	11.086212364210645	9.374718852820623	12.665648260854208	10.022498857266202	13.093104646147747	12.636601532706065	11.375686606758407	16.254143124345518	14.583004354475584	16.60366137930911	17.20999984814791	18.645656206258295	19.781060097232192	19.77558922313471	23.2146315113986	25.72553433239992	25.86370545129139	25.797012908307813	29.98002086577654	28.88273032069571	33.99664303532829	33.56050974824725	34.288178350526024	35.96034507047333	38.43810939775899	34.85743120009795	34.88501086561005	34.95067384756297	37.765457201765955	40.09600708316717	38.72298087920752	39.6276461227141
-1340	24.842488853612497	22.070524531561	24.31857391457934	22.16882818620182	19.76829505053034	18.984381316964924	18.26282479460816	15.84444385787086	17.695082441213955	14.398586581831877	12.957421282236337	14.13899834910965	11.948634081385691	11.420422822808316	11.279063729889382	11.042678442621789	0.0	12.071910123509996	10.98712311830602	17.307861189687898	14.253547278775901	17.411297601067417	18.787602232706956	16.428189691146276	20.02127736233108	18.528162864111366	20.475517026546097	22.568055567353607	23.907613932963002	24.707528909664614	25.045721134504273	28.02064766060113	30.745747635630213	31.248488175618565	31.50319735884075	34.41890171122588	33.4895847077913	40.04299006237143	38.80583719572891	40.060643387591064	42.447464105913234	44.41294819111223	41.20596287005914	41.18992787831368	41.98225876301151	44.5546402568579	46.55875561091653	45.24898246137172	45.98158608244924
-1330	27.90965720925478	25.841767827714705	25.328932636927632	25.123924531824628	21.178712521901435	20.710570954282208	19.619642414213086	17.68148361855369	18.86083146026944	16.14675731979819	13.443446748775742	12.3878371173496	11.03897407621101	15.560824900783228	11.948123742500561	11.086212364210645	12.071910123510024	0.0	9.152924310933376	13.99371961493035	9.158466812219626	10.714912158817537	12.466428725333195	11.45898419339057	16.712101995954328	16.68695192907131	15.899680275386757	19.42064331900148	19.223880835889396	20.753503029456812	23.236809739926926	25.68250118405231	27.751773032075082	28.242961718561943	27.12206328592186	30.786423035942537	30.632038433334554	35.4964857999391	34.67391740120961	36.53742929409859	39.0650127704738	42.85866615858381	37.38769258070726	37.6383846301815	38.71828798075667	41.88401375491291	43.13643344536862	41.33325614463912	43.362057969179304
-1320	28.207948760824824	25.378486603098995	25.538964041443652	25.465864735051277	22.70828487571469	21.21844333829382	21.28206269223091	18.304011622172208	19.939769290564207	15.59171506791166	14.144507843086487	15.127016014053044	11.83030749035953	12.514428011426565	12.765739507382396	9.374718852820623	10.987123118306053	9.152924310933336	0.0	12.976482539037486	9.223043282081992	12.162605551198535	13.319161810544015	12.911928102598655	15.938293651370106	14.626563419755632	15.406611482446142	17.499602922770038	20.010328039007952	20.86418896059441	23.446248038945406	24.643524071036193	28.183863544189222	28.443396637072556	29.00128214874426	31.560012759548236	30.920386087694663	37.01374115967832	36.70738444736345	37.70435688186218	39.975285912299	42.34768405836472	38.78460065406012	39.22885455051481	39.40823866516781	42.68276396200395	44.439824848929824	42.579438882772834	44.12309115125644
-1310	30.75070512262637	27.922897248755703	26.930730036064148	26.83560093136503	26.808695365999444	26.90622723333194	21.73626993921903	19.360763385180828	26.18629777913647	17.392713437058262	19.684190713774534	17.944513923661006	16.18609089429574	15.876632057938014	16.517511658044857	12.665648260854208	17.307861189687898	13.99371961493035	12.976482539037516	0.0	9.332809197367952	12.51512197060092	12.113319477542477	10.289649681415222	17.279677153082666	13.40641130430553	13.769499920382149	16.064753204734608	19.16231500219093	19.552620518767842	21.739482987240446	24.30404862229823	27.237787996089434	27.04978233838312	27.521763041999687	30.790837828913485	29.731844030205806	35.55025139735844	35.846146543152486	36.00866357834774	36.45304243816901	38.72547976010305	35.63841631648188	35.91665351456208	35.24295171330618	38.476197485540304	40.74072656346692	38.543465981789204	41.221272796075624
-1300	28.953695828190103	26.26471315517676	25.42231772860429	25.05748955419814	22.718163978380762	23.7301212593708	20.300540292726865	17.892497468800638	22.42784366937334	16.302822844346508	15.89563968381649	14.880203996279992	12.66520155465324	13.86357843837495	14.048621614241798	10.022498857266166	14.253547278775901	9.158466812219626	9.223043282081992	9.332809197367952	8.537736462515939e-07	8.78826243995259	9.467636071328869	8.460160881228289	14.014084953768265	12.749522358498533	11.963227532209205	15.567341129427325	17.72197074250096	17.82339199587456	20.8104514009613	23.05115485683626	26.160315955467514	25.818377882977483	26.14399726007494	29.845786359056433	28.83142811805631	34.295351535468264	34.092733154288815	35.23553295235244	36.60883626034602	39.85893193050354	35.49888591441321	36.057069180731595	35.96172144218264	39.32619162216614	41.21370395431598	39.23302155315679	41.06501113291196
-1290	30.164519500049398	27.7939569125072	26.113839730817322	27.152943620295428	23.700344164771714	24.046976386354395	21.779485433291107	19.482955576644898	22.181740375073428	18.237139434178328	16.094427457323057	15.471618170643346	13.295071344885082	18.398058020408612	15.013601145270698	13.093104646147747	17.411297601067417	10.71491215881757	12.162605551198535	12.515121970600946	8.78826243995259	8.537736462515939e-07	9.486179705940373	9.494192654535384	15.47079974181926	14.977547056832478	11.590716253087841	17.396823776063677	18.633862973463515	17.329941216066917	22.41259379903526	25.24959112326564	26.483277898922402	25.974756461454238	24.79862205022155	29.604577965887643	28.933259285666697	33.28019534325321	33.23082144934907	34.831109469172006	36.529358276770715	41.09867633171207	34.18975842891527	35.20288103029487	36.20818508622391	39.82328776950325	41.19123293673494	38.914612570500836	41.97012423435304
-1280	31.737046475860225	29.31791575089692	28.128471404194272	28.777602194696378	25.508427929399645	27.715117044720607	23.066666822886383	20.70700788769668	25.219547050221994	20.21056089715136	19.047602162093728	17.719452988445642	15.455386326355173	18.35679035063388	16.658400594369393	12.636601532706065	18.787602232706938	12.466428725333225	13.319161810544015	12.113319477542477	9.46763607132883	9.486179705940373		8.54865662823761	11.52929857628212	11.701755524433135	9.98820614918829	12.144639060957354	14.285680698888127	14.22125903703354	17.749939552275503	20.80468223046469	22.382889367915613	22.144453736149156	21.74363911755027	26.148686527778278	25.44713757936661	30.123141501015876	29.928814398567397	30.707350953682	32.419784371982765	36.040007978935684	30.6694745509942	31.64267527008304	31.89691869257014	35.53208469378632	37.213176152367616	34.67395992121162	37.264680254569505
-1270	30.635103841364096	27.86036039825995	27.201010534503776	27.343940857495063	25.146411415999797	26.913484290109846	22.73154929477126	19.941604077923877	24.795432452849585	18.247319947671677	18.190324091157386	17.616712564708163	15.657980948957837	16.538102508992893	16.21457819866495	11.375686606758407	16.428189691146276	11.45898419339057	12.911928102598655	10.289649681415188	8.460160881228289	9.494192654535384	8.54865662823761	8.537736462515939e-07	12.756581804943762	11.088637054201062	10.71612151896091	13.22949839158392	14.070597356556258	14.93640619464603	17.08178903465382	20.268572029056642	22.26923718372653	22.286316822928686	22.697345289615562	26.76223198108812	25.57194212223501	31.073223419079245	30.785389260525896	31.713775029162175	33.01627776141426	36.652872642431305	31.9721820011308	32.37516504938866	32.70310122132913	36.245154157598684	38.00100180472199	36.02987386172469	38.400008541697424
-1260	31.21372094395648	28.46738862619928	28.874793608629545	28.697982182316995	25.97821569061501	29.296026254362808	25.498010370664097	22.245170126640584	26.87780457940213	23.784820948854307	20.745011625393634	20.965138457232857	19.06956268731632	17.742878036529678	19.24066115626527	16.254143124345493	20.02127736233108	16.712101995954328	15.938293651370106	17.279677153082684	14.014084953768293	15.47079974181926	11.529298576282152	12.756581804943762	8.537736462515939e-07	10.194952229497154	11.596692019810773	10.87299416080104	11.724856029775205	11.7507871566965	16.060849863533562	15.186079516368896	17.897037697796762	17.61313129859314	20.48076548895215	22.538278449028436	21.089146216644135	27.96332738093106	27.652081148969458	28.788723508048317	30.387803298253356	34.10283214907892	30.295243710408535	30.868121809433156	31.505856510958413	35.20053170833994	37.23381107189172	34.83702968334855	35.88660066617724
-1250	31.72561617320522	29.189602187411314	29.15114956055951	29.17829717642327	27.857519342746354	29.801151762505793	25.80237186050895	22.443550337593166	27.53261418978751	22.492186183956612	21.157851402967616	21.455358536951866	19.65328105465604	15.668802832536793	19.17550758697222	14.583004354475584	18.528162864111366	16.686951929071288	14.626563419755607	13.40641130430553	12.749522358498533	14.977547056832478	11.701755524433104	11.088637054201062	10.194952229497154	0.0	10.521298727379323	9.424126190039498	13.554012877207475	13.404577342613086	17.031582374556137	16.68512681682238	20.770504478162735	18.9035428927831	23.161788911717103	24.67718491756458	22.484317246267636	30.119558774946483	30.751729892936307	30.572689220789954	30.96713211245554	33.60497095518199	30.68146459098307	31.158606177080294	31.08568868971648	34.966425024568174	37.445693216465614	35.04930256621612	36.6973195906318
-1240	32.42305317594423	29.850195375880308	29.123461454369604	29.705714958855904	28.212541810808315	28.77413001646021	25.47049072511932	22.868810900982847	27.807656976024347	23.34911943756379	21.747569345990154	21.980189720395074	18.906132087682366	20.09504642394779	21.048258479740863	16.60366137930911	20.475517026546115	15.899680275386757	15.406611482446142	13.769499920382149	11.963227532209205	11.590716253087841	9.98820614918829	10.71612151896091	11.596692019810773	10.521298727379323	8.537736462515939e-07	10.676051490967133	14.574168908167925	12.705386539101898	18.779550413007197	20.444233277923285	22.275992382105578	21.31121357327479	22.713739342480753	26.482318397722352	25.72237640691173	31.132817094681396	31.43003635038842	32.59981566967255	33.64521739572217	37.08617663123306	32.013543282770584	33.694179981243636	34.188025019061364	37.97003324365787	40.1477533349761	37.00539414174228	39.80639487770971
-1230	32.8588844466641	30.644994286193945	29.851459864575475	30.537604451208505	29.955441127809184	31.588085098387115	27.224488912821286	24.39277418053249	29.20758670918278	24.424856345459823	23.95695959634779	24.427775726175767	21.590057218379958	19.899664705942758	22.617685730041327	17.209999848147884	22.568055567353607	19.42064331900148	17.499602922770038	16.064753204734608	15.567341129427325	17.396823776063677	12.144639060957294	13.22949839158392	10.87299416080104	9.424126190039457	10.676051490967133		13.387968218761785	13.169302301812088	16.352506396282816	15.19527041913253	19.035940270322733	17.058739713695346	21.57953903826638	23.114477657385166	21.670084974855186	28.319422529266827	29.08709775436436	28.96562473782308	29.302577254983035	31.34157839672175	28.993735053016056	29.982170205597804	29.914033906181402	33.6106162658779	36.386098845962934	32.970637348375504	34.52785180311034
-1220	35.409054648333644	32.477806456690345	32.70159914312897	33.026932052404824	29.76112481675738	33.47396795993991	28.251644182621213	25.436223147543558	30.745652030339404	25.3512926544399	23.843809809991146	24.30100319573846	23.043639398441535	21.916519820402307	22.908483204125282	18.645656206258273	23.907613932962985	19.223880835889375	20.01032803900797	19.162315002190947	17.72197074250096	18.633862973463533	14.285680698888102	14.070597356556286	11.724856029775205	13.554012877207475	14.574168908167902	13.387968218761785	1.2074182697257333e-06	11.65641675697347	13.549204121028582	13.9746614225053	14.003887138047247	16.58064986012207	18.24383206910968	21.864533829382257	19.736069401759014	25.390977925042275	24.512565340329452	25.80084042448694	27.663328083912987	31.762518744116665	28.028814373208768	27.84669489223707	28.46326522694612	32.20287004680306	33.82093357733146	32.17533669484758	33.659580888843
-1210	33.10051515121576	30.942658071817	29.863999151662025	31.813401703752035	29.799582250408566	31.81717352484362	26.951432869692155	25.40549213747932	29.71004514081127	25.872089253703443	23.569647417649684	24.24841123532166	22.089552915208632	21.9872989685318	22.351166847778245	19.781060097232174	24.707528909664614	20.75350302945679	20.86418896059441	19.552620518767842	17.82339199587456	17.329941216066917	14.22125903703354	14.93640619464603	11.750787156696532	13.404577342613086	12.705386539101927	13.169302301812088	11.656416756973503	8.537736462515939e-07	13.61337096612884	12.91919953934458	13.531113464131527	12.437189958897424	14.441700761982444	17.222544862554326	15.81081002675543	21.118233578602	21.609542335132918	23.103315072424376	25.15853964838552	29.319288588140473	24.716574469991084	25.446089698401202	26.787053775941043	30.76353509120448	32.77076289815514	30.064859519300317	32.314527992494135
-1200	33.910723560145165	31.921815654985462	31.320367104796958	32.00273513429675	29.971453065417247	34.04007323792295	27.61932454757915	26.339668301655426	31.81155943644172	24.723206112140694	25.80479931832867	24.90712708860329	23.608709655207257	22.697841495141187	23.905473630924007	19.77558922313469	25.045721134504273	23.236809739926926	23.446248038945406	21.739482987240446	20.8104514009613	22.41259379903526	17.749939552275503	17.081789034653802	16.060849863533587	17.031582374556137	18.779550413007176	16.352506396282816	13.549204121028609	13.61337096612884	0.0	13.201040270914453	12.124829168436838	13.691227551208492	13.409810125361068	16.847123473318668	16.221086455410138	21.41450012186552	19.61948305481622	19.303194499378098	22.455257958216333	24.78233825905709	22.914802541986393	23.269910867958014	22.921879834402034	25.658086524109716	27.949783038281318	26.934293849245755	26.819024045972135
-1190	35.46010195964192	32.954802051695566	33.02544628067154	34.2278974594358	33.186645760137495	36.07160861388315	31.729105888584908	29.44101752154627	33.44358996370638	29.135120063653698	28.33437124592468	28.7703068794531	27.692090729974463	23.572068210937356	27.08569646137668	23.2146315113986	28.020647660601114	25.68250118405231	24.64352407103621	24.30404862229823	23.05115485683626	25.249591123265652	20.804682230464707	20.268572029056642	15.186079516368896	16.685126816822358	20.444233277923285	15.19527041913253	13.974661422505326	12.91919953934458	13.201040270914453	1.2074182697257333e-06	11.073230413455999	11.082368166801439	16.807058569588456	14.870529548870573	12.113933505616448	20.719219044481996	20.950801439961268	20.99657340745595	22.148711588949304	24.820043628878228	25.57489923992081	24.789699926041916	25.084539522798366	28.207261961753336	30.978401189904815	29.352469880074374	28.441320595554267
-1180	36.83934374616833	34.26315543355216	34.64787255480308	35.843695747184036	33.31666476172532	37.52660934409316	32.24457086175325	30.204963729446405	34.67811656964203	30.10033845708127	29.405382248701265	29.84018148143417	28.935036148417826	27.549610224888536	28.50935022354136	25.725534332399903	30.7457476356302	27.751773032075068	28.183863544189222	27.237787996089434	26.160315955467514	26.483277898922417	22.382889367915624	22.26923718372653	17.897037697796762	20.770504478162735	22.275992382105578	19.035940270322715	14.003887138047247	13.531113464131527	12.124829168436806	11.073230413455999		11.64121652005145	11.615999349597033	13.660422895545382	11.248451235280273	17.73810906250928	15.446140456271003	16.62743878705731	19.80070326833003	24.487998889300254	21.897761176111032	21.656611273960536	23.258873380412176	25.726327105022367	27.727241618049884	26.35212641058461	26.33131792150301
-1170	35.00663020395293	33.60862411047562	32.063579234363864	34.477882377598924	33.18100177903561	36.84148707448819	31.61163945660649	30.361885924006167	34.23009858757394	31.085031546433772	29.328992543974877	29.622848930878273	29.18453774077118	26.9652906604134	28.80105463990169	25.863705451291374	31.24848817561858	28.242961718561943	28.443396637072567	27.04978233838312	25.8183778829775	25.974756461454238	22.14445373614914	22.286316822928686	17.61313129859316	18.903542892783125	21.31121357327479	17.058739713695346	16.58064986012207	12.437189958897424	13.69122755120852	11.082368166801473	11.64121652005142	1.2074182697257333e-06	12.132714288431279	10.787846532966356	8.872345069295061	13.829026529363583	16.170836828868755	15.948199031570715	16.55315810220213	20.833741319010244	17.580655746055356	17.66912065868066	19.542481520059653	23.34318900291054	26.244076912665683	23.54128052968606	23.986079165916884
-1160	35.92138221042899	34.278117857340845	32.54378304095013	34.74308146019987	32.18353742680113	36.011196452779615	30.267911849952117	29.79927462324837	33.335214434950196	29.993497977702216	28.583516953310266	27.58639502658595	27.674796621679427	28.70828496783668	27.4216539416084	25.797012908307828	31.50319735884075	27.122063285921875	29.00128214874426	27.521763041999687	26.14399726007494	24.798622050221542	21.74363911755027	22.697345289615562	20.480765488952134	23.161788911717103	22.713739342480753	21.57953903826638	18.24383206910968	14.441700761982469	13.409810125361098	16.807058569588456	11.615999349597033	12.132714288431279	0.0	12.078535076519247	12.739099490349762	12.914358997424912	11.291547417389818	13.329844884391624	17.310440263616922	22.626242279405787	15.838264824236665	16.566206392471273	19.91052732702039	22.03343321288739	23.892591634825255	21.767310628911968	23.58118824798847
-1150	37.90222012821967	36.941569086396214	35.130323089238225	38.259642041083005	36.7027638188479	39.09683323007168	34.97145290852449	34.65052662837265	36.894677970126565	34.1503490663933	32.83745358483304	32.22781520241543	31.832094249112007	31.249584883201443	31.631476312329234	29.98002086577654	34.41890171122588	30.786423035942537	31.560012759548236	30.790837828913485	29.84578635905644	29.604577965887657	26.148686527778278	26.76223198108812	22.538278449028418	24.67718491756458	26.482318397722366	23.114477657385166	21.86453382938227	17.222544862554326	16.847123473318668	14.87052954887055	13.660422895545382	10.787846532966356	12.078535076519247		8.063270473850855	11.577819592834603	12.258978991198557	12.651944533745528	16.897160918773988	20.552994395484696	17.94778179495449	17.91075805350253	20.640342804626812	23.25145221352142	25.2883206404136	22.955303427410293	23.02038758823238
-1140	37.96530697868613	36.37103663928878	35.28733349760834	37.69263362054574	35.84612778565758	39.47155242502491	34.71614798379687	33.19779271536264	36.66833070887381	33.14492113365249	31.835632442323217	31.867415168136905	31.61665029498348	29.439208506365944	30.59508361513928	28.882730320695696	33.489584707791316	30.632038433334554	30.920386087694663	29.73184403020582	28.83142811805631	28.933259285666697	25.44713757936661	25.57194212223501	21.089146216644153	22.484317246267636	25.72237640691173	21.67008497485517	19.736069401759014	15.810810026755451	16.221086455410116	12.113933505616448	11.248451235280273	8.872345069295061	12.739099490349762	8.063270473850901	0.0	13.084788624785867	13.163730409492095	12.851455121990957	14.89310222951751	19.742807581699118	17.73419442576669	16.749413636414623	19.01530664660536	22.17775762502009	24.188591072494585	22.078147494793154	22.306733489510677
-1130	41.444526563952074	40.54882491694606	37.5101487161365	41.18699236326089	39.309073719368016	42.86695189385591	37.518261902207186	37.92558303550143	40.13014023063085	37.91476625187465	35.926150155192865	35.48572887631098	36.0643593502425	36.017748852154945	35.67440833541423	33.996643035328304	40.04299006237143	35.4964857999391	37.01374115967831	35.55025139735843	34.295351535468264	33.28019534325321	30.123141501015876	31.073223419079245	27.96332738093106	30.119558774946483	31.132817094681386	28.319422529266827	25.390977925042275	21.118233578602	21.41450012186552	20.719219044481978	17.73810906250926	13.829026529363583	12.914358997424943	11.577819592834635	13.084788624785867		8.596345013947642	9.138798841728029	12.850439435246399	18.65857308839706	12.30008615075028	12.365912673725928	15.859472575525817	18.417912103475683	19.7598957231463	18.02308798278928	19.37995517307812
-1120	42.34755131191298	41.207569626016316	39.06903050964322	41.479693892521176	38.67056160459865	43.13619002316992	37.33830010840371	37.40776458388295	39.885641891954215	37.010204030101825	35.60654230731633	35.13724103758708	35.101500640705446	35.928597485068714	34.97612432130728	33.56050974824725	38.80583719572891	34.67391740120961	36.70738444736344	35.8461465431525	34.092733154288815	33.23082144934907	29.928814398567383	30.785389260525896	27.652081148969444	30.751729892936293	31.43003635038842	29.08709775436438	24.512565340329452	21.6095423351329	19.61948305481622	20.950801439961268	15.446140456270983	16.170836828868755	11.291547417389818	12.258978991198557	13.163730409492095	8.596345013947642		7.57229151338111	14.62142822710752	20.379571566509036	14.278146793207009	14.442719211278197	17.97256269681172	19.32918459276666	19.898383701201634	19.42629075951903	19.7919588598633
-1110	44.07664239100195	42.90697476174627	40.44522142191255	43.224290191238644	40.84219505225079	45.30960555800812	39.13098905948811	38.854678830919724	42.035551684494536	37.97864269163506	37.387415912192	36.54537761333717	36.67280832863747	36.36610928471446	36.100027215180944	34.288178350526024	40.060643387591064	36.53742929409859	37.70435688186218	36.00866357834774	35.23553295235246	34.831109469172006	30.707350953682006	31.713775029162175	28.788723508048317	30.572689220789954	32.59981566967255	28.965624737823095	25.80084042448694	23.103315072424376	19.30319449937808	20.99657340745597	16.62743878705729	15.948199031570715	13.329844884391596	12.651944533745528	12.851455121990929	9.138798841728029	7.57229151338111	0.0	10.768683485226894	15.697072417184833	11.569665621259139	11.987238650798421	13.527017966342449	14.93557866234699	15.894850983390691	15.289520136617037	15.47150897992074
-1100	44.74430862242621	43.381332965895346	41.02307948706103	42.90800901534497	42.06766224004111	47.67712891952736	40.18253284960931	39.48618798161384	44.08629995743856	39.805626001439606	39.28073977638381	38.69187530021137	39.224590527696414	37.443502804569476	38.60257512527701	35.96034507047333	42.447464105913234	39.0650127704738	39.975285912299	36.453042438169014	36.60883626034602	36.529358276770715	32.419784371982765	33.01627776141426	30.387803298253342	30.96713211245554	33.64521739572217	29.302577254983035	27.663328083913	25.15853964838552	22.455257958216333	22.148711588949304	19.80070326833003	16.55315810220215	17.310440263616922	16.897160918773988	14.89310222951751	12.850439435246399	14.62142822710752	10.768683485226894	0.0	11.829368974169011	10.22264694276449	8.81556688285719	8.7509098404838	10.479789824789465	13.392773094494077	12.22997339179097	12.001837637686663
-1090	47.35949933665706	45.9962431631571	44.250942116360754	45.635932060595586	46.35449582830521	51.01565856374949	43.333654994229235	43.129170322803176	48.15067750635173	42.85321132696293	43.458524664041775	42.635632492234485	42.73764429290397	39.302914597684406	41.88670734659579	38.43810939775899	44.41294819111222	42.85866615858382	42.34768405836472	38.72547976010305	39.85893193050354	41.098676331712085	36.040007978935684	36.652872642431305	34.10283214907891	33.60497095518199	37.08617663123306	31.341578396721765	31.762518744116672	29.319288588140463	24.782338259057077	24.820043628878228	24.487998889300254	20.833741319010226	22.626242279405787	20.552994395484696	19.742807581699118	18.65857308839706	20.379571566509057	15.697072417184808	11.829368974169011	0.0	15.192274747826618	14.287970986407448	11.713525841280058	11.472915584762907	15.807843435603562	14.646984583921787	12.877133815089717
-1080	44.33555632155482	43.2336516260201	40.199647211200904	42.56651595644205	41.08182185653048	45.84684299495083	38.797067710602484	38.78192104856415	42.47679880216145	38.93380372505146	37.907619067208564	37.035768577081406	37.45539597512875	37.63926209975047	37.2304929557351	34.85743120009795	41.20596287005914	37.38769258070726	38.784600654060114	35.638416316481894	35.4988859144132	34.18975842891528	30.6694745509942	31.9721820011308	30.29524371040852	30.68146459098307	32.0135432827706	28.993735053016056	28.028814373208768	24.716574469991066	22.914802541986376	25.5748992399208	21.89776117611102	17.580655746055356	15.838264824236665	17.94778179495449	17.73419442576669	12.300086150750309	14.278146793207034	11.569665621259139	10.22264694276449	15.192274747826644	0.0	7.249083595869955	10.179921434095723	12.17421197090032	14.030155685621464	11.098333900201226	15.304281508111313
-1070	43.495961414752884	42.15012033995161	39.81841536762991	42.01971722427784	40.48205785539684	45.922168916821136	38.37783874322236	38.31143920239248	42.32804193192687	38.77865568205093	37.71709105326194	36.85285550917711	37.990197069508724	37.2616436611812	36.88958387852163	34.88501086561005	41.18992787831368	37.638384630181484	39.22885455051481	35.91665351456208	36.05706918073158	35.20288103029487	31.642675270083025	32.37516504938865	30.868121809433156	31.158606177080294	33.694179981243636	29.98217020559779	27.84669489223707	25.446089698401202	23.269910867958032	24.789699926041894	21.656611273960536	17.66912065868066	16.566206392471273	17.91075805350251	16.749413636414623	12.365912673725928	14.442719211278222	11.987238650798421	8.81556688285719	14.287970986407448	7.249083595869955	0.0	8.60201354277173	10.316709926570557	12.193037581021715	10.722896545502724	13.085640149964226
-1060	45.379940645736376	43.86220184145297	41.43273230404586	43.15327018991825	42.08780179493095	47.87579286772264	39.59629268102401	39.34711281832339	44.541151104609725	38.85512106755235	39.11002276430557	37.996244667892924	38.771207122651056	37.223594118590874	38.05898913788234	34.95067384756297	41.982258763011494	38.71828798075667	39.40823866516782	35.24295171330618	35.96172144218264	36.20818508622391	31.896918692570154	32.70310122132913	31.505856510958413	31.085688689716466	34.18802501906135	29.914033906181402	28.46326522694613	26.787053775941043	22.921879834402016	25.08453952279838	23.258873380412176	19.542481520059653	19.91052732702037	20.640342804626812	19.01530664660534	15.859472575525817	17.97256269681172	13.527017966342475	8.750909840483843	11.713525841280058	10.179921434095723	8.602013542771687	0.0	6.8836866861967945	9.054022899197713	9.335597846081487	10.981896140342148
-1050	47.41154467027244	45.726597954196336	43.412035768854345	44.74573737815051	44.27629770676873	50.20418225202908	41.49981961244596	41.67632551205795	46.69445227228205	41.1735091434516	41.88416636879721	40.548323086389615	41.59177220173244	39.86699859043087	40.739968704171986	37.76545720176597	44.5546402568579	41.88401375491291	42.68276396200395	38.476197485540304	39.32619162216613	39.82328776950325	35.53208469378632	36.245154157598684	35.200531708339945	34.966425024568174	37.970033243657866	33.61061626587789	32.20287004680306	30.763535091204496	25.658086524109716	28.207261961753336	25.726327105022367	23.34318900291054	22.03343321288741	23.2514522135214	22.17775762502009	18.417912103475665	19.32918459276666	14.93557866234699	10.47978982478943	11.472915584762907	12.17421197090032	10.316709926570523	6.8836866861967945	0.0	7.691485139466505	9.923959173680833	8.519313392002273
-1040	50.190923423259854	48.49057789342493	46.24998340560588	47.849902516021444	46.031279386707574	52.216762260368114	43.9682517822965	43.88052283005727	48.70592400762538	43.28853773739157	43.47070215382483	42.08591963161323	43.16328737828844	42.751968242346294	42.45624755471975	40.09600708316717	46.55875561091652	43.13643344536862	44.439824848929824	40.74072656346693	41.21370395431598	41.19123293673494	37.213176152367616	38.00100180472199	37.23381107189171	37.445693216465614	40.1477533349761	36.38609884596295	33.82093357733146	32.770762898155155	27.949783038281318	30.978401189904815	27.7272416180499	26.24407691266567	23.892591634825255	25.2883206404136	24.188591072494585	19.7598957231463	19.898383701201634	15.894850983390691	13.392773094494077	15.807843435603537	14.030155685621489	12.193037581021715	9.054022899197713	7.691485139466505	1.2074182697257333e-06	8.67503274542844	10.620748144541118
-1030	48.38557726299144	47.23871388013729	44.26938739939078	46.27048058205171	45.2241543026876	50.38268355943401	42.544552614288776	42.68121559666925	47.21138926548258	42.48406997332821	42.06826315532832	40.69864261925649	41.41771914377981	41.46152371507045	40.889502515627555	38.72298087920752	45.248982461371725	41.333256144639144	42.579438882772855	38.543465981789204	39.23302155315679	38.91461257050085	34.67395992121162	36.02987386172469	34.83702968334856	35.049302566216134	37.005394141742265	32.970637348375504	32.175336694847594	30.064859519300303	26.93429384924574	29.352469880074374	26.352126410584603	23.54128052968606	21.767310628911986	22.95530342741031	22.07814749479318	18.023087982789303	19.42629075951903	15.289520136617037	12.229973391791003	14.646984583921787	11.098333900201256	10.722896545502758	9.335597846081448	9.923959173680872	8.675032745428398		10.870312629040178
-1020	48.15730350350436	46.94352576113259	44.87331715388801	46.07070731157744	45.27438204892552	51.40819453496291	43.30718286377804	43.61778448249652	47.75802502133599	43.22490348647317	43.364947116945295	42.20707570152609	42.92762887641173	41.613291936633736	42.38730479102654	39.6276461227141	45.98158608244924	43.362057969179304	44.12309115125644	41.221272796075624	41.06501113291196	41.97012423435302	37.26468025456949	38.400008541697424	35.88660066617724	36.6973195906318	39.80639487770971	34.52785180311033	33.659580888843	32.314527992494135	26.81902404597215	28.441320595554252	26.33131792150301	23.986079165916866	23.58118824798847	23.0203875882324	22.306733489510677	19.379955173078102	19.79195885986328	15.471508979920715	12.001837637686663	12.87713381508969	15.304281508111313	13.085640149964226	10.981896140342148	8.519313392002273	10.620748144541118	10.870312629040212	8.537736462515939e-07
-1010	48.4844874066115	47.03240354847755	45.29328773521917	46.10562717278741	44.5320104032537	50.993815871784186	42.228244510173106	42.318724412691786	46.73416115459598	41.93989652599949	41.90349772706775	41.02126775692803	41.493995224822605	40.44702527510677	40.39708544342001	38.08185109529226	44.337921588261146	42.17799951362695	42.94767575177923	40.10895798749043	40.32947173531765	40.920303146751664	36.152746320049594	37.396603944316226	35.218133122942724	36.030746120973454	39.62186788451636	34.55339300140744	32.525492029305504	31.827583527375012	26.67654411365051	29.517920668290532	26.698492218149802	25.038405444228903	24.00431164230846	24.842291827886264	23.607307191974275	20.51789903066273	20.168457887263887	16.24986863833333	14.932846744059033	14.742105479112803	15.246531892216142	13.029787714718019	10.70919492249539	9.81627822389697	10.14401987637261	12.122758924700017	9.566909491474524
-1000	46.8504215986765	45.34664073564099	42.2995740782774	43.84646847711485	42.16942525824642	48.28982133269077	39.316881126614234	39.466542984599236	44.38315771243297	39.75746393010441	39.49782450364285	37.99761588451738	39.36854396822399	39.912018155799686	38.35389484750246	36.951113349649916	43.386531503320505	39.73646953162375	41.54482207504889	36.9252620058192	37.77531115832385	36.83621173559553	33.38192219157324	34.750343917600354	34.85519345336265	34.56135892311709	36.422541838007604	33.46885979113651	31.697304933906285	30.596132467824063	27.739182629168955	32.001740281990784	27.837410760483504	26.00227843432748	22.97253301695298	27.2605655576979	25.634174849197557	21.89637917349532	22.48198259195482	19.48734382370872	16.88392582653488	20.70518558202279	13.693185697118077	13.040890705028854	12.659604394817128	12.80013998947816	12.07593398809074	10.71073899376893	15.952100825897363
-990	47.559548440625946	46.08273670939062	43.057336938522134	44.18199249670391	42.878854052962105	48.97508438317609	39.79492748562483	40.50437944401672	45.37691908722531	40.19192773754285	40.3179364946022	38.624495199419684	39.52998557453536	40.71513209417245	39.43792797162067	37.50424384215894	44.254204700318596	40.27573476332123	41.905805005714626	37.64030274592424	38.117435030022946	37.920197316724135	34.24221790848057	35.851139305609955	34.95156069202555	35.8600201186338	37.35653974402041	33.99431590028289	32.40878817734534	31.744251347119597	27.99446509629514	31.858453851033836	28.364987561044043	27.09812622482686	24.442353527584654	27.55078255733555	26.406197540179136	22.849115482093946	22.996087905771898	20.20934347742625	17.829872366946958	21.77723262692592	17.00891014754821	16.255654819737213	13.986353126171338	13.59234715081114	12.510252036009359	11.673236100683948	13.643292146595947
-980	49.464826533689404	48.60245934151072	44.376726702518646	46.136843913328114	44.08601377576915	50.09611371502074	41.59232711810438	42.06194461389	45.720797358079444	42.08343736003935	41.31304884788318	39.58445672824636	40.76818382415641	42.73688279138415	40.57830017539653	39.115552423127816	46.31158181984753	40.70083043709851	43.378896243327326	39.33612191837215	39.33871895260079	38.090099416994164	34.49089093165146	36.62524532997324	36.07914745822457	37.03261948226434	37.94479393008085	35.09206533425758	32.93144324263303	32.62819661856155	30.27884383075234	33.66865216904985	29.19967304530076	28.26620899569028	24.78019479538533	28.73187351647056	27.886973140011865	23.046076974307518	23.39983461756203	21.073354876763656	19.298608227383014	25.775284741042256	17.54540719322532	17.706356641618015	17.671912148325465	17.52211283927136	16.52277738319072	14.565976812654226	17.89786506010065
-970	48.72218130471057	47.69156021344336	44.314363204964096	45.782392436408074	43.762256331675516	49.91923675420725	41.317539734777895	41.4505452767671	46.231455604806605	41.16053028339663	41.01579095290875	39.73382674319557	40.178737518191824	40.82922042029063	39.847328368601616	38.144855994143434	45.138833457155606	41.28767234637304	42.12024238461032	38.7250145289971	38.82416225078506	38.924114696775	34.398550961944125	37.05703958241394	34.88519675709944	35.85957949079573	37.699134224607725	33.61112331942417	32.76365068663049	32.24359900794333	28.843826155706356	32.58951915427667	28.879536497720167	27.4943741106379	25.915737816931316	28.66935703914401	27.306258823044885	24.328617857288798	24.813119646723912	20.83499438611062	19.54050650102839	22.747360640635442	18.37476828242512	19.15748963916423	16.175091978472317	16.751594893259735	16.27617848091085	13.82017956136477	15.839446053221911
-960	51.62002315259943	50.701258820886	47.62156220509552	49.25547343097184	45.805841029297156	52.12124960430791	44.448019783750155	44.79462589899201	47.75145403098318	44.78496419183152	43.10968390734863	41.84410112666061	43.18344772231344	44.52752889956309	42.21067982359749	41.55779588408704	47.835806573100186	43.1190803538567	45.346028711500864	43.3201970777908	42.444526307268674	41.76171012957556	37.78133971612959	40.35319681434509	38.07752457752463	39.669076020395174	41.684703224080266	38.25763615756381	34.69320822998522	35.283779359869136	32.361520049165186	35.24848383394213	30.82473557540793	30.58198911174638	27.808137753014393	30.55696338718445	29.323479078904636	25.257689531082395	24.9428696765196	22.214955264224447	22.412037329327298	27.702050671600254	21.731380045253392	20.848432267271043	20.67232779537217	20.67905461338746	18.388136214911302	17.777560634522676	18.51590031666715
-950	55.02136805999991	54.074647146473126	50.47422059813338	52.711163198791766	49.06507029028747	55.10636846554679	47.18159892124295	47.95340389466094	51.09342173104266	48.215703929019156	46.75996635424522	44.97921415709106	46.07837066603842	48.77268517047325	45.514539598772224	45.03181009979109	51.00711437279506	45.491898884316704	48.663861811416474	45.89648489038169	44.98806634810591	44.41753629785093	40.03808293192328	42.59245571636777	41.20284441714776	43.800517231876775	44.594444642658715	41.584937355863005	37.85612009005595	38.35229069321748	35.627322508109486	39.39447722970962	34.54753564322284	34.60735771977823	30.967326885794357	33.72056418056486	33.8119855469339	27.72913983813729	27.06113868111973	25.461568884393436	27.209258950223102	31.31693511013956	25.0755345823662	24.577681846917585	24.81595149556134	24.373601943410936	21.308862305660675	21.06866305689969	23.08403631084845
-940	54.24339563399491	53.52228640065815	50.00392036210722	52.32838045617844	48.10781096454841	54.30329197485516	46.79457893199456	47.31071591253926	50.13089740030292	47.88655899554119	45.722054674263795	44.40852334944106	45.645331689839374	47.6240434996693	44.477901489709446	44.9944136715872	50.52315698743292	45.549257048205966	48.24186297719508	46.17366741588283	44.907011279586406	43.82462483642927	40.14001673962879	42.923873056827006	40.20316364740891	42.70101674429578	44.0477525162526	41.342987766580194	37.38455284374756	37.57893682343265	36.24467253059037	39.41200088605715	34.409210162693824	33.95447419092821	31.595515850773474	34.29353402300946	33.4160977350724	28.593079873831154	28.436185263701116	26.47561254612193	28.165317823801658	33.462122794309686	26.133459272937348	26.090839038432797	26.47686006581472	27.04308908183438	24.679985579138542	24.011237984770446	25.728217569177783
-930	54.91225183867043	54.266350099480114	50.34528304529202	51.5658890936104	49.35732540185128	55.01738510099688	47.037416576529296	47.60850375903552	51.369524762306995	47.71168833468407	46.722532894233744	44.83277313005741	45.51913442190342	46.49924796605845	44.6778700400724	44.61755975701086	49.97157938208199	45.753748658618264	47.1822336566948	44.11065800096334	43.81940787953826	43.81896754770292	39.59654510400357	42.66598874384557	39.84970428580669	41.59416003069613	43.10845051831401	39.72602837987089	38.84377554527143	39.00197638706719	37.34447887471704	40.60118554820888	36.90026308652471	36.055378239945725	34.776607821464395	36.8638026312311	35.83542990217935	33.51831723881164	33.534142592048156	30.555474222833794	30.9204484363213	33.780136730465465	28.89018330190809	30.028136700430537	28.530687155255883	28.819744960663616	27.853402549707408	25.11938280111397	27.45644073645199
-920	54.52027359584566	54.19734618626511	50.56490499599692	52.650314031830604	48.06823383491247	52.44500313053555	47.54168106179581	47.93551548687948	48.74807167256081	47.89306510181421	45.181860818726406	43.941843624519144	43.86426620130722	47.55671802662379	43.96499361167022	44.691857140465174	48.41806882765359	44.017416647752306	46.16980773404704	46.81068685189816	43.97955063667497	43.277737149030685	39.71712354656527	43.14114973871919	39.450181878936185	43.03838345058376	43.19637736431683	40.837137345575556	38.797015966894165	39.01666994534085	37.497877164617705	40.99736231185144	36.6106660206443	37.10386788070632	34.47577491911364	36.60646869836124	36.62312142591122	34.023786187892675	32.510448481158235	31.258082202737253	35.33171533870478	39.31197129340381	32.350110629018204	34.13435886849117	34.614782607140064	35.27894378483838	33.26284258021412	30.754124973763517	32.080316531425396
-910	53.78970190998454	52.72894438389752	49.361763741915105	51.73345559379361	47.47953904123187	52.73086386170648	45.89133321847247	46.4893288698045	49.60005226731055	46.039093571209726	44.66620085865224	43.24761969811328	43.95397680628381	46.26052133797967	43.38381845986009	43.98755087536043	48.84504459775656	44.232205014431074	46.2282790175589	44.67041276296302	43.26441442103495	42.81542320427716	39.50095381678657	42.28203652202828	39.23940760559504	42.126845918338915	42.89974150227396	40.904252308357364	36.50444991128437	37.074755609589914	35.4557905064835	38.86085479600815	33.80522698597672	35.08590260378971	32.36674325776181	34.61508284432568	33.72359681598421	30.641427049263278	29.386672392059282	27.87471051430807	31.182496218377455	35.96416117560126	29.825424547020482	30.28208284443999	29.722743293978823	30.278239538643785	28.0819183641424	27.46452971615184	28.76339008697112
-900	57.48054655699844	57.04368671313417	53.478121217472136	55.82038309450943	51.386387092242835	55.352988748441724	49.99574263739988	50.50877341587767	51.978284446251465	49.875169730550205	47.832040453864806	47.05950227987772	46.093197321032136	49.43879078192424	46.28206839149364	46.79693667844906	50.20983084000523	46.7385237310616	48.41435657163287	48.83538484801174	46.4196516466213	46.03738728588499	42.228308619287006	45.32037497541662	41.472652133576666	45.10937436498246	45.21056230879077	43.02085804097875	39.99622876424514	40.1253939934278	37.94262202537978	41.951072744031755	37.35241326864802	38.374773139064715	35.99930773634048	37.447943679966215	37.60063704734491	35.15409752312447	33.04055708018792	31.563083296942477	36.59476631488158	39.819764861460094	34.18251495752454	35.99669525171631	36.141610130434344	36.50291951960066	34.872613688473976	33.00863236401919	33.59100671283937
-890	54.63535531756141	53.676961749490566	49.62538920821362	52.29441649749369	48.5258257451285	51.91418238401328	46.24492335969222	46.703260465416356	49.33653613346452	45.19583055845331	44.853515028394305	43.36812628935988	42.57666682370429	46.07744802874541	43.48219423524866	43.104495621898025	47.15764443100859	43.45749307035545	44.27559521660322	43.035862751863526	41.58436087410021	41.03978317589551	37.83956075716561	41.165440670521164	39.237178263876494	40.882411676108326	40.47082481375328	39.08858435847489	38.019002966686	38.14964157118162	36.795580677882185	41.55760332779955	37.5912477008341	38.084013178150805	36.48011217943377	38.908373559649874	38.46466898638335	36.978005834696965	36.16076971470741	34.04807188976975	37.61540919925129	40.85950467626982	34.37363506628323	37.06614815934128	35.649073450397545	36.76727182110959	35.65207259778388	33.42137787328422	35.74774796270358
-880	57.79620162799327	56.00802611377424	53.43750773504293	55.82968031582599	50.45661639240067	53.935114299862136	48.72177579446877	48.70142997337818	50.80392097107397	47.82136544077657	46.350556910454216	45.3969469305738	44.69030874719281	48.82927464908398	44.96985583606686	45.10623198531145	48.17381330405936	43.9876173325381	45.9674341637856	45.49018087932453	43.78665327791373	42.384851613870616	39.42851320441615	42.642349207273284	40.919734864982736	43.0252350907381	42.397567625590504	41.770326102658686	38.12074777150676	39.685816725380306	39.23891921514931	43.56482511617619	38.59755371999254	40.51645055730068	37.98238671094781	40.98389984690486	40.35391064477737	39.08204711347028	37.1996268822402	36.30948792663828	40.533126609513985	44.79443246744946	37.11015532946888	38.795196111810824	39.21403203515201	40.12154496031155	38.37208562508038	36.9377963901866	39.31930544777322
-870	61.57361525526031	60.322212485929015	56.56535462911031	59.16322097805167	55.10675432547515	58.831913192615296	52.291071873517296	52.38381514614326	55.45499169354394	51.38445037364009	50.7597121899427	49.81401945461763	48.72309259032399	52.035735190172545	49.05499486736783	48.871999890716964	52.53797760790529	48.24155339585187	50.27606382500441	48.07854469542965	47.26235071451262	46.59387033041065	43.05451837047358	45.621038547642485	44.40944892815425	46.05205246793646	45.88331124860405	44.204423371575935	41.26249492030537	42.387022005964965	41.76345378195124	45.52914759589049	40.97195551726148	42.26611478090068	40.77254052021388	42.59481295553442	41.71908183736594	40.035476214040926	38.57934367908919	37.0177543951529	40.37345138429942	43.941181103790306	37.81226929559436	39.27838644318323	38.800947866878346	39.63001956935556	37.88121094471154	36.17310941816733	38.671437795179585
-860	65.22972432368411	64.20099826471004	60.64317877173965	63.22826499806304	59.95811337339857	62.00411368328689	57.07671018418529	57.503925104320665	59.6734934539073	56.42973756854457	55.49992867213697	54.713008418003106	52.871681456304884	56.543241723767466	53.90696892940587	53.55060140805999	56.691489137101684	52.88659767585025	53.455431500052214	52.426587676301814	51.48155595212184	50.65831986378965	47.255570784832734	50.91721836135754	48.301021338881114	50.34715248536923	48.978606320732496	47.392406962409034	46.68624892449173	47.20852730997949	47.716774277080866	50.51473099451108	46.98968348676418	47.858101673722906	46.99175410220042	48.25225089908446	47.93435589292927	47.16970993543332	46.319682549398344	44.70874303679086	47.771034749591635	50.20004396768572	45.20736354033334	47.473511582747584	46.970467617626895	47.83838859634394	46.901369988401214	43.531177456168315	45.85600384808383
-850	60.79607802720832	60.17075930534762	56.853519997764316	59.67122035905869	55.25523150289068	57.170065420001094	53.213461773261066	54.2246757535482	55.14492344151952	52.771644464826686	51.61194025199311	50.65578502629035	49.05865933847591	53.84868614966843	50.32258996061723	50.87352375521481	53.04322411391613	49.76935891027198	50.95961115124568	51.313762533416856	49.26970228279723	48.07439279408757	45.39239953995074	48.90529228227032	45.844003020268	48.64289143391911	47.144381918194796	46.65028920300471	44.79495015247356	44.4370958862286	44.05462167844234	48.49089309259121	43.525630653711104	44.992412731606514	42.81402638229009	44.069516744118886	44.78100677283416	43.010933860011626	41.13887355902012	40.38533430985785	45.935793539598514	48.738104464564515	41.83908641752867	44.9316921624254	45.07657772912198	45.899509254538046	44.5534110787408	42.2508382332178	44.27902915266563
-840	63.2323579334403	62.15884749650259	58.620619330855625	61.67723436798646	58.37982585103945	61.44589293684638	54.94231454925918	56.1998086216837	59.60612931033379	54.79355604246255	54.70074005342388	53.80323230014101	52.28532501690953	55.5222233946338	53.43633951649035	52.243837073353994	56.45083776055537	53.27891375487361	53.9314605910929	52.01090372738529	51.19229439915384	50.62767808246177	46.87218510615732	50.114773139614826	47.66010035294252	49.70215783263817	48.47280908021263	47.13547763725375	44.4523002033359	44.244225768688935	42.86122705451233	47.55782365033752	42.746577558935975	43.32658844487968	41.749966401292156	43.231093220449175	43.622156374566394	40.0690517090497	39.13661549689659	37.54400709947682	41.584030652867256	42.91982641394539	38.25355332347206	40.774693173669256	39.91382174442177	40.23564182401161	39.47971700929479	37.756765639460035	39.42011925545652
-830	64.23243444934604	62.84989677197821	59.92286646193254	62.38952806880509	58.72345317775977	60.64468868307688	55.418990125237755	56.368510293141725	58.6190770929453	55.31904413437221	55.01388935195242	53.53502918531842	52.527054285603455	55.63360914888507	52.970727490304974	52.80216325900437	54.66690334334079	52.3467098677402	53.614733671609685	52.49975489168874	51.52313639862383	51.32522686160487	47.57780547166543	50.990039618180546	49.8597329549603	50.84398219639445	49.914489176096836	49.0953244219971	47.431521611908224	48.445399448519495	47.441845386192206	52.059840159944386	48.36575991573154	49.427078847012396	47.804334084936585	49.93439659243474	49.97268421726829	48.6997012011513	47.36442426241906	45.80080288609555	50.06036729761736	51.2973422430355	46.35875029255397	48.57824998636003	48.42919094905304	48.635428797567535	48.29752665953937	46.17611732520981	47.97329720898464
-820	68.39040025331079	66.89818358691376	65.60003363170414	67.7196031064572	63.950100601515935	65.10264361221641	62.16474018150533	62.848035929531406	63.740799035430136	60.993667011829544	60.364949081984584	60.31022181102075	58.076736014617644	60.92467278193742	59.43587320548459	58.190828684783995	59.14690295441611	58.210133057178645	57.89713848577808	59.32494191002171	57.42590104160765	57.28765118063055	53.55241959150266	56.83632212524888	53.345848484632484	55.429364813464765	54.182783848885094	52.935842172430824	51.551901915314936	52.52709969073305	51.284627702148654	54.63984918616011	51.09199985958695	52.757192071544836	52.59260981911888	52.71292488528175	52.999766167647614	52.781983286499056	50.94927735546653	49.821368364089444	54.85998368286114	55.356295252349845	51.88359814242231	54.63298400720628	54.31182704187325	54.822565681894	54.56021792606704	52.29348935353896	52.65126511887258
-810	70.30370354525878	69.24354801126931	66.78477333534232	69.13489946212329	65.84919267000015	67.49195578380832	63.26802620562875	64.33597401960971	66.02506054338924	62.4329594174972	62.84166153357908	61.204686985037036	59.865472552620616	63.143862346157725	60.99615924362126	60.648297494198594	62.167353462437696	60.16202252672472	60.74396549556415	60.147108897654086	59.39089048851488	59.08474573277475	55.301465229337055	58.85574184451284	56.01639050805126	57.94572520410187	57.12877748554874	55.75568329669626	54.37760457316491	55.08599311065738	53.15813452942911	57.031990740598054	52.87191261970863	54.93266802652313	53.446931799568326	53.29291044338361	53.94752093080874	52.99502488118106	50.88172398484805	49.39834646133524	54.3063186279258	54.96222622471523	51.356793903286274	54.06604069069142	53.311999591025874	53.14503393949547	52.39650893279175	50.78216605908074	51.60380396218807
-800	68.4109451374519	67.76235937255235	64.96042950677327	67.8226987861538	64.73079268044555	65.40730057500411	61.70386422760705	63.029369555094355	64.08038059155665	61.34505986273707	61.25236375216959	59.980573841665695	58.483158164441036	62.29138145845543	59.771684431450645	59.243226889873476	60.83447553822421	58.58338082033996	59.6081131061618	59.31857902801071	58.31732383935825	58.03670419998862	54.33820128844017	57.608000046530144	55.49654346347756	57.04242190884009	55.84515853036131	54.183595766872735	53.47880782338946	54.097513216285606	52.5481021302568	56.540593312720375	52.350487005655516	53.71091389105684	52.38236488739069	52.66554274528377	53.634918872522036	51.88044374064317	50.41619383976289	49.02679742136284	54.019992048985515	54.4368804402401	50.226046019643825	53.00987943759875	52.93012140946067	52.86039871465791	52.23776971480889	49.71377899958253	51.04938305600031
-790	68.57840441482631	68.20525516809715	66.18089095227218	68.76557315868035	64.6588780854364	64.97406991189438	62.43326276830705	63.853361997601326	63.210619697060295	61.965510883581416	61.258855811212804	60.69279722294722	58.60151850389317	63.39662782794978	59.92096711732613	60.41539246854927	60.15794621624107	59.454004171056674	60.25677736398143	62.16979224557821	60.41226437196414	59.503807348651236	56.44004366423908	59.75052011726463	57.37524333459486	59.21694323467334	58.13555277925785	57.132878564022384	55.64399521547382	56.05579847746866	54.28431336251422	58.79217816752336	54.38539122927657	56.55336448984735	54.44512742417783	54.56909798229427	55.7231409595311	55.09946986247687	52.29576531499894	51.79541657857583	58.123232264339755	58.5137438064395	54.18198053432743	56.457630619149874	57.43225740812793	57.394588735323715	56.3814787703458	54.32989890141055	55.01213231471746
-780	69.24566514301027	68.70495584819933	66.38307126293687	69.5039242104543	65.95639721758745	65.69318155820625	63.79935704500625	65.21718656266772	64.9010760177943	63.39929556097353	62.79921696923551	61.512289979851374	60.008212740252304	64.74475465078004	61.35068782931647	61.97396931262651	61.86414954374462	60.579092487540436	61.33929601803891	62.20764141275199	60.99218553055406	59.475442063988	56.9555393632923	60.226352240867705	57.62667889964645	59.47367664539236	57.895324706193044	57.66302849226963	56.741929580503665	56.11436502582445	54.869979005963735	59.17156829037511	54.581067718350425	56.32382069117145	54.085888581596116	53.711295685886526	55.17680313736852	54.30758022443759	52.02387183702635	51.31018407805659	57.371188092499736	58.18730720632739	53.070895981215834	56.094590795941095	57.06218483524311	56.93378395009609	55.96965127575379	53.62672144925132	55.23020668866175
-770	71.04745850369558	71.09511370716463	70.4343785389195	72.20572908860397	68.04401463284962	67.93988467717355	67.33279618814854	68.9376675333384	67.02595181789972	67.0909235002234	65.95119187844209	65.35215197365763	63.97547766087954	68.15496887508904	64.79035637668774	66.0227494304151	64.10613365808955	64.53829168411862	65.44079373771947	68.54323916563482	66.41967222451778	65.14834988049459	62.89051065624326	65.67151776625857	62.4241303009742	64.85462100182369	63.999298253034475	63.633171919880304	61.61104064263059	62.22207432136637	60.463026136304435	64.7461961898215	60.24019267409716	62.44558727736034	60.64422192460935	60.20692391197269	61.42045425050893	61.299676101273896	58.15020132141327	58.36012885609172	65.09997650154307	65.49989377558903	60.929677403903796	63.42463967719976	64.79625143013274	64.93631327088328	63.98805149380771	62.33805249798209	62.80502465977044
-760	68.80567490191739	69.02409195749276	67.79319084659994	70.0179204033804	66.59476221996309	65.91961572881452	65.34224510688442	67.38954058369313	64.98113431842413	65.53957898378813	64.27269175688788	63.42412535759479	62.277247802714854	66.92531227059048	63.26090879199422	64.11897754749813	63.01072931355856	62.65363962003327	64.07786465783123	66.58843490430772	64.66242129797098	63.144697367449155	60.91144994334919	63.515104527763	60.73750377291485	62.90738393644491	61.87262602240703	61.285950368794026	59.928660462583956	59.887173316224526	58.00943969456032	62.22463264864101	57.2544722281422	59.32333974100358	57.037637627644365	56.45543682759835	58.3052386122802	57.360185317175656	54.600065703749095	54.781969842323406	61.44549511248125	62.13545163849008	56.90410142174806	59.419624161725835	61.58336215012795	61.115180436984616	60.49851182253316	58.29331667128945	58.77395770069356
-750	75.7989882382471	76.25666346762303	76.35499496318516	77.66043371611451	74.31076651192392	73.41834938962428	74.03085111203046	75.98214864020107	72.89260044310592	74.51841308109583	73.0401532390033	72.73008778259961	71.54799617054366	75.47389033343038	72.28946853557619	73.64033754039987	71.0367701743741	71.98650744824934	72.80324025574164	76.71204190528921	74.72726782378571	73.65931189173726	71.38654080813886	73.98899496172997	70.38019447805321	72.67519164522746	72.05621010684398	71.07820999089134	70.04494033443152	70.59352128771515	68.28157756699683	72.15530913836332	67.31885611171123	69.77138912333481	67.90765109359448	66.58915345079987	68.58123533472036	68.34637703952237	65.25533652107147	65.49987830375119	72.0881000901874	71.55724019300737	67.88691740610014	70.0760467600114	72.15639277336189	71.48906165019096	70.66323528031404	68.80626760919186	68.51863260880866
-740	72.79228127170137	72.9289686012443	73.30859728104082	74.8640767448392	71.31477038187005	70.75199517720344	70.5316312925614	72.22006659063173	69.89166016326824	70.5887481102214	69.63359541066217	69.20602440951797	67.94436689929641	71.70524169148224	68.54897411558487	69.49638045448131	67.15024521453743	68.38963708304286	69.43393130364086	72.59463483887521	70.82519681357178	70.02147594308651	67.29471133609108	69.6511165033272	66.3171642217062	68.48326944920612	68.31196205462871	66.83154132696544	65.33624927043255	66.16490554686112	63.487707990551854	67.24374666644302	62.772996635401704	65.16351409863032	63.80809143456386	62.48670426054482	63.98520733482033	64.08136722527412	60.94828853230364	61.030709779980455	67.64349431057256	67.12387238479013	63.807478308790365	65.7322084994183	67.65929734044552	67.18941300502453	66.56969593706359	64.9470805050734	64.44334333538897
-730	71.27685789576351	71.6596324233305	71.09219485850343	72.75104483615061	69.54326310038306	68.89815761369677	68.87177905370781	70.79657564342854	68.24213829582156	68.73724336401867	68.13671489306503	67.90654693805301	65.97097086562823	70.91825303721008	67.60645687886188	68.1217273951953	66.89147504721747	67.08300175076747	67.92038194452047	70.93204465175447	68.82385571833723	67.31797886998213	65.02544126140859	67.8044926774982	64.67151785865093	67.34646444805308	65.42732248462208	64.7492867052651	64.39570914655783	63.863234648886525	61.79239039077999	66.21868625601591	60.69945730804791	63.32342415687424	60.833970902899026	60.30781067805895	62.303751578342585	61.53136822391659	58.228561162433216	58.727892162621615	65.36685930075137	65.42729069762275	60.77448691277743	63.93769494523166	65.72409065138355	65.24792316936315	64.7846900706545	62.43923874224658	62.6467549885055
-720	73.59491761215656	74.13044595513881	74.31308571343706	76.12454674847513	72.49601444794425	71.39831606548537	72.23730103441837	73.98280725707541	71.08262348142878	72.06209949909578	71.21916559304665	70.68630252327037	69.56302377183374	73.83074082722246	70.24275979287944	71.55014602422212	68.92356432525507	70.27108937791462	71.09325401620471	74.6004775127616	72.90970142415853	71.71127890539029	69.30801461500549	71.80114516277841	68.87776392308453	70.85208384185793	70.4019546284263	69.36832770195619	68.37573539447392	68.75207292136201	66.00844231610346	70.31849001092881	65.60776161572223	68.02392514514833	66.16274130142061	64.90046521539482	66.65299093772141	66.65353200023026	63.48884215238937	63.59008910025847	70.5540181819535	69.87655095705605	66.17370873995146	68.44494288050426	70.36028678932367	69.95665334521355	69.00924895868656	67.2738578571057	67.51325697048445
-710	71.70660975334597	72.35507046672465	72.76096494565729	73.59367589979293	71.03686570101735	70.5250665957745	70.43940064316041	72.47500442226247	70.21643224782551	70.79551778531025	70.45898119662453	70.36426729816114	68.52156846484587	72.72226279929801	69.93417673738557	70.1587566114168	68.41186580405964	69.96353502178602	70.4433347912394	73.41362480039264	71.77853838200892	70.60954249299611	67.91575347269712	70.63779311412526	67.48378230892497	69.7243077889556	68.30922431964626	67.25731610076681	67.43971756114739	67.303571887771	64.67228192750824	69.45211814102421	64.3021760920884	66.48076616052069	64.80660914925984	64.20195732835029	66.0624372025959	65.75016641003035	62.63583095206769	62.99175698883477	69.07464045703992	68.04264288621582	64.39938843943997	67.368610634411	69.01930395453245	68.57373270531804	68.66374704011928	66.3804164975178	66.20823980644089
-700	81.52803110304777	81.61970709010565	82.37026363116395	83.25224228143655	80.0427493659006	80.88946367020121	79.82876745273882	80.93252753775327	79.63435626852021	79.4559751131284	79.23648434518368	78.92665902651416	77.92516299739773	80.29323552747982	78.15764076807109	78.20306226633198	76.55162554907409	78.39481416043613	79.1111177786468	81.77572719089137	80.64157317671933	80.21280242118965	76.32805821173298	78.67610907203303	75.65629309984848	77.27532201437069	77.75041419163952	75.24603191923687	73.6349919927834	75.40375281478788	71.08429693612247	75.13000491954307	70.19101566319702	72.99633962132198	71.54125875552052	70.47268045499139	71.44702131074646	71.1761314636185	67.73758744571306	67.1439808321585	72.8792535598077	70.94799577203777	69.61273179075276	71.32784176529078	72.69618987387051	71.43108765449641	70.87501472341012	69.88514742612188	68.91323721277278
-690	78.79918716023525	79.51544919440589	80.57480089815543	80.91940592749029	77.99118364769775	77.70183339751509	78.37675143701559	79.93160353944953	77.5039682804366	78.74002347528233	77.90579142245643	77.870078747422	76.21169139642079	80.10540688304084	77.26197056456564	78.04633202220298	75.46129301349889	77.0636099327871	77.71237182595787	81.140006433665	79.2962583527729	78.11778358272328	75.45109297302807	78.21664058003658	74.29883532608287	77.02128118773666	75.70147657123329	74.71138097307154	74.52671141370155	74.74573392216617	72.20316455712826	76.38317939844069	71.19956840960243	73.7158081871026	71.95451684884307	71.05772318012758	72.63405667488591	72.79095397599433	69.17884432725978	69.73114524865015	75.70308956401031	74.7195971201745	71.43384229216775	74.30540134978119	76.06979853623797	75.455777362134	75.01577801446489	72.93069253657842	72.81882446559044
-680	73.61415221441352	74.10437587767552	75.49309958066505	75.45145007109251	73.36232713308951	73.48437412742487	73.56180475446419	74.88492904372016	73.0500156295331	73.46895172009421	73.37512019285172	73.66560217735278	72.02510834780833	75.26609500782251	73.03313412456053	73.05600091050106	70.96839337078819	72.95420640380182	73.3128267710932	75.9184781609746	74.7390442858052	73.57098207747173	70.97105332526176	73.1310077085876	70.05849022546859	71.87233463007472	70.92907541640766	69.33818687749013	69.9040901551339	70.28857159997696	67.4097419029031	71.65589899414377	66.3125135109969	68.69385536848304	67.46171587948719	66.65369545262742	67.76615563233423	68.61658543884681	65.20724379564585	65.51938496095299	70.34472708873645	69.1953043029092	66.2554510087025	68.89635602019251	70.63574493906027	69.99479151264701	70.10960587663699	67.76080588434927	67.5781691530269
-670	73.91418328734594	74.71101053349818	76.24119346762627	76.03678188785338	73.7199946256041	73.77101996123675	74.11835757532252	75.62486096159176	73.59325616977536	74.46098641954129	74.07221618602088	73.98405738365194	72.56564306675081	76.30460175942797	73.75773310741687	73.8893820456431	71.64563976927931	73.48999971710853	74.19643326979389	77.18916755727209	75.89878839424938	74.72640462844512	71.94029472063944	74.39625832906636	71.15238040841709	73.30695207710238	72.18807270441928	70.88567284423092	71.11655658640758	71.61327500172355	68.21200428082848	72.89931834996574	67.60348773500759	70.00166046925393	68.10345672115004	67.42507317302982	69.11011756946021	69.34306669834386	65.76680877319703	66.28894635555669	71.50092259508548	70.0749599692619	67.18720790005744	69.93096631077678	71.63483417954754	70.96753671005014	70.77872318208287	68.7343430952476	68.60249560064612
-660	77.22302619355014	78.30889233505533	79.17844148570994	78.55407103657517	76.63948541273435	76.8628593935182	76.65967038126696	78.4303252153183	76.11419784854415	76.99244505467098	76.8236162850074	76.63782791838608	75.4022173932836	78.70201724374844	76.11746035688444	76.47592852552238	74.05730625270975	76.04270631501713	77.0712720770874	79.96438020771618	78.60663772647823	77.85941484044723	74.84605378041145	77.01138210617422	74.53980479781887	76.37697001373566	75.45082434313493	73.74267820317259	73.75186334351368	74.94921459387683	70.68231487437072	75.78760943454967	70.5759715126639	73.2130104025171	70.85756336524372	70.95470591513777	72.37474488918546	72.48416076361151	68.57321809271504	68.78969407351545	73.90684273472776	72.0863762692031	69.82924965383776	72.33736604656185	73.98328859220625	72.72223882725459	72.52859588413818	70.4896702963807	70.17806024907665
-650	77.32981115354241	78.14544827481659	80.49852040013434	79.01866312100645	76.98618288062067	77.87718639146313	77.91113395639815	79.15212440905385	77.3590327690452	77.810498642128	77.76200232700745	78.02840977633453	76.72684412503281	79.05913517815318	77.29231502375272	77.01348001644854	74.50166568409017	77.25123680418605	77.84000425383627	80.95928866619886	79.727913727285	79.26508167229326	76.14144706316682	77.91676276050087	75.12646883475897	76.7006504388389	76.50936891474772	74.62977382070164	74.81609382379334	76.17436050978161	71.62656759857488	76.6809645386313	71.50769522270107	74.00152436854059	72.55613576044952	72.13335532559384	73.30295295106882	73.96900594534489	70.14627493123848	70.29738359625794	74.99066947933751	72.72941398824557	71.00373342022142	73.4008631561628	74.66105846814571	73.7342306411138	73.61978748532749	72.12427405898413	71.41652840889942
-640	73.77554976790665	74.43904655251082	76.38082462021552	75.41373677495535	73.59066699415253	74.35661655459418	74.14689495239779	75.41474423292338	73.98080856486641	74.47665220300182	74.19869928773564	74.5218187992618	73.13486620027005	75.91347889184016	73.95126526686292	73.54496359176675	71.7332446778931	73.73581537989132	74.21601024563604	76.81035953845414	75.86025480567127	74.97617697534035	71.73494444220653	74.0601832405821	71.21258750214434	72.87296724498074	72.04901225074558	70.27482868812902	71.16797623619959	71.97281211811726	68.5682570505664	73.29053815691296	68.01905641528074	70.15981663052953	68.78377099659102	68.5369906617211	69.68806946833638	70.12302325993659	66.79713986068212	67.03746667844914	71.29056367311443	69.46209838441123	67.03164163924912	69.64273321507405	71.0243537281978	70.34833695350996	70.38802417060637	68.17478011030666	68.28305064128305
-630	78.62160849964893	79.7854910182268	81.8725255499643	80.77502138095865	78.72243544337971	80.18712155759775	79.84386534485216	80.76752076564804	79.51862197506615	80.42017617958145	79.55234017748427	80.13007470597282	79.03865755945024	81.19493134129104	79.28924628183051	79.28488735705857	77.24580879880318	79.58186904789757	80.25929115832812	82.99799415206299	81.92801430913846	81.29854754550185	77.8030483515416	79.77992572783211	76.25032881635191	77.97153602419104	78.00441586972674	75.47416084086848	75.58043603598283	77.05367822183443	73.00114840422526	77.33715076597707	72.0707263844201	74.04792446696547	73.31717949623963	72.78016123093127	73.42320258319329	74.0258200472985	70.71881892769714	70.60653409413216	74.48185100834723	72.55822272279859	70.99926459271781	72.97844353639132	74.54039463025839	73.7524009468512	73.34973799480674	71.2701412314724	70.92475818921632
-620	72.19158932432383	72.43785669110842	74.36642312058034	72.89341343096035	71.45138899503532	72.97802263393721	71.63449047001289	72.42587038378097	72.10110935834142	71.64545239767862	72.02081542097297	72.37412337249984	70.90603574440333	73.3879566650879	71.81452991665755	70.67936449402072	69.37302417979784	71.38567083144916	72.05738138168645	73.77774187912958	73.18142178042733	72.58439796738571	69.10553618631356	71.02861866433066	69.11920619540815	70.3767851798835	69.49485778084343	67.38611464207699	68.44721638410964	69.80391586915987	65.63211589980702	70.77971445451493	65.52099145087656	67.7872885735425	66.1089180238503	66.88802528698385	67.5012716658493	67.95788502913489	64.34832897053056	64.49458871644205	67.89982324771033	65.79620641612631	63.808321338055116	66.35141509606356	67.36225368996104	66.3763581323378	66.5271607553664	64.63257165224296	64.81607842946889
-610	68.09298399537192	68.66690342627669	70.66056198793838	68.73691363961632	67.28769879156074	68.63605409991648	67.83105833803984	68.62021100866032	67.87267552595162	67.54190690695722	67.86032495336292	68.28844346917639	66.81636751280817	69.49391653379487	67.82996458377379	66.96021689041049	65.44326331892398	67.27370864944656	67.88875289527513	70.13894669288108	69.50491322710138	68.95965961602742	65.77551082525278	67.63034445129462	65.65545482619055	66.97017144557036	66.18368557615393	64.27179579772414	65.38179058574673	67.09108783700583	63.14681716225099	68.20362839649492	63.00261915494007	65.65729219124174	64.03621527066247	64.70501960095883	65.33829313031688	66.58269153919628	62.85564841879735	63.2412483129628	66.82110496557424	65.3059783209836	62.865051700994044	65.37752391083	66.31149530051573	65.79869809462228	65.87000783439832	63.68852055419105	64.14660558014845
-600	68.75583651254527	68.79743786047334	70.95399838993045	68.77524083204915	68.28310928840668	70.16996543623998	68.34882094655677	69.32949653260384	69.08388789781351	68.77241592759789	69.24775925808028	69.38268414770808	68.64079905838022	70.15404613698259	68.98442677166142	68.01111645672918	66.49450193991707	69.06473290989574	69.60425419603598	70.88268247091428	70.74297913944437	70.22725576193416	67.11255830767625	68.56360013565494	66.68506040335494	67.64578414684911	67.47651784473219	65.25788484834939	66.33072809258641	68.08353702281677	63.79207296215978	68.77481012810897	63.7294127653611	65.9146541878374	64.48522262400422	65.51864905303437	65.79713869634288	66.69127028247395	63.23262446972212	63.40844852535512	66.13969424343591	64.09677010397651	62.19357653174022	64.34581569498462	65.4393748048484	64.13280837173721	64.7242976771678	63.08894396026248	63.152963702808634
-590	69.16011121411682	69.58002498481986	71.08237256007308	68.9100786293562	68.08921853970793	70.34739195400587	68.15573007932859	69.17618246574457	68.56967169165746	67.81481441777883	68.85754310725915	69.09072287622801	68.08878848767999	70.29374373223682	68.90861516093821	67.38093557913744	66.76668054879727	68.7820535127621	69.39716287283566	70.48997780832669	70.42697166721518	69.64752393477308	66.43931557044337	68.43744260249346	67.47201582402747	67.57328344603086	67.54828005186623	65.20326027729823	67.02368047903202	68.57040400302685	63.99612354303693	69.32414754175774	64.75090579172844	66.20048147662818	64.76926814332637	65.81489585377777	65.99105779392383	66.67636620364901	63.37630284505517	63.11950971954579	65.10886788299965	63.503378840089695	61.10155679692075	63.446484784008526	63.89605932158689	62.77104389996706	63.22811586033529	61.79949413687313	61.887595447565275
-580	69.1100801719271	69.36007234733023	71.68116629742951	68.89718690301859	69.27799594874057	69.83495964190827	69.23690517261917	70.02093425003407	69.26379830496563	69.09624792856945	70.16334127688116	70.68856587134174	69.30534285679136	71.01496408653784	70.236169395224	68.9322696598615	66.83859880367734	69.56347895378757	69.70151488443753	71.31349000625612	71.46964553991485	71.25193915180832	68.49616538897698	69.78859082473578	69.09179591823603	69.30148184838528	68.40727567899812	66.52280421921834	69.3832888022479	70.98360588014559	67.22403256217027	71.97140011609011	67.7858027080281	69.96375892153625	68.64076312230546	69.70942861182326	70.17654772253292	71.99690632632363	68.6829786888287	68.95854325099964	71.21573706031494	68.77081478963217	67.27353687483378	69.73377846431389	70.44721166053351	69.53122051748205	70.3906792684845	68.09665215372878	68.66794357896546
-570	66.99946834291634	67.32858241251498	68.32763322187525	66.1079343660491	65.43259376677082	68.07678414742526	65.50172568130633	66.28892819663324	66.37846061798695	65.77881634565706	66.47747578702939	66.69811517812116	65.92527228125324	68.55265408895876	66.81357121829811	65.48988186160943	65.19218028525103	66.39973218423863	67.35882165683073	67.8843209459711	67.93633365506956	67.07170646754106	63.999541706402766	65.93083853163897	65.46194456896748	65.88059872335877	65.1311559398703	63.01293557894881	64.8757801289633	66.92321910779071	63.06150509656081	68.51685427477035	63.629029221577966	65.18461406869758	63.49353982636935	65.62155913587839	65.52973025031663	65.9454710144974	62.875452629799305	62.93689984025901	64.34224228595797	63.312214811886896	60.15284649028938	62.39351693755167	62.967966575898814	62.05600010700005	62.26236726494079	60.278386987434224	61.411224229096426
-560	66.01013201584189	65.9517632289166	68.72667795573874	65.54150903847136	66.06740925097824	68.46120255396524	66.26274943220764	67.23914937004653	67.6484106120367	66.9843826664108	68.26395907648956	68.48938679361005	68.1399345423677	68.67222641828475	68.29324325740521	66.95491417776718	65.5157961779594	68.91315217053933	68.87999547559691	69.73717387448563	70.14736508740855	70.57622324193729	67.00208028905398	68.48227450691789	67.58118949221709	67.7030297498857	67.87508504351045	65.27472923276041	67.56459701633321	69.63396037494057	64.90357220565772	69.98430911457707	65.83632780876691	67.84293599993698	66.85366470102994	68.33001985890473	68.28213906801192	69.8038977208226	66.77853080545302	66.63439456408969	68.15997651133571	65.26538285684008	64.79129534944151	66.38646835677422	66.75425409225011	65.43394826944773	66.54946037903615	64.93756486265988	64.78398304950292
-550	62.04920105984881	61.78683747053709	63.61414459624547	60.6329555247323	61.84025597964001	63.39700166063561	61.041738695691166	62.24870791465202	62.38508051095023	61.206351699485865	63.40645241220042	63.044206488707836	62.58660102748465	63.661920820923825	63.275425063597645	61.992785950584825	60.30690266047429	63.80739226821846	63.49517052459022	64.03834191830845	64.84765083526196	65.11280786924277	62.372655019066826	63.79828350939281	63.78746185864417	63.264144108359595	63.414711484094624	61.27299716887542	64.5264264871791	66.09143058977087	61.253781853837786	66.55017967347136	63.319247279816715	65.01447398074488	63.535154204767295	65.0520929054059	65.19852103355645	67.13842773324477	64.06883195084735	63.8201593379101	65.19547058234046	62.528254836030094	61.70608755998758	63.58478251728453	63.46560894399892	61.95814346496229	63.21149545531672	62.02329228345908	61.99741427268838
-540	67.42244250905348	67.29475662818848	69.3540106373005	66.51743783280742	67.74152021637647	69.28678717772814	66.93186624727592	68.05058815074587	68.04648469413414	67.93497255115203	69.24468255225102	69.7505993344344	69.04696477553611	70.31622942615711	69.70497275201812	68.27748658225737	67.28844386464803	70.48621582163088	69.9010078137898	70.66290481353515	71.85590351451049	71.81901548740831	68.55798621644745	70.64673907306921	70.18637787682218	69.76262102905164	69.77172528144584	67.07528746045925	70.46815837590327	72.20529245416036	68.3526178490612	72.92167429192943	69.47908995145188	70.96098620622118	69.89128111364562	71.37727671373335	71.55550781733021	72.61226951363889	70.20624365043048	69.9208754072684	70.67982282987855	67.61710326832731	67.11903649544023	68.65894253562361	68.78718887621885	67.39980486700499	68.51437697315562	66.93066455105033	67.1860149566425
-530	65.6582699796216	65.74735634588157	67.2089929414548	64.24492686896089	65.99934719412701	67.85481277296688	65.17633709508317	66.02688919818749	66.72752724145893	66.44853192583983	68.14010294000022	68.00374525677175	67.4866894602094	68.41137407493216	68.25271418507104	66.85109624684327	65.93948234733216	69.01413596729789	68.40960537645381	68.3719271795172	69.59163489964568	69.83759243187534	66.55601747763147	68.75359728050593	68.39463601469778	67.6743371093685	67.62591142816234	64.80769971701066	69.56321547855815	71.08945406855135	67.25829511534168	71.94138159709189	68.89795209286316	69.76623389944137	69.1432378380768	70.857637926658	70.93868159914891	72.48336886932988	70.4276220009869	69.73152644349487	69.80269467757167	66.83850949816859	66.22668541927577	68.1625021385279	68.0535138678655	66.68847718606969	68.2910564317962	66.23257652050275	66.50090653592468
-520	61.46445625171969	61.34945187561111	63.5543869485841	60.913673097820805	60.67900954432599	62.79502232111755	61.12754864201736	61.79957675636659	61.768640791497035	61.698492642458305	62.996875709905105	62.92292647086785	62.68763695812165	64.36661359840647	62.91541636031946	62.53587182806716	60.68296660130003	64.32395311315298	63.83161373382365	65.17085575458643	65.38931530651135	65.66818622396224	62.652429846331174	64.8064274348546	64.50479721864815	64.25242116915528	64.63052173893459	62.17164290420911	65.58291710419317	67.28673599279273	62.94013083276667	68.37382885883065	64.90644641704473	66.61199188828232	65.27726143372733	67.28234963391229	67.06746932114474	69.19915106912816	66.3619846559815	65.94610719426167	67.53111978601181	65.07374766990334	63.72215023269383	65.22245291333583	65.48909788286281	64.42567160514413	65.07510831064141	63.440875889440676	63.787905003244724
-510	62.48228817310228	62.04328759413104	63.66284661638074	61.153803451002744	62.00565572711409	64.55027183699015	61.08491209485975	61.644172872151515	62.939720955126504	62.3477169256274	63.802185141322475	63.90226992389753	63.69302786482609	64.92946125618438	63.92496132325857	62.92141587022097	62.19375718698292	65.73028326189564	65.0919066719911	64.93671865487511	66.33840844618612	66.38062708066538	63.06709239487772	65.22974262293022	65.53970864276066	64.5456456941533	64.97889513083422	62.227344097935315	65.57199391997484	67.42733248019846	63.339123907157706	68.57589118388748	65.13172272497282	66.5631041092755	65.23368093257146	67.93906563467084	67.42706545544401	68.8381872872841	66.5740772377906	65.88972869660167	66.1305785162957	63.26129171815993	62.585096351814364	63.72558995314221	63.92228679244329	62.47203210616158	63.539896341303375	62.0443644576571	62.749984424378894
-500	64.8145221660061	64.4168851601012	66.28198857812745	63.321530192815935	64.27187704716499	65.90781138792002	64.01915237948155	64.550074839684	64.8774610326233	65.07636740346832	66.62616865598812	66.2841920953862	66.2804375921632	67.19540412884693	66.6385884702324	65.82400908169423	64.05888824868985	67.72126478939694	66.86920375304787	67.5910405041086	68.45176850093999	69.05324023796098	65.86412383525251	68.40207892489782	68.76654209700581	67.62577201559336	67.74280471562072	65.46613221832668	69.71008923183764	71.76884939064684	68.03002043947838	72.69651709084395	70.27865790445327	71.75712872660179	70.51757329164606	72.9827586690702	72.74054417881469	75.00467069809903	72.7206027404456	72.08630182557067	72.53642052788274	69.5847503850783	69.1362814257567	70.61878486333465	70.63390259122167	69.31195072816458	70.69939013867435	68.81052599849019	69.29021118934945
-490	60.68270503312072	60.2605803898286	61.524829171373995	59.18125902558461	59.56427870001317	62.316394967103605	58.91121378507154	59.217034172453566	60.70465824394977	60.73465438775892	61.84814350823116	61.403573335271716	61.59274010348698	63.30892306737066	61.93365199659938	60.964516487951435	60.84856507206177	62.942005599785126	62.7933506955954	62.288660677344865	63.53778541126718	63.49623764016162	60.08330128810327	62.90753192744912	63.7281356419174	62.5810537290139	62.54739845998788	59.83383638603161	64.2475075546674	66.18531323647541	63.177415419111746	68.06151214142234	65.10712019095558	65.73859209302641	64.49884131694621	67.68108814734278	67.4018399878184	68.56316123213921	67.05052185114877	66.36930359090684	66.00576574317319	63.678049382511574	61.978248478115106	63.15078317083581	63.587146827574195	62.63473596633593	63.72054777118126	61.55747715956574	62.97858413403014
-480	66.66209645628498	66.0408950267227	68.09896226394304	65.42430462760045	67.40764498244658	69.91236081290803	66.48502285628021	66.87633183330956	68.70148914901526	68.03109046819371	70.21727167797665	69.95363823746804	70.24551200943034	69.6649066821976	69.87690855488162	68.72760711917623	67.84190156301858	72.19478557371134	70.83814880490934	69.97887014650578	71.80064803307583	72.76323325881862	69.09706286433406	71.20421242294265	71.57791747503862	69.95839709570974	71.07740517567521	67.42300779695123	72.2276409986919	74.10125133961547	70.09017452212667	74.19951461630053	72.17473886892535	72.74616589604378	72.70648120678797	74.88830525871117	74.1081317233912	76.28233530342277	74.83889525367547	73.47592529506598	72.53067892009331	68.57860486198928	69.8591364936931	70.50352477985327	70.45368668547961	68.66448223836205	70.69934041549116	68.97963541141414	68.89608947628915
-470	63.07813941364039	62.062949357973096	63.7047642012058	61.631217729889705	61.89203701687336	63.347330839434754	61.01082671247188	61.18662235769936	61.67289902966894	61.9936253866942	63.262451653275754	63.276242060851736	63.13561859122353	64.99168023074337	63.36776219703445	62.253095394023994	61.62262880971688	64.16310527619905	63.80089006849988	63.74712748144311	64.95952454388674	64.67080904874837	61.74177622872135	64.3714623006091	66.22421893995809	64.63551144386726	64.25117490947984	62.102431683814025	66.16779561920787	68.27438898377002	65.92317441033111	70.32888892165658	67.6660008294399	69.06114488852295	67.44241773734457	70.99169548089822	70.52809949549332	72.17228627322211	70.42713628459731	70.04251859673354	70.06609054645396	68.02907721605652	66.189147004891	67.25415147066059	68.14457928784648	67.0074426486704	68.44929380803299	66.29008481818556	67.72814253590364
-460	60.998432511678324	60.17337525225917	61.17874406412065	59.377997255240444	60.46937463717723	63.60917751023934	59.70419135428998	59.51202629729502	62.218745149567596	60.5666670225527	63.0470154834859	62.38374889643404	63.0251075528805	62.94645402125317	62.73334089233792	61.46587924088646	61.93840727088473	65.27197791669714	63.876143496026025	62.44669196809155	64.33591259178532	64.96661137884749	61.32920112022769	63.82336973267929	65.20987540081295	63.16359244076256	63.976129557442206	60.57453193767485	65.49800394147687	67.38104499038654	63.561658854450705	68.17741284086077	66.24957991775223	66.47637761844967	65.97416208732112	69.29946667293481	68.17808503646427	70.14314344059265	69.22891474580535	67.41722382749822	66.19093395999431	63.04299906397535	63.36691824990332	64.11758984897217	63.72768580639565	62.512722272384934	64.39425081456062	62.304469144045754	63.232724737808056
-450	65.141822205175	64.64812913938064	66.22974830223932	63.97946456947018	64.5745306161561	67.32424543262589	64.54614824674687	64.43989856889658	65.8962007571712	66.32135875643463	67.42646390054225	66.97732052483661	67.75707145580166	67.6930598572831	67.16491353348712	66.52132205351313	65.71620934452741	69.20175494618677	68.39696554703686	68.17531522680541	69.13285983013073	69.97439802236926	66.23341009404554	68.92567659189247	69.57532941977361	68.02739124992013	68.81975364068157	65.55042803960971	69.95488074713795	72.40440491959629	69.09175329273458	73.116243184768	71.30388887385304	71.7187421231898	71.42068950573716	74.6080005343187	73.63561019353847	75.70399533083865	74.53960402399383	73.19537923821731	72.45118052972617	69.51562565799179	69.54157301199164	70.19938806844112	70.62002223732044	69.35111766014086	71.0975415324953	68.78182709390748	69.34734065747114
-440	65.76436443883956	64.55458546651731	65.47316189343225	63.37620752247764	63.76284154585522	67.41349663811502	62.971298126366115	62.28900953822699	65.31286551655674	63.67266494492079	65.75761556515498	65.16411049082568	65.20920873451612	65.82019546628977	65.41753415278998	64.07963764005332	64.41168710886768	67.39236800251211	66.16329944805416	64.75023442970164	66.29692893594112	66.92490494233809	63.13017931021298	66.03677025537952	66.93769822895388	65.3414483404204	65.88340406600854	62.637842678122624	67.14969206054977	69.71509299636325	66.17634005384349	70.60836046770326	68.52519831562998	69.54066513617525	69.00795718825881	72.56987301110013	71.22532189260566	73.51244758452498	72.12092395367948	70.32935837414996	69.18781034493473	66.78635605515	66.70022368893991	67.62864250412778	67.02037857594466	65.80932968217624	67.31614852165414	65.3342003183252	66.02536473592664
-430	62.030058534903944	60.69439714851994	62.69814874006543	60.99786271998125	60.35708706361231	63.27331077213464	60.757456153223636	59.62071948642433	61.64955038413261	61.147179715878536	62.33310031279601	62.25719599746392	62.586962474426684	63.35834226132473	62.36622363796995	61.30652443078305	61.007183773765085	63.76991375805964	62.792581227890146	62.49708918241965	63.64296444122884	63.866757482884125	60.39328566233771	63.07992233715971	64.35195842499667	62.67124997743373	63.11811584300555	60.168766773748075	64.33882755558716	67.00945258321309	64.40130589434834	68.21242611744638	66.1701810071886	67.24165899674648	66.82160642818353	70.14213165668335	68.83536965452012	71.57531066294732	70.32754142050642	69.1299032292576	68.54112107863757	66.54854352141884	65.73662473447688	66.29471676529666	66.65518676773175	66.16640939965316	67.36121239382047	64.98205395570498	66.36283407468332
-420	63.59808434168258	62.89260259263201	62.74721971888133	61.91110353324943	60.18538198762665	63.721702662297915	60.522121649090415	59.519723231603145	61.40364365675927	61.09775393237656	61.919071355735525	61.48625965164541	61.57343919947965	64.36919933470034	62.075546324441135	61.69154541828783	62.68975105980291	63.90381908389795	63.495741723500686	63.23277071165468	63.63625430789512	62.92159031673306	59.684223163639324	63.53439744404186	64.45498666441352	63.71749781021675	62.94788336139658	60.73410280532734	64.45051738161068	66.55147478917988	64.14153172949088	68.812875315257	65.768098808979	67.04363495215212	64.95546163839434	69.7000950837914	68.4200938609919	69.88028158605384	68.27598320812315	67.03880512912883	66.78531829753706	66.43173804049832	63.63751735678565	65.01318477725272	65.31797673117345	64.57979090441684	65.2743856428838	62.644800003263136	64.53804009858185
-410	67.67772419747837	66.62428313264093	67.48755227837268	66.02885013336066	64.49970000428732	68.15299134394398	65.0806691479089	63.44377130112531	65.48482387427293	64.29970935662637	66.16573160361014	66.26532604421807	65.82843342871386	66.947577163565	65.83869310804329	65.25792399466326	64.99907029450264	68.33639473013729	67.01015412509861	67.15105915646032	67.45447331179435	68.05802751843603	64.73645488278501	67.65786758454756	68.60499473829944	67.27480982642655	68.00925067993745	64.87646467967622	68.46609607823967	71.34147907525443	67.87500156064179	71.87202490377273	70.01367187087214	71.72052105200774	70.99222114772373	74.73453207768027	72.64503120674854	76.1305228274245	73.96311640062733	72.33168258201773	72.01770318595584	70.73348227374646	70.28778800376713	70.8488050799283	70.69427921983103	69.72757870829987	70.8719701090864	68.97436325476858	69.12209789778038
-400	63.337931557770986	61.77891923312497	61.956165494213415	61.11741705697127	58.80811688095932	63.23409262675362	58.77039449556251	56.95986326108877	60.24386800960738	57.706711211847136	59.54825156966699	59.44932504068687	59.381373713538245	61.27780410243678	59.592032211591324	58.39874683128646	59.872457466958835	61.27072877518556	60.718119479897645	59.594690790136355	60.52391467409227	60.28364082102832	56.90605615304445	59.888393606532155	62.03937744883119	60.34498182977464	60.476634815834224	57.86045651171027	60.20444132981004	63.71333212916166	60.71963575067875	65.16462382113903	62.73283477923085	64.38711171828801	63.120494505851156	67.93839562020568	65.6875137890877	68.17145002326885	66.51144420116137	64.85702552929709	64.05601343190278	64.01898405622084	62.10624129798584	62.57023085746009	62.31393933620611	61.9572251103796	62.6265429113544	60.74933378038306	62.31134348674794
-390	60.34168514589619	59.11490990719459	58.32993194594257	58.28441011928726	55.83234272704506	58.77596839743419	55.97549455066408	53.763277072835734	56.60082237348921	55.25020371267456	56.256567618148175	55.83182641520528	55.443628537439785	58.97148812324624	56.43049234064906	56.26555787568652	56.91901677170953	56.88372897084955	56.98493710143499	55.54814697592317	56.199194430866555	54.686148639087726	52.814314372509266	55.98624135892391	58.313106500077524	56.98942695818117	55.34262610822837	54.674935559636495	57.94280973640339	60.07456101413889	59.83805904156452	63.718936894105134	61.02121667657693	62.532038930027376	60.86963062826391	65.64506905279941	63.76844016842245	66.72764927726583	65.16057643314919	64.53503077802077	64.13205254193606	65.8297067275877	61.246660342244176	62.806477889939046	63.420985889190064	63.913590731031135	64.45280223968031	61.456154934826515	64.83088709715308
-380	62.82749020038594	61.46214527286228	61.535040556934845	60.89888067823342	57.53859144217805	62.83818130523497	58.38340731640132	56.244404088124696	59.62268893446325	57.3770899131927	58.601865399689636	58.71328107174728	58.94493389932436	61.0792502561699	58.80963192043772	58.66604536838123	59.688788136420165	61.40423362350438	61.17414242294688	60.01633791538532	60.497262851290365	59.49057208356218	57.21695008827199	59.90312000096097	62.0595997867717	60.46858180381526	60.80131583457421	59.2306904282164	60.31816143857901	63.41986753613135	61.12634843703996	65.94558727515489	62.94821895199152	64.56730014428086	63.16266351512227	68.334757731702	65.63087457774901	68.18602601941849	66.32036936334508	65.04004954883544	64.41108297726817	65.58589911878255	62.353227310571114	62.7677408953768	62.841167856269614	62.902357539940496	63.176194281205795	61.846467175100585	63.73142290682199
-370	68.78363133640325	67.62347363989224	68.14492954931613	66.88484286569944	65.90493441721941	69.52347376438567	66.35704774931196	64.45560743931674	66.54656773325095	64.90302946665626	67.24059547341103	67.56829846888144	67.36608976813322	68.13462400220334	67.02055735887504	66.53445908257066	66.60018388790587	69.57194631939316	68.60353135657388	67.5718998271888	68.39688839737944	68.5933016879133	66.12724316239083	67.89605014764017	70.40697989937128	68.54954464910274	69.2843605481659	66.29564600688632	69.77874514517217	72.64704056430875	70.05462904412855	73.34078669045016	71.7158745315398	73.43653862714129	73.10725175284404	77.06388316226051	74.34204893080664	78.17321592900043	76.42799549990238	74.8355314589905	73.7294514547625	73.41736680999907	72.68406519304145	72.76926778592804	72.69383215405672	72.06246850823004	73.27613488597949	71.23387015303135	71.95489325576358
-360	69.25933008911473	68.79271374095839	68.26249463600212	67.725421875179	65.04397880009647	69.10739250656235	65.81536857856902	64.11876102579218	65.6879576763115	65.05484411830558	66.41107835917713	66.16966806325212	66.21780750823852	68.80392162919466	65.95187780983848	66.79859284992136	66.56241623566345	68.23061841685747	68.5557334770596	67.89765878832893	67.99471374824788	67.26505701205996	65.08482021660788	67.42974901590824	69.58031988526658	68.52571893684625	68.70140786227769	66.60063837365864	68.38315893648169	71.4335711378794	68.97589013993782	73.18989486871433	70.4349819080725	72.51131801901522	70.88747383297216	75.41537380781898	73.128577685954	76.15428698359702	73.77968106614892	72.67710137655276	72.57650931297674	73.64381264684921	70.94037960321302	71.14435470096618	71.86746270472294	71.35315235489615	71.58404472542296	69.70579837208267	70.9749135345605
-350	66.07652639714905	64.87795397384639	64.62660650595657	64.30652374474194	60.017299790590805	65.16513112459793	61.838285345086504	59.230911092201204	61.94367734910685	61.51038227138106	61.35966075265784	61.08493503304723	61.94037300857094	64.61697299371484	61.65904454444809	62.47981925513316	62.920606248017044	62.768807981312214	64.07978043069448	63.329353211786	63.00520466805314	61.7307445278051	59.81692861797113	62.38135899887955	64.38768374165547	63.908573252791534	63.389602495457055	62.48953491543184	62.3712062981304	66.32101333148414	65.43014842674624	69.01595382231046	65.84083723427115	68.09001353359344	66.14018452966441	71.49704504885018	69.01940160536367	71.32573752470743	69.26384630930703	68.97618072353713	68.89742770637854	71.50739929785577	67.07151499011738	67.24257622142655	68.38564058251815	68.72353642041256	68.46005516383588	66.72941344001029	69.25714990404074
-340	66.51448325693707	65.16642428654691	65.11900655535179	65.07185516529013	60.901496318889556	64.97814781171621	62.73974890814061	59.88088678719102	62.108443158249706	61.0582243953504	61.678189159994304	61.89316252585612	62.150064418865234	65.08253943900074	62.077647019675865	62.93454105149587	62.7388195735332	62.91803442704993	63.70034974593303	63.098704620935074	62.92921605471851	61.62130776788756	60.38925823610551	62.326814073106995	64.9955763590322	64.1080211326223	63.57649968676119	62.69272139254569	63.19138778488072	66.91704133852916	66.38721497365121	69.64435853602897	66.74318594367607	69.26674446791128	67.9133676681389	72.68191202808282	69.82745921903718	73.17627232898244	71.0412200242939	70.64013052733418	70.51214285129723	73.41401884642384	68.96930693666961	69.32238892306435	70.04740672630463	70.70892763435806	70.15961322405522	68.40193971399687	71.20213064096009
-330	65.48078806076064	63.90360461683249	63.52240723123708	62.96992974239969	59.60939619343065	64.05495925556158	60.80074052967798	57.84820697627936	61.18992259678707	59.4059063915838	60.0727270929763	60.13134103323467	60.27571379763044	62.53373156725798	60.37736845131721	60.99305811983946	61.06305937121017	61.726463052508244	61.79437305497522	60.39869211272176	60.70282598288896	59.506559910625036	58.50260740515494	60.66382468183932	62.882057081575184	61.401376722563114	61.075318427193686	60.58887491699271	61.86453994805909	65.16005341090143	64.89198658881706	68.39958488158257	65.72178325136358	67.74337408020669	66.79585898816906	71.74755946129288	68.6992488160028	72.35388143788559	70.61082911170341	69.7199030325329	68.89573565181982	71.5883850188119	67.20320447142498	67.99351099812242	68.08442873478039	68.76715545758968	68.67764624005696	66.76890301925435	69.63663144572871
-320	65.23617203192858	64.4329605861385	63.41820220413056	64.04021770401064	59.51042959979445	62.616091776599326	61.51939316686562	58.95030620862067	60.020333644100845	59.320795491301794	59.98979451319823	59.79390383220328	59.814619395357056	63.65760150864386	60.14565863758717	61.515875841380655	61.201568713715176	61.62230288714009	61.9771673055519	62.307097995460516	61.58791323960197	59.845132024089516	59.13970585665119	61.70536813289762	64.08008239085957	63.1428367160218	62.35493759401161	62.17335702828788	63.39598460507535	65.98960939891806	65.25217355080811	69.12078404408467	66.2604642698224	68.63580609863325	66.61698546203286	71.25258572022182	68.78549084437216	72.3725580347356	70.10638272049643	69.41326946534994	70.28047576972347	73.50041591569787	68.25422511114824	69.27360483456476	70.06693839643253	70.67124330739647	70.32898084138245	68.1391082465421	70.70067687653673
-310	68.3773298048654	67.31093142736819	66.7460099104467	66.87338640549025	62.57154364523372	66.8816124901112	64.6453923361995	61.84566062417507	63.642952980919205	62.212214947289894	63.174966750401865	63.30843489079344	63.54105541177773	66.10556927886385	63.46011936896372	64.27892901833097	64.02520628145064	65.11207417241647	65.29664789709932	65.01844783132753	64.63421414777572	63.0955761466365	62.3299121205964	64.13106882133641	66.72320672755842	64.98354115635182	65.29966027165928	64.68650622808107	64.92188632529663	68.19785949220471	66.84673835020564	70.55590972249631	67.74933063595506	70.03638527676912	68.79150859511964	73.23754546097152	70.1229317714001	73.9696211110978	71.6820413657351	70.75478284770405	70.67903610965485	73.68872751694279	69.3504515098987	69.7079423186571	70.31724127295891	70.75695450154325	70.33820074330225	69.01472995963508	71.05172081194605
-300	68.55042595588915	68.40505499312917	66.68644153675517	67.47886072731312	63.20820905634048	66.64825971000614	65.10719857977821	62.7867458969202	63.08025253406478	63.5572959101099	64.27259106518474	64.43808780749796	64.14637144038653	68.56886447313433	64.61988624676631	66.09624273870318	66.15727529804268	66.29667493670925	67.13192894387115	67.38312092429634	66.43029779921679	64.26854925644601	63.678647745094004	66.01561950218111	68.57335274686514	67.91880428914044	66.77288140590626	66.4560195805464	67.55806648343906	69.7908069533292	68.91304571827351	72.80604999065923	69.75317628008423	71.88158587394294	69.5470946666162	74.64923289744169	72.38980699704273	75.29996970212102	72.93549778113604	72.5510922740746	72.91260599646499	76.63712520151617	71.20739429448291	71.83522031667627	73.30437923914604	73.51049332658754	73.34249465618396	71.3008890181379	73.22960547967317
-290	65.98791444008724	64.75433210211298	64.01143305125046	64.4317403861012	59.759983048911955	63.11829810864961	61.98159284815905	58.56857428248614	60.39251602492351	59.56950567989024	59.81250669638518	60.02065183641286	60.14011912044245	63.10730615138924	60.299005705933425	61.53516494692599	61.07011022619946	61.35485857866984	61.493613342434216	61.815559045101665	61.184499114995994	59.50808180430029	59.198344247191564	61.29676376241037	63.73968785005737	62.24002860031139	61.68665098831911	61.939447170895306	62.527174765556126	65.68475489962145	65.7558124608041	68.7947658739446	66.43339584645797	68.82940275380749	67.34684133485791	72.4054192717044	69.24641637540851	73.34203395556224	71.32032729076782	70.73931127656358	71.01158782467145	74.58715197283051	69.47292048287659	70.25392046117308	70.8565127938849	71.8925804587801	71.25353853685138	69.41490161020306	72.5376170844285
-280	64.70686256566455	63.87341512891447	63.00323539261716	64.07011199442402	59.208841937987785	62.14680511619182	61.57706106370808	58.47614076642214	59.589280130722884	59.159834454316886	59.37395035485997	59.874484074598016	60.26919593460525	63.88952880558307	60.484050615268394	61.65132270184826	61.377155949365346	60.841203584176505	61.58628045372997	61.85746805082434	61.52319139867411	59.18243362672662	59.33532237330873	60.94920828666702	63.911777761149764	62.21536195148642	61.58529982473302	61.91618214538116	61.83435513342708	65.50495545087203	65.7740220072351	68.65817280100214	66.04782017311616	68.13472338436324	67.07097214900978	71.62219741073972	68.64840564974156	72.5673528591383	70.84311131492636	70.67742333244745	70.824784542084	75.32626470461499	69.30275727995158	69.45402337733533	70.77647749919875	72.07544863512844	71.29046287008875	69.39755210509257	72.66469164285877
-270	64.9323721478824	64.03498673833927	63.095061926513324	63.869255384068175	59.33425906734066	62.896777553796625	61.4754045575171	58.56016865268626	59.81010809878547	58.7652442805938	59.90978659887007	60.06406418722724	60.74127537744583	64.02394301410607	60.72375532074441	61.8331029697435	61.869199924518426	61.419545939254625	62.27437406569515	62.029666756711336	62.1229724966247	60.198757039005656	59.97784260759136	61.313648688572	64.6319441845266	62.848813960304284	62.954763425403925	62.65344634897332	62.29026131731085	66.35496916651299	65.77793758146193	68.85438188662984	65.88410432482485	68.61903763444958	67.28990410811906	71.64154520989464	68.66061006283176	72.45202472121171	70.41822065135096	70.15352188391199	70.34647171517315	74.5530340032109	69.0584684944501	68.83347436253676	69.86153287050105	70.76677194013482	69.93906659339473	68.65542319663074	71.50624852140974
-260	66.92252361018762	65.54362866023133	66.10891188016961	65.94820799551482	61.122035414595224	64.7222050352919	63.64392101299495	60.090089226972445	62.48083086927116	61.32122791432508	61.54995961205788	62.445847928785234	62.564831519194456	64.84227586538297	62.618795078599284	63.60968075111618	62.65783239322849	63.491732689496516	63.5763628751973	63.88962239802852	63.569011206840315	61.866989396229236	62.02351983933585	63.47776114522104	65.96967230556932	63.904824916450764	63.646873208595906	64.62529039404473	63.9377095137584	67.82674260374317	68.41302117925711	71.27547832139246	68.58296895956556	71.4746375449426	70.7736977829439	75.673869641248	72.15793960123216	76.9233988829578	74.85636226081228	74.8209308331739	74.96560608795151	78.96354358956354	73.79396849853055	74.00254890444661	74.81683667188071	76.27210415097112	75.74530431138807	74.43124896929412	77.36022542808023
-250	62.78149524056554	61.6990610298349	61.13805165640926	61.20337411017344	56.532151192825815	59.808398392913425	58.377231555021396	55.219670116915374	56.80493454720707	55.52863273470487	56.52767376053389	56.93034745565424	56.81393355828009	61.138384635390935	57.43419337053607	58.28023649627241	58.706056534291356	57.51418179481185	58.25507325933792	58.151554042280814	58.33531808648053	55.831627294970474	55.92959542197522	57.730390443366026	61.13378807250388	59.72505498545422	58.553894865767454	59.32997780799575	58.8987479587027	62.88620518021525	63.23464307192768	66.47877630788675	63.36340452039649	66.78566634244665	64.59795010894209	70.02518660396247	67.16618610219331	71.19146850248563	68.8556682098084	69.1763922228367	69.3228890803515	73.99329301861728	67.90890847790392	68.12760081746316	69.04508882079415	70.41818373044406	69.57867233955541	68.02076808851135	71.52071570473682
-240	64.39232403910891	63.21690042066237	62.92055009913373	63.396358695560764	58.97559249782376	60.89991127760655	61.187994329517366	57.843978374554624	58.72842665092988	58.51893064408211	58.69523513018196	59.24579060662412	59.14926649636032	62.96836989908765	59.625474706636815	60.77991051180363	60.20172848404327	59.429322630988686	59.778180717153475	60.14303185871869	59.98276513537062	57.405343113573366	58.208479995347396	59.78473496887795	62.72604051537554	61.039782414166716	59.9179250890904	61.01588278475461	61.630768609742525	65.02580588750682	66.7836676417366	69.06580097076123	66.40594986956037	69.28592056721826	68.23971794096597	72.90067618789718	69.92650458633229	74.59306538265837	72.87646573198913	73.15782718854503	73.5140251432792	78.27861736697052	71.67100691294362	72.2680833052523	73.56355170787126	75.23985160389934	74.62640108273314	72.3753158616227	76.15877816251577
-230	64.30440778767327	63.79943166829458	61.89569149643836	62.70739717336965	58.477355415711955	61.28070542843099	60.37574041894384	57.87817191301781	58.798926947030075	58.349304999762474	59.0188970811809	58.88108152131851	59.14814479657558	63.29912473321056	59.762530027341924	60.883206674036416	61.677592620343376	60.38642133367641	60.87644839002066	60.83189508965833	60.505266930367675	57.94669423121051	58.09932088697108	60.54961907086231	63.44868564886279	62.00970018156961	60.560581714766485	61.65560914107595	62.626798737970425	65.38707586351563	66.22322411053858	69.68154890408516	66.7455670199313	68.92673563340719	67.02995078216766	72.41784439343839	69.80069712114825	73.07805720681783	71.53171731023345	71.3878562463086	71.72811745736733	76.44319946787832	69.53620416062843	70.39776174926844	71.32402597665602	72.5320694670788	72.22557236322065	69.87615054062083	73.41238878118035
-220	64.46421585991493	63.259322623309224	62.52013730171647	63.19993587609189	58.80735228384004	61.72476894926914	60.492210403588174	57.56011052008474	59.28329780264233	58.49652505539166	58.94497495596742	59.093144717362094	59.71790202156137	63.53272897719878	60.13174674413278	60.85781637829072	61.31239808114911	59.45162580454829	60.73119925216234	59.78935365463905	60.217280547729644	57.19432605637238	57.84303351085561	59.141202132033136	62.859356685814085	60.73880313765481	59.48528870686161	60.93419975943895	60.50149998994691	64.17460718673337	65.5446449518956	68.72043431746611	65.07568817324739	67.71232712210595	66.08728264835588	71.474775486214	68.78487102945053	71.7982819372035	70.37839851562418	70.71009155835108	70.5838067045868	75.64738428476242	68.27878498881607	68.77521699234701	70.04645608133659	71.53802539307583	70.63281590355082	69.08824717536478	73.43546657909997
-210	66.55196154313988	65.27410953836727	65.69411271544736	65.54308609173796	61.025951801678445	64.27110367687872	63.044992826235415	59.6812221811844	61.97508246072032	60.68488339564333	61.705298995290185	62.02845353921194	62.24823855531801	65.05374456974289	62.47971977702043	62.936435624194225	62.89801096133327	62.26146824646645	62.78327128008846	62.558541320180595	62.92873150876246	61.24462419017504	60.664455458543685	62.51106900733504	65.37908744539351	63.40434911032917	62.83062406272195	63.676910081370615	63.156945538006546	67.57485525185827	68.27795206562845	70.96607883450253	68.17071791611743	71.5223168604345	70.39778288522845	75.40469549122292	72.26286404888852	76.57611010775246	74.56284926484159	74.85085482187525	75.05076448990016	79.12887570425549	73.71608959462655	73.75551601420518	74.42422794364134	75.93460286237713	75.38556326612724	74.09776977173192	77.43528324637411
-200	68.57120599334648	67.71021343519331	67.10447718491454	67.54976783022522	62.69301473840237	66.09046011666128	64.24213269285768	61.5460693040639	63.602729254284995	61.89084680619914	63.03725635189798	62.48288069351993	63.21365829507026	66.74373957652338	63.20804405015821	64.046298749989	64.69255777593848	62.598006072007564	64.15141318843952	63.12068696862029	63.4727333666348	61.735374447982075	60.750630445339496	62.74426715125624	66.05507263636045	64.26640795119573	63.737371890579674	64.28235269419271	63.21148416248798	67.69935548658809	67.84737399871301	71.07013283220186	67.69983630876267	71.20008435841545	69.39288025132346	74.4330700790583	71.5327076889088	74.77500947934631	72.78610075821344	72.6778347528459	73.20575672499376	77.76075803829507	71.80635183322788	71.86201992032805	72.25218080281189	73.56699749276162	72.2371492154492	71.02897191885855	74.74499480762914
-190	75.2802853689375	74.08967266189357	73.35914272066469	74.26926605935687	70.51576457774715	72.70576810268884	71.72758961235394	68.95965742567837	70.78783163468111	68.54557534818908	70.18767531897623	69.7633113037805	70.34924851809764	72.44883955152687	70.1064613895888	70.31227578538848	70.6141763338655	69.3919057345915	69.81619386737165	68.8886905163897	69.94306071534629	68.72170356539591	67.44130308402484	68.95999389502416	72.27584595082783	69.99731849061148	70.059238162174	69.5796509070216	69.57560278022588	74.39169182395557	74.22754413876844	76.74978757006616	74.006929666459	77.17392088185997	76.47202282114773	80.18549179340356	77.44891839675817	80.92662409615458	79.44898723978478	78.5877033813311	79.30595292992399	82.26458482508353	77.81609405448746	78.03189610003669	78.11345925735073	79.0970467016411	78.1667932050251	76.57628491735849	80.30549317369885
-180	72.21445243766578	71.0008959741144	71.02163925746957	72.09067086294556	68.63599779412932	68.85155630935174	69.38753521219093	66.76677510499256	67.56820537143173	66.62713390487131	67.73131333414061	67.39566829290119	67.48238876690378	70.26656375376366	67.28321824126924	68.14411133286767	67.78894595158981	66.3219243480441	66.46785733586141	66.19489058614795	67.35232548120563	65.73613993133665	65.1097624806001	66.99655975723444	69.77050285839636	67.65431704152861	67.25090838658436	67.33679276784059	68.30113588993095	71.96747031135094	73.75989675963007	75.12815134039123	72.59017619269929	76.24749878072473	75.30837304079641	78.47668592187867	76.14981069096851	80.49118241255573	79.08082803620323	79.03023484336288	80.52818032391113	83.50544251802006	78.6115156997178	78.71681030760078	79.6704821868501	81.01550945946644	80.28554206163275	77.95866917347405	81.97978794459199
-170	68.98044311137832	67.29129684733117	66.86673636169034	67.68367541241045	63.169761024337795	64.45743732203279	63.766138570522635	61.20967670458314	62.73259246374106	61.1472057896501	61.86242201000125	61.75831936006283	61.74461603486957	65.30204960154734	61.839356663114984	62.45963912906605	63.23272559873037	60.61931845886159	61.17279873918373	60.94737462631686	61.46425830653614	59.80357693919391	58.93526504870274	61.516076134041626	64.46176251062825	62.78811024703172	61.56626552490943	62.55856444502227	62.28855494338064	66.03768422095958	68.23190306441822	70.34958562677959	67.307634976193	71.09886223725475	69.12649473355036	74.0131227167578	71.32284575450007	74.41207793874783	72.82233303680687	73.02634544694487	74.40931177006861	78.23007308616808	72.0610524273025	72.66292532515092	73.06466991476914	74.55126796589408	73.30966545036866	71.45087310564386	76.26235086376406
-160	76.81259468299893	76.07533134482003	75.22846981680952	76.30148064585092	71.75250096007447	73.38428456208126	72.33268720373155	70.30605913167356	71.20284811363533	71.02718402443057	71.69871286890076	70.77973949371413	71.05342301449198	74.72441736179802	70.79143512003141	72.24499551408353	72.04974061941027	69.71203895909075	71.46484613119311	70.9598674216853	71.29436563720577	69.87946912775743	68.09572645018882	70.83196144357076	73.0385312948076	72.07883872378287	71.36593243346478	71.64529834886754	71.01431284079834	75.03406140380041	76.28016662807319	78.63908120547833	75.25893418361268	78.96471439405519	77.15919955385905	81.03049093780754	78.98449780690517	81.73903394698401	79.66906215385242	79.88107852990716	81.85125337316012	85.57135390341277	79.64504490024987	79.83062791471359	81.04809142146455	81.86413811235334	80.85304282961496	79.13724674071025	82.69781910381525
-150	82.06429534799291	80.70805433201429	80.38307777013202	81.58668502856382	79.18483101533388	78.49042039427098	77.80374344279994	75.85958681271477	77.26288134597472	75.49682331245685	77.38663091895268	76.47296099627329	76.2661849272759	78.22558178022533	75.84966923432545	75.90494941093256	75.97884580780564	74.19007483077033	74.53084967087254	73.06189773902787	75.24357031123962	74.38522405633152	72.56172159283715	74.65378830164659	77.78204312368987	74.97783279461652	74.87032721953099	74.26187707291065	75.63984577268833	79.46582879958798	80.99443701429398	82.21193136766165	80.19059566331116	83.35552323012534	82.66194266081953	85.41908483606773	83.53739069462841	86.82739482506682	85.83159620789192	85.17479624184874	86.64540906575014	88.00464924827611	84.36182574836677	84.49760539867654	85.05664248178277	85.69816309138481	85.3464317123426	83.2899471016512	87.25898145195168
-140	84.63798222683089	83.68926597538847	82.7511108423747	83.73107851852768	82.08138896932621	80.68448580420431	80.2017957214743	79.2416431736773	79.39395731645158	77.92862682145852	80.40259723646388	79.06156598419015	78.75747306617933	80.88748787222228	78.40218399282399	78.88357290247625	78.30495910869111	77.00323398627141	77.29804376664129	76.1892837278576	78.10584701025492	77.69517418854221	75.98268876674034	77.96667042185946	81.04154257447723	78.36950935560557	78.52836521634785	77.83857482470162	79.8478072347332	82.91900960842628	83.73497952335853	85.46433575704388	83.43725294077035	86.67315956490266	85.52074320987356	87.70007830861475	86.33283927880765	89.26415337469498	87.87600778801878	87.09930587524681	89.24894823155532	89.9699065605517	86.52971844283879	87.04939430528717	87.2304791038703	87.24297921149105	86.82094789960404	85.05760766363686	88.5021520287408
-130	86.94375767314415	86.08039970857004	85.2907341485791	86.81218447658985	84.17705931143843	84.15458998039061	82.50137129382847	81.29555885603696	82.50700142156404	80.67720723007517	82.72481316739118	81.14687900196522	81.630003858734	83.42609444084242	80.41724127904004	80.88848689995167	81.04939043804788	78.71007586373413	80.28880152925228	77.7758355124342	80.08636913339136	78.9694801070111	76.72988231005795	78.41549425378659	82.1154243931087	79.08577206176967	79.53429163485474	78.9330475750077	79.0155330017957	82.41297281562318	83.35228014438448	85.37240987529437	82.4571224200833	85.25866673931831	84.02935346433938	86.5802830294754	84.97567784616008	86.75170922235071	85.64728190055592	84.92383666807574	86.59995357395513	87.73154975860237	83.78433819078084	83.77167116333536	84.59993070182905	84.85768904282219	83.93318464794744	82.65602901159644	86.99261011517314
-120	91.68763048328641	90.70854392647438	89.83986775665	90.78606697978978	88.51889006613575	88.56944585871801	86.87368328523847	85.63596335830904	87.20063053487458	85.31821168109207	87.06220328078359	85.58623948316334	85.45929047564508	87.19349510659455	84.83939391942513	85.27535075277662	85.3235463687026	83.32858207927589	84.0376311691125	81.90514703723113	84.02185775030286	83.7089232922092	81.00611199268106	83.62422505103154	85.85180357816407	83.62477900098457	83.96603027987607	83.28968941447718	84.43243899421186	87.61507945640437	89.0148608401734	90.5762287289579	88.26236268673782	91.15585000573002	90.54151951756504	92.36965305023065	90.8123040177949	92.87804090477324	91.8406679230788	90.8029201394752	92.49733607588973	93.25689677544823	89.99352460308292	90.514413422678	90.13249194922467	90.50729211174448	89.58888455196676	88.03346462633358	91.94589125273346
-110	92.29769964181355	91.6815400597902	91.08377258695307	92.2934874750965	91.33467698472934	88.9575746824961	88.77956527654602	87.8762159484244	88.2293319169269	86.69841844533532	89.7134224716754	88.04264672939551	87.38567358984163	88.93378214497326	86.77531385046342	86.95240457511449	86.08223582481183	84.60864622261664	85.08524865688058	83.18981315205671	85.64502446081724	85.29248551820943	83.10852771679102	84.77888130110153	87.82444598652722	85.05550639724392	84.94491290211442	83.9388819847286	86.36786312749543	88.96675872562265	90.14522501583721	91.35534442133138	89.59553343281881	92.2705351367821	91.61506168563065	93.06289048947933	92.13055890165023	94.80010477107366	93.64670214218506	92.94649700208238	95.04409161087399	94.39110280008167	92.00588581928197	92.74984490583485	93.22869320321493	93.28384921424791	93.17245694764308	91.18354258249119	94.90715749470642
-100	90.8831539019185	89.65130487822354	89.24516570916572	90.34807916004209	88.79860845863213	87.08083242377685	86.34991980732389	85.0653882858623	85.88676038506647	83.70624862041029	86.27654030212726	84.9186451810444	84.30609172506955	85.54240705282238	83.63533944020448	83.01320750485347	82.89034197859675	81.38374542338718	81.66856698307647	79.74289027107083	82.25650103628338	81.79076150120214	79.41138561356254	81.26544314330087	84.62498420475197	81.09648849697582	81.51192831729371	80.47632770771567	82.7821930900422	85.77495106818364	86.74740704066795	88.25121285602121	86.51103949165993	88.89172943275437	88.47762053658471	90.28370887077992	88.95955472462704	91.46760941785126	90.64840290466887	89.3659687889965	91.11933833329785	90.69133275121156	87.90005715124656	88.66612755886969	88.7951821315996	88.91815814762128	88.71894152629424	86.90891074982822	90.76173314714198
-90	93.08182120903602	92.23708717043118	91.44665125668166	92.004452241841	92.4531859463394	90.55372178472321	89.13794753270169	88.54757029692684	89.9566440032586	86.9841413860612	90.4968990446744	88.58828970047767	88.3132801024486	88.42297195746606	87.39436665606303	87.32584061421481	86.92314193658873	86.41106167693268	86.08140443145354	82.7724530675551	86.11088003956473	86.41449114981525	84.36629675128435	85.85351796290946	89.15430565452517	85.41728657630694	86.35036097631546	85.21055175242084	88.40801939314218	90.63448892972086	91.73533793719541	92.88607202836748	91.83833839737149	94.07577336816405	94.25302967893049	95.36022863925508	93.94868057881698	96.93476693088617	96.50957029067423	94.85798841101992	96.02700207551162	94.80555886925495	93.50247838726553	94.24382265008327	93.42453635259314	93.36870484774445	93.731152359528	91.86285316526182	95.4949807297497
-80	103.10999613554553	102.04647368226642	102.15106492381041	102.30711153958906	101.79198845939024	100.1495850973993	99.30058050855966	98.16158200370612	99.16268486723222	96.6522439017214	99.8690671158295	98.41255891095949	97.55258208764751	97.52518837518011	96.81705151879345	95.94896992090901	95.01199261128114	94.71211171681396	94.72761865961812	92.55625144457969	95.10849787368596	95.30554539044228	92.72561225561604	94.14459130699154	97.29657711019681	93.81095413261612	94.41828152922626	93.02098851704436	95.66019347335558	98.7094524236841	98.9832815612058	100.3393197538085	98.7684786770524	101.43657079826232	101.38662569986207	102.55001971564826	101.34471778032359	103.98191488696926	102.72369074949418	101.26445201135023	102.956495218547	101.01545937470372	100.13136226097166	101.21432481322812	100.85430044545535	100.3582410762693	100.5683988730993	99.14350783880359	102.11966553266885
-70	97.36732269294237	96.45764226362085	97.15550304218078	96.7910363085246	96.67849749040924	94.4009603944611	94.24272043782507	93.40156280082002	93.7109907510368	91.15757875381829	94.89632475869976	93.48835178312804	92.63182617397963	92.05231423771617	91.35296760534727	90.63304470378327	89.43193621538755	89.93237390148654	89.25011287377656	87.79918455698376	90.4269066774418	91.23813548396723	88.30949933245601	89.71693942604323	92.76967673286796	89.26458633944901	90.23794788769034	88.65431313589495	91.44659187095581	94.5189407648061	94.16970647725847	95.71039439179768	94.55611252704192	97.78537019098557	97.58446283612574	98.85509140869053	97.66479659052284	101.2110879090108	99.71105269803907	98.21924610806668	100.57818781935524	97.88128868581498	97.89250085601603	98.73428191301458	98.20296064504582	97.8295783106906	98.48780539732745	96.82867848383336	99.4167633875339
-60	97.94042688432317	97.63306925986575	96.65186777311848	96.89076730024772	97.84820523145173	95.92182525955032	94.42778809781909	93.96664438712881	95.14560953312501	92.48820226355117	95.85490607323648	94.14731534407638	93.60568670463759	93.65772487594904	92.59430888553511	92.22659246401635	91.67080753481822	91.294561129042	91.52271690629834	87.87189309379895	91.35870650275531	90.99353842537586	89.23805789253271	90.04486969297915	94.32210063213655	90.16819951831175	90.66459119542245	89.74659254858615	93.16498263993326	95.1694181866415	95.86620402404984	97.965067197408	96.21819972391431	98.07773993136675	97.82721177354553	99.27909220638278	98.34036237221589	100.73435518882785	100.11470001408588	98.62778852012758	99.69524020863929	97.90539636827485	96.46850432694805	97.37007336331534	97.34604264908192	96.93225130061364	97.55977313191076	95.46760437878112	99.29319018227781
-50	103.99212087227235	103.46699727788284	103.16047011335696	103.96515924439984	103.94649978889944	100.53111063601038	100.99546958778242	101.02733680458402	100.70235238723436	98.87615942551501	101.53193060537117	99.38604477189084	99.00865845540733	99.91611239247595	98.1189059810585	97.70902392936912	96.46662646605978	95.1404339749671	96.22429230040714	93.67309927553218	96.33217049954473	95.81162180497653	94.03266690500753	94.79923309873267	98.92952120574316	95.82847504557185	95.39815049773915	95.10964363598438	97.22903035021372	99.37681322256539	99.99729483735608	102.08356078276421	99.78588720693864	102.42603546844137	101.06385621182355	101.85780068441967	102.35375727021307	103.25349487628523	102.3118928997713	101.4701937814521	104.35390162753609	102.1951992970409	100.3679903596216	101.84389349283511	102.3811501114342	101.80411192026392	101.81735642463832	99.91054315993105	103.91174499899344
-40	99.35851143228845	98.77401868131102	97.62384091506226	98.03587152072971	97.86464579508042	95.83915588330471	95.42773735655322	94.95611563310878	95.26745637707491	93.01922138372666	95.86716972161621	93.47296398020134	93.56679141865158	94.1307306200894	92.41668366942197	92.80909358153713	91.6953961380681	90.79116491842883	91.41307087433175	88.78657395306858	91.43823988215787	91.1777115957458	89.55518399907932	90.63380906020754	94.29183127854895	91.30643868519476	91.62462897616737	90.78931155317751	93.37629847272545	96.06108104902566	96.00618897113209	98.38601278388985	96.19936972888637	98.9183199780541	97.61088312642778	98.95276875561301	98.52550059619993	100.42485345134868	99.2263605196515	97.70372709586948	100.18785167224192	98.61552107772825	96.60163238236046	98.02587103274787	97.87424147410789	97.22405930961342	97.11534357145173	95.22164390384913	99.0249959513824
-30	100.78455724667452	100.02067471324949	99.90456679597148	100.64984138110644	100.65407893874453	97.72017180674239	98.79988146437688	98.23634846535901	97.99572402476417	95.5848353477691	98.56947249870551	96.69267449664709	96.83062465152095	96.55071901348951	95.21869770656163	95.25592522882184	93.74033890857521	93.66393793817468	93.7820511228061	91.57575554977467	94.29252310391952	93.61910381716649	92.73718016509089	92.745162933048	96.84682254376457	93.4698155077935	93.8739473315678	93.24530582335255	95.7207171037149	97.9790663150321	98.05075699329407	100.25399790964872	97.95157659116965	100.43743466520374	99.56288651613743	100.45261285261742	100.05969907193338	102.15172584252952	101.21801879667855	99.88740544866555	102.7658869180099	100.5457231290964	98.85902508230404	100.17954852677325	100.60477161190342	100.09343862659784	100.24005373691085	98.28370421384221	102.27413580192263
-20	95.22210171519721	94.70151576007532	94.74686016385863	95.55013259972851	94.57091758331364	91.64949138501437	92.95948187866387	92.43936950264893	91.80625074131329	90.57312928358168	92.85805225323564	90.98658809686376	91.11166546696691	92.46043969256405	89.33538177001434	90.11367189025793	88.64073993798216	87.96167137622528	89.05656367891756	86.9673533769503	89.16978414233145	87.61450213467651	86.89677859979999	87.31752526726319	92.2100365774628	89.35652674845966	88.33290632113298	88.82039166342159	90.81259448556091	92.48521462894051	93.2438632917184	96.58565774451395	93.31179088804758	96.1134237684698	93.46401898295065	96.4637346590796	96.29421591197934	97.89262504057008	96.57017244632772	95.99443392903437	99.20220984859647	97.8810860884541	94.3872472702658	95.84600404384017	97.5500475911754	97.23691165171034	97.40365412730729	94.63982323844796	99.63698717393649
-10	97.29827639859063	97.08914911083194	96.35294531952682	97.33453576099318	97.79881987817605	94.64709386650155	95.4358468083843	95.58536015567327	95.02771374371117	93.16608596729674	95.8137782796127	93.88681621698896	94.55621527407367	94.91357176572204	92.30844307669102	93.3683024648241	91.94055228681134	91.64020406733003	92.72265198405601	89.590647260943	92.57675338547354	90.7020751690218	91.30751944884256	90.17249669677713	96.01151783512226	92.64327805576215	92.2541239264245	92.6065603313869	94.42786427829085	95.5198582312755	96.07705368374373	99.51784351153528	96.42554005506084	98.19708922634896	95.91383498914523	98.28871278188733	98.3505204994	98.86370051470927	98.22144205774272	97.56853093062732	100.36720537622557	98.2703617368734	95.38814341098578	96.5443330558701	98.08947331223598	97.60892793112659	97.61378297706374	95.69246092293555	100.9484164083254
0	94.89285931850286	95.40878600755075	93.57566688118982	94.41842649545077	95.51396427886557	92.69549668756292	93.40569879758516	93.53987574510168	93.30029372347725	90.77501328723008	94.28087421911339	91.86856799559811	92.58220706804985	92.7606119964861	90.84578487875463	91.64603064530112	90.37073635938313	90.24952898921028	91.28036143872654	87.72643989716464	90.510980380346	89.15973181532574	89.5233282387071	88.46006920350771	94.0535620567283	90.54083437770039	89.9701037934662	90.40995505299668	93.21230163298243	94.25603639719415	93.64456351279675	97.72850657035049	94.84262584335285	96.21056877488923	94.27095075120425	96.66777155227348	96.59059405737449	97.84840554970448	97.05602168415159	95.84497878174523	98.3183999412728	96.7662232368292	93.734168864637	95.60474035241701	96.56792211658555	95.88297216735408	96.61296500076723	94.0317238773869	98.85095483172566
10	95.48790181226256	96.14920481492163	93.33023758455813	95.67363757460953	93.68280988849014	91.89187606932511	93.20994791818882	93.81771795011653	91.55822570416552	91.93647687811222	92.83316284014694	91.01720512072708	92.4082346717097	95.98605697291875	90.55977406104778	93.28212959210909	92.53591258665504	89.99552259327727	92.84708497295968	90.88514526685606	91.96724929982025	88.47832956714136	89.86496359468386	89.49690192922213	95.1930958795288	94.05134083198894	91.89781863666731	93.52572074557851	92.86826821035214	94.00938023448646	95.04013339575273	99.58190363346525	94.5811214268549	96.77077604982661	92.36679766617235	96.16127001723149	96.38828180638572	94.75274252222586	93.4939338695289	94.037147496868	97.6599238426727	98.86578857098401	92.33787109212412	93.28629041996157	96.0477078789652	95.75922437486092	94.36352513466954	92.23511514189825	97.90957551095272
20	93.69809095645225	93.77158486193407	92.55886423101995	93.66455705292597	94.51494921068021	91.32347725143516	92.96060446467762	93.27920775387071	92.13188532166656	90.46126563619032	93.3938223807544	91.64012637373763	92.42129886369185	92.87820266191116	90.37964676471934	91.34895523345924	90.13339790839395	90.37254223244202	91.19328773533371	88.7214952358862	91.01433256675344	88.80776948811	89.9657969875917	88.35174650917757	94.31428873902881	91.59961123276695	90.15561578745327	91.00407186333678	92.84531453556643	93.27756782836448	92.75746273639021	97.12972536047904	93.38340342159151	95.31058023260007	91.90540194957067	95.29892283112434	95.55058896157142	95.60905093589433	94.54939646182596	94.17351358162142	97.32579217492233	95.24021646442257	92.21049357440653	93.88521578758949	95.84288272884812	94.85812759775375	95.41175956096518	93.13823285014291	98.04421430604022
30	96.23547817390177	96.6412409116726	94.99444348890125	96.70355267143451	95.60586359824025	93.95456174033117	95.57511356837065	96.25221595200925	93.85269937256963	93.49731147975032	95.62029688012402	93.29188441047907	95.41829169371923	96.85496235992105	93.04944294368613	95.18710351755838	94.01508501211663	93.1856022658903	95.48173047045485	93.74917537966375	94.98855257841218	92.42274945459502	93.3794371368877	92.37860184182698	97.28426026819717	95.7601294516296	95.04656541282434	95.46403968671486	95.22488500647063	96.65543893963253	95.23717385615689	99.55885948103578	94.65932176639024	97.27010454047766	93.2133965542401	95.9682545085813	96.3291345563243	95.28779722214203	93.62650750108759	93.4756289773211	97.57082636236018	97.31975319185887	92.78545554092865	93.89356129706104	96.35244529605772	94.90443607644545	94.41111554309182	93.11931363851697	97.05947862424513
40	92.33924249793404	92.51450732535568	91.69281448350125	93.58267444529612	92.03952479794815	90.53234435763531	93.48904140757679	93.96001726465813	91.41190147157951	91.87049056182155	92.80418856934793	91.23444938458732	93.86074513297204	94.9814099549785	91.05023399331787	93.66415229404953	91.92272863035184	91.43301568783127	93.8766450145759	92.69455919164923	93.07749808929886	90.12860088958183	92.23447258010454	90.21974834078661	95.11524454404515	94.27464849347541	92.91954903397824	94.52811827299476	93.29248002836243	93.96280101537249	93.44968763711181	97.74518804079614	92.61359294812019	94.57907405297468	90.6343379744741	93.83296811188825	93.99803415874588	92.66986253578375	91.37545279023055	91.95108706537935	95.7351161423424	96.28500632773743	90.90285346175773	91.84385209686002	95.05504561219466	94.08791348790221	93.46077565296562	91.99182612117748	96.43956206464578
50	98.93333940090535	99.61058984802496	97.42978334336635	99.46380624413788	97.5593258398817	96.58836608180863	98.70765157039747	99.04718895141023	96.64720531717771	97.14777348776089	98.09994011374418	96.07498032969033	98.6763290363269	100.01526424519378	95.77370409268781	99.31953306546689	97.32969585589777	96.31262956301428	99.10279119704421	97.85707919851366	98.18482409937558	95.48259369544996	97.54875845268579	95.67921958308432	100.46741265039762	99.90599467851622	99.00682499178032	100.25671885206367	98.42859110584415	99.87341772048364	99.02791022400761	103.19547315183769	98.50313497708648	100.75454717039067	96.71353582732506	99.76972808408539	99.7179091645135	98.45175325859279	96.77032410171292	97.1532808696233	101.25340988013645	102.03955563935718	97.11143067611226	97.53756204398351	100.28595165901797	99.29087847631959	97.84259132773742	97.03139258549858	101.13389965818757
60	96.44547114084767	97.1331453006165	95.23195872533533	96.41528609944339	95.35192174367651	94.39240249439146	96.88648604234884	97.43241346754976	94.14658247837065	94.2001624548518	95.74434328264812	94.81211593479355	96.65076365873078	97.82915495343578	94.3287569756248	96.59836144969242	95.06544647137666	95.13170016401938	97.05534900454474	96.37516438587872	96.22238689435615	93.61909138856474	96.07217738120909	93.54976955414081	99.20358066389366	98.10795882254185	97.02683032371337	98.16174471476855	97.35743891273948	98.20197361160025	96.73848006769421	101.37798162595593	96.75371948012521	98.98926616288672	95.23939590613872	98.70771111535913	98.35719882387053	97.19644745869601	95.45876041323231	95.72771971464854	99.29216480359821	99.77746546746955	95.15141810354784	96.16596021419973	98.27695655098493	97.26649419849183	96.27710919079169	95.36168147735137	98.99805006125804
70	95.41466166064721	96.36975491062131	94.27168708966569	96.17159721644681	93.46718599833638	93.3245079293529	96.40577240289309	96.87249134352557	92.95211892737278	94.25024224390673	94.61079378315557	93.28560593990369	96.29829659034407	97.83369006463421	93.60766192724033	96.66481802142943	95.17274949889817	94.40213160729742	97.0871336761566	97.67119813411215	96.71126787467716	93.65487597071325	95.95735273367347	93.88447157957226	98.17527222404105	98.04331500848188	97.21630581321953	98.51116438784341	95.67865905051583	97.48192489613311	95.14927546543812	99.86425550079286	94.69776113440842	97.02265408504478	92.68653667470262	96.19915019748952	96.05301268179198	94.12180908944374	92.23195212735622	92.60631629868233	96.86225059332234	98.58362753486526	93.05277477659463	93.58133467605165	96.27441035159904	95.17786403079477	93.46777841754113	93.09411965389376	96.20815808866838
80	92.59820487088048	93.11317918253344	92.48393709423043	93.97696880123682	91.93177001756207	90.2229436605141	94.6371843427782	94.94451091800856	90.77515422296841	91.68681653827294	92.5600488877152	91.39536879835143	93.83840760139284	94.63087799947174	91.00032810166691	94.0332319131965	91.09986964787646	91.42877846010315	93.52817667573306	94.41408338211883	93.66240802599411	91.33820816518109	93.87561338272366	91.05708795590722	95.40680590599027	95.21981812173523	94.63820396595662	95.95794540017792	93.7682673151416	95.10802198498645	93.27835505241403	97.11420503357155	92.78679118120814	95.70076547226608	91.96902342157415	94.27774173691424	94.34806418552948	94.02496755640597	91.82815109471481	92.57911126470178	97.5563467323579	98.28408976134709	93.9305048809865	94.57379171218349	97.23740224686205	96.44628759590026	95.12248275971503	94.60778743719403	97.71581540518322
90	92.50779713884542	93.10820201785847	92.38799304566962	93.95919563251624	92.12597989690211	90.62691363418456	95.48330394300197	96.18138648914429	91.11094462252976	92.6860078589749	93.2269410529145	93.26979159323001	95.7178947993808	96.0622200692877	92.91573343649017	95.61304557013803	93.11358070761523	94.61913841978537	95.7664489067837	97.82813918803812	96.3374497057121	94.32867152773822	97.3254282246528	94.30748159771571	98.70025048951585	98.1744224790584	98.032923612089	99.03421705243463	97.27827890756151	98.08854244440118	96.06141343243948	99.85645699067267	95.98161135252923	97.88895941400065	94.91539571189566	97.34533890719108	97.0384758790671	96.10620975469293	94.60071043957988	95.12943208794897	99.58843526443783	100.07446020084761	95.97115188438575	96.24494800588388	98.83920748028436	97.84598571633397	96.79515259389005	96.42982189364561	98.69415593293066
100	92.95813376641556	93.74387210557168	92.68243639675033	94.05261778415182	91.43732573218149	90.6516763274789	94.9088223066895	95.65734501338322	91.08646641061767	92.29085543364752	92.80832935330615	91.80314147939119	94.95720678252705	95.51085608853087	91.96228541166327	95.3981291955997	92.6003629518671	93.57069646734487	95.70136253722673	97.56715949780474	95.9356657792641	94.06704167130748	96.87520218181635	94.02296504388495	98.10361598959304	98.19265056614393	98.09174523833202	99.80096077972628	96.27010497137513	97.9076492025871	94.8353696751861	99.37640993134492	95.27967256372237	97.86560140881001	93.81474028438384	96.71414569131568	96.57633632186628	95.41790416108556	93.2136901265586	93.76453957266237	98.89541083045444	100.13142607830488	95.74904390877528	96.0108419846026	98.25285566116149	97.14601897193052	95.6317428093573	96.04660328465717	98.12094858106946
110	94.32482059359594	94.9433951471923	94.56778474647123	96.10435893247848	92.99004083065304	91.27393170217346	97.12613595272971	97.6884083240239	91.86615024410156	94.17341660989116	93.75667371812395	93.62025366859662	96.2845878072495	97.04849950946353	93.5608443069511	96.74981037515902	93.2843645280546	94.49143647889187	96.45239146746378	99.95783096801115	97.54742996243891	95.24503804287738	98.64865821680672	95.49416597808002	99.29006656929035	99.5901039843593	99.20041251432596	101.22353344553842	97.41053496326154	98.80719837140822	96.49174969643342	100.16434881250589	96.47364957427826	98.85324497496867	95.11253330891287	97.46680819178802	97.34687017572074	96.32255349755408	94.05988079963204	95.2313996753945	100.80709828712415	102.13112130389428	97.52581714780437	97.75591351313531	100.6026413708777	99.8714289260274	98.10126490748561	98.51328310366021	100.42086770885514
120	90.76852590197609	90.83701757338513	91.12248337103348	92.17108238865497	89.41744022731508	88.0345849131526	93.35390747417426	93.72496324295683	88.45020558304252	89.63546196737418	90.17820041255226	90.21088873494904	92.52553898445399	92.77440083188428	89.94829536719463	92.36978535334632	89.18392302378594	90.84777211433274	92.29580741226823	95.32277462515542	93.12627367370483	91.67721286654943	94.77854840978924	91.2604542502885	95.214550508861	95.22721038809405	95.38131322257554	96.81896337136466	93.7316777616915	95.21092364604525	92.40683610160642	95.9799828367653	92.59856013778851	95.2425200460854	92.16140479703509	94.21512627484434	94.01223613197881	93.65619251787983	91.41076834560783	92.29299818965627	97.58921793470303	98.5586689048748	94.62052123802462	94.84350138281373	97.05218481503623	96.25555483915929	94.87364221791567	95.4966053833262	96.94545900740842
130	90.63855484808649	90.84470271232581	90.77670341734121	91.83993405535901	89.96849725281923	88.11186869804045	93.47295838439882	93.88311300231308	88.8275691020657	90.03032044632671	90.63527472993555	90.69707321093938	93.15957948818526	92.61465710310871	90.26571257249233	92.9494040523954	89.72304619770478	91.72262044590839	92.73681122196038	95.58731362682627	93.74910060525319	92.57889458056226	95.68561094185671	92.17142930446327	96.21354162207781	95.87936225196887	96.05764370795784	97.51642452550855	94.77658238653652	96.08218928658516	93.58104154070728	96.64775228159648	93.82749627411978	96.58405113726998	93.59126846955503	95.82507445801629	95.19745172468009	95.32365297907994	93.27070622527566	94.05268397000309	99.18477695120025	99.81074987871641	96.79758159080959	96.69165412154895	98.69613280882018	97.87022968012155	96.78293504562	97.1459246034017	98.57635897345438
140	88.19785369538685	88.24879821558058	88.89036001128281	90.34945425255377	87.96852285593526	86.11005936473678	92.08428924034789	92.57546745867535	87.45342239275537	89.20351433769122	88.99344471969117	89.00225357559819	92.16993173341278	91.26772996764353	88.94486341646757	92.05476918905045	88.18436202154936	90.46436398303743	91.58954542256164	94.97303131890664	93.00527705524065	91.88804801841587	95.04392544450438	91.48391135544708	94.5007064545005	94.51131952942157	95.30237135125702	96.75960114512188	93.28063303159169	94.70923406097775	92.31247165207286	94.81692862212766	92.36668603200538	94.35149676152363	92.12454752851237	93.27491884468407	92.83092119470028	93.05742808926108	91.41216512164088	92.23133710412651	97.41254870181325	98.26640340912418	95.1541827413448	94.64215587591387	97.0993811327675	96.45553007681538	95.23172281056863	95.71029022730738	97.02452911407927
150	90.85024561835145	90.41525512569383	90.95509652956146	92.44578817418062	89.84362434200831	87.84381730190019	93.74107835165293	93.8519274157876	88.91224020194052	90.32888520658341	90.29357922285391	90.11921405107266	93.26927358722098	92.64450201606412	90.08351813735841	93.10348155358074	89.48885530196141	90.95431341844754	92.40144055307682	95.38277451869529	93.67865511141378	92.37388692428517	95.73559240362036	92.00182030978362	95.48404681479705	95.69784015039066	96.10903059784937	97.8575730118998	93.82738832738144	95.87280590148707	93.6209097208062	95.93245387524965	93.42366039709914	96.13853004486354	93.34996304156898	94.99531715475149	94.5493984570003	94.60367484802978	92.80177140543837	93.69145317520477	98.89411878030032	100.31960744407635	96.91490410985865	96.41927523209876	98.6473622867316	97.97043151015708	96.4828529794868	97.30940061448855	98.88231769737352
160	87.36975868256772	86.59125426227698	88.14331511952683	89.15698087989334	87.03235350580033	84.1974065334355	90.47425706407738	90.67494462278111	85.43644314628237	86.07874421400577	86.66627438680446	87.39622036166901	89.44099087043044	88.58966437459189	86.6950495447189	89.07209833118233	85.07232496635811	88.29949146086314	88.5301589834572	92.44849067883464	90.65648152030033	89.83546752621696	93.57978172083521	89.42942682931248	93.15779184890992	92.87486701899654	93.59970750960755	95.23717837975435	91.85773514235348	93.29766020338427	90.7512678787561	92.93458638451608	91.17785541168415	94.15794170695102	91.70392760248227	92.97223093933712	92.41043007272194	93.77514878861562	91.7043854405987	92.5337244009771	97.86979869273037	98.54407640104424	96.41438486994652	95.75510821842941	97.76808463692869	97.07071037584917	96.22939798589012	97.04364864070331	97.60676534014712
170	89.10108837005724	88.44484986346744	89.36142593977101	90.45238360123707	87.68802670034746	85.98622825044215	91.65080544609374	91.74015301547945	86.97550643896076	88.14175314307442	87.7768177193958	87.95222629682952	90.82364745444812	90.0372182699249	87.88288609338308	90.3585146908535	86.8214796868247	88.61203408289897	90.03746322633931	93.37973198568483	91.21340075406052	90.17155450630743	93.62672862106452	89.57887403667809	92.97995041095002	93.23949763253302	93.79980036189116	95.79178060927225	91.40919491762826	93.39054305157775	91.29097232536132	93.50483605319225	91.41375342714906	93.74324654032696	91.37910528476192	93.10838965355029	92.41186381933375	92.44898570672919	90.71776801866064	91.79667289502858	96.93453058047184	98.44610439952658	94.95836147415018	94.46240279727745	96.51993223040269	96.14574552244095	94.68998958167451	95.67550236311142	97.09025792494492
180	84.1625675921172	83.37828228413147	84.69785655353733	85.78750962374903	83.48656805488751	81.8135064846295	86.8091677296888	87.16248812895763	82.77234189941188	83.70786993259708	83.60408985114516	83.97101140990992	86.95968056985636	85.81678882293622	83.61737252947947	86.10711946798885	82.68733379164318	85.16272104744966	86.36385724189972	89.41349618890759	87.69614683635939	86.77098387223958	90.07365673226367	85.96837535618991	89.66531930159947	89.58276245021932	90.43337547312247	91.97781958449474	87.68969965924784	89.56694764119683	87.24586298747869	89.43831848368627	87.72365839711175	89.71458869445723	87.37212460682632	89.4152258664944	88.46219911460294	88.85975204835978	87.23983123552644	88.29889089247212	92.92168473335015	93.956638138726	91.28235908725607	90.04371892184835	92.47100983717317	91.84890792681766	90.87991606232686	91.7681718924597	92.9013776134407
190	89.03623886437273	87.08931062570903	89.33611710865958	90.37081616356222	88.48330701715292	87.018425315796	91.42460948580757	91.27506537141241	87.88367326639083	88.15867583945673	87.87175465062853	89.24463377008132	91.58890269649072	89.76264351955079	88.80402550350959	90.16100861533502	87.27988970514377	89.91556000829544	90.48666235194054	93.4630922124144	92.15321082163864	91.24640451431915	94.50890923186445	90.02072570674304	92.90641111778815	93.1883393333747	93.82152476890445	95.25345410466304	90.20103171810415	92.32393817276922	90.43632517294813	91.36329533040954	89.42013305797613	92.28719082342018	90.35444122234176	91.93271433479426	90.843885921523	90.88165182714481	89.30661207223375	90.63288472619709	94.90361705750071	95.82429393761247	94.26481877426471	92.8167619485058	94.9432556077153	94.02581417019152	93.09164654041825	94.74071062455725	95.30174489987023
200	90.03771340873331	88.31638639654787	90.855708533247	92.27267579569725	89.61113715260332	87.58661461048186	93.34510549637321	93.23127730844013	88.59685249000631	89.97704525522671	88.91041954955173	90.39970429146348	92.98096989908674	91.85570363675352	90.17280896078222	91.52789161645913	88.6948137968061	90.56245360836509	91.52329092297431	95.36822358178829	93.6642657852834	92.212892588491	95.5902638042868	91.3558414266786	94.42877640991207	94.83695322893715	95.22641655938415	96.67992702844029	91.53612429245909	93.7657278727431	92.38173578026127	92.99672417996457	91.11694240225009	93.52921593626931	91.47772506377623	92.78400385891264	92.12650669233084	91.58903612736955	90.38839886473372	91.90185549895554	96.24912791075364	97.42180501704979	95.15043360594707	93.69436566996882	96.32021713387854	95.80861615231616	94.48287882577065	95.7377673002118	96.72132416365926
210	89.4480900661086	87.70495334194321	90.0246456904206	91.28895317203157	89.22858984404101	87.77043818486241	92.65165833579336	92.37711642558448	88.80553654706657	89.61282031556235	89.07579052240015	89.81763680420345	93.03159757418331	90.90087115785482	89.51430933020616	91.47220918832777	88.50703678879367	90.67034310476053	91.80582342771724	94.29225632044894	93.14125180558453	91.92534259556967	95.30609581962557	90.76654856364848	93.68907281773112	94.01995161400494	95.0938532799851	96.35064279335855	91.18020807426434	93.48272556366156	92.07456669452912	92.4495059571977	90.64218200379577	93.15849567454823	91.53089453603172	92.8587866697672	91.54961474484165	91.73771197125706	90.50750607611742	91.8178306549118	95.90652158648352	97.33123930713948	95.23777760255534	93.54111334293701	96.1334606244957	95.38518839792734	94.44775480893733	95.94416301191661	96.84676686752306
220	86.173520446164	84.13834383297399	86.74812208974777	87.64088486084744	85.59720141395228	84.2322571912995	88.95423067399965	88.49423631096118	84.94062076106405	85.57795471402429	85.06034468219337	86.4584300565675	88.96491188679208	86.6785216863325	86.0791846272042	87.10977221512735	84.24661681590433	86.74397638202184	87.52428948381255	90.73530365681874	88.98083782602392	88.63034143873132	91.38635990908134	86.97785290935953	89.63823865052717	90.00659017180084	90.95761543017113	91.89139288901379	87.2554211503494	89.75533533330555	88.20833041960833	88.14968068765658	87.22853765478047	89.56376380225254	88.62895686517524	90.04132764231588	88.51307878826668	89.12146431241493	87.91491049953596	89.11081872211182	92.90722710426326	94.30233568798577	92.7888497334129	91.29058513217792	93.25812059456919	92.70698704514531	92.08200100930051	93.35515643373542	93.72620877747289
230	88.77544367024281	86.91890981474008	89.57981678067354	90.38725850558447	88.6855992013243	87.39407360675992	91.84812759472808	91.40186124867816	88.38250425626833	88.66020406672429	87.9824422532547	89.43393228981073	92.23218290784112	89.39774758194264	88.93279455781293	90.02408606617392	87.40814293847922	90.306711856231	90.75652875873156	93.54347020692182	92.42200128879361	91.7855701677819	94.6818420672107	90.27787645081106	92.92186951009062	92.73849539080356	94.12116395907819	95.13253213847939	90.19860526055247	92.71661032039738	91.12707969928347	91.1887093106357	90.29841548325633	92.27483445960749	91.50913561735543	93.06709808343693	91.15466745830497	91.68660331460805	90.79883143821334	91.68772839426073	95.03484628718513	96.09131223561896	94.96243335276274	93.24986715387789	95.111163605197	94.53568717380932	93.86725675953976	95.30114728055615	95.99606970680611
240	86.15287576865313	83.77176275272636	87.08900432331275	87.66358676974373	85.85697794856168	85.1307954236882	88.98666021122426	88.702717062997	85.74476270509523	86.13957050019	85.06016739697318	86.89954107231735	89.38850134228588	86.75661604227875	86.55078114909107	87.07151466839508	84.58172778014716	87.51410517606513	87.9646767297515	91.24556455979808	89.78617200847722	89.32253023066497	91.97912874130945	87.5419338878605	89.46297185324427	89.94640420948292	91.40307627205073	91.932427446921	86.5576731958101	89.23167044506815	87.36756126242878	87.02013805946353	86.04622993219874	88.25948714738492	87.5537132380978	88.51085862624942	86.955997286001	87.17654714187766	86.03846315234496	87.36081870975482	90.69865589433975	91.58603138424658	90.9832586802017	88.86789613994844	90.91825652255505	90.10552040462476	89.32013088429339	91.19568944599474	90.99016705923282
250	87.45501055233578	85.10934858383513	88.143797207303	88.83493888603464	87.0870611905741	86.42313965295855	90.22557302698112	89.53462747244991	87.20313967226528	87.36369399898352	86.21177981936557	87.92772737888887	90.52788436348253	87.7460845393963	87.67119959788126	87.89996845197034	85.82299905822656	88.0364522714437	88.6107553150196	91.32813851308424	90.27594051243642	89.5592087373778	91.92473427524004	87.6760800857864	89.54712413401198	89.92990405112769	91.07340724648317	91.67722917661463	86.32891198885565	89.51313852782017	88.1189566464293	87.47763893516054	86.52763029860616	88.56495075495832	88.22945742064296	89.44681218256201	87.54267285530474	87.85850153915969	86.9624276181777	88.26126723561578	91.250604222925	92.45222930674909	91.46308129385159	89.52510996637069	91.55384550430078	91.03437431343733	90.26691973360549	91.74998490098335	92.3566802916441
260	87.64918291375422	84.89873463908575	88.50635296368671	88.78972866263223	87.05953333631982	86.50379366441705	89.81152359000946	89.36003625903312	86.61625093309686	87.23623309361798	86.28089762543584	88.22449902772712	90.62916607626923	88.32651015100726	88.1308933132998	88.02969841306455	85.79478649766088	88.21519334011735	89.2442576803498	92.00624808861517	90.8244108327556	90.09777674647647	92.57169091231079	88.18876722069116	90.50067782882165	90.76443330465273	91.78397499802543	92.37880158741952	86.99622000944815	90.33710191394876	88.74531296683234	88.22222557954754	86.9915814385219	89.37130806454002	88.64845664670881	90.21644941117552	88.61280407400017	88.63613304619992	87.47474538614935	89.02660728680785	91.7454258798401	93.23507012906168	91.91798129495811	89.86778214122769	92.25807740505977	91.21788080525971	90.74975435395262	92.63379026473123	92.53589830175311
270	84.4608688137422	81.6798690924021	85.54096204957611	85.67229502488699	83.96907171725418	84.28040226200824	87.0717977023454	85.97558040272214	84.70996028649691	84.12063151878989	83.29883071604618	85.31326967561161	88.02817127057237	84.25520549626239	85.14243530362653	84.77056929795728	82.93952215902105	85.48041466323957	85.86946362503762	88.24538216673226	87.2810455698403	87.34008121731452	89.12976642838882	84.9008721733137	86.50731175720628	86.33764435027477	88.10281910694333	88.0967428044044	82.47931077143784	86.32704332599164	84.47951365447878	83.21158229660303	82.8056359674035	84.93277866859049	85.34422233937902	86.65645880685302	83.97466050108838	85.0006491730052	84.1495435711469	85.13006410790975	86.97060896041634	88.18058329804421	88.39913372907955	86.01956647190278	87.33449641259138	86.88440731883357	86.23986156686578	88.20649270846732	88.05693226675666
280	85.34985840868016	82.81381013352693	86.71868349444104	86.89594516173673	85.5481041956035	85.06193639398242	88.51391643655639	88.00985532297422	85.44811503813082	86.28917142176618	85.10674648166219	87.21049493172971	89.43212832615065	86.46729536546498	87.09510382623162	86.93905128847013	84.42422211862085	87.40269813270714	88.08789865114677	91.36149598321917	89.69305316738748	89.66936566259352	91.65406754819251	87.36406968434714	88.55500158350544	89.20696822168222	90.53498842190335	90.7110915511228	85.60429862839534	88.33651720913241	86.565392998315	85.21411943238614	84.60512953586874	86.97800187959392	86.8151438780021	87.66974126567821	85.89531748175202	86.301036359376	85.03548950444515	86.65131746620108	89.3821530474122	90.50299970978108	90.46321208876097	88.44488667921517	90.44278129344387	89.38982709725092	88.94420537697437	91.0822630584366	90.24950102347974
290	85.82765927715053	83.06559779003535	86.97067947724621	86.69863824521484	85.68426580405597	86.19948661098992	88.42183400624276	87.77545475851645	86.52248429697595	86.20961416975766	85.38380927897721	87.3655581768905	89.70914510061931	86.35289345024371	87.28194258866661	86.41421827060036	84.71671995386609	87.45518624964947	88.13118662920144	90.31182921609218	89.25901668764669	89.2494771773591	90.73684590687941	86.38890209131485	87.84602246232363	88.32535075897648	89.67912309289795	89.59092661743752	84.2853385442586	87.74421208283967	85.50912055470694	84.62212762253081	83.72887932371985	86.0217394666014	86.11023294852436	87.46619038043123	85.28350881024133	85.60165778627176	84.42103281301853	85.79438242180798	87.75617238185433	88.73506817363238	88.90053825848838	86.75076209513425	88.4760684252001	87.33629106288927	87.01564803387866	89.12618035723565	88.58004168106429
300	87.19949467804848	84.48223931704338	88.73607224789163	88.41209701522345	87.10783154865011	87.91085841752428	90.35979400881217	89.63156402657812	88.05099368991085	88.46193792689307	87.04304553916346	89.41474817753029	91.7729270177535	88.40075492912436	89.51809100867489	88.64935459526106	86.79516865869257	89.71452514330929	90.39675425297553	93.12484802832226	91.6378775987296	91.65542874345992	93.1879457086774	88.97580412744588	89.99406933201426	90.48756078596192	92.04021312708561	92.00047415067182	86.4697521407815	89.75272119522548	87.69481494582516	86.32332516010473	85.65923057976188	87.82992216292918	88.22201721321854	89.22237078399854	86.9873533942571	87.19928138590952	86.13716871716656	87.5829225424428	89.21816638647535	90.50838199193342	90.88188844273216	88.51877512815116	90.16953423800132	89.1321577702369	88.59311038076339	91.0491211185066	89.92688580836699
310	86.63544784607687	83.79607830716118	88.2289227075593	87.6374355676038	86.48544022685644	87.10274685548242	89.56598938696263	88.89039219767004	87.37448725009631	87.50316333027791	86.2234228316578	88.54688643391816	90.54664158424833	87.22763078004506	88.66611254463636	87.45791546355264	85.41675998813747	88.43247174688402	88.89871655279475	91.81676137129197	90.11181303553542	90.38098642515635	91.87837592778996	87.70474433004723	88.52728496415865	89.03763981633664	90.43437771561497	90.46296335003738	85.36709388383265	88.56841728078508	86.50117923781302	85.10187439584381	84.71013518974246	86.92861087736699	87.4921362606124	88.41774414823861	86.21902497249567	86.7641687399186	85.58047379388736	87.03383887886525	88.74378366832512	89.89368393382452	90.42474433148305	88.35171716674742	89.67719341587622	88.69255872060894	88.161050193519	90.55728005327668	89.3143331157167
320	88.28204949365264	85.77814170659856	90.1898108828028	89.50029389285055	87.85994081610188	88.40564990087665	91.7354594604918	90.9667218905396	88.45498201848112	89.55085592816488	87.90324937434585	90.5663010158385	92.47202229895466	89.62839230406581	90.6431131214516	89.6122655686523	87.47025179784407	90.56634773071087	91.0009252926507	94.80078264582117	92.54696791894757	92.49287527153302	94.22146964202811	90.26636683843783	91.11051214841193	91.66330513953235	92.95192688059313	93.25006901158798	88.26939866700886	91.31685012509695	89.37611842666475	88.22963081754244	87.56152036126493	89.84863421899679	90.13679954252872	91.43461275184073	89.2251480887031	89.59155836342407	88.27699518558033	89.86958384089677	91.76111033227728	93.28854379581007	93.05547842520402	91.22734235522711	92.75388606619002	91.81005599355468	91.12552337517836	93.52407570287535	92.30212642556077
330	89.0497017688078	86.03310189429324	90.57450195870497	89.53395755299613	87.61546964509505	89.4797370353442	91.28719669726208	90.38707978363416	89.41856113320668	89.16972636680383	87.67840141050284	89.80747885516139	92.01066594247168	88.52606613722423	90.09959500609453	88.8235963761654	86.84933853707429	89.63610820844575	90.41270535124437	93.42798784773332	91.18594663309915	91.80279242448626	93.09245384265711	88.90358247470851	89.55178031217906	90.23578180781824	92.0770796977918	92.00107580122257	86.06519920875166	89.81409140086846	87.23991327327556	86.14891435888599	85.38989849177095	87.85204188855312	88.27292371603829	89.31968532392469	86.87126578184431	87.1098321267449	85.55461892030647	86.98469466959628	88.63098476056909	89.83297482485256	90.37016912941435	88.23866644920875	89.25357310767356	88.15754124253226	87.00095867431845	90.09718035747149	88.61683686741384
340	90.15426887211504	87.49134746225602	92.1047701979719	91.48535532326711	89.68632180134078	90.92194066459997	93.52823682902114	92.78655873405401	91.38362298833536	91.86708357597333	89.90210491614988	92.33608988044512	94.4850929735693	91.3389491351016	92.62866570261545	91.3000461451567	89.73532094966603	92.2962042309969	92.89580908214874	96.13845333763682	94.0134536842384	94.06273370154547	95.26011999331804	91.45083067302055	91.79956653864755	92.60243795457586	93.86148879757768	94.13925361217379	88.56344555732998	91.57076616467911	89.65771619342148	88.51283389694419	87.47591599836585	89.64780682262803	90.03870341961017	91.21859541454295	89.04972147420476	88.60777115205538	87.572253188089	89.07617611870211	90.80721671103436	92.05528119710573	92.158405317686	90.34372842649623	91.60351058866512	90.72461629740062	89.63717069176398	92.28603754382321	91.37815006673094
350	89.93343379449523	87.18933823508566	92.10761354354128	90.95712923237924	89.03195040879456	91.11558687464327	93.12211430910979	92.13283260366423	91.33079852980808	91.12237804664613	89.9984040717508	91.92382770018347	94.33036560726966	91.02847092612843	92.39282066206694	91.20745805155218	89.24580491979425	92.20647492045926	93.11211355782169	95.69550669086087	93.64767352694602	94.03611624607235	95.14562366806533	91.16932217375224	92.0838229622701	92.4677462074597	94.11830242329326	94.4539626214216	88.98263872903628	92.10830717473027	89.36505143692165	88.7723860270554	87.71671067963847	90.17594125795478	90.31865761969956	91.71655393004217	89.17639889496722	89.49846354410532	87.91950021401371	89.21476694133608	90.54484249211333	91.93573004554534	92.27535270750096	90.35853020335809	91.21991180334068	90.15109219287253	88.9908557151123	92.10058064619463	90.89523713992403
360	90.17174286467335	87.47021009516979	92.29490492156053	91.06389284719582	89.200755383228	91.29410900545912	93.17005875834724	92.43229132536672	91.57079488430469	91.02038610069144	89.65290612178863	91.59036190097136	93.96394936676286	90.48516780068162	92.21642048902292	90.47834694160566	89.05809055022976	91.58560035545587	92.41105938148245	95.19570521200693	93.02361054473306	93.5506086707601	94.70290193564756	90.6401994285172	91.36001531676284	91.72816231909697	93.61842867632537	93.69017177249222	87.98562558286913	91.4592387210169	88.56048496587852	87.75138490246937	86.91176109779069	89.16438785444812	89.64127962026456	90.58380546681205	88.29886327481998	88.19921710670991	86.92740936124568	88.15062292164656	89.50404366784035	90.73877852612877	91.34232537231668	89.32550465077956	89.95216673967748	88.9846451487205	87.73046842784686	90.97098614248178	89.40474405185876
370	92.27628020932814	89.44087796048652	93.90462613230282	92.7542957758208	90.94425203309733	93.265229992999	94.68491316549118	93.89898625465173	93.2452849949106	93.09029623432473	91.35482265778313	93.15436861570616	95.6392434721671	92.42226891535628	93.7322195081168	92.41402822372353	90.7538273694091	93.36331651082222	94.32315961007055	96.63174435874585	94.72809570775605	94.87413495618206	95.88356118885262	92.07304723407093	92.6398181194667	93.12022446956871	94.87478589921548	95.18957308540038	89.48617719638082	92.72849802764533	90.11909622736039	89.58871955436534	88.45676266776196	90.59370844097866	90.88927683967862	92.18527135026679	89.77370619564898	89.39284210030631	88.1149562729328	89.2001352981308	90.4333531025536	91.77497074298938	91.848075883173	90.08304413435654	90.82316372801989	89.70433345721709	88.2479696887592	91.40750486667484	90.50745294227217
380	91.7058457401635	89.11087229558743	93.51521071919753	92.30423153045119	90.90528929002514	93.06328849197152	94.46977778869633	93.83195662054672	93.57166015101143	92.40259801888875	91.26260324906868	92.93711049250908	95.43357446991372	91.81879094188038	93.5373074684603	91.84856776490787	90.41772011453001	93.39153841557051	93.98561225574194	96.00986733243045	94.5450687711083	94.72687220481869	95.91314364499235	91.81038108728902	92.8771698207597	92.67577162994307	94.69366410052973	95.12715923093279	89.47225827439463	92.61808071544897	89.39265290398816	89.38807181362367	88.27152204782826	90.24779346338852	90.56322700093429	91.6071168504783	89.21990780680612	89.07905667799233	87.83577516443971	88.7318679066934	89.94957496616834	90.71312082089791	91.32949734645189	89.47733889470919	90.02554479049563	88.9173182601063	87.6511309645319	90.88548427451892	89.93328761492693
390	92.52641023892652	90.03607075564256	94.70376392453164	93.18042804858264	91.70400817468393	93.79682456414871	95.22045881163936	94.68474487146696	94.23902486446259	93.17024486521134	91.93262436126417	93.58725341404299	95.78453432129788	92.26539536435814	93.85652465454916	92.56405062940424	90.73612868331523	94.53693887123474	94.73117620676823	97.19776054009122	95.4420874818856	96.02284323220624	96.9090637819883	93.34104103531325	93.8646283022008	93.86057025208194	96.00748837755833	96.28738461568634	91.33428819904941	93.9583566035305	90.36157816944167	90.63539414262607	89.83150174373938	91.91943037601906	92.018399902059	93.16279700325218	90.81799564818103	91.06105897757044	89.60528267381493	90.02603515479028	91.58809329782868	91.89420930095562	93.11793596606314	91.56222276889116	91.64120870340382	90.3829941706356	89.14172959501853	92.15271206197528	90.84254418155801
400	90.93853664799671	88.7345812165649	93.27493655601775	91.81992275198974	90.12963281383071	92.09768651573293	94.01165548265095	93.62875110584177	92.69217920208942	92.17372988973871	90.53246861347206	92.10430782941236	94.61582188914257	91.45351186752357	92.72821572601941	91.42821014841523	89.57241896731479	93.08722180263732	93.52235473309683	96.43942415389763	94.53415212679353	94.72147622604479	95.82864393436245	92.22349621930321	92.9007895034594	92.79798011060416	94.87274110620696	95.42878508404127	89.93241238953897	92.82722910098319	89.01228567290012	89.61511514352998	88.55866829776151	90.52936922526455	90.30091809125021	91.55810004236963	89.45625682829852	89.35384505256624	87.88358944880389	88.58594935270351	90.22779907260004	90.66654534650593	91.38031702252864	89.74072596898348	90.30182912988175	89.08951129082244	87.64723222989335	90.7150585553137	89.5670768368197
410	91.2190226387365	89.08452813471496	92.96021807922462	91.91666760022508	90.6798942551033	92.42780087545158	93.84411339415954	93.54914019241576	93.21758194400167	92.10500716461449	90.75017179825825	92.08313007152634	94.5781203952682	91.3716277780865	92.72324590919574	91.41996996119113	89.79234409538218	92.91926519702972	93.41784394195967	95.52057193651801	94.15371764637979	94.43578461274295	95.38100011421311	91.6761036387553	92.34370930128942	92.19623586171035	94.1507023457278	94.6383696829386	89.11425730190847	92.17979351336672	88.30490050605191	88.87325635122433	87.84267601613007	89.75266706148359	89.76094266291068	90.80792459600816	88.79584714466817	88.74294824142896	87.46041266039578	87.94474889076348	89.51341692672428	90.07654429607835	90.88866067436646	89.20267732099055	89.75159832622143	88.41621690094863	87.13147493254185	89.9297113422993	89.02180417053306
420	92.51131199426956	90.143929226323	94.03240997483971	93.33223965379767	91.8166192997912	93.38342334944392	95.12701695109172	94.72240636074233	93.9527789390212	92.97835151339315	91.74435771071495	92.91290322091268	95.63934508019489	92.4615319215967	93.65744041781144	92.30954121351446	90.72493803512474	93.86402498663502	94.45643823390326	96.62615319688622	95.31456629569736	95.48081875972177	96.34091065615408	92.69964996100623	93.6553256186803	93.41149633955814	95.5079478277563	95.83855950428625	90.37740492847678	93.61715564894295	89.4103196358624	90.04382767658315	89.0227314941026	91.0063397855831	90.8485282620303	91.81902997762157	89.98338977564282	89.6782540027312	88.51866438232477	88.64214106970088	90.35099214649465	90.97710515648845	91.71962343362607	90.10586206602622	90.53530825714131	89.06129910860454	87.84586992765941	90.75038370961919	89.60905684340409
430	93.598908709474	91.23602374100138	95.0446546415179	94.01507755239668	93.27970337794945	95.17682435557347	96.10805572566298	95.87982896848743	95.97049078672947	94.1466068333218	93.47207770233315	94.26278981408272	97.05396576349324	93.71654343806887	95.11781065473083	93.66494945377765	92.24769922675296	95.7118573573571	96.15176987073782	97.18198743146635	96.45926821621549	96.64613676422739	97.61068644502836	93.83082135945658	94.93162246753758	94.42949129217315	96.66790434167025	96.93464704973907	91.99144657331634	94.88009660795736	90.32593597313522	91.40198039652157	90.1732838231028	92.02638720162443	91.89984473141767	92.83074405631505	90.92781145870849	90.66641552224942	89.52541454956784	89.39706311580301	90.58231755028562	90.83127208684677	91.86859984708293	90.41368952993413	90.55647970462758	88.75154401252452	87.66986047977626	90.68033934547464	89.63503906210997
440	93.45436045338273	91.37827321295504	94.80317874662477	94.18591496680799	92.96735763372496	94.74696600354874	95.69372103841324	95.66385600300862	95.84922102181687	93.74477984749265	92.97459837632512	93.59460586403222	96.36312958658667	93.29709451830286	94.48366298322593	93.18198750684499	91.69432104612798	95.04238956942035	95.52844518797453	96.84035969061703	96.05511631341052	96.23977112562345	96.7980071448774	93.3815632831256	94.42097984036981	93.80526771848537	95.87878247761473	96.452881192637	91.07247622719878	93.78807279370817	88.80983735437374	90.50392151415825	89.2378760886991	90.84352886029517	90.4069614230425	91.25849393364298	89.59364545276172	89.08766332652391	87.8842623529663	87.51423623891881	89.1578479892806	89.13526284245461	90.26777832187754	88.95753708595011	88.9857268112673	87.34606729369362	85.96407254411565	88.87355714398991	88.12409517293453
450	92.79539063550429	90.39605927473991	94.94814997571368	93.36784383219211	93.04839069540908	94.65547209585833	95.44681483821583	95.58193507203674	96.09784009956442	93.61054973057644	92.90964667061176	93.90402459419916	96.11415620780895	92.58187093942054	94.53832513356703	92.77967373778621	91.17755500526033	95.44700676944863	95.00985524701498	96.50537589307974	95.84753163699948	96.67772851691552	97.02021714239777	93.78844350872161	94.12849803150647	93.59667329062101	95.77056051767	95.90598482482679	91.68592562166423	93.92336395575549	89.07550058358775	90.27894945014737	89.46542829340788	91.32725082997378	91.32325571879758	91.79368235748481	90.1465408234263	90.29096624318667	89.15547001029735	88.61299344430032	89.90707454696566	88.9163048840303	91.42419852010114	90.27365798346335	89.65149113731697	87.97641657905326	86.87350899199109	89.5031662286546	88.29380013322255
460	94.46739694471	92.23986136624629	95.94225784686577	94.8344938989928	94.42476908637346	95.71971189481222	96.57115603185198	96.7373022985494	96.94905552553817	94.90105131403476	94.08128382090824	94.8716687691073	97.2781143109364	94.00275841466397	95.5046939062405	94.07513234563484	92.29618248688108	96.13962339346196	96.30139192743529	97.54569076315227	97.04022331954188	97.43903711485667	97.92030805347129	94.53147629213242	95.30590892167668	94.75306969590629	96.69066188390634	97.18738031003635	92.521540480745	94.98292661923077	90.17639002258598	91.7511784892197	90.62917535422689	92.31812176120407	91.96992256336797	92.72718468162032	91.24078201576462	90.8745746070308	89.6686984216497	89.23957003409755	90.82854570709834	90.23826961042052	91.8131222741452	90.79944681728637	90.6848362219854	88.80409496433319	87.73694752451588	90.37988751929319	89.64116278767904
470	96.57112606480844	94.42186970122565	98.01295800615769	97.26950291977596	96.6211408364596	97.75102862202877	98.92650985682964	99.15659424690585	99.29003737392007	97.14011737272088	96.31706866707391	96.66128951650012	99.50259586749935	96.11309665320515	97.63610231869077	96.15094615674688	94.5189676067736	97.97650964094476	98.23890177749209	99.48097232458854	99.16594255062793	99.52946000539032	99.84259140070867	96.67296438283417	97.30535045364945	96.71983366979889	98.8178569589713	99.13914808384865	94.35368248417906	97.33888387492873	92.19073748222287	93.74695036827798	92.79606722481252	94.21464002130645	94.05933950054927	94.305092164445	93.16063301307487	92.54521353877996	91.67388494533844	90.91274362459463	92.66801553055406	91.96641163266065	93.65333524847696	92.56497567342147	92.32019501595651	90.53021829586496	89.44761002529731	92.0295712583668	91.11984858037326
480	96.06471357236875	93.84808295736671	97.64381735669973	96.71501181698125	96.17413179394931	97.1028855163153	98.71293623414276	99.07157164741506	98.52663593849368	97.04760019706342	96.1641061808521	96.54092547686786	99.39475279106465	96.1405572616192	97.42584025796191	96.48743764562316	94.40738814884426	98.37086276154841	98.50198839712803	100.3332730918422	99.67235654501647	100.19400313337191	100.87865903306032	97.58673611808322	98.03739772450932	97.97234031275586	100.16053298687179	100.4427538918602	95.79109066798227	98.53976302731321	93.20622267021137	94.63810678180226	93.77177188248884	95.66245721589797	95.05849843402783	95.31279918932569	94.36743009390413	94.00443160479543	92.8368927040666	92.2262734043475	94.25058326811009	93.67569274913578	95.56256565184995	94.25547364512633	94.23639959709729	92.04320454759946	91.09414669621205	93.84214335725679	92.22322093372776
490	98.1102266794571	95.47425334981409	99.56735062434467	98.64165086903841	97.79560873198591	99.32181146437648	100.37875015331036	100.37377515069443	100.54840969123173	98.29570895051027	97.46697247719995	97.88190098028194	100.7660033326246	97.00630356517186	98.71620760731932	97.13200946427133	95.5704611304562	99.35190597348387	99.30583460780811	100.68947717606336	100.30973938552783	100.86025871196013	101.01234879208631	97.86159325850915	98.38253204968808	97.76461488948094	100.27910521233377	100.37180978537994	95.55899005313643	98.46301735125323	93.01060435150346	94.35700319961956	93.54915818625784	95.22160726166663	95.00593724711803	95.14942830826489	93.93114704636206	93.46929774894973	92.60082310684227	91.4564899470983	92.90581896613035	92.10611396531034	94.4087422680729	93.13851894925936	92.63642096996546	90.61553257345487	89.47718350323622	92.40554904571074	90.95814549799145
500	98.05458140515191	95.63160328742755	99.57498976273706	98.52654741926789	98.26495882215359	98.97249191361357	100.67016073270915	100.74921099129999	100.68965960237725	98.54282860620988	97.84907335758095	97.92392519790268	100.86316527622806	97.0399618451364	98.74159387262337	97.37750116012869	95.25979972492703	98.96724266123915	99.06099540829018	100.13900259428337	99.97462862081728	100.45380709276456	100.87000491266235	97.57961221537995	98.38722914000822	97.55028680650075	99.73358986882862	100.14144199111566	96.05751331786048	98.77935630450641	93.71923278656476	95.03515237019357	94.28657294015295	95.93484153307426	95.69319244383601	95.72420588050372	94.57721294158917	94.68514419735207	93.75255551418842	92.71448265078973	94.33093637907322	93.45136062178706	95.43467126639698	94.52297149586006	94.2313085830669	92.25305788920079	91.3615811578953	93.60245062768708	92.74163894890465
510	96.9815314761476	94.39665408092688	98.24784067490248	97.63324397844693	96.7953815785503	97.69352607248597	99.15948559594415	99.33420420581372	99.17780370612785	97.30705194738026	96.70852382703171	96.69129166310393	99.63513414700382	96.72726768935442	97.80314110360341	96.48521534278707	94.69099081555483	97.73357512022308	98.52551467611461	99.6763728214436	99.2667874763216	99.82242652748786	99.87927641233571	96.65918007385464	97.64282625969435	97.7135929591269	99.27694381091857	99.67661968827035	94.90209288818514	97.9696957361411	92.52968199086277	94.05044788180041	92.98550935435614	95.12187566370073	94.15830202925787	94.5718432936813	94.03597416529581	93.33569243093407	92.21801907319706	91.47045710576462	93.47009591052846	93.17402072914827	94.82407070346312	93.7232634324361	93.75544603401703	91.52049682619455	90.62193285940943	93.05887942724742	91.89857647591158
520	98.0205350076322	95.54744381419529	99.46284809197125	98.69140259794129	98.54345848617199	98.96054449093494	100.43728049124155	100.5718501984272	100.82091846713443	98.40869655710954	97.93638609810941	98.25937856585776	100.72587426663054	97.47651576699742	98.91718437893955	97.0593478949059	95.55830004412097	99.12138520284785	99.28881627010438	100.02648764632282	100.01146598175488	100.31411129085478	100.39338220557767	97.11985892399785	98.31734660305376	97.60469503662445	98.98029284704728	99.48258641426811	95.66635867859263	98.05234009752806	92.90655615534553	94.80394961866422	93.52108319407871	95.2669948916688	94.66352772394268	95.48667504628007	94.56026509498803	94.00273366697176	93.22115396761384	92.07081556965386	93.68077451555754	92.76885750768676	94.48419412902497	93.9610838805511	93.79771891275776	91.66838163691777	91.05204230333511	92.90869467167359	92.34522582670391
530	99.8037191811109	97.27889195422796	101.35938986199221	100.21135385407105	100.1886304021798	100.86665317564514	102.24449694401477	102.42622228766315	102.23456626748502	100.35163774806192	99.7299897746053	99.9693150935159	102.79471366696056	98.8337523205688	100.46505182159653	99.08321468703133	97.10538170830972	100.83989749704735	101.11860893942412	101.88852925722257	101.9113462159156	102.53473538376085	102.3711883927675	99.16402074644508	100.23530300671129	99.38060201009898	101.42242738238464	101.60291447005507	97.91075778888394	100.31187877937052	95.23016243948915	96.6253928939096	95.70132293121685	97.45893452826657	97.0562599483706	97.40114913519486	96.48822937903248	96.12818356562123	95.36509520997245	93.95002329548922	95.31842345882409	94.31656770281722	96.49700611765503	95.83749152752904	95.4538105232104	93.19018439805718	92.53330417779335	94.65346447710009	93.85627488991724
540	96.7365441231042	94.35626075792165	98.53391093485918	97.36254768161598	97.72046322734104	97.57622715591343	99.9257844042883	100.1072290115626	99.46713701120483	97.93503535548085	97.3712750606635	97.87914257915831	100.44643302287113	96.67603035380198	98.37311126373457	97.07243158218974	94.56754402720682	98.85097246783816	98.84523451353168	100.11083359238245	99.95874492194369	100.52961994011326	101.0022047471893	97.40450396477246	98.67443271811253	98.01651267499176	99.50736829265455	100.17865658548637	96.85138691994052	99.0342589144154	94.13235151158231	95.63279827236651	95.02152706792042	96.76183822281537	96.40819111324157	96.90813982408947	96.12455485873596	96.23405683301999	95.44475733001566	94.39433890576254	96.04265166536497	95.06120630006446	97.14210309304316	96.61328812776252	96.38798382561554	94.39463775793044	94.11892204002012	95.88343738915297	95.00688992553205
550	100.6558993603683	97.76028234602438	101.96078666913914	100.92463150622407	100.37640826520357	101.37664097031127	102.93391638889018	102.6326783155928	102.72816193964287	101.00126478205163	100.23886586591344	100.32473314919378	103.35642236526967	99.73542848198478	101.23177481358657	99.7403014135044	97.56620077323969	100.96623375411264	101.63035706470822	102.33500068085304	102.29013265681495	102.77688934609105	102.6763725630942	99.4070022178374	100.69899695065891	100.05348090110098	101.77771335819435	102.39462056686595	98.17087731579103	101.21257812754655	96.11202373719897	97.55269403547949	96.60036285507194	98.57072462869633	98.03013770253985	98.5388960417294	97.59239386852404	97.32242570583331	96.40746170364034	95.24880645977646	96.53408804913776	96.07922089575811	97.82605300075492	96.95363845947236	96.70430439357519	94.57248178393704	93.75083733958756	96.01362498770052	95.2201665197969
560	98.93040995249636	96.88071572011866	100.26435232192321	99.47225396590565	100.17306849045497	99.65053210061205	101.59828550847602	102.1171719244862	101.49257788567378	99.9748887940434	99.3289506686283	99.46634256891795	102.00015472689849	98.64984409874616	99.87114402846059	98.80267823579338	96.58683373636526	100.28631739173039	100.5705991193489	101.07783073122887	101.56359991050057	101.53007202452267	101.76409999680018	98.46585426666778	99.59230451010939	98.70791086324809	99.93737825294421	100.59729308937628	97.8550026101472	99.5478713126225	94.92651396182228	97.00771698439857	95.35436760628296	96.86323010756391	96.20593691647092	96.64285481620222	96.2746190581537	95.74644943989644	95.18804862160094	93.74276139372719	95.66385920080565	94.49081142066736	95.63994101100495	95.75879906274592	95.8731545883732	93.71504899623048	93.43391990001945	94.36990411317464	94.49689980298983
570	98.77318966732645	96.3495213516665	99.98045219414438	98.98700364879141	99.1807370305883	99.4967457915968	100.95477438965742	100.95151320216955	100.9953356659334	98.82503939558187	98.76324944440968	98.6177093134548	101.38900836999643	97.40153028623956	99.23657361505309	97.47765959069899	95.55716187741456	98.89692120271847	99.41471965958978	99.69957702980821	99.82373879347266	100.75516574113529	100.15006515424878	97.04109466029256	98.65578336587998	97.37376590959902	98.83934691017801	98.99364844998033	96.2558911620719	99.05749196326782	93.66083235864215	95.54640083200329	94.6272361705479	96.25675164302673	95.94314579502274	96.77319764347276	95.98221731849489	95.92900114703295	95.32046521867623	93.46950277525704	94.7555887288774	93.70674213410594	95.68059216320034	95.46829892757835	94.92114683528074	92.71727811645499	92.59040458584188	93.79675530385913	93.16382496954272
580	99.84466732918594	97.10468280696837	100.67427593316539	100.10335187772542	100.47299479730673	100.28248575500362	101.85181582709146	102.06162492650787	101.59719896947412	99.99253277802822	99.84017702934312	99.49751682863611	102.80345640515438	98.71473104179037	100.12465868292388	98.79726170129796	96.55621151991228	99.57537688337635	100.70695804433346	100.46299873961587	101.10118402250613	101.57396016606155	101.32159118658966	97.86282710649247	100.2176483491442	98.69631628560767	100.3394631949296	100.68387927639316	97.44177726166421	100.05028214472772	95.34179142758828	96.6253773287729	95.85662436380309	97.23248147382157	96.69727453754335	97.06702345865426	96.43513510772613	96.04876477670882	95.61565369396844	94.0991426251777	95.26666323008168	94.37626766025694	95.99156715672572	95.29217642761846	95.48455726251692	93.12462201123917	93.04573813791488	94.49272137870524	94.22575799021922
590	98.5770041079706	96.35532230207053	100.24265157246309	99.42956647483466	99.57107714598986	99.51981657459157	101.60573444220036	101.92459210740947	100.96490197828363	100.03446823347787	99.20699665364873	99.28232433302634	102.27039720367705	98.57771947678603	99.90160848647885	98.89272537672575	96.69689181611344	99.69154313309804	100.47650191818828	101.45009536607462	101.53569492871507	101.91407948789835	101.60346322032767	98.48427206812421	99.31416976520684	98.73506404157868	100.12949911649052	100.28380112531876	96.84709327005685	99.36146429805193	94.50888234163844	95.66820659939225	94.14741917039274	96.36987033370248	95.54927039902971	95.7176134963255	95.41441285029934	95.10482856019858	94.31956536917684	93.07174249246418	94.94155004327787	94.18402847877678	95.99268769731208	95.38652930377518	95.69881707188433	93.43439340382793	93.04471140041242	94.18794103548817	93.45644363575936
600	99.15076107758897	97.22714970956137	100.24158008495287	100.1678656927013	100.26746433465668	99.07613600838124	102.15167593104294	102.16590559322346	100.76281578084544	100.01574254891024	99.5398507267904	99.43799165727984	102.06852746586148	99.02962868749664	99.88696400013002	99.09670038067787	96.60843145474387	99.43921794911519	99.94800768645686	100.78284479556898	101.17921360887428	101.13899608112024	101.11333573961646	98.23055035478109	99.2152630233819	98.40344554427756	99.26929581293948	99.73616120037373	97.56627509821489	99.90398667010277	95.18857447088634	97.00548756065018	95.61614244012188	97.12351428299365	96.59303098715581	96.82305097365334	96.89054997582762	96.84231152343538	96.416962849137	94.61378091654525	96.62522980239144	96.0818329608851	96.79533666852485	97.07966958791297	97.30791193283014	95.2819358864805	95.20527169688776	95.56347040227324	95.51585213874372
610	98.24546885317369	95.8963700889209	98.5926310081633	98.6642171922986	98.97423125128552	98.42816210251604	100.10193552664106	100.53541649539557	99.7885548155357	98.8736447519962	98.08691866995429	98.29464742112226	101.07791958323084	97.73604807278242	98.72057666896987	97.65860323259226	95.94329470014978	98.49887760500286	99.34812827104851	99.64085407835404	99.81450429544041	99.8874594471859	99.87097262714022	96.68706564183402	98.27312088832274	97.35313144147509	97.97691382177196	98.71121783601521	95.51284632270796	97.55835016396465	93.40323774245886	95.01257092216929	93.54805897510789	94.97069155621392	94.10731128979445	95.30055981991933	94.87205697966137	93.84414510682154	93.62334029811856	92.28715050267249	93.93943487769658	93.50782665042199	94.33581860667766	93.8739147280428	94.46502278990005	92.18242749553634	92.12151539048648	92.83768527844391	92.74101754180391
620	99.62681949229507	97.36345483909454	100.79800419545522	100.45249847973801	100.4548912663886	100.35269410193833	102.50853186795395	102.16406700169448	101.6450283724503	100.62931503047228	100.10263198838064	100.38158592105637	103.27388110516297	99.36359483751004	100.85730422912495	99.67608248545325	97.8341337594521	100.673691221666	101.26207394598714	101.7701168216328	102.07699651167668	102.15899839222487	102.0786161450756	99.05650251591699	100.40547384836569	99.06931462234608	100.15402367146488	100.58975859651167	97.9010405509978	100.356821348414	96.0979998464364	97.22841685795844	95.9878538490003	97.44977973494612	97.02255056777257	97.96386037174408	97.15972868039576	97.19591148449112	96.8833928948564	95.31355361324033	96.45589910981325	96.12740963571397	97.31467340946755	96.85472614515335	97.26247962684694	95.20679505969805	95.28652862316429	95.9499243546798	95.71035693756455
630	98.92585669881615	97.0036924000716	99.57543045778544	99.5901494050803	99.91959627969854	100.16885763505996	101.09864280093443	100.93117752971207	101.05622427491693	99.83666666705437	99.25108740499697	99.351862317645	102.15831540343372	98.34401892171827	99.65129259291093	98.35407534037405	97.49077679893156	99.69452805860527	100.45376853123712	100.06142347166181	100.79104143490747	100.86999692564308	100.1104890921088	97.5454513187757	98.4303990235339	97.23541315331008	98.3242678763445	98.16653999358005	95.4732682865273	98.13028363591346	94.04591422217953	95.07304489654531	93.582779920699	94.84886508586068	94.64604873555375	95.74080791567515	94.90469357474812	94.5507095130209	94.53068053511122	92.81998319688083	93.87069021427399	93.51954967400734	94.6661327968154	94.02223259611111	94.71333687241064	92.55993342948717	92.9956291436278	93.05631751898122	92.95468719777348
640	100.11642122395328	98.34381526503617	100.96903836452798	101.3455333929567	101.2301314767197	101.52963932816165	103.36649196955204	102.97866787371716	102.71527363732784	102.01418951475898	101.73892859185652	101.49337078201306	104.59866071549025	101.18462400932678	102.1175699723376	101.48704665852624	100.17698877361715	102.64314973380904	103.49392506993235	103.22868624243601	103.63272207993214	103.52439324211664	103.12662037560038	100.63313174149876	101.36889808761192	100.52046776805395	101.493616093625	101.67268173671435	99.5154281325582	101.46621581550787	97.02039731333663	98.36303823168463	96.73816724948496	97.91686741495545	97.50268166367186	98.36841661903796	97.73294371374796	97.58870974255255	97.47506704149966	95.57262167646344	96.66539096786448	96.95544660044497	97.59643005657655	97.18400395725462	97.89746410382409	95.59022926080006	96.03579283684631	96.3116780322364	95.73004693622161
650	100.5240066868991	98.55649923351491	100.94512150875046	101.10851503284312	101.60593172955244	102.44503229841358	102.77759847056657	102.6152924045452	103.06952151195442	101.46240460662307	101.44739457626855	101.47579732927147	104.50024166982628	100.56766452656049	102.2107622153313	100.36614034748709	100.00965429521322	101.95510739369918	103.17177900351037	101.97138445102573	102.88504990825321	102.85416522419818	102.13573234801835	99.18313913136699	100.84577529261254	99.25351497784301	100.3649258718217	100.03527146984467	97.40693372244073	100.01041429874539	95.52997909509065	96.66542477915485	95.09763832067965	95.8080824969528	95.77107444903056	96.74633004875751	96.03979081546564	95.0528115431493	95.30132168986825	93.44766013181382	93.60772094775771	93.47216243161154	94.5858300454195	93.90968238695025	94.57845110574989	92.18433308348871	92.83766235369295	93.31568553161954	92.91572574294642
660	98.55734362375514	96.8705697666961	98.35420132072129	98.85235853679451	99.8785797648185	100.23095619617804	100.58760515280413	100.73398519198763	101.23273588625666	99.54181799094845	99.36633643795338	99.67794657481164	102.26906693587198	98.45218829444433	100.11674307077138	98.37309852603175	98.14193728940432	100.1253803893826	100.80283493719277	99.67224115061578	100.58059709301203	100.43068601946541	100.02336240985248	96.83289341730406	98.45013617825795	97.03633151742984	97.59607410147154	97.65136128473897	95.31713834695076	97.33755245036778	93.26088161062424	94.90736915332748	93.27015617686043	93.54263524447859	93.68595230136609	94.93615855793327	94.41278504752802	93.06836992002196	93.65956111012798	91.84742784573771	92.33724654709111	91.86422682617516	92.74005732837801	92.36477580383925	93.01974635064589	90.91188505637659	91.6101766716364	91.59807466946405	91.78650175400762
670	101.45390674183695	99.90640753469879	101.6616223384571	102.53895453193488	103.32508325988792	103.46019647188143	104.62232446506324	104.36702568427397	104.37355710005599	103.21690241259326	103.12954167451315	103.2361532627681	106.36351589941953	101.84584725203169	103.70329175036814	102.10121769476312	101.96435035137144	103.88766415220917	104.60523552554505	103.48770738759194	104.46056725267015	104.16077123042044	103.93651717129512	100.82218046562404	102.3582082872045	100.42000269172564	101.75034330742659	101.41149183030046	99.49793401601126	101.40117444737334	97.67186248286417	98.34692492299251	97.1846029988313	96.96737388895826	97.61450801767897	98.28862754366824	97.554363210927	96.4423897339064	97.45802731706013	95.42132161915414	95.61000420904526	95.3108669788732	96.20678743105363	95.64186508119343	96.49090794615473	94.39129873724704	95.32411522276011	95.5234536099669	95.41192763078789
680	98.76761996239327	97.66850656887792	98.25745844846212	99.25906557415887	100.45558351136499	100.5487517915208	101.53366783909033	101.48882887835683	101.33017622838577	100.18641238276948	100.55271721507124	100.56966528658424	103.45486961859096	99.81411808078755	101.3405517103266	99.95754193770254	100.1072541833468	101.62443884246245	102.32797772663668	101.11572522075765	102.02277829591856	101.7440653092469	101.78194109532356	98.74451730132283	100.29763639273445	98.83998120582065	99.63508604439825	99.31188454558922	97.92842791708071	99.85646266376574	95.88187551604628	96.8877470426665	95.7953722774549	95.50635880609295	95.9731261925573	96.94423012237503	96.27872074166083	95.24995370384153	96.12917046449978	94.20474136285803	94.29737913451311	94.62547002232586	94.96909278928479	94.51864604100075	95.25202184900428	93.06269750084792	94.10261900561315	93.96848225947232	93.82621746559211
690	98.9949745428774	97.42072692265955	98.39776576569004	99.52212166862361	100.51039669117033	100.69841645121612	101.30099551494776	101.21158898975166	101.20841137444982	100.33391573195624	100.38183360249235	100.35930526606613	103.55897517155469	99.63220132977936	101.19010745149556	99.78983552724077	99.60006319529266	101.15540659564306	102.33853397212508	101.0673273555752	102.12995258666083	101.85106153296455	101.66960600877995	98.42698867087886	100.45208608103141	98.63878857471043	99.67469274422979	99.24874961220335	97.13747357146102	99.55374167556575	95.67011926213046	96.52283860992323	95.1241852215665	95.12199876164067	95.3329119745418	96.31276857537571	95.71916393723838	94.47256731828432	95.30266178947464	93.49247335818299	93.56549086335971	93.65454700225489	94.19528008319494	93.28766413389366	94.56487109260864	92.14960624576469	93.15571607271872	93.16936668475871	92.99861528621298
700	98.77278415036592	97.88740015645014	98.18997679286751	99.44858983072065	100.213234700778	101.14349214683998	101.2412012829939	101.1294230936465	101.58436221385115	99.95189301757273	100.57656731487202	100.74490361293631	103.43074816026154	100.0887342325892	101.41080223848378	99.76023151190357	100.42884160508054	101.74075210983723	102.71182981430935	101.04403711615697	101.81632434119881	101.59652287310467	101.28251037092934	98.22239245441094	100.27526793146114	98.56830505385449	99.38293551738248	98.69825344261395	96.96145501302072	99.10099529373127	94.81203376466611	96.21292207244561	94.78949133693956	94.37533299257528	94.97426771918332	96.19679417826106	95.28501368486043	94.16237332977794	94.96485528062608	93.03085204361032	92.78612369437127	93.18578346243368	93.62200541225768	92.7300776526093	93.75307628948987	91.56214729581718	92.54549369008575	92.35982692522998	92.01631397040828
710	96.90145109711949	95.5692614512603	95.50902943240008	96.34428813903959	97.91963954039058	98.68036182815412	98.47542601990614	98.32473457754726	98.47069403535096	96.43177863427317	97.3714376799111	97.95364372207388	100.33127990184859	95.87698190479367	98.38354947480859	95.83848123547735	96.79654291799	98.6451321336607	98.83487541947575	97.67719814414504	98.54113203340276	98.70771536936716	98.44734592838469	94.94761493574579	97.3353417354374	95.14572594927682	96.48326032653755	95.4589262322735	93.78688089096143	96.37430626913444	91.74310309309463	92.87926344816725	92.03322555476232	91.65516643005692	92.46791497990058	93.73154133828467	92.76103357863889	91.54283140558067	92.40097915858807	90.30643941325654	89.8764071081238	89.55936283337856	90.81255932390252	90.07889023088242	90.55953696900814	88.11476000288683	89.62164514014614	89.92132971976856	89.12933243443719
720	95.37437525098599	94.47995489392062	93.9838733123544	95.55824672090824	97.08679850617895	98.02022221778122	97.6333694446739	97.93809507999414	98.0315278116054	97.3186782374485	97.56207201643298	97.75797337872922	100.81387955572525	96.91035816683794	98.49746842365951	97.23420209752553	98.14568298427159	99.5544541199003	100.55251380038574	98.7457152524881	99.35343742541087	99.05671540379993	99.06140853980112	95.78982154028604	97.55414204873153	96.1622627449025	97.11601216903418	96.37025572578716	94.46561192991796	96.13625068756983	92.47271123657076	93.33901168514127	91.99651095947674	91.27039559021961	91.99301749055685	93.46848938598137	92.53049915058348	90.68827073193086	91.94232929522667	90.18298070116825	89.6637432993125	90.45585672412686	90.64614470697926	89.65327167274324	91.01920722401395	88.48201111995184	90.05030867581857	90.0533836370641	89.28667101636853
730	92.34733093146622	91.41011727355611	91.67484397702202	92.63974735914034	93.76681619573624	93.38962635379077	94.48513680554304	94.5524620713139	93.87328648240296	93.22390243728096	93.7639996132626	94.04683027701581	96.84282148498714	92.89916927690426	94.53739999311051	93.50773537021371	93.25567563653357	95.5325540403416	96.02036629641975	95.79222309834576	96.00001593742797	96.47279021853824	96.83773791881777	93.6376333732667	95.91575766547824	94.09220624687552	95.19500253839199	94.78909080396375	93.11500463481335	95.67677696464554	91.96313741997517	92.69190535705106	92.59465585990675	92.41897376304256	93.01339062058555	94.97381691041765	93.75769268272037	93.54567751267402	94.32200496567017	92.78061279971719	93.21181452015324	93.62030723342066	94.16721552092638	93.0786620228002	94.21416426325675	92.11784873480332	93.85617034187695	93.66396482383139	92.86875620258549
740	92.3929686222823	91.43857702998467	90.80459492080274	92.03023454740405	93.57608853638337	94.2850024898239	94.0839321669614	94.2265467576445	94.27981837582594	93.47560857112428	93.65999608201203	94.28664250848381	96.84157511928416	92.94769064694677	95.32229996250925	92.96378286678251	93.93018864380186	95.07345007069999	95.85837742055215	94.96567630107938	95.15943140765887	95.4607000321432	95.24759309392013	91.99354587170873	94.12749553952997	92.40202015923448	93.07198812679235	92.47501801732936	90.4588495974173	93.0582717569774	89.32659626985055	89.88785046684033	89.60363433368737	88.58538459401802	89.70614848795103	91.30766283371304	90.43756722362356	88.82724874367044	90.06037518704078	88.72437334445442	87.96089331067289	88.55427092807484	89.11895003480113	88.04906781087799	89.19159826759828	86.98634932369907	88.69882765918149	88.73698503698456	87.87891859344856
750	92.79630570438702	91.7661631696231	91.64866593797494	92.70904851668287	94.13294336388802	94.20526737730401	94.7909992620982	94.91580354178589	94.67543734944363	94.27228065787946	94.32568185995787	94.60401226346077	97.71308602011774	93.18328131419956	95.40451932682133	94.35035566177793	93.99283865781675	96.15872973939975	96.86987387130982	96.4852804741395	96.50747877445208	97.21379119848164	97.4165722194549	94.07025064099471	95.8181535242482	94.13395461002281	95.33212272137087	94.9697779563938	92.62346592907625	95.09517105567238	91.35502653938714	91.71168487557078	91.552537610062	91.18269643602461	91.86044318765684	93.55243782610816	92.26558904765572	91.44786444442445	92.21033369314888	90.89432573398724	91.07154755612507	91.3293588883188	92.2396815333818	91.09891316621903	92.28990163664211	89.89354485034274	91.44990399541697	91.71907110092488	90.82050164601627
760	90.46974912957586	89.55768441260321	89.47837496284257	90.2133713543888	91.91272187680177	92.25840681089767	92.49962268353865	92.61225811164982	92.50943234889141	91.93280782427067	92.60241988105452	92.91248640216254	95.96403116736522	91.2294854270438	93.55608199776721	92.59079334971678	92.15546100978557	94.55202282449247	95.39279469396095	94.4448580931433	94.5439308743521	95.31581692780424	95.76775859190953	92.12292321394713	94.3856111954081	92.40887274207618	93.69954924976473	93.47887672265496	91.24981351775396	93.68297912907317	90.19127498795801	90.63969825129377	90.33192487748286	90.14379824038645	91.03353533795989	92.99538492316691	91.45736838170328	91.23625539098461	91.84193197122046	90.73973709851903	90.55407470012442	91.31360046425145	91.85226548305869	90.66084126938065	92.05524977107234	89.64763436997399	91.77672003802593	92.07244207333781	90.97997745196344
770	91.84712001997153	90.87101366550387	90.71666320371271	91.25760759039875	93.32612326494824	93.98090869520925	93.79063485133054	93.93899485968318	94.29168769500193	93.434274412478	93.92870987763085	94.27716418099006	97.22182489750021	92.57978823775596	95.1714854618931	93.77821352795284	93.56179942141155	96.00109745679073	96.56156700608751	95.58438409963581	95.87782307766352	96.69769059652586	96.92981097420926	93.33429937527498	95.12718971980709	93.32032570296508	94.61627920021353	93.95790590084404	91.922429861308	94.61374904336796	90.51831141602386	91.00360290946666	90.85000114650158	90.27909120662946	91.4081344374856	93.0877726906704	91.63584226807374	91.27291988913987	91.99665668797726	90.60037384653859	89.80932848342427	90.1595679604008	91.3149371062277	90.09052949897155	91.28957463197146	88.67337969135583	90.59384396820535	90.8023862357432	89.56312128475251
780	90.49326075581116	89.25939349952307	89.38786073494175	90.013062242526	91.73133877360328	91.80654927334471	92.19067748416765	92.00674651707563	92.31139170580022	91.81660148854718	92.30750934164911	92.33821129779359	95.42722532198478	90.46577412542392	93.04541864441569	92.50644153526919	91.32486596586676	94.04410805741811	94.6515737066028	93.75943400523005	93.86924798821339	94.91725454804362	95.63503891742133	92.07331994049919	93.82399405955357	91.88804638949023	93.31592101207305	93.4054560310871	91.37625346601952	93.78195993642946	90.8075118183845	90.69771265465575	91.13730983289918	90.83021481674618	92.07123454596001	93.83727225644903	92.07094304721072	92.68789175462992	93.32230556725983	92.20939098963838	92.01865733624761	92.80733671539616	93.51213641574718	92.30574091150581	93.53825722473923	91.33797939247228	93.41930499212364	93.71700835670654	92.69423658847016
790	89.67137782413226	88.34477642140321	88.58717256735386	88.94824448248752	90.26006973582831	91.15494426776264	90.90716135110766	91.16533504044773	91.41512362909891	90.16143532494863	90.8417447150475	91.06904073925698	94.0761736613095	89.57774719273273	92.0895734223209	90.93785324158347	90.2495455166355	93.05518175603423	93.53258036635809	93.34779818275575	93.37071536612594	94.53599518109549	94.75851549052575	91.17507051050197	92.76993392844106	91.29493614872382	93.02596225269423	92.55858376285178	89.50125376522668	92.86529745447501	88.16398969123892	89.05225221271031	88.82778211342675	89.1073374195102	89.97869012419173	91.52317574365011	90.13874999245381	90.00743758949736	90.18605341613815	88.92487347082438	89.14538510201847	89.64702979606578	90.79217005850002	89.36217724526715	90.12945975328942	87.60624688225916	89.12728043430126	90.20601013824748	88.46519288849396
800	87.00079556107279	85.4527478760294	85.8298868503803	85.93132040525032	87.43911342583766	87.84441907772751	87.6607036197693	87.70581182778106	87.97635765786431	87.58817472460203	88.08393301645418	88.07356054184905	91.04895541914782	86.57329355995863	88.94323922150346	88.58405374738759	86.96756904767757	89.96754018941479	90.65398674868479	90.30802204138053	90.24890769486485	91.67230435618256	92.00620779250838	88.86844901156807	90.11499767915753	88.66441927019252	90.20212608969325	90.15413042509941	87.61498862846727	90.76458978112746	87.26078913127346	87.35305292183459	87.63908382264218	88.21557635708993	89.09161854097107	90.93029687853955	89.12766621421505	90.25468087010546	90.16000992525505	89.26895497482275	89.43571873714737	90.51376288992041	91.20060416793966	89.75498247902686	90.94044815118514	88.44629380034513	90.4755000955278	91.03806419590732	89.33673152751861
810	89.07893517904705	87.6240910544456	87.77531627357446	87.98350422115932	89.68816279058599	90.51494533018668	89.93717917792284	89.76890915926894	90.85388927468924	89.25509834170244	90.22349725203303	90.15253587859874	93.2228363351308	87.98083308812163	90.91971087723981	89.86060042464098	89.17771719265205	92.19597835224155	92.38406411359796	91.50342014069122	91.86590301526644	93.3291489083357	93.46605060790426	90.12006901424816	92.12041870661129	89.96200164912017	91.77392494915925	91.44153817884413	89.16208177442346	92.28960480744766	88.18602647226656	88.72496185131259	89.31097684088314	89.21979835121391	90.26757998564096	92.4042323105814	90.4886501339818	91.14418073232558	91.58596042272453	90.03592784911892	89.57706724339091	89.80551885294807	91.43151440563541	90.0181900741058	90.58612324084089	88.16679176598369	90.18335880985839	90.93739076628704	89.57764900374762
820	88.03104581651222	86.44452742541503	86.93279781188261	87.45233709109611	89.06067931200471	88.68046498282136	89.11090818597748	89.37387325120085	89.53525543146205	88.53911214672176	89.55084513482974	89.398006174079	92.24789581650398	87.63642491340372	90.33038458598784	89.78999351495318	87.77462609714983	91.42089792942748	91.43732685957626	91.3147193865142	91.32720068887099	93.01741136904229	93.62039367049304	90.2360770517366	91.9186968698325	89.87248209867637	91.66753885510735	91.63783863133388	89.59622021872278	92.40310009647324	88.66972016942321	89.05961418974253	89.74384669606387	89.9718093647471	91.26385329757396	92.49436512631931	91.05465840837572	92.23899443009512	92.50501466195404	91.24338135782978	91.75988372374526	91.91168582511855	93.18101630357643	91.95496459581383	92.76882751218173	90.41742898532179	92.36767242505691	93.0569125985915	91.42221432294205
830	88.56851177459961	87.1800423256408	87.18790526437385	87.34211579316927	88.72064525169243	89.05649790425088	88.95160631801207	89.14394626496927	89.6568869180951	88.34409606142219	89.33928374531062	88.99828860361389	92.06504527171326	87.50140505708262	89.95826754373093	89.85832635613902	87.87148397152085	91.78201396250704	91.52528018617797	91.64558630791097	91.76739549831653	93.57153969410082	93.99087116254738	91.01976042278419	92.30870521110397	90.49373200393224	92.69466068496223	92.36509496594545	89.85618651574214	93.34851253537447	88.59776437360719	89.65519627388552	90.27039418289787	90.68351081955359	91.50994118834993	93.1147712075782	91.38713822317615	92.60990395807502	92.41570647218816	90.86264094095961	91.42005318125116	91.25649085151002	92.8943241773159	91.58229279162225	91.9557468745906	89.36608127086208	90.86440060613447	91.97035908761433	90.28502563140576
840	89.26087888686436	87.9570806156671	88.00360893558795	88.4909489775175	90.03493318298774	89.89372355645783	90.19367045464237	90.44402352931438	90.46729049589473	89.52563264752541	90.6575623599123	90.4593856316358	93.42240954049102	89.25504177788513	91.47175834844207	91.49521715844732	89.42433930656642	92.97638130988484	92.97359681303686	92.8631837228275	93.1814637789912	94.60390087723053	95.43499188075208	92.15082490908961	93.78543074147677	91.90447239338128	93.8938196608635	93.69613668810875	91.35735379407863	94.60940051864569	90.5795714678892	91.1120010062999	91.54640060791286	92.16652836595492	93.16412755503599	94.32166558518563	92.78966391954461	94.19863435130321	94.15181415235838	92.89233875404076	93.40302372103643	93.87603371075241	95.04462823188042	93.53589619487178	94.3464658788692	91.89564646083834	93.47853196234347	94.34833582664302	92.74827367405794
850	89.36530084743792	87.79666120884963	88.40888235518469	88.58541265784275	89.72325845984062	90.24414960775258	90.15447701734477	90.42871519908181	90.86162507748087	89.40269815684168	90.70006396471594	90.26445325038013	93.46443123739873	89.09746666777995	91.32016315620338	91.2714062538891	89.19949228097661	93.42074326586861	93.24216285146878	93.10550743532953	93.29927412826093	94.89442761887462	95.4971905006139	92.40711537798423	93.83485413723099	91.76341971183226	94.18694751625056	93.94515838401888	91.53408674618098	94.56992424475968	89.59916233729199	90.95145203282391	91.08413407451444	91.62327365314401	92.3529688847346	93.72967787069156	92.05608519492151	93.34927483741491	93.12879454018491	91.40930570898706	91.94140783318849	91.91899222538684	93.31297477629047	91.94356054225149	92.40828369080981	89.70280280253928	91.14636084553572	92.43286845264244	90.473134289622
860	87.90427713779148	86.5948851000539	86.61255382525863	86.9516686407605	88.58248799806987	87.77177760589177	88.83725464817003	89.11932228879668	88.86522730661697	88.19443512446306	89.32034768192761	89.03958855630306	91.83914504071133	88.05304515835422	90.11671370450689	90.5308230327458	87.73815372355331	91.92480357550538	91.37760899308266	92.00684858795314	92.09767549320287	93.79179890221336	94.86063373405834	91.83338987124897	93.28493366528876	91.64980802495447	93.32672233079921	93.36221702063945	91.57583230067472	94.8109379022178	90.49771232782479	91.45174392676081	92.27065101932077	92.97026445135839	93.71168044105995	95.09461174997782	93.69089555104821	95.60131085118365	95.36782106897631	94.00463878127559	94.78412076753354	94.87616316968429	96.22918010646663	95.01323347615836	95.59573969677464	93.12122867754101	94.69586217060733	95.32304658264358	93.63019108952442
870	89.44672063719727	88.37396626296467	88.57332180694134	88.7297638615555	89.94164997959759	89.41809248391989	90.45558917903678	90.7875346911626	90.11712337457195	90.03303632996422	90.86505818576828	90.67584577506781	93.4877092668636	90.04372036414769	91.67440431690441	92.37756645305376	89.36078068669809	93.52279710179575	93.39933463289333	94.11259055413461	94.01573107672286	95.29268225740726	96.52124651402397	93.58713010550487	94.89429372564977	93.21673906827243	95.03278066572308	95.38938833422026	93.07332274809261	96.18480575699299	92.1251405661209	93.10121189626139	93.53047652884288	94.34020961421295	94.93401333938525	96.33208306311845	94.85418921701161	96.81673902317128	96.27745769444223	95.23544456049149	96.08894951394551	96.77479227153358	97.38039868870624	96.10026825719657	97.2091638245699	94.69556368052834	96.18919408959545	97.02098296598186	95.30022381846197
880	89.46936161143401	88.11415274452547	88.67432940941934	89.1048774393753	90.27796901911232	89.5004936219756	91.08393842795584	91.05816567516064	90.76335092473823	90.42998193710297	91.59503900604169	91.13488779911432	94.0347202045621	90.33138340564835	92.14148234129314	92.92089280858548	89.88308446525669	93.93916388812924	93.5323776294773	94.16417538942156	94.07870957966446	95.54213067248209	96.81367435156324	93.75879620429494	94.89962935042193	93.4291098512822	95.10512916214715	95.20555385455798	93.74843594061022	96.66485124393456	92.73725986095579	93.4949795344379	93.91772956212478	94.79278920009479	95.62371375186798	96.95549685094475	95.4741486304103	97.72340016921152	97.44137327878445	96.15293054305982	97.14398113571188	97.60940811500521	98.39287621052156	97.27163936145489	98.20448587416658	95.78625832425001	97.25587277741015	97.87098074681398	96.23395805802465
890	87.30137840549787	85.92181211280895	86.53076265097215	87.20920164104925	88.46046185742102	87.50135959275775	89.06294505322786	89.28157005049194	88.66887176325999	87.88226654590537	89.44078417003196	89.33934682813302	92.2625258749725	88.41611377983585	90.28723767509058	90.73014436744326	88.02366491388149	92.61387973367636	91.74903606714851	92.44609976342645	92.57453126069038	94.13851055445966	95.49344314464463	92.28798217861976	94.2775192721191	91.94153583405573	94.24178048219038	93.9241219726069	92.73006458061892	95.56930322838296	91.55462852000989	92.43478569974448	93.18782188323281	93.59399254229945	94.90691781429004	96.07212562722434	94.355280989153	96.51599122375613	96.74145853393188	95.0444265240721	95.67472614610057	95.76802405854265	96.84132072153045	95.47563655781971	96.03859472308996	93.83957578690512	95.33253862852928	96.02091375301187	94.3973253290197
900	86.95571511844331	85.98850936191259	86.4499823353601	87.13825178324217	87.96137618615815	86.39461703493103	89.01124477169873	89.23347604660384	87.89302981039567	88.31988149422847	89.32957567197747	88.97862564602754	91.76081501594244	88.77845275932076	89.98632108278429	91.55587719564598	87.67247347489293	91.9173517766502	91.52246469339953	92.89570860745364	92.36379174110974	93.78906901897716	95.60483935648107	92.64984767156979	93.82332501807973	92.43979958176907	94.00313823936469	94.54451778769283	93.1022166362372	95.53259632755493	92.18562374675	92.80433260319036	93.5623087593045	94.33458901129349	95.13032043196442	96.05224287886152	94.75139283862875	97.50518828377348	97.10437285576855	96.15744249927387	97.56301010404545	98.41493056190585	98.665592125882	97.58404711721515	98.7781500915924	96.76096338404444	98.07531806322662	98.43786497170645	96.92687756580105
910	87.8043186422996	86.78530070221782	87.4590995688651	88.08608500737692	88.99771674906103	87.41834929587895	90.17931325856493	90.50560346110777	89.00250410966747	89.51482478526293	90.33523276623589	90.24431193223877	93.1944826495716	89.85596970785512	91.21665642625037	92.62894149732026	88.78675585164159	93.29239693998058	92.77621383845924	94.4071385137378	93.84836911337415	95.29924285812415	97.25128324839909	94.01049499906425	95.58400973306719	93.94530015603573	95.7240319099132	96.1817240641377	94.52514254906262	97.10929145190512	93.74186702250688	94.3923359023147	95.12639880265098	95.83876630228606	96.65322984345272	97.71359896585493	96.3501185243513	98.73377487343836	98.50313066787753	97.61686304706555	99.00351799032116	99.4560317154082	99.98640596326561	98.66358757794677	99.91219317008208	97.83849612305347	99.04909784427713	99.61056929052806	98.16919102616046
920	88.428587152549	87.29190077875865	88.39204390942146	88.64198110766972	89.45374254851397	87.95161221991242	90.5743709587894	90.78993698499187	89.67708457931091	89.58009373891332	90.87298803493408	90.66071200099344	93.38115805692301	90.23412778807446	91.54149849051589	92.98657962853287	89.07527283698163	93.75209557271991	93.10058201866185	94.56730812291985	94.28816218936078	95.74081365654017	97.61721365267528	94.52178603452882	95.90566137015003	94.3613476746228	95.98994849631036	96.62672624658224	95.06925714335925	97.71931020038622	93.97405261495699	95.14746225218809	95.2879363657801	96.80010275094158	97.20175327647856	98.42595049608026	97.1628627291213	99.91058623444606	99.22452334873644	98.25944284561974	100.11499207846393	100.49982344664218	100.97362326088628	99.96731258311506	100.94222267731362	98.78707194253096	99.98887458628747	100.64145479430873	99.21167126912395
930	87.89271533194366	86.79932120240667	87.8558050113738	88.66002685450322	89.49866184324341	87.25453598132522	90.76437491414536	90.96397106396289	89.28686624662375	90.0358125780172	90.87447671157814	90.84700213200651	93.48449744867224	90.53491583227735	91.8169135060909	93.40608293328931	89.07801541690498	93.6349033544419	93.0350369823749	94.75964715676201	94.23679710128282	95.38807192712612	97.73807609120794	94.47348299138784	95.66309070458696	94.21941477623665	95.51345732759418	96.5476996965084	95.19855389432162	97.3120354345007	94.43844818453728	95.04984938559095	95.47165890554005	96.4832325309091	97.35546419968426	98.06161703667975	97.06197946446427	99.82020281595041	99.53467095912741	98.83706942128804	100.64421472552989	101.471479172267	101.43625448526994	100.5213463464316	101.94402003742417	100.06763019832842	101.42563830544384	101.79376007805953	100.37787785873275
940	88.23373477149876	86.93504273262658	88.45286111223294	88.4319203259715	89.04234542167653	88.19524044577722	90.19948557982332	90.28910329951474	89.44176928356634	89.18805331972423	90.51049005038718	90.39835719600885	93.13391817835516	89.82949349430763	91.12406637024647	92.53290488034033	88.85946204205415	93.8645598349738	93.05263173124534	94.44111204450262	94.17295000275065	95.76027441779416	97.39976841436432	94.5313207237441	95.63413074145616	93.95113135088292	96.16199387913427	96.2446710190408	94.78502844034985	97.4575828005924	93.58199638044931	94.56314042127796	94.77112026178725	96.18121335652489	96.77100184322079	98.03768873096244	96.3630037834685	99.34085310087251	98.64707070373709	97.42995104026744	98.83151727412437	99.09195334790851	99.89673915306349	98.62960718578266	99.48176801616123	97.24362153516935	98.3881770163716	99.17274376825462	97.45149258535892
950	89.1877528050503	88.50131350679364	89.08842351505591	89.86509119182402	90.9507039140672	88.75130093759577	92.00302468644573	92.63113840573895	90.48369864398181	91.5573280571776	92.36998243252988	92.46745739675653	95.03894056359552	92.62212894958202	93.4474592825873	95.21942926174104	91.1276148036181	95.86151271632576	95.28511608629653	97.11344793110692	96.51086132440378	97.61475054215603	100.05104517993969	96.89342918825378	98.34276138532555	96.8203582334885	98.25404775725625	98.88766994198335	97.95783929947181	99.7629855809581	96.64216532086812	97.61500960309445	97.73130949204983	98.59061212304984	99.08729489874995	99.97789427221461	98.99380298788068	101.20462954400196	100.87960240919512	100.13523884981367	101.9143678190386	102.4195274676399	102.30037827185761	101.31205538968923	102.88010582292333	100.62374198674115	101.78937134226892	102.03318006181243	100.6514702109649
960	85.26947246718919	84.2430253668737	86.10483664838377	86.3510972236546	88.0642131403966	85.96915247417996	88.7124711734573	89.21030480707638	87.88637195647819	88.2648758119452	89.85442180679809	90.14459053550088	92.2513807408688	89.6072977411733	90.88234977096275	92.30786176252836	87.95853034206188	93.5459796393967	92.75869320217598	93.75824377128261	93.58138596902614	94.8382721514992	97.28948748716734	93.85667314829477	95.30950643693288	93.56991150067549	94.95920618104375	95.45959339769213	95.48405109864066	96.55342990391492	93.81338262531119	94.42879944146839	94.77859738386246	95.56402093985974	96.71641413373196	97.3261435108518	96.02777450021622	99.44577181611774	99.07639724017191	98.44070174901715	99.48382016686425	99.88638936185023	100.31529225126475	99.25275846234274	100.76819365460366	98.74387171898647	100.57129046438534	100.53753951736773	98.8057883908722
970	86.31742422355919	85.1889370467974	86.60969070856481	87.19889791236471	88.23819486047698	86.1488091300031	89.38542029186385	89.69180582063967	88.09614193657892	88.77482603544422	89.89635807598968	90.08819365382591	92.33168286446642	89.68536368713481	90.87447841064913	92.53118895747724	88.2788339856913	93.39281707151783	92.347479589434	94.34608195628832	93.86572760274643	95.06565443749307	97.31101443784534	94.22434419136064	94.981079105214	93.87381316089812	95.14080105824274	95.66631574716884	95.10704305410204	96.74589708649005	93.56327947726116	94.46651241343338	94.42559051279058	95.69888778178364	96.28400151163545	97.03992496526668	96.1661215139396	99.00474301148023	98.46803042543658	97.72618854839494	99.68563040082925	99.95711357261476	100.27130270524202	99.43009125611034	100.84867984916838	98.69817246466646	100.09260563243936	100.32872029957664	98.6461236915855
980	85.64245202990286	84.83284132785305	85.98274542641427	86.61378358031763	87.37905595932168	85.39360082651955	89.03106613006666	89.53413504887291	87.33509934775489	88.12862739736937	89.20191379500928	89.27378459867562	91.79576735015009	89.34536090225342	90.38319266238658	91.9494940464548	87.68893977524148	92.63980694483416	91.8116909049992	94.18027990421469	93.28355043277608	94.55789088144064	96.84382340596588	93.69796325796293	94.83690878599437	93.63918775379948	95.05617880636254	95.54078467197856	94.69176832082395	96.57342551524295	92.93370914837448	93.95441929761851	94.27009798679472	95.26935875251444	95.87685494073925	96.42661629085198	95.56671637680094	98.27652350980568	97.70929714169657	97.02547717209194	99.0618621763041	99.42321709256721	99.70794166165228	98.73219698586782	100.0635394746051	98.08264033310677	99.20991946988543	99.54014689358804	97.74864013121838
990	86.35157106195236	85.73861081377056	86.70667574747999	87.46921362738718	88.22210217429375	85.63012601702661	89.85840490149646	90.45571113100068	87.74388941720372	89.2932753544804	90.0655152725468	90.03684583823804	92.42388774406852	90.16084846028829	90.95815990079915	93.01154790445723	88.21814926012259	93.23541325457245	92.41235328793039	95.12468168972569	93.9531836977496	95.25689942158935	97.69753055565599	94.76668129844649	95.85166495839543	94.83058866981469	96.0134254413464	96.82111795145731	96.49339315631477	97.95125304194626	94.97899836035037	95.83612479183633	96.65295370285953	97.31195781747587	98.02079275512064	98.50210698133422	97.8303966277873	100.76164236579496	100.33116366843484	99.73858826057251	102.01473571338127	102.44091654563215	102.47342827218333	101.60267040100086	103.11789295221845	101.30401988311104	102.59705443722288	102.57093201161362	100.82065197162801
1000	84.12225216267973	83.43290484024295	85.17407031417186	85.58610965088054	86.71476839791684	83.72913140363738	88.10014104985643	88.59606717232825	86.07915218136195	87.74774371564806	88.3256743705608	88.57786587140646	90.7249620961627	88.25102666950484	89.31901170160295	91.51443784688102	86.36373424462909	91.59097670524532	90.79126713801357	93.4198515944742	92.33054160439507	93.74396700445207	96.37988072861674	93.30406089233756	93.99661779517805	92.98385244438393	94.03322429157133	95.04688973476112	94.83068086104798	95.8033343408297	93.74074941124832	93.79504134653584	94.5606626632523	95.72540620626526	96.50066936601927	96.82493772211271	95.94263480424617	99.52046167844199	98.95225083370934	98.82152494870725	101.16811628285316	101.65375736383385	101.91289860872018	101.03725534849058	102.69265559099307	101.14720095070028	102.56260223192203	102.22702987215904	100.6689756326313
1010	84.36759007179936	84.01653031235998	84.88754056499684	85.85676831899524	86.81502503475384	84.47915921503547	88.46285197170681	89.22552220369518	86.78237954352791	88.08756914004653	88.90954349866136	89.1098878898358	91.41880140572354	88.94469633383555	90.05167932522616	91.99588686168701	87.3471833243784	92.62087715035534	91.65983322377667	94.24694627822522	93.02869569331793	94.30471622143811	96.71692177652073	93.55701597301812	94.33781112246443	93.35944548878953	94.5555661787391	95.19764802508975	94.85656056860681	95.90447005234161	92.63940400113708	93.74243484037811	94.30539132068557	94.59256546646478	95.71224132597979	95.92404010041953	95.32888077408458	97.96679321753109	97.72978520171446	97.0070317879736	99.08525287653327	99.40634848848009	99.67514562659774	98.95273148549626	100.34303914236796	98.61219392080956	99.95537949665736	100.00445765229844	98.04829055133273
1020	84.55811460423467	84.16199062996613	85.58053317132656	85.71814944659317	87.37007053019789	84.83943313877026	88.31901315612593	89.33831494429654	87.26605213193939	87.9197979187153	89.13532180408657	89.50056417999599	91.4107676452459	88.69729705051851	90.18685219576122	92.03538114511022	87.03080010096825	93.01402407071531	91.78931764974473	94.14125648009033	93.28227749108011	94.91253384169552	97.24234369876217	94.1156029937751	94.99952035255104	93.6638962412229	94.92110019904591	95.58215172444544	95.63930847742327	96.56760335709109	93.41542305986775	94.54084974089754	95.09870886634864	96.01264682146636	97.09706715735337	97.37116159479324	96.44354261284766	99.73862714606227	99.0966732821361	98.44886162443699	100.63779483103689	100.4107701472612	101.34540537892158	100.74725811500115	101.61990444003935	99.86928141439574	101.29408686261935	101.30983829890616	99.41917931910447
1030	84.02125686669444	84.12315303030931	85.60657442404295	85.52364043148401	86.9507227622641	84.11581979022594	88.3994398535018	89.65418608953313	86.68515747952586	88.70324136905244	88.96004340369618	89.81473106855931	91.38033937497558	89.42979348610403	90.34711106020404	92.84119911669133	87.39030932756033	93.61667974154103	92.23820334203405	95.80345439790229	94.18495965300674	95.66027155194735	98.37167594589806	95.57341398030019	95.98923967614071	95.40765094718826	96.11160049527773	97.29864116988998	97.21204453260167	97.59459796202492	95.15512030861042	96.14028985897075	96.98901414617573	97.848650748037	98.5536695461678	99.114105575488	98.40415796301166	101.71264579763927	100.93579492371525	100.90540671178472	103.313223140632	103.28881047990795	104.08385836862499	103.3601452288443	104.70439502089845	103.22602496167788	104.51391446325466	104.1608076198993	102.1922917386179
1040	83.73854872644263	83.76130067886862	84.25773693870089	84.83712453614278	86.29543779867286	83.92845826131698	87.64686760121555	88.701667062628	85.9851520911741	87.95609595785317	88.32471858287217	88.74071287020824	90.83686089691504	88.99690243695096	89.6432737673753	91.75243523313156	87.29119249715872	92.38237060358026	91.68674106473391	94.22105722861	93.00383687491238	94.04233536392455	96.42207167374409	93.6013661049355	94.17193125827302	93.66695350143961	94.24472015145965	95.01334577836212	95.20254956154726	95.90870415876407	93.05895322160887	94.25675998048943	94.79320745578697	94.77643639279712	95.49916914978925	96.30413545038931	95.67721121330298	97.99433610494923	97.67993503656052	97.27800141451026	99.17543412015539	99.65815671524598	99.40525423224142	98.8499957795204	100.42698986396469	98.65410010225779	100.08960461154875	99.46451075222579	98.0034343477524
1050	85.8104110756274	85.58135105786069	86.89710418732662	87.38977100837187	88.33340875737758	86.26702560037529	90.04207778738146	90.94048916011897	88.35518873104195	90.41326283922707	90.72552232331475	91.41911532825033	93.20631587864784	91.48429302667348	92.08916793969757	94.56955546861687	89.41677730146469	95.37505901021983	94.50318528192346	97.37988528807779	95.81438625236	96.863331619772	99.41880751646227	96.50240257767747	96.93120894133301	96.69459711752128	97.36105872551745	98.34504376107081	98.12625698155138	98.40778383567844	95.7484764769252	96.80219755984639	97.34134475433103	97.86361509841615	98.7176863298448	99.22832391348665	98.42143865403561	101.25101660453578	100.569080975693	100.37556283591273	102.58223733640847	103.12112941061264	103.35403940547634	102.52599593093282	104.13129951120636	102.49772436458937	103.72476702176661	103.65423191367401	101.53435472021206
1060	83.84773546445342	83.95807567641857	84.85744629040957	85.3424381121469	86.89789213896502	84.43415768523006	88.51208862778952	89.73004985838284	86.70179464460358	88.83103195377664	89.0661154512112	89.64675146552999	91.73284437765805	89.35020870917923	90.52278675558662	92.6604642951511	87.66788061248151	93.52426268719827	92.52199084950135	95.70788885880167	94.14182219233547	95.34989498490931	97.80677203821976	94.76913259609601	95.09720707907617	94.5880743322388	95.4764836088578	96.10553892961795	96.01963843034015	96.53591478229005	93.40507458759501	94.32542137699679	95.18717686206436	95.24396505580998	96.26331914538746	96.49676026763018	95.93324077948678	98.4262591658487	98.01541826698416	97.64749390538503	99.74031085674233	99.75225744624318	100.46634884526839	99.84013152531254	101.3167392561969	99.56529188450112	101.00596493585635	100.81168961196903	98.6448614748715
1070	84.0880632702042	84.06473372691158	85.59607844676106	85.85273041501992	87.84334015205938	85.0597848908985	89.04820594830757	90.51023087908149	87.54835884975274	90.16095112547492	90.08575066748963	91.0450804409006	92.7305482908751	90.77860302358407	91.72996077212947	93.8216784213471	88.6775512586019	94.57455857843848	93.79506134717836	96.7946013272665	95.31808560725423	96.44127381797718	98.82562532912658	95.75594678694146	96.04666210159826	96.04064047259433	96.20453334813868	97.20565127602956	97.05262284642569	97.12885258883236	94.70175942793271	95.32243948200264	96.0431914335661	96.47413844731774	97.25491451437301	97.66746537056407	97.37697453396264	99.78122470367784	99.28482924570655	99.49696580322932	101.39884511782374	101.61828773812321	102.43394972090198	101.62175264021924	103.61324500197935	101.70258386221671	103.43023293208923	102.97889377088124	100.78909800651184
1080	85.13003255158695	85.2864387334318	85.93480306648799	86.60156564632575	88.52822920322254	85.89941060056437	89.64720724159717	91.10105343127006	88.22710328244732	90.54028956158834	90.67840307406111	91.4315221446451	93.2193467831235	91.46581385659866	92.22900349397459	94.39363347686452	89.66417645140825	95.04696275752269	94.28911119136377	96.97266476578821	95.7103484466344	96.62408470282419	99.05717235382212	95.99329159802684	96.29828780922479	96.33229823198327	96.49619033827692	97.21526275556705	97.17716989104824	97.46831970676969	94.66282033162997	95.66054845703178	96.12405792642346	96.19187673076375	96.99450989452308	97.33031212510254	97.19561762521988	99.14377948454748	98.82156724133007	98.68909669432625	100.57784044416395	100.81714696685393	101.24769306861481	100.62992905308697	102.5207312542576	100.5496845339527	102.10375843870438	101.58557719829061	99.66853386399147
1090	83.8269802418275	84.1676529546111	84.71074672290297	85.16928406748096	86.9277355367011	84.2980423374545	87.98747380511362	89.3172373693899	86.6258755236608	88.69238223804268	88.95342138699226	89.86506790861762	91.32436200201235	89.89119081434954	90.53288008017705	92.79387266884724	88.01027058688555	93.67205156648008	92.64258621579596	95.51540405865164	94.27078897232282	95.05308140113652	97.58703384002398	94.8355114237856	95.03681574058096	94.94480598371189	94.98350820073459	96.11129129097392	96.16300690539121	96.28584035136193	93.62714142617176	94.98064609797092	95.55382248737462	95.58323400363557	96.29662178343371	97.0986035368051	96.56683750531393	98.89729721971439	98.3287333798891	98.27442587193825	100.28794688052658	100.66416715931288	100.72780617438096	100.38099214907344	101.9307577986657	100.28185046105438	101.7139378175669	101.24175477942813	99.71597287412642
1100	84.0128426424068	84.11830219388594	84.66240373510178	85.01301520475982	86.88864579528585	84.71175948040369	87.7784717891747	89.32953547763167	86.73522133586559	88.47113015013187	88.84126984704652	89.20472946633116	91.25860072204041	89.27288230990389	89.89885497646733	92.00105605893752	87.58053370185131	92.64827512170183	92.14647204721403	94.2334190597023	93.13684298115653	94.056814338385	96.26889843377147	93.26728897735546	93.75340217380415	93.56295213200083	93.98473157917883	94.71270490704381	94.34723935648954	94.8494177060064	91.88941442712647	93.15537016130075	93.52066273656833	93.61380825835934	94.21749099744851	94.96020698372998	94.51451789363135	96.46436740194258	95.99472879752163	95.77898441065076	97.66757610509437	97.92880232951644	98.0887560543388	97.52202707976966	99.21977160068688	97.28526704424189	98.7557249907027	98.32127980296919	96.8192763433142
1110	84.25905041143757	84.7695283115338	84.97972203802817	85.1327691102595	87.32275933560928	85.1668027283341	88.10128029148296	89.5671106024287	87.084834706032	89.2864136811549	89.4384878780459	90.23068714473531	91.68542141218369	90.2064726071717	90.82819727233755	93.02871394797864	88.44154290574293	94.22093085522393	93.43646216997308	95.80686287131084	94.53911016394454	95.18017915865647	97.62930631560178	94.83122035229162	94.96905218434893	95.05574941035114	95.00354330402261	95.92054335124479	95.95179162235574	96.00262070135253	93.2195707176617	94.70358634967076	95.13134585356474	94.89927676215954	95.50224991475622	96.688651231766	96.0406885595775	98.1174977526401	97.44427710570717	97.4643200115619	99.08195082265286	99.31361110060284	99.3903824025345	99.12798048349237	101.0242542431504	99.08567698953257	100.84213177378844	100.15719393618136	98.54597701393202
1120	84.85304365412424	85.03945980276005	86.1756603007328	86.50149615769271	88.72721582117669	86.51523257600509	89.53261303993476	90.99915198653169	88.70350044290414	91.05383972506509	91.0365132817763	92.17096096213497	93.55667575721905	92.105136059441	92.57722073073927	94.94672923506265	90.18573742160729	96.30403197989995	95.38800784368976	97.49095793531461	96.44471416531712	96.84090289205588	99.50294034869968	96.50466090544349	96.54251181394751	96.79083669175797	96.5762497211633	97.65577536393955	97.63636694249855	97.09428248285349	94.82762245426885	96.13659615874836	96.22441623298302	96.20259508881314	96.8632035684159	97.86826562751642	97.36792361481034	99.36651894187374	98.93176774878823	99.02679194071627	100.33268693104553	100.61938717394818	101.01464323706661	100.468264363739	102.4707921954968	100.58561376833151	102.29803029747174	101.69009184255899	99.92280133298765
1130	84.01515479962059	84.60765583623346	84.82241501841139	85.44230618723921	88.01953445174482	85.67101917975003	88.30946379243115	90.14083785503772	87.34952015622655	90.66826102574784	90.0140058257277	91.30797660614112	92.80431864786485	91.86056294693667	91.85627834164998	94.23554852461558	90.23395620640689	95.49471830114024	95.1359928519528	97.13429582116991	96.16806614095145	96.08954688188071	98.63057457382624	95.85852331614487	95.81219570891766	96.38608570225944	95.87803825946729	96.75053792464499	96.5140034152711	95.97816894048981	94.31550634189158	95.16366150366682	95.2125504407974	94.68986192833451	95.19587245509659	96.5679276451594	96.1301005761236	97.0752411972813	96.98510654513754	97.44268897028886	98.51134356604628	99.28732540474745	98.87575776809061	98.23428150397413	100.88961478009469	98.88167285275539	100.69791424613143	99.78069330666558	98.48799422947312
1140	86.34942934876753	87.2730276546781	87.78824768046103	88.28661636871433	90.17910650856817	88.17012604950602	91.05495461415825	92.84966042968743	89.8296020940274	92.54078045170502	92.33349666707461	93.92075254334236	95.13126234633049	94.02269248279923	94.25254468657235	96.52001524601751	92.4543838149785	98.20703018377075	97.54907909971058	100.24759158548244	98.89606279557938	99.2450737648216	101.74793681722201	98.94738442177531	98.9568354459207	99.29032859829938	99.39531760970105	100.0545503097216	99.50922766006447	99.06031342828486	96.65258943228828	97.69718708048667	97.99477967598877	97.56281802292688	98.3122078322932	99.0203991203566	98.57719692791292	99.8590874947426	99.44141610615962	99.78428738234106	101.33603422463487	101.78347720673149	102.08997197758498	101.19889770948274	103.42585635167437	101.58115098398032	103.18543390544659	102.85094375867507	100.80746796448543
1150	86.37081391826746	86.61544858578802	87.68000152805887	87.67786005944632	90.7094413644867	88.67862111161182	90.79098742421857	92.37271797404594	90.14047779167154	92.25332927143404	92.58471552718959	94.33346997863357	95.37934129199805	93.37192402417448	94.42639817080007	95.975247232739	91.91662308541122	98.30716525342612	97.439927277751	99.16159194474918	98.60262777166336	99.16222158781524	101.49301726046065	98.07598251592556	98.67514187572885	98.60205409185319	98.76034991958787	99.13294922446332	98.840035571688	98.55216371622777	96.08480235437465	96.79134806393607	97.29349470082538	97.06010265817964	98.04504876248981	98.92868162176218	98.34565939758039	99.85778581665848	99.51991477102837	99.77688656070896	100.45127678022301	100.23054221222577	101.57648757014243	100.64309418358894	102.79780170936874	100.5851300825601	102.88726901555955	102.67826081824349	100.5215006692274
1160	87.9798679085996	88.55825183849127	89.02911844781813	89.6928768262961	92.43623006868708	90.17424083876047	92.31227895628005	94.01040658985956	91.19766428104234	94.26455833501379	93.94636894735913	96.01081199641631	96.88984363289904	95.88703813451137	95.92815051773417	97.85366066304856	94.55565172497221	100.04638332765671	99.4099963526177	101.0966332451641	100.65824638986088	100.22177271176068	102.71754811045325	99.7813879994142	100.16897233398835	100.31624181424772	99.99108540597287	100.32267289324326	100.43107446430635	99.4820524562338	98.01684306752426	98.63022513110786	98.52385679996489	97.80539295187229	98.52596948414062	99.80955643443536	99.35844623064932	99.9342712406808	100.12004026999085	100.32341617508726	100.80271591948663	101.25226504426031	101.32084195913366	100.51677590652339	103.21282063129179	101.11843698029531	103.15972634468346	102.36591979276247	100.9389066455961
1170	87.49751267103234	88.26706322244688	88.63868617102527	88.85965871431318	91.83673405657353	89.79177793909216	91.73417412317642	93.55440200740564	90.57799821836409	93.68652625435055	93.27302804562899	95.29209180377205	96.1317687071182	94.87095429032469	95.17299756993869	97.02402151590212	93.41461698621599	99.19101386971826	98.69701137753997	100.52448981072322	99.93434789974775	99.92096036118961	102.0471718282142	99.00978330017885	99.18770943514521	99.45274341626157	99.54198708683502	99.56688442616453	99.5652241615951	98.80420818320813	96.90268503626345	97.50498767267526	97.55947560816139	96.84255301331636	97.75932215095993	98.59640593094224	98.21783778099922	98.87343890287593	98.78794312060703	98.9943189279134	99.62147136331973	99.73412387403592	100.13810949670233	99.50165975721195	102.06255935715362	99.87363529089919	101.91838044992606	101.19323400097417	99.65581259872275
1180	88.02525644392554	88.8265570525519	89.2715150940025	88.87725979221166	92.38242116447347	90.75509983689184	92.2609725177982	93.85192493330936	91.52074386583625	94.53583814406396	94.46866037712608	96.7361409217289	97.48441970559475	96.20768634984594	96.76130941410742	98.1882705467643	94.67196294400861	100.84289358308108	100.3236452309184	101.73961637583278	101.45482978334611	101.65727359942458	103.95562117792782	100.56406187327447	101.49705433445263	101.54316576906803	101.36582836462992	101.25058624027325	101.62873312449926	101.70074947308879	99.37304426595459	100.57451860045624	100.58864270617072	99.74523101990623	100.81765599202203	102.42646246666946	101.92383497674288	102.62597046331736	102.57508852409639	102.92981737099966	102.75500363897038	102.50262567811818	103.14171075560304	102.21168596570872	104.83997380464922	102.54017605834116	105.0198460940753	104.18307488833695	102.37365549243894
1190	89.66924115640697	90.21070596194832	90.5605884782723	90.72441431030926	94.13829388944326	92.68117601235497	93.28974173606142	94.75907412963615	92.93651197516911	94.90112855746118	95.09564353957894	97.08737271581471	97.7418233634513	96.07419752758311	96.78160320297333	97.62190186444381	94.92281413657318	100.48774729940402	100.20737789340122	100.54256472987186	100.72244599807264	100.68052649059635	102.5774943840364	99.01109076443751	100.12283692492855	99.64664432702403	100.01984297302967	99.52277667621698	99.48860882236194	99.115538617957	97.00790145022178	97.54907920376118	97.72084530229401	96.56692516589625	97.86655573414906	98.88574722484533	98.28590099234502	98.71121522633582	98.95421473851879	98.92810970089035	98.53085205149202	98.20194279825047	99.2047871288889	98.23283051490932	100.79734287544368	98.5370394707548	100.91237450229924	100.26293247734787	98.83572365181419
1200	90.34134600811974	90.71753051469018	91.5899830933158	91.03767205385901	93.90887989393845	92.62412641759414	93.78783916871136	95.04118856777298	93.24277001667919	95.22905506210626	95.11734319543685	97.68171883872172	97.96217624335901	96.29846235905208	97.38348289782819	98.13454700243427	94.98067181783128	101.06299429561564	100.17605632273687	102.09697997767661	101.5372619582887	102.39244664680123	104.08633425706152	100.85752864573821	101.24939496427761	101.3787068536432	101.63340091548177	101.10470332427963	100.83976516801448	101.44827175720035	98.72582523894548	99.34522654325174	99.98385221838564	99.42094321774273	100.86801209158787	102.05972718508855	101.20656709649812	102.23199588172714	101.96632495841416	102.0833211581667	102.19350993683851	101.62259307393583	103.31612220222311	102.1565978200114	104.11357393904123	101.96425865139818	104.01942038849464	103.60846397261606	101.40837276767084
1210	91.26114180858333	91.61985272761261	92.76834902408584	92.16435367344856	95.9106493146273	94.25737531814119	95.14432958986892	96.47639135367781	94.71929622798396	96.57308343997259	96.67696136069509	99.34052747286157	99.44669467763185	96.922055913179	98.56847594309488	98.99825125148263	96.09214213980424	102.35803800377458	101.31169680657722	102.60759887452686	102.54543348676829	103.61465470289777	104.90663439652926	101.52888821884865	102.01167385741505	101.77562714751974	102.34082490880168	101.14231066915161	101.6082287158064	101.79861999915018	99.49913890904264	99.31788398445207	100.1799324706876	99.64488386353148	101.54829550361235	102.21166450046786	101.45831293168045	102.58214188435787	102.67895227926752	102.55609958213486	102.39616324305588	101.1490658092961	103.8704065351253	102.68812261182045	104.61983400767018	102.35523007243987	104.9896128964991	104.22939600097718	101.8958896581904
1220	91.41579558957187	91.83113735554916	92.84080889860321	92.23162660039351	96.01077869730386	94.70860849650064	94.99038911629185	96.18927348558375	94.5978670748364	96.68643730717066	96.80644307977244	99.52746390071054	99.62286045836106	97.62975906524834	98.79607506336964	98.89895549105752	96.62426273631432	102.76185557529544	102.03970979263444	102.61308061186435	102.94320749713461	103.24036998590849	104.79672735918523	101.42106762972571	102.66531247242898	101.83841260411668	102.28293696080682	101.27776282493122	101.90870994952968	101.80413219408807	99.65835113239687	100.020041768323	100.49154365543058	99.32229299142517	100.82941708234611	102.30447109354797	101.47848519169894	102.00931381201009	102.34203005635672	102.2593612935936	101.21640570973146	100.11244479417874	102.01443210946827	100.79504239990904	103.24643236072004	100.88934426368711	103.72788979082111	102.93363758274455	100.96266129275033
1230	89.61117317188057	90.00788199243804	91.14185210210445	90.37259783756944	93.749311473676	92.08081398078775	93.14727882562025	94.36478920474653	91.94945417200901	94.46825840130765	94.30814680206791	97.4527934360273	97.23366570571679	95.76674296310054	96.59874819372727	96.86492774597112	94.36749129658006	100.2271429793795	99.55398610715271	101.13712190969463	100.8718122795343	101.16752389829313	103.08866400924222	99.53974663511377	100.76916850962344	100.58115427391749	100.65782532482568	99.91383366219502	100.14711453555665	100.15014130928944	98.33645624760112	98.46615203954353	99.0047734423014	98.30638181115918	99.54459894340187	101.1018251873653	100.33663876020135	100.94955994093512	100.94533528641432	101.41117959307657	100.94750737470366	100.3149976879113	101.76133254706907	100.56263885642915	103.09548057196596	101.02768101002461	103.55284934495216	102.81935203054772	100.88300790487963
1240	90.09331622936881	90.27027846750194	91.28436144895082	90.64549473727661	94.62043795746845	92.61797376403749	93.27214005768163	94.40419166561408	92.67033947136574	94.24410081219351	94.791389303432	97.80860963686959	97.50800918713371	95.38755468821688	96.94087682850225	96.50207447398851	94.25817585311714	100.10356081385598	99.20577534486388	100.08411654259287	100.45390361931791	101.2619708251983	102.72646837437375	99.03608836414807	100.74062538267943	99.83190296743733	100.02717326664984	98.75052085251147	99.63999911425968	100.09432521457737	97.8682370259277	97.97346870724198	98.87702665511016	97.91840464527832	99.70574917026546	101.02415310147886	100.31268348186313	101.0017527246126	101.37074840856425	101.31365043106953	100.54508783650117	99.06860333654043	101.3742247315474	100.24755005167451	102.28898707425431	100.17294492602967	103.0498040679481	102.12504098465713	100.21158240628269
1250	92.00996605737089	92.37814743971639	93.43603505900838	92.62753971295292	96.17918572879914	94.73414587882205	95.48447697761132	96.5246196271335	94.44590883119616	96.58900141530026	96.70963998596979	99.62503121637151	99.61351362083536	97.42023606893844	98.70131462826893	98.89459397987973	96.33757472102212	102.45303491396272	101.73992882410991	102.97766306691051	102.99334096252043	103.65544157281727	105.27159588985678	101.5854587826247	102.7924652855141	102.27649890610765	103.0209321399759	101.69182728529229	102.08671047409595	102.49909061464332	100.2598007359136	100.20243475410524	100.88979984418148	100.14480192819954	101.8153297347325	102.96172745244903	102.04392831007735	102.82964628964548	102.86861428702206	102.95455129147012	102.51471327079774	101.38037537864939	103.41981214531823	102.14594530799964	104.47323055715901	102.21256111974586	104.83077526464005	104.25047434819425	102.15581257788229
1260	90.6528970406472	90.71218123689064	92.27502405619705	91.20430698691948	94.7085820931792	93.06041642185932	93.63540900421047	94.76923913390812	93.16070974128185	94.6869444738053	95.04407824621053	97.85118934762299	97.86209862251664	95.8480540691654	96.97816189487055	97.02467013790655	94.34324171488183	100.56977449911832	99.90065053627637	100.89802553354478	101.0358135653161	101.89287666352537	103.43974372552432	99.86189084297044	101.19417934954923	100.48409885523895	100.92945975420659	99.75589323530575	100.08634723566814	100.71670754916865	98.14692353449585	98.65247020823861	99.00684172459856	98.5605462143672	99.8084832735578	101.57797784312328	100.46013392150017	101.27249654134572	101.08503261609305	101.1088133717019	100.76307892120359	99.28064184082244	101.2816251499241	100.24355310924858	102.28539838775703	99.95610771419273	102.40248457642338	101.74373979190597	99.96330413540316
1270	93.76517933533378	94.21882897478235	95.16477218005822	94.47036123148786	98.02013919934602	96.48219882135096	97.11353304746876	97.95846487945435	96.23020205848273	98.82395783090435	98.68241407774913	101.19799387734489	101.4593599205518	99.38331634826243	100.26684123010297	100.95933814763909	98.16062765106503	103.93963848187443	103.72238223123999	104.31073933327227	104.56977177825311	105.3300507126092	106.61373754825736	103.2184786907862	104.32987653724503	103.76436931600993	104.47214884146473	102.99743857722457	103.9201947549917	104.31051050343456	102.64640351138956	102.42288063362373	102.95699709683713	101.99305932023879	103.7197886578978	105.05983507438572	103.98407446611608	104.77573443499192	105.01780031765306	104.9538058364961	104.37416841367781	103.18766793356507	104.80197793687833	103.65940502023206	106.22522118060918	103.98029260275828	106.50792598066238	105.28835149532965	103.96102715929021
1280	93.5223731741749	93.10155221934072	94.58987102363618	93.71816002602688	97.14841873208812	95.46002458250564	95.81968752756168	96.42332764546916	95.70989796940353	96.25604207614171	96.88630966080913	99.50716015868822	99.38355470231728	96.91299601245365	98.58986933001411	98.2632266458427	95.66748922883946	101.62857211373797	100.81382363021491	101.44623981973474	102.10018962012334	103.19862789193395	104.34771389004642	100.61355221046037	101.75090684446832	101.09322011534638	101.58419700595327	100.34927217351273	100.4046330386656	101.68841590999581	98.88213354756454	99.19657822352791	99.6017290864084	99.48961350473058	100.99381486106928	102.41737524561617	101.35434697802295	102.35865559751142	102.17930661387852	101.82380885530296	101.73283699019501	100.07802178211125	102.48023942829063	101.65082506693999	103.26926204810246	100.96565638472383	103.3527676600316	102.76413757769579	101.29822260013873
1290	92.75855395659457	92.58092204676602	94.56589584682956	93.43902404272157	97.18631971456111	95.26379356494084	96.31442842819673	97.16327712405032	95.58383120632122	97.63514127233397	97.67272533414582	100.52655453316369	100.49985066606645	98.02601137588204	99.37402017311652	99.63481274183235	96.54726213615572	102.77976931316347	102.03025863619092	102.99096081170089	103.31520056103415	104.47098031455518	105.79603518362252	102.12861963095737	102.91335280279304	102.64956437819531	103.2844640491821	101.96906499911428	102.8093264268003	103.11532746499016	101.31395699249366	100.88953606635688	101.70772853748683	101.06683571260606	102.9358498655669	103.84789767707555	102.89238235067715	103.99500441645868	104.06783250100523	104.20298066965015	103.85704538326938	102.13894009830182	104.44713256901703	103.30942752848989	105.50306028538168	103.28688269767095	105.83715864551331	104.99549415706056	103.38963255099178
1300	91.27245807440391	91.29898604308394	92.85854860308112	92.04917058575205	95.22853947329556	92.89640763875758	94.23132923896641	95.2303503984375	93.34615454311331	95.15993950547826	95.32176571803832	97.78562503501904	97.87988786664727	95.93564265406555	96.72607723408342	97.23888049762233	94.12186164362964	99.76953489580299	99.39087199064211	100.49014341427579	100.60311206917896	101.76904528405585	103.16818601328629	99.5824244637948	100.75115783648495	100.47956906035047	100.9537156569928	99.97242305783381	100.388352992779	101.1249739967226	99.33836837091812	99.35037328189082	100.11841933731883	99.6989463127444	101.27558114430448	102.59209551064802	101.668416976594	102.69933939923398	102.69147514392573	102.85203238156109	103.32033439824268	102.02672982455238	103.51717237662749	102.55725135648349	104.60183691829758	102.72254579568462	104.96368188567003	103.99225659209122	102.9103558298838
1310	91.22155089798099	91.33302974062164	92.70806224398136	92.42476959424981	95.6390140354431	92.98472751362752	94.55784430345773	95.53277638982391	93.67476159967114	95.42096079065391	95.75253320862741	98.51229917206422	98.51430575408291	96.40402906061806	97.43329422619544	98.03991343888221	95.22417314631407	100.74797889113121	100.10156402067246	101.33922102028777	101.49118081557332	102.56629389021234	104.07674863210376	100.68855422548826	101.54850363997843	101.20713991333157	101.57124308603457	100.47628395408289	101.06440930224356	101.36170601504158	99.97562851522383	99.43192525540564	100.11813104848414	99.67520403321912	101.33177858508319	102.42163711218564	101.34774043179105	102.34115508485453	102.46075841547355	102.63355385117616	103.03984854120783	101.96349140772585	103.5304253773372	102.6311275288587	104.72030735321142	102.72728078963031	105.113689115429	104.1807034031514	103.03631602414822
1320	92.56983383994817	92.70623028595685	93.73436437536822	93.78765496612463	96.37359144933949	93.78910788498392	95.48322771183275	96.2257627088019	94.341936946201	95.9389749940041	96.31873740172563	99.11384888218804	98.86001460291214	97.32615183553624	98.00779448593411	98.7200997028409	95.86040516806374	101.22446216389882	100.78732643313421	102.04891718966492	101.88760805808504	102.64197696125825	104.43362618947044	100.92165406034437	101.90666074853829	101.81810652195668	101.80093970592247	101.21134319455346	101.19699208850004	101.39110555109363	100.056514645012	99.8643256791186	100.27763871146932	99.99983463402414	101.43757188386643	102.7911556173049	101.62617156501726	102.42514579366278	102.29337051722912	102.62180106133114	103.48014631549691	102.89730094326532	103.78556505713152	103.18768059788064	105.23954663263117	103.51914995356015	105.6337909484186	104.90199125895124	103.93109389378148
1330	88.75826748559817	88.69386975268715	90.2173178563585	90.05623338346196	92.75577145823286	89.49239824439196	91.93601661188154	92.73937467538127	90.67152585502186	92.48416262069448	93.08952279402372	95.28444285782187	95.6221088308452	94.02704834683334	94.37172512454876	95.47058786983393	92.0864787379446	97.20124436576609	96.93543275048236	98.12044263529607	98.21412916329398	99.04028440364861	101.0117033044142	97.59713920870841	98.8991201546927	98.7316482628474	98.41131026466148	98.26131031053367	98.41646283762421	99.08502451988898	97.86879515178346	97.86780193234289	98.25421809992739	98.42394482869898	99.28811002282546	101.1165377355261	100.15967397556277	101.5847154936535	101.32016953580857	101.90656013571162	103.0594310405089	102.49179149778925	102.98464726130028	102.31367676361972	104.70832380397391	102.96631341084455	105.37368475472998	104.21053411030213	103.64928947691088
1340	91.56038602905763	91.60725972112496	92.88641296907367	92.62918228942848	95.57121421121083	92.66156628138675	94.73400268520375	95.44378801645689	93.64375470097904	95.89550228863435	96.2581122742937	98.76465120833147	98.84055395375276	97.5236279420137	97.79052138090603	99.1913462873819	95.74948469658729	101.21191308672206	100.89697704125203	101.72715026885263	101.77472237434779	102.60086948169692	104.75856448279808	101.42454088805535	102.55870566722906	102.54722885029621	102.14949337051634	102.0391562307856	102.70883541020746	102.63777467531506	102.01258678568057	101.88404267122557	102.20018602015179	102.0377467375846	103.12552969843988	104.95078335649436	103.74137510158467	104.91810763024856	104.76557439159906	105.44788789010265	106.11260428263652	105.54569086965178	105.90219932105849	105.31582077565442	107.68744263449936	105.90423579227226	108.23392780582688	107.06433630140252	106.57854686785132
1350	86.39914709411686	86.54606408225561	88.17064226919317	87.53682883640619	90.51420288965774	86.50134377419367	89.53202444591781	90.74666055850334	87.97852639337323	90.18249632765158	90.56707120985659	92.9233669393925	92.87943230601785	91.77767665728807	91.97605439436683	93.38989051918713	89.21694998692614	94.52359667322082	94.22222790481715	96.06232618930115	95.96560818788504	96.90509124977171	99.26783357699996	95.80298611193005	96.9758671141869	97.01253111943399	96.51116395684211	96.80737363124578	97.30883860209043	97.70269068191416	97.02068875108169	97.07198054168877	97.56366357967634	97.87439216892257	98.74411609580451	100.15044638595062	99.47977202004914	101.33032564844666	100.80318946528195	101.8349121016362	103.53493107219296	103.00559711937811	102.99390668277069	102.61890800411257	104.98077712179703	103.54135412117014	105.81509065923915	104.36486062747508	104.10279861868892
1360	90.3804201394714	90.64554418347478	92.05313302080656	91.91486946423667	94.56317915114413	90.99842867117613	93.87038070950811	94.78519821664115	92.30367104342295	94.66243432598998	94.8440298406198	97.34154638445781	97.61534098965834	96.48819790461098	96.43521518077254	97.65955280064675	94.31224354917849	99.3648361203458	99.1357952452233	100.61175173416434	100.7144507404553	101.18388629649816	103.46080427010888	100.0794336905619	101.68951614475377	101.33414493016801	100.81432310004843	100.85681734712999	101.34779472760586	101.71576466265631	100.89200685506665	101.27714248310471	101.3269718193241	101.09866588365726	101.7810523904999	103.89477055242601	103.07518536847748	103.82107274195552	103.82372381959453	104.49546742185714	105.65382525455048	104.84993279273223	104.74068986127848	104.29883571816977	106.82047931533967	105.25138924497472	107.32742491534586	105.94740734084253	106.10564124410766
1370	87.26309551952136	87.71358823403892	88.41931283821717	88.82967279731322	91.40906469609597	87.00976726467378	90.60060447350772	91.79687379439734	88.63466917129405	91.3800675984345	91.60877995387968	93.89583105042607	93.91529359459082	93.52049980162336	93.15971797714225	94.67764970374866	91.08246182012219	95.7416568953272	95.56107540904847	97.447616853098	97.08063892197431	97.53188981345205	100.04612018765386	96.86799578956497	98.42729584757534	98.53768838937954	97.37287093043092	98.05423970167617	98.77250179629303	98.51456668058607	98.16526791062448	98.49635422487223	98.94442104860566	98.65112857493794	99.14239822386384	101.05873122774194	100.64587400826353	101.46031795431048	101.42380358615405	102.40471698171547	104.1809700256613	104.00480813606995	103.1904359619208	103.10482159049846	105.6795824153329	104.32867526173831	106.52910680949304	104.9007488043995	105.09662401571192
1380	88.26888953871746	87.988592787564	89.92634833664398	89.74666442904405	91.66452006227	88.10643943042844	91.0024408090268	91.84120536472811	89.93112279347902	91.10824421353618	91.76425919559681	94.14927275120387	93.79715712621352	93.24614790567566	93.13381019736039	94.35571975794227	90.5126411671039	95.63754735527891	95.14901933843466	96.79826074073816	96.56651393822101	97.290321105772	99.760815006572	96.42919491861757	97.63682226195398	97.92991244131714	96.9381691059895	97.91485294897427	97.7007622664526	97.96056462654306	97.06107195901926	97.79141936198485	97.94946281934826	98.56791484711712	99.07701932455693	100.83742234363058	100.15144858077178	101.89971892845779	101.16609614410042	102.18705916189236	104.21350634507168	104.02971565266681	103.82095382729568	103.41782687317108	105.48823806150645	104.24358170195035	106.12634759676651	105.16501091233782	104.87609110939866
1390	85.39741570411891	85.7279120009944	86.7462365065311	87.3038190326558	89.57352554755953	84.98854592530368	88.80896995832504	90.19830553915786	86.74943808099829	89.21270392231924	89.43684372173003	91.9521630449722	91.76301477387528	91.44269499915886	91.10406125915337	92.4864440296509	88.6480925432824	93.5363213254297	93.2770867782812	95.72399173998043	95.17141611615342	95.4862094951979	98.1321469342982	94.72596799070514	96.26700532542083	96.53979725196766	95.33080745125075	96.13970882742223	96.30529323317018	96.11889174829726	95.38740933295975	96.0150394525766	96.31525296276827	96.25293754749559	96.63759775563388	98.2224460726348	98.09004943904726	98.91742759274568	98.62308114544551	99.72094147185796	102.03753205473197	101.85899403211951	101.18138315366598	101.02721352320027	103.59351675752328	102.30988916142545	104.40091164671304	103.0832734597935	102.88681040667318
1400	87.79206472814516	88.38086810642615	88.79645946643417	89.42730118279202	91.13829647532	86.99619664996997	90.51550098295137	91.77921730718093	88.48314361597076	91.4610988087615	91.35715846221542	93.7270759248423	93.73717605572725	94.14226647044785	92.83986814617285	95.10948053781031	91.40698289912791	95.58280640979493	95.73142887258918	97.71553246080005	97.13946168279003	97.16600258246912	99.92529406266964	97.08063775308288	98.56372765155068	99.0355165507402	97.53933202229629	98.78567765614167	98.64878544887489	98.486435332499	98.59395742677974	99.40234533514537	99.20771749350136	99.27958894742753	99.27814972569881	101.62362012222128	101.09072580791789	101.78410779206644	101.43073122972538	102.69829884352107	104.89517283222398	105.56497460484907	103.65402891154896	103.4560654928937	106.26425129787248	105.13756231299378	106.84336945991811	105.25165544806643	105.8244885517617
1410	87.45117168621557	87.88455935480911	88.41527555121255	89.73595102346816	90.68774755902523	86.00348865390423	90.32445419078412	91.3788800527487	87.84303561479418	90.51892050786725	90.62557828007078	92.90543121842978	92.71509245170425	93.32617942850327	92.04317885018577	94.26489768900655	90.40399691029555	94.35653497790857	94.40541356541999	96.95583045891298	96.13756533591622	96.22229056499864	98.86570692658913	96.1511424526298	97.44160968847412	98.09980751469276	96.48032420905749	98.018572771842	97.47594157943857	97.31505514960153	97.29258296816649	98.00694470835657	97.8204371913485	98.40989590972839	98.29425073317617	100.08674505826991	99.95502171510324	100.83504579098363	100.31583761787749	101.53630538778758	104.63142570571857	105.6339300316933	103.68142576874969	103.69565598449661	106.34990567546838	105.38508866866704	107.00763792175644	105.65817065506953	105.9989782046094
1420	85.79344533567767	86.18416469742273	87.07253594649647	88.09325127814289	88.43308323504095	84.77976375182472	88.71684584706968	89.6709064093361	86.55852209607926	88.97551116108015	89.02680700294381	91.03085749595364	91.29604269106122	91.62969826905912	90.36435540952596	92.6671743746742	88.92880054042335	93.36993132598138	93.28448589792326	96.07937426243497	94.85244058757559	95.00648953678709	97.53103799424446	95.06532943181453	95.91368962802686	96.60502381343646	95.34971058237502	96.85874808845716	95.91710872222824	95.862846978903	94.94387831388619	96.33750216870855	96.00086732726209	96.47091547591904	96.09666484763748	98.47743681213475	97.9568819963292	98.80812461501824	98.07357118890317	99.07857896111824	102.27241459921234	103.00182869810735	101.23117902330594	101.15309031288699	103.52559634989619	102.56901433476217	103.9498237930015	103.03944996566615	102.96761961307243
1430	85.2318072433286	85.38738133386713	86.25379344216354	86.96246758226853	87.74822384412582	84.71008175008502	87.62738581984746	88.44355893636298	86.28371464651234	87.79954240942538	88.1573790018182	90.4473607983616	90.35796915040048	90.38459437514719	89.62449958583043	91.60266166114523	88.04614190650446	92.78051785407995	92.45195733737683	94.49998311089647	93.70098569073339	93.94186786735169	96.43902289551865	93.6748952227434	94.60630748936656	95.17227158736299	94.01215297902273	95.60734935314004	94.48031493447134	94.46348586036194	93.68900799732616	95.06161033418235	94.72700542823931	95.29989470719283	95.4044943896757	97.6977461181766	96.84962539629919	98.1320521298491	97.36551227146947	98.31873445213142	100.8793612685745	101.8370493346975	100.38524552614716	100.20648806027137	102.22846316656347	101.3616122308548	102.92666935900016	102.14514169556082	102.06695659292295
1440	83.7942234457508	84.16264930321255	84.47347517686238	85.31397358490788	87.05777203618158	83.49256860102811	86.40946623586856	87.50203761359181	85.14643205658885	87.24813498363108	87.43117841855529	89.39001862648533	89.60974216437101	89.02052906696747	88.61195908202518	90.55834363398958	87.20900926098797	91.65447474441784	91.28146503383428	93.09024996780683	92.5987042935456	92.8818840275282	95.1021187204534	92.48494969024097	93.43585381067281	93.79305147567963	92.4650348519389	93.79634766091935	93.70734439240475	93.42339978420443	92.86032414783972	94.02147934224446	94.10565999178347	94.02145076464059	94.1749518691278	96.62464642851174	96.15999612072646	97.02013167687447	96.86032556940233	97.55037785539577	99.83926615329933	100.18639264044894	99.0924528811976	99.06919669607883	101.1664150371111	100.14008724062744	102.19745111464977	100.83065918954172	101.00596689131481
1450	85.65650780495326	85.92178926338782	86.21460171323622	87.2995653421126	88.37846317940524	85.37522724425718	87.74999577009825	88.70135433528505	86.66685262056306	88.83526911021967	88.55069935636907	91.04139417769828	90.85721504342125	90.8499896391632	90.07095244897569	92.05157465557285	89.03797877728653	93.02402220846665	92.89059341366014	94.71998396402732	94.0621279465754	93.98630104476018	96.1143860668805	93.69872557147237	94.39145683290413	95.18037372296718	93.50856741340299	95.00236949790661	94.1684301198392	93.66588395880389	93.69945467319985	94.69393103327013	94.41188091291878	94.30706049592229	94.35944043166295	96.88247121830992	96.29140575469671	96.61588367382001	96.35708376998842	97.36709734545926	99.49672695675761	100.32798637826026	98.87093263043369	98.70005747692201	100.96682170733743	100.12349860849146	101.71728093272439	100.586926288096	100.99753074992667
1460	85.40930880433324	85.81657323605985	86.20195736107536	87.61970659236262	88.30539397648991	84.37600233813605	88.09155511653464	89.07835200678923	86.21273632932649	88.82635688836716	88.43728820501279	90.67164261345663	90.468059071728	90.56219782561385	89.82587079956404	91.91899917973515	88.08640024976994	92.29409768410564	91.9298668763217	94.714268995764	93.6117779122911	93.67047425029213	95.84417174705688	93.63259330017638	94.02977380547928	94.64276687282548	92.95375395313873	94.69383445957425	94.2412537389497	93.7971657778348	93.58176878511534	94.77881506232399	94.61763331870517	94.62629157872969	94.80137278241469	96.75032081629674	96.64777353606517	97.47288059168869	97.1256475576755	98.00286248073338	101.10271476618713	101.7199225369725	100.07160977912226	100.28227119069327	102.6589102998161	101.92490552201127	103.56533692251622	102.1202725188944	102.30303024091826
1470	85.57253557333961	85.95544988724781	86.17478233467878	87.54354744468085	87.92495443497043	84.46899513464659	87.94675631736996	88.93371410672471	86.09073341392165	88.98049226949098	88.11634461845108	90.11225060685027	90.34105689052483	90.55914086980772	89.43519752653434	91.74058767511438	88.15443943270444	91.92167076992698	91.96068401551973	94.61496789381563	93.40040012387564	93.3061101093815	95.42127902917002	93.33910448253658	93.61357179553926	94.51010362264776	92.91345798853074	94.74299342012668	93.8393915496299	93.53498160215216	93.39993197028953	94.6126334943947	94.42430671686911	94.21209713014787	94.15476892964925	96.41233442353484	96.14538106318771	96.51967619416703	96.25056916024315	97.17079087145763	100.1774423734147	101.1319797753009	98.99995501356398	99.07704300296824	101.50339438945984	100.80950123729826	102.11996594613606	100.75687851500012	101.25433478090935
1480	84.86752128271472	84.96347432110555	84.75636080411125	86.41939298167335	86.77715732327798	83.99890652278738	86.23606649272891	86.97549033290996	85.16184611487282	87.21834534551152	86.5204471445744	88.96945333930421	88.67500621680082	88.74317058134416	88.10774556687305	89.79122395972686	87.15220682804124	90.46780119540212	90.27793175354441	92.51271705699976	91.56629829159763	91.57671812296437	93.23168108962719	91.21346046615358	91.43422183146832	92.34231859129771	90.65585781031959	92.23292490462244	91.07025668367712	90.72061720876323	90.60156553452995	91.67007893679146	91.55868985907215	91.18475129743145	91.35094078361129	93.66675638446453	93.35763252482319	93.21840471622659	93.15127097783969	93.90894434908427	96.34954415357609	97.32553361262148	95.72934773832256	95.67560581410885	97.64408768216161	96.97940656044322	98.22245963554352	97.33258666319087	97.7462773637125
1490	84.45686397379859	84.5451766952277	84.91279782305712	86.0745879649982	86.53731199224234	83.32480639186667	86.35918474775664	87.32150014603113	84.87334543869027	86.95384725900594	86.98386459668782	88.4867992343169	88.57710660715492	88.54680489849056	87.85166745244037	90.04861582339174	85.9153015066708	90.5650702012568	90.28283182786019	92.94673450400282	91.95534785430216	92.29436267282375	93.96492026335436	91.91730199310099	92.36909794346111	93.20650239040064	91.91967229959874	93.50921980917849	92.95686622160615	92.83358467660902	91.37980693722888	93.3199163303055	93.31707000631644	93.58334373548907	93.29443900811928	95.17766068861701	95.31204436004705	96.256051718341	95.41976941751126	95.96140231548372	99.53882188135572	99.69208320679738	98.55028539375722	98.75008855983546	100.69490834837691	99.65649650787032	101.20024348361825	100.36491851297617	100.13674237771492
1500	86.01852921371797	86.18878692371538	85.96827922298289	87.4252052141247	87.73139173572694	85.7545230157273	87.31551927697896	88.04126479628015	86.89236802688907	88.10139110664413	87.76441332675553	89.5899277396902	89.65001099985847	88.9759146608585	88.66627408443223	90.64078506552555	88.00265525796743	91.96943258319291	91.45584845880363	93.33179999799013	92.45979444549424	92.84096605190014	93.93541756192884	92.24093835055528	91.88899694611601	92.69448129230825	91.78269690092003	92.83500341059559	91.91957331273477	91.41997657019992	90.53175254245316	91.91250140870592	91.71167172135198	91.44673331331855	91.75487362022521	93.86154925910925	93.14337563261795	93.39401474256809	93.15397844120996	93.19920393043498	96.01200709510819	96.31601462498983	95.47121278280004	95.62124764449729	96.96105794808125	96.18259752890849	97.31845979666792	96.49160451371141	96.77105023381992
1510	87.42395417719422	87.38637268411757	87.8776989363775	89.43910161767478	89.5426270401492	86.81121700936515	89.21300005499329	90.06585340670611	88.00225802395482	90.82005673823707	89.59336076661016	91.31172586525676	91.65764845339514	91.60469326179175	90.48530812657692	93.07131430244176	89.48816501002761	92.95747782152654	93.38314534549842	95.54257366708069	94.68029724513096	94.34708784914399	95.71330734536288	94.00617970856516	93.60905364220885	94.72204234374321	93.25871882216379	94.89819163798283	93.5939952296083	92.89610625114159	92.80604842540541	93.79655421317649	92.87791637679777	93.18334690358822	92.56738100883744	94.5006757797171	94.42058653309867	94.49684059934106	93.90479709253738	94.713368668464	97.9832138120067	98.71357956401117	97.00846518581149	96.96593073180516	99.64758674531036	98.54671295053265	99.51674684264192	98.43439662231148	99.07914597846153
1520	86.84505581045674	86.22286610557993	86.71555622538335	87.95728548144076	88.45387025465224	86.4039030625691	87.42126840522597	87.7711844238014	87.67516974946113	88.23386368928465	88.05201688248907	89.56872643826681	89.63910033913132	88.67372227313635	88.86128015908496	90.08474322177915	87.36181241328165	90.99113299927704	90.82912138495986	91.82564362175754	91.66329354732642	92.08637557088223	92.83472413591441	91.01038984865801	90.75397646919555	91.07907401170571	90.05699137087574	91.34770815765883	90.45890401835868	90.32718023697615	89.56192942484607	90.70765318212548	90.46454814083098	90.2483705501247	90.67375882959108	92.60685841086982	91.99457397885489	92.45379524926501	92.25311867101735	92.28179288665544	94.78173004414367	94.87909424873683	94.02619750368508	94.26842035150385	95.67822548085769	94.8229078458984	96.10131569461855	95.2670268072137	95.9773824216849
1530	87.43139261490997	86.88584867992816	87.49479400055104	88.51004891075567	89.23581007701449	86.23247155340545	88.31551198708028	89.05247842445938	87.4087301074013	89.03631296153748	88.54205788817062	90.32641195014534	90.1278233219871	89.7727278837486	89.39694556377923	90.91152760393848	87.30345782810716	91.08982187366739	91.12680781547034	93.00292957746917	92.50535592393734	92.65584240434757	94.0580681963681	91.79788823875815	92.15853937917473	92.92294157416686	91.48990174337979	93.0531596680822	92.05534509871201	92.04161267815266	91.44208685187739	92.47561332542361	92.48285038031995	92.74782383168962	92.64785857734852	94.3485447940832	94.29565978578931	94.93682497834088	94.2573649242332	95.02103982049064	98.13622871100237	98.27024661383408	97.32435274662946	97.25684589577082	99.3493798223911	98.34155824111896	99.62824622949383	98.74775261734653	99.1447176899618
1540	88.8664634163599	88.44661346866812	89.06008248797892	90.62200289904997	91.03174690892327	87.16420033415375	90.30102781895536	91.10790180955459	88.45162164133643	91.76564888887185	90.33380613101004	92.08216105625007	92.07289354352001	92.25875112737563	91.25722037813928	93.35996523883708	89.20978247460523	92.53663556105401	93.14717518710283	95.64992683473751	94.76104119157633	94.45942989337746	96.06951624618549	93.98182769160958	93.8505253180271	94.99149871947544	93.28229072336164	94.94877999052446	94.1421844961125	93.71350662798224	93.97294748091443	94.50845429901646	94.11563001614873	94.19976445293871	93.89277996837524	95.37158582221888	95.69438547520282	95.74065320704828	95.21193219722414	96.3325574586983	99.95727658171069	100.39935172642821	98.36943639984369	98.55042368001799	101.57531380996303	100.4318767156004	101.51156048512205	100.3133032659343	101.07514274444483
1550	87.02981539484065	86.00161580224272	87.04142948304245	87.76600810182188	88.63329552906104	85.88244337213476	87.77294190329948	88.13011296227927	87.23828197885233	88.36591081029233	88.042976751281	89.30971114632828	89.48407196223168	88.42038845963664	88.69761327576289	89.92035959673926	86.03977331096746	90.27822338486676	90.12028346869936	91.95793700371023	91.77694749039202	92.26617333208222	93.14676935778189	90.98043309419016	90.75528480277573	91.33694440973014	90.37120598736755	91.53393166413039	90.74573732606082	91.19761379913786	89.60103338898931	90.79830324994771	90.53005295960001	91.14754219121804	90.88672429806245	92.42385547584358	92.31084812268541	93.23350552543533	92.24851997294697	92.61628731613808	95.99011810043645	95.26529271703686	94.91879230879537	95.16476119133105	97.02351975736687	95.57588941210936	96.8295303437114	96.1368983531676	96.52421125079992
1560	86.52540400805937	84.96966239080922	86.13237502913343	86.7678221610055	88.21387993427489	85.98606389240939	86.58027221055107	86.76521238563505	87.4665629051536	87.34057581164366	87.58105258849685	88.74990529168494	88.77062144080516	86.90657631534059	88.00520225948058	88.73711317299558	85.34339849115067	89.45073032326887	89.01138834339797	89.49617612742335	89.99106986310194	90.99263694871564	91.34407519470204	89.11246281450104	88.73524598885301	89.05442499116239	88.25677746999573	89.20829008717801	88.81773763124602	89.1664787683808	87.99011975635705	88.90627575845758	88.73697691644298	89.22128108206307	89.84896629824206	91.1830886804925	90.78734101161834	91.87189089389868	91.34920715225019	91.32251667733944	93.96572303752247	93.07113677830391	93.23902537740362	93.5675651713618	94.71417664214422	93.39712284582876	94.9075984005333	94.28730948231133	94.8684548280303
1570	88.49108097343509	87.07194305272489	88.34307062964973	89.22398146219282	90.0400168856083	87.37776017892152	88.4429800173402	89.01384804540582	88.40741075107717	89.50454665268653	89.05559466971395	90.49400952708378	90.30641255784269	89.94349591893503	89.65602433340798	90.55598933639176	87.45128876686151	90.81950887259023	91.12581770086416	92.16215615584635	92.28425568089476	92.17893974775247	92.92566290849439	90.92326217555656	90.85457858675123	91.71175555943258	90.11000888598092	91.46892305597011	90.57394743636365	90.52014283655379	89.86941823525403	90.93203883191273	90.0736495637259	90.72187946767797	90.15680873797105	92.09966676454475	92.14640389463815	92.2398570081678	91.46449703730279	92.09851613174634	95.11290920093849	94.92312390992981	93.78245464757721	94.03496277671448	96.27849121344936	94.74169372174691	96.00535589111416	95.24106062103932	96.04535658181592
1580	91.57635979274383	90.47867190238759	91.08267592688368	92.09950060640517	93.45993057470099	90.8962149769584	91.49537830529187	92.41206258595854	91.96370013749177	92.72884851321211	92.44659102937084	93.72104361710174	93.66128886636044	93.51995846655264	93.24052091747133	93.68615093398185	91.22635811538473	94.13953565463866	94.65356612647307	95.20089926549885	95.80392246932449	95.64238043893744	96.14696929606058	94.0032738472983	94.36936650928475	95.23049330310695	93.45218120001759	94.32211661746507	93.58320786263104	93.85416235332197	92.28578971491184	93.89781500947267	92.8923815419224	93.0508906775786	92.27297861327149	94.05592290798221	94.71859583983048	93.62952813841945	93.16967280340296	93.4942845725591	96.16586865002434	95.27664267676899	94.64640870808017	94.89928662894216	96.95612080040098	95.09791959944111	96.21237531676796	95.43825105889758	96.33669867562755
1590	87.16380449698683	85.60197598955722	87.08295035054728	87.81340012990164	87.88775147118007	85.8773459239262	86.95037602310701	87.3395561616683	86.7350327544804	87.86981062748875	87.37125787270466	88.03271294947838	88.76838821678601	87.79120493159895	87.53165165782687	88.70855130524961	85.13562645665195	88.60292567853121	89.25596666890574	90.66116651003595	90.56126162414981	90.84974593801054	91.06342608589657	89.20670845156724	88.92128845959564	89.73169397489478	88.95634844007301	89.90673977551755	88.34871373934953	89.35498396705398	87.51027410580453	89.01779614459777	88.09696081185508	88.99742376701198	88.22135929157821	90.1356041711344	90.1387095632095	90.25141498466463	89.13820974533654	89.48604595225184	93.17476853043405	92.52087886941901	91.60465142040854	91.72892270836498	93.7527282506834	92.13171908403305	93.01354824993057	92.8047059444697	93.35465075846545
1600	89.8551078235824	88.75065852142684	89.8918421834535	90.42002067662044	91.0768711795593	89.84961195210589	90.1177804825683	90.6685258533454	90.76304574790798	91.27795376283072	91.10056899827343	91.8578667534533	92.34123108958126	91.24219316575851	91.41037646407644	92.35216849359468	89.38591691796756	93.19241112888918	93.52166281914415	94.34700805234509	94.44998096090073	94.76420732519873	94.87974919353834	92.99331940914476	92.43581187727096	93.38790839048917	92.57174574927477	93.3760689596743	92.14063851763649	92.63482680515808	90.18238785966498	92.02107394811267	91.08915609912295	91.62957521287089	91.10430843971386	92.79461270516244	92.9088301711064	92.88766162571113	91.90387699867613	91.92667063687084	94.98376479052091	94.205589997106	94.06627178831573	94.1406180733245	95.86440421437567	94.03388533552666	95.1882753297208	94.99908999209464	94.96627569135178
1610	91.68756668667858	90.09922947593184	91.55846004719203	92.09751962794076	92.65559762351954	90.76570138753581	91.46461295264672	91.87175903512858	91.50684179944018	92.67376001030382	92.13166315883001	93.29004987770328	93.63516007110788	93.00193517308254	92.5874361083308	93.65434655029968	90.36354173510036	94.03076384868926	94.51214700937261	95.42020378593288	95.7414476189796	95.55226005781593	96.1831835359733	94.09886005352773	94.06099942489233	94.95232667932119	93.7540064380914	94.90519016692721	93.43444048310097	94.17193014069686	92.68045363374443	94.31084601598765	93.05887154157317	93.87535921145516	93.05187246893176	95.21546310507473	95.23041238908722	95.05596327197604	94.06521670945631	94.53263355510258	97.60452580471369	96.98288364109574	96.01150733371342	95.99737753931468	98.31974021973433	96.51973133404864	97.55690861767253	97.20911909754636	97.83676664625276
1620	90.53571642923083	88.1314348154795	90.09581231269173	90.23797576421245	90.23419054485683	90.18342773592039	89.26252701317188	89.49064542706996	90.18504865876054	90.19270259603546	90.14324324808581	90.71306544833453	91.55227927923552	90.74957202792307	90.39911717703569	90.79595996756805	88.00886347051262	91.74780280634688	92.62934102098077	92.935152759094	93.3995402232685	93.47769733706618	93.21152452503871	91.03777599221888	91.38736449891309	92.44793469574769	91.85741383802213	92.17039184559597	90.00947040154377	91.81945904226734	88.32965287785984	90.93050409598371	89.18296452711536	90.53689452055805	89.23708250032392	91.62951240404036	91.66164137043279	91.09169282056723	89.6198155746386	89.57080461894259	92.43415414197086	91.46352859596412	91.22721429357618	90.76664039907534	92.64833386170882	90.26883119300165	90.9709955367275	91.57299965700749	91.35339611173006
1630	91.98802989254695	89.99680953750465	91.98413267495565	92.30987295964935	92.61025608213654	91.10813154273238	91.39685169118577	92.04413048073796	92.00467424846394	91.73676615608763	92.08482280251516	92.66393228570017	93.30297585184354	92.55999365133451	92.26974244305296	92.52604751771402	89.5770002406015	93.47748782511279	93.96944555986504	94.81940297288233	95.41269243122721	95.6985150718901	95.6826368260211	93.47281872416926	94.27087494328167	94.83878637006204	94.18210320174799	94.62561610549668	93.11114567474432	94.66230615855234	91.18744858135518	93.84952119510866	92.54348755831816	93.64674466502672	92.40584014477926	94.32110855926261	94.71800976057743	94.24829412511258	93.01852054427233	92.86198346754075	96.32948565115713	94.6557706164665	94.68685497993756	94.45495732544309	96.15304539859898	93.94777556343738	94.75405985628885	94.96160798032055	95.02140959077165
1640	91.09692714329277	88.57452946820055	90.68730181733198	90.49026828944763	91.33680022709301	91.1543532549044	89.80822080027664	90.31814758775822	91.71602537667145	90.5494030138884	91.19357363941187	91.67563256901	92.30776316264182	91.53232300107673	91.5079155849616	91.15438302421046	88.92117110366058	92.86259729591902	93.26579488881522	92.82242520270337	93.76016302284161	94.14026562817983	93.7224405153113	91.46885126118482	91.89485794521964	92.93630788301445	92.02383818070832	92.11287410422071	90.41217153834482	92.34566747661418	88.2975867985421	91.2785098604408	89.53609139076072	90.90564600643623	89.77872204009542	92.35080606233856	92.3683266066725	91.69692833122403	90.41040412827091	90.06764899914313	92.46638989310688	90.89670885327409	91.30427942069916	91.12307033461181	92.39199113043314	89.85941125984111	90.8054431876678	91.13031456460094	90.93308972453532
1650	91.31602098861613	89.00642124931561	90.69765807720802	90.73025938078008	91.17193677859032	90.51968408456612	89.74205239525376	90.41590072958085	90.38582050388199	90.47882608367476	90.48579207457688	91.16980268546533	91.81244703279002	91.5388314421456	90.67505237198506	90.9355085815639	88.35100491783211	91.6930905808409	92.71944757166332	92.87953528182753	93.43527285499148	93.31138408652923	93.29535380970735	90.86994142491996	91.86730526111204	92.91119888718288	92.01744261078862	92.28371874347924	90.19059057272395	91.98443608287036	88.73520384497567	91.29327520713746	89.53181015405623	91.0098242154502	89.4538795468595	91.98871657409045	92.08763658406345	91.30235435967745	89.84449446061934	89.98093061880095	92.79816765968678	91.85527795976256	91.37852254076533	90.84598031393072	92.92442049859582	90.49448180001775	91.10880340817842	91.33690354225645	91.43065931070515
1660	93.1749297297701	91.23812721228755	92.7220312053542	92.67463838970225	92.72184904519176	91.95996778812827	92.09323374068569	92.62728635780817	92.36117365728975	92.49360014003115	92.72509219743242	93.18866264061198	93.85461587014741	93.16936019459851	92.72441077418716	93.37041459680236	89.93482359837641	94.41628656680327	94.90541670344118	96.10902745673616	95.9017758221062	96.41484397194154	96.57584861015637	94.23140292843728	94.99961038638614	96.11520951299966	95.44395364413118	96.02564066288004	93.86450809367827	95.9048756475956	91.62001719698371	94.86883786733408	93.5544436619224	95.14981238433647	93.58565420969296	96.14114818438429	96.3082375928964	96.12628913105425	94.24448639868552	94.16596530637845	97.77366250950638	96.40450560462953	96.49228636739548	96.18629519742449	98.00176753774561	95.39830930646494	96.29705751154158	96.83871636097118	95.97592779529393
1670	92.86929541521172	91.23281650074529	92.90594727989617	92.88651580135665	93.23666422497205	93.17567247248287	92.27984649082465	93.21858194535446	93.30321550965554	92.68641192944229	93.5459867144493	94.25867850633956	95.0825475280047	94.89763796360971	93.79551442545856	94.06483469180587	92.41908086215923	96.22161973976579	96.95938103097272	96.98322618684448	97.69125195624407	97.60705529304794	97.56772324678681	95.24843853137529	96.95469790256514	97.87392156928372	97.14107287889563	97.10370800211898	95.15887732050275	96.67751764393121	92.41149851742958	95.88487215707558	93.97234211397914	95.17942383873621	93.20145730213285	96.15534494750635	96.32139626299917	95.04412818717532	93.74324410907327	93.49719445478921	96.03369262927164	94.67229483717	94.83156800694607	94.03837951238768	95.81115647473618	93.27153124081623	94.1207498949955	94.51814642647905	94.18079380633783
1680	91.60502838615308	88.99328891758167	91.83620371783016	91.19124166474074	91.5663659345582	91.44915645283538	90.02793106435466	90.75196371194787	91.75257577893363	89.61584867706752	91.81713390954569	92.13637369538495	92.44002465712192	92.387903857463	91.55176914629541	91.06020548121113	88.90736246903826	93.33873113935792	93.75604081695005	93.06776400649846	94.22807168969896	94.49235538731688	94.42610297403026	91.8869048643454	94.0891470911041	94.58534211094224	93.79429591225497	93.90632357813107	92.34548930644344	94.33665490617311	89.34207616062938	93.56655884482154	91.54407612136862	93.49412476941573	91.53591389038333	94.53315106510595	94.79765833320434	94.67206464336938	92.79045315288538	92.41388890768114	94.94659885424325	93.15789098636428	93.58083355769836	92.98747845890111	94.40662651245313	91.67451261416015	92.9208002484167	93.65751421216568	92.79200486841263
1690	93.84260417979766	91.75665558875853	94.00186716455553	93.3721774765024	94.22745563116696	94.28423384126633	92.82691085981237	93.86421161676799	94.94287539244245	92.68133476357221	94.85341530494539	94.85945927865501	95.68713012778935	95.77509501823334	94.76772539924228	94.24094794174752	92.64859970312692	96.80233326878538	97.50881140053119	96.28530868604875	97.7613838704863	98.06542195645318	97.79623448294792	95.12296580821955	97.73822066611594	98.21570962904094	97.44650520276218	97.45839769003842	95.78531320753564	97.71989149304933	91.96455974233464	96.73097124706104	94.40547937149806	96.07820741533719	93.75658529824891	96.77373694961035	97.33066592022008	96.20979212414036	94.66087480832327	93.92834067668284	96.05582250269656	94.02724433428047	94.6297350843423	94.16978574053407	95.39327770231625	92.40539251566385	93.4237436902949	94.05297057456114	93.6009617565213
1700	93.2507490767334	91.04443520928096	93.32413312037802	93.18916363906612	93.32444891922309	93.94714719377633	91.97141820000866	92.66703123431233	94.11593794108333	91.88250663409839	94.39800547589799	94.45508760608777	94.96520689641626	95.21317077727099	93.72225779375727	93.87557213438198	92.35327417530047	96.2689566131324	97.03871033350602	95.43413691479269	96.6493325804171	97.22281404263049	96.49040711514674	94.32165298426472	96.9578078084836	97.94208530583101	97.20562586284389	96.67207074928528	95.48170403218374	97.10764181460625	92.60996077566308	96.55008563367062	94.6907381608166	96.52376833687767	94.83779538253478	97.78275136755126	97.66536022594588	97.31308228232605	95.76812019677148	95.1818757027757	97.4160112177022	95.89863384864397	96.60928901135583	95.53634943795774	96.65431345520291	94.24104435859611	95.2472076608634	95.69285313214982	95.03186303113159
1710	92.07700078378073	89.76240429383968	92.45081768524459	92.3598121932925	91.36991431672243	91.43100272997413	90.91260100119337	91.66592375801194	92.26361306063754	89.83219309708467	92.24117820011656	92.11151411437874	92.94844171940802	93.7860389211725	91.76488267502442	91.80193034250425	90.07003117637743	94.04993242613075	94.5677269916626	94.36977232979338	95.00397563983292	95.32326351752212	95.10135079957827	92.95868430986872	95.9786455250549	96.75198704854382	95.8233110639016	96.09073028101939	93.94221274842447	96.16352778618356	90.60185330697982	95.7558791637012	93.44142978250778	95.8649636007708	93.05805379811758	96.70351839669414	96.87800134032948	96.33854498745875	94.41637044785006	93.79739888864277	97.11149931532785	95.50424947835103	95.59063174155852	94.81917930107093	95.8856206333667	93.54107106110226	93.97749201721784	94.69157009142093	94.21960345745306
1720	93.83527832918041	91.62117066728163	93.95728971155492	93.84148676066472	94.16307851732157	94.03080851688335	93.10868902650962	93.84257359465254	94.1538877783212	92.40645515379602	94.390876214795	95.27303634484504	95.71595621282731	95.06678593054983	94.28303506878106	93.95638610557572	92.3951485911035	96.65153205814616	96.89016450808978	96.56864372725148	97.40662911089387	97.93492962229192	97.65491446789785	94.9200752973719	97.32070284652578	98.09974362696101	97.67309833988078	97.0641889297628	94.95124079807557	97.09803615534292	92.58213908769024	95.76417543931944	94.18926165318075	96.14339194391097	94.81451599407812	97.47750343855385	97.33603319900928	96.82487679529534	95.38960944530174	95.03610398184492	97.61731747896539	95.87849346009932	97.00539170687765	95.87543758917536	97.2877695240045	94.8315020934687	96.07418903883166	96.75943177440332	95.69200821601738
1730	94.90291404780383	92.90839361457363	94.98183599189525	94.97660372007974	95.0338001070055	94.87423925352115	94.19926579241448	94.75319635519054	95.51080531706236	93.65124023321759	95.57810058535286	95.85839525653196	96.56702684249139	96.73244826417023	95.08241266858661	95.39151897975894	93.78432440487038	97.50775046584205	98.13548706024957	97.06577862685961	98.03272972120429	98.28956818570505	98.23958778179744	95.75879188882385	98.46427523681132	99.26437350443713	98.3337346839876	98.53170128634885	96.7494594319194	98.28127380731578	94.21449708123455	97.88895856375454	96.0899195656315	97.95866190979773	96.02497787392124	99.25108715160022	98.84980487707007	98.54241061031162	97.09748956906635	96.7110484198767	99.22414473431193	97.99572347686957	98.21817808524715	97.28419483227495	98.65255733080667	96.47751621567251	97.220767363477	97.34781137461043	97.39669636127837
1740	89.54899673262567	87.32697032840781	89.56338429705104	89.52443149216822	90.3052851235574	89.84416262031225	88.96727702712461	89.5271559232461	91.26183206854616	87.11453594391284	91.14599022703672	91.05283188175639	91.25792226731723	90.54590452049342	90.194364534165	89.58833450028341	88.10584310159139	92.69383535645807	92.03147393551747	90.54400557387338	91.98832417304885	93.31577069566741	92.89521051345254	90.23448032958257	93.7873604773418	93.82829015357578	93.18468490826955	92.61915698072346	92.68777663394768	94.2196760846082	89.28458008911377	93.46607872816624	92.6756685961293	94.24354887048989	93.37461802410182	95.93577311522125	95.69560682277408	96.53297033596318	95.39090951313031	94.2237287101765	96.66273271677012	93.96176608376742	95.86733178332847	95.2755616233357	95.23534854594601	93.46960636668032	94.9426434560298	95.00630774628547	94.53789600902886
1750	91.60732305741647	89.66550491477855	91.96316330795769	91.93513310910082	92.19303674664867	91.78446734135767	91.54646361420599	92.19456362544886	93.12791019036139	89.85915132542732	93.04729476289775	92.9723530454051	93.51732693053792	92.98615284270166	92.24705767311008	92.21059708176706	90.18214575119002	94.63057005295933	94.51786529413243	93.7709538218778	94.61814507871019	95.93103623140466	95.66143911780769	92.77886716296587	95.72860828627722	96.44136642927569	96.06173403060451	95.61260130761326	94.44740490474811	96.36507680027563	91.30743822117904	95.16273420261376	94.06739426083888	96.1130377770796	95.00284400750601	97.1785869457385	97.08760685742686	97.71378773847678	96.20843013971516	95.40373289961641	98.46882767488333	96.35334505555215	97.93348982382577	97.17756737494933	97.59665676195962	95.6817165440999	96.68325730783576	96.95959209782613	96.34533162330939
1760	93.212048161803	91.30068123311156	94.03704708248783	94.2307249895486	94.66724573146571	93.87949258526146	93.54078495232999	94.26046044259931	95.31613869754078	92.54262439194845	95.55687687173533	95.59654748163283	96.22293835099923	95.50822687317273	94.79433623818183	95.02707574043009	92.54652112940583	96.99960139792611	97.18719391770111	95.95419736459493	97.2314546660914	98.51485530052705	98.1475538396128	95.3476033403997	98.20543095812887	98.59745849740892	98.35992074713718	97.80126458506057	96.64005229797122	98.66755511711945	94.6766623914136	97.72565973437126	96.73984815453647	98.67781176102605	98.31956433581092	99.983616115158	99.8309131697859	100.6858997968965	99.53183564581423	98.92998467537475	101.77711909920605	99.76479984092188	101.35791759601973	100.27261652939733	101.04457524716365	99.35975024392587	100.54886000298659	100.64567708317222	100.19135520033947
1770	93.51449918418574	91.30606427741806	94.48745539620326	94.12932183399944	94.77930215171787	94.84480737250341	93.86596350757858	94.21477357075239	95.98522772054265	92.37358440318577	95.73399834193104	95.80987473609049	96.65732060244305	95.22964632863707	94.74576628222447	94.66190129533473	92.89832886788751	97.273088911664	97.41535996792413	95.2642797600502	96.83485898048454	98.19648837194713	98.00012002714064	94.68312015765245	97.9879061571302	98.04741507967609	98.3149125723375	97.38728867948579	96.30821707061996	98.31556613641315	94.27412143582838	97.04158479947395	96.23563302489669	97.89584345417626	97.86047856305998	99.79053378530128	98.92172455146031	100.12395734908146	99.23846426480065	98.30654862749158	99.98217789763187	98.08591288407396	100.07439718011899	98.58333315296846	99.07071617242539	97.48835774086906	98.71873742401549	98.89521735574424	98.35296129063826
1780	93.68367341045837	91.52670975620828	94.47613974076978	94.81357884360405	95.04835328836984	93.65061160998322	94.30693008836019	94.83692158408653	94.80014635369785	92.62754141170565	94.91722229357683	95.5223515090622	96.08875811191874	95.19998508014645	94.379855881392	94.50273681213919	92.0894833866918	95.94058573784874	96.14767907088424	95.63368242641305	96.55194582083949	97.56964848557979	97.81139952013594	94.41936891622545	97.32603608685295	97.8358112488479	97.78256850012266	97.24804671803028	95.47204018493964	97.59716220833641	94.54068797531313	96.2694014841429	95.82840657387125	97.74610207367677	97.69197919982788	98.93277598440916	98.5553713873865	99.58022161274747	98.67937154661546	98.43207860978382	101.18468340143899	99.81214381941953	101.20619455273035	99.67281117110817	100.80908801373077	99.47938088880915	100.3516397912108	100.36113986278397	100.03572558100147
1790	95.98782099510794	93.86183527836467	96.55845163800402	96.94231276965476	96.84126767162145	96.57429994933455	95.8270393549509	96.25329220477691	97.23207867857357	93.98102713923488	97.00583181241831	97.16534345236377	98.3626693581104	97.19686045002422	95.96746263212857	96.34734930712618	94.7685275541963	98.23184145007178	99.03873039879288	96.990386629347	98.68402504340469	99.42933573144003	99.41939763976688	96.11938532224555	99.76255367144667	99.7208465101049	100.24700691262264	99.40041037411054	96.814801808385	99.31274387612011	95.91146379053912	98.18238584243724	96.80450589411217	98.98575259488513	98.43760799702692	100.22084186301934	99.23933190681315	99.76580323088433	98.71245663189585	98.18895921637208	100.57721266850167	99.3431961988713	100.44372004905848	98.65483072771072	99.68205293235732	98.1137206883619	98.84067123825432	99.40561046153621	99.49975994954342
1800	94.72920267520254	92.82876877521305	95.89384236737934	95.88578954819509	95.63716919085617	95.90564281642779	95.13996404546285	95.58566541239797	97.0869683622998	93.80626793394885	96.68052327649029	96.70352683571132	97.78108778338705	96.95875990022729	95.79101138963875	96.2189936486712	94.49658603352758	97.86281836745773	98.7324974769484	96.6584768055936	97.90782267258616	98.87416173558064	98.96278933096073	95.72823301391506	98.812533109109	99.35935329204153	99.37511717093089	98.80448929080964	96.8190617964893	98.72183520453045	95.25300587665747	98.03443792490967	96.67411296633992	98.17591135529159	97.73975028797318	99.5336250546497	98.98803366419808	99.2486720102651	98.31389402290445	97.89653639510414	100.02267931062497	98.56708998258678	99.58223178634759	98.22749437949298	98.94191539181446	97.71719489785443	98.21440238778656	98.64486323932314	98.84967061519873
1810	96.64811258410015	94.41791982324936	97.45946815142202	97.15209483100385	97.07230947561746	97.44046135842082	96.15497603684848	96.27632689240166	98.12047375924148	94.12717962157069	97.34196986706183	97.6686479566432	98.47659878613244	96.94016255491643	96.32009010643444	96.31989491869048	95.02846510992322	98.5069154373618	99.00696087910428	96.76258061061732	98.42288931840102	99.62523841811014	99.60967526738796	96.210522031515	99.18595604244571	99.46804192232821	100.03859903688453	99.29934760352911	96.460691927066	99.24596953421937	95.76107132590944	97.95414427822705	96.74868297245038	99.02214696035314	98.92594209061245	100.67917315343269	99.60814531732233	100.46434456118811	99.3327446983921	98.86256427297708	100.9722102443884	99.74033388845736	101.22132960713175	99.50559540938596	100.01355297603095	98.70017050744596	99.58335569959694	100.39658902010015	100.07478706639078
1820	94.18841233599743	92.49173602747638	95.1815696210161	95.68476079215927	95.19380098080772	94.15418065619448	94.1899081220417	94.48659918013318	95.05368512960897	92.61539040272461	95.14801332747187	95.68063176075624	96.30852726714892	96.02245838798405	94.20236673964698	95.21692470316498	93.15498142764571	95.54458171671901	96.74564430244591	94.8446180945336	96.39040961158128	96.83286362321401	97.36709723688911	94.07872669502962	97.72871159616624	98.04270873962288	97.77388345015711	98.04080039420923	95.11970646280895	97.32366130165832	96.06208935620808	97.61158870465903	96.52165748853454	98.76506400596107	98.57998658207373	100.23724623451993	99.52193624112311	100.57756093833623	99.71619909564168	100.05949985280085	102.4115482667549	102.54181774139353	102.41152548915207	100.6702099618156	102.01377965108317	101.56569550946264	102.10150367755574	102.21609882374676	103.27218511739082
1830	98.10454181575999	96.46756225784966	98.45986609948967	99.2709104718869	98.78608584501079	98.45655889022397	98.23888822650369	98.43322285039771	99.07985790917793	96.47844571373906	98.33908632143344	99.02907987649449	100.49274144292907	98.84473132582299	97.95360855274731	98.46757018181444	97.37409123555643	99.50285799936943	100.54055150883389	98.83217801235844	100.53012175095982	100.88417443840191	101.29580107903965	97.79359867022634	100.7802066668818	100.84682355254462	101.6077713296906	101.30798413288159	97.25186231008075	100.36132994690051	98.52686369713884	99.5810898882921	98.45299052020084	100.03497775003989	100.51095842981881	101.67901300709842	100.74596625458923	100.58272890403106	100.41602895652565	100.21289425980257	102.31556898714481	102.32621897028356	102.45835809768653	100.63400811544436	101.68543874444237	101.04459513580339	101.44200459346204	102.11765882582539	103.08266033237877
1840	93.87861877594406	92.09864594358524	95.09139201092789	94.75486273534432	94.93427171168366	95.05350255833709	94.23422630314566	94.55002233931036	95.83677348164423	92.90198764705775	95.66630172112252	95.92014891351792	97.25109444011103	95.54908120806863	94.73555767010211	95.47018719321173	93.62454789730913	97.01804103258767	98.10722759422629	95.47939885220073	97.11801389742217	97.56161766931463	98.52661245471603	94.58087731369214	98.18809858280402	97.8976425650333	98.31234923462782	98.8473967098033	95.71466345031867	97.5879295809778	95.39384839336007	97.59193773033967	96.17877813370752	97.98526956921768	97.86485863909623	100.02470983508435	98.9853288013702	99.82123482233362	99.10231622646674	99.061993391338	100.6621400739549	100.50940871188851	100.65135302204156	99.09785097974516	100.2213013033902	99.36613388725331	100.46542677160153	101.2263955990751	101.63424198613075
1850	95.38640981654419	93.1704951481826	96.74573981837919	96.32807714128057	96.3998189585113	95.7589783750574	95.42719057014165	95.84591865332399	96.73568023899968	93.72110026870475	96.28676188124533	96.84340512205566	97.6961372431454	96.36046997666571	95.48481098677247	95.61576263021792	93.42560291278336	96.71109678916649	97.77024943282682	95.94005497281744	97.43722149107064	98.3789779425731	98.94359492871854	95.01302964958539	98.55049441758675	98.69908027235688	98.9871916113274	98.89998990701798	95.72525273765018	98.36568411910149	95.85926364349505	97.61053569373507	96.66229665749812	98.78173696597568	98.65167527235293	100.15166734328642	99.44157313005115	100.21409603565832	99.1351890288102	99.44912521551093	101.70411159460387	100.63782852612201	101.58489521075938	99.76412725168593	100.90247206817678	99.87925900379699	100.60245647454487	101.35996230209628	101.62121156166288
1860	93.79446160582451	92.09356378911232	94.56932951221711	94.80442084232465	94.22778460743179	93.35633347914944	94.05463426042257	94.23625191844778	94.45067429232066	92.25724930326186	93.69375405775318	94.4165865680587	95.9065899229836	94.06661026483835	93.09443483061986	94.13136909405546	91.97916241657569	94.25945992146369	95.46919298884075	94.48026453802369	95.53484476792401	96.12620484112762	97.03826041930057	93.14563751653138	96.1520568917214	96.5344262563204	96.89107146235926	97.53011032683423	92.92163566532889	95.75437708653753	94.21133937220115	95.27309766966364	94.44664337066692	96.44609257560421	96.31164229825627	97.94271140750999	96.91334813982125	97.37303001034323	96.59944803870181	97.08095480228918	99.7076378349397	99.83622123886805	99.8319362869609	98.18339379367295	99.36503115729222	98.959097500408	99.13522246120188	99.92054231591447	101.23427749559566
1870	94.26436998717163	92.47960305942324	95.25748164270189	94.99784954805558	94.16086061100654	95.57690646886223	93.81856276581497	93.98741988591068	96.20216066073985	92.6055768095341	94.52528162405855	95.13588012917681	96.65062840512373	94.23061468374995	93.64969218345043	94.52677096503356	93.46010965129292	96.05513733439973	97.13346436666554	94.99605019727291	96.16528932541206	97.21025260177015	97.45279629714224	93.8103018257542	96.32280882712139	96.83406907535334	97.76377568701915	97.69219367985866	92.83215286921268	95.43820421854936	93.30195395475126	95.1709271252545	93.52007109283655	95.39673745696628	95.36658181060885	97.51537050185351	96.06255346856847	95.78944280785208	95.05157114453107	95.12670779002089	97.16042933739998	96.53824025879025	97.38533833402799	95.51293584162127	95.95028638124559	95.48180276699038	95.49921392139025	96.92575393094835	97.71993972091425
1880	92.19609171386124	90.45578612094847	93.48686323625171	93.21191100154309	92.65292791576184	92.44285353084227	92.15810644221703	92.30981863097664	93.57895925824636	90.3368522189115	92.82177895591907	93.16319984249931	94.36113955382663	92.63833058737072	91.73328265899382	92.73654107017178	90.61903197006833	93.61215822264776	94.67438989367282	92.72743276839674	93.9556025881771	94.83058063150995	95.65902921595354	91.9253349596064	95.20262888017875	95.16663680396734	95.65351740756621	96.38127469020496	92.54537502045375	94.73410417035895	93.05644946327885	94.96110936673988	93.67597241973355	95.8789652882043	95.69474031135327	97.75799348762578	96.51017115321541	97.5235245983458	96.49470546656246	96.80456304683473	99.31233443506169	99.09626352954096	99.06174414333503	97.75094655109449	98.56498697296131	98.20319915780252	98.72885475574617	99.56841200453808	100.76592042866909
1890	91.67415053369488	89.63998489936013	92.19481218673816	91.89459185890516	91.41978292094443	92.31790575051956	90.3749558021422	90.52953786939094	93.02231335090259	88.58374403962667	90.97859182944303	91.2993581349336	92.59479086855248	89.9202480568584	89.85647322333215	90.05218009539686	88.83995834160747	91.47320467485352	92.38858653034853	89.87037070834768	91.38826131843676	92.68044338326538	92.6955608370061	89.03233375200156	91.99435890536947	91.8068899408924	92.79401442354103	92.98708139371607	88.37352401270228	91.34863342492623	89.08731663640557	91.0642269826243	90.06977646168585	91.8393500439504	92.23496592134788	94.20845101311899	92.75069678682253	93.09662712456249	92.39060196360057	92.25084865023328	94.34346298115277	93.60943156678066	94.50673230710657	92.95797241607642	92.94946480854252	92.66692220531499	93.04580994646656	94.36388056055009	95.38443786692304
1900	94.7802898382062	93.42848734594776	96.22918406167427	95.96857407379792	94.51149351557483	95.71594539473796	94.27533837128159	94.83084377685128	96.70067879510988	93.06278253465561	94.56260993337825	95.29095682992566	96.59391668964541	94.7631070724055	94.03970944309046	94.46601463358641	93.39102799938296	95.40444182348342	96.86117876567486	95.14768379179395	96.07240866091207	96.60910734807787	96.93199852797574	93.46124453603016	95.95469896750127	96.34982103558714	96.88912960845705	97.36071819108537	91.70791528795382	94.82179907613465	92.99645819822166	95.43031209131254	93.20175153639786	94.84441187538957	95.03389952747342	96.95471107241254	96.03715171766063	95.15839996040117	94.43879968302333	94.91429254103939	97.49174189494894	97.0871335311935	96.78837274058274	95.48028404118904	96.2096508040317	96.23937166328061	96.10851257659057	97.42375936613735	98.79055023687604
1910	89.83717769266475	88.41540133007445	90.91709398287446	90.29237158292644	89.4760247537272	90.71086207946453	88.95306875579091	89.40153939753105	91.63041074202783	88.05760320176235	89.84549142036154	89.99929502717949	91.47607160173152	89.5011391728223	88.85298408235518	89.63707056098464	88.19881997329614	90.39861034538004	92.16485813553031	90.18371055491058	91.09815802848846	91.944342197923	92.12668265282828	88.52459807048619	90.87048996773828	91.84369583703506	92.03533402693171	92.67313294654532	87.13313564554025	90.11141196914758	87.79790550853023	90.33858400508001	88.16503259113406	90.35311275147004	89.61813605888669	92.18208764232364	91.181190495944	90.76745188800248	89.34161086488946	90.17161339567888	93.02382410442418	92.5669486401619	92.4998540554865	91.32714708489557	92.23971798357275	91.81009356749693	92.06105510870239	93.25312257024434	94.5896258300141
1920	90.8214612279929	89.25685087121917	92.24939496991541	91.28112137542645	91.30455766067571	91.51852094526464	89.90378473462061	90.72428433962611	93.06133813793255	88.47295046004474	90.80544871872175	91.14808391894707	92.14182554363617	89.77195105012187	89.67623468239655	89.44640837476457	88.20684775250497	90.89630916837802	91.90363392492732	89.45810781001138	90.8273872684166	92.10055263812986	92.17495773437562	88.58572795243913	91.70166406634277	91.42385753358155	91.65980853846784	92.32277671402991	87.9830485605687	90.49797838646009	88.25580965665822	90.98908461387572	89.59629818702469	91.2221155382815	91.14849054357957	93.6155201339303	92.59097795937666	92.38882420114686	91.5721411685665	91.81988636692351	94.17698580638773	92.62692033932997	93.3579302491534	92.57844314430984	92.66790351796453	92.43284209712317	92.98593843377023	93.85464352761777	95.46094338185833
1930	92.65886438413598	90.97088516691858	94.09981214041133	93.20931333249274	92.85791546771902	93.96696687704934	91.75470175465885	92.30882100017187	95.20409138573781	90.9579115399767	93.21289782246168	93.30900475603744	94.46130639326948	92.40869722359842	91.96324981106203	92.44615388134594	90.98335552611913	93.7681605052932	95.18915658064076	92.26094544428103	93.61857439740379	94.31028409479403	94.60919872808736	91.08862196698958	93.68894003707132	94.13840707309413	94.13249669513772	95.12461703793142	90.1850237887408	92.46290067112297	90.48143871968898	93.26466137458146	91.03941494483998	93.2639953312828	92.7385969788493	95.4723438898286	94.3502746046734	94.17075548781692	92.89731496148887	93.49523781165553	95.91344295316226	95.16184202290384	95.37105156356479	94.49744785236703	95.08706197755765	94.61994732544015	95.17132369176245	96.4386606288936	97.76595873952733
1940	92.65591047454501	90.99930070720535	93.72761145868252	92.94405340052796	92.94448833247509	94.06356267717011	91.61411857592007	92.23738722456358	95.42494171735522	90.6149573763641	93.15055395257106	93.31244286547711	94.25951598629324	92.46479733307102	92.18458822845726	91.98626165415516	91.10530953814208	93.42157169669748	94.7578900555921	91.5126131121909	93.0987218255623	93.92632735453614	94.0267117761836	90.4032764753959	93.41670195460149	93.81507435918405	93.5825618629413	94.30733152174183	89.66958896575979	92.05168285010645	89.78886968450826	92.6019645539012	90.69429522016326	92.50669207791707	92.15167978641851	94.65918541079787	93.73450353045058	93.13188030644774	92.0829841043452	92.66703829266689	94.68950821701554	93.58623812186939	94.14203814818548	93.24857666718124	93.5720132652611	93.13875561042326	93.54861102253831	94.77378006923641	96.36833268975498
1950	91.91202539613546	90.40576603017564	93.34471569910313	92.54322026864804	91.83051171129567	92.7628273315032	90.97212132504583	91.66545200727977	94.00992852287003	89.48475151353861	91.95798151768	92.12708436905359	93.19732998318024	91.59335201832104	91.03240086835741	91.18702826108321	89.7824910503575	92.50290915393253	93.80211708611006	91.46518315648649	92.72341546655468	93.40177465123679	93.88370888124498	90.3207389935118	93.24524874262556	93.46153393706598	93.74249150010202	94.65710240096499	89.55115329813043	92.1893707573323	89.61730529782955	92.7176942871281	90.73863324569473	92.72605511024845	92.24682374448744	94.49405039044504	93.63487320917838	93.33260289510676	91.96915204698027	92.60369673598963	95.35444314673308	94.45904255387612	94.50031748756126	93.61747488357022	94.02978033159893	93.70956290398652	93.94273037153638	95.55321828835362	96.87257887790159
1960	94.2491330161293	92.80300357040197	95.88600222829018	95.10515681443007	93.92718350410634	94.48535551464792	93.55034205580849	94.18800705872195	96.29017070845498	92.38166211911046	94.44920115750632	94.2471997408744	95.5971535380025	94.26344258008906	93.20922780261544	93.90429918396102	92.16349615778694	94.21392432457687	96.0876298592362	94.08555617122684	94.88772686447271	95.66720092065107	95.9403645998299	92.69835401025344	95.44646603422512	96.52198812376226	95.97534074866705	97.497641704804	91.59163122012315	94.4480488670694	92.12585768324271	95.08287396916556	92.85767593397631	95.71213243270726	94.23664414558259	96.96401705724924	96.30545150590727	95.82286888083145	93.98930545407285	95.14471978729964	98.5665692550942	97.9765417706956	97.89860122400808	97.08743540682372	97.83671189419375	97.4204724158194	97.5116061020234	98.9537339714164	100.44685903835156
1970	93.07336400396518	91.46532839484026	94.37064279411669	93.42286232843954	92.9403929668557	94.30609725492104	91.74124849180164	92.16642683136692	95.6828961978584	90.43236534684867	93.12893911122053	93.14530933343956	94.05146162348265	91.91261168533974	91.84764023404792	91.83373031917827	90.71681211440799	93.29259256147225	94.45274554181404	91.25267846114399	92.78775096698713	93.7522440450297	93.84744390301276	90.52215441190931	93.06658429835241	93.238912771322	93.44315559505327	94.41550462302433	89.47132291706927	92.00317009620682	89.77534564199257	92.66808063739232	90.87154076797145	92.74136850347382	92.69582069016849	95.0156700165671	93.80754368128365	93.81318469220484	92.56508092110879	93.01880260003695	95.28633261859862	94.35097545363365	94.8018565499137	94.03900575956236	94.01516230227006	93.82787975021765	94.29287735568732	95.83177495293195	97.21093744774757
1980	91.58569404897762	90.27024853069368	92.9934722041583	92.26580742770123	92.48530990645608	92.89422382773913	91.22084388088801	91.94794303410056	94.80706825693915	89.68208827685852	92.5706854984139	92.81446390523959	93.7187537419945	91.28832853086885	91.61113302021847	91.36912031712681	90.19030249899151	93.0309929768536	93.87206886006018	91.0584945885567	92.68253615307994	93.67349933949491	94.11501183421387	90.3690799653024	93.45918584347349	93.31735078270745	93.39771167918876	94.32762405170797	89.86909237282045	92.17552936550746	89.86130378320902	92.65318877218336	91.17297730143683	92.79253422427803	92.88422695300193	94.89773650447188	94.0617377843167	93.91915491466101	92.99941513410165	93.47040570059954	95.79578464864989	94.43803048193026	95.29236862418377	94.6522121556049	94.67419741706296	94.46529846189358	95.26858459539065	96.62703802295361	98.01616908491671
1990	88.38235160052858	86.70496348033413	90.3229559442812	89.00967369142556	89.73346685028761	89.5070233661167	87.90198221560784	88.70708894568779	91.65791429876907	86.52208024859368	89.70501044672801	90.33823193695359	90.05040635716209	88.04804493805986	88.87247485800214	87.76485296691426	86.0475942401577	89.95891087861051	90.20234824295746	87.92628437309003	89.14668574310203	90.43982591675694	90.73246237542885	87.1860150735645	89.75804546430615	89.85282075119567	89.05114271045132	90.34700553196312	86.77038809790119	88.45451630483798	85.96073311372113	89.08703718118076	87.74401182003812	89.80028699914835	89.75172950573429	92.05238526295979	91.53462933041192	92.02028931494847	90.49496057767398	91.46240735169317	94.22916986971923	92.11213645196776	93.47379229516363	93.37566865910527	93.45670540669079	93.08060523575402	94.61749482104524	95.74784037008165	96.31693132451339
2000	91.18470372174774	89.25199569102149	92.32973766395543	91.92051912274826	92.38514759054112	91.605586803255	91.04082229893989	91.6550747960342	93.89352660043045	89.08437510245196	92.0286681900027	92.17109106184125	92.88902066008146	90.64005830060617	91.19757703931121	90.0926379838779	88.80904120497168	91.50513614684982	92.200927678872	89.71496951749708	91.12141448730127	92.03527435293014	92.69776579278057	88.74683799484865	91.82109020947073	91.62329600206095	91.27950866275933	92.1565249816029	88.741172679815	90.99157959858377	88.92094141478275	91.19227980524093	90.0826879530726	91.30887651910999	91.8033211235226	93.55581004599132	92.97632695321683	92.98851879056276	92.39967944743302	92.88739694364828	95.34206957169117	93.91926456782568	94.18580432663205	93.99624996405983	94.46960238025814	94.08183841947948	95.38108735307691	96.14004166075573	97.47513865154141
2010	92.06389399834973	90.59239033121332	93.13834308038643	92.27335097831444	93.17221227348833	93.99428315340788	91.3445197766946	91.93113850593602	96.16291805570916	90.21631244175981	93.51767054733327	93.64317144671271	93.97305413556022	91.20764107268776	92.46050656221895	91.53424634849513	90.38706700513451	93.97373663366012	94.33317667197852	90.82668765138007	92.43446285296305	93.78432780609491	93.78239500707792	90.20438644175032	92.7886277235883	92.53911217820708	92.11911705883686	93.19732869587727	89.49764228040569	91.15369303909884	88.31834787825144	91.5914968122846	90.20687250675219	91.49702239034893	91.84854415824333	94.10719154551792	93.14814140624426	93.25057694985132	92.19906942421339	92.39428334610562	94.30167398401893	92.24926470608038	93.932611160701	93.81740125499594	93.49873782275576	92.96383945419416	94.33413797761165	95.5013541506696	96.42554630415775
2020	89.47177995116337	88.35598843848703	91.15619324658917	90.51661160524478	90.91014980780056	90.84900687441323	89.45728921245934	90.15439617978294	93.03617027805969	88.50304323963765	91.11933557142372	91.54641315246214	91.76075820651376	89.67493915606715	90.24461408673027	89.80882971677097	88.15324020654603	91.50528966605246	92.14661022846624	89.60786832867913	90.75665928967165	91.70400247831932	91.94165829416646	88.6523681697573	90.82511226235569	90.91460577860809	90.27449902851369	91.6641525929494	87.92184399679506	89.3465078020144	87.48625658531593	90.29283613717477	88.8950364906547	90.20487350008372	90.61938010089474	92.67955487561677	91.95523213270721	92.1693594101995	91.11829339363302	91.84667627584572	94.37881138740049	93.023277725275	93.56235653601846	93.6705194614582	93.96742744858662	93.86011136434713	95.23171756223869	96.03781458798984	97.26629480269133
2030	91.34611635471694	89.93696831290134	93.01058954947615	92.2468642746766	91.8576067295161	92.21281058951087	90.78636238733627	91.19497529279613	94.10663389653742	89.37657388171665	91.97014910058977	92.0924051386931	92.56410784999413	91.03877021630291	90.89086370276837	90.54779238251093	88.8894873528384	91.62556211961262	92.88431604900225	90.2871685248189	91.35807228891535	92.26177338157035	92.48113916699675	88.99547923208425	91.65033699782765	92.00488306799613	91.46307142100348	92.59836018277564	88.35198910454517	90.7500628405635	88.50511080153491	91.52782128613427	89.80441032002841	91.60922340932616	91.61582113849057	93.97537109121176	93.10987781520119	93.36848812446257	91.99865295410541	92.73315335117813	95.44405146672231	94.46872394853199	94.55303618955695	94.30258275513766	94.71365138873455	94.58988877685364	95.3207787489453	96.18584786339336	97.63426380587043
2040	89.9689434311196	88.66326733583774	91.14082449044203	90.96380446173639	90.81646126764336	90.51192644759566	89.70676705162009	90.40885015830065	92.08492997470098	88.52960890479659	90.85381480231419	91.04743887574055	91.52835462907774	89.85152642652064	89.64824350086816	89.64950829890857	87.99136788651799	90.69499668764581	91.898416303404	89.68588382935339	90.17608140632548	91.04512573627535	91.45152020493137	88.15562652823326	90.51203983499461	91.06533672833318	90.53810860172153	91.42607053207323	88.12929837527054	89.48626207499655	88.135785834578	90.3035852728794	89.0593258353731	90.24031091054718	90.58076360127566	92.55297484120153	91.74842101714329	91.79329818208736	90.82831083049159	91.61020371675608	94.57855898086754	93.8067043072609	93.42269639483948	93.36626093795529	94.17732654094695	93.95780126797064	95.21503671316705	95.65423080669407	96.76179444635913
2050	90.2805221342793	88.97008133971259	91.03471965162984	90.77239341688728	90.99874697138318	91.9989246278871	89.47073107377655	89.92460972634049	93.51251406729322	89.10184904644893	91.40317206603524	91.53062229254074	92.3165083427353	90.13504527560085	90.4153787473915	90.29130464669714	89.20429874290917	91.85641156508338	93.2041012510298	89.61331949536883	90.8605186002302	91.71424968669166	91.80596329988386	88.46453955212438	90.85137355663299	90.9097149343195	90.63655038280993	91.76912564264738	87.94065802989368	89.34325000305924	87.87792497589871	90.42515743363589	88.88181064809044	89.64848731186933	90.21772061488127	92.5980325773665	91.28054910198091	91.04158467156954	90.34248016037584	90.85131834517601	92.62886787559732	92.0840936537019	91.91046842380008	91.56621075184013	92.06483202102604	91.7473561433022	92.87156030217551	93.70907582884388	95.25930600916536
2060	90.60605775626018	88.83981141078762	91.53857954702039	91.18486685317635	91.35610559569882	92.0263768600093	90.13850959148219	90.40389414784656	93.40492534533881	89.46780687487964	91.64319723194835	91.86515917808445	92.70506408734335	90.3174260211463	90.77672549760612	90.49677747875742	89.02457532874412	91.94150293159204	93.2872466736653	90.17019771966314	91.14122570514552	91.83378887867568	92.33872712485692	88.6478955452071	90.90666983965953	91.09091482114297	90.74756696290785	91.97667207816596	87.98975180106018	89.6946969071469	88.15100250357733	90.1655063975815	88.81403878753692	90.01101416868802	90.60622549080742	92.92079062278978	91.61821533565453	91.96057094950264	91.11105798131184	91.76375652090515	93.68318964820743	93.56657911916248	93.4286269868641	92.83649890757445	93.76180986426124	93.26861751074767	94.7576883845856	95.60726259151609	96.31656437375732
2070	88.96511354789557	87.27290245207034	89.9452789815089	89.10595630848447	89.61739936282653	90.80464076778023	88.20714136805647	88.71696376142322	92.39959908144573	87.86499480340657	90.24590404898908	90.20776199768736	91.1446982433931	88.85771688422469	89.41761745735177	88.73820930770721	87.3380109901316	90.55637475265821	91.89605739723389	88.32494784863991	89.4995687317622	90.334782076715	90.60532611066805	86.84896361429769	89.08681983375448	89.23024379817463	88.9359077226766	89.99424557463463	86.10895601907022	88.17571856215562	85.83085209978972	88.88334567383087	87.15728580154212	87.9681731330596	88.72384955715087	91.29973569853261	89.9919228902818	89.95596289593583	89.08926327746701	89.58479909998339	91.23532639921646	90.5013216802448	90.27489488053354	90.02383137473637	90.62093972565009	90.08225021762385	91.4817907234064	92.35180119614171	93.28307004209319
2080	89.0322428747784	87.22691394363937	90.26372446405333	89.58698828505175	90.10030268026017	90.1923161506389	88.51374085214992	89.13217915214915	91.89498520821293	88.27399183449677	90.26015666616287	90.53656109427743	91.13644741321966	89.58823688619651	89.58555440365751	89.15900503591854	87.28558665890351	90.13856019432055	91.78674924696179	88.65614101088597	89.57963095785573	90.09854673412103	90.78697010331932	87.04327908622793	89.27918269930196	89.68370794386759	88.62942486069082	90.0843087039133	86.4247846715738	88.11284099772752	86.56330302714984	89.02453754773819	87.22362773230408	88.52019047339027	88.78250335088072	91.42558278625769	90.3411218775108	90.6100009995144	89.51627066214465	90.51466493744645	92.43525170659238	92.32095456056483	91.5615343759552	91.2916276529876	92.56094482683122	91.89184453842495	93.32382145605638	93.68584898224513	94.68338562635617
2090	86.72123314166272	84.60404607717061	87.93541621865856	86.75722180746338	87.94817551666074	87.47005932183521	86.22939583982071	86.62436944212209	89.16769982790443	85.59401062679406	87.78761211980152	88.40466371366578	88.74862968044945	86.13457061881871	87.07849409711592	86.52798845754144	84.26120262823918	87.81363332306618	88.6104902165736	85.85683965288926	86.87655145504301	87.94176186584431	88.84357026534336	85.0335979604434	86.98592459911416	87.02169872677261	86.52601872205852	87.80248486149404	85.00624999202637	86.56661064393187	85.8004050069093	87.22367761264248	86.43228604277857	87.58492374970115	88.77148632254637	90.89906936632356	89.4483021450362	90.75472970665587	89.85743534595393	90.86241384501292	92.59933014109485	92.11341127211585	91.84878017259467	91.72902076081087	92.61305317355693	92.18209758472717	94.19917643113324	94.56059365942154	95.38761581462202
2100	90.11664561853348	88.69656616938703	91.45118727094732	90.14443499371735	91.4643073040789	91.95912636817451	89.8752801788161	90.76454328931827	93.97712714772256	90.50679431725257	92.61880226225853	92.67723311293445	93.51974105126618	91.50353789036973	91.9396000096293	91.85415055933416	89.71817212754351	93.15705313642174	94.61652485741662	91.14185545641682	92.14469067741598	93.13807999763843	93.72458121399818	90.10254133672333	91.95259037956247	92.51665078737683	91.47038070536577	92.8397435632746	89.6916221658769	91.33472180181185	89.48513603987776	92.31194465813347	90.52323825073186	91.5369722394613	92.04290467628289	94.8164276561193	93.73521841929912	93.97238828981807	92.95136111934174	93.7984138529724	95.28796952564691	94.6568157360536	94.32805812989795	94.30372456385754	95.31131763826697	94.42775455393719	96.22391359909986	96.43948721953612	97.21530604476051
2110	90.11996803051511	88.31411685307297	90.85140505065814	90.59590904020259	91.24660093327988	90.89894846004437	89.63779216791556	90.11717291009657	92.85849377500452	89.24439730966601	91.61632758860787	91.7038688462635	92.74802151496296	90.66126626630242	90.73459335623551	90.80341323042951	89.22212436774001	91.94876829155565	93.23651481792457	90.0136343400972	91.28327007973384	92.00419162368924	92.72770893702123	89.32531616932147	91.5812375562454	91.79783453457694	91.04287928696648	92.19022860347327	89.25561433395399	90.8136638517964	89.70589330555153	91.74954825672168	90.27836282578123	91.18858930549968	91.59591254497516	94.32471827655999	92.90182245391169	93.0109716423185	92.39778297872037	92.995475469741	94.85388468581374	94.55314625397413	93.6937238904029	93.58779891619787	94.47095124539969	93.77177898254543	95.32889963026584	95.6732224353055	97.13467576471791
2120	87.09306641846491	85.33132342170902	87.91546440949276	86.93820666597728	87.56820735321347	88.28002051430214	86.23286713300335	86.82515577450279	89.75510858519083	86.42634551730889	88.24965103004428	88.55801176142079	89.79757948313508	87.3078217277568	87.68134183534546	87.78982857201825	86.13848323159235	89.11077957265246	90.65795483491628	87.63658417599028	88.40820354821666	89.48148487739124	90.09368021289671	86.57786277817961	88.54514495616272	88.98514900138032	88.54792733470214	89.9115883263426	85.95928631624086	87.8891044187849	86.60247402721141	88.63426802754068	87.32376992750666	88.33794762600759	88.83012937444981	91.90644958227759	90.13806317033517	90.35164094859277	89.47992942871066	90.37741004212188	91.8133020542912	92.06436616017623	91.30445223654954	90.80990995504703	91.67409333230451	90.95034140150875	92.56570716452865	93.31485020333834	94.18569984467968
2130	88.05237209751543	85.68184772817936	88.4832846015639	87.89648271165991	87.9498445102295	88.93898205601656	87.52860632260519	87.73825587500374	90.13593473113835	87.31423613075238	88.57160736993004	89.26227904453292	90.84810274425172	88.24929287607442	88.55224329498735	88.52455254547077	87.09200461461539	89.84724877268141	91.27297413661867	88.74923280458118	89.26677510721177	89.88289346653926	90.82613092486176	87.07267655066804	88.99711862232523	89.78839737357723	89.49291595711686	90.79071512849046	86.26417359286144	88.49488526553964	87.36615782851321	88.87894286612455	87.60901241625638	88.56309562450468	89.27060819099204	92.15768440535562	90.31210216401783	90.10533929438859	89.55419397900364	90.38821725267424	91.51868257444251	92.43891152724969	91.3125063167593	90.6226291602613	91.58085290148452	90.87936667698736	92.2250564421979	93.41895793785315	94.10416083663573
2140	85.11538109182204	83.56862914408488	85.83734533524736	85.0909642990262	85.53447584303312	86.00656453251801	84.61845596018479	85.48468931924813	87.48248083556813	84.72860367904386	86.60401728865045	86.88376530732029	88.09836194974103	86.567906474662	86.39427806401159	86.70166189609537	84.54714072590465	88.05150535322949	89.53631098392532	87.1773194224522	87.48718324401415	88.21845071817485	89.33222799880436	85.64099631057262	87.79953908206998	88.50907766897711	87.80827954187046	89.119557818816	85.64004126054972	87.6221755740494	85.59827921919982	88.58546153014407	86.9500731934764	87.78665159738883	88.22538965458865	91.37706611959332	89.99508165116987	90.07746960289353	89.1238868838418	89.90990331258214	91.76503225541853	92.15632988671175	90.6130347905253	90.46428157292985	91.53321800109413	90.76363258618528	92.32321994184457	92.85783555804635	93.39998665251751
2150	86.22709966266008	84.35810889000388	86.60123098793932	85.54104666171196	85.60851527293607	87.76554173676934	84.81449552348003	85.61844784535533	88.12665482248354	85.26501282578485	86.69314928036957	86.97841237254424	88.6282151889374	86.73802296250491	86.41850985564056	86.51269867657105	85.29442212304612	88.20527555071206	90.36272622254492	87.50851615684239	87.79175082309726	88.50693050582072	88.79841075382531	85.15719063043385	87.07599623480462	88.24784576950435	88.0504002160662	88.5578910703722	83.76622932795127	86.3972641579309	83.56187027835644	86.63310095011725	84.13487391504292	85.41822348686496	85.29481372077034	88.80668138012719	87.22633141984053	86.23254119531505	84.99922812984109	85.62158741960342	86.95816580979782	87.48966103157228	86.26954248085906	85.69357946751349	86.8538655760994	85.46012180760418	86.69490339134823	87.87270132944056	87.96430295270005
2160	85.93745988712958	83.90295667159315	85.66967562411057	85.5567264537034	85.38023854887221	86.39290359096393	85.02625905302199	85.70378462112721	86.82476519083814	85.19698633126414	86.1126847957483	87.06771118063037	88.86531160783595	86.92018256281511	86.55762475217469	87.09383901678079	85.52894691761848	88.7993004278355	90.45584521556754	88.86377162486774	88.68790171072364	89.10514846008351	90.38747789352905	86.58607858140701	88.86610408322574	89.92024475349015	89.62738942769623	90.67431658513522	85.5688080015992	88.10594121032193	86.09239724603049	88.4207236907097	86.55516363169762	87.90232817684368	87.80769713409185	91.38405074870745	89.68187164994404	88.58598046211848	87.71121946906351	88.63964650766091	90.46303334805597	91.6066408597539	90.0128505796782	89.10121734095503	90.52199119946252	89.25947860393305	90.61398452630631	92.0884246517736	91.85528585008358
2170	84.594657935289	82.26653212026653	84.57091639019897	83.84589037706031	84.78915399966816	85.67744902432683	84.1257078037297	84.63003133738017	86.96597118074037	84.05556069319185	85.65136819338476	86.5010926105837	87.8608455085089	85.21104496607738	85.96251929735264	85.44741417642582	84.08722192781738	87.42315270486674	88.36589868756964	86.20127989992083	86.66891990090838	87.68488702612468	88.47211612446122	84.36006421892867	86.31347571398479	87.43469765154937	86.93829707043194	87.57038378307094	83.76291748562417	86.18430715402326	83.85646366394192	86.11302439855511	84.72097322269917	85.51850413598176	86.21394395125235	89.20318819816912	87.80196622989202	87.08542587166338	86.50710857204244	87.19547677243224	88.37436868893897	88.27626063719728	87.79531887315916	87.39507153655494	88.17946224745309	87.02335332535137	88.65131594627485	89.7573571928839	89.9976651120804
2180	87.93280280265424	85.96298420134607	87.93901225097613	87.29331691449711	87.72057491539763	88.37081175700256	86.88427990406836	87.80704460604927	89.19567710333844	87.6302596512276	88.79507359784253	89.15671673552924	90.71672370769751	89.01428852055172	88.59378513353133	89.22418293010003	86.80594320839658	90.08051737374777	92.13679771869924	89.65846903675707	89.77748429132255	90.40681303795046	91.64136180135165	87.68061782454274	90.10057749245166	91.12562729249836	90.65440782631049	92.03091828838721	87.84542026398542	89.8627916281858	88.23093511536055	90.90105777887223	89.0483255201329	90.06377222928417	90.32324650772536	93.26306206870244	92.09425130822164	91.22210278014497	90.29621191180189	91.39531746087981	93.21599236214111	93.85508537279895	91.93000037344733	91.48879077667763	92.999978281409	91.8083064226811	93.2650854931256	94.52170920567974	94.66976077968901
2190	86.60202083000588	84.72479159202665	86.41729742415316	86.0596584025627	85.90355466604683	87.3100210823221	85.74065979515228	86.16078101465087	87.50922061868296	85.83880716792996	87.2774543214235	87.66319213452893	89.58599448524446	88.00420777991856	87.0927327230221	88.2378232103163	86.31180847339286	89.59638949647146	91.68025231978625	89.20493278869523	89.30826485177062	89.53334197483372	91.05963047810523	86.97651472224126	89.75759670456914	90.67399942524216	90.62512955015289	91.86017784043527	87.30943559340575	89.22723487424933	87.21688151073975	89.93260358911812	87.80364179095278	89.07950258251239	88.75786163727302	92.29113933241892	90.47233639824842	89.95110542062814	88.82503323109988	89.6655660031131	91.14316102723986	92.62872988363074	90.43800596207309	89.58191831642561	91.20474567057857	89.91640711973888	91.13752613769519	92.59905277326965	92.73383656799318
2200	88.75718919152278	86.38418300250629	89.03869719075855	88.10019125979103	87.90983058078933	89.25931099270798	87.98201596584522	88.56514981795695	89.92566432132679	87.89515411632587	89.09948931149363	90.05319862774363	91.65344995789604	90.02354920981983	89.578589868714	89.89214720723737	87.84051660267956	91.61070729428755	93.34016048247533	91.71945207775413	91.5729651407701	92.31309592987901	93.68236443620322	89.38950819066318	91.98781123153783	93.34002777866411	93.13456233182357	94.19700623442786	89.15780402591398	91.79963874848819	88.95556097914756	91.92572401229624	89.76288494536576	91.51442834163538	91.18540242993151	94.44437920414047	93.00963854981255	91.99471378544484	90.6395387119836	91.66258557154869	93.50058788743439	94.1158469591195	92.84748709360511	91.9193753652432	93.1446020563941	91.66608736798887	92.64326610704623	94.59129802770313	94.08193783853471
2210	87.6273017052287	85.74337912087213	87.54851603954562	87.00324646032028	86.92194178185834	87.858735879119	86.93573060642183	87.89812349292667	88.48486165584688	87.6944372334623	88.18453987002404	89.01929247855783	90.97288471080849	89.6484726735566	88.8670888049634	89.48483395802093	87.35880630874544	90.68540642727893	92.8896452050371	91.67501657149614	91.18241665815034	91.63521775509206	93.0700876248301	88.88907347257728	91.65249052857862	93.06865975147997	92.51112044507116	93.90611692822816	88.5985358047137	91.21825616056991	88.66657399167158	91.6754589738905	89.63830454120945	90.92040566121868	90.32492841701007	94.0131013641289	92.8437756014799	91.07355392071474	89.99254492766809	91.26478860406857	93.16094591296155	94.1302034984776	92.21027948969524	91.31092864926624	93.08198405286507	91.55644807249277	92.55712166814058	94.28351110995148	94.05326471498432
2220	89.64862238590447	87.95503306944367	89.90336207512685	89.22716550955055	89.11354167546784	90.349977427389	89.1854432375578	89.97938078766728	90.53320600081156	89.59301629115909	90.69170086476217	91.15161571257056	93.02732750743536	91.58258753980309	90.59129434567936	91.88995087481175	89.30748286224896	93.17453119618006	95.395332864571	93.69759105669988	93.36798120994325	93.91625559373014	95.34075116694672	91.21444372789723	93.75781880806146	95.12473698178071	95.16649199188245	96.16290415568703	91.43294339309729	93.55641635415404	90.69338882144936	93.68030044442347	91.5732274089881	93.08550024787003	92.48999251407601	95.58366467403269	94.32885317462681	93.50716135631083	92.03270525929166	92.91895202646323	94.82874978672213	95.7751071745974	94.25790464191941	93.26476933400772	95.00654673111289	93.2746740914887	94.4633850261784	96.15102493246458	95.2947253571721
2230	87.20417770398	85.49764356120988	87.54743743092101	86.48205512081344	86.1668072422014	88.03913324964452	86.33090341268799	87.21885104562838	88.02719109059188	87.29702613543488	88.11749997749398	88.69441415538773	90.43748336406706	89.44133203726538	88.24491415416094	89.16302676804236	86.7763658125476	90.58181836239575	93.11938043892603	91.55263822593949	90.78472666931813	91.43160541738766	92.35731440524835	88.47457248752839	91.12932915077972	92.66119927537383	92.34397607817718	93.20381801132142	88.53191411112724	90.66374803994421	87.4826391689656	91.11647891196932	88.58688128544892	89.94412658288975	89.00333046260086	92.8116894302043	91.47265860150884	90.10809541798977	88.3846739694497	89.49566713742209	91.20453205482504	91.84546256799212	90.05341918556881	89.25018394090155	91.17253750307978	89.32316741303504	90.3614611644185	91.94657648860837	91.24415638985381
2240	87.43080106514117	85.5935916508651	87.42629745105722	86.57050324570412	86.2824854967215	87.53555986110328	86.63067809084387	87.26467784274739	87.97863208585724	87.30908104390393	87.76712764935093	88.7057840270354	90.47459327560345	88.96585868215631	88.1685487257312	89.7549874304479	86.45639228118246	91.08000945315868	92.74150736928348	91.96867098788618	91.35755280935388	91.99818448924957	93.50900514377207	89.50100557089323	91.69279213591193	93.02268759947867	92.95336672221194	94.5367865204148	89.28501581216659	91.45467127524603	88.47647055991915	91.90155675284265	89.7925125221529	91.50799008511996	90.77640022390436	94.2770605738945	92.67330345521117	92.07861075012558	90.29010305580405	91.28648374495567	93.47779599264264	94.19628547555013	92.7318413213094	91.92822163022389	93.45929851675139	91.87002910325529	92.59477134940883	94.54101149278392	94.06221623005399
2250	88.05253533768638	86.35881244290081	87.8651843198526	87.1476553140884	86.54698765815212	88.27463402827071	87.19909138198291	87.76988050365296	88.43361164763837	87.38454196862381	88.09305836678179	88.83139956713457	90.42870435036974	89.5402740182071	88.28842732485685	89.54262461110083	86.96501173194513	90.9968136083486	92.85609172719325	92.01587104852634	91.22192939581788	91.89334160528186	92.90596296566966	89.01871196813453	91.34262881870335	93.24722649307108	93.08655307236874	94.00533688598803	88.97628695056804	91.36631179867187	87.73249909876347	91.42429099236313	89.09732501357263	90.86601419615302	89.86603838769403	93.3193188226858	91.88710620943085	91.01683570217929	89.0785166555752	89.8653163267859	92.0093226513059	92.82310756886318	91.3757259005606	90.57409512291252	92.08317313065893	90.299973610646	90.86513967502012	92.50697417780735	91.93507929278174
2260	92.0689857623995	90.47888013444769	92.14586122725606	91.75472233868054	90.95338047959251	92.36220831604263	91.48428322748059	92.27714550472147	92.68811980485496	92.21062426483445	92.96215984248917	93.62398147647694	95.24339046329766	95.2106097482209	93.39305383060916	94.81863122113262	91.92813975094695	96.18884746967406	98.34137794884549	97.43473529859733	96.57257612032063	97.08280367299248	98.31187727851137	94.58821587138591	97.47671099124955	99.04564169914032	98.55331232603207	99.54760723543093	95.06823024818472	97.18998583037315	93.41639226621443	97.64509364718944	95.07524671403739	96.59603750861626	95.31289373151417	98.98505444699447	97.83128156391864	96.47480943171969	94.68971132137345	95.38733869967875	97.46643830490412	98.0298276901706	96.37744790003276	95.43503461180582	97.22129775304988	95.21373453180962	95.59789644928887	97.1755218223197	96.38120740687857
2270	88.07659555165041	86.50707731077325	88.17722026624557	87.1720785582252	86.82342976757552	88.41671541281984	87.32386078775151	88.03768050800953	88.44529185716078	88.03144902211075	88.66766916790168	89.66408762178418	91.26879126054088	90.3743178518591	89.23314205473193	90.49541180849694	87.63753633056017	92.37805767434811	93.98621417869201	93.36093580692246	92.56035318794737	93.32021669764191	94.670493120633	90.8201260146029	93.37427602309917	94.62714603393698	94.64197115403286	95.84164546009262	90.88382213933981	93.35140206598973	89.64957708073996	93.56296081046207	91.52414217303539	93.14867718223968	92.31863548232856	96.14388412044771	94.67412037131842	93.95508008009146	92.20497963720945	93.00795633777531	94.76034634621247	95.46600966903424	94.15183286563628	93.01654026224766	94.62451056902056	92.81361301967404	93.68226502914587	95.53820241227511	94.32653208069075
2280	90.47955191165384	88.8859859888131	90.77695164950372	90.15900222427958	89.88804479911938	91.17480046507353	90.14090334118296	91.166836532562	91.71163151386796	91.16815580410511	91.96784824598842	92.86040460104836	94.58215805934088	94.27849262189874	92.82162274350142	94.07803807010937	91.14619796464754	95.94042476051573	97.71995328544249	97.09982296016032	96.72226870358541	97.46426299385037	98.45872227276327	94.73468636546538	97.26474756363115	98.85039538814907	98.73077046908087	99.44205712093759	94.63106103713547	97.35853320034127	93.234346439772	97.33399823120206	94.84238176369615	96.61951763454461	95.63084679560863	99.0095443943429	97.84904651991056	96.55489953257617	94.78781239329822	95.57655013301355	97.71301751524709	97.9310511457476	96.8326518177137	95.57676794309914	97.23760282390133	95.12207402399547	95.62298696543364	97.44621559798041	96.46494122898217
2290	90.83252650877857	89.59251338370572	90.91540078829277	90.8984643148417	89.93707671849454	90.74054532427326	90.59411817351632	91.6086230937177	91.28721463055781	91.09459997429971	91.91399280930608	92.44692880147983	94.3228494487825	94.06434096631413	92.36211213586554	93.82542493224737	90.66448812314768	95.27478714738021	97.29068800523088	97.3097165729307	96.3557072749662	97.12175495047502	98.19806829211274	94.48920707202448	97.59635214552294	98.80950363406885	98.82758030752095	99.72847711685628	95.0389903986283	97.5524348530131	92.99835646074554	97.54496583741684	95.34598210351311	96.69870465221521	95.40306069049237	98.6902427427355	97.91048455110521	96.43573858286092	94.69152432017881	95.23205453083223	98.06884213264938	98.18932096958558	96.78898467297392	95.69212143156724	97.52830660976086	95.44081903168153	95.92434874538317	97.76881720312731	96.62814447356824
2300	90.48827249193465	89.10196152994418	90.5459096522967	90.16843532751129	89.33476727326003	90.8954818999224	90.13679759974737	90.89638703406486	91.0087180451469	90.88161295482877	91.49569896985884	92.41738748968703	93.98676002684144	93.56294345115052	92.08418475477423	93.60730720291154	90.69012448753631	95.96194320281472	97.26193090539451	97.32509704488979	96.34838747019568	96.98372685951381	98.12379790808886	94.67429924932974	97.07599300108646	98.561763600714	98.74120400463556	99.57300189970562	95.0045614377926	97.12834688907662	92.81292335926943	97.25330780420704	95.10815166553596	96.47737935457947	95.39098162918455	98.98297676188713	97.8141376499555	96.53267878047461	94.79654008072251	95.26555729359868	97.61266238854728	97.69174888541556	96.64286248651787	95.5509807509183	97.10239063714661	95.08352512912943	95.64318237563691	97.71818087468452	96.27252571665343
2310	89.16300362662327	87.77420695795593	89.14684241492165	88.70915056366131	88.6738871908928	90.13201989516504	88.82250807638307	89.69987679442099	90.33923734295725	89.3647822359585	90.49704432591378	91.26058939829556	93.21779690353208	92.29580413431181	91.09817002176175	92.31272670873906	89.70071162591098	94.96471898485412	96.26394599113063	95.43002114636846	95.56564821723583	96.01139389705492	97.14488790916019	93.24562590092597	96.26404396743946	96.7986358487547	97.38386543592082	97.97223625209244	93.47493560107414	96.05830816522919	91.2117412249899	95.8944806181148	93.43818486286571	94.79375875553396	93.78552700870765	97.32192430014805	96.08420562677605	95.03495452624763	93.54052613980214	93.58821671119325	95.42683263623704	95.31076799443248	94.48632710415922	93.16546963779743	94.75259953246335	92.51507521964017	93.23935955155801	95.11245542985755	94.17201252864693
2320	91.28724208096905	89.92331558230094	91.4987309430057	91.18324594505411	90.73095864103891	92.21217692996352	91.06566419050048	91.54001584446532	92.74802652274442	91.40109452142822	92.79148575927978	93.75055056236515	95.20210285560849	94.82130162900961	93.424981194176	94.92959318527875	91.94926266030063	97.51818923763282	98.587659868769	97.71186745109323	97.8329296923232	98.36556446412084	99.57528595031363	95.84122795311222	98.7046097607602	99.55661151426197	99.79879866086128	100.60638678104283	96.20530702095802	98.44661385520294	93.85144560648088	98.61331377949595	96.23714035908684	97.67325174184805	96.73226029763694	100.14496415307218	98.68948219991185	98.01622621018653	96.24983670323616	96.4291007485246	98.3330109124201	98.08455738048167	97.48279552556615	96.30106218266312	97.53618897709896	95.6714220996941	96.02608078308393	97.99048442089055	97.27912634288086
2330	89.33627493896296	88.28816263004997	89.23624343044501	88.92419810752332	88.39194534734693	89.76259243896419	88.92311992456791	89.85118592004514	90.20802222796638	89.33938205665147	90.51821402159473	91.18255683863838	92.96575443130843	92.2979182677513	91.0180953181713	92.6142043134276	89.49340730275662	94.94164351342978	96.0757992921033	96.00394298715568	95.56621571004702	96.36120099130486	97.38871738821909	93.75986911559679	96.78491494584823	97.5614041363627	97.98609515243471	98.89358298734558	94.15584901569629	96.68251401433155	91.64529404185885	96.68669696835612	94.56148786200573	96.03285729771399	94.84191085916034	98.28866631798678	97.15762569343144	96.2332753142492	94.38482568414858	94.60122066104694	97.17418044439432	96.7678526788934	96.18271045176625	94.97564560691733	96.27209092708307	94.33263317872736	94.75125628394824	96.80653814483985	95.78067246711704
2340	88.37387281185077	87.09560735846544	88.51815372308886	88.11189792278098	87.60092961788378	88.85431050149525	87.92888752065241	88.66783232922742	89.40221001419296	88.16340875540484	89.69151069700844	90.37139860496953	91.9920822230988	91.21320464515382	90.00943994330157	91.58269736399514	88.3013536637205	94.12534840653089	95.1343320491582	94.87881085101651	94.66055562779874	95.67837136909193	96.58495980994077	92.96898674071134	96.05699514841729	96.75485980066264	97.29213605275704	98.01796484675884	93.76084118600268	96.2520388080339	91.25944423506384	96.29035128154325	94.33335434536686	95.79577404089756	94.80883516660492	98.28822125553661	96.98204496131156	96.49195796179801	94.6451932317912	94.6847552884458	97.1504126024665	96.59828053850525	96.20450513899256	95.04450805510015	96.10484506012756	94.21464387146501	94.80958134576856	96.81029977719031	95.76555751140144
2350	89.9923935227571	88.76275212902594	89.90030017765966	89.52587567702373	89.06054768379265	90.41873919777716	89.43238864637134	90.09313883053015	91.16203713726325	89.61724217650672	91.23678090199846	91.73378029405156	93.22360082093061	92.75435708924037	91.66090339622978	92.67345675528352	89.70425774767988	95.48895788130848	96.3150512228968	95.84342941038354	95.72030062525408	96.58416474705636	97.52807452727828	93.95933803476245	97.0684774414591	97.52617745615095	97.92998777857187	98.79197047709502	94.9801343603769	97.42318797903359	91.9090565734974	97.6414636941857	95.56937260922992	96.4477700763657	95.58646592328299	99.07331082588605	98.04612627437439	97.17532910082735	95.54475877626552	95.31516088070111	97.58199632048702	96.69069986855311	96.00213910761235	95.21259104441926	96.18547296516026	94.23546152017309	94.83467974907099	96.78751842505895	95.83356527713647
2360	88.9668463614237	87.4616466246741	88.75023449323825	88.72199141027734	88.59172975726995	89.35225009108862	88.24873809118829	89.02189017635368	90.13457220121333	88.53199188897506	89.71194949915538	90.50471102365987	91.83696564425838	90.4598275409219	89.96094750305797	90.98121589130679	87.66748139824251	93.91476748161116	94.36472823813638	94.25165089020277	94.17901880171478	95.41810045464493	96.0010683969357	92.43244394123207	95.28129846117244	95.43827118132369	96.2267023667641	96.8187372268385	93.00143075913856	95.03445415164732	89.95152205344742	94.83420256636504	93.49954716297027	94.34258954701711	93.77231722405531	96.82170556810642	95.62573931811525	94.88331459484941	93.42256741109115	93.05015454833227	95.65827043115799	94.05511433546467	94.60705704919305	93.59540875338328	94.30204459007707	92.34242856745514	92.84751052097386	94.91925505327947	94.01976521664618
2370	88.94032124897518	87.65119299214332	89.21900412348037	88.28001861863993	88.64068767961083	89.89212020886865	88.57219141992373	89.09283623584787	90.84245118873869	89.00036780132491	90.405161550695	91.12433666947962	92.34043085107618	90.92839697052639	90.7755966886081	91.3620359858	88.07323330521294	94.43033993005973	94.90008842919994	94.16936597570246	94.18457922316772	95.50902225512016	96.25270935068264	92.4896246940749	95.10043970250094	95.1475391121304	95.75937279330643	96.46192570292685	93.10984168031085	95.45599214098544	90.22418811995891	95.30307547622326	93.88094545414023	94.43494835959011	94.42358161520328	97.69534280108996	96.23706944366577	96.233550650418	94.72540116959645	94.4223698371865	96.1404637411452	94.73839329728375	94.96563290685256	94.22001848790462	95.0622491814566	93.20930139248506	94.17133037454451	95.72312266896425	94.77122836837808
2380	86.62046349717254	85.166675651495	86.64357045027387	85.53094254716123	85.81092501772854	87.39340807957677	85.21008250690716	85.79118883154693	87.80334978109433	85.74469029241016	87.31239818698324	87.88652083835169	89.07045450575073	87.72627960944519	87.48305247418925	88.1973411141966	84.8820501472651	91.07291819358335	91.92805959536732	91.15529419205735	91.3722770716153	92.90970391919579	93.11968942730766	89.47879676811652	92.3224601273921	92.47985496753826	93.25396988206947	93.776534371712	89.95988118163174	92.78692444997705	87.42966119725428	92.43841956456407	91.01887159372309	92.19032445848916	91.7756868669901	95.23006563306888	93.71233837850112	93.93044294291215	92.00827938856075	91.81214321915465	93.7501607693882	92.58363672148768	92.9844001070407	91.90698636516173	92.74158484388532	90.75833827396927	91.67822875561957	93.41379413475583	92.45735719533809
2390	86.91096177842309	85.76860532213057	86.99489793464808	86.29947218074092	86.15414600091874	87.39657324678961	85.8969213901013	86.79979068363214	87.69912530019582	86.72297995527771	87.45124838121869	88.17461363514977	89.4472145037285	88.23275906484798	87.68564958376766	88.82187081580152	85.25430458106692	91.47929460577609	92.3676173071335	92.56111445693489	92.1294482079004	93.63481324823009	93.81725996757758	90.4748304413974	92.79479415416219	93.26835932535286	94.31052983875098	94.74307442445996	90.84563961371099	93.14136438617538	88.10843663805511	92.82499966973013	91.67866503477873	92.42991131976751	92.10976506722368	95.02184216933391	93.75665652316987	93.32062623523784	91.5810347151003	91.49106129738392	94.17391390879096	92.80952909630619	93.05380717730509	92.01945785977843	92.93520209204722	91.13072600459071	91.68304472855236	93.5346557794438	92.4895848766669
2400	89.50317581438999	88.87385744912535	89.41803789404648	89.47516920124896	89.52637722833524	89.96408646981355	89.08719636594945	90.39082245059335	91.00268585313007	89.6641739684057	91.05424696266024	91.37090805972362	92.75201117429783	92.34359779834199	91.28968162893803	92.56733290710847	89.22931882865255	95.07092118049589	96.00318830060404	95.94771551355653	95.90107698678244	96.8021759114138	97.50841400202356	93.99721564182991	96.80572389580257	97.20918570970558	97.59042642124457	98.33812571911172	94.74954340790751	96.66897694924214	91.01995445448854	96.71976111330481	94.87342847694674	95.3848290462638	94.33772769920621	97.32133911911887	96.74165696771118	95.52204875787987	93.91409337379173	93.62967816032959	96.60827438093035	95.08447544109056	94.8462251150495	94.2521558843632	95.28843745736678	93.2196269178024	93.63569008206505	95.28143214416247	94.71539424917783
2410	84.97544022434633	84.58844289855222	84.63507167330786	84.90574376875489	84.0656337135122	85.26373280079774	83.87804317546554	85.47974392307033	85.66508248172413	84.74582643848817	85.70686817547728	85.81615504605773	87.5912983255446	87.2667713273678	85.83077893662372	87.35888527879423	84.53415976191295	89.8394312270426	91.25730821010949	91.73514142721136	91.06208474773817	91.81485745452436	92.36112486438283	89.19435506099	92.0835843210058	92.68316950966856	93.40624968752564	94.26136769457871	89.80703539661333	91.719702695875	86.08568744115762	92.12981729235837	90.30642529445619	90.48266678191001	88.99445316459857	92.40826844796035	91.93796283764154	89.81764163208308	88.23753109662209	88.18026183645286	91.59434918746774	90.48981615006238	89.5883273182582	88.77575213591004	89.85736779185606	88.01818957117716	88.22651863009104	90.49295137598968	89.7665320690262
2420	86.46082144058413	85.1941045568819	86.22700117488736	85.11147847249136	85.36886308980385	86.12693863108987	84.64125054374226	85.39440739046127	86.47899802930877	84.93815043615488	86.38474707011055	86.32179998433774	87.4840860932348	86.40304012807024	85.89704997164019	86.97161549338192	82.76590932121863	89.20532350509424	90.01338696750238	89.93452135516824	89.92652709269893	91.52200777098221	91.73965583821202	88.32513243650932	91.38578978834849	91.39042485638201	92.347006893268	93.17251224990626	89.7728760195979	92.30048774572644	86.68913986703969	91.94531052478922	91.37821040893633	92.28626065769745	91.42541529486734	94.57177957621944	93.46794310200404	93.95871215462944	91.78654209745288	91.48252412159438	94.08729552945488	92.32746029959588	92.88331360182575	92.10818609669776	92.77124468107624	90.86049152998604	91.53130057607864	93.31054112787012	92.52921817026271
2430	88.66396801420828	87.72709555747157	87.8737608853843	87.50016915864755	86.84644545776612	88.44409400193346	86.09719128895266	87.37048093568636	88.84321101666038	87.41446678981717	88.14126307108432	88.24766997325816	89.61805203403159	89.39106471314874	88.30104115210513	89.5835180319734	86.50451954311274	91.7221341231178	93.21661713408642	93.0855360358525	92.61142767543065	93.80670884237803	93.98252087333425	91.10723707884893	93.41705855674799	94.25678702155885	94.66734647858698	95.91680476510476	91.09572757980426	93.47460008692441	88.0818581848255	93.97327231463225	92.17345202288952	92.75995988095481	91.33679495090766	94.9759113736203	94.1173874943857	92.3331676966553	90.37203660359648	90.36929020060002	93.23546880649559	92.32856628497183	91.53313990709371	90.94253370693457	91.63020313406061	89.55890508044197	89.60986778427723	91.97524380293152	91.41619855924762
2440	89.7637849320915	89.34301338297453	89.49113268297226	89.31177227767533	88.09372658556458	89.60938399372637	87.5902711220977	89.16547544173646	89.67058175785776	88.85637561200649	89.58768108249302	89.14753273933188	90.69108262506548	91.16144901222884	89.11382433620743	91.06275247470505	87.98676087483149	92.86323715681971	94.81428884745029	94.98610054299216	94.2758948126982	95.16499683472809	95.1195675930615	92.8168895388624	94.88232168670808	96.2113267141438	96.71588711697258	97.6779228228512	93.01285848434942	94.98898445371343	89.43859396041758	95.2872817029129	93.50032461023918	94.17034284700568	92.04652410840458	95.43742162633427	95.0068277991625	93.12833210067598	90.88159998096171	90.91164336436384	94.51229350063733	93.66263640214977	92.71404917193111	92.04298568951974	93.07198565416543	90.95211371370134	90.85433723612186	93.03089639672167	92.34268350065443
2450	86.05973226395542	85.24975492098758	86.10537087434611	85.35490640525177	85.00883795387558	85.41866752005542	83.97972773829035	85.63338187835306	86.4677388422392	84.66334471159863	86.16249890361529	86.12322193712077	87.0029474586906	86.96171209022454	86.00417054884636	86.91376684372571	83.11393264271344	88.95501393946589	90.05334755208715	90.48826366427076	89.98601470717598	91.69020364557339	91.77735670691098	88.83679174336504	91.90531298894913	92.29945709492777	92.58003261701177	93.88760502993037	90.11444402250905	92.07103497969204	86.49279663918986	92.6196358771406	91.70638328110617	92.19401911333625	90.81358105557406	93.99677622399102	93.66656515051447	92.52176135999629	90.41944204081119	90.56268160026491	94.09863598200563	91.93131564077206	91.90742103411115	91.60453431745059	91.95308858690842	90.30325000149811	90.49019552330374	92.63951677901082	92.25488304980755
2460	84.95568581279906	84.1505985488246	85.48422917855733	83.66842166629814	83.56070256622532	85.24960649027439	82.27280994501722	83.75326981753282	85.90217545992665	82.96659020038186	85.03207127463234	84.5303757775366	85.29174572083906	85.07947497016883	84.40071510372479	84.86720652681299	81.34602215724102	87.51375235402492	88.74541576178483	88.18732584762202	88.0818542516745	90.01227700430988	89.66090389783344	86.7787006680627	89.6482515157839	89.74350819480472	90.46658522373336	91.46319069753379	88.01434064930899	90.04995023132372	83.44993432335708	90.33122608168397	89.13553016358654	89.61281880825916	88.13375045835573	91.52022868661281	90.93745463885895	90.3427150548223	87.78007360040019	87.63773003344241	90.5848244377304	87.94814823443436	88.39538707101211	88.12342563654279	88.11039181794195	86.30100993402242	86.56185253951031	88.85085007176865	88.1784015640964
2470	84.25127229906259	84.08296255024578	84.30795612378377	84.22580347992414	83.33487612351313	83.97030309779743	82.47317359364762	84.5144453810015	84.80933925731537	82.77469288141089	84.74203633610807	83.73589736865195	85.15199622323055	85.89752427555506	83.94356683552458	85.31199751471893	81.95639473052648	87.0878206375775	88.93408716376358	88.86431854050427	88.54434385301379	89.19630669228744	89.61057721563957	86.73676173840562	89.881707507093	90.20683081137554	90.67964900109529	91.90226340779256	88.39129575024347	89.61295107039118	83.14166090308896	90.38286904545099	88.55762675493929	88.2812144557219	86.14223914452327	88.94168227385866	89.16854739815308	87.43424768459582	85.2748924857972	85.02588463711793	88.93893309660223	87.14580297388123	85.85563901367202	85.86523782857287	86.60523921880811	84.84340389714967	84.83038841938804	86.88378923430598	86.63108833949782
2480	86.01230902193643	86.12475990548062	86.24132938887492	85.7094310982758	84.60566219877688	85.63331241423963	83.7983205672938	85.6663876898307	85.68183716174751	84.30202126071123	85.57782129670686	84.8258011175194	86.05462922602979	86.4755040240282	84.5321576245195	86.0134078118019	82.72051752539502	87.62874054044148	89.6992337754457	89.83195192587543	89.28605517124022	89.76931655776136	89.9205967408527	87.33714751636639	90.15558239777955	90.47468972610538	91.22045065437298	92.30147952907735	88.62148715681525	89.9295027816831	84.31519405008345	90.9867552723028	89.40787646103679	88.79716222642752	86.97561904289608	89.96443785059718	89.87157803111934	88.14125579676126	85.99782627142318	85.88349275024349	89.6185590844878	87.94788846951015	86.37172852025255	86.52008327184544	87.45306669784922	86.00060130855147	86.01705202290324	87.8875455678481	88.0325459112598
2490	82.31164556622457	81.78735074339822	81.87643507709512	81.06856225468772	80.73149746469426	81.28728055190909	79.1460757186896	81.00462027524758	81.70641469181675	79.60088313101153	81.3274996336858	80.97368435986206	81.98529927721151	82.54148539312695	80.92203276120928	81.86233085318727	78.7939485856637	83.91822987261429	85.33294333330441	85.49733322472832	85.43892428623674	86.54736813030318	86.72099432293787	84.04769249184768	87.57290530504399	87.68120966737958	87.90603618520667	89.14454044849124	85.51589911258442	87.76192392943967	81.84032401911999	88.57372375201334	87.51575620083142	87.72514475550508	85.59804424770715	89.5401520963653	89.14672172676649	87.89950551703677	85.713789792071	85.69704973900076	89.03150689573178	87.29235023518115	86.469041958152	86.09614366908917	86.52600830444554	84.83994423035674	84.98540461685444	86.84007251712048	86.96426309020661
2500	86.30117222689223	85.77274800846375	86.4253820785194	85.73827662308165	84.30415082019196	85.68616343169369	83.53008537062178	85.2544744955383	85.95506583692875	83.97043941495632	85.16986518333005	84.46471975360402	85.76485826826496	86.455281550117	84.37694586622565	85.46726724003085	82.55015024004233	86.99440525898923	89.14418958583333	89.29075491322341	88.79969851071519	89.69304712550203	89.41931732801923	86.8715458045054	89.80092754452147	90.47743136792519	91.11355353355496	91.9907555849261	87.84503245165922	89.70952753402774	83.87376105999653	90.47668897340682	88.79041145551304	88.64178049871038	86.44760153612243	89.69968751308774	89.43371737603246	87.3556489514929	85.10526774850894	85.06838252965358	88.65630745103898	86.82291492834189	85.6022831512094	85.40558820975447	86.00394084314132	84.43349762906438	83.78835290052018	85.91151004155519	86.37405350554349
2510	87.07220087432077	86.35131971264518	86.95409960386003	86.00167785736885	84.88513519410061	86.52661990597761	83.6006588050404	85.34174065687422	86.79357742655431	84.04284624684593	85.25816026652238	84.37202967936176	85.72303486835081	86.21173459315806	84.47696297496566	85.3424332930979	82.4757877769193	86.69310296285747	88.8322351752325	88.36527087759251	88.34583308669556	89.245972642295	88.84230979553975	86.41510932613662	89.02050979029946	89.47467080499707	90.11588764335018	91.0771352015338	86.6903362714689	89.08585611824698	83.18500807795303	89.58266535164739	88.10047134235363	88.0811401073373	86.18056178722122	89.28222371483942	88.69380537180226	87.14134654945477	84.84033024563097	84.61641470426348	87.88807511926689	86.28012790744326	85.34332914882734	85.0102867532373	85.1849422270474	83.70333978338935	82.92455375437522	84.93627346262342	85.50789496577573
2520	84.4766731297472	83.96059136010845	84.72412276857952	83.75011975316463	82.20594338512075	83.85185481439419	81.06999815029849	82.80242459966463	83.9964648473443	81.24261794742866	83.1097090732701	81.98861994463712	83.10573240181104	85.07533000149756	82.11497784379293	83.25539130289278	80.5544249387045	85.05126404931485	87.17648811197525	86.41936006943601	86.5382411208954	86.5941826090221	86.79306971453495	84.60874005047374	87.98829740746359	88.165347004553	88.4217809209172	89.87467191750498	86.40770544268076	88.07763455736234	81.94194493278445	89.79332112348692	87.52586800251525	87.57088457434145	84.82737148726682	88.90710258018136	88.41440967240977	87.09136608571161	84.58004121026848	84.25312324388553	87.46533785695597	86.37769510735498	84.032644661245	84.02057756636921	84.45801355128093	82.99097945219829	82.27744741109524	84.09226816172117	84.87463163375418
2530	80.63916899932015	80.33692508859399	81.44619827006365	80.49379446127523	79.51224707558752	78.90213367981598	77.8412706946305	79.86527863952969	79.37409323334572	77.60350302241532	79.65267611919992	78.80235831385899	79.44872262007158	80.9734190667746	78.31912688799684	79.7604173259985	75.77924656690075	80.9523591832624	82.65832774883437	83.25731696413008	83.17851047199453	83.73850227011503	84.01706497780681	81.81792270857004	85.41951738584972	85.14129176965957	85.32810380031508	86.66516656533257	84.31450954007316	85.650153309818	80.24347641470351	87.27729616945857	85.84611501261344	86.21797040555288	83.56453488833338	87.12467080276156	87.11661939906205	86.7450787622749	84.13653083442317	84.1046667999683	88.46203674848739	86.42948243827513	84.65762556573817	84.98777964213302	85.71169995500141	84.4810785299501	84.42262186153798	85.53136412264314	86.3418179247448
2540	81.01879956797931	80.8771230396618	81.57628220672434	80.1559402110252	78.92211600310365	80.46670470822107	77.41679738144846	79.4241148212781	80.36602469390651	77.98121185924865	79.62008701598101	79.06497907869573	79.42213089573393	81.47395972744576	78.81986699335563	79.9761594479203	77.25031481645055	81.71519636449766	83.68582502592169	83.74416698267272	83.45775747928623	83.8932254030022	83.6386103591096	81.80264310457831	84.07216559967982	84.84861000306232	84.7441117922349	85.73120645201276	82.66063357041533	83.99310832444154	78.09371877300619	85.49111010720127	83.09308455381377	83.29311253374371	80.55965729180284	84.39886343255584	84.06890013581274	83.00186510232916	80.09016530115396	80.12211119296661	83.66751787275147	82.23785761605924	80.24779523128063	80.50315675230036	81.14653374136726	79.71789135467407	79.25082537827059	80.41684766262418	80.96406388056319
2550	84.11536379004443	84.0098531846961	84.73203854450809	83.32298630346719	80.97372214576714	83.44830918732237	79.98461423713977	82.17203700376865	83.10465792906432	80.36687738713191	82.18021036015166	80.44019146763381	82.01822250823979	84.0212138603154	80.6954729887092	82.19161580798423	80.03907836404831	83.38745015763794	86.20724136438899	85.65425762257941	85.4578308359219	85.7716361327945	85.25059657121321	84.03193736436917	86.7645363194803	87.17136501437608	87.70923054331786	88.84574921035437	84.9938858223102	87.00996190210283	80.41606249632238	88.49841026207858	85.88857506982777	86.09636995440552	82.6166352647795	86.68565184791628	86.5251844447853	84.726377455187	81.89408381507104	81.4426812212544	85.05069917735204	84.06718112934956	81.56205836135008	81.4900153158979	81.62361992511858	80.11718698415248	79.10670585146329	81.08331769951921	81.49570898898662
2560	85.48404633811964	85.64351785560254	86.16795319612704	84.99897999259437	83.18190595505538	84.65288824370815	81.84145583174463	84.31448045930358	84.49334686772481	82.37904850229201	83.83255925136332	82.47990387141803	83.48325751753273	86.12979405962265	82.38241614316192	84.07773652889941	81.68144173141945	85.0842511595938	87.95676199129089	87.91423902328498	87.60667552844782	88.02144315127781	87.18649416878718	85.78198919473529	88.41659909686223	89.66164589742479	89.58946463177452	90.31147164349936	86.61889928516844	88.32244783974834	81.73882184535661	89.53266813950577	86.5532506208598	87.6068616396036	83.64512730250931	87.43532599869684	87.7536251830009	85.66871505138637	82.55171226781289	82.32816260025372	86.71839036568035	85.32264535901564	83.39085348388097	83.45395836025554	84.00436559867727	82.21143621358125	81.08684335299274	82.36053860777832	82.9052558825944
2570	85.39466044051079	85.55881641276044	85.92643995527489	84.71268997730085	82.31312602464553	85.62591025974169	81.39398204448666	83.44298197379503	84.43753779983011	81.48420264307852	83.2815472569539	81.92220066633946	83.33621403361612	85.18063317562141	81.70082021457333	83.0884072718889	81.91986776865234	85.51523882377573	87.96338658167569	87.37083005383893	87.44826251683499	87.3223498818467	86.35423404485675	85.31760718352602	88.16937998660508	88.35355706097756	89.49924656561694	89.64283983837512	85.86383393921733	87.43077917191744	80.2636034266146	88.58849656361893	85.43406309848292	85.45632217793938	81.60857253673873	85.7396403597814	85.38637866231082	82.98411917466542	80.19048243379129	79.14931546656013	82.20553811725617	80.58640175903273	78.85340330397996	78.61167136179434	78.76670807214991	76.91236976021882	75.71125802840453	77.81476447126806	78.1520171607572
2580	84.1231388739675	84.34453309744976	84.938386003869	83.36515041580155	80.95504660363628	83.62542923434012	80.45608582518186	82.84130128106563	82.59160386054135	80.63563152659006	81.41071381408885	80.53899276540727	81.9102554531565	83.54400724962122	80.39580721752449	81.54095387628357	79.8827713936932	83.34700971996797	85.90564050738362	86.52390996239704	85.74379336719099	85.77561297842118	84.95552766533278	83.85964744285599	86.07307221678228	86.53484459670246	87.47430324160771	87.98589776006001	83.77375304730171	85.54333353490023	78.88609412640054	86.5569996979203	83.76119630073123	83.7308311904627	80.31993423473206	84.09741174892842	83.81286876375138	81.37823833942221	78.61206755757487	77.99736553551003	81.46439368287413	80.2437413740557	78.06178465384211	78.12799757136904	78.38458847932098	76.83018824276668	75.65593008393566	77.46442866346989	77.62100406418747
2590	83.11637433252605	83.43609836183535	84.06144201013727	82.59839086781601	80.5553089536816	83.14983425661633	80.15221286352444	82.64572936443558	82.45857862754582	80.53265368163291	81.99711868479253	80.44452031336606	82.29307534102357	84.37375796855663	80.412516298445	82.30427154206612	80.63590162319896	83.78780166359881	86.96628079349769	86.5682783870579	86.00059811670108	85.95257964888731	85.37135542185703	84.00526502764419	86.99108165979719	87.79700149709304	88.28258481049563	88.66270805003217	85.34925798855198	86.5540829151926	79.87139737716446	87.77660138260983	84.36560241753149	84.83249124174966	80.62279868898116	84.79611369839544	84.52650698850078	82.38702202002486	79.42800951204391	78.90583260253929	82.38455811509024	81.49560992133283	78.96125408985242	78.81624295632834	79.60105556144086	77.65069465359929	76.66857237816404	77.8378907662764	78.16169516184213
2600	83.65316834100332	84.10604094975167	84.28096580894862	82.63800047390244	80.5409345724107	83.50852349459186	79.64594826907349	81.79960614370594	82.4798734722477	80.11986231375067	81.29456538912417	80.17074606488097	81.42748657895042	83.5987137035747	79.83195252990664	81.72011091511013	80.41602371146045	83.70031815576274	86.27928894687508	85.97847933650871	85.8550569970919	85.61877813212276	84.79886947735802	83.92993719819088	86.23479351810312	87.05903093803728	87.51478415221025	88.09550243387443	84.1748803129802	85.54954029913428	79.12333294261927	87.07622282961616	83.68737680978157	84.28054604276916	80.01989739042868	84.54002716175175	84.01147832474547	81.94392756537847	78.85092219041223	78.29684846106326	81.67765029181315	80.56142533747479	78.36287332480292	78.36738617621043	78.79783241992101	77.18005576886858	75.98771893201314	77.28297061993872	78.14697768504821
2610	80.49522479649201	81.53036659323031	81.85219610223665	80.23372618219912	78.05076200685319	80.32915386615292	77.80817734973056	80.42835889875583	79.42584561701113	78.23450744592225	79.1421520456984	78.48950029865152	79.39523390153296	81.55959080072924	78.0954068020075	79.85390655207551	78.02836898830776	81.73497508427506	83.98854892423229	85.38890120780096	84.16584844402263	84.03768852396003	83.47614318637314	82.68722628630259	84.588851332349	85.52284991535062	85.80455344766507	86.24632130457184	82.91261001847555	83.7370729297971	77.20231023634167	84.95656867314908	82.01811369201985	82.16818244676725	78.1358270030495	82.0234686795151	82.06962606865177	80.05932594308884	76.86405167491043	76.75072999756517	80.7628544318205	79.16533830128688	77.24585172830733	77.40723991018102	78.19627181729064	76.7659132319051	75.91314579837407	77.02976964389639	76.88828178688631
2620	86.25434902820601	87.22673684028274	86.75440887368569	85.45332340277903	84.4265843304955	87.87362269695822	83.2345740811227	86.0532552408129	87.03832775960089	84.43815131598213	85.57566518077	84.81324806517391	86.60784817247995	87.4022151055393	84.59486997189366	86.48458731064008	85.7910393953433	89.00615163696351	91.46653466317558	90.39431076228652	90.49771481554275	90.62501754598897	89.66086737628908	88.55246286438305	90.60301756582994	90.96001339734126	91.85573683012973	91.70565755759208	87.8347764209172	88.92603149164125	82.46432904724922	89.80116351315492	86.48741969956342	86.28126062149163	83.0533238121821	86.81149126623797	85.99033615635972	83.25103900080545	80.99611887767904	79.9238683599739	82.21370574343558	80.89946719224388	79.9508577019013	79.4231123417967	79.3925855322423	77.52611294352677	76.50120392548487	77.77589415558944	77.97071365595467
2630	82.2902179974644	83.89062584491457	83.31740217272727	81.80112021148047	81.18588836052824	83.93141181578599	80.3405572867046	83.47821235791643	83.48542275384641	81.12503659612338	82.68496434403878	81.95580110295563	83.23182761240477	84.17156295171431	81.60956840231064	83.1090195433545	82.43205015835208	85.93417078289069	87.90209641196569	87.78183666934937	87.37374626577203	87.41407952406112	86.69046542316882	85.38010555661344	87.5742970609534	88.14455795886656	88.45818213626373	88.49004340276468	85.34881565639199	85.72442679338914	78.65478279095252	86.64161713195625	83.27210891154986	83.12415121460172	79.33636824799932	83.18001778546478	83.3165877830679	80.4771690362823	77.94091229020842	77.23006115672123	80.30119777200923	78.17581737379679	77.47569040949742	77.63614345275052	77.93974395359419	76.05398795716418	75.62252060814689	76.64901857993739	76.56917924817931
2640	84.19197154448601	84.8617129095473	84.68751968583987	83.16057224795755	82.54144876489053	86.23231882273123	81.81827857437882	83.89694577462424	85.42027853142339	82.5607346014268	83.5639434535253	83.30501015176534	84.66493037443256	84.14849217001014	82.71054024250942	83.2555499903247	83.01527107282521	87.08925499908223	88.41482936740432	87.93221802813794	87.80633380935038	88.40761954369286	86.95773972870323	85.56511565493312	87.32587347134341	87.43837085038695	88.69945797003615	87.86593252929086	84.73290684005022	85.78858455519756	78.8488264352584	85.8943314144263	83.53011482523385	82.34945018001004	80.06850698831771	83.8103568502033	82.84610607222312	80.13823057616497	78.32953304784898	76.99743136799371	78.80905238595979	75.85013834926337	76.33621398130495	76.05564810786016	75.85560146496378	74.12182471925004	73.6612708416343	74.92069307028031	74.90475457101586
2650	85.3726005152648	86.37064992309547	85.67179447354073	84.63204849571196	84.05943259230341	87.34583656872589	83.31005072499738	85.75774026183676	86.56484145520454	83.75665874350862	84.95336838193542	84.73365368640516	86.37109877800253	85.773356486573	84.08026697097803	85.23947415653036	85.22812284437461	89.08696119340289	90.28376954341786	89.96902723929277	89.7775855176708	90.33951573365397	89.0845841093804	87.89637463451358	90.02061734296208	89.9224064946084	91.18158409994014	90.1624895425578	86.93167209057933	87.84738114724728	80.99796744959977	87.68382197214011	85.21752397100583	84.6615644074227	81.91344303179373	85.65278160118217	84.573654388895	81.97973685560095	80.18827371283655	78.61798666563361	80.62303652102798	78.03677163669077	78.92376210739448	78.33257374736336	78.08724469407058	76.13574379457148	75.65759803909005	76.69124366757227	76.39913122301841
2660	86.97203169333481	87.33063739367597	87.58444618992263	85.49630938362631	85.09290218590486	89.14833971274446	84.12805742493086	86.45569384239812	88.45072016184423	84.84221943176395	86.17770184484594	85.70147950834007	87.33207714803024	86.8584799284378	85.27084642876933	86.15967456251113	85.93262607060322	89.95409768026565	91.39276983008591	90.34682593075267	90.7334996884468	91.24883005806548	89.96273876941846	88.53824266125277	90.14769488745311	90.50672859470785	91.67359461520195	91.07182093009567	86.92810347841285	88.51553780817036	80.98073175882081	88.22010649968298	84.96931696650026	85.30248398140776	82.12003396583638	86.01772191824023	85.05887042108027	82.67173612735326	80.22936396414765	78.86739429579478	80.66855463605839	78.21856974992414	79.05875498570575	78.50997386745634	78.21744846278702	75.85863579648932	75.27434758029383	76.89210018531422	76.45068999515344
2670	86.49865187133555	87.8499765324358	87.64634293545228	86.17830466192511	85.4106721455839	89.78513690091415	85.57861634942302	87.70046298551692	89.01583474432057	86.14145624770208	87.01168263646768	86.8335371599725	88.68852832174801	87.12137209974499	86.12063350291837	87.22410580845708	87.22324417310902	91.3982162022243	92.49068958313556	92.09036340448117	91.82798858724831	92.11946114306622	91.13008281790829	89.53574774484733	91.0389327551849	90.89310933803748	92.82908460226277	91.89286913325296	88.233803427849	89.00019938201486	82.14051654111675	88.87162456767231	86.24947847915776	85.02495616528239	83.04868176196227	86.24859678325254	85.26565257316025	82.63309451553366	81.09338449431758	79.52730141488469	81.10322234744984	78.41417052193721	79.45565737008347	78.91174740343737	78.6970779979768	77.14855517691682	76.72453719213527	78.29549091739548	77.77914947665168
2680	87.56369325828095	88.46226509993838	88.13279570130281	86.53002837257644	85.99218432422134	89.76346840528747	85.75174651830064	88.15362006802272	88.79570851285408	86.57949323057221	87.17038629201056	86.79835718457421	88.40648194218606	87.85735928099167	86.19525405605746	87.37665891500845	86.86387693221269	90.93102341975974	92.48286388434776	92.33091694540398	91.81181400681004	92.23828723646974	90.99128136890664	89.44511951986864	90.860207827307	91.63356040915771	92.92318570721463	92.02432269692936	88.2128242027614	89.12281539525691	81.89153562835637	88.57958679212848	85.76363367697199	85.5116171238088	82.6514713238148	85.8650882484719	85.2632296195389	82.55688114249095	80.32070519404073	79.08968611911966	81.35514376363516	78.80906833091599	79.6635813725403	79.20030413471913	79.48514615324297	77.25144075064603	76.760398623235	78.03012579603578	77.23416930233026
2690	87.51179753017625	88.57166207867492	88.1340072254404	86.88260141765937	85.12108531464598	89.03353583290185	85.96191242501197	87.9578869392456	87.82299405056429	86.6177984942563	86.45603610773519	86.41188995578334	87.95371749269937	88.13893499190588	85.92813045022106	87.57149615587865	86.66633622932673	90.47711062984183	91.92692351899592	93.19844370482087	91.94926382671737	91.83533233077357	90.75286462101647	89.76271967175923	90.34789893908642	91.62855734233322	92.62189251453725	91.88878031539198	87.33559516325154	88.85931603974177	81.61430454408458	88.3581632473679	84.9057990907346	85.34707958139722	82.03891561738887	85.39107235983089	84.76749592624029	82.28583333905931	79.45569668539301	78.6050183024563	81.63201782731058	79.70213872739714	79.82469908305559	79.38955112761546	80.14496754912886	78.07591622669811	77.02191730882554	78.28128091025954	77.36167682807223
2700	88.52725057803218	89.17738932576623	89.23577315223643	87.3352926405083	86.90631854937091	91.23929699711017	86.96151052996045	89.17006253580243	90.1531433635442	88.38730656568919	88.113625773654	88.28498377279301	90.06904364667353	88.72856976713847	87.7577679697935	88.85208485035307	88.13534365544952	92.37362630884886	93.89670517574542	93.84066493187942	92.95962828223706	93.47756654842465	92.35865022940507	90.79469832347749	91.49370033901117	92.20795801284406	93.59289196777839	92.81033614310167	88.53590116605716	89.53752158828121	82.95856132618319	88.77283183708852	86.15424460529324	85.71643780818002	83.43591164234155	86.6987361642224	85.46926218156695	82.85188679563822	80.73843280844102	79.72643876960637	81.22878020950547	79.0615546552109	80.17750372582222	79.52822456058084	79.76636972509529	77.52791130134473	76.95477713244871	78.42193790559686	77.42093747823239
2710	85.73339301914615	85.93066837464981	86.02587298840822	83.72722241038231	83.7098988815675	88.67322278608658	83.31273781067864	85.1807570892609	87.6654597744072	84.8241549370264	85.13604065982288	85.39441744646219	86.74164395819336	85.31378266855936	84.72229593016219	85.6890965394542	85.10228012638511	89.80377293181452	90.6883094646075	89.94759733668457	89.63848965601576	90.416352641116	89.01401712248968	87.57065981527691	88.00603668666186	88.98370878241029	90.04907799957472	89.33569023942825	85.10234317519094	86.32822097275	79.54797994398903	85.77859322527505	82.9378711359772	83.16902536000208	80.94403310520522	84.60815626432914	83.03816996688315	81.15975251570431	78.7153150036327	77.6494144540995	78.873163753667	76.48482846892422	78.19880679676531	77.54152688517433	77.29786131323819	75.12426221862557	74.79707205322707	76.26042789367445	75.18488991235053
2720	84.96110938015849	85.81240104788476	85.8316738917296	84.02048916171621	84.13044051230686	88.69721757812724	84.50482969185488	86.37024827338927	88.15538505823596	86.15413767510212	86.0395705319252	86.33330929888815	88.42272406517775	85.84623279295535	85.77546677356057	87.00999975716564	86.46832541931244	91.0504058761262	91.90035110461483	91.6702758586655	91.13951349448939	92.0172715218077	90.57826718024904	89.02795021656455	89.12641736570045	89.64961152953504	91.28047139485498	90.11021829525144	86.30528698255321	87.24455061100234	80.75230725038772	86.18610612483975	83.63254591519274	82.97711572952794	81.50222505132257	84.5494958680671	82.9727368818792	80.949536646441	79.3070069788586	77.91736112661921	78.95536489228512	76.39548534962853	78.35116838197487	77.69386957825003	77.70793611216781	75.75687033909583	75.6567337179529	76.67562054184833	75.6975884916864
2730	87.83217477727882	89.19968983294162	88.46012238355436	86.99740331780637	86.38816969923249	90.4818206074147	86.97874255447883	88.9493436058571	89.29246962988647	88.40150160866506	88.07485255731649	88.20613399417549	89.55921744800712	88.78970372934621	87.37403103722934	89.08541778557674	88.03806722223615	92.43820894188426	93.60075794625187	94.1563179018134	92.98177861328259	92.74967537664875	92.03378008920261	90.62134840068425	90.84914825491151	92.0309798188034	92.94506431306469	92.2493359775673	88.53505138418059	89.03675050938928	82.53163939998547	88.88800216931175	85.63169986157016	85.24049617383989	82.66368331382144	85.92005147002044	85.1458533081246	82.81268399371996	80.34039826133912	79.62390372036353	81.96135069000488	79.60687328154276	80.1170050266119	79.9030557052951	80.98450441400296	78.89841134226194	78.56187655144883	79.46529402696905	78.51321672179537
2740	87.3818850748688	88.2258453530865	87.42278433060972	85.5285369996216	85.40192741558167	89.36998504331953	85.92965686588022	87.87178193677936	88.42598055313101	87.12916165067224	86.67134441575331	87.04509651888665	88.46226777021465	87.12693598236649	86.24901548546954	87.66291083352351	86.67551217211631	90.80766530064285	91.68927713436086	92.03904449209476	90.87379938956953	90.76914755397455	90.52518978493764	88.75866369853316	89.24916082166366	90.24995620253459	90.82413136378001	90.89439278977633	86.63091798648404	87.27155522652873	81.19766752120877	87.2156724104327	84.19036540658449	84.18552752756729	81.51046941858576	85.13896087512215	84.07190033192532	81.96771495232355	79.48061031024434	78.99186437753053	80.87453822744166	78.94642333581024	79.44371117460697	79.28818762587598	80.12702887200297	77.97960770445076	77.71037399453584	78.79250712171532	78.09654927950527
2750	86.33262146629932	87.55675729969849	87.2468134578726	85.66791905011956	84.8699206475152	88.59042098552936	85.65762495506813	87.80708167681658	87.3729941382771	86.94317041959596	86.14212310331474	86.75327219104216	87.92895165711653	86.96904678525038	85.75433797937401	87.38183438702791	85.96879059472305	90.56784916999327	91.6883391562585	92.8971112357994	91.1413316895569	90.92278254281713	90.56439263730401	88.94720235157202	89.09828477102455	90.21911514704883	91.15628490914429	91.11762555293537	86.60582657465496	86.82489458303863	80.92830272946915	86.70171491000058	83.82138167759439	83.72543624454738	81.37028771468594	84.39572059938754	83.55355406750623	81.51412097586952	78.97007233105522	78.67413208652967	81.20003246681789	79.53108758679706	79.88948623252622	79.5776027900005	80.78126864176986	78.93082051765799	78.7254971729121	79.94667880902246	78.5296551730172
2760	85.43810329832878	85.88995086660428	84.94098869477321	82.94119437266356	83.61036793232354	88.65373661421681	83.19195522375497	85.04221191303566	87.77904906922903	84.42471906487108	84.7103182284986	84.86026647257833	86.48838753909872	84.33013974214833	84.2499908424223	84.89989057203493	85.42117519237186	89.2529124264897	89.87806763491734	88.3960120033262	88.33421842047707	88.69679985870418	87.73441910087347	85.9263542627083	86.24957903632387	87.21344092943554	88.14526066499646	87.55751239723753	82.856328225895	84.05528094297384	77.65568368719231	83.48104037669845	80.38472573463635	80.56036330926483	78.47617043010058	82.21970476751298	80.537381731157	78.16446061727189	76.14970801104714	75.14946012418818	76.11631991531817	73.99784523249383	75.58282634857937	75.12397988936404	74.91762733932697	72.8003064604141	72.76496986700197	74.082352830097	73.4196654105141
2770	84.20423935619029	85.51075688949776	85.04234766612124	83.08494059231889	82.84649015320436	86.03554290752066	83.5355301717245	85.36186833377207	85.07575653720853	84.7279132054046	83.65644367401264	84.70100592599904	85.5908366405136	84.30592891756636	83.43549980378705	85.21910216718683	83.30293418824267	88.07656457679239	88.86878035899164	90.05278071658672	88.45981824174257	88.09943275003967	88.22196686925776	86.42691998425518	86.4066082584831	87.32994319558007	87.86522494889952	88.42387110594483	83.82784084036024	84.31470446905271	79.40582626676247	84.69110888577087	81.91059149656677	82.17954443985441	80.2313595764664	83.54999264569159	82.05366910032595	81.23158398994003	78.5139418216415	78.61156159802762	80.91908599543443	79.77633486585333	79.76997114469269	79.67493326717896	81.03623478183208	79.6191742836985	79.74391951762382	80.25436708076359	79.44809401587266
2780	87.82030902636366	88.86169647020137	88.6811316191165	86.2661705933015	85.946596833474	89.42781740130694	86.54591896474538	88.28969600498498	88.54897708079874	87.71245796612858	86.91496494974722	87.6408821864762	88.76559515821366	87.0792874992436	86.40086940828114	88.30309982013674	86.06757125314152	90.97989961685008	92.01181887634839	92.91314379334501	91.53008789332434	91.60726001045356	91.60127942320057	89.61346934794989	89.97830884328879	90.86121794800431	91.61599175235392	92.41936843077222	87.08779336104313	88.20977856573003	82.86023152633983	88.36792658293679	85.62670410073318	86.53560342985037	84.24660845344508	87.72412607364446	86.24929671094122	85.43381306968175	82.39299223125782	82.50539646386586	85.01801961521754	83.63816745642656	84.16280827183695	83.83884020702698	84.869279103407	83.25135565609135	83.21402643164467	84.41676622077084	83.4514636491876
2790	83.88487890694425	85.61451156075402	85.06493875022697	82.9942211614602	82.469352864905	85.74855837662365	83.45038324105862	85.4019862900368	84.80494426759168	84.62169355693368	83.77397582914158	84.50295548651322	85.60600559572994	84.49005546284313	83.38653715468307	85.3967712695895	83.3704938827413	87.99408261844498	89.14406703173155	90.52517709246666	88.70059450367	88.43824823022365	88.73876603636937	86.76882268438541	87.03589524515594	88.02898446194314	88.63576952069107	89.25815318091199	84.39219170887827	85.34193725878333	79.98500288754917	85.76398083974811	82.75496147322141	83.30090187318122	81.08467022823703	84.60006696031796	83.44564067092803	82.52239535686803	79.61673293265734	79.93353263161933	82.81581289585543	81.73795317059111	81.45328477792388	81.23102003583712	82.77124665192957	81.40340395048187	81.54092014181794	82.22919106592029	81.15810615959509
2800	83.97790599118292	85.114494132822	84.82364501538841	82.23057376705611	82.98057166810212	87.3183658876221	82.475046721869	84.29927486979874	86.36356499740889	84.22348159876809	84.11919779315305	84.86354610789529	86.05615151990244	83.51243242709648	83.55798891959361	84.9145748960392	83.78821229265571	88.65768248659442	89.66420520223423	88.70195039022921	88.21980878055287	88.71706649986149	88.13183201808626	85.98753490539661	86.42660301819342	86.7251137073987	87.76863644800167	87.74229493403077	82.96520407211973	84.09622518047777	78.8477287319542	84.35613756129014	81.27216039414874	81.77137351064052	80.34512397488092	84.21449950742989	82.15976164601732	81.18776940745474	78.76466860648124	78.46599697181392	79.83941064786433	78.07241930951822	79.19106008950648	78.77485216168427	79.36431981732416	77.78561464594985	78.31441837041571	79.15643240224371	78.45721716953219
2810	86.4556051462926	87.06042064952955	87.10970840700229	84.3624577757223	84.90173090043456	88.72194291872606	84.77174142394699	86.57641575408006	87.8345927268706	85.83805418866358	85.40901462651763	86.45906908853621	87.41740413139675	85.21322983845587	85.21028539605803	86.05611506983092	84.72873112366314	89.40550076040259	90.22845140208142	90.05866418866802	89.32647527175133	89.592583190949	89.33578796151195	86.9567832989632	87.25892059832813	87.94312100605218	88.68172928503331	89.0041720392335	83.5744330756028	85.27785119213344	79.86542050424231	85.20793950821637	81.97199706340591	83.18727371739372	81.50099819266435	85.05441780725049	83.2979307929387	82.30353406488028	79.5197841243034	79.57239159141002	81.5030370431262	79.95439311377909	80.7806234953268	80.43808931259136	81.1862490152865	79.44756099193732	79.7401744160925	80.77630449935592	79.89035053220412
2820	83.51206578352509	85.1022062636151	84.50466467406115	82.0627214364887	83.58136640100639	85.92963266792721	83.05261460902209	85.66659280771395	85.50809991887799	84.27844381202837	84.14033233228422	85.11165352620306	86.22103894474398	84.02509293566419	83.95556223808309	84.93417916221563	83.45953545330266	88.29952637464693	88.9830545759163	89.11802143315451	88.45105567531657	88.8734887111008	88.76897625349297	86.49656729579986	87.69213102941056	87.53980669842406	88.2292584867442	88.6088569533805	84.60181255609702	85.75228468446007	80.76672504562815	85.96407067573188	83.73024934842132	84.11602761542969	82.78931136415343	86.2032230784619	84.78029895925387	84.02914632400841	81.92226665825366	81.89169659311553	83.85983143444791	82.16538845661196	82.95141556274031	82.60243296233845	83.45966503494274	81.919958653646	82.87229461657013	82.97551559473443	82.37501266931474
2830	85.69171136349402	86.79663197803505	87.26959502630095	84.33832083035465	85.30251349942063	88.16283789402468	85.19065414867327	87.27876467573017	87.75540732732472	86.88089431114405	86.16567765487422	87.29389108241041	88.47126801061314	86.10437273204855	86.04095002349047	87.62303488984308	85.05116089710646	90.45271097764254	91.56180137857524	91.83215271921716	91.06150809776301	91.35827490213816	91.47956627234845	88.92809321785758	89.61240244123451	89.98561533132322	90.6629857467512	91.47229227587738	86.28127977277157	87.79964613757856	83.11447396369996	88.18544644695594	85.26166167777878	86.54656513197455	84.93356695055299	88.43512915582994	86.74003674603861	86.31419447286703	83.51805680022552	84.01543574919995	86.21068837825135	84.70680789292572	85.4777381761309	85.03441871666942	86.19156678948355	84.67051951358539	85.24431577187089	85.95455249291022	85.25062288767671
2840	84.08137357088675	85.36087513959772	85.56424865238041	83.21531048782009	83.45458512543647	85.30676546585799	83.69903654448605	85.92016300708441	85.06918300363554	85.05460757475709	83.9204592550147	85.1851396973954	86.32662925766141	84.54804556108796	83.85048912983586	85.77003854695079	83.06665365785106	87.84336453017384	89.08397425537441	90.57027383010393	89.10721158472296	89.08595838180133	89.74159128158573	87.17538151376976	87.97252507367955	88.5125915889743	88.83815321963918	90.17781333919058	84.67437619767011	85.90410221284745	81.62362584833892	86.59441652605543	83.70550945246625	85.04533483210581	82.84256342124434	86.57420304385676	85.20152379961952	84.46745593441811	81.6099871024765	82.535436993461	85.7002020686572	84.68323205009189	84.46298855672156	84.10777696405057	85.81460734326413	84.42910648935144	84.696566629412	85.42562042172524	85.01457900776333
2850	85.11806662472287	85.91047756347537	86.45113587863634	84.24245004070963	83.07582252996392	85.51849594942358	84.32715332310586	86.01540690271301	84.7655769161276	84.99391137081702	83.7029066778854	84.74475313590273	86.28275705115796	84.84776589639651	83.54067876108961	85.64078405040992	82.8826446617232	86.86433810642184	88.71691701585918	90.72041815670124	88.6635609371071	88.63854495126667	89.3014874339306	86.7322128056638	87.76225148094709	88.90753511452955	89.32943957712278	90.6784107643338	83.82856463274588	86.22953139334024	81.69765444393958	86.36524106029735	83.41549556463812	85.71268278583632	82.90886253218524	86.8254371555188	85.3348661846168	84.70665642351231	81.26035387867621	82.60811660949807	86.2860327354922	86.12686279420271	85.55603665966035	84.58647362672836	86.48920634348502	85.1306873635105	84.85706494079625	86.24204317336898	85.3869622840204
2860	84.78782859544667	85.42104464081964	86.34451981923365	83.61214809712325	83.87630438131204	86.1766946500096	83.94939061334041	85.74027439375689	86.00491193181783	84.80706537831557	84.15294660213026	85.4644068366819	86.6817404410627	84.07879304108322	83.969437214381	85.25948789327316	82.83303443298156	87.35956251957225	88.66939053112195	89.34103418262085	88.30500125293077	88.8889689390534	88.97252596674223	86.2556782968118	87.55394337933045	87.80517423153367	88.21260517048913	89.34541022884476	83.35745408731994	85.59395408017716	81.43341765956842	85.84556093676262	83.32702409599409	85.2388250623166	83.48654324170674	87.3682018122935	85.38598053528324	85.29580021050582	82.42818291541803	83.28740013491324	85.91016427384287	84.90572224919427	85.56153706204145	84.75540442297974	85.91169732675841	84.74080707477859	85.14143527459753	85.93044881666764	85.53553990694186
2870	89.51686504432999	90.13521218818214	91.09139769822853	89.12424065769855	88.5636145230778	89.43333084408914	88.9113878904692	90.93778178740178	89.91971439557517	89.57276565983254	88.21051392102716	89.28800848408736	90.6657118468575	88.99481424875002	88.18389541238783	89.64399303965124	86.68793775390999	90.16939334040367	92.09478186035493	93.78093631470281	92.4999746029865	92.59573704339628	92.91893416334915	90.2267601076478	91.46230121085452	92.24188059835916	92.12324250816447	94.0363886677435	87.04120974807293	89.57256146968443	85.91136007437686	89.99641634206712	87.38965933379662	89.52647360569284	87.25066298264088	90.45866779355508	89.43740954438488	88.42938156185456	85.59098613642368	86.93437973507919	90.81915100853634	90.22718510095437	89.85846170224161	89.36274980830454	90.99884604679829	89.97164445061259	89.68458549425044	90.63894214880388	91.01717603068958
2880	87.25131965858888	87.49468208247872	88.7301063939721	86.11617763076208	86.20420563725804	88.86848016066168	85.87595055810674	87.49765982559336	88.36240532073981	86.95599661220643	86.40334322520553	87.24704387507427	89.02627125459186	85.94229760966272	85.64797072226797	87.20894475485004	85.07901997571227	89.05606933766444	90.89405368065079	90.54338947802007	90.04269407088687	90.68000138509997	90.52937084093031	87.77929203908054	89.21825847908048	89.40622394954168	90.34544922120833	91.43483635152278	84.74317566589318	87.34295896012914	83.92040264893481	87.56404761965926	85.28277033422712	87.3599589086186	85.76582593582931	89.80660517688582	87.42662438243738	87.20077480352	84.62385214771994	85.51100663552319	87.94221040926169	87.3714160881912	87.96212606579505	86.58884128489589	87.67928069519625	86.59185686836938	86.87652707942816	88.13559905454241	88.09530084614832
2890	82.38689404983573	82.98309932705149	83.81727591667024	81.84173699750536	82.21843738645293	81.90589850584257	81.41763926988952	84.06476606844606	82.3867160424487	82.30396825706727	81.79882588603738	82.79213010154234	83.98109845010815	82.74018875175106	81.53191019975027	82.7697818188729	79.91372243420616	83.21562350552477	85.32046889125463	86.52935340628893	85.49110918260506	85.8339280195182	86.25121119143775	83.5361859434582	85.8913145227627	86.36672202484093	85.65416487603817	87.46650486716202	81.75208960614235	84.25911894295838	81.17436054072527	85.28868240720294	83.10861801308366	85.27037693696055	82.92360961153494	86.90120445072819	86.02193020603306	85.30821516501688	82.64340953375088	84.4221351128702	88.34883514926281	87.85347827251898	86.9036142113758	86.29662706790872	88.2612413852732	87.14984138052208	87.8274876129187	88.09355258794558	88.52264603028551
2900	83.20969404937611	83.37550489147594	84.16720626627433	82.345423968225	82.0316125909502	82.92783659418198	81.5531489108403	83.77114843797295	82.95958695290491	82.21897110278022	81.47671844526936	82.1963755023581	83.90419463003616	81.9523242944647	80.90691786004604	82.25214743351393	79.88632586617847	82.8662638898193	85.05921102506187	85.88134228488263	84.82325242581247	85.18844956572609	85.39140553933368	82.69215843754539	85.0018849751754	85.24575751642799	85.26099012990194	86.89786072995474	80.4580979096429	83.05561010901752	79.75211918398782	83.73817367804114	81.55773458408515	83.6486999238749	81.19392830090007	85.29923072123424	83.88149630993283	83.026678704419	80.4142590544466	81.77804752897828	85.42704896255145	85.06597365027342	84.43905241327593	83.4052749986129	85.05521955823357	83.90301374621946	84.02229089360908	84.93256653381258	85.41669749117396
2910	84.30073212918428	84.26030965419795	85.14191675460769	83.44565871639546	82.97033646428068	83.8552984013142	82.14598398261684	84.19050383849205	83.50183579822527	82.57161261584184	82.25716572160157	82.62430456556207	84.47307032426295	82.84134921768259	81.36210106512425	82.80119161705385	80.61991244123965	83.34096691793762	85.74168861796937	86.26405802901111	85.79354572246783	85.85883723209616	85.99864970074962	83.34076543027831	85.64618846071436	86.04682100284701	86.312333031916	87.59456201963285	80.72961457458378	84.05666356488258	80.50019466060223	84.40265602678782	81.89296660971168	84.5744087269967	81.73416801008925	85.92453788712422	84.5143362602254	83.6702652012477	80.78361629015433	82.23676731798665	86.18890143324191	85.90475792368171	85.11671762295138	83.80186604852257	85.66167599731499	84.29420147461333	84.32921270091099	85.57132953532737	86.09241212340093
2920	80.99683039266257	81.22120927795869	82.6550871786342	80.58404524426935	80.43503277398722	81.47582588798988	79.81717958831956	82.28482443405167	81.67478117432721	80.65814408634026	80.99340225060931	81.26806776610555	83.21733640281431	82.145114015498	80.48393060341655	82.00905485039416	79.59893216737579	83.06281878161884	85.51906758197858	85.96224879562388	85.34594262182135	85.94864513882288	86.12480964825392	83.29364704640251	86.0502242086444	86.75242977334203	86.76241947962788	88.11070864720669	81.83653532637618	84.92305321118329	80.60690218544254	85.3325459639966	82.91840095297164	85.60984859733314	82.66606486510761	87.208784131724	86.09203493125702	85.21884166841508	82.36628988893598	83.817928549647	87.4790617534515	87.22108636758196	86.69741458563533	85.3347344859004	86.76683140353899	85.3388592499826	85.5639737523189	86.88797823667672	86.88380113141805
2930	82.37944720232372	82.56355757470475	84.39595480266695	82.52561384937185	81.2682480092974	81.4399005287481	80.9612169227493	83.08706979735173	81.8663534508831	80.95398632210032	81.09858805417447	80.86111011293815	82.73374376360294	82.20302701778209	79.81154332406645	81.52020991160585	78.71744536115686	81.44562304222531	84.14500879552361	84.8906264313533	84.23623077552787	83.94446566860155	84.35544378499279	82.1288371329748	84.9069798039876	85.08424018273415	84.79775419890551	87.22345972535653	80.63462253564803	83.39509809450259	79.81136010057917	84.61117376169432	81.95693650396245	84.94172356208318	81.25144216497857	85.80740136070638	84.76513420829185	84.58363265963996	81.29406444231442	82.95683358817732	87.42013644075753	87.58401919042257	85.82368516299307	84.9954355977085	86.91067977326774	85.91683368982414	85.89228167764756	86.96918477490082	87.86453370844305
2940	84.46524175078272	84.16038095525082	86.09957169789416	84.4752590969469	83.5765823592323	83.60529639383495	83.03687038535344	85.31216055193372	84.24925550855538	83.02474139873448	83.23896146882814	82.8818693923622	85.29606910825787	83.60868586228291	81.81114090534747	83.38170805090073	80.98181808816045	83.20678639964548	85.78408407222041	86.3224951976002	85.88531415901413	86.21089331599853	86.3908668261333	83.84654286851614	86.98005035790966	87.02056058157011	87.23937560131206	89.04720597457296	82.40398267557065	85.34273219511367	82.14984419418121	85.84127085104825	83.92110868104655	86.74473897062275	83.47169509714489	87.5351689540693	86.43745638951502	85.71905634145666	83.08172559935295	84.58087349668344	88.89150254097689	88.39564112133532	87.76950069040198	86.33366797462676	87.87495955889418	86.83280739568346	86.5818504703231	88.07093502507848	89.0207179704824
2950	85.40978568870948	85.26254537979628	86.47464333338117	85.14292376250691	83.82152443945424	83.78864731722098	83.10420818371153	85.28502285138656	84.0981368749905	83.31522067584399	83.16573355353782	83.01536432045184	84.89909117189394	84.27946113412224	82.13871266358697	83.64900476590176	81.12289491645988	83.28335757461203	85.97535689372745	86.99261844106054	86.35935273524832	86.2629932003538	86.49070733763348	84.31100355231612	86.81734215051554	87.38325739557625	87.06223068849098	89.21079140284147	82.25661498044067	85.58267986422777	82.13655997810048	86.51445437537583	84.15017959343697	86.86400920813935	83.40399286027582	87.73814550879916	87.0007589657281	85.77337590074676	82.84979366825304	84.4673497420135	89.1500010250523	89.14656669040704	87.4474220026393	86.59886706515856	88.31109390055605	87.13709545780667	86.86509592320334	88.37547656541912	89.33688263106345
[truncated: 150 more rows]
[truncated: 547 more columns]
