# Supplementary material for: Continuous multiplexed population representations of task context in the mouse primary visual cortex
Source: Nat Commun. 2023 Oct 21;14:6687. doi: 10.1038/s41467-023-42441-w (PMC10590415; doi:10.1038/s41467-023-42441-w)
Supplement: Supplementary file 4 — Source Data [file 41467_2023_42441_MOESM4_ESM.zip › sourcedata/sourcedata_Fig_4j.csv]

	-1500.0	-1490.0	-1480.0	-1470.0	-1460.0	-1450.0	-1440.0	-1430.0	-1420.0	-1410.0	-1400.0	-1390.0	-1380.0	-1370.0	-1360.0	-1350.0	-1340.0	-1330.0	-1320.0	-1310.0	-1300.0	-1290.0	-1280.0	-1270.0	-1260.0	-1250.0	-1240.0	-1230.0	-1220.0	-1210.0	-1200.0	-1190.0	-1180.0	-1170.0	-1160.0	-1150.0	-1140.0	-1130.0	-1120.0	-1110.0	-1100.0	-1090.0	-1080.0	-1070.0	-1060.0	-1050.0	-1040.0	-1030.0	-1020.0
0	-0.3379467330191665	-0.3128527049600424	-0.3019162662431915	-0.34838970864871044	-0.31588798119595	-0.35286634894696267	-0.29803434961829073	-0.21450675257785026	-0.30775109676535845	-0.2720161817560632	-0.26655339234127073	-0.27678247740444867	-0.24782254523594355	-0.23891829825412403	-0.25894627523306235	-0.19505290840847114	-0.2315455444206899	-0.17154510421962246	-0.16866753977131746	-0.16371076043496652	-0.11404655737061922	-0.08374823421914626	-0.10612239005481419	-0.11183601441854803	-0.06060076441829391	-0.09695201711389338	-0.044402419633335924	-0.09876708310246693	-0.09646225302491365	-0.07151913977941955	-0.08188258350298698	-0.09445613356358598	-0.10002970093023869	-0.07882128700483178	-0.07663816879752813	-0.09828426274854865	-0.12556581897577734	-0.07881851783304544	-0.0760931233415321	-0.08709203221945785	-0.06921529040983532	-0.16517152034084462	-0.09624172171719396	-0.10993172760802436	-0.08868232191354385	-0.09095623182521453	-0.07693312935781241	-0.08561288627966394	-0.09523676046298449
1	-0.06064986065161289	-0.0295598578287948	-0.07812618905292974	-0.08334536584732936	-0.0556571473798777	-0.0870321190633602	-0.04824272625730553	-0.11492317389891468	-0.08478140693452221	-0.14532245572508423	-0.13961646033136027	-0.16662574873905656	-0.1581828194765896	-0.15872070685096093	-0.12558109016433952	-0.17675364231671217	-0.19902037601615558	-0.1896422242293702	-0.197036146673555	-0.17912653507052168	-0.20724929853805535	-0.15539029156807288	-0.1968207651951373	-0.14367303161924705	-0.09661868548289673	-0.16169621193786782	-0.08534486033170666	-0.07192039465635068	-0.04416190574837553	-0.046143365857049666	-0.13853874731731441	-0.0029176258088934397	-0.0975418390983516	-0.05007666554485285	-0.0708265003374575	-0.030465393769967153	-0.00974810869674555	-0.08973120216941217	-0.10375773811355579	-0.10977166159932775	-0.0902013764445144	-0.10751381826656412	-0.0974884892897661	-0.1275283831743919	-0.08564097916471596	-0.12747612632589336	-0.1597925434343423	-0.17213610337920354	-0.12496628222676968
2	-0.45393767048598727	-0.4837983687148924	-0.4447750535765368	-0.43264265560889414	-0.47370164601208986	-0.4762676680911876	-0.4887105019667618	-0.46121183669362764	-0.4673975287651394	-0.48622550548767923	-0.5231871164509558	-0.5286924899150652	-0.4797034536421968	-0.5510583484246501	-0.5128077587591989	-0.46617773980756355	-0.5226712015131423	-0.48193612444353695	-0.4707638166815718	-0.5079912060981817	-0.4852282523591618	-0.4445818900462263	-0.4489783170751929	-0.4110630365809221	-0.4629119152423759	-0.4439089923092652	-0.38833678485591394	-0.46147239337208984	-0.37142247741270024	-0.4046581101982957	-0.42125172917090214	-0.34096241778129743	-0.374876176187919	-0.3381035046086177	-0.3198208938468253	-0.3215934926734102	-0.316962928369123	-0.3123350689905156	-0.3126013979435778	-0.2465485902631921	-0.25954411444102177	-0.23169864287757255	-0.2013116180401915	-0.1851924987852393	-0.18481826084457317	-0.16977241007309893	-0.20780538424792178	-0.14549011301857187	-0.15973640552397203
3	0.516463514058968	0.30126618251884113	0.34602550083696737	0.38946878128379275	0.2948473556028567	0.310405203323519	0.20421834027161267	0.1938449807076966	0.26645389379046425	0.2636728210563812	0.15564698216280642	0.05952979949266629	0.14816932059581128	0.06847780429271436	0.05828515621235386	0.10759505966081093	-0.055543968361357346	0.052481915106734514	0.08311079686065406	0.10899806093741664	0.009774778917839223	-0.0788461955144869	0.04456396886911798	0.026249986026262044	0.003717257429213497	-0.010345223958705112	-0.007331965037620039	-0.001070538054681161	-0.06312078182340018	0.009791367836929818	0.1784040438735547	0.09472643749437201	0.0342700521896559	0.09905150173320584	0.02488669536954998	0.12119709218133404	0.12223587230602742	0.14510268473272459	0.1893919376667306	0.15382223184992444	0.14165767173948787	0.07525370471281922	0.18091693002194598	0.1185125123735327	0.1022008257697337	0.10338190851715412	0.09935931471384563	0.1678876842539681	0.14868400986777103
4	-0.01868615487060103	-0.14840545084472845	-0.07685091003529712	-0.12843991349157202	-0.06789702531996578	-0.10211821280839181	-0.17329442869307618	-0.13620233917935848	-0.17107809394774165	-0.17359093096608516	-0.10979822592834061	-0.20741886490315586	-0.14753697433231372	-0.2156818532577205	-0.11756864489337296	-0.2053829585972106	-0.16714530281462683	-0.19229245448185325	-0.17080294704801363	-0.2698149202172251	-0.20400071335334963	-0.15654423854645333	-0.1875834931225658	-0.21967716637848209	-0.20327149329236677	-0.20813625167662994	-0.2246930034877605	-0.28277688429746284	-0.3399311526124452	-0.30291053570385074	-0.35357373826306127	-0.33020597198400864	-0.39782305407527496	-0.37691928037375544	-0.3785283095205787	-0.40546415246152884	-0.4140428991412578	-0.3923636746968067	-0.38084546823227505	-0.4319553538647334	-0.39656133026061485	-0.44995469070025756	-0.40015817189249797	-0.4270695126887597	-0.3888906375857799	-0.38473976529590936	-0.3787185714996661	-0.3272718592454137	-0.3834878096013825
5	0.11826454653367158	0.08743383459422441	0.047537292850563094	0.13118178335136993	0.12661543904395683	0.10127594708572182	0.13142289808832847	0.15844704503007395	0.11550177296844466	0.11419130301765594	0.10939495920858563	0.11309712973152246	0.17767682206249336	0.13069206215051307	0.10978059607065804	0.12434497022633746	0.1141238183731688	0.0969070306254474	0.0879261169180499	0.12442257160918628	0.1156197188433882	0.11396703900516351	0.14944618312191665	0.12176684106895722	0.1222856868685751	0.1148532637220711	0.16139762260199242	0.1644829418646487	0.13115408568369363	0.13805040355232173	0.16553318656944058	0.19908832077920566	0.1272661382735206	0.1692223447406962	0.2076872572286542	0.1895771200316141	0.2159278375982101	0.2246186961367907	0.23988394846564504	0.256541081254409	0.22849644072714487	0.22564386777223938	0.2349217075899365	0.1861164101038158	0.20883525858674012	0.1910220344251226	0.18057424893387058	0.17454262847149365	0.18950176056564222
6	-0.33097187937746303	-0.24036653016932558	-0.22478394003660887	-0.26545204543629775	-0.2969260561861713	-0.2714152559796589	-0.25123297845499276	-0.29273820259935684	-0.24886567012194308	-0.2643199574483365	-0.2559065620891051	-0.22744019584647882	-0.23161781571170392	-0.21537807021547337	-0.17578454319762468	-0.25144798735854484	-0.19721116060011437	-0.17156637942181174	-0.15236976077980363	-0.14067242919841544	-0.1165460556920275	-0.10561021387170469	-0.0841713328626245	-0.10377690182092465	-0.11955552236265352	-0.13956258407983033	-0.08159751430593316	-0.07724368926028632	-0.119867237335613	-0.04039561702852541	-0.058854141225806955	-0.09470607404318002	-0.09249798979965926	-0.10133160063124698	-0.08964130401729807	-0.05946890342886553	-0.10347610949685995	-0.08213496256160606	-0.046784602578465104	-0.08526579274854626	-0.03470616166229461	-0.005767877929818507	-0.05630713030942332	-0.0486673603913077	-0.007564895261267546	0.008011171472478675	-0.04386907868276693	0.013112879567290245	0.004616599406261165
7	0.13520265609534934	0.17327465041763915	0.19258725981394959	0.12549827502130645	0.19012958875163183	0.16359911892279153	0.1693807392688937	0.15729209514565456	0.13937131966391525	0.13906880308001263	0.13623396961628642	0.10912504384495045	0.16160531852997512	0.1394668584842756	0.14065244663283236	0.12521585861653217	0.1520801335125101	0.14891207748865393	0.15526744029637016	0.18572850811726324	0.15770524328765212	0.15754161798738067	0.18904710196018765	0.2097165559726653	0.21456913102038752	0.1639141725172056	0.19143664965452115	0.15572736905168308	0.20787871192318197	0.15457577411283746	0.19116116692184637	0.16935426747290258	0.18092331523228106	0.16282426048184293	0.1641610312781745	0.16893744505162747	0.14325976417237882	0.18499785457978485	0.1202364453928538	0.15168744774236695	0.12687280115737923	0.135115921863631	0.11136429683573357	0.1617104131127362	0.07083431550887856	0.10190911103746754	0.10174232257367895	0.08584448712880494	0.06374791696780352
8	-0.12094926641616122	-0.05826789186813843	-0.11705870158949716	-0.12488639342478565	-0.12127678710276475	-0.1330886490133561	-0.13278029608060665	-0.13823828917586758	-0.07977168995242093	-0.12216005961983271	-0.12183080568099805	-0.09683126288089552	-0.10322526802004932	-0.115261012975034	-0.07298580994661116	-0.06467275962588415	-0.05835466732327478	-0.07826515662699152	-0.05719995027198871	-0.02906122112593071	-0.016031689441454028	-0.028589751105561202	-0.05687732383865195	-0.035493787124411015	-0.04649999560741288	-0.05097456845029088	-0.0572083818508858	-0.0680141058135195	-0.06278513279098714	-0.0683021835225004	-0.09059442211546524	-0.10099253870901292	-0.10052519265699342	-0.12247862741069737	-0.09503194332757806	-0.10857352147454288	-0.13026793040065798	-0.13126756106785425	-0.09994454273939432	-0.12619502753221656	-0.09197899939622096	-0.1395085325499053	-0.10879536805400733	-0.09064810543070598	-0.13449749446363843	-0.11325379823732448	-0.10481368872901131	-0.09669255386001155	-0.07932864493998669
9	0.014073344765235645	0.008718325060542539	0.008046756977464	0.008093059104988578	0.014958940647212055	0.008587858806418273	0.018507506024165017	0.007440926063505993	0.009005218527883621	0.013229659795655893	0.010266413903241147	0.01760291808174182	0.009271856120393534	0.014946318534255631	0.01720057268639679	0.015673843207440086	0.01696492140981743	0.022803828369580337	0.012467755491652504	0.010112221751009117	0.026993529280422274	0.016416956577765544	0.024826473746561967	0.028635959744961036	0.024354058714447336	0.00891964094390665	0.016490215249507265	0.019008788799815962	0.02721080156157042	0.01072462241533521	0.012290493578876835	0.004735735370580247	0.005378146630588852	0.013179093470651253	0.0027913430835463464	0.015537327239747767	0.005229217614902004	8.46916023971911e-05	0.008310082564138127	-0.0010573135531507627	0.0009788298028662434	0.002812313449833731	-0.0033925433154722686	-0.010371864363886795	-0.003275223346816347	-0.008635909092595035	-0.0017215387303899765	-0.002736380893249102	-0.006648138743294485
10	-0.10520815331830233	-0.10107661590148356	-0.14101742825907918	-0.16360693128225864	-0.15944472463262047	-0.20647477170906722	-0.14588526118829154	-0.2189714136556919	-0.2040433092713326	-0.2635922190663248	-0.24981302751380144	-0.2980589362626467	-0.28832487776392773	-0.27559200598458233	-0.29908478863275356	-0.32102537269624326	-0.33927341004160916	-0.3259500404623653	-0.3121735144064006	-0.3402765055353799	-0.3763808949296438	-0.3494016228620319	-0.36203091201226256	-0.36022038280174096	-0.35367077229857025	-0.32846887765984845	-0.3426588901125319	-0.24884753933250217	-0.3043775882667375	-0.2652353539278639	-0.20330127943509893	-0.20454857879954033	-0.2199985814467192	-0.18563375784955982	-0.22611590124186537	-0.20920703626396325	-0.2365031354664601	-0.17818655941805145	-0.19913652423002798	-0.18056986674027153	-0.16162211779695806	-0.13381440257789062	-0.14533618734016499	-0.1677160705412157	-0.17235650575027162	-0.18794800457155883	-0.15242011569807193	-0.22072017759354057	-0.20240128653834036
11	0.14019376541791748	0.11636609514646741	0.11833239144995718	0.1441674191289731	0.10465517105821262	0.10470209652933889	0.07457080456529024	0.06002451649757647	0.08344157744317997	0.04324385711382933	0.09976295843949803	0.06321701571884816	0.010979207561124369	0.04171623982646923	0.02733779856756737	0.03698293457445053	-0.006713699399858242	0.022718450118361287	0.024095358343949002	0.0022707066720528994	-0.028540263801017696	-0.015309613635677502	0.0037280638200184795	-0.009757895192000808	0.008610809762769364	-0.008825099504548533	-0.03341773798814402	-0.013263741021630748	-0.01110692827755398	-0.021932669357028374	-0.0002500151210075352	-0.025256654768930947	-0.023373733183249777	-0.022442002662274512	-0.03479005470864145	-0.0540068845522093	-0.03959110071630976	-0.02812033578169288	-0.06375967181456343	-0.04283096028087307	-0.06970093099833286	-0.04818259479685605	-0.09129349789819159	-0.10811997778474783	-0.08812483188823503	-0.08837580811570532	-0.1529606348981974	-0.14840051208281407	-0.17653928218135784
12	-0.04838081695325173	-0.12399507656352615	-0.12299313677831814	-0.13639446080337891	-0.13511975852726435	-0.09608938998695575	-0.1580561237480708	-0.1423823768122045	-0.1764158946758887	-0.16162603899213987	-0.1671230641324823	-0.1884114785181267	-0.15167036196569667	-0.208904313436752	-0.2309702025608998	-0.20910532420808997	-0.20798970125496302	-0.19927660978140094	-0.2181908922917891	-0.24579023627578594	-0.24277853626831963	-0.2673253500031692	-0.28651489961013893	-0.2607657235759888	-0.27392892864315216	-0.2565613937672979	-0.2407200302052535	-0.27106379327116686	-0.27462229501539603	-0.2899988936436365	-0.23392523884535682	-0.2003414613895484	-0.20664463151868379	-0.20505745957638322	-0.21805949370482952	-0.18008368633505287	-0.1493173649616444	-0.17214031977220923	-0.16751212511681393	-0.14221236681374466	-0.14341637459430978	-0.10187786363190872	-0.08049449940294383	-0.0935089819211325	-0.07503585795912629	-0.11450842394346968	-0.09569658608868163	-0.059904651627282965	-0.07222507524055444
13	-0.017919531359464926	-0.0027766590197083165	0.03522424311804554	0.01719198900811223	0.029599964775453468	0.034453058571327945	0.056136844359746384	0.010811408860397189	0.06560324892179399	0.04929462565139949	0.07008358102106596	0.08845201255760832	0.060045197611005775	0.10452902094944354	0.182062884880896	0.10727761435511744	0.1255308340595132	0.13051158687016645	0.14246979793313017	0.09345389668308907	0.14439179394970922	0.11706853874031586	0.11189983380526305	0.07454528956593337	0.0650834848237412	0.07482127813913673	0.04054260568132597	0.0062227500162951085	0.019658851156761737	0.04243615100604292	-0.0351861656910412	-0.000477561779372343	-0.03556547673284669	-0.08122148726417744	-0.054415728534987086	-0.06471960325895375	-0.030265878956401936	-0.034908205797609455	-0.09119949584918327	-0.07897845987619781	-0.07049370976984855	-0.031713317141067995	-0.04800978159597291	-0.021222879104052118	-0.04024859410466321	-0.055148896903713364	-0.03875634457134265	0.01090057496363912	0.02771588971177038
14	-0.1265598083855429	-0.16759127253308193	-0.11083103309805716	-0.1236873871278444	-0.09687883756029028	-0.11117974945264764	-0.12489400043369417	-0.10624643896002965	-0.07847909562538588	-0.05130979964239489	-0.07419591716012883	-0.07927186452783419	-0.09042333437470942	-0.0742726905529174	-0.04747400670755926	-0.05518267099645915	-0.05387628672881596	-0.05011905618460248	-0.01877660890890292	-0.05671347758162613	-0.055421703464622295	-0.06376067784358311	-0.062190044117873856	-0.0433593366518627	-0.04433090019170895	-0.07829486111332853	-0.05762807819798441	-0.11612473420785019	-0.10329476195128243	-0.11419900832739856	-0.11844558250470945	-0.14360482358904064	-0.16747416807227783	-0.16743512233274124	-0.18516796800200458	-0.17075637031975235	-0.1977359720908057	-0.19780615722450276	-0.19438111727008153	-0.1876714354024439	-0.18098154800975597	-0.18620203273749425	-0.15894166890277914	-0.1694125995507036	-0.18873486185400196	-0.19055390752771179	-0.16995903020538045	-0.15876911233838992	-0.18183833885233508
15	-0.030744185287889293	0.04287959084744382	0.02167029303811537	0.03507583292504074	-0.101737243618269	-0.06654699136780402	-0.06795156469308819	-0.02395384684990374	-0.03553753414315575	-0.08835459629340267	-0.051805146481137446	-0.030606940458364644	-0.015704282184069506	-0.06934335409484324	-0.032075550348220586	-0.030071020934270172	0.029861904800208894	-0.017582674077711236	-0.05019544219796838	-0.09101828902165898	-0.024995171029130486	-0.0060076732327329855	0.00942182706077907	0.008117768931667468	-0.006122964759863322	0.011178164860105361	-0.028737503717168177	-0.014353317541582889	0.05715480319662343	-0.000591786804484419	-0.08999628281654065	-0.0049386403846003015	0.03800717058861101	0.06995545171199556	0.04282720768648188	0.04884992272522214	0.0069015642169157785	0.014806568092261477	-0.024263362453094538	0.0072941940936016745	-0.024169334837831284	0.006827350663649157	-0.06235716572373514	0.007217457442435943	-0.053103555548196416	-0.015004825900049706	-0.01632162777369925	-0.013684418077106053	-0.09327787411288616
16	-0.18379440206104378	-0.18075595511473205	-0.18806925249175993	-0.1816807587238936	-0.16735808554562662	-0.16088367928350275	-0.19801436564000877	-0.19209682188288707	-0.1743104945787402	-0.1636344736888901	-0.19256769839672216	-0.1673001318465634	-0.1589612551702106	-0.1547644101176036	-0.16474762435629883	-0.17045500888242776	-0.18269121316684403	-0.14393560544173042	-0.14099361471097524	-0.1518676593995132	-0.1889701285568816	-0.14263146047685085	-0.12583662619324978	-0.1369671648982585	-0.12546401966800183	-0.13608911677623353	-0.10433697263213237	-0.1327641569386174	-0.1265610613209728	-0.11803794626809036	-0.12126965361245867	-0.12626686713476215	-0.13406282456733934	-0.1403607522714001	-0.11935195784022865	-0.12458956495265952	-0.14394556194957134	-0.1468188146605826	-0.13832483640465992	-0.13934657136667786	-0.1342092601793364	-0.1411255099936078	-0.11971372732685384	-0.1368149384455214	-0.1158916686688903	-0.12980417944863287	-0.1257973963887947	-0.11089285104500717	-0.12070551155688862
17	-0.3277391761747775	-0.3461606637196259	-0.35219815427524853	-0.2998873640036731	-0.30723353488351796	-0.29572236610316316	-0.29989516768053076	-0.27786342336643466	-0.21115674914970667	-0.29136551485147544	-0.2631885285738347	-0.20685679270473897	-0.2629111717639305	-0.24148652983443922	-0.24306540020251194	-0.220435058740391	-0.2455917326217097	-0.21137300738310633	-0.15928485609055412	-0.18243958156953094	-0.24512930867084798	-0.14862338432067518	-0.17216596516680358	-0.22162024164761568	-0.1844856940425058	-0.14902781599374124	-0.12530388880859017	-0.10465529964008484	-0.1585502440689824	-0.07358866407695605	-0.10070030067449084	-0.049294427338403606	-0.091878899713456	-0.09654501186654511	-0.11191529709736947	-0.06850816194070083	-0.07711390670285935	-0.12194690125332289	-0.07914612181217061	-0.10730912626661655	-0.13138892313145992	-0.08370747507031161	-0.06396807669792741	-0.10625690585906919	-0.11132248328234975	-0.0810082104665519	-0.08041396969765481	-0.07476305953020172	-0.013466541384999042
18	-0.09739685519138702	-0.16356645940819536	-0.20544342721107506	-0.1358073070120774	-0.19373409177077577	-0.0956592273695011	-0.19731373895047097	-0.20834345723387399	-0.13952364596649272	-0.12088284269367947	-0.16160516501650465	-0.10754069186378334	-0.09408018134615452	-0.17973107798236412	-0.1117614457360007	-0.14674967110736312	-0.09632169440240716	-0.11320656964214035	-0.08388676947221654	-0.10903271908978722	-0.05845689987855111	-0.0813400722052253	-0.0535633465847251	-0.13292311602622975	-0.13657306853333834	-0.18845594448722208	-0.15871024362590921	-0.21377884598757263	-0.18338561767087697	-0.2513480329315415	-0.2606526072457216	-0.27998845886853496	-0.24463090873652268	-0.2833769804606495	-0.22821048586064405	-0.2648345736568344	-0.2535285055684313	-0.19311149304335878	-0.2544943973212138	-0.17685645904600555	-0.22364549526583702	-0.21830691475308006	-0.21464158958302604	-0.24569040483266838	-0.217665016049417	-0.24362552945520077	-0.2428488480346822	-0.27849579289706644	-0.25306812860011074
19	-0.1982038135815963	-0.1535801798475211	-0.21034460462685317	-0.19735616846261056	-0.2034406322615613	-0.18477018335861167	-0.15191734535225904	-0.15459836392713014	-0.1961161490894841	-0.2062647982555022	-0.22358418627359092	-0.21483049675222338	-0.2707209428232156	-0.27757134499807334	-0.2581838260657405	-0.24286362310627854	-0.2527212425060149	-0.24057565954089993	-0.2020092258854139	-0.24220855911807035	-0.21578354270962005	-0.2370799242550703	-0.23040595547476245	-0.24524694764917618	-0.2427222847007558	-0.212591352504559	-0.28694156831559237	-0.2415758783332697	-0.23242001491996414	-0.2846786281910182	-0.23023098293115102	-0.23763491816106166	-0.21630469413047287	-0.25479817578238073	-0.24915208543488046	-0.21928203837745178	-0.21295226999346967	-0.1856831274966165	-0.2177522295908238	-0.2231686879355918	-0.18428198959463551	-0.20785219283991224	-0.22255039195541557	-0.14911672654502933	-0.13948761883332245	-0.2228668238375134	-0.14089446314277357	-0.13648348991105524	-0.09186212530868229
20	-0.41921907169064826	-0.42059398939781323	-0.4170365168908706	-0.4912347789193114	-0.46428329638099275	-0.3948803026837537	-0.43911361412256245	-0.34981462904439753	-0.41437667130702377	-0.3312286573309735	-0.3729168762655892	-0.2984085274244506	-0.32762784208906426	-0.2857477906278457	-0.30021036800175305	-0.2438989774238935	-0.27586382494048295	-0.3180777460548984	-0.26813059235046616	-0.28158072883793767	-0.23706104531385658	-0.24102381881161627	-0.21541894569714365	-0.13379344566356963	-0.11628865731339025	-0.10747406564387658	-0.09781380820611368	-0.08701774880179543	-0.12433195298763892	-0.047864086534191226	-0.086658222042337	-0.1080738664616677	-0.1510178980431237	-0.19308213240432065	-0.1392285720286443	-0.1290674761091215	-0.18397068696477184	-0.22048876917818888	-0.29941977068636916	-0.18433168176170728	-0.17892118251985886	-0.2719882147424976	-0.21464343031762895	-0.2262933099506561	-0.20071838238947465	-0.1567492924627844	-0.2251282692635907	-0.19817588080414417	-0.19090064142303564
21	-0.23193954320666715	-0.24199286741185247	-0.2072146894802926	-0.17971957967827062	-0.1935542417669908	-0.21762891883824614	-0.19350409925212414	-0.2044587273252374	-0.2009136140092198	-0.1807381849470221	-0.20719311787320968	-0.18758919110240876	-0.1939111145744052	-0.21159101290806018	-0.19726024711534795	-0.23195865925440157	-0.21150860078710454	-0.2300238799836626	-0.21014873345464968	-0.22658915223566162	-0.2108734275031891	-0.23964433269161095	-0.17807419470818028	-0.2098837069788697	-0.21884607655363247	-0.1835850451776845	-0.1759303905332543	-0.15704052075863154	-0.13849425983031863	-0.13981360840548102	-0.07988294977447968	-0.13105588029551668	-0.11980292239370263	-0.09461936856227009	-0.057955455408427704	-0.05808246990444086	-0.10624847067524734	-0.09059500327711219	-0.11538419667324833	-0.11975064843431818	-0.13185408104243868	-0.1466734175272725	-0.1473486061992078	-0.15730472984590868	-0.17174702840759376	-0.1745513671573067	-0.1848897763205501	-0.19261723803398617	-0.20777143853266847
22	0.15235812529427675	0.17581498084374356	0.1349731863211864	0.14349865944026058	0.08423159575129938	0.07011119197622663	0.07142456743954087	0.07740172743133107	0.052813262314640175	0.027735754547879566	0.05081341307155006	0.0661993061778933	0.01318375760332725	0.004997749665587703	-0.0006633019767930514	0.018282213956663275	0.006511090874111658	-0.023983419843083414	-0.03123231308116125	0.007137779415605672	-0.03797932933500541	-0.013136042915422383	-0.042173493951436394	-0.00045198857772055787	-0.04874980279996396	-0.014341092378345365	-0.05087993115928343	-0.04571190411654823	-0.004979784244621907	-0.005245005186366758	-0.026487113215233164	-0.011825288949800677	0.024980710336696528	0.0010014215767945255	0.0025214568020219875	0.025887460695162283	-0.0048507368811513294	0.0006463450422843575	-0.007804182688999839	-0.0350815152612446	0.006380860335356553	0.011813372056874891	-0.009527935700597057	0.025002202309530718	0.029276552654548798	0.012721761426227935	0.009906385835514061	0.011713831656979756	0.04683401292465697
23	0.28845565874918194	0.23719948652941403	0.24490612846994714	0.2340562542300663	0.22536135519632644	0.21060687155551383	0.24335944585871036	0.2531204085237315	0.2251092998513656	0.23969704759198587	0.19770211584139946	0.2212100146584291	0.26214825570151407	0.19880244362998076	0.19029096961853653	0.22772212676666315	0.2240427943050539	0.19809103093563793	0.19949229496825174	0.21402860479395786	0.24521281463156602	0.23059424043575497	0.16841947374095723	0.1983340265462725	0.19223501046791439	0.18020222815931827	0.18715669781069588	0.13696204230251438	0.13232461888060598	0.19134873546349984	0.15778356386755601	0.17328760935744586	0.16625872517363366	0.11199438424399895	0.1454899569240735	0.14838999895328314	0.11554034337573046	0.07696834810910433	0.07769134216965239	0.11263109926232975	0.08243308334118327	0.12318234868677469	0.08961053858525372	0.13925442784418823	0.08368857356391865	0.16589051383368303	0.12077419056063854	0.2333660156689347	0.15787959790025938
24	-0.1560540910499591	-0.10174088680183635	-0.1682756831269944	-0.12393366613835113	-0.0614680775098214	-0.03183688137466961	-0.12311574641100927	-0.12774038288936515	-0.026823680289547867	-0.08998947955600148	-0.048076143381200934	-0.009871447235466114	-0.015841628892173214	0.04649981201865364	0.021021635570911208	0.03172452976983386	0.09475973905763765	0.12192851179492022	0.1686002839321487	0.2139565954821716	0.12125306905198738	0.10252953026739331	0.1251116119213171	0.11080883033968443	0.136343769543313	0.15471621950350928	0.1730582834478395	0.20260463130126424	0.19829165551550482	0.19996767771944626	0.13073197747847667	0.1661352615448621	0.12148502668699135	0.11537256405080387	0.10781529240597461	0.09192080491153803	0.10143126772389063	0.0042594422349274295	0.01818822639765043	0.08578782419390112	0.020035867164431214	-0.01891597392979046	0.010734141556674065	-0.02404944697202585	-0.10153759682552335	-0.10537643128358724	-0.04935723573043303	-0.10528193859883368	-0.04131244297420249
25	0.15191479599533725	0.131368682625201	0.07632963112740776	0.1029533044305512	0.1140973824874874	0.08536771356424618	0.1280882554563281	0.05253685392869421	0.008752149862174352	-0.005879862873142461	-0.02654782584343753	-0.049991295013806315	-0.04271872712707116	-0.05892724860306535	-0.006037879959724596	-0.08728548680752594	-0.09456510218675891	-0.10122668255166556	-0.0449025951082362	-0.09337427597294828	-0.10402138048728575	-0.08373680363032569	-0.10630880796364248	-0.059354663555989104	-0.11512024145800197	-0.05530405144395063	-0.06462773903168266	-0.04618527816254201	-0.015977490287942972	-0.038159480370645	-0.03947015516414866	-0.00774341805709568	0.020890193821909202	0.053818693838020404	0.042804996725701004	0.08579047449424715	0.08045636392464295	0.09131317924716313	0.11617502370561353	0.13461429549743	0.1411554301049059	0.14561061151564808	0.13410055135941068	0.142872556382933	0.15480260170311216	0.13525823263391662	0.1614716907504802	0.12091905452288525	0.11393685504035458
26	-0.07301609777143468	-0.015916815885621455	0.02975532877360456	0.012024723933770081	-0.042847813486402285	0.06863633481697613	0.10404810977661301	0.06043338380703417	0.05452170376562228	0.13817335073477316	0.09220969045137624	0.1790576007256661	0.04369078028703253	0.10420356396786297	0.1482385025241131	0.15667948119519612	0.09183055320990077	0.11642323787377325	0.16904197062954696	0.1584754064847203	0.16654368488567634	0.13882030247165353	0.13568339818415515	0.15647202723040854	0.13147433893876445	0.10158822325755586	0.12868336656700735	0.17945587278857922	0.14963024154953525	0.20624306222563202	0.1569053373205163	0.1192703395689767	0.08540729289669236	0.09721773526794746	0.12106449933724237	0.022230394478102638	0.0625013695206002	0.09275794357497251	0.004209476718338599	0.02430307395751343	0.06282314190410361	0.035551872320122316	0.0861679546868792	0.05215279285581936	0.05776899914598085	0.06834941229031515	0.07629823327928578	0.06681805783189602	0.07422169415708202
27	0.01714934268166205	0.011531343765718256	0.028086837246851792	0.008688942102544488	0.011768320839639385	0.020539257086758817	0.028998537089167158	0.015829742101519696	-0.004227402735175884	-0.0012220297610492704	0.026649898424682395	0.002913759619667833	0.011530429675175724	-0.0022999434030578137	-0.015907285551776666	-0.014952849186982708	-0.009877193533070793	-0.03371144734212245	-0.033626446095395376	-0.02768624330257541	-0.02891303597463738	-0.02728315353291107	-0.04275825105525553	-0.02840024856124005	-0.0446986494503544	-0.05960300652455426	-0.04996919813393235	-0.05261437593652378	-0.07913294785868422	-0.06935171103163448	-0.07806123053161391	-0.06809706725971187	-0.0977029886435896	-0.09251873625373257	-0.09739992041283761	-0.10804019115088177	-0.09301329824257251	-0.1104263440207692	-0.10299848386175758	-0.09029464850705829	-0.10227618373872757	-0.0967550828200599	-0.08627084168516123	-0.09178476061989203	-0.1073175346526716	-0.10898572044256163	-0.09934370205399393	-0.08451658917665114	-0.07342811815971378
28	-0.04343023131353989	-0.11131258908619249	-0.08218617478270557	-0.06869164816474344	-0.06893096973288754	-0.057527768193248965	-0.11233380525323473	-0.0444243655919574	-0.05810139778206965	-0.04961593472933641	-0.05558765408164966	-0.018178337239193185	-0.06018234134520284	-0.06784637090533166	-0.05726294551942277	-0.04763082339864437	-0.02512267097710793	-0.028406165598185946	-0.022402214357829957	-0.1132235417718771	-0.10095990433158356	-0.09719992677355228	-0.09307971572942801	-0.08046704650381963	-0.08825710388293768	-0.10862237631142882	-0.12797148074544115	-0.15537287606721512	-0.11540306896229084	-0.1729249399503166	-0.1833505135618467	-0.18389639055932974	-0.1521575170340749	-0.1428790205794927	-0.15659693673974723	-0.13966682887345075	-0.23572154907283793	-0.1742610541589519	-0.11742143020832833	-0.18156564324973115	-0.14594336203267397	-0.10728129070658979	-0.0859009089216057	-0.09740315846071504	-0.07887586746745419	-0.0966625284235675	-0.06882410275480992	-0.12245452965119175	-0.14964229778516705
29	-0.5462509687641257	-0.5381156264606488	-0.4897468351785002	-0.4686856145021223	-0.528588908838166	-0.5684967678747452	-0.473997223441765	-0.5137891497840741	-0.48326822559420624	-0.5125947255808994	-0.5383383838360449	-0.5295322824684168	-0.4436293960659598	-0.44379128465647666	-0.4524141994882001	-0.39618989107162017	-0.4869251565417775	-0.39749106571850057	-0.4837992629068372	-0.4172013264755353	-0.5207276632576031	-0.4671159217939066	-0.46884817598861195	-0.4562531454551305	-0.4614329763729885	-0.4298318694149227	-0.4730292775223529	-0.49288701674178687	-0.44847145279371264	-0.32667337058466184	-0.37607599856047735	-0.3768045317743507	-0.40762825991622964	-0.3132611797545437	-0.3349003313554322	-0.29154373127061267	-0.35651260539548957	-0.2416335163550448	-0.3321599779210237	-0.3544018142867211	-0.3554365660827831	-0.36688779912267633	-0.31068428453128866	-0.37639981199196876	-0.43958691832672436	-0.3556146877146864	-0.3677765927846937	-0.3768114642913837	-0.3644352111115474
30	-0.269685927939085	-0.13463792127025354	-0.1152916656240512	-0.1736224681818601	-0.06363875930248789	-0.15485814123240754	-0.12709564765683437	-0.03427117177049314	-0.017645228871125265	0.0029213692771032224	0.004163240830270221	-0.06097268575455824	0.023172719122582584	-0.018459203998301248	0.018693590117634808	0.007021351531189821	0.007996503656785059	0.13514876747101962	0.11264002850380095	0.03584439472151662	-0.056853584900715085	-0.02094892127196748	-0.023617204389501587	0.005866266547475979	-0.012231235238115711	-0.04625329493939664	0.01941781009547645	-0.060095192018385465	-0.10925119694721933	-0.08912959252297012	-0.08289203684426025	-0.14509518552722783	-0.15494513623429762	-0.1418192399326002	-0.10102584642431882	-0.17103654073692362	-0.1193261588244999	-0.10538148973949868	-0.11802027475514902	-0.1745976786735543	-0.11049512393563891	-0.14455784814858055	-0.11909566078652786	-0.11603194451421303	-0.10741037599985077	-0.11655840392348034	-0.09797847716771993	-0.1893457988259092	-0.13002411868242228
31	-0.4101396993088433	-0.41975079009807936	-0.4015854957278856	-0.36605603086228783	-0.37263198021568666	-0.3637364749789632	-0.35936699958649954	-0.36603593618921565	-0.3386704086052806	-0.35338250426072076	-0.30906768173683014	-0.32687094293208363	-0.33489563639566466	-0.3369003513342243	-0.32505885492185704	-0.3334419252309977	-0.34941892966594634	-0.33108551210460024	-0.3541049123704375	-0.3345592163318038	-0.32916267461764326	-0.34865716829756155	-0.34046798012156687	-0.34052092383383326	-0.34180996714091466	-0.3216658756380352	-0.3462229580903807	-0.33373938083590027	-0.3480790494410056	-0.346288247507262	-0.31150831375781596	-0.3514816523756846	-0.34653748044102034	-0.33661582161230175	-0.33588435195956956	-0.3106938252035757	-0.32779216854874854	-0.31635215670837413	-0.3231538093067984	-0.30072863286911	-0.29767477298762185	-0.30891241502358985	-0.32121297675070426	-0.28783581395956526	-0.2951840146098255	-0.2938699582496169	-0.2734039910769669	-0.2757732163589168	-0.2708349469490152
32	0.09103201396880055	0.08862174610976167	0.038231346364312614	0.04194227508901748	0.057550684520849195	0.03775164123353285	0.02089135893151457	0.061708805873122594	0.03595384700698702	0.038491763903942315	0.043041414955064874	0.02469712235813935	0.026745945965764694	0.015711889541271125	0.009667844883475996	0.008936739215481632	0.013578492766281185	0.014575506455739276	0.023390687815882022	0.018433922904632943	0.011240407077671334	0.03371062234966089	0.004307893770862858	0.006965615219191729	-0.022141309534083733	0.018591345098207878	0.016681077967857387	0.02594946474496493	0.011357557860674569	0.03413608924827281	-0.011537293112352565	0.018833697250817797	0.03259697126994569	0.0291229161907554	0.05831896991266048	0.035122055138356735	0.02676355291898177	0.0644199140436629	0.03716988422256414	0.040397381482659735	0.042687190027794836	0.04315386146632286	0.07504122036416709	0.0287187058495592	0.02568773780286493	0.0455494784874661	0.009327022308685484	0.04853414765190901	0.06354869944817916
33	-0.24647821583417756	-0.21793009116692347	-0.2196836584764123	-0.21343887750997442	-0.24796061809098804	-0.22319782476534203	-0.2448371083662128	-0.22888164999982555	-0.24177846145848259	-0.28284927197448007	-0.269304755127547	-0.2911013168754376	-0.3105858383672334	-0.3439202073790105	-0.3073475550648459	-0.3300848703778005	-0.3032335057684313	-0.3200858183344752	-0.3225689908596972	-0.3333551237243232	-0.28522740654031675	-0.2921385662868444	-0.2655638335056386	-0.3145103507971031	-0.31763320218547453	-0.29380481823284665	-0.2393754679303337	-0.2228746406487782	-0.1959043467846226	-0.23945917492013366	-0.24546619295713143	-0.22724615722413066	-0.17016706011842284	-0.20928678074250584	-0.10801069826882972	-0.12111929844832132	-0.18364008756395672	-0.14622582813238744	-0.2111330882142921	-0.1503995885303938	-0.17039601436657348	-0.180623846847272	-0.13558105658814798	-0.17967389879307724	-0.17718416091279565	-0.14177249991174	-0.14395044587231923	-0.18632175018267194	-0.16836222920852043
34	-0.02836593215661149	-0.01815702099581632	-0.01475973512514966	-0.036251123106702934	-0.05314700657491147	-0.027406099933389307	-0.035922818405042634	-0.002175986142307683	-0.021943309078993608	0.0056388821498146	-0.013890576394432946	-0.029547050041097027	-0.002720188152309194	-0.04095039156685654	-0.040186055158877854	-0.010228968862880753	0.0031785275941709156	-0.03580458155552435	-0.00018402727801374862	-0.010927739239120726	-0.01602266609525846	-0.0017153202565792698	-0.008406968473266432	0.010047760760154718	-0.007307035444280958	-0.01660413396918812	-0.03182244105037076	-0.022526016383693552	-0.011140934261340751	-0.02223195889759829	-0.001074350045905853	-0.0426952456877024	-0.0397415403026106	-0.04884438356725043	-0.031345678386099904	-0.051481995578131746	-0.07746933475525761	-0.07572909066911933	-0.044805239163921075	-0.06320720165737778	-0.06334696233593659	-0.09685152664958999	-0.07119813545260766	-0.09108499166490429	-0.0945344695683156	-0.11019352664381847	-0.10316910310822094	-0.08163999624590451	-0.10780863911159107
35	0.15899389863658003	0.1496309295347514	0.14951646499787166	0.14807006790296376	0.1409881903140166	0.14669793086985253	0.15315014455874376	0.13319487287248175	0.14347430645580145	0.16194618684158926	0.17334004964338642	0.15620479024274508	0.15146602771502984	0.1386684914494032	0.1630638503518953	0.15302232377380282	0.1422783630187084	0.14697216764515048	0.1597435947648147	0.14203400406197186	0.15252258845832117	0.15489806562295155	0.15380954140956055	0.15389631910694326	0.1552991116637445	0.16901608848623567	0.1590207223414375	0.16628309135549685	0.15679499909961048	0.17581404135323978	0.17428061316415688	0.1687165923804112	0.1800570146198562	0.17432779154052122	0.18156046082690705	0.17840991203010065	0.18675112592050094	0.1886529295137961	0.18636821453700042	0.18259755325538224	0.188236565913729	0.1881352914274113	0.18896950858932132	0.17620906900700112	0.16994784130712107	0.1743983117829625	0.1823381218378185	0.17053964943239694	0.16091065404642707
36	-0.01422836862494548	0.03654885701342705	0.035440459753932375	0.052097912588751794	0.04894000995236569	-0.008688629009975132	0.023158102577267803	-0.013680780756479289	0.030216527344734685	0.046708590532976615	0.002233325491878871	0.036281590439157796	0.059481640026245744	0.033506351390689866	-0.02974116578084931	-0.004327860832089204	0.05737853444048448	0.024744067653967496	0.05566178522864342	0.03130916576539934	0.07080210781055572	0.05039293631229626	0.07057854283578888	0.10308435393822617	0.09098419819551137	0.11259604382524924	0.15258580295732088	0.10554875595321792	0.12536290250602017	0.19402373378238844	0.14066267396636764	0.10562333735942424	0.163886686954977	0.13752522122524083	0.11658390505867584	0.11435139836882713	0.1299473983321407	0.09541301332062913	0.11896644410851698	0.1376155725900404	0.10431120490956951	0.11287783430295015	0.09948914365117457	0.10725833886214739	0.09612279884040835	0.0807209600721581	0.035640876580441655	0.0493228191241869	0.019573768904326334
37	-0.0705910322325548	-0.03422892975448695	-0.07724326585143922	-0.09746764330820479	-0.1072723235748072	-0.11601319695134142	-0.13658000297340106	-0.07462161712671958	-0.13572091821813492	-0.10964003647400422	-0.1263687639069643	-0.12051091024564334	-0.1412206463414947	-0.14388445618524648	-0.14312997678018397	-0.1431451476551622	-0.16225819291765117	-0.18981289524805964	-0.19843580425919524	-0.21135461049184273	-0.17798660208374067	-0.24274188432529842	-0.20440596708014852	-0.22240119777214376	-0.2260308786300274	-0.23433855292534728	-0.22771359354911952	-0.23045652529932886	-0.2095715190083384	-0.23022405995356462	-0.2299684579885622	-0.23919299620035953	-0.2772748866254539	-0.20434958238172934	-0.2531214263003413	-0.24554097377779768	-0.23452523211861065	-0.2338603093544656	-0.219054351034847	-0.24278377953738	-0.2122458895383747	-0.2152519108683332	-0.23158916033522278	-0.2005683101337245	-0.20431299491970573	-0.20103572509433673	-0.21935086724056313	-0.1983604950311369	-0.20308468190722043
38	-0.11127668750659095	-0.11925279266338293	-0.14278516763665586	-0.12902326023475527	-0.01827688002022918	-0.04431209494840808	-0.12617895832115	-0.1256413984468296	-0.13036156670215898	-0.12944045783703065	-0.05154619156331998	-0.04129944652435926	-0.10621816485220467	0.0014228113086859173	-0.008676053211846795	-0.05536631885863783	-0.0593956815193285	0.004435681693881287	0.07376442814100626	0.015129659350186017	0.04909767209524435	0.01847369229024038	0.04231951892053648	0.009339638191991339	0.1304261572945649	0.06711397769265084	0.08915316632521357	0.09231501350833905	0.0338275758936083	0.024007353626722974	0.14610823209217666	0.14658730852441634	0.1392964487946458	0.16371389071379439	0.13702973650712305	0.13794046097536777	0.1937582968422195	0.07259542618253109	0.1433160533487206	0.1472888021813037	0.10963626959529202	0.1341963034488462	0.18427958120221039	0.1988562465428795	0.21922601456286245	0.24330512187393244	0.1729537755955513	0.21628443072198905	0.19645617524414746
39	0.02631638632093296	0.03974964321846664	0.04076798272186644	0.04370725257117521	0.07211354441009046	0.08402019456259897	0.0755317927112352	0.11183827195395199	0.11538064594606914	0.1110155472176404	0.11146078812550005	0.1111032820016901	0.1292043382404116	0.12535078466081215	0.141702772320056	0.14721586593092958	0.15098955732919375	0.16140532462332838	0.1356767917553028	0.16499221261990066	0.18298226604609696	0.202599192051313	0.15551186565502362	0.18218795206829294	0.18607315224797108	0.16932571005809235	0.17841009228747773	0.17608443850874142	0.16879467740929813	0.16280753156020777	0.15740636219436993	0.17874124470078528	0.18749417260252493	0.13490886705023483	0.17538010619148747	0.16619711015480787	0.1685758980244542	0.15899271422724454	0.1587607825130593	0.1639718914834803	0.1447016061823963	0.16338675905336636	0.16633686168732567	0.15014425684598975	0.15556514243611547	0.157629589637924	0.14867362012552884	0.1271324273748232	0.15977155909242166
40	0.06924801601514805	0.079743401053103	0.07293294212552745	0.07009444468987105	0.13071901046573542	0.08450913586258729	0.07341240871847395	0.13108533409096543	0.12932118506686482	0.0336964647202772	0.1133537265004283	0.09601082300003852	0.08948036143959429	0.11455034928321114	0.09058209841277103	0.010883690502137777	0.09113154252966535	0.054611793836468005	0.02771936450713356	0.09890557996675346	0.04854037854352894	0.04589283345923757	0.03282048097359589	0.09566099376372142	0.07881012932795209	0.11894326623529831	0.06636880085205978	0.11716799527969934	0.13475919311557494	0.12586813815437217	0.15082003503510932	0.1417380827973364	0.17170279345742814	0.13368920149910907	0.10736181678280934	0.17832713270142767	0.19572701512551366	0.1482626448491094	0.11572655387447332	0.09434282426571947	0.16039023197707303	0.1911036344316565	0.14974194668598245	0.16468335068372802	0.11618110099614991	0.10313143221101358	0.13420321137927013	0.14917527640458092	0.16781727793555873
41	-0.05885889625126124	-0.009353797695645063	0.0023680533791725104	-0.026000151760656853	-0.06596068308775975	0.0035479888455501513	-0.011004680843849257	0.049561625958490355	0.02816630999217192	-0.007273109059749594	-0.013321330376248946	0.051491408277097264	0.019576508033376065	0.013908179332367104	0.03094553867148664	0.038685319486913644	0.05704293928534678	0.07979060927179149	0.031650275546066045	0.05067059842533241	0.12466103940990539	0.18272708587915415	0.09338488568835224	0.08431250985424252	0.054787745897159915	0.10667130346537843	0.14062888266303225	0.14558609520169125	0.09459693563516058	0.18061832500945788	0.13342724909964865	0.05526126145687443	0.10329453945919562	0.12844332937918834	0.13856740354613317	0.12498012766961115	0.1321613858622229	0.10990059608314548	0.10453904442853297	0.1510775897444095	0.08034477394247337	0.09621905917988137	0.09603343247662609	0.0829571261155855	0.04389156020570951	0.1119274421300035	0.08123614574232141	0.12973447104756636	0.08610883149659575
42	-0.14955988255074698	-0.0747840216383662	-0.24342028689650896	-0.15673781297971537	-0.1536400459242379	-0.1563366653515576	-0.1459254329163008	-0.2056072397319219	-0.15303249616418974	-0.15765727301823868	-0.17258064384943364	-0.191924605478314	-0.16757515564929926	-0.2146828595564166	-0.1974709689205842	-0.17574715431808832	-0.17050238949506724	-0.1567238551287662	-0.1730972252105233	-0.20749200784216937	-0.15994475159415317	-0.23879038640463407	-0.2013907445187974	-0.267402941442681	-0.27170831214042657	-0.2793312763155488	-0.29290934061581353	-0.28215880646029345	-0.2667270157681404	-0.23374513630701843	-0.2927729740857581	-0.27017656541554064	-0.24246356696802618	-0.2022343938667895	-0.18373452359655973	-0.18064609245370244	-0.192011302061665	-0.14557576365298802	-0.11475632652164339	-0.1439589573829916	-0.08967528052771369	-0.14241526500577847	-0.12785665734982626	-0.05707429360767968	-0.09442145215586657	-0.029989824087468753	-0.06546995117251765	-0.07582165895792718	-0.06141715751054745
43	0.3186482677557755	0.3056432197345685	0.23979799987133754	0.2954657135884521	0.37974804239954735	0.35290205950171183	0.3218942436046321	0.36598195403506406	0.3363896088971887	0.4825394904623882	0.4859560720141044	0.48939019456814964	0.5071225182057602	0.41256678136177366	0.4540232594641286	0.5604222176402668	0.6454638031718314	0.49817585912864537	0.6920203512834024	0.6300442312002069	0.6560267475446975	0.6485389298683834	0.669495352168876	0.6186396253358468	0.5218935223623752	0.5566145392932207	0.6379100628444464	0.6226252891636177	0.6398728905348241	0.5818486266832009	0.5028382827899708	0.3305994536817501	0.44281657544733066	0.42191209940600405	0.5053196605749402	0.38131503164948755	0.4102473245576819	0.4569234200031908	0.3194613455602995	0.45858386761174896	0.40468154760123803	0.34235129290490274	0.4266098880644744	0.386788930052815	0.3842424006411488	0.3721164126740973	0.3313269726333384	0.37285860089536726	0.4065755012319464
44	-0.09011237864739985	-0.12071854502171456	-0.1466927342083617	-0.11202541350164577	-0.05968878848992769	-0.14648691974785857	-0.100624277002808	-0.11875269932064048	-0.132800483735456	-0.047489287769051945	-0.10000066472824601	-0.08719021240991562	-0.1441170764326027	-0.06971819340178607	-0.08239711373543424	-0.06703625381975306	-0.08844938947538639	-0.10321894860542682	-0.05364117141054494	-0.0488533028981132	-0.1001604435606827	-0.0894001110450171	-0.05686439989255293	-0.08129282558451077	-0.011634871896943191	-0.011508912986985458	0.015021080020825483	0.01116949038248154	0.044874649043959276	0.023288443616758754	0.058899541717262936	0.11477048057932489	0.12479782920392564	0.11346965839217893	0.15950122871457975	0.1176401042352142	0.12074577300697878	0.1216176050007047	0.12244327802367376	0.1100531020669144	0.11236270265555044	0.0986626457751322	0.1401027807900944	0.09863225229869632	0.12215863453668092	0.17742415869439884	0.12134654593710041	0.15261588229867823	0.1605687002105273
45	-0.28321573115891985	-0.20696042629560812	-0.2715158032460317	-0.28189599517303626	-0.22635280278247882	-0.30390432895435804	-0.2554850707093165	-0.23959029446649732	-0.24842618340207262	-0.3583820498597121	-0.21908961998816143	-0.27859822647120314	-0.23205643786507052	-0.18313380264648021	-0.3037438364789846	-0.216295693839679	-0.23400301758244008	-0.255788275647069	-0.2079604561036965	-0.1988965659067931	-0.15055660995895676	-0.10033017942219861	-0.12086390446864428	-0.08781074647288276	-0.08506348990187457	-0.07304547010048933	-0.022344926541343596	-0.05553448841045966	-0.0204788626781802	0.016173846508106136	0.012580430923487294	-0.015400662461699582	0.01920910156404103	0.012523495852595906	0.0005308072349462734	-0.0002374006376654969	-0.039304251741276254	-0.05787344156694311	-0.004495438420489634	-0.06417408608222219	-0.06784622605265911	-0.04959036430762557	-0.020923858211869817	-0.11838190039890688	-0.10854901759725374	-0.10340445067928916	-0.07067431770565234	-0.076184865217701	-0.12510810650075643
46	-0.07301975597481607	-0.11538885148150543	-0.031540037175602	-0.026458314580322613	-0.09422502655425105	-0.09198915999038852	-0.14510979726698897	-0.18118980745184715	-0.1481132537961666	-0.12655870491049365	-0.13306048649019392	-0.07378443182374471	-0.18734414169922609	-0.161893429800575	-0.1760145737131679	-0.17447476305267048	-0.21041880932766682	-0.18300625236063922	-0.18283057321560475	-0.229972434921135	-0.2461455034902392	-0.2297691821772499	-0.20716302464715702	-0.18858906790911972	-0.25124332886715545	-0.29563506870504075	-0.2024704054385608	-0.234474587388525	-0.24093016926069638	-0.24730788440333348	-0.22276147092281734	-0.22901051662236233	-0.24976408278602866	-0.21442160647781922	-0.26533292868615327	-0.20379804435945098	-0.2483942711986967	-0.19377600618280896	-0.29723260960244147	-0.2295943241835375	-0.2357705125343316	-0.23047503364533592	-0.25323398158224397	-0.29334315375630854	-0.30571593523307117	-0.22236625214438094	-0.2621035861106792	-0.2882842498427608	-0.27729826025000776
47	0.22364816328293058	0.2987937242329706	0.2578860162519352	0.26333349666525346	0.2556109262423957	0.25962467807803946	0.345301931524165	0.3203643703827746	0.2575975639132763	0.23373532063177221	0.25534659809650057	0.2505071965905677	0.19143247892784993	0.20549876328615455	0.2033103578326366	0.18837320747511271	0.15337597602273872	0.13084399636680885	0.07467639609679935	0.16069539889074708	0.12508700687115448	0.12514388502702023	0.07738929233036468	0.07199038370065688	0.05788525731026549	0.06295427619570275	0.056899940536003626	0.08084611931235067	0.0598765832643441	0.06352783786261715	0.06526478615218465	0.08970121185658941	0.11226084548007394	0.05738946952441674	0.06971486940384711	0.08188633962978178	0.07488305429189343	0.07263778676880579	0.034578698254060694	0.08584509371907856	0.02772230673402617	0.060832691873995336	0.0413403326736985	0.05387862317221613	0.04142293525609723	0.042483544365475336	0.006384203293638135	0.017696455419244778	-0.0075367890572543336
48	-0.22860910279545377	-0.24422070385766897	-0.2026588808141069	-0.1869670858101587	-0.21726906711057	-0.20936836870274783	-0.21413115389624854	-0.23260004361690184	-0.25388894658691424	-0.2842189847913391	-0.2616239404928009	-0.2895313780637386	-0.28030905998109634	-0.27711903112763875	-0.254782955098389	-0.3379698105095786	-0.3449104018507677	-0.3234531190488334	-0.3518571365208326	-0.3087601339783671	-0.29411366370411507	-0.2916550167991805	-0.29399939580881757	-0.28955118980163574	-0.3349226534425342	-0.2463167857932232	-0.221865308328021	-0.2516851700727265	-0.2869042687044903	-0.2347721363273275	-0.2355461793017366	-0.2385011550272366	-0.20247984486381995	-0.23044215230463813	-0.2066230664634708	-0.18680655500750204	-0.19213495615134007	-0.19484396666148068	-0.17580339491609467	-0.12665790121840065	-0.13020267629462964	-0.15488298844199963	-0.12058632549339195	-0.12693691688211303	-0.1682268183367412	-0.12227336220971585	-0.14205040722821644	-0.12864327527229907	-0.107663581674682
49	-0.0270922613910055	-0.026376792602828297	-0.01655099267924232	-0.02923501549841338	-0.013294503768338375	-0.014229322262195698	-0.004755231841607338	0.0035861465348521796	-0.010556736424913366	0.0016530491390939028	0.005770828367061642	-0.0030785895207921677	0.009527406641496459	-0.011794667190620889	-0.018647099039109744	-0.03598848011609533	-0.017978356218090658	-0.06368413459138997	-0.03760088305434659	-0.08060558037494657	-0.02594575246113843	-0.11775172170412018	-0.11052999807550741	-0.12836508994053739	-0.16237146751208362	-0.15894600098929193	-0.12016543884553943	-0.12062396938556116	-0.10561767504759349	-0.1481087587442794	-0.17618106343013956	-0.1919633353308711	-0.12508947414825333	-0.1435748339968824	-0.20264210138921782	-0.17579958556287148	-0.12145258208882596	-0.11673854787252788	-0.15548282887058879	-0.13317992392852157	-0.1574009201321044	-0.14014083539052394	-0.0974053073290965	-0.11742509581301533	-0.13145336048205816	-0.08575688121385969	-0.09354888058172825	-0.084454271041255	-0.170321415367174
50	0.13160809313925972	0.07297411877108798	0.08345983640072654	0.11115876999762989	0.05387170065403559	0.09134067947741983	0.057426751435793455	0.09486966986131928	0.024947406213133388	0.0739254378602752	0.07617583956838829	0.08001875296889223	0.09627618430692644	0.18912749395311795	0.06676433824182729	0.1462710093563964	0.11170801865228715	0.17377476987232307	0.09439458290318889	0.12721908062052245	0.1155536922800912	0.11407403298407255	0.1221993308157108	0.06675939290279842	0.1289519147257691	0.06261530323342221	0.05012639336422403	0.07025082513976297	0.022445871026186778	0.04640128423845826	-0.016315809497683666	-0.04426638214557706	-0.06159731383242386	-0.08899545826688113	-0.07133212771806624	-0.10297989156039015	-0.05913728589584546	-0.14521624979628456	-0.09617032050651426	-0.1558807820255584	-0.15364877255642465	-0.08166934592342834	-0.15692286390337387	-0.0976079025591812	-0.08238535648567498	-0.15762075433885742	-0.1135400329792509	-0.08641733769206279	-0.06149192104185854
51	-0.21724831878362644	-0.24232979117785583	-0.25489341846887825	-0.2646247112567676	-0.2547299768622912	-0.21031093976301896	-0.36935130533284816	-0.2768651793923749	-0.34412120909237975	-0.3079915748527132	-0.34814033966605484	-0.41438999985329056	-0.4381114540973619	-0.3950286990094251	-0.32037881344076896	-0.42927283185409	-0.35783420657274456	-0.4125470896588898	-0.39339322580062397	-0.361400695369453	-0.3217351685748685	-0.36766950005550314	-0.3758817134242245	-0.3297064654815383	-0.28979055500077733	-0.2181163087367058	-0.16752549007621018	-0.2772499175925184	-0.1462974672061959	-0.1864673654319765	-0.19718270874833763	-0.17286821264748925	-0.13126297854496655	-0.0701520192874739	-0.09751144626667832	-0.10283764382606522	-0.0904650702521211	-0.05542932545684026	-0.04262245290139142	-0.17162969092364594	-0.08963603685424837	-0.058351493824449416	-0.08280083377042707	-0.12389247111860142	-0.15961554609332157	-0.12939116278536675	-0.09860458185186288	-0.14300456528328692	-0.12741870362544494
52	0.06032027017645912	0.041020704867730275	0.03751768836689447	0.06993100883186439	0.047903501258490196	0.06428075397571577	0.05318539672296475	0.06630271823558	0.07177209934042088	0.08624360400071682	0.09046025047641784	0.06643496154551395	0.11079791512503061	0.10864283362979352	0.1058224255391631	0.09367607208130167	0.08872350061766551	0.09206858964845235	0.10174300595558763	0.08363891058188362	0.09534991785467375	0.08940316676221044	0.11494805596256574	0.11487888482596195	0.07752011779456869	0.1447992678467623	0.08965017384784532	0.10238166472779045	0.10084383874460041	0.10330551060564899	0.0813697465838082	0.0980643290443376	0.08004383757894598	0.09545244295513787	0.13700697301131184	0.10586444074527648	0.0833312363508111	0.09088793148033897	0.06862346298829158	0.0874997017321458	0.05902167620110608	0.04096036003994899	0.05106092359790006	0.0602099939481119	0.04563070636976818	0.049403308298741865	0.03301120199512923	0.02599282290190117	0.06501089644065305
53	0.009542543608619097	0.029684071523483548	0.03553892422240004	0.0531256440257523	0.028983922808832087	0.01412785426623207	0.03166563807160738	0.011765299004896956	0.04112001521687719	0.03958293168374842	0.04504523235702908	0.034706029863664986	0.0795882611509429	0.05975175641222443	0.040353280163765916	0.018375364978489787	0.04698873523019216	0.05492883599431371	-0.011793977575540718	0.03565012088547535	-0.0026371031822900134	-0.006399876410403536	-0.03542351262848244	-0.09471258169986482	-0.03198245504222222	-0.045020185166653216	-0.051078415265331224	-0.0033615477093118713	-0.004068706503550956	-0.04520473145704964	0.00017695959542146644	0.01684255428304087	0.027217729308400107	0.018845758261689653	-0.017060632775985546	0.038827236722018495	0.015627752615787843	0.006018059952171783	0.033207631574725595	0.010724850109459417	0.0267736253898735	0.054500874351098946	0.005488624079964322	0.039104099548246396	0.005779230707873484	-0.0063964518192905495	0.01990491407386168	-0.019371492444635274	-0.0004861563744838482
54	0.2864460433572376	0.2542929957257678	0.26872262803141994	0.26460985899786954	0.28038955261034426	0.28010204719437265	0.2967781958623918	0.21809188909637847	0.2948668850113997	0.2497920538597132	0.2616692333364069	0.2569903823125693	0.28360502832345796	0.2705980663801127	0.2964349487163186	0.26405162953653516	0.3232175202421207	0.2438126117292904	0.2392681645339861	0.33111310257937177	0.2894917710211767	0.2614277414912694	0.2707306739441345	0.276464235409888	0.3390628222739465	0.304849970176888	0.3550630716777734	0.29761492290106767	0.31271486790792574	0.28393400742636576	0.30348730417020864	0.2916906489047396	0.2858668297201164	0.3172179613988243	0.3473328182320976	0.3102112620608274	0.336251884036341	0.3227256470551737	0.3152798972059532	0.3326664789680905	0.3031443736812351	0.3036463385064871	0.26816714750844384	0.2390900489076755	0.2513120371535455	0.3084981262542567	0.22863966159778695	0.19824389775776113	0.2031311488881403
55	0.024090492064235736	-0.07497970600815926	-0.03138391170697039	0.0009579293728638305	-0.014525524621476226	0.039821088865019214	0.01807344885243279	0.017986504067667542	0.037500884137782485	0.06746763678608189	0.07352423913270385	0.12964191298714725	0.13814004286647963	0.12922459245913748	0.18726286515921328	0.17454993556966308	0.2143368380005662	0.21966889181070934	0.19611903408590578	0.20540095437794442	0.2608957541584471	0.160033665449716	0.15018306913512386	0.15764542828320866	0.14444044784449686	0.19608467576525415	0.13228320695771376	0.13458697030712535	0.13350358468103554	0.07637840466138782	0.014339612943946067	0.04900059021580143	0.04633412648515626	0.046941531723864255	0.0733471836365589	0.0243792260779093	0.023166868831379372	0.04540379101398796	0.05308470282464056	0.05726896520255538	0.06356631462212989	0.0660923890724495	0.04955129368272192	0.07534795517203671	0.08625753128039085	0.0835010232363311	0.1335634130565633	0.06748555072878532	0.11921424360909205
56	0.21830805376855839	0.22939132720401814	0.23681281311770022	0.12873125183863665	0.17308969610582298	0.1563039749577933	0.1259819993763348	0.12838887379991032	0.14671780590586264	0.08517341074125184	0.047678814048894944	0.0835387868791484	0.06591614488443939	0.08467949834418166	0.09929397637267266	0.04416552233542358	0.0735404880576543	0.06623992690392305	0.09906139168077246	0.04781959041851207	0.06683897676605824	0.04148321090545358	0.05170755083325866	0.046524969485149094	0.058763848932674535	0.08556140006376843	0.03739546673608478	0.03800072830811011	0.05380705627245632	0.04071329055602422	0.09485862263926992	0.1345665773780022	0.06340128478570635	0.13427784790694824	0.11152624695303577	0.14035225656149714	0.13510720668386356	0.17266685761440576	0.16788872233313573	0.19604172722134455	0.18235321604246363	0.1336214901737745	0.1900230636140145	0.17307594149446112	0.1593556688557742	0.1772112145987081	0.16319125443683938	0.22036376571809235	0.18302370882328672
57	0.1192564098381391	0.1108648611941784	0.10204115752124485	0.09303043015294539	0.10992734575086302	0.13242943504679078	0.14286711084886322	0.11014482369377483	0.13317943512681293	0.10792443275705159	0.12779358223516865	0.10936985364660967	0.10940263514156534	0.1169542353986451	0.05612248451284511	0.08519407414021678	0.08597569998336567	0.09587567670123497	0.08661941188971237	0.05175137941766881	0.07951266405822047	0.04534209909319449	0.04436213160386722	0.02178355605080935	0.03414708574706682	0.05596460292166887	0.013473124647529689	-0.0107891444664594	0.00819691009937128	0.005263130082391265	0.00607074906003835	-0.0418868976242132	-0.03004742303599931	-0.04016680025029644	-0.020546042223135674	-0.02906574130779275	-0.014819592988100639	-0.021550804416378643	-0.057560176777093575	-0.04680202711571208	-0.06074798840271791	-0.08126131160916072	-0.07584337037595593	-0.06692590831573522	-0.06138743543961724	-0.08850782418822765	-0.057195352746698645	-0.05483608984116014	-0.05616860292626256
58	0.04163593136880646	0.08175279219901395	0.06650405842036769	0.061737746476533184	0.02214467803633311	-0.004577124160443874	0.12430499803070769	0.15656138858113727	0.11916633022043654	0.21968923184658892	0.11397109423011642	0.11414514785231955	0.20335807906580117	0.21240058631116895	0.19839042148156857	0.13451944424869383	0.13907188049819832	0.1293308707876148	0.23019437818724464	0.14987163418829513	0.13109568571552205	0.13502712608428494	0.16928284552387018	0.09644949264527017	-0.000378161084004942	0.05490507036166632	0.06234219029090837	0.012963278311497784	-0.0001621990506862965	0.0756973758722032	0.006313921748495278	-0.018452028080585638	0.06727180741091497	-0.013845064679264297	0.01817023707497644	0.006612425883030203	-0.019462419468995743	0.06231398024505828	0.03213549457408283	-0.04500141676646265	0.05990617268217811	0.04178689761485416	0.06203359444349814	0.10049647714651586	-0.00042858815028757577	0.029617862142313045	-0.012490739914452886	-0.033906230477424346	-0.004165642557183519
59	0.2172838524547914	0.2074819290424918	0.34896016229124605	0.3886493404891113	0.334004449629672	0.26839335243479684	0.3770051127246072	0.3662231201952725	0.3938506894351688	0.4330843702174835	0.4160638577458471	0.4448310368969647	0.3609314633541639	0.44853756257268723	0.470224296764585	0.4898593884564438	0.4444021561691104	0.6108085890863248	0.581625177431089	0.5843114307046712	0.5251927496322383	0.5672101681813595	0.6208092370173914	0.5608032223679701	0.6098696618001576	0.5308565356004837	0.566836529347073	0.4955851549223428	0.4797680860764585	0.4363146466297051	0.44641000592495284	0.4166299137219364	0.3494744581519858	0.3399241476681186	0.4004104284342251	0.33044168227582377	0.2987823798804492	0.2803470037041191	0.2510547212791577	0.29816371308664097	0.26995558823387106	0.26774386257410243	0.25877689245057234	0.2752710173710979	0.29529116007048495	0.22095666140668077	0.1883886876020394	0.1892912406205667	0.15275814485498135
60	0.007603744204943333	-0.05205233481611464	-0.03906952010875002	-0.013832377653318285	0.024984181953621454	-0.041320037817973825	-0.08851348175746344	-0.06126622300827169	-0.09832833648966954	-0.14038342674964846	-0.13220826443556546	-0.13335302109767055	-0.13844662092552334	-0.1222699335235808	-0.17518376396783128	-0.14273604727005035	-0.17364597966886497	-0.15014723323192186	-0.1624208175958902	-0.12498329244667834	-0.175404937829086	-0.03078153213453034	-0.10153054124373564	-0.08204630961417932	-0.05643724581714722	-0.1541292884794578	-0.08193626178318977	-0.05142151822728748	-0.10941720341368466	-0.10201891751078554	-0.11818063702037833	-0.10308638622977058	-0.09404114273894457	-0.08905898837431021	-0.10966758238229482	-0.06935493684060065	-0.06865103946621097	-0.08867607141316033	-0.025150877461716237	-0.05230665204343378	0.0106903599426266	0.011089262673378172	-0.026437122548363244	0.018195634035186987	-0.037198282914511896	-0.050933129429045654	0.015805426533405068	0.015119109454424903	0.04258737020206335
61	-0.1312424777505436	-0.22468965878902605	-0.23858492898924916	-0.08400459488705084	-0.1591803837990667	-0.1903156449554862	-0.13338423385824413	-0.24185078665420176	-0.18668383232040678	-0.10521901767751615	-0.19127761131459362	-0.13050452942396537	-0.1884851709444886	-0.1343855194726204	-0.1668056227600939	-0.16045852111908632	-0.1813780460937277	-0.17794373167838295	-0.12035714825706734	-0.1734255084467351	-0.10051525605362718	-0.1645865023036865	-0.0763040366290182	-0.11527518662076622	-0.13110236869995467	-0.161647723800085	-0.17007637158924466	-0.2267374237467839	-0.18364960363804733	-0.2621342542145172	-0.23800847044750512	-0.21577820758507887	-0.26771497855307574	-0.2664018370333469	-0.2973510821830053	-0.24978731416787642	-0.271769882361027	-0.21141466882856289	-0.2701962058668731	-0.24107061143372324	-0.24801710676111882	-0.22039140549853475	-0.24188796877070146	-0.26488526231805504	-0.246384553269823	-0.2616656571775795	-0.2211456134258875	-0.2925642037795834	-0.21862650358591496
62	-0.1563552153603469	-0.17323825691378938	-0.16350026485778452	-0.1858059131946616	-0.12557687311821658	-0.1449146077404373	-0.15050782770229013	-0.19163436811127232	-0.13924642545576707	-0.10968853208856484	-0.13479161136688123	-0.13264364575683885	-0.08780624363693358	-0.09415656581536838	-0.08801786533799957	-0.08087689162585923	-0.0464404071918249	-0.023583159611079707	0.027925482994620877	-0.04202904105682921	0.0030834881318332896	0.020355555950098636	0.016183926174506758	0.030625913165592756	0.02488571430034987	0.06506932886392722	0.09066822905378744	0.06189268062932306	0.06966334267493926	0.08854945795023507	0.06438410697875727	0.0779550539800877	0.07578056036050881	0.1198821026192864	0.11749300998260392	0.10379672784621866	0.10769541327418326	0.11852588355062459	0.16214046745025354	0.15143878188489077	0.1698508925838992	0.11879190697113866	0.16725205903807563	0.20058121533902362	0.15056860334208513	0.16857700353174135	0.1505813071939473	0.14645580901686522	0.14211842861877277
63	0.07911059892030646	0.10381293047199833	0.04643097737109743	0.0879978786132524	0.07312196079143043	0.08008823422669158	0.08995397708991201	0.06671029421602274	0.06380852082319381	0.02143141851046016	0.024344069163044945	0.05973588699933774	0.035892119588876184	-0.008775478936742942	0.010786161677689915	-0.008298169980430658	-0.04605803120093179	0.0005029857464096954	-0.058449690939969726	-0.08659489579127642	-0.050524733965251464	-0.09216120039398916	-0.05996568833983188	-0.015034717044469098	-0.09354458493594528	-0.10485287227289526	-0.0911231764123362	-0.07104495240408457	-0.05821149230936214	-0.03363489006767219	-0.03878783958674753	-0.0031310881618391686	0.0095242081799423	0.03913566057844783	0.025631151161936573	-0.009469301826392218	0.04591731489719456	0.0684736492093754	0.02869575249931744	0.07038679935544281	0.051153449641735384	0.04929026498000648	0.012222550150666743	0.05727145430666669	0.03681407753150177	0.03477749104564949	0.05802674420302295	-0.007951704660747313	0.04685848769383727
64	-0.11615031714970861	-0.10580295292638113	-0.13175680432891618	-0.12380709153244038	-0.15951995025134474	-0.18296137889767655	-0.17733227759948603	-0.17691690587021053	-0.21366832589253892	-0.17244785432626722	-0.1738459621693856	-0.18698444672540404	-0.18366911112297934	-0.1763314332183398	-0.18845996948602234	-0.17791351577907616	-0.16571800355140104	-0.1649826992901707	-0.19174318342808108	-0.14869285023980497	-0.10689293438141063	-0.1426891261001034	-0.1329570438092208	-0.0854747229231635	-0.1371880415838762	-0.08209315396675518	-0.0678400959698094	-0.07228665757967251	-0.09907481647763372	-0.042291574766027004	-0.05677597611756434	-0.04712538250692352	-0.03281007768622876	-0.04570562436477342	-0.04649231789983217	-0.07894766553613254	-0.030041161101433893	-0.06927220991018761	-0.054880156891974605	-0.05276317798318462	-0.056279276553076	-0.072194138135944	-0.056892900993094284	-0.06816096389718217	-0.05162263883665187	-0.06590272684767713	-0.07407726779650328	-0.07673145241330288	-0.07711433557965278
65	-0.07884169603925444	-0.08909772402847321	-0.05295292258756432	-0.13681823192534542	-0.07013258713588623	-0.05553884770985825	-0.11432377682205615	-0.05381097189401725	-0.07719099528443345	-0.13035589881951296	-0.11281457416028022	-0.07976484053318114	-0.10078857563044699	-0.15153125245784865	-0.1291662256964851	-0.11977099220248151	-0.12882613999630896	-0.14687889234812904	-0.150668052120866	-0.10967952309756143	-0.12940160296967662	-0.1647379220068226	-0.10257239854670494	-0.1133091116224005	-0.08468389661864392	-0.08704635958168565	-0.08373312859771045	-0.08153048425745203	-0.05581707690386373	-0.0056160915071751475	-0.0215717859287624	-0.019202968523734803	0.0002504113859796431	-0.01831006536002413	-0.0077881890443571465	-0.005430855703817255	0.02852450647798118	-0.004184333544448896	-0.01818909952881559	-0.005524820633216106	-0.04772643074881806	-0.01841581951941269	-0.028066498404046458	-0.05373265032237147	-0.03977246330581621	-0.07748919115104042	-0.038185061847932994	-0.07163825524080356	-0.08941991632411811
66	-0.09083425201756824	-0.13493077185881788	-0.1389797031822942	-0.14906439945453154	-0.13225707957490712	-0.13024106362993781	-0.12021864514945997	-0.1251696566528798	-0.13672876181403737	-0.15402816234643754	-0.16845791479249894	-0.11704579251718776	-0.16076664175455976	-0.07520501896567293	-0.11144543570612205	-0.11592021695918095	-0.20469990286732878	-0.10703364436549753	-0.14839524911324287	-0.16401640047290048	-0.13324701984611984	-0.09391304381171625	-0.17630469734956772	-0.18130727334697996	-0.13865695299709005	-0.12364735926358739	-0.1350479627435607	-0.12106673994524228	-0.15997434972397107	-0.11638419792109123	-0.1207741888998266	-0.10366936402357055	-0.10270166461520217	-0.1482687829504997	-0.10371959607567918	-0.07057371032666397	-0.08510342710101133	-0.07353900892589936	0.025536278637549665	0.06168334914658715	0.05148310558789073	0.023173928897898856	0.0831043515408432	0.05052618741926658	0.03453864762215748	0.06407414504144711	0.013265530703483441	0.06963665194421284	0.023338156073144094
67	-0.04590971879323035	-0.02618102003618166	-0.033780406287963013	-0.03437957353050103	-0.030108779642323828	-0.04734431317550811	-0.05156448774827506	-0.040187888108636785	-0.04057940427144423	-0.048353490759960864	-0.05142398408811599	-0.039050040929017336	-0.050757556810983095	-0.043059482820702	-0.049910795041143784	-0.05185564820622426	-0.04908945625473089	-0.048051226291245926	-0.054119555988590175	-0.05906069563125016	-0.05976343845541978	-0.07472610592009125	-0.04554701349512474	-0.04404113857697199	-0.04551429240809142	-0.049370592322178344	-0.05419252266786474	-0.05271576990800032	-0.0349302903226188	-0.037355013965839456	-0.04825544935966297	-0.044022196149533024	-0.029463510786154327	-0.03745109360010977	-0.040882308148216	-0.022534989603499166	-0.026937925482059515	-0.016321517013167842	-0.02075171926272021	-0.032174932483505336	-0.026037689814151353	-0.0234044464976076	-0.028947904692263483	-0.02711871288321744	-0.024851580923341866	-0.0408133154851323	-0.030394337106913333	-0.062158255080110504	-0.056678713634659206
68	0.1384259288253381	0.16464861273920312	0.18277789756534749	0.13572038928115127	0.17421655180106327	0.17350942624147966	0.15564075014215345	0.1263721693073079	0.18121104275990582	0.14468434660380666	0.20224786565385872	0.1865249237693783	0.1800173371734182	0.1669730049703126	0.16813197150899536	0.25095333102756245	0.22627398644071084	0.2534879743682935	0.21474820723807228	0.28754786633638174	0.23410910515951877	0.22322349386520107	0.22116487651020517	0.2433310441501984	0.23575264033254614	0.2016886247977454	0.23707512820372378	0.21892923161960187	0.1649802305265487	0.13238858259421998	0.15607154736563042	0.1280738930445342	0.13170966772407885	0.10981666191714363	0.10708647715664377	0.09719513189096081	0.11372133522262287	0.08862135521576385	0.0857536547859496	0.09987307183355323	0.06507059329387829	0.07401494828032533	0.04684835052138535	0.03521011601259379	0.04509006947652974	0.05161011979380901	0.0514925457979186	0.05648672910340376	-0.03509299922279611
69	0.23044642414713473	0.3183552025160702	0.34826750116022304	0.3421060331241531	0.3896901359548842	0.3304865592329896	0.33116382976766423	0.3988049332959783	0.3629449071702175	0.29422877909095535	0.23399875481042023	0.32576645899679724	0.33337822408349116	0.3205266807075332	0.2882433895084583	0.2968063848216328	0.1675928584951285	0.24448615845237082	0.19362514664311106	0.2058454458469267	0.1709200700054328	0.11376368998477877	0.11115310591425712	0.021599901147302814	0.04478144472115409	0.06677318343037396	-0.009484995596963808	-0.0540294643217907	-0.0376801396683753	-0.17186485084209605	-0.05530580729648438	-0.11766028232671066	-0.1041599605285273	-0.07718549845088356	-0.1360033475829579	-0.13061734068285322	-0.09787426921043732	-0.11737239239250234	-0.206644875715105	-0.0475406320045358	-0.08422879333055318	-0.14559857625486874	-0.11770932766483673	-0.015299161421750695	-0.029662188556493434	-0.0017402385212258917	-0.04709517163791529	-0.0006597656375079581	0.011138241178149003
70	-0.30951434641670206	-0.35573504905950604	-0.3257142447782933	-0.3434067405828042	-0.24725057798057715	-0.28028964307006765	-0.31577105133711053	-0.19862125058518845	-0.3088852452725189	-0.24530273776134406	-0.25250206613744386	-0.22805813722906948	-0.24858859364526903	-0.25404729484997346	-0.2901100724013887	-0.2209855050609096	-0.2297243410038869	-0.1531537304195027	-0.1991227161304154	-0.22744956337460603	-0.20609257206618858	-0.23254509272905993	-0.21837027340071838	-0.187473028808562	-0.18976548330094054	-0.22653135929044227	-0.16560593397878653	-0.1856990512581162	-0.13545549150651492	-0.1700580095969732	-0.16547206201824785	-0.14299850536749123	-0.1312913733616499	-0.05455210363899634	-0.09723534913441864	-0.14298237064976288	-0.1306538083025422	-0.11642683170153818	-0.15102053098636775	-0.033848496733621024	-0.09338338570560692	-0.11383747810443764	-0.10339363701679347	-0.10444926723140333	-0.10093485246302913	-0.1404239813684644	-0.05551743691221096	-0.06722604285864468	-0.056206637806999485
71	0.04393072641403898	0.057694577572792595	0.09791157164196944	0.11787838223169222	0.10931425933136345	0.09802147885287019	0.1272879071111444	0.07531042670526551	0.14247807168221482	0.13094749276585055	0.0950843377512568	0.13905972991693474	0.15900641676849295	0.17731428090308618	0.18198004116933292	0.2064456193230916	0.18563769970480642	0.21783766451513067	0.22039124936317975	0.23573689705454154	0.2095294458505971	0.23708254862431932	0.2135069641205054	0.2473589755101905	0.22202581030761256	0.24057335865809298	0.21140118092584986	0.24603791932840227	0.23836428768308576	0.2023160171339417	0.18580611422966525	0.21713172959658386	0.18120989020514255	0.12353241711849361	0.15018581945960877	0.14221156742411598	0.11289331638900693	0.11983369001288235	0.09619018958501796	0.10036315549766346	0.0507094442550617	0.05240428120639884	-0.0008295696637659576	0.0092900775307425	0.004553067075955899	8.136841245290401e-05	-0.013366460607166956	0.020705214094809427	0.023949860718883467
72	-0.12155080481940746	-0.16668272179968877	-0.15621410894644489	-0.12595570502177805	-0.1688793247693916	-0.16143397025252307	-0.17898736466521853	-0.1832350214870847	-0.14276791580997603	-0.15671338372213464	-0.19526307911010293	-0.1786622928464607	-0.18717069097612454	-0.20894244756134633	-0.1847221357348842	-0.18272113797870296	-0.1652636994899513	-0.16310074518102852	-0.17541805543961014	-0.17533712638403898	-0.1797163854378629	-0.18292763644951243	-0.18242621286893246	-0.1702028728914451	-0.14377790204614982	-0.16623693350058613	-0.15539305236086107	-0.1727254737065596	-0.12298025069235483	-0.17096351058242437	-0.1616054306599737	-0.16730689344355587	-0.18996658522708762	-0.15017553277972104	-0.15731133804290048	-0.1290657465849691	-0.11282790565749808	-0.1162809306065264	-0.09973682278579968	-0.1279377572689799	-0.1078154022245045	-0.11019940644676393	-0.0963317599950188	-0.13854428526485524	-0.13180314635169127	-0.07195588722855595	-0.09180075020492759	-0.12790468002377203	-0.11945183392106476
73	-0.03854528414966586	-0.047444559041804626	-0.041137300269454516	-0.027195569382302092	-0.04056243257862087	-0.024831970226808796	-0.027513862913019514	-0.04941480392141533	-0.05221299545304172	-0.05257911694742554	-0.04339646356678647	-0.05467815284091641	-0.06217482650823456	-0.05593135330719268	-0.07006627366161008	-0.06817186744191892	-0.07519433478374712	-0.07228948732039733	-0.07379201902693759	-0.0763386113561733	-0.09053539985479339	-0.08528650645526041	-0.08605429910282048	-0.09211707923129905	-0.09470097892397618	-0.09512975433591726	-0.09893701999686413	-0.08528436413679616	-0.09415036666971544	-0.08581957359322627	-0.08520976750752234	-0.0806445314544388	-0.07343180716010882	-0.07965985521724762	-0.09840794608736894	-0.0843246890850572	-0.07479921014892002	-0.0801703135341328	-0.06173567281558394	-0.07120116787326218	-0.07807092664933526	-0.05935962127928048	-0.06481438671382381	-0.05654319230487213	-0.04426946872109696	-0.05671514973960168	-0.06321713379134951	-0.04645573505752014	-0.04662879356440669
74	-0.032683293374480914	-0.03966205564996167	-0.019976812163576572	-0.037181640871733854	-0.03366535384347891	-0.021506270600725096	-0.009539970659518638	0.03459282111827646	0.012048594829326775	0.038369281928231413	0.04520973427238166	0.01597563450710062	0.06200634117032183	0.06065693834375542	0.09074423304928853	0.047797197597904656	0.07748660774043184	0.11783008317637458	0.08178003555924343	0.11000995702905295	0.12789712615027388	0.13731881645439853	0.09869735735996601	0.15527996230919242	0.10862267411036867	0.09721536227120993	0.14426041352655386	0.11390576181510388	0.1202011216727205	0.12237785156252616	0.08434501051082087	0.10993371703049357	0.08921424122531155	0.08628958069044948	0.0817838879399269	0.09250671547405631	0.07962009349885393	0.07366342367396107	0.06738500784494231	0.0390411742503577	0.08744378098738402	0.020860710588252528	0.050841454581185705	0.05201645549989163	0.060017790935698534	0.03944392400338527	0.032701504141333784	0.05278849934939872	0.067939688246588
75	-0.03633807173835857	-0.0420352049534548	-0.08012608144725956	-0.13750923845368135	-0.10968023009335844	-0.1059844418558171	-0.14205542893734696	-0.09209731749794789	-0.14038984705614954	-0.09793376664199145	-0.10259814563409844	-0.09447206597919919	-0.1433239452443928	-0.11326712705010766	-0.09184995073721922	-0.09114693003153246	-0.12006191940125319	-0.12912573786298345	-0.12851796277753827	-0.07943439641606155	-0.15983169854983464	-0.11748735302497855	-0.08400753301816852	-0.112562895630178	-0.13556693541059478	-0.07419044796154065	-0.12764944462320882	-0.019392792694438395	-0.0620341275825196	-0.07877761905345201	-0.0028154230262555703	0.0033542514392572776	0.025337841102173787	0.02160035098962942	0.04155053661010737	0.08884197272756093	0.08513436495069367	0.04841791769374368	0.1692340249014265	0.07418056701184726	0.08084648505766327	0.13098454386502073	0.1548915446681883	0.13258497870512415	0.1934696765833178	0.13954475015856713	0.23446212595075244	0.17951498993425496	0.2346908313661126
76	-0.4067391212974093	-0.3096403114920543	-0.3759566564957043	-0.411242320673192	-0.3485310213562161	-0.38289984987565584	-0.3564268960312198	-0.3038170717299892	-0.4438480988865242	-0.40280665672287536	-0.3462546964063988	-0.41080207421048376	-0.38529503815146143	-0.3643861496501004	-0.35768345688589565	-0.2928475313874762	-0.3605710833463653	-0.36724977985106577	-0.3207885825311419	-0.29104357673331954	-0.2954660087927617	-0.33616268988833653	-0.29215615547578366	-0.29228402679329185	-0.2592851624835353	-0.21886630322818207	-0.18040592678852505	-0.21369168824357576	-0.1733677376258413	-0.16846052296595512	-0.17268153188737173	-0.1751953560544131	-0.17299692601929315	-0.1279418661098756	-0.14342507741376787	-0.17865536655005115	-0.1295557467110015	-0.17059409739685497	-0.1563674730044991	-0.17379260636420338	-0.2183832249371651	-0.2107649619797946	-0.2587331099066294	-0.23461646840763736	-0.2099111934888082	-0.21526618463950328	-0.20827165739464487	-0.2027580578967348	-0.2510555949819424
77	-0.06269487434914207	-0.10966627821357666	-0.032190010168324415	-0.10276635800467934	-0.15162282885877473	-0.18750142675331652	-0.1448440036951571	-0.1817217030077823	-0.237792832130459	-0.2291124702342676	-0.21385668420448276	-0.2587171797363544	-0.2908400860665371	-0.2347170252826672	-0.34293982198248296	-0.3401249061330446	-0.3289344386089442	-0.3839940974482807	-0.29800914574715187	-0.3241757923041472	-0.3528120083319808	-0.411373603990859	-0.4043857445033659	-0.3861909298041945	-0.32095521896806234	-0.3484131019404232	-0.2716945318883443	-0.37604119422054083	-0.20453584863346194	-0.2418332678525917	-0.1717914698879867	-0.17924845660231653	-0.20981347053883015	-0.1517721843748833	-0.10717388374639598	-0.06601044696073406	-0.11957067384704753	-0.03927002689705329	-0.018027624758721845	-0.09542812185783664	-0.06524044658055768	-0.055812960626256826	-0.09475265104414307	-0.031218976247049102	-0.012093357346890609	-0.07864947614349113	-0.05219782882962243	-0.1482478905085674	-0.057207447964784865
78	-0.2961387301035262	-0.37670196522545896	-0.31489277661236287	-0.3256704229183032	-0.36522628217605413	-0.31781253880871224	-0.3575567265439129	-0.30753543694970376	-0.31324608085613076	-0.2829403270877056	-0.2936652255949291	-0.32909671717256217	-0.29265415798504657	-0.318954852117417	-0.2946257375901963	-0.24186674083298007	-0.2552302421660177	-0.18160278189041837	-0.17008613261221855	-0.15662790909609178	-0.1141783188532304	-0.14139053645343366	-0.06555919880299278	-0.09864115754586775	-0.1509064124324162	-0.06836509766213586	-0.10684333848530322	-0.03561001258633249	-0.07213523906856605	0.019680364305493348	-0.0070272477585382135	-0.022654655500685184	-0.002874537982639075	0.08033312710845468	0.05788101413022815	-0.0049221916521145544	0.025077008016465667	0.018966433386416303	0.025457741605810734	0.07827827143478479	0.05287004140263195	0.03326478645877836	0.07250434247682024	0.08463794258389151	0.11251191983965665	0.04188841920263703	0.06872089599397606	0.08681242729558172	0.11944010622322551
79	0.020996880179486536	0.017701198178228038	0.033932432159751315	-0.002821313937298128	0.002451866695498178	0.023944501828943015	0.06925238267485198	-0.0038648980550627736	0.004320820210004767	0.044724091867593616	0.022533594052182113	0.03653839388565161	0.017012104355989148	-0.006733773106286969	0.03869953665122297	0.045031339315877314	0.015845577391483297	-0.019198322010385897	0.0010131456072619885	-0.03992887399724932	-0.0162191985686973	-0.036743561226656236	-0.045358316189904824	-0.051813419465172726	-0.0685491082219786	-0.05546656306508779	-0.026283723665931423	-0.053167999776167194	-0.05891671662258792	-0.05003755187356569	-0.04777877946719132	-0.06098063454136622	-0.0572098563683302	-0.039678175797872056	-0.0321500577185541	-0.05567425145992518	-0.09101863735366227	-0.05066735147451249	-0.05147409083345662	-0.08914763544641593	-0.059534907009678964	-0.04271943353388171	-0.036738828143424516	-0.05431771017863617	-0.012891428951868308	0.003351368134159577	-0.006103770498354047	-0.014093989041969023	0.03146461732847831
80	0.03717903469562804	0.05712901894899704	0.08899014658608947	0.03944076648984174	0.07011624023911005	0.029730300808925896	0.050714312567296006	0.018996393549430144	0.04701622886967558	0.03371921063738928	0.009854724586471889	0.0424992298849252	0.04830149669271586	0.025228107224716995	0.06352544856450604	0.007632328504191965	0.04823701957826122	0.04717196847736525	0.05991338811276257	0.045364084542413696	0.06551843242758335	0.0941618684096402	0.05760932415790746	0.026985823336256577	0.052999332888103746	0.05509111326335906	0.0652557623125551	0.02710825797179689	0.008587531117452592	0.04314034586020205	0.04984844288532341	0.052379911985158456	0.04283470552368441	0.0203172308628528	0.057949681402434096	0.028614396874314933	0.06413865575854596	0.038696704021952355	0.024061349795061786	0.020432118869853782	0.029520081347540604	0.07978925379154059	-0.02083479626606928	0.046719719870374564	0.039785223124953674	0.04234243171214116	0.030350571654399028	0.07273882250175812	0.01179596020549202
81	-0.021350407827502284	-0.03814451255217664	-0.026261173827367246	-0.016332673514452816	-0.052494550902447146	-0.02243969554727243	-0.025677078545130967	-0.049315574367538195	-0.04667980868650515	-0.03652077771397886	-0.08050119917242439	-0.0984896755911879	-0.1096165000649322	-0.08004707495519645	-0.10673262695406445	-0.11961857538021621	-0.0874739661857675	-0.10561053363937396	-0.1196664097084883	-0.14547823146221814	-0.0991595513199136	-0.12247110267904167	-0.07534463222081872	-0.08749501987549507	-0.09380638850587095	-0.10335678933141837	-0.07568956263773732	-0.0689708940798083	-0.044962793885594696	-0.022774745329534142	-0.020342901133031045	0.00889224067108092	0.008751275203480024	-0.013513628328649352	0.028579877122754494	0.033883961628110526	0.0721396759219609	0.06902496252970455	0.06238374464013432	0.10528412671039251	0.09843335005688862	0.11774782382904407	0.07797369142241278	0.08958223339823156	0.07549872317539728	0.10466920998737254	0.08489081435668702	0.07601647740988735	0.07768754221987323
82	-0.04090154597607819	0.00745105210964084	0.02658555354465375	0.030715410012187035	0.038737667953299026	0.042990646910274787	0.07184977430052587	0.06370570805234171	0.07775545754056619	0.06406145726699294	0.08333773015228858	0.07509223635018747	0.14479888017189668	0.08285759123688571	0.15131249582752146	0.13735293148327807	0.11518174445800693	0.051952793492297714	0.07166228506449525	0.07440704448240007	0.10115008748012481	0.06738560980620498	0.11569325101579694	0.08288481807705536	0.0510875176267936	0.05825271242395047	0.06354493146655307	0.06719828493422879	0.13918030214825752	0.04503409364375255	0.19046905303580625	0.13110266953893376	0.048964090229515124	0.13435748517260954	0.14209769012000117	0.17343678139042135	0.11664054066695151	0.19999061484634437	0.14173812173763412	0.13750837632794527	0.17668481302275957	0.12549050034407583	0.0856035662343988	0.11609156627698432	0.0727729755925009	0.09420828481015084	0.027871195838699604	0.026633019225219705	-0.03385160274530228
83	-0.09238668690033494	-0.14040716794420888	-0.15062111460055366	-0.1732913710440625	-0.1751185260008175	-0.14504819832420068	-0.16501265193674355	-0.17752786179731067	-0.15975940565498922	-0.13628969407601083	-0.1690751166016376	-0.14690930303880878	-0.16925528406535154	-0.1722085732758172	-0.15501187158701146	-0.1697065909803513	-0.14914294825051835	-0.1275560099427574	-0.13388806652878138	-0.14257502751990309	-0.16665551408671958	-0.14796676268341652	-0.1426405725611338	-0.10078073127555831	-0.07739728818162343	-0.13666949321220612	-0.12828241115765712	-0.15437073853606562	-0.07257252711133036	-0.06967625826648374	-0.06794803304519414	-0.07219841140720559	-0.05824616476749332	-0.06219467777927549	-0.06945445943986608	-0.07622357347214546	-0.043721175791641156	-0.0402312335099759	-0.042617473018641015	-0.04677913930828248	-0.03238561080159918	-0.041661410168318494	-0.044284644394460296	-0.03223843979071227	-0.03133890008774197	-0.051615056668100553	-0.01335630657227763	-0.03282017020093793	-0.05062050220505828
84	0.025207111720003995	0.02897506835741679	0.10306433135226419	0.12091016430564072	0.0837459543104795	0.08974492211285315	0.10143395166734241	0.1355070918238289	0.1221533986654578	0.14907283858930173	0.12555724086084274	0.2755527611968819	0.19081212233537434	0.26790144469521543	0.3025390304142203	0.23354002049441008	0.3077958748183042	0.21989854632196543	0.16797708695035335	0.21602094980773795	0.1879368330135431	0.16952122225985083	0.15267878061288545	0.1258671719457727	0.16529814494082426	0.16464277529712712	0.13430080752228712	0.08288216164248452	0.0761232713196365	0.1378081558260904	0.03979321426497916	0.1035144548243625	0.10098113285595953	0.12856035663182924	0.04972043210343853	0.0865777227778312	0.105458649660756	0.09610468080940604	0.04339312924520614	0.030591665856340204	0.07445252200115218	0.12291482720825182	0.13182889088852245	0.13322634889447663	0.11620337263789496	0.09727140134790109	0.2339451414012066	0.11505511712542424	0.16914819499901962
85	-0.034743857876878864	-0.049221263137147274	-0.11993915839259253	-0.09412321113350328	-0.043010140458356105	-0.07140783568615099	-0.02210428562554916	-0.08763102112691286	-0.05989491041659206	-0.09710718455870805	-0.09269709495347081	-0.1502055583626634	-0.10177986064008364	-0.10376359485758893	-0.1765497139827512	-0.16720511996877735	-0.139468051224832	-0.29168650796729034	-0.17347585414333	-0.21381610831321543	-0.2115297822648011	-0.2556122625494507	-0.2460073820985616	-0.2793855045201291	-0.27418159679616805	-0.24898134690178156	-0.2954929520639517	-0.20442691554149764	-0.2765647027503012	-0.1411389130774105	-0.1508940077784704	-0.16723704563875824	-0.179879101960831	-0.20196870062824934	-0.2456626933245734	-0.2249699954777386	-0.22518413165589152	-0.22282652253378193	-0.16005431296860428	-0.20683828391886921	-0.2643030271674485	-0.23845448248964557	-0.26358475607574194	-0.22743448104675285	-0.20710466764330895	-0.14345762365990603	-0.1334127510371664	-0.16002923678571473	-0.18419367667695716
86	0.08724380775042334	0.08142677007639879	0.10352284175542306	0.1298188769028529	0.13841414073564923	0.12355302375006524	0.1432596770348997	0.15162882876257716	0.13851732335027886	0.13024641947036086	0.1504030232479003	0.13729046306429984	0.19386309497123694	0.17426308969922205	0.14254896614831206	0.15173885628908793	0.1577867429591856	0.15863261687705413	0.15984350672396067	0.13252200237950199	0.1450568692768959	0.12163400935185928	0.10689371276834014	0.16680232731666536	0.19195980360242834	0.13568767218544875	0.13301526072991007	0.1473860376041778	0.19447162717656888	0.18205687307064528	0.1631361962119958	0.22535717450284293	0.1793125963854197	0.20200720512350917	0.21760727360991713	0.2281718180085933	0.249955565388413	0.27587017740156095	0.25117636979254765	0.2764988233029594	0.2820056657039244	0.2892990830991246	0.2855278366117383	0.2959749910462927	0.31361166377639615	0.26778496700551385	0.2726448533862266	0.3099781706949286	0.27076332392292807
87	0.1879927076718971	0.17243493811256477	0.1878849556914161	0.1712881060010102	0.16886170109928575	0.17009879892523866	0.1939258904726689	0.1881381130704035	0.20567727557038787	0.22066911500177128	0.18330181897268566	0.2210758749478427	0.24657898960774075	0.19948392777315238	0.2542535815933804	0.23612418974734925	0.18396600482365918	0.1816947572777102	0.20153199104896946	0.17030775987242544	0.19404768926534446	0.18224681225803605	0.16436031489140335	0.18190582456032078	0.15451193366178367	0.1930691405484578	0.12928831535236965	0.10858373150662222	0.14709295644396883	0.13929740958551617	0.15650884600674828	0.07725030056398402	0.1148585844750682	0.10236446376162192	0.06327860851032917	0.0537031003851659	0.09030548254684533	0.04706113122001436	0.07974600474450413	0.022109459570112934	0.06378967241153166	0.034907346938018086	0.045465850322928617	0.05655213624593795	0.011781758312389272	0.013041668138045914	0.035832353468446376	0.05208709302311879	0.10348749009890994
88	-0.024648062862427565	-0.01690724489175548	-0.002590243960400181	-0.024797048606194055	-0.006550526031300294	-0.013629331668834089	0.0012392567928373906	0.02385089681767146	0.012263637857727133	0.009666382448740244	0.012505947102529493	-0.0021383352490155195	0.010121766818826084	-0.0327168671549065	-0.009084491393025404	-0.004787710453490511	-0.03190748859274143	-0.1075176218863253	-0.07108972270533835	-0.04037507390052963	-0.05242541265701892	-0.09341322132140775	-0.07854188970047613	-0.09774000176244199	-0.16634657244298565	-0.13519855383600268	-0.18523005588716307	-0.18013987727356454	-0.1654136694331661	-0.21034708947755365	-0.1515535242331544	-0.19095393372846814	-0.19807775002224046	-0.2315463569674987	-0.21081130637219161	-0.11906581812643462	-0.17045257342494147	-0.25360530766644385	-0.13719885901658135	-0.20507214061169723	-0.197337293657568	-0.17075551795362373	-0.19590345577242194	-0.20736095100931928	-0.11640563554190546	-0.1844979557748959	-0.12533560826565476	-0.17067149750215427	-0.20618668161161327
89	0.12478156443034864	0.114236060037884	0.1400017305194469	0.09876166444140086	0.13300071428338645	0.11350569696182448	0.10707669674052733	0.11370763662970922	0.12254715037925641	0.13641237012840718	0.10552699319934963	0.10362357834977039	0.13173154399617437	0.13111581773145212	0.11970718034268235	0.1254794080046363	0.1396237568633557	0.13321090820256326	0.15549965990734188	0.14410562388410114	0.13244138217340734	0.15151764689543082	0.16307657187227403	0.16892050178898402	0.1463930004701294	0.13074373317343996	0.14988973046753704	0.1295833399916348	0.15139158746622466	0.13653028290581903	0.1353947948897419	0.15497765045016137	0.15559308602066918	0.1421885734940033	0.1202577604328258	0.08875115288805521	0.09875620809166696	0.10470418390345156	0.10370243155576206	0.08896133015076588	0.07635604683711708	0.0785930239025465	0.08513203068452194	0.05621529496057929	0.056904116170348074	0.0445531406442273	0.04968585362586683	0.07384120186351939	0.042055883608556846
90	0.061656259412649406	-0.005243959919613772	0.038570220564699984	0.029273992391653937	0.03220602998631504	0.05438242150256176	0.029127794074526973	0.04219062161788567	0.0313142105262948	0.018652433577025278	0.04206433839701836	0.009972491370973915	0.04291022513505029	0.029869881175630303	0.06361306550303768	0.00710981135473473	0.04032111869779638	0.04648592627184113	0.0388525250729452	0.014659572836652025	0.03453230485785306	0.05762993239822513	0.02203101868753107	0.019124567235461604	0.021813194194233502	0.05056532795694753	0.042816778121144365	0.056737567913418274	0.020592710112288578	0.02599667431847059	0.020361753562584666	0.07030482355247684	0.07243572689410291	0.06268639973948863	0.042668363790632935	0.08049273161999879	0.06836769525475832	0.04143623749885235	0.06342692323764204	0.07504240786429282	0.04393732970720392	0.0431447971421813	0.05227003341102775	0.06492628222244082	0.0705499776744931	0.06455617167629052	0.0715940556288778	0.05629063133684707	0.07792413845467416
91	0.07533361645314689	0.07873291186390836	0.0621842781645492	0.05699626770350813	0.07350584204658084	0.07227626908214348	0.08267882501381094	0.06378216959711099	0.045894927399144414	0.06687303885700366	0.053438322630590986	0.0292414324990784	0.026499010506774952	0.007995710689780233	0.0036442038449562924	-0.009416341199782435	-0.00404792702331277	-0.013129977634821755	-0.013547313448249129	-0.044793532934123	-0.038868972822270684	-0.018907490827688354	-0.0003992876957382707	-0.06971719968290654	-0.04732655091558323	-0.05017067760770129	-0.07315779026739991	-0.08021327642949669	-0.06469346297441636	-0.06481527412996627	-0.03963147195445646	-0.0598787268773293	-0.019636564347422322	-0.015994605894538695	-0.006872390301208835	-0.003952259598054048	-0.035199134169732915	-0.03436290428769615	-0.028215866913530608	-0.04599420703790934	-0.039223316701220555	0.012881684430263279	-0.010429763997807215	0.0026441441449952586	0.06705234057438866	0.04507922194949556	0.04912451758825859	0.019444085002650057	0.05964052136266218
92	0.029327494750031224	0.010287036090817289	0.0356616363368772	0.027066718374433984	-0.00235207890286897	0.006147078631543462	0.042604999158610005	0.05557937013612189	0.03194143627530214	0.018390234487613476	0.028135674861254473	0.02532956696385305	0.00026075644390055884	0.03037981002838555	0.028476437837834184	0.03111770387695002	0.023986617617364456	0.05281639379870784	0.019170414906202565	0.031591622323068516	0.03822460856087563	0.022247903535375903	0.02850355042927514	0.03197194363429594	0.05026445538803653	0.028621014541218327	0.025964268743905845	0.025065225949824254	0.027292624106428087	0.04015865213005887	0.03965664961764318	0.047263121052835345	0.004141717145783086	0.013583586181322872	-0.013481321835016536	0.0065747043406251485	0.030904277946003533	0.013604008196247052	-0.0354917343627633	-0.024907353217573557	-0.04320394291149406	-0.034204706602829385	-0.024444842304874155	-0.06462212251647866	-0.07387223242993188	-0.05224914591184602	-0.05879445355389286	-0.04010726534794411	-0.052134961335791506
93	-0.022708582898952816	-0.0031209565029455487	-0.001484310755292817	0.0021653200574452192	0.0013933130801548122	0.011721952168796812	0.013370295033618551	0.020663380832126044	0.022444721713656024	0.031654703129986736	0.06074650891334101	0.0574807820240356	0.05909406972978256	0.04935337473372884	0.05632629060059826	0.05917810809584271	0.06976596932721742	0.07024091724408085	0.0728511663234021	0.06632433628680717	0.08968189158459741	0.06313926582579406	0.06623943161807136	0.06722960404960361	0.06376245907223363	0.0667480365363116	0.06457411800512139	0.06256064076829305	0.060874631857561735	0.05607922297435721	0.06091558909873105	0.04912998837914022	0.05772049832584998	0.039016007485986576	0.038124325111502454	0.03349182907584176	0.02510031848897576	0.029358886375176575	0.03544318130906259	0.03368116911296957	0.03329983356334378	0.03469084886886579	0.018114821755347475	0.035207179401971975	0.016518124634429747	0.02031435628891443	0.018666134741500622	0.008901310526138148	0.015409989615555692
94	0.043881835759078024	0.05349595279278006	0.027977167066311093	0.03430489354262876	0.061191009679196905	0.06129373687222722	0.05724357971417501	0.013788067239261115	0.01719406055227466	0.0193969943490789	0.054987490294751785	0.024411342042278218	0.05392142815377097	0.07209180813790028	0.07126135237970303	0.05590877157865489	0.051465791642016645	0.061089088296796004	0.047659028017868865	0.042481560396601475	0.014317901529407364	0.029312037991131558	0.03567621232582638	0.03694599040910467	0.030643187452932635	0.008526701953218519	0.027093246488281264	0.02408007368631613	0.057252753154829195	0.037673425092516935	0.05320769859472968	0.051576909086722036	0.07315428196221875	0.050062120837527854	0.06957426420274429	0.06480472031597609	0.08623479439449364	0.10451588777773861	0.06080521144860142	0.08996760399408343	0.10298366117218334	0.08865676690320963	0.10765872014169527	0.14368934484388837	0.09144667061562375	0.0894499650379445	0.11725830692081345	0.13172489941256726	0.10383688391404702
95	-0.35070935327090813	-0.34252877718210845	-0.3598922534733928	-0.265676852886637	-0.2180029655535828	-0.24495398639020988	-0.26980538992090103	-0.17872632527765017	-0.1728678310860276	-0.2006158540675138	-0.13591896171954815	-0.13587299614847595	-0.05384109545029644	-0.12613797139662727	-0.0903349399557849	-0.07259684497928043	-0.018235629827679116	-0.07166044932943878	-0.06394620516912317	-0.0729717946044913	-0.09678626263841006	-0.09793207737245253	-0.04468134012645985	-0.056853858424280965	-0.07131326174793493	-0.06552589969348159	-0.03946726779723807	-0.04964066287441015	-0.023169440620691473	-0.059169093389332426	-0.04854057310706174	-0.032439662021017	-0.010660030619648504	-0.036684613618330406	-0.0032735811310409257	0.0022017723678958044	0.004409005155915591	-0.025834764304905427	-0.01311037795129925	0.023568054823790142	-0.015067900191244132	0.029989343786758733	-0.0008790895842603452	-0.0043919264479575695	0.008750413396488013	-0.018063951307980847	-0.01085251482248531	-0.024149333064757472	-0.06851490963184395
96	0.1479865914606507	0.13130095125838998	0.1359903370956216	0.14151450334245308	0.12404505782132633	0.12380668495879577	0.14139177799623326	0.13481263910660735	0.1363143014491866	0.11780844789823304	0.11309631726155338	0.11726906368303189	0.1061659149752715	0.11723562082982655	0.12074182650354223	0.10884394461711702	0.10923127550597804	0.11427536400273804	0.11434090823093934	0.10700159120425481	0.12116372107025426	0.12606187736771995	0.1127239581412079	0.11377118044027232	0.11354111156557507	0.11445315664479261	0.09105766767686772	0.10180089197050417	0.12180375004237716	0.08009195217915258	0.07715151313281872	0.09602156658809939	0.07424428475700809	0.06871488958879833	0.08468715165732535	0.07691362691068908	0.07138634044967239	0.06755923306879429	0.0540474375456235	0.06659000244896184	0.05737254195526531	0.06700114738717453	0.0534689488741113	0.074159708680986	0.06418462025001888	0.06135478704969024	0.05312033893100698	0.06471673697765712	0.07214101354361466
97	0.06501739073852505	0.19953546004272776	0.1414089200448771	0.14200205633833232	0.11177234499707556	0.16577513971781963	0.1831842084500599	0.1358752119781569	0.2706745375914395	0.23814182004134915	0.2313602760351719	0.23401239720002662	0.29029214288569355	0.27767116912774487	0.2916768794012598	0.32289944432633166	0.3498180734404116	0.3470832814376438	0.37768428775513907	0.4265983676075386	0.4597740417231918	0.4199747878332059	0.4128602509629128	0.394236219577824	0.37781891570688064	0.3663650726701914	0.3150682674805851	0.3686144063196844	0.2711553974859685	0.22044634425979903	0.1645849767360717	0.22722567271033714	0.18740584328226884	0.14856194126861352	0.13359396254856465	0.1321526192034557	0.15313070336624346	0.1470190536432634	0.16093743602089672	0.0769868414132673	0.11109701505648872	0.14346483131319895	0.1104122737504826	0.07962529679791044	0.067839814537709	0.09773908292409741	0.036782204290106715	0.0808834170430552	0.07039621720584799
98	0.00946253301719364	0.0042416170083166204	0.0016972008651197433	0.0015124107188284456	0.004643347633838799	0.011434937555336831	0.027013648361873765	0.011447970554907006	0.0023727516640300976	-0.014084691470420607	-0.014397456371158268	-0.006274176986612254	-0.05157812048062103	-0.0534607350974672	-0.059512423941421	-0.04808379100006939	-0.062121017452361135	-0.11280219130941087	-0.12153983669811767	-0.12050125470763748	-0.18278705160954187	-0.10577602104498966	-0.1276414085821369	-0.1805241859003476	-0.20543477146057962	-0.15927700257447716	-0.24673701353954147	-0.24107599869970983	-0.1025304483283119	-0.1604145452715458	-0.1777637528173543	-0.23309498991011773	-0.17479789639796117	-0.22896182370205712	-0.2251972632695674	-0.24904479880296554	-0.22775161720443898	-0.20731313532016724	-0.3485305171634147	-0.18330139884728275	-0.27544633047648803	-0.2570985806998518	-0.32182101291755105	-0.20020181378769694	-0.30051806669331055	-0.2587707273913852	-0.2829138595523906	-0.19555375067259279	-0.2802250500082265
99	-0.02198153577475549	0.005748964657386539	0.04102747114813592	0.02182758895475259	0.019668828089646512	-0.007422417474899726	0.010669356638478667	-0.02400214504736497	0.04968704201951547	0.007936796782379065	-0.009162095273031417	0.029808971402263417	-0.02941660441414764	-0.028495193809658197	-0.025868314666823673	-0.02815051358354287	-0.026719091534186234	-0.014695208584387548	-0.03697265991268881	-0.008830614873353633	-0.001565015801299452	-0.025542978039936846	-0.006463404600973691	0.035225502832705834	0.02974875172849979	0.013224458828327002	0.022832649980850248	0.01297742088180658	0.024143404703346784	0.014314491321634898	0.017362614174425393	0.034952142679608875	0.044764605608476685	0.027073250345292964	0.06884979974366849	0.04053850104237364	0.04918062110681121	0.03483044493023334	0.043990431835578866	0.013305130877734717	0.04202275867194122	0.03418408514337418	0.024674124937432505	0.02665169799043111	0.04604847650404868	0.010781228905188083	0.0395092485360196	0.03379794521682374	-0.01009033151689051
100	-0.0886346924002623	-0.07106022658457468	-0.08224800741721841	-0.035152846087103465	-0.04279717430936617	-0.03822566174808979	-0.02488611995042561	-0.0540583135292065	-0.03365173473555501	0.014158943967185006	-0.004496764959347565	0.0009685270005272362	0.06353508587537642	0.09469730299589889	0.09917378337474185	0.08728109160989832	0.05793293194728781	0.07994191405484621	0.08433635027571582	0.1135803539993995	0.13781455814277221	0.13921820507080518	0.14556908680161618	0.13749151021141343	0.14274897282266727	0.07676345688739492	0.08962883432544533	0.0001104316660370197	0.05681048158021472	0.03348092020797426	0.07037611115664268	-0.026276683736829964	-0.009090024366281573	-0.029956394683538695	-0.03716142041400059	-0.08399892567409126	-0.08071111506988826	-0.058615529420373555	-0.06344970252276863	-0.050771125463389424	-0.0458414026598944	-0.06870668064043779	-0.07276689067916597	-0.045508471295643574	-0.04012483852821597	-0.0395624119204245	-0.0038067671488285493	-0.03675630176505161	0.01412220425629932
101	-0.04682338994457367	-0.04875063606273352	-0.06056970567471278	-0.17562017679440584	-0.19585294009914442	-0.07309372156708435	-0.06831512046519338	-0.07244013457852007	-0.03620047253040853	0.07278422743338389	0.0491695139368439	-0.035789525549279985	0.02225466197146122	-0.07290235454355103	-0.10303863134155411	0.04671993358417289	0.12876150488621857	0.13950006367392204	0.05296465247794058	0.005420735909695501	0.1604707572180359	0.20535733519151278	0.10755870654203807	0.21952465188343456	0.06220153149531832	0.03348721551377391	0.012520307759243903	0.12226280665758849	0.027939649786477595	0.05233149247843809	0.006756687611365453	0.02745149568282999	0.05145112638815089	-0.010399905133759954	-0.0017495317099328652	-0.00703168146762821	0.01719802261681269	0.021496401408909724	-0.006683489870279287	0.018229849020994206	0.03417372178107908	0.05551655292658954	-0.030724621002472335	-0.017206703543681874	0.01743377720465587	0.003386889062278288	-0.02970223779078603	-0.009109725045438014	-0.08116041634973778
102	0.01564304620906402	0.02614377896760579	0.010362135107284426	0.04844027778247042	0.05808535742988171	0.014347370139927823	0.022094237207577073	0.008413369179689784	0.025307071335617725	0.02665069777266859	0.033053239746133736	0.018213181554153496	0.04552213660602047	0.024841585139823926	0.03122415783426983	0.029650389365235768	0.030811060374854427	0.05202306509004003	0.05164531892977535	0.0369252484659401	0.043734492715285934	0.03354549794649388	0.0605944973083841	0.02278976711099189	0.04245234791593293	0.03638885667600859	0.0313243846160256	0.0370494399492897	0.05220478609358015	0.039376739886207664	0.05764004305329755	0.038664576998781085	0.04752614634054504	0.03019256002590711	0.05129002246177659	0.059162634242570636	0.03171341751008183	0.02593820580538997	0.023376189351267528	0.01776547228532064	0.013001858812026113	0.02175396509714229	0.015387883372640543	0.009249895849501954	0.008897461946791863	0.0075437347412230515	-0.008057560906514393	-0.005042414317697896	-0.02339217833340035
103	0.11405414631380786	0.17711190505845525	0.12217306113542392	0.14945697476577346	0.12091629027679789	0.09724173517511754	0.1542964530587573	0.14279153549975457	0.1189369738704571	0.1514428796141667	0.14876393203111477	0.12307050532877788	0.08114233681254676	0.13289790427569947	0.10004479963509087	0.11523220732646514	0.09758981475647681	0.0977455876841052	0.044451952181537316	0.062187447434065166	0.04806698332201263	0.031862013861935254	0.030225697539338424	0.022771145956377747	0.014084703275414367	-0.014979065941424114	0.005693693394294231	0.01453151842912066	0.017589016134504493	-0.04942705019636377	-0.012777340806025172	-0.022201492501413546	0.0035338239189502186	-0.013228109656354065	-0.01500820256064489	-0.006809438472721361	-0.0025427140737247513	0.012672792721746212	-0.010965451533373466	-0.01245264020775894	0.0058237198110729195	-0.0098132510492281	0.021773843467836153	-0.014538390035143057	-0.012192067778728754	0.0009051306027009209	0.013451972427797753	0.017171919616594155	0.013470020851573094
104	-0.13705574186178496	-0.15884963439489078	-0.13157150878406484	-0.15620358947138774	-0.15414394841067783	-0.11391305257671606	-0.15450319434137622	-0.1452029437706937	-0.11927463833972822	-0.09067856863279797	-0.17063090150835758	-0.21864316198010467	-0.14488999876010622	-0.20798122994506224	-0.20172414348765444	-0.2337084510526756	-0.16666375807177122	-0.16439845483118715	-0.20240556348270955	-0.16905678158394055	-0.2096976013042779	-0.15859355552404045	-0.2092060879595928	-0.17528636108880452	-0.22545544254510624	-0.2229997257618909	-0.19848552517997248	-0.19954609580252625	-0.1707028298497647	-0.07657390272374144	-0.1588613083697371	-0.17181408073755433	-0.09419597397062797	-0.10877600495439366	-0.11825062449235846	-0.054249025969307696	-0.032099355853092953	-0.017615961875635536	-0.00740366231915022	-0.05599556175255196	-0.02544386140127384	0.007260518663850357	-0.050694546856343045	-0.031124145744908786	-0.04102252526992713	-0.047154882922985364	-0.0907028891683172	-0.07749820741889571	-0.01924798264225689
105	-0.19423192135608144	-0.2317056190464489	-0.19238822170747968	-0.21815115647648736	-0.15871015589217138	-0.1574618236629517	-0.14709656039216243	-0.13608807170263573	-0.10822859370632436	-0.04908464772133542	-0.08554813760881372	-0.11591312487983937	-0.045420404567549685	-0.023838851561390175	-0.06320084016172954	-0.06331365219817278	-0.059171468077347036	-0.06725560957021429	-0.055714377907636295	-0.07915558313206804	-0.09678281850194459	-0.13280582668805785	-0.07569879379878497	-0.11329316375967999	-0.1470315982834554	-0.15633571872491575	-0.1346888144196033	-0.13327252326038458	-0.1348485595290717	-0.10420358980759273	-0.11949267825319225	-0.08299378391947931	-0.11475871225543685	-0.09571883894742415	-0.12866074231509825	-0.11885191450274404	-0.11645765286289138	-0.08364835781860207	-0.06394536225036437	-0.12365529391362176	-0.08276686458118251	-0.13561845827533073	-0.0646245625209821	-0.16068590960843282	-0.14934873564491108	-0.17483675793059525	-0.20012824066061347	-0.1736179123039866	-0.18457568334244015
106	-0.05210775826468285	-0.19588821310698717	-0.1265082877666308	-0.24194279382532335	-0.16857262907469023	-0.08723032938390732	-0.20364385227353407	-0.14166307874758854	-0.0750350591566711	-0.0813446661592224	-0.10237169684506953	-0.07087926474418342	-0.13373368860664012	-0.022428768736496414	-0.07640510632865156	-0.03789011629162463	0.0767255842294591	0.022066908245885114	0.002959028877823314	-0.011854757342830508	0.05275742502798181	0.04567690247408629	0.0041748382181300125	0.10213822692111271	0.04909060559344728	0.03632576077947284	0.008860206237020102	0.07099675058490396	0.06735459067887486	0.026842701216325905	-0.014964926740172645	-0.003285759320551221	-0.0011874882845938155	-0.0726258819212349	-0.0035684561045059736	0.029429501204019094	0.013417099180989706	0.0011884253900472763	-0.07806160992658422	-0.0166440298478933	-0.02832908606088843	-0.018614680417146093	-0.012934001066354006	0.09087128653459113	0.07727241764773625	0.023188377702962133	0.008343579933542488	0.04224829136049153	-0.047443345987539846
107	-0.08905210424463045	-0.09766663631810332	-0.16103449179108303	-0.06630610832491612	-0.04688791572439334	-0.11176731208000694	-0.07355225812076145	-0.13083082829909537	0.007509357930130513	-1.786623792305736e-05	-0.045865014475335676	-0.01453113081342024	-0.044968619909006774	0.031348366257704076	0.050869586542676794	0.03078750363624492	0.035833672923525225	-0.016395579586787418	-0.044018720794059	0.012846064031028387	-0.03862532085110408	-0.018296519980379556	-0.013084569272418259	-0.015194062527615399	-0.059410491714009604	-0.006681298267158843	0.0327554876261492	0.10756112476393151	0.012245587144935247	0.05707857813357259	0.008032237142359363	0.08425191252299843	0.07407521206064119	5.49584047490892e-06	0.031434107606204714	0.0027335419774563107	-0.04987313289834631	-0.04031247018920222	-0.08416944563369615	-0.050603743730183705	-0.049615521260298036	-0.0832710143640274	-0.10448079332124127	-0.09984028273035583	-0.11302132892269759	-0.04953179348651583	-0.10486524248644606	-0.06981423307548298	-0.09697935362019783
108	-0.06731196644835423	-0.09335900329024865	-0.09021310221330292	-0.11920055258404241	-0.1454595556141544	-0.10765063926472498	-0.10499513657871692	-0.1080074496804841	-0.09340167339431486	-0.07588870528196603	-0.08204554099031033	-0.1445113831860561	-0.10447772065206702	-0.10740494799020209	-0.0713133678581008	-0.06864441092889097	-0.08849293512621	-0.018643480030350677	-0.024588615362223322	-0.043850607254357715	-0.03908092368908438	0.04229513792539617	-0.01117446579133229	-0.030431276451528093	0.010900188309897666	-0.010740745262271484	-0.0012291950247491498	0.007181183858762435	0.008405114856046263	0.034341487983042054	-0.031673864797122336	-0.02173606693137299	-0.017105157134290623	-0.01717352404988772	-0.02115326798554641	-0.034731465856176626	-0.05227201842407272	0.020690393850766813	0.008399984476694272	-0.028215802778689132	-0.010235942186129271	-0.037902181401000004	-0.005950315033245018	-0.017280586559232917	-0.024769392797913625	-0.019604938087169888	-0.008174524914767129	-0.015314200951611128	-0.017817513433492006
109	0.008790038543378563	-0.0623847795690069	-0.030188762580872643	-0.040135162759858574	0.012046400903094162	-0.02671916217008057	0.016049173156171066	0.033129730153953915	-0.030365379524588353	0.04191639877558047	-0.019082376208621812	0.02574589678295457	-0.02156876568953704	0.012465805284250153	0.01260101119494698	0.07897983562080857	0.0014037503404890767	0.019884421496238144	0.01700034973628056	-0.11585493975778041	-0.020666772938403005	-0.08846999657325132	-0.05323444404129609	-0.0993290963197142	-0.08015865174926255	-0.062082686218523996	-0.13579391566938961	-0.15933299715889898	-0.09143561097965744	-0.1117284444118914	-0.12261373173270998	-0.07934155199984443	-0.08281441356662049	-0.07276722603067516	-0.10049952849011105	-0.12155168193105634	-0.11426326613276121	-0.1023798045573047	-0.09987226938517353	-0.07177838436248445	-0.08166899109980712	-0.09919437376306486	-0.09159662895294154	-0.06987310990852755	-0.07104721964182824	-0.06772790763715048	-0.10521904511268416	-0.08603534680041629	-0.09853638578079152
110	-0.04935916658010229	-0.02438090364005782	-0.09540090919402	-0.09372848820950294	-0.05560345790930275	-0.046338653816909374	-0.05896164092561347	-0.011110517972778003	-0.003918098220158289	-0.02901417912892921	-0.011157165156974796	-0.0038275878662588636	-0.010021610067939252	0.005875971999833007	0.008934562449175443	0.024951804914338092	0.024733158560114932	0.012404389126669368	0.01451909286433294	-0.0021472550852328575	-0.012818395366636847	-0.008925638855028206	0.026813222549108295	0.04541884937789573	0.002760415153421003	0.06689123996597275	0.040633714895789486	0.10171053831209201	0.02426174901166293	0.0604672797066758	0.13110367113863167	0.05761017436762218	0.08987835268981335	0.12138125420905928	0.13196727136090552	0.14054328735755292	0.09676406495792009	0.10790212760435824	0.1801412262355669	0.13548663428854152	0.11405115970765449	0.11165747133431954	0.1442274675426339	0.07500037715564835	0.1147622089641396	0.10566000384770302	0.1390393818930127	0.058561567055267605	0.1736054242811928
111	0.08885690472876509	0.07723941690504738	0.06799190908000718	0.05055090732941686	0.042109419743984855	0.04145591599586283	-0.0018090183465002741	0.02649025788833457	0.015138688441620352	0.015470869506882817	0.0008383447374834853	0.009678206338863762	-0.03956129759352195	-0.060086268195188586	-0.011770513431483711	-0.019165329800704234	-0.051121535319912294	-0.05620676991754967	-0.015160724300706963	0.0065191967788416905	-0.024630616266981105	0.0114273583041618	0.022771163378806577	0.05436409464286185	0.023135579246280204	-0.0012141869703918395	0.0140804641551662	0.0550144702142048	0.013247167145535529	-0.00010774124457121336	-0.005580506116233165	-0.00613467682222883	0.00695576601757604	-0.01746043008832166	-0.00720575473478476	0.006119114281853131	0.08120830422496841	-0.009857097143993177	0.05504871159014291	0.03637775798846151	0.022150374781402565	0.05875979169429017	0.06382387701029134	0.06154439025989154	0.10581019335192013	0.11291678097915565	0.07399217176038796	0.10426199983310933	0.1277197862515993
112	-0.12286194813516098	-0.10965647833871303	-0.16377328642205063	-0.08309643639553865	-0.18596847474635203	-0.14996620725135448	-0.1780333606144128	-0.06443827424226549	-0.1335359921050572	-0.11789371701782766	-0.08386672624102448	-0.1224022375400522	-0.11504796557483088	-0.1362383153034044	-0.11768141258779019	-0.17104637412806611	-0.10182866885804194	-0.13095501372397905	-0.12955297328350504	-0.09692399125312877	-0.06403251571712178	-0.12413655742030442	-0.09103790818089234	-0.07346034322581198	-0.13626051981608384	-0.11683734572008146	-0.09572497642160747	-0.08576593561650576	-0.10763829250226933	-0.11540968868402932	-0.10905087454638447	-0.12210871800026284	-0.0928942905883099	-0.0802749906967817	-0.0960477895474742	-0.08928335552488938	-0.1072084774689283	-0.11963103707346849	-0.11427680928735628	-0.15398760012634455	-0.14118863814623298	-0.21550144119294043	-0.14410156500259366	-0.11857384139480956	-0.11024572250138842	-0.08311402162101736	-0.08563743088593226	-0.11446523974008056	-0.07774806396648544
113	0.19084291526827118	0.23502249154711502	0.21263318768210912	0.2456290423561973	0.26591479151987885	0.23389450404951023	0.2551189823414882	0.31837228420958213	0.3731115979235953	0.3291720323653007	0.2844603508007724	0.3114391999279228	0.3389124986310497	0.2677406941310153	0.2841092421359356	0.314509456277423	0.2948434054595861	0.23471460798231777	0.23795504904996906	0.2531427080884704	0.2980223767394353	0.21487020771504445	0.19865328141222044	0.20132862107726984	0.24095896733189046	0.2677531450052562	0.18546920848239007	0.18183804186498365	0.20426532160697036	0.22350271635193408	0.21485845193909717	0.20064828431991613	0.2647757312940962	0.23303556776504925	0.26598211474769506	0.26818187645297253	0.2622215180912543	0.35807801088009766	0.28496993502680074	0.27019934753572733	0.2805149467493694	0.25035090825079687	0.3240797589102816	0.27611371207021096	0.23295981944864189	0.25939981513206245	0.3125649144960466	0.33983186784902275	0.22431889030609273
114	-0.07820809675154361	-0.022330284581967275	0.018549203645604716	0.0241024239632877	-0.029958531679664557	0.031267269409823516	-0.0452577718553356	0.00038196877928741953	0.028964128851766597	0.027556809084730176	-0.056631969712970756	-0.02081090401677518	-0.09211641044187406	-0.11536834128290752	-0.05504332331279518	-0.12352514012468958	-0.05595200893855786	-0.11625760534848895	-0.1816275350465893	-0.010668810338792693	-0.11884867002224189	-0.13254333379906438	-0.14108532797808065	-0.08113086070973552	-0.24387591005535011	-0.16862337330378563	-0.10253907894929537	-0.18925110609827764	-0.18919082504133827	-0.10606316183531853	-0.14131975013669176	-0.10119429106941717	-0.10077213382086092	-0.13595820746050896	-0.13211995925406636	-0.06828477581400685	-0.09819820817824446	-0.05045023981563086	-0.13448594566135247	0.017215286886164423	-0.10076695168366387	-0.13020496247935923	-0.024072372423743264	-0.0939099725718857	0.007108243017050044	-0.02580003531493416	-0.029467166379812115	-0.0587600435268016	-0.05465475407304885
115	0.1593510618784376	0.061461939953745715	0.09108742357442692	0.006450595631875236	0.016327780027099188	0.05147056764108151	0.07496564029481693	0.032781674784075676	0.02559749451140066	0.01607077135963264	0.000480261840156679	-0.014521231047902062	-0.005033444105726844	-0.07079248900921434	-0.032270718971377454	-0.08696011792955963	-0.0021619141988544087	-0.004949386249137821	-0.030851744783457306	0.03372458509218712	-0.0413012749935584	-0.053143113226930196	-0.036971546733720384	-0.02465892072748361	-0.036587897818430144	-0.04316238473710655	-0.06331845762966597	-0.03379420920285901	0.01059838963448853	0.06432947893634286	0.017219642366725112	-0.0258039850601329	-0.027509315195431216	-0.036474270482519125	0.10985843614232975	0.05584457864658242	0.09918517384620205	0.11440256342984712	0.13864267435475844	0.1572876117970275	0.23294117450066204	0.2652645351307039	0.2182695566780358	0.213269448028416	0.15520438768786388	0.19391896595367417	0.26104202054033077	0.23604116709444592	0.24639117666898508
116	-0.08194769762166852	-0.0979275825871522	-0.03898332784479224	-0.06403392675090933	-0.085421486672933	-0.0454923904865976	0.05234135455862295	0.04626968213255743	0.09684459760992514	0.06963671210808264	0.08508720278175223	0.1245377469633985	0.12150578403533929	0.15484756396796412	0.14238999461549312	0.16369098782412853	0.2401525592986292	0.18528610589377797	0.20461654997674553	0.254339312711471	0.36106069634267	0.2832637936152128	0.31381183275802493	0.358973294511698	0.3850276388289765	0.36179981537946937	0.35567613828573785	0.35039580201958687	0.26428996769101376	0.32971751421237866	0.3100936124710514	0.26934665630597754	0.23002805239516494	0.17135820574772126	0.1979939382790453	0.12424226196821084	0.09804463029106962	0.024358827344493194	0.025878119304074455	-0.0069777206559779896	-0.030253731326751288	-0.029763043770814325	-0.021461026531221693	-0.012022384893451477	-0.03854504929989266	-0.039372422190242486	-0.0740544528477523	0.005214850610670169	-0.0026740912766905047
117	-0.23306276387993013	-0.2048087513893387	-0.2333220213392478	-0.2268535314085435	-0.2730286307780908	-0.2585889201209194	-0.21284830941808722	-0.18875359135829717	-0.2107377806630412	-0.19142063866311546	-0.154424375752573	-0.17364906814343156	-0.1280574381034491	-0.13868652093423747	-0.1473939619643742	-0.10174469226299043	-0.13590243978075492	-0.1472786804270108	-0.15459143329306077	-0.15792502962109103	-0.14975726444962598	-0.12289193291930867	-0.13910554004189188	-0.1750068038856297	-0.1808091254117507	-0.13271312899635648	-0.15152679563488838	-0.13735722293623273	-0.1508850396052375	-0.09937257560050886	-0.12924907866029206	-0.12753441897021	-0.12437956030345476	-0.17816733551443684	-0.07764522386757196	-0.07441854923724564	-0.09060116333059791	-0.12876036745072508	-0.13318494161749386	-0.11137469832895566	-0.13388195135822284	-0.14737675298509115	-0.08465419606142548	-0.16101734815145036	-0.1136358726965401	-0.07110408188493267	-0.12451017897440302	-0.10415345838981538	-0.09025691441972786
118	-0.14616788408647174	-0.09607430641512324	-0.07819751408843674	-0.10544075195812712	-0.12100358274034603	-0.08473847695175896	-0.07877351280346194	-0.011529305934585345	-0.053443329122012495	0.017587329644304726	-0.1025672967881022	-0.023310616279919715	-0.04200003551480167	0.048120356743598394	0.014711659727693855	0.03555386800948498	0.042265815892107615	0.12129564528004036	0.09823988541399872	0.099983180698283	0.0673893397697254	0.07443695743331975	0.11523602968023092	0.16059660087532746	0.0986289344375915	0.10863842635083361	0.11800757610705367	0.12088158539432517	0.13123635290344188	0.10660679543067461	0.1251281910887701	0.07198313067767988	0.08652411283350143	0.10459759309692054	0.11353638357861265	0.02316846708258024	0.08328340329733663	0.0307596050967743	-0.024272609209463124	0.038763952122804916	-0.03166995584713943	-0.05720004142535481	-0.06870327551461311	-0.020115928161869072	-0.02974194136098367	-0.11365176887120136	-0.09836725546583001	-0.16229388835666572	-0.20432468693276035
119	0.12802592871725302	0.21846057462663446	0.10068748366891653	0.11807254595405588	0.12566388722762611	0.11757038853950086	0.17739588100254935	0.15643344213407626	0.17992936251887598	0.18444459241833874	0.15887679018987944	0.22803561930625632	0.1260792876126543	0.15288288734173175	0.1673131723542463	0.19378457472682037	0.10700193697407638	0.09342351643043344	0.12356863627285468	0.13244371811421468	0.08495072173643513	0.12709777602741315	0.07298724208402865	0.11130732713375399	0.09670228047827889	0.05318008839717071	0.09393084454532893	0.054351810396494414	0.10743931246534691	0.10611230871685458	0.11210139633651461	0.1351604631545298	0.1445379256384499	0.17737410588945232	0.13646214610572643	0.17539526834362737	0.17474504363193827	0.18609278345308125	0.20193582016869507	0.1981702441730644	0.18038202120879993	0.21756350691928622	0.24031651723813127	0.18508138272397137	0.2761385058198912	0.2555260400978301	0.33703064428724877	0.3262317690196702	0.3185381115778848
120	-0.27997574451489127	-0.2536487369597242	-0.23665759854280521	-0.16727218570043606	-0.263423378532067	-0.19046974540192033	-0.18648709818930329	-0.24908506780663	-0.21944523474881072	-0.14804312278607396	-0.17320131994036836	-0.1218597469975831	-0.18442388710054844	-0.17128654516912184	-0.17685830276880235	-0.21544223229353526	-0.12605273022757663	-0.13992566741729762	-0.1859321912659443	-0.1286540917249081	-0.11293604418052994	-0.1275304813698994	-0.12449904779103678	-0.13199004425726488	-0.15993880525410026	-0.12909241048888703	-0.05334662810800013	-0.09464159028660286	-0.15411425495052583	-0.027489315152807857	-0.021336609132935964	-0.07560632423498383	-0.004265048845686012	0.02805349896940157	-0.03749469202326567	-0.006821239771994484	0.04399027789015801	-0.03474595136626123	0.041701462973876134	0.03123787620685382	-0.02417513821709533	0.0023301790834868276	0.04205740793047618	0.01620027790900218	0.01803421313317302	-0.0022592687970693732	-0.009903547882753447	-0.036043493922098116	-0.04778338450663634
121	0.06740681274528788	0.022145206584165432	0.08096581999085925	0.09670447084124395	0.0960169792639191	0.07835334296935888	0.0614989282729783	0.04931379773408049	0.06282068725171461	0.031963787195291846	0.09325687427972953	0.07391787085195281	0.09835837181435014	0.10683966242219115	0.07692084626919218	0.09621386902620678	0.04873477767593985	0.09185828746181382	0.0626692989655413	0.027173182349195957	0.0006453446773508079	0.005148968984377328	0.006838468155422929	0.008566188835558704	0.01758890615658983	0.04717083124986128	0.05332920625511954	0.04874073027866037	0.06100781686828145	0.041671217894839324	0.09950503019375877	0.11367714997462235	0.08743536798710264	0.04183882021101324	0.15306836616010427	0.18527928101000038	0.10302629402640792	0.176364470873169	0.2199085711709648	0.11347222028792223	0.1668370184819333	0.27318186869143807	0.17077687511926243	0.18799782104956808	0.12421130549127454	0.16237241904044497	0.11547938166134111	0.13567924571942216	0.09626379367399555
122	0.206107099287564	0.2055212709869582	0.21254033494603508	0.18758796791951704	0.1966030036382798	0.19119005042842588	0.19296406841779518	0.1907684970504399	0.1576222239586864	0.1674414339499664	0.15223119898679113	0.1854012607988706	0.1834627885314039	0.18568236702604649	0.17349755072642464	0.15785888778283647	0.1931435652797665	0.16412728767194756	0.19384144794210648	0.19489624033276814	0.1701091853556172	0.18046730999484517	0.16945663195733232	0.16138871837382887	0.20237955743658306	0.16502174809096926	0.19622074105140552	0.17739176491098813	0.18090556884387365	0.18017500360992988	0.17873763397484616	0.19811246128496515	0.19010963336469194	0.17011577643381265	0.2052127099663139	0.19928117289586908	0.22378468745945504	0.19357749221170623	0.2021064707713514	0.17666486135161039	0.19418149959254344	0.18415031347906136	0.19099492521196887	0.18516444074904923	0.1764409759495673	0.1672398153166474	0.14037391957954823	0.12868582225649094	0.12680970736482655
123	0.012601059311231299	0.008662279164817542	0.005600876172743378	0.00638634926021273	0.014873719386811573	0.025451457866117584	0.03990080903119818	0.03471726805153218	0.02038676354289934	0.006658832673188489	0.02388628794648192	0.04268701629715076	0.039253840194788725	0.03886603919708368	0.040675330676887146	0.04555227758360729	0.04521977537794978	0.04324417184699843	0.048077434579281826	0.044157613256067284	0.03327334316060963	0.07154399767156665	0.05766320624876261	0.061911613714893045	0.07933392316289103	0.07456933343982378	0.08216328007044606	0.08030320768320436	0.08180170901929618	0.07342836505767447	0.0733724456843563	0.08229653152026972	0.06840962940617093	0.07304941713178076	0.05468889027976831	0.07075771490822093	0.08835364562023244	0.058475616214005356	0.05213151302420209	0.09375110243285756	0.0605029513869572	0.06892475021914163	0.08891844255509568	0.09581168207331844	0.0600650061148818	0.0421659319247587	0.05857369369242475	0.033894456926428215	0.037868733984809194
124	-0.0643915259989585	-0.02656546261970741	0.013560995334083337	0.021064281307366227	-0.012159850293523256	0.0046307120395220076	-0.03149833407886384	-0.01215677390542038	0.004125943230523914	0.07665925764790066	0.03043410615186388	0.02978558537341816	0.06338416349417489	0.10871786434499131	0.04475472340179813	0.06357434047467056	0.1650856102819894	0.12819301061524085	0.09043572780952287	0.08078348645260561	0.08514290905878484	0.014432081243833309	0.07271824603132067	-0.021131354410891683	0.009900170953890449	-0.053224428132708425	-0.10397189902285482	-0.0892142031747182	-0.16782913996311294	-0.14753619592572154	-0.2283134514800333	-0.198566355753535	-0.11265248272702584	-0.16910912724047006	-0.2117435506614706	-0.23301841992077915	-0.20099842436992804	-0.24795241918589675	-0.18987030164268986	-0.20084711358334756	-0.20774411581365224	-0.2535229315249576	-0.24050296729036952	-0.2874881704249789	-0.2738657533804226	-0.28067219353382555	-0.25532587323851574	-0.2929318749693602	-0.302558931024851
125	0.030686786797248743	0.06038644536886943	0.06604893370172667	0.04113526724460957	0.041444368775169535	0.08182589253900438	0.04194267184291119	0.02018241471128092	0.06608202671626907	0.03683662067336827	0.07554747557903135	0.04866418424676387	0.007318237040896905	0.04767928025975242	0.014668150790715987	0.012570424098082395	0.016621295368091187	-0.011589875752447812	0.004057511366529337	0.035288220986220344	0.02092558173980465	0.01974875196301127	0.01546635644008155	0.03126512581606768	0.009257549575715163	0.02418680859567303	0.02895787733690891	0.050732031076064985	0.03637041610984963	0.037966174985436626	0.06196459424142462	0.045062267211409386	0.07314731114011212	0.07026973649513032	0.09548567562043263	0.08235554854755264	0.09165657944447923	0.08401467437892762	0.10712058101084636	0.0891910869062677	0.12685382985930047	0.10697728556934112	0.08739080055532708	0.11744809931839253	0.09638176722394162	0.07907128735560451	0.10170395062038098	0.11204698881409607	0.10626291829162056
126	0.1288026864324393	0.08171695590929784	0.0883164585919077	0.06805096277116673	0.07260847087777934	0.062376141691730655	0.058663864166217494	0.05580973473282099	0.034058121230550346	0.03997283440267089	0.0428595921936179	0.058915305345009994	0.06673410839406158	0.04919995292657916	0.050696066964661946	0.05239896223646125	0.06408988296538566	0.04403652549388362	0.058755734516725555	0.06294086576050487	0.04408606742230395	0.08399992643352205	0.07943209936355118	0.07357241589388017	0.09044579570114626	0.07021232373869142	0.0931009249772478	0.0913048550992773	0.08380662238124753	0.13582188410153112	0.0916574032846357	0.10632741056840164	0.08970938044406947	0.07984446315498343	0.08681967364696164	0.07875774167106435	0.11893510895400443	0.06413667634202623	0.0780681056897212	0.09964430574472169	0.08645643159473357	0.08247720206672263	0.10012950244876292	0.06843729059988284	0.06779362378673172	0.08054255383194779	0.04891600833320114	0.07310713481356367	0.08607842031012121
127	0.23461090352120925	0.22787120022701743	0.15795698806874026	0.11513664137891629	0.10460073726726374	0.020033199235834596	0.07045107587440165	0.04135504156614804	-0.0007481834199664694	-0.023492640715021988	-0.11851843531037169	-0.0544965381551206	-0.048367870374685734	-0.10463018440209222	-0.10904418077488578	-0.13759150620495494	-0.16789091234576406	-0.2776995934524056	-0.2695086895461535	-0.3347984572755981	-0.28481098883943523	-0.2710816763542734	-0.28987399854612544	-0.28866506384771135	-0.45482493622482245	-0.279600151197945	-0.3858069569998224	-0.2682103166361317	-0.2566677746881544	-0.2518747919123602	-0.25675377541761557	-0.2715413238932908	-0.19089565919952883	-0.20372497745784082	-0.21408615520146487	-0.15372556456602876	-0.22665678656086632	-0.1033856012319972	-0.2790210346854517	-0.13387251168021017	-0.14328666520337083	-0.11510447251817164	-0.09795646409603645	-0.13074490915054224	-0.0852085486532054	-0.059750011638327064	-0.18902589308942255	-0.10305625624819362	-0.03402569617541257
128	0.04074720415650194	0.020570402909573637	0.009927610702193442	0.020222766819577985	0.05680215212491733	0.076349527147063	0.0738585341652407	0.050477187678386215	0.05535968038970283	0.03292430206440202	0.06416961492666727	0.0676283089610683	0.036916936537294484	0.04447761004998564	0.04898336872924682	0.05895462731679439	0.026352574749440673	0.025830230711054676	0.017340838972755113	0.015459995940242924	-0.015145624761431905	-0.06421364546135107	-0.03166351385560923	0.00977642596210054	-0.04156485866042681	-0.01596573974398342	-0.03610428273806195	-0.0660095022959402	0.0032294440666551932	0.046709846209111686	-0.07102594846423405	-0.02184316386168884	0.06512676880392901	0.060346291125238885	0.11020855182707778	0.012883460111860734	0.015435422535304524	0.023316015338636403	0.03247888932337699	0.11738605677115013	0.06987938645383261	0.05905875909000944	0.1583572747583632	0.026927970529485805	0.04150183721141798	-0.002946751737243841	0.03297362286468695	-0.02197158891845993	-0.013454786239403336
129	-0.17527453876915522	-0.24942731093873377	-0.15553687453445653	-0.16525107910585107	-0.18973909280514395	-0.17903965476820421	-0.2253722095453076	-0.2112832913789692	-0.18200122075925756	-0.19925304101553792	-0.21700584107217186	-0.22574076536661383	-0.1714141988161747	-0.17922725585005178	-0.1635975216324391	-0.19367143638227985	-0.16235319716232172	-0.15362938080322158	-0.18667602052739476	-0.17077159074759635	-0.16341224976826418	-0.1900096202745743	-0.1407524540801493	-0.15489299001888585	-0.13689049873253228	-0.15541815376200194	-0.1674487118691331	-0.14031639077982397	-0.16856982993763964	-0.17058546042904701	-0.13739090010723023	-0.16112576319972127	-0.21028887750864605	-0.15812335965269042	-0.18776066704441355	-0.16370950623331795	-0.1599903997133413	-0.16870154387190522	-0.17013000256254424	-0.15512046557279258	-0.18375325267749862	-0.16578452499415663	-0.1841036670065938	-0.2452937958504163	-0.22056646293189258	-0.2155573904287051	-0.18681766497063051	-0.2065703333771633	-0.21064733603396676
130	0.344038685172637	0.3044035321560689	0.28227590780073875	0.29302358034321885	0.2773327557916496	0.2770876121083098	0.23246038273595387	0.2724696033573634	0.2116038313750374	0.21732265053053182	0.20798438943765368	0.17295268868475874	0.22802605865908987	0.16595230450616688	0.1357976547585354	0.14834970333366473	0.10937265532214331	0.12131265866463212	0.05987295281646867	0.07970755023217609	0.08346426521795725	0.07521681970517609	0.04615426328440293	0.04747741187750417	0.041719927896031336	-0.007431836838346295	-0.03701737013182773	-0.019027112114435606	-0.034873939525433106	-0.09858642711858925	-0.1334210650090378	-0.09854992700497509	-0.12250102920643344	-0.134775128787968	-0.1774567181310444	-0.15592466534303212	-0.14599912884499322	-0.15470745185166712	-0.15763581163621992	-0.13435170711550515	-0.11375830834430448	-0.13113382949638452	-0.15966993063871932	-0.11680845023143853	-0.07479322972868145	-0.08552270605236999	-0.09179484740074162	-0.04726024692629275	-0.05615005776413209
131	-0.016741793950750407	0.035779922734083196	-0.007857601497167221	0.011572901817772114	-0.029222806162754283	0.04453063774962245	-0.00983066057340288	-0.051330496156005635	0.009094947138404419	-0.03902190002419823	-0.05899033806510906	-0.030496410415732866	-0.04892096509551025	-0.025443422623846322	-0.02967204582088595	-0.04974313873756272	-0.010079894173929895	-0.04982009058927342	-0.003933607998959743	-0.0636446152313892	-0.04880011330488931	-0.007800801075400926	0.012420458489211469	-0.040259914009896106	0.00456535483238998	0.0368762791760426	0.00040948625102645573	0.029453689552847433	0.011211212748958027	0.009544524027892557	0.06340032566189151	0.05928552187137652	0.03380940077056081	0.0507716458579784	0.051841046664235724	0.041895406723702164	0.08933737442104998	0.09110795497241267	0.07200171060559976	0.07985163049696732	0.08439938781188905	0.0586226375378948	0.06507000351992935	0.09342874096190683	0.0599770569842772	0.07348720051886135	0.038195262599196124	0.05977794809200856	0.06720915201554714
132	0.1259211309404377	0.11985824492784265	0.14458803315669128	0.1573586286045035	0.14170656659866304	0.1694251108305246	0.1252551767371369	0.10392529214897153	0.1239033201885609	0.12710908257360448	0.11061209627760796	0.11378945938993046	0.08431219363922954	0.09667153179779583	0.025476458211053293	0.0712502727548111	0.056576847797971175	0.04248754783939092	0.026859101783760518	0.042110495119335456	-0.010419424139917227	0.0193180839670773	0.02756475740769162	0.013051862228193701	-0.02605954449037578	-0.03395106735018154	0.0023156270423663416	-0.013781196483664349	-0.023146428630362897	-0.04335593591579217	-0.05544365454374406	-0.03330141600743165	-0.03463559814972872	-0.03669489482081596	-0.06132184875028063	-0.03928685116358481	-0.09854655903509667	-0.07295024887846265	-0.07457817564659235	-0.09545822168599807	-0.07173611069441849	-0.07540555936130303	-0.08099826260009566	-0.09930021399528813	-0.0707892433679894	-0.04685616210794676	-0.02414939254052236	-0.03154935854346712	-0.014283246176983243
133	-0.03920139083756656	-0.07275896739973718	-0.011245477246134523	-0.05386576876937693	-0.020514359484191516	-0.03601778730633704	-0.004920561288778368	0.018725872757194766	-0.028545501501649067	0.03021434137879491	0.047754379371566597	0.05318172293704101	0.07447217676796916	0.1412868152473778	0.11372911131618299	0.12131566906569498	0.13914002229175326	0.12834090613207233	0.06680899134025535	0.014411751839656647	0.044593543048225735	0.04831157765509559	0.03789360611294047	-0.01415614558678227	-0.028526215096548423	-0.009427248139013043	-0.01450029965686909	-0.07415449127532085	-0.12330180840980094	-0.12155089777634669	-0.14110394679731675	-0.24145801855800136	-0.17270015607347228	-0.22799078512882565	-0.2525365575738717	-0.2704071074105093	-0.26097528770721523	-0.23744482939569997	-0.2963774019365246	-0.27058796027431087	-0.24113282245934958	-0.23794651541120118	-0.21206109416606225	-0.26801996371482495	-0.2586700232021181	-0.18881868700570775	-0.2363072815995309	-0.16845469574458755	-0.17979381536022468
134	-0.16877468144002344	-0.21629226226313897	-0.16073571779227794	-0.16086633266791786	-0.1700667322279767	-0.17704717361548344	-0.17327263251029446	-0.1332186254643953	-0.14602746026348878	-0.1375181114889718	-0.15469686941971755	-0.1525797244739922	-0.17946748263262896	-0.1493180527627051	-0.11868800233820687	-0.16106694785665673	-0.1534470460584937	-0.1537915934999891	-0.1365175159333842	-0.14042145297800007	-0.1662787023563284	-0.16095707584527105	-0.1263166919761166	-0.11788893294515397	-0.1689948038746712	-0.10709890435024287	-0.08408410179563443	-0.13017162754689565	-0.12405106620865844	-0.1149903728327202	-0.08334891691415447	-0.08144749997506026	-0.0785704773051469	-0.07471578559427858	-0.045127685080058356	-0.05627235974033953	-0.08657046757869698	-0.056828937384581044	-0.067969546320965	-0.030997097834048866	-0.045696696636958904	-0.06980351456216193	-0.09142814187720569	-0.025083358747007733	-0.015879529989984986	-0.030391584382092697	-0.05399297624422308	-0.0549021390254399	-0.056929209808089534
135	0.16526320112430135	0.14943709944702604	0.18250177311186846	0.16451945699327392	0.1597359848430239	0.15602468723848445	0.19824690733947006	0.14674587385881663	0.15642475372096393	0.14349283809720853	0.16365914150436744	0.17539118982217966	0.15516882396959766	0.1638959174804521	0.18025010211000203	0.16882677423432932	0.1870532872011638	0.16511473169168198	0.15811534282394318	0.18789036167423429	0.15064824097001184	0.15731576015311088	0.1537340504969369	0.1729068608659729	0.1619727625086937	0.13844419927124418	0.1740389051536889	0.1579447372575299	0.13961697227140552	0.14113525793102974	0.1630030621995848	0.14307592036270717	0.11461361014248064	0.13879079064363253	0.12176423291697099	0.10795101668051418	0.12598125498285767	0.11022952687380598	0.09528741746412825	0.1189823688585365	0.11595140957784064	0.06161686649392741	0.08608468892581463	0.10155876095439684	0.08257041374043744	0.09078960322238236	0.094097597295554	0.07806557130151852	0.09556897621985018
136	-0.012213078085608292	0.0075279114935460885	-0.027010596878314936	-0.02861161671737942	-0.032083139621262934	-0.05567402691531438	-0.0954005276506481	-0.013886355729566379	-0.10442826723683116	0.005854367140368392	-0.010780422845954572	-0.07757683255421081	-0.10029041842287664	-0.03933119084715616	0.03020904205750643	-0.12156867490831758	-0.08425841569798752	-0.0021544549299799764	-0.0681389348275857	-0.013504737293906804	-0.06209590185276117	-0.07321388105682479	0.007317794165920521	0.026756590497953738	0.046766401118725216	0.03395082282901157	-0.041540157242605596	-0.037773062909720476	0.043715833646738776	-0.06420344916460131	0.009219086436190673	-0.0761661027450053	-0.06866790225425115	-0.06432915701739178	-0.039019591607312124	-0.0391979435463073	-0.035518982405786326	-0.008747564513809734	-0.07350268156484936	-0.0005227949065587326	-0.028044841181854803	-0.037724837287393585	-0.048186193708793956	-0.032692474733249766	-0.05842820567909812	-0.01873882175122583	0.021106047686112586	-0.008350421972248724	-0.0145987143812571
137	-0.11871322407006257	-0.14935440720936305	-0.14253374802933744	-0.11618722706330553	-0.14800783191098515	-0.14544486036573545	-0.1349827075583839	-0.1281818632878497	-0.13293181688154612	-0.15830218748134825	-0.12394241688665966	-0.12030108600836117	-0.13064186655880058	-0.12657853743663638	-0.12062452920386801	-0.11462211332575215	-0.11157970719451707	-0.1336774044120287	-0.12085488657222423	-0.10214768719802207	-0.08246041822737116	-0.12447660232930695	-0.10696910756073037	-0.1135668428147373	-0.09917199047914307	-0.1211316841621917	-0.0959724495080439	-0.11409391159579621	-0.0957249485839076	-0.07622429953692005	-0.09753767741399647	-0.0716378818341497	-0.06607196768758115	-0.08827333841490784	-0.09109254624447327	-0.11230099785988037	-0.09401400517673646	-0.0778762303097931	-0.09554517103586428	-0.07068483423899988	-0.08023917211297768	-0.09013579880735119	-0.07984260363473618	-0.07943392697707133	-0.10276097885428248	-0.0805824485952062	-0.07263385665147135	-0.11118292022175107	-0.08721728439573553
138	0.17869733712844788	0.20292215016119028	0.24124153010858923	0.17868199130964602	0.24005849903447501	0.169067431587351	0.1947401335011619	0.1807998720768761	0.19776730845340437	0.22833198460613793	0.2497358056430498	0.23441778131526564	0.24803640086164966	0.27279158376368706	0.23657032507837986	0.24223267822004546	0.28414913973410594	0.2526821101200266	0.23282385165215672	0.20949095397626688	0.23453657438874836	0.246463013921466	0.20183237704674278	0.21770072923692463	0.23275733258610237	0.18070460567117358	0.1668796397284103	0.11363607277938212	0.0930624141392383	0.09290139763816421	0.08419552659162534	0.06793192302813772	0.09877931934880727	0.011365578577255463	0.044563073791577514	0.006018788399660019	-0.04981618153729536	0.01685491986231672	0.009661673313771935	-0.03935726454914473	-0.029548378638668892	-0.02325397766890546	-0.07187394302662267	-0.0480026642761915	-0.0532842612223279	-0.023064079476611238	-0.045132505172147876	-0.01605268644346924	-0.036727388135933875
139	0.05781085956605101	0.06993263763555682	0.0022992310281570974	0.005982844272681825	0.04859195183571352	0.01787748828162361	0.015165164228513777	0.03266382481875054	0.023213259098793848	0.01519926622481127	0.044086647635290174	0.07754169713298845	0.07773603428954315	0.039593619743008804	0.07528611436001008	0.05198799135345909	0.11024604246277918	0.10371370631831453	0.06944856357543525	0.08464288029521425	0.10949583928965459	0.17016503968313842	0.07297931829101507	0.08785320248306897	0.1066864711946586	0.1217831603977267	0.0936902756562744	0.10876170728894188	0.07185988950930514	0.10749770612242178	0.04314291665423571	0.0638138214379155	0.04250699659967975	-0.015590784535119218	0.03308701176144353	-0.02018166111622397	0.03821167768548438	-0.049321448884881755	-0.04812466766703566	-0.010711415477984886	-0.004941744113934343	0.03241094451121543	-0.051977567471210295	-0.02464727583257036	0.04061646403582155	0.06258810572060843	0.06411366280269075	0.08703852795728437	0.07447519202559133
140	0.2720690875540935	0.2906913015594699	0.3445245141211754	0.36123707742519867	0.30413820823737614	0.2947498996535547	0.28112785565284326	0.3542857737523543	0.29336498685907	0.3063889787095647	0.2594168412411323	0.2735790181521954	0.2276740821947325	0.18360296308453122	0.23291328635418185	0.16487337345352157	0.21150262114446586	0.28134835866366686	0.22061940379042846	0.18518598874738473	0.1865360142105969	0.22170776228803515	0.22803638304527082	0.19954082602079135	0.23363014262332396	0.15832588109279966	0.22924440589065886	0.1481724001036055	0.17589083984775483	0.10166962969364457	0.24045366361828274	0.1860199252818333	0.21794481120315407	0.23730843278233932	0.22831177147574594	0.21531300894301686	0.25329219580042645	0.29222934821300967	0.3317238541358447	0.2809537712812265	0.27232922527959946	0.28017003836877963	0.24630346885476784	0.3798674947094672	0.33305487116841814	0.22227828494565433	0.20102116272989487	0.22532440013767657	0.16530690098706394
141	-0.025636105819387238	0.009501908140585625	0.010602104901788256	0.036143272113238	0.10124830138401326	0.015190299043450078	0.056341681643043075	0.07077888439960052	0.05498716230129965	0.1115488442700316	0.10968207063465765	0.06416262744432942	0.1247506078040097	0.09213931774465936	0.12537537091151688	0.09861208609906986	0.1275334972745281	0.12010316559708681	0.08835041012602844	0.089641918372708	0.09646616891714788	0.06719899911594321	0.07863596668059343	0.05514362614314418	0.05911941608299391	0.07007375045244942	0.0787341990166928	0.11128497827191464	0.0602272435517483	0.046841436773729046	0.08481545680671673	0.06784415804970848	0.055747803801960524	0.026196138076266452	0.021875668113446052	0.048041930438433245	0.0679767272621828	0.03493329429368524	0.03040849434485704	0.07466217186972131	0.04410491973343644	0.061477389305518604	0.0023914577855357957	0.03293668896115943	0.028969702514651384	0.004087017290357401	0.03957086234364323	0.0435089419415143	0.009419362350454407
142	0.07771475560029217	0.0208981343032294	0.04524883561811479	0.0590219283432286	0.05652265690020737	0.14109379276845885	0.1349878173436379	0.12204341077461911	0.0627226907779318	0.12476925882018478	0.13312813414376734	0.09715630872944621	0.0938156749206797	0.16582673291293828	0.14051047922894924	0.12702258605801475	0.1885164432881337	0.21944471237726249	0.1613040484974343	0.1964314718165488	0.26350821151748377	0.2991141703071999	0.24864760676933045	0.1921798778878761	0.24675543296033867	0.23597986035312357	0.19211272963940992	0.20550788225255429	0.1652943150876776	0.196162642190668	0.1964057365458443	0.13189071231450245	0.1560803443603895	0.17240806883177937	0.14123249615793698	0.11484961779788896	0.16187857568891512	0.07713432330408693	0.14294089935629212	0.10659406469062756	0.1070984141042359	0.08842667172903172	0.0669750004301692	0.11038650966046445	0.10132960550913764	0.08628934889074794	0.053995748983813895	0.07606780253114107	0.14619349813633736
143	-0.04695264593353281	-0.06246890824094066	-0.04088481147247951	-0.027710737643250348	-0.03426819305280282	-0.02618167403540194	-0.027801267450378107	-0.021392097883420242	-0.027958968197584123	-0.0018863357164113025	-0.028329681628296195	-0.02541722362188823	-0.009489876981249427	-0.025452035699604338	-0.0023358691464270415	-0.02056983827597227	-0.029762589526146653	-0.02394094361594693	-0.013996029764508162	-0.028350751383090282	-0.03848305046743254	-0.025584412143333225	-0.050667581777703516	-0.033639871292083165	-0.03497182761305123	-0.007117064301294293	-0.026428027344976755	-0.028171839766749602	-0.0327500040838708	-0.020457184945320558	-0.019481298447259498	-0.017020930272761817	-0.007008345786230349	-0.020961635290162418	-0.013745561870278927	-0.01036018153047011	-0.02058817224620245	-0.020194989511317867	-0.018304681777284396	-0.015623566856955439	-0.009117115805240165	-0.013636966346478957	-0.014671000647616181	-0.017322384900520398	-0.015399043300166032	-0.01735169742242914	-0.0010824335987349998	-0.019899034574656783	-0.016714133480874062
144	0.13408728084289503	0.15336568675857531	0.17699726054005854	0.17257852825360534	0.23320850131439563	0.17797887677916246	0.2399981677681473	0.22066162448402427	0.19711698749836043	0.20920551378364652	0.2451612013646193	0.29930574299309315	0.19538478280598617	0.2992852893087354	0.263542803150022	0.3022669953372383	0.27597013436692186	0.22822970181387162	0.18362836709403277	0.25997727812069854	0.2425118452062538	0.17965175891782398	0.16350835936486424	0.21410812858009773	0.19574719051137582	0.1961759810300438	0.16457289590306634	0.16237778191305446	0.1324503834014796	0.1117084958875042	0.08648478310084333	0.12918844776499921	0.13100362801583468	0.13795666450985844	0.21389647650673504	0.13461936329219426	0.10513134788642957	0.17797213256875022	0.19413713126115784	0.22522015861692646	0.16115909528198671	0.21631517382418539	0.21947563852122148	0.20746947373314834	0.20585569223587216	0.1474051958753729	0.23805144788847513	0.2137345366131155	0.23802738136099152
145	0.1320076918785985	0.1504203219512211	0.13122143209920023	0.14186570831132994	0.13078667124279802	0.10696743641483071	0.12495831861583	0.11980613936152136	0.14063431539469573	0.10944747893059821	0.12339190368188184	0.09376471719381203	0.09541626338183633	0.0842135645863519	0.08958920791069269	0.07519008835652104	0.08690550146499015	0.07749140477925587	0.07379448298001814	0.06137103056964026	0.07351849658357068	0.0904586135090846	0.0594227498909146	0.060870186374158565	0.059726548453684636	0.0681966681283484	0.06493088789620022	0.06079819892546985	0.04987029101898334	0.050105502063737706	0.05834322083864148	0.05221430556477141	0.05313312799635979	0.052273634784730974	0.05483885530389785	0.06663340765741742	0.05025477234891893	0.08335238085180854	0.07022562418378317	0.06770698536920043	0.07480943391815377	0.06809218235985862	0.07915102103989062	0.06329331355453358	0.06922557259660525	0.07726511231007423	0.0772245914289914	0.08434409328331169	0.0766685343109604
146	0.02322167260831573	0.07141442558726893	0.05519779884519359	0.03133975415129263	0.0440379700073906	0.015494064367195285	0.012815966006749408	0.0255773097840682	0.051440570987089804	0.08828811269491542	0.07516251581675026	0.10257888502365828	0.07966850147313258	0.05816871838384574	0.06145683801206677	0.06328126282497774	0.15447521037897433	0.09065125957150741	0.12299335632260433	0.13580644830904037	0.12386740040394881	0.1725584381912028	0.1842696346919006	0.13864461065477177	0.1528190829027193	0.12323338302387912	0.1684534672885837	0.16532369377437134	0.1577306417704425	0.120804422011541	0.11521967668597673	0.14665327260548125	0.16104727352290824	0.12839173998270928	0.11417738349553734	0.14568750525955504	0.14073077174638157	0.08804897909344096	0.13952783635957916	0.07106539881493258	0.09949092816270019	0.12358013587786047	0.13029618862115636	0.06497044122878286	0.06304502444270496	0.04751243170962123	0.03214782058439336	0.032437598440312146	-0.013477080293589377
147	0.11387294593237203	0.12648672201483904	0.0885556915014144	0.15137251344812444	0.1338580668816221	0.11504838154952726	0.13116436319976277	0.11252604579329657	0.11246871751288526	0.1223676587627955	0.1229418626320486	0.10803536205108735	0.09996302538026543	0.10889520302898892	0.10892419511260373	0.09670548175955165	0.07162043738516295	0.03542725623113432	0.05062992800775299	0.06408910439695571	0.03196846587414661	-0.00846746545104371	0.006899476991040499	0.021451826896284963	0.0308207623479514	-0.01140097535877981	-0.021612186383008675	0.003249107905847501	-0.0013164396877210437	0.009054743131903836	0.001887074209511065	0.0386001380663728	0.006411044950242313	0.017655760560455324	0.03180759983517998	0.02558875796026345	0.019058388128261248	0.03814687413358361	0.08714106525205657	0.06307670847951838	0.04734117260243016	0.05075046441975235	0.0756013026116393	0.04604384245936417	0.09511573006419158	0.07277519198079788	0.05643222392312839	0.04334180271196055	0.05104858774750408
148	-0.05069082297563796	0.013989260662613528	-0.0033769975097058284	-0.07192356650937601	-0.045120683081447864	-0.06535235597307053	-0.04743274580112317	-0.06269571695308773	-0.03148820095405773	-0.0790318369655631	-0.06409217405336573	-0.016461563094049347	-0.04081747370103483	-0.0756646926543773	-0.10018132936469541	-0.07941519991107758	-0.035661772344527776	-0.040922118544393274	-0.0440136878309018	-0.008331920788705222	-0.04293871747518405	-0.0005344059414398083	-0.06577200096588287	0.047246271475629556	0.0459733850612626	-0.01296867782657123	0.0845470899333977	0.025901780844059412	0.0526582445908248	0.030767745566018245	0.049733652699355424	0.04756369356914575	0.022813682200077304	0.05867264114511959	0.05578536735138182	0.08871506728935294	0.06099027996666991	0.06948652674031186	0.07805223805171077	0.05587235120152012	0.03922064123420431	0.058486745393047254	0.07262006463364358	0.03660842432416833	0.030997644839716048	0.012014288245221272	0.06076208125334339	0.020834100681586205	-0.018073617972406964
149	0.05297539571650471	0.060337740270150195	0.07413450593796451	0.07888234437673863	0.09011686979606807	0.06896535212840339	0.051111395441388464	0.07498238887308306	0.0786431458948235	0.06748835556477877	0.042759743861238764	0.024901833944524308	0.04889183580324338	0.008882384722024622	0.04663908923868253	0.03486713074345538	0.01955967258921143	0.014961719920339251	0.02768573305624006	0.008509503769604332	-0.012573315124552214	-0.008664509052786828	-0.0235964509712142	-0.0048224347521632505	-0.023065751327875014	-0.005763873582443804	-0.005692237415732509	-0.023080395569177493	-0.01550730247757639	-0.022357829920738086	-0.03347178529819108	-0.005791902337183108	-0.02324471630767268	-0.02811333417960782	-0.01984319685497284	-0.030160742375490178	-0.06368933576430155	-0.04461808529007587	-0.026140031074590474	-0.0679317811371275	-0.03127587618585224	-0.06835357680648034	-0.057315442613326065	-0.048265073757305814	-0.042247360767521024	-0.0698844530317794	-0.04757776281435838	-0.06859131401896895	-0.0692073829986205
150	-0.007738194482201033	-0.05524446306897549	-0.011419848003476457	0.010904380631536875	-0.06789679526493483	0.010876350138354782	-0.024883277740095935	-0.08437332704070648	-0.019807595164561268	-0.006613561989983652	0.021188083969499213	-0.027341948868552714	0.023129852827434905	0.0180473027925036	-0.04317503948425844	-0.010804615720757055	-0.017906717670967763	-0.027160757146952645	0.024274045959849177	-0.05785603332692998	0.001312725855427583	0.0070555326572519965	0.0007121007428283622	-0.03862253630364457	0.010146678091359482	0.021250794700696362	-0.04567195520964103	-0.034843008757474134	0.0022555533747216304	-0.023765477756037993	-0.020177802863055753	-0.01576616493859076	-0.006249429746378876	-0.01999567649579065	0.007749744751533588	-0.002995834822335658	-0.0027416018992079683	-0.01918777965705335	-0.04251246748980866	-0.014471530241709173	-0.03439226919950693	-0.02341491480700213	-0.014407968460175558	-0.04121865402090924	-0.041958568232739836	-0.10837325358287167	-0.09123072252810745	-0.08573584277049091	-0.10760024701103273
151	0.05415505460539549	0.09708613336241667	0.09097538286589699	0.12163751555872734	0.16787024813375453	0.1276258927708867	0.20707390056075364	0.11337170884273307	0.2476872303019125	0.2790368101338715	0.24715161131365715	0.2746975674825751	0.23317057127366744	0.2568156459169999	0.36058706727393014	0.3985895396929584	0.21320539968857627	0.3256415524463217	0.27880139934282033	0.2945470509833993	0.30751580580161914	0.24466083032917707	0.24321623830264408	0.3140463336753081	0.2703039750273475	0.26296108633223503	0.25826591475550886	0.1996738065062568	0.23930048816257005	0.10627438080454846	0.2902713582089171	0.19046160289649366	0.2827497045154642	0.2675385438102575	0.18145309899205428	0.1589110795618628	0.22808213324148846	0.11903650523578202	0.15522166823759298	0.1903883067715581	0.12725389720335628	0.17870853760458733	0.12883029465875745	0.13757748171053832	0.06947835354280976	0.10264593520934247	0.022143532208194462	0.049413728828073086	0.02352384140790657
152	0.07676061378971691	0.0853457577732408	0.0910014550797645	0.07561096407354007	0.08154551686465665	0.07190727513948825	0.0872501142513842	0.08404714199294015	0.1000300249229686	0.07296155708634303	0.11169305594382743	0.09906332811485027	0.11488878189100812	0.099470692398302	0.11324220409613046	0.11885786511272664	0.1230977810172037	0.1052842223495323	0.12464638522521562	0.1157296880305219	0.12574132993627457	0.113170000406236	0.11207648445210068	0.1060598653017573	0.08876164590837195	0.0789958160135635	0.08617503739001314	0.07167819184089771	0.060868254203919725	0.059183534153047224	0.04759974562730316	0.03970745985595416	0.024612678814616505	0.013339375488832905	0.01586832110245855	-0.0060173039818697815	-0.010877911451017852	-0.00877577431959472	-0.007044627230720646	-0.0047350829300698005	-0.016757765540803417	-0.020422843414967674	-0.024321435920999827	-0.029535508251575682	-0.03548262729716607	-0.02530792521785601	-0.0362592608364325	-0.04508401652181248	-0.05061619449938724
153	-0.013435114164032435	-0.061866347135807034	-0.0777018875003733	-0.009227928882880588	-0.028869733374363604	-0.0013795033837378412	-0.06462855476620571	-0.06299700519873357	-0.02537028730691394	-0.023184335567753424	-0.053494256840074875	0.0008525975656626479	-0.030023983656630532	-0.0821938976118269	-0.03371764637360071	-0.0337130229286303	0.04495318383128263	0.013602285520479993	-0.09065136802304756	-0.048090594953542676	-0.11036800522878103	0.010199277905217309	-0.04495414459363811	-0.0190812237190526	-0.04804823012697039	-0.046387053601121275	-0.0014111445802805112	-0.005391218002052783	-0.0010556807127149008	0.010730942887334186	0.0007129849335876287	0.08147884913929312	0.019286361144992648	0.004983049593742628	-0.0052794786567999085	0.010625815767124023	-0.008815821993025157	0.005929904011276887	-0.015505468483660018	0.04159170805514792	0.03564736638851292	0.028571976525925347	0.050874744933982544	0.05797961265528233	0.026715407305179184	0.03151313961367093	0.0836122007142194	0.11811225535131908	0.11404851161349805
154	-0.010416541573560076	-0.01415960957234726	-0.021040285297852963	0.00739849242556454	0.023434904373094895	-0.058663207839555566	-0.007377480388857144	-0.002180488521598245	-0.009032960285005175	-0.04587164100235252	-0.0683285603190607	-0.07430384994218234	-0.05631360187974917	-0.061620030400892964	-0.024613139796665667	-0.01442577410131297	-0.023099949883586886	-0.03961569904098729	-0.0496530506626236	-0.06923857538644089	-0.046578504582651815	0.010502296690634122	-0.05577707166556334	-0.032535130163403835	-0.05034483049717313	-0.017554608691399444	-0.04106353322388705	-0.016593179689370068	-0.03312834888722586	-0.012324430501408001	0.025714720719533728	-0.01683175181120123	-0.05235339019643901	0.0022386458063047314	-0.02224923633914862	0.027914788843145466	-0.006881935610418772	-0.02642688525572509	0.02816945207425226	-0.012327876439835966	0.020292666762228437	0.03596028213066164	0.026034897849104705	0.04151618111932219	0.06800929463441827	0.040820857676229234	0.07750536431701287	0.10844693389269058	0.05235815069765781
155	0.2143048075840001	0.15384769063745102	0.21307854165262669	0.17946301397131365	0.2660448078001569	0.23922025579160552	0.17192453943664301	0.15865885516509343	0.23365561784105596	0.241368558976864	0.2572004706531494	0.2728015095781221	0.23532523884593318	0.22006433630939926	0.2908175566162671	0.14227341075714298	0.1791216904053841	0.1763014047119856	0.2091488658302052	0.05029584273992795	0.12394840321801963	0.10919583458536905	0.120357310312258	0.18348694201565635	0.08984157102079197	0.09856248097420225	0.18484146923702946	0.1650314165810398	0.2677304105126259	0.15521762904071482	0.18862358437278665	0.16989907945814028	0.30299306802551385	0.3180672448474984	0.21555748463340035	0.26303237761832865	0.2786314300591711	0.21629746396557886	0.28313391435720814	0.2070269871233191	0.20134539426732054	0.27945336277219174	0.17340153500463446	0.1645517856415052	0.22629253730561638	0.1783491900441347	0.27649394433299007	0.2276407341437287	0.24965251943744762
156	0.11490940577407291	0.10485179458206287	0.09302742595190591	0.10487747642180381	0.10499756824191273	0.10854963882556071	0.07622344433458843	0.11671676001299189	0.10695653886054121	0.12836161998261614	0.1292447645292218	0.13426625147124002	0.09383952951827483	0.10584574098984859	0.11424657393085669	0.15096509784777049	0.13073791354785666	0.12009307886139105	0.14878598406537888	0.11938806706142083	0.18278151024218797	0.12685525981761084	0.13413656308266406	0.1317328872170312	0.14344787031191683	0.1246622073636325	0.11193332961468423	0.11591508147792244	0.0926091430870844	0.11544808347723645	0.09106474072561921	0.08935841693930477	0.09769906756703137	0.09895404109557453	0.08521549072794425	0.07300577524573863	0.06014538608599725	0.0700432696856119	0.10064797334261791	0.04614539935924537	0.08759001025428206	0.0457823856404951	0.08380228441059048	0.06000652857544275	0.06178610712626027	0.08068469802780474	0.05381685476011333	0.027848394492178453	0.08062698934538994
157	-0.0980115042866713	-0.08789352053386079	-0.11334285063809135	-0.08913494650408851	-0.05437044112484009	-0.0869066729843595	-0.08121579974251358	-0.059684401600639515	-0.05697581527702465	-0.04392086948768752	-0.05608367926039931	-0.04505602250163432	-0.07673200514709402	-0.05770576932756903	-0.06211896758109521	-0.07448079870413049	-0.09012030350481569	-0.09148158437325977	-0.08761500590915865	-0.08533320806105502	-0.08303005788931628	-0.11778781365470958	-0.08321711923443895	-0.12275852229381967	-0.11543893096939598	-0.1021624884058199	-0.1075092688959989	-0.10069918748954021	-0.14988858790493734	-0.13913824144068787	-0.12235694706970002	-0.09292336566274854	-0.15057108815916664	-0.12188188788400486	-0.11760401029519403	-0.09358252252648855	-0.13246458960491722	-0.06866511558111835	-0.09276123269291939	-0.12668655380642369	-0.08229339207335361	-0.1466443946518748	-0.12382739902951374	-0.0809538131435816	-0.0764026593375598	-0.09558772092028986	-0.0799880507547191	-0.06607709743446996	-0.044986096720077494
158	0.03322159181320803	0.02004996070655717	0.03865679412835571	0.06310025922501174	0.03284208012710725	0.046441793215924454	0.04951387195345657	0.02791541747369476	0.05335072221031415	0.026455226732668452	0.031984533136179216	0.04041942394090992	0.052112669403872755	0.0787716696959115	0.06655290423378327	0.08267320742314328	0.05887252644885578	0.07118716534405692	0.08669054692566629	0.07628167907049743	0.05891831901719628	0.096332247868919	0.0857822785155736	0.0847008565398457	0.08424288800793886	0.07105573387928954	0.0761148610580135	0.09736196222651952	0.013254844216948131	0.03942025799091604	0.10339520720949054	0.05358099008188737	0.018180192118795575	0.036924884229238654	0.04385410002806151	0.03258749300396431	0.0983583578773015	0.0712014382444609	0.0860853502339782	0.10358427266564348	0.10768673695520689	0.04896739502845595	0.09434428161231942	0.08381450647572901	0.03809507818782019	0.07786538479671719	0.07244410416981636	0.11333047631026386	0.12464844401439304
159	-0.011405730831288893	0.004613545144765319	-0.039086424216915466	0.05659001463226136	0.058424160509360425	0.07068093721255135	0.04879888730360061	0.04372934787599655	0.09343971163143848	0.07559510190038914	0.20049161841235566	0.18186899796646938	0.11760644867175436	0.253744099584178	0.1297964916847711	0.18793332464348786	0.19328668214843076	0.12200643090878956	0.12913364779182446	0.12656199223200992	0.1503657500232451	0.07996894927986026	0.034979387543255566	0.007280238191403131	0.10939028338427732	0.0553390386431156	0.08301166912622435	0.0635888669765431	0.11654029903713822	0.1406646475034737	0.1364452205550512	0.08946208054798865	0.07898316637599274	0.10997445881104431	0.1031221562352996	0.14489727608619846	0.15831924985429807	0.1537231234404892	0.1833951005272533	0.16173745039075213	0.2262275683932271	0.22596526976136372	0.24481187832639034	0.1590506036979384	0.18246828981971985	0.18315898011919943	0.11679475952730925	0.06828817961678593	0.15757054802220166
160	0.009486860709585232	0.051970612210647284	0.08062774309116168	0.058403527297051824	0.07541237119056525	0.06716222931056401	0.03105844828476338	0.029225239368229884	0.05426420634151954	0.05283330197120021	0.024817443103133722	0.0413174362690004	0.10382678569180517	0.05149173312126193	0.04360124272150753	0.053580728377562004	0.08851272981934684	0.08442679978775147	0.12003550671794602	0.11079592873094782	0.15408510086027163	0.056225595245240234	0.1020003301134598	0.14213385462256517	0.10824001670759312	0.11822089880052053	0.10825743653763924	0.0990220911943221	0.13933842511478484	0.1443191531391976	0.0897708307376117	0.05926723337291347	0.09889460360704769	0.14584702436352295	0.07865564545898227	0.06886107117066993	0.11949136755703646	0.04590501675173452	0.06487141563680769	0.015368188098924063	0.0828351355585361	0.07597455456602195	0.03328458496150962	0.026112760083738196	0.033371585547399815	0.038442407587181	-0.008263270927555189	0.03081378275886746	0.0098066423915942
161	0.066130495964822	0.09327568597317554	0.06480652448534809	0.06573898242714549	0.05600984256327575	0.07571354987238998	0.0436777092041646	0.0834488529622021	0.08351323413133388	0.04729457011447284	0.08472066488913846	0.09975581845222298	0.09650801987427111	0.07586719383234859	0.047546256057320754	0.06159335436353972	0.06161118626452251	0.0691747217941883	0.026847433115958524	0.05645827334875554	0.022257923376638396	0.017558819111711928	0.043579874793948085	0.01951304627468973	0.005605851384470834	0.020668302946513246	0.02477841594051524	-0.0017641848658597858	0.010302860628568005	-0.01231476341176994	-0.04860381368896506	-0.014802228768973458	-0.002095123240957447	-0.013149763862753483	-0.03267332014213717	-0.031015581854658286	-0.009301108597019908	-0.023431238288489614	0.0031211749221938144	-0.039158037135758904	-0.03394926428660011	-0.005519102100261545	-0.03510816717722931	-0.0429346589241203	-0.04683626514811161	-0.026817643449547325	0.02909054219940934	-0.0042980790969385785	0.011758004194833537
162	-0.1025192044950896	-0.14561326084930776	-0.1329402417598795	-0.18458225470790265	-0.21634612892984748	-0.14895754702605596	-0.19457155630909173	-0.16182195560909757	-0.1920515372288653	-0.19463160578474842	-0.20997318702540618	-0.16929123726997186	-0.21458131078077242	-0.15538317000639815	-0.1189894937832241	-0.21083697741679214	-0.15826939753322505	-0.16977836121626472	-0.09612484103608425	-0.10768079238278264	-0.11810416691135932	-0.08601590384227596	-0.0647509971827123	-0.06729858991438431	-0.037000824496596606	-0.043306906292394504	-0.029705852653627084	-0.00017861548856558108	-0.05023969417706314	0.01792671205431634	0.008715531758291178	0.0004257954652968743	0.024191356705235843	0.026000126681663228	0.047191191739549054	0.051675432625434635	0.04354187609878698	0.06507386758653146	0.04847527814293419	0.055165362174638057	0.0651004819274646	0.05895171244299426	0.09157549684759354	0.058103795571032645	0.06989509712760532	0.05302702821619385	0.07425390173496589	0.06909535120033847	0.048990243127876906
163	-0.06269531099716552	-0.0726545419596552	-0.07776058036988706	-0.08284133942133173	-0.10246797471422595	-0.09395184489896108	-0.08785385322418318	-0.08190697679565888	-0.08667157916664733	-0.12559504483001643	-0.11151071817540965	-0.11232384581538982	-0.09869736012139615	-0.12526450668032388	-0.11975426304531041	-0.07901601422134492	-0.04975178123128035	-0.058226372047533115	-0.07260168961733125	-0.031653892651042695	-0.030124579832096897	-0.038845086312321246	-0.003281497205174645	0.00538038730491283	0.028255261058132898	0.03617637682355442	0.04072618276644312	0.04156207230136979	0.0782961112814272	0.05446888366650523	0.06255956535127234	0.08256513053370175	0.056657233524689744	0.06897564386970441	0.0749254559561433	0.04635021845345238	0.09099968135312327	0.07668192236967669	0.08391041581769612	0.055835185796662634	0.07222707676930966	0.10626081419417326	0.08198107098112854	0.11808516785987891	0.11370368159789712	0.12533472608052293	0.10199278278271735	0.11673320716232834	0.08748476505925827
164	-0.11391531892752596	-0.1890733000350255	-0.14820883778300056	-0.1678122909773156	-0.14813086822824703	-0.11333605589070701	-0.13431785869088425	-0.11700982921988298	-0.09488094763579681	-0.11231899277856783	-0.08227612881809718	-0.14902157179959385	-0.06968463719773202	-0.017437390985941915	-0.11700492300414203	-0.16027805408119536	-0.23607358373882006	-0.18331134534661614	-0.14418589362171955	-0.12416281983639677	-0.006435171387184491	-0.3213648085776397	-0.16009575353463174	-0.14191421834834536	-0.13687889506041231	-0.16558722958024477	-0.10295639873732558	-0.1125771595240523	-0.009480173338382008	-0.25990038712819785	0.0198704779463686	-0.03609763508071765	0.004883801127313592	0.044000312769788684	0.10361656346895684	0.043501769262405836	-0.017062859753592032	0.0007182687451348882	0.01192368516769921	0.05695168504209258	0.11889072248141866	0.1656639130549023	0.030849389551664504	0.12829360978399942	0.12686086651875236	0.16071102265745493	0.099647309923211	0.05448032482606768	0.24142544845087813
165	-0.09296307764692	-0.13411658451153716	-0.09036367204542464	-0.0977135947149179	-0.0951995687152146	-0.030051889969373368	-0.06765955285720729	-0.06944672356022816	-0.042755692404506905	0.03226856161475033	-0.0337645374611556	0.009926444876236137	-0.0009987956462440772	0.027614578336458424	-0.003378388348628246	0.055030416350585906	0.03372820218891982	-0.01423235302811548	0.005297788975583228	0.0009142608144527608	0.014196686097095068	-0.0592944590303671	-0.036236155513130634	-0.08093318053584257	-0.0977458406618091	-0.03342366127029515	-0.08375951476980639	-0.10198794778368633	-0.06362308244128179	-0.08221415728455869	-0.10005798663530596	-0.08336174704699124	-0.09632695720135107	-0.11451040892589026	-0.10697754833537272	-0.11572308795950906	-0.11750644122652161	-0.13003285514296734	-0.10894524813243293	-0.16308698416119022	-0.19523184902325733	-0.1633167568271252	-0.14877148630560436	-0.11607800043787675	-0.1285136032696273	-0.14045967111527474	-0.10851984833451107	-0.04955975884260314	-0.06706728316886354
166	0.26549835430652513	0.30592705217849436	0.30841593759834035	0.28840816799195174	0.24817654015823853	0.24510430562415028	0.18817730768064145	0.24046578520726594	0.25967177913821077	0.22770004747191508	0.20242175365336218	0.22853308627360983	0.2334257575643966	0.24029756704608607	0.24988053365897261	0.18313278234231206	0.2541799382005469	0.18834991036898885	0.20073784877847953	0.218091703175438	0.20435582412832098	0.2581703922033821	0.1860770602450465	0.19910661770397792	0.2125454749733806	0.19103892340371484	0.18342554740028705	0.20612990810615545	0.15253187671633286	0.1924175457303495	0.13971520539311041	0.13492023920956547	0.13610571767696578	0.17554973123719098	0.15728509616291927	0.15176052933742826	0.119825297984212	0.15062075375889097	0.16984037249314105	0.17651735882792716	0.1690715791806639	0.1526327892458953	0.2292334328203817	0.2041874645045528	0.17728068751673146	0.16946946108107447	0.16019857088567985	0.1719131413292308	0.20385078066074797
167	0.039453584707893494	0.07162036334909828	0.04167802571806101	0.06181829469208391	0.02095485978657758	0.09410070831276617	0.05151643616779776	0.02706982895134577	0.016977608461159397	-0.001220875920896322	0.032605019423664686	0.014012009828068222	0.007525642937695915	0.029631791335028877	0.06748747013986248	0.07935486455779792	0.031245337313326498	-0.00397699222573627	0.03344493084117953	0.048745674196256625	0.03414491191159559	0.013335058188637502	0.07334434459423224	0.049844407739551067	0.026689507511295108	0.12475013982498666	0.05946648777498507	0.07600524055219701	0.09869366108010169	0.18359852671091853	0.10863713147710538	0.14691888432074235	0.11749878212188795	0.1201630434053429	0.15280658922225238	0.13242173411693536	0.1255842385659293	0.10174967405181816	0.11697767457616515	0.10935483802437666	0.09684309069505226	0.09702095440048766	0.09940282066404474	0.08297222924102389	0.07544573381853587	0.08638650483115505	0.04787036420749997	0.055712665425381246	0.04884769145479503
168	0.1319973370923906	0.08680482397923113	0.12324838712307348	0.12690549169409182	0.10743246462135932	0.0783081409320966	0.09101476292370317	0.09669411066872596	0.13793250702887133	0.10963544183721322	0.14186257282606934	0.05521587422023642	0.10529276028934417	0.11008344528186897	0.1456756750552568	0.11362175828167116	0.12828954859569802	0.1392948331435389	0.14334122547942668	0.14517053667697585	0.1613091211148357	0.17683857598730315	0.10543370389638673	0.1820821687770203	0.13501967677136567	0.140988639575385	0.14088018520591153	0.1712098751308198	0.1356284617387804	0.1452082337389833	0.10512244114931679	0.1686799710529061	0.13622431376428973	0.13802741096858162	0.16295504983101844	0.1799434463375809	0.16530374738848308	0.20306930448960686	0.15019284850952894	0.1551949076116182	0.1661937589774515	0.1811665391173399	0.14959742564411396	0.14508131227151844	0.16099837523999463	0.20408747037690028	0.20404909105244232	0.18259004931387338	0.1793507042757807
169	0.13295149958173624	0.11047981644545113	0.06610762180376298	0.048037990167974984	0.015175127518464384	0.08249720124956281	0.0799099279456168	0.042216660691008476	0.022674538979308004	0.082532849034256	0.05245973509842531	0.023627859221845206	0.02967585582864498	-0.0194784617468783	-0.019759102064275374	0.041357398553618016	-0.010954483676076616	-0.02137389885081111	0.033199575110595625	-0.05117885869290606	-0.08308822236659083	-0.05089289727158709	-0.0092322078236033	0.015676522388891743	-0.12433572353533506	-0.09584057191189972	-0.09132390759026418	-0.052704495687368104	-0.1047579140760571	-0.03809905296303712	-0.1243339219310436	-0.07020142140200675	-0.10538955165321628	-0.06721195477727589	0.005251474370170628	-0.05693644923878347	-0.09598882422779449	-0.1076734270086482	-0.050493387050434956	-0.05135713643153306	-0.127221607468397	-0.07548360975818047	-0.06307185739840528	-0.16778664474775057	-0.031996184405159916	-0.049296161776542585	-0.04216228936998774	-0.19212351806640632	-0.1579373238657622
170	0.032605074990304087	0.035958501162798515	0.046786317191582896	0.009891356036381565	0.027672227231368068	0.018205613297975213	0.01894520756829775	-0.01720004434393918	0.013343438294637355	-0.019333686421679826	-0.0003904857262258421	0.014203493811908083	0.00234366578242885	-0.013944800102493998	-0.01537152961819312	-0.011770891038573789	0.009243442504139976	-0.019151832958340713	-0.011977323491542749	-0.020539037796083053	-0.023499123738801458	-0.025350883671698504	-0.01646887465234323	-0.003647431743163604	-0.0007683476704934244	-0.02238241553912877	-0.035559560419925085	-0.06966273086095277	0.009345159223773108	-0.07064278759231961	-0.030295226842945677	-0.05793369535534569	-0.07291931478351196	-0.0055279642613457304	-0.09609625869442147	-0.06041153798024697	-0.0953401269325006	-0.10660646146288036	-0.0792560062935506	-0.06629117967139318	-0.02506400132488748	-0.07476297726758108	-0.11110436223528548	-0.034236311833409375	-0.05367461361228746	-0.08315617661263118	-0.09103491046310493	-0.02592694648517042	-0.09074334405630749
171	-0.16373598297818603	-0.13782975941290165	-0.1273680231772731	-0.14317645301664716	-0.11771546034813493	-0.19420403944316547	-0.12071271232628758	-0.11403903952047396	-0.2448091611389079	-0.0828351883311836	-0.13703834661351685	-0.15591760740127308	-0.05360908352854686	-0.10302353443964521	-0.1822639892222527	-0.04522508516990187	-0.06464072880660923	-0.07087875065780028	-0.08005399783385374	-0.033572743175850614	-0.08112115700557024	-0.053389640775337276	-0.06959007786159004	-0.035413722515672943	-0.07613583235140353	-0.014711511401562414	-0.0742764973545913	0.0012259992322626256	-0.05406242804636106	-0.05362066650445663	-0.0655593930592461	0.026545502101733637	-0.10602911269479254	0.010341604923601585	-0.03604495487637337	-0.03942668730805685	-0.07321760970302887	-0.045846428369493375	-0.08912504575721164	-0.046996511325215824	-0.025523848161465378	-0.08694028442382476	-0.10151660880909483	-0.11743365287593752	-0.11373640482805021	-0.13916789808950902	-0.1576040239255991	-0.13240491195543225	-0.15360233306640705
172	-0.07276331287720292	-0.06342297042776257	-0.04293435862657426	-0.0036990163462086835	-0.005649971097086537	-0.02052153716444824	0.012286677808539804	0.013875322825353548	-0.0037556111945225346	0.029611068476420345	0.04356834004056753	0.03279107311592553	0.07798906176966017	0.06446342569470837	0.025509817094908904	0.08640778603965556	0.044218569508894245	0.053813295525698746	0.06414122582395512	0.05444770804899751	0.05910678071896268	0.061093222124448385	0.06542015898621688	0.038554500955330855	0.06457818302058115	0.014181792868332549	0.017986630071044986	-0.0013141869284387653	0.025156384072272754	-0.03363970611044441	0.01830760534682658	-0.05978700503550216	-0.07276858679188639	-0.046112834965622726	-0.031227827820660792	-0.027716426876124477	-0.07821494366810647	-0.07953464464097566	-0.0353706300061082	-0.08100386757567271	-0.02621703780703689	-0.05778487380454881	-0.08218327484016766	-0.033365647531135786	-0.02056361215534742	-0.018980147851861452	-0.024842440436419	-0.022485551961934247	0.009157140463313318
173	-0.04810044505476101	0.007626502121586725	-0.04834370329809605	-0.11210406128038586	-0.07025738181609122	-0.08995551538874354	-0.0656394397333521	-0.09640682165910539	-0.064843885665631	-0.028724219922830606	-0.07484335858328668	-0.05998441557298342	-0.06909821636303412	0.005589840796993666	-0.023900288803657615	-0.01826204972271963	-0.02940186413678069	-0.03213731100861111	-0.03397081266732867	0.017876883149547173	-0.04920230988795997	0.03227026766747797	-0.02307459512372985	0.009253443527810127	-0.010544007605038102	-0.03912593757472547	-0.01787080340477744	-0.0014160527952344667	-0.005688600154797471	-0.020474689266484734	0.04173943638720226	-0.0012179541015151195	0.00999232086565204	0.004437980647074613	-0.02606966854315641	-0.006651244400731901	-0.015191726693368412	0.004861384076205999	-0.010743771995908685	0.01803202106224533	0.016590417178780292	-0.004849795266030077	0.02095978534461973	-0.029676163927651288	-0.0011620797012264928	-0.005778428520641898	0.026190539950352632	0.025374307392807584	-0.018319963759465034
174	-0.042786301167321926	0.0030580794198592732	-0.004898794945326465	0.008207416591138609	0.05027336527854197	-0.02740477406666759	0.03427218242120972	0.024829685378214332	0.008628032994667575	-0.07143957783797499	-0.02408974081689936	-0.008349469665897686	-0.02677592609115791	-0.050741425855246304	-0.04894425098719935	-0.013027699399809555	-0.09047607053057717	-0.052448764840457684	-0.11123030084257235	-0.034384058535771325	-0.11211477681027979	-0.1097542157964411	-0.1131288901766663	-0.10564304692863764	-0.15367754655794577	-0.12388902286536183	-0.07796462724568061	-0.10183810344455124	-0.07344152203633403	-0.03376758209067497	-0.06142456168338393	-0.06564807180211085	-0.03672157846501389	-0.054312492593504916	-0.031042722988521204	-0.055464298188112625	-0.07939373481290857	0.04334321153292633	0.052420074416018946	0.060036383191128986	0.06838460881003514	0.05231597225475455	0.10010311632178111	0.0716426689617802	0.087931083184977	0.132117666171378	0.12470137483798197	0.15421206311341196	0.1420604696008157
175	0.40896446143171367	0.44035948502144723	0.43988666402849297	0.45162735937213655	0.4009169537807334	0.36070263984531287	0.3891760965721094	0.40898848332614435	0.41569098914299535	0.372975763385239	0.36546735643510364	0.3015019108285676	0.3492882249085022	0.33679589378986374	0.358564347756237	0.303293390173731	0.299318574017426	0.3453477478380963	0.24592620966522555	0.26454699809223425	0.28203949022221597	0.24532705674660601	0.25997849760300584	0.23976703684928297	0.192108920997694	0.21278935302869736	0.18726351439583402	0.18933355976508817	0.1620161055040093	0.1595080103896404	0.20260505812257038	0.14786813067479437	0.13133916732366974	0.22033289744766238	0.15989196669809116	0.19663996692245989	0.21565385990013156	0.20528129476668888	0.23798213519999895	0.19883113445808118	0.22773766492104497	0.19484547284670303	0.1395976572846654	0.07696632790272559	0.15425993958075468	0.0819700715259313	0.10462200632506417	0.10350186729836482	0.10574470046576674
176	0.3192703487503996	0.2397274435493756	0.38332193082648724	0.29161901323296613	0.3155173218023121	0.3318868028923433	0.3742819672280588	0.3390945410572642	0.28984955933570344	0.36554964001533163	0.30720698898110765	0.31022179712289166	0.27480867976897017	0.21950555429214455	0.19925742809985916	0.30487688279116787	0.19450821046023856	0.2347741381240948	0.2427601934345546	0.22452526125774175	0.2061431236290486	0.23984874752602753	0.23721359364313663	0.2038340358120872	0.21909821160275617	0.20418477338231517	0.21853578796353404	0.2905476345560224	0.2582559584265044	0.23201987039103975	0.1910711238342632	0.23744565061020206	0.22129361923137258	0.22935364727484564	0.27315159419668	0.23075850171431672	0.25526203213795845	0.25013800208651715	0.3226030223440938	0.32756061284825083	0.266593189031164	0.27968390868629295	0.3562754231290046	0.33753475927139576	0.36874486711428817	0.39557688613818737	0.37520745114828236	0.39781735740540863	0.34841287292081863
177	0.2603635136060461	0.22610036999449412	0.18049634333039336	0.21019133659545636	0.1789246037158144	0.1894234737518094	0.18895805154502773	0.1555976492272093	0.14987802981418888	0.12891540992948827	0.1606579841269736	0.17939248010542239	0.14142353375815975	0.1710310805919352	0.13219160968081073	0.12701146015044124	0.1555679752794731	0.12539769956369815	0.15034823982218257	0.15761836061299586	0.12264503902413568	0.13420142335370988	0.10714183515190712	0.11595450554582716	0.11725909991300668	0.10051495190954082	0.12388305387046097	0.11145725033453027	0.10730575760584189	0.09438349655717986	0.12552720682535662	0.09868114446277007	0.11071805694198482	0.09804450482443358	0.07179901191990579	0.10955555741313805	0.07879459060749865	0.08690824546746542	0.08156793337863738	0.06418772126567689	0.06224488475565866	0.057974940181667975	0.08551726760902714	0.03130080857362509	0.026115978999704248	0.049625481247394854	0.037421560832851114	0.04758484154715439	0.00923445632210855
178	0.11479312117620613	0.1175368357191409	0.10737454379266842	0.07398402723006355	0.10164544396270152	0.07761947670154028	0.11390960263419896	0.08959165872494701	0.0318650833039784	0.06499427854258658	0.07922924934203748	0.04086604152371006	0.044104486628608906	0.044628091629181604	0.030266639861681998	0.03199707835827644	0.030199124318805115	0.01271907536490675	-0.007718524192059295	0.010824781535267882	0.028698887366766967	0.011171770924338235	-0.01128491506430861	-0.027327906405961132	0.016320939510013368	-0.008566922548113661	-0.013601200115713946	-0.030052267778557584	-0.0388517727106935	-0.032357111467759256	-0.024366946594720603	-0.05742062753101338	-0.048463016764450785	-0.04309951861890562	-0.11330976244651032	-0.12362654007614486	-0.014995358448755583	-0.037580320861489006	-0.022353814856267685	-0.0003426862793631545	0.041882896194242174	0.06325140804556463	0.08033135741370066	0.0364914235001872	0.01431870424464297	0.0660299380795748	0.020587681676803617	-0.009370081202115832	0.05133824893968919
179	0.1604238201528206	0.23248739415142503	0.19131228838588338	0.23342473997328178	0.24792912526018102	0.26798567080946084	0.2638548191898249	0.2949007548735132	0.36953556265133286	0.2442323168095756	0.3510094284271611	0.3406903415131196	0.26824902051765215	0.23527284722793804	0.21633866061280357	0.26474258034373876	0.2012735726019363	0.17550882098812348	0.14893162929418585	0.17670730646137928	0.1734961330965608	0.15805049252186776	0.16105906276346274	0.23234597386350506	0.09874219802357384	0.14109948748550846	0.18769723457167384	0.15897978851273004	0.15236791135897715	0.20925521620200835	0.20644531659704626	0.14207300677161958	0.1794188830205956	0.19425479964141235	0.0964873228267455	0.17546470389169402	0.22129798641069226	0.15642832765193196	0.23388318697819263	0.21617010954853103	0.2864288667291627	0.286824002854903	0.24797559891934418	0.2764161300522744	0.3175488480349104	0.2535072101892556	0.293709826654032	0.20348196404860283	0.3234872734596861
180	0.0002213752608090309	-0.006174235507259042	0.004517963370897633	0.0017062463836658177	0.0022494551719836734	-0.008394906537183786	0.0034519859147960504	0.004247508993009554	0.0046653459363392175	0.0049911157967393194	0.0016466157386348303	0.008817159437943938	0.03505877077584679	0.03036070646167279	0.01445357876489874	0.017901945464581646	0.003955783181151579	0.041842830490702546	0.008958516423620558	0.01079855324055711	0.02008949633190591	0.01444980363016909	0.009754008367891876	-0.0008756808773366745	0.00966594481456086	0.004600516326188694	0.004643583239594821	-0.002140065018161062	-0.005837953786485181	-0.0018758829808587633	-0.008074339124561056	-0.008038366320353225	-0.007464862197355518	-0.0061737918117892405	-0.007649672221156416	-0.010130119645493436	-0.010246817594770882	-0.009906384114109693	-0.009363258965570323	-0.010153546893462276	-0.011552664454240658	-0.011133291787373687	-0.013106041371528718	-0.01280683735000486	-0.012214608584178246	-0.01370379894071391	-0.014321315943412516	-0.01494365681830867	-0.016997277819482928
181	-0.14098760122656148	-0.19490488472678735	-0.11891704965043104	-0.17619767667105224	-0.2238687408590334	-0.1477614712354617	-0.11769909269594288	-0.18701616123030046	-0.11494656162880601	-0.179644231621177	-0.16005211991833704	-0.1338574161610589	-0.13808725637023414	-0.15178475147726883	-0.13723170298286907	-0.0930797007158424	-0.13314577747029305	-0.04226610685879962	-0.03288853025426196	-0.04855373266589974	-0.03892728223386305	0.10119013474822067	0.08111429356103424	0.10446438514388681	0.14759509882394206	0.1962641352435756	0.26536612273669835	0.227017650342489	0.2674458315722836	0.30243239147556567	0.3281966218154112	0.30949669810400066	0.36387760678211933	0.34051033268361064	0.4118340554736906	0.37330945246848835	0.4076745211671726	0.37319925896847134	0.352098339573348	0.3936362402707007	0.3061527096693596	0.3939717201549736	0.42665748799261627	0.35483236236844695	0.3071965679433517	0.3372314966563946	0.34564926205235685	0.3591615619619059	0.3616980067684688
182	0.13471186444080244	0.09832398420289847	0.1630571577997269	0.24454549624897517	0.19787473059955438	0.18138769148018594	0.2305145617900383	0.21152287501879635	0.18093610527743714	0.13582949719877893	0.20446095151415117	0.22811391105772555	0.08416792251380592	0.09640655910518009	0.08008487517361611	0.1158389064871735	0.06043386045956998	0.06459508696456209	0.017390286979065844	0.06477237996052282	0.01682411724145908	0.026610335450210167	-0.03361189020541007	0.012050371891546055	0.03742505363219503	0.025334123846954708	-0.010029330183212361	0.013194694001308894	0.08693363249525735	0.032657076306062724	-0.010293062246693937	0.11906536974246892	0.06553838231916788	0.05668031938495967	0.09393379585790693	0.14302671414707674	0.07391152393883206	-0.009999594979537558	0.10757839259601112	0.06919940890276237	0.08280321912999786	0.11017384810197006	0.10480432109777307	0.12011218151539235	0.19407883135939627	0.08621035683641394	0.25853725770680447	0.18024304976936528	0.2758551906780199
183	-0.0344206144808317	-0.06684182948068698	0.01593844534020139	-0.023822066005058807	-0.04908933699930866	-0.024861049455112028	0.012250418094877874	-0.04845174506788437	0.037832261212796946	0.0295608223395132	0.04531963341030033	0.016322975494413194	-0.03392346385835317	0.0013730848638061732	0.015331662890413909	0.03597304880569789	0.028325050451978806	0.06427929648807632	0.07678379359444346	0.0932734705745754	0.09892501685316013	0.16427753673761078	0.13505287062363447	0.15025853207269402	0.14984026423308172	0.1518125507484835	0.1649055962784996	0.17046617033432923	0.1290490409186722	0.18023858590338582	0.16409295195178658	0.13471406991502582	0.14553304217057245	0.16850376284891624	0.18743372768776584	0.14365789759989295	0.15423941174269848	0.13109050299689964	0.14865052884270583	0.15801107354243557	0.0923519851184969	0.07613303333304715	0.09404274369981223	0.10236404906757453	0.10872409931952769	0.06388974258733965	0.07679467801113016	0.04878858087568316	0.04179694731681266
184	0.4059105350161779	0.3775799387581185	0.4029203729328928	0.4131905884697785	0.3722092287222446	0.3918542259698199	0.35959989941681963	0.3441100455535719	0.3882244513532928	0.42712865959995006	0.39263003396901014	0.38621703970139837	0.3736526767242037	0.43945248279780136	0.3693404084984289	0.3853260557683543	0.3785687103445344	0.3652960738257936	0.3509707756136084	0.36956741328046777	0.3951073996301554	0.3980402966573829	0.4201445110972328	0.40568365327450506	0.4358435460859451	0.4433658211461998	0.41553576668214526	0.4783846747428111	0.46208562503735795	0.5087654486188842	0.49426998276731127	0.4742767475085238	0.4469277190667274	0.4447966440929415	0.48658632063945884	0.4575523907216021	0.48899733610096324	0.3855532644129801	0.48881921746071766	0.342751588779772	0.3659863265593093	0.3876660416685158	0.3928450728280958	0.3589564231867567	0.29150299700529525	0.28507647016635274	0.27205549986924144	0.3246682022303412	0.23774735181544768
185	-0.019348103039467372	-0.01565050641261866	-0.038011709655943006	-0.04615865834509321	-0.016557572321140662	-0.05064072181244593	0.0069306226477297336	-0.029974963775647567	-0.04589893456382005	-0.020652507659623395	-0.02040641920755621	-0.02425859804144334	-0.004237368285737953	-0.02236935268639395	-0.039596816664101274	-0.017155700182646654	-0.024104686908670195	-0.024652189626770016	-0.044256992245155266	-0.01898557925756702	-0.024455943494203224	-0.0364750207084799	-0.033769218658841284	-0.04196492169820269	-0.01730852911398221	-0.02899241338267041	0.019563515698569796	-0.013124644024383103	0.007514805148562809	-0.009262194511722454	0.015416319464548712	0.011570997063453914	0.012910408367710641	0.05875542649658849	0.003344995144635965	0.026217258154361066	0.012684319260171268	0.013415728591592336	0.026355728794430162	0.03300095697869718	0.030286539522181345	0.03505866670814653	0.016875312990104446	0.025427999339927364	0.012080496030544237	0.023817342044281185	0.0021967391781824385	0.01665604765947759	0.007051458111477576
186	0.175900426035481	0.1792538787137995	0.14828622531656063	0.15345123812816658	0.16035425367668202	0.14954222339546205	0.16629171783904068	0.15607360358738076	0.14137583201805626	0.13513910397177087	0.12829384642350355	0.14487993144205308	0.15317130832656917	0.11182562433499643	0.15862816630021076	0.16712166464775646	0.12972163259071862	0.15311470652696685	0.14721694707423166	0.1626995152229959	0.18271203262607477	0.16905193965460005	0.1387374549594933	0.1682937487063914	0.17325963946057993	0.18005134387834396	0.20127021900589495	0.1758764837708789	0.16944102691957186	0.1800707779515258	0.17838527533494253	0.1819923642863997	0.20975482388666356	0.16978759570743174	0.19628009553948617	0.19072016462859737	0.17689300160948848	0.1984997513208719	0.20578647412819792	0.18819325499252615	0.19564635912933617	0.20062676783258385	0.19343159497147916	0.17604065220868093	0.18346412151176925	0.19679947817808677	0.16663334050380332	0.1734483481408767	0.1787848325793588
187	0.4957632194490079	0.42053736109003914	0.39859591834560876	0.42025715135607394	0.394234775811376	0.43033311064346363	0.42564836825604	0.4403476253988171	0.3649258411194835	0.3669998484324387	0.31551967834845973	0.3071977443185764	0.31906101695546896	0.28685136627736096	0.24977988298565507	0.21670797356555999	0.17741625609975648	0.20999501086318037	0.20951533576692075	0.18738584125163585	0.2542353146548436	0.16435574370053757	0.1905015531201261	0.18560142204588334	0.1431561466811606	0.13175740353654458	0.13028111881008958	0.09312629477313586	0.042605645070322815	0.02123775909724366	0.14477959678622906	0.07293161496922596	0.15293208557269247	0.10977899871596124	0.08551508758778277	-0.008135821835026043	0.03329052500415309	0.14993112270843456	0.06924372607629353	0.06484919992334223	0.11286221916930037	0.14301370570621613	0.10897297868729554	0.15521705661336108	0.11380427178934246	0.1276095275357557	0.1041606175518001	0.20645598387826486	0.06272347214637287
188	-0.09722334485833546	-0.09165490065804968	-0.09958530739122533	-0.09966883643431453	-0.09983948477542981	-0.07142402609281795	-0.09437316073797908	-0.07636325304209526	-0.07041646289317625	-0.06728408044946133	-0.07897805526023054	-0.05184632843486205	-0.08360025330062777	-0.06690350492813796	-0.05042189349625135	-0.05669833970953349	-0.0516622952605401	-0.049145699342414806	-0.038477953104303415	-0.032242473949142786	-0.025546598077318995	-0.021045013067647205	-0.013922542410131095	-0.006175182025567205	-0.01900467054627804	-0.012080914785606245	-0.001716904515406298	-0.0063745465376484805	0.0007545761583504007	0.01307263409163198	-0.013289832950230307	-0.020088215737860092	-0.030561002806862924	-0.012415081251055648	-0.006987265100511309	-0.034820387106309934	-0.06364418694714999	-0.04634195304616111	-0.04276418507076383	-0.0500629651652712	-0.055883286184751	-0.08438688347228084	-0.06424168365732756	-0.07775040137055327	-0.08707373028264634	-0.07389355461981251	-0.08802769508707173	-0.08074530148939141	-0.09190583622952817
189	-0.013282139280842164	-0.04467923193634178	-0.029781399697502077	-0.03869058593886096	0.0026501736417935498	0.06653852572422371	0.04013425781181436	0.0022633570920378306	-0.004827025623332161	0.014419778005234668	-0.05189432375970612	0.06652775046045675	-0.06855421764403466	-0.00633496499643012	-0.06363708970128537	-0.019202219025493492	-0.10194264051309587	-0.06738188180478041	-0.08506179471275073	-0.08072329238557527	-0.036119077932350314	-0.08112866736867479	-0.11147594719347553	-0.12281999283314152	-0.16662304288187835	-0.13951350881058566	-0.11778608817665899	-0.1319312578077006	-0.10511564894387984	-0.12685378637293485	-0.12168034810359425	-0.09559644869858924	-0.1502068303219072	0.013189124205247874	0.00284948139574068	0.11353825476694701	0.08303227673190573	0.11422444921630599	0.2342633996247025	0.13359958624508378	0.18054045304602984	0.1907421392880917	0.18354881340361023	0.1869908804279013	0.22959294655139523	0.23351212912893587	0.2509201237236316	0.22409077142353503	0.22823725777921985
190	0.016612807589356675	0.04206159466135274	0.020163781114144803	0.01322663847503348	0.043500886442515214	0.030325686172938526	-0.013621784560931416	-0.009165096599867074	-0.04712463410916261	-0.02257264774464765	-0.0445863238469195	-0.04344844017409834	-0.03629144481385307	-0.11004801163077552	-0.05936245246037234	-0.06605872713912082	-0.10774874893969293	-0.07033393431431838	-0.11441380379275853	-0.09792666506541808	-0.1266068479413934	-0.13162603817852775	-0.12285123534927919	-0.1877645309350457	-0.12737340345131729	-0.1579487142622804	-0.15228144780140648	-0.16584082299499014	-0.15583156301493065	-0.13734805859280091	-0.11833414305003431	-0.15392829951714473	-0.13706765000062704	-0.11407972259562826	-0.12384119895712468	-0.13248170980801605	-0.08267339527278146	-0.03634724854932122	-0.0783229990462527	-0.05196037446914394	-0.022545876143415088	-0.04990030431365144	0.007066503663824589	-0.04119765619360677	-0.035529922013761366	-0.03987918270265613	-0.045526157645764474	-0.05034596793305712	-0.0021295963992783913
191	0.4948517811710233	0.5348402338217234	0.5378642996182279	0.5539685040918503	0.5632563633730902	0.5239342661200637	0.6285096113419987	0.5883873691318671	0.5857059745879908	0.5710376645459541	0.5489203007936366	0.591253898993344	0.5604463691224968	0.5086567025920311	0.4833280218288615	0.5414854196246887	0.4542549030253936	0.45224130817246505	0.4773248759875569	0.4704785317161825	0.44639536837526084	0.40269965224335175	0.412715078899511	0.38306499410644596	0.44094053965532465	0.39950982714924715	0.41012163377108807	0.4195317975316516	0.3946674535200919	0.4128095303641695	0.47864806305514007	0.42066260102784464	0.46039566284625677	0.4497626577186452	0.4409824152652858	0.46845744359485514	0.5056492995665429	0.49163074893015113	0.49266208453328303	0.4740706374355259	0.4788666719930214	0.4922631092812121	0.47079279889077774	0.4753110466898856	0.5126098771088076	0.486595832966489	0.5102669170775529	0.4982803507495467	0.49898376292563607
192	0.1969710164229887	0.1737218132790667	0.21320660462468455	0.1584950175020178	0.18566726065438383	0.22325874694658684	0.24183661287047536	0.20619523416126678	0.3114906828933616	0.29447937544907216	0.3284159106468822	0.28025453315816	0.3030080794523916	0.4268526162887266	0.4280712245257634	0.3904994626003805	0.4394271077442345	0.5393126574675297	0.44914881418890246	0.37554881483505287	0.462900891757661	0.4426750757986664	0.4222883335895308	0.3986797593898558	0.42522603729216996	0.3874104540016666	0.39588349800654565	0.32583717302130444	0.36994791224751145	0.3371299630536696	0.31435606641938374	0.37836576641515496	0.3209196079547274	0.32723822190996754	0.29510113651812875	0.28176302672955156	0.2975592557402027	0.27656911990390914	0.3162765096243094	0.3059923542058339	0.29587180099444504	0.326584560685732	0.3026153815667128	0.28721645190429435	0.20766068848258903	0.22577985474326087	0.19758859664077963	0.21678008748435285	0.15011338412848008
193	0.23349035710674118	0.20812468165194842	0.19417812474959145	0.2202733263317082	0.18932120095508057	0.15589917247638235	0.17633864268422908	0.182221804660228	0.1153318188496347	0.15579090575626012	0.11817088478077506	0.11062621910710908	0.10375226658426447	0.08284044691065974	0.08532136913764572	0.11376013939766612	0.08079407882344568	0.11406499600705164	0.09675850727253943	0.068973939548651	0.1053784489400064	0.08947325082129427	0.11939237548348225	0.10451580850792752	0.09925158462398626	0.12042867603658265	0.1343280877189837	0.12830560187124412	0.1422769623656938	0.14745810866909057	0.12377522934663321	0.10985886918944385	0.14459117761322643	0.1608895166131703	0.14259648202361544	0.16585460311068667	0.15990215359898827	0.14338171816712889	0.143717938044302	0.14510009076337568	0.14795422022715327	0.1675698680372	0.15802345527872302	0.14100614811428241	0.1548336226911084	0.1827114236988488	0.1737263391660241	0.15182586247689756	0.17550436037713626
194	0.32426489547784526	0.32987637359785915	0.2982159460733523	0.2890420526327474	0.24393456213217268	0.2946601283700029	0.3035784173269632	0.36841388711283274	0.34853774961775286	0.275105281585891	0.3868105097069826	0.2736777170531732	0.35720246957756574	0.3477265097976624	0.37532002473732196	0.4071456449644796	0.42297166744906367	0.43565382936411867	0.410823520696598	0.3494967118873692	0.4166827330690894	0.44926015269019864	0.3741730986944122	0.4777116017697344	0.5457773854043336	0.5084567037100228	0.4857355071530005	0.38955020854152156	0.5043140170837954	0.5834033176141334	0.586244662772373	0.5890657394913448	0.5855461554407542	0.6722877062027599	0.655307387910048	0.7142136874943977	0.622044298162495	0.7839780162791002	0.7172481563277058	0.7198188322010697	0.7917653679261819	0.7390415670464238	0.7379860634688329	0.7589204602097158	0.7253600390627916	0.7939544361005797	0.6960777262217427	0.697618010370404	0.7582081297428565
195	-0.002959195088486309	-0.005502904948756713	-0.017680409935437336	-0.0025149483473780134	-0.0022496005475501238	0.00800620602183729	0.016113777466048862	0.00816212189238596	0.0018842641847561694	0.004491984882386986	-0.010858484381583034	-0.0018688889401387479	0.0104768901977926	0.018746646743325563	0.017141858171765063	0.004480467201998669	0.015354545073619283	0.010443738258794452	0.00794572412705063	0.013144953840448179	0.016060135753966757	-0.003388521568909484	0.02118096371502795	0.018927138715312705	0.013309302287829233	0.03263846934358815	0.03494431354561635	0.03504397085409791	0.026263333074525164	0.050677707867497424	0.05266391445685566	0.07678551167333528	0.0596843292650973	0.06027960968385078	0.06861124985289262	0.0515137638466163	0.09542554217307735	0.06651084264915146	0.09760612468125188	0.09538135287701326	0.08104790133978161	0.10935014097829113	0.0716843420777142	0.11106538943516746	0.12405848356082234	0.15105306938587587	0.12358651824126188	0.16494895767204326	0.163756637120059
[truncated: 547 more columns]
