# Supplementary material for: Continuous multiplexed population representations of task context in the mouse primary visual cortex
Source: Nat Commun. 2023 Oct 21;14:6687. doi: 10.1038/s41467-023-42441-w (PMC10590415; doi:10.1038/s41467-023-42441-w)
Supplement: Supplementary file 4 — Source Data [file 41467_2023_42441_MOESM4_ESM.zip › sourcedata/sourcedata_Fig_4k.csv]

	-1500	-1490	-1480	-1470	-1460	-1450	-1440	-1430	-1420	-1410	-1400	-1390	-1380	-1370	-1360	-1350	-1340	-1330	-1320	-1310	-1300	-1290	-1280	-1270	-1260	-1250	-1240	-1230	-1220	-1210	-1200	-1190	-1180	-1170	-1160	-1150	-1140	-1130	-1120	-1110	-1100	-1090	-1080	-1070	-1060	-1050	-1040	-1030	-1020
-1500	0.8403846153846153	0.8596153846153847	0.8538461538461538	0.8576923076923076	0.8269230769230769	0.8384615384615385	0.798076923076923	0.8038461538461539	0.8153846153846154	0.7865384615384616	0.7807692307692309	0.7769230769230769	0.7634615384615384	0.773076923076923	0.7557692307692309	0.7673076923076924	0.748076923076923	0.7615384615384615	0.7307692307692308	0.7576923076923077	0.7384615384615385	0.7442307692307693	0.7403846153846153	0.7307692307692307	0.7269230769230769	0.75	0.751923076923077	0.726923076923077	0.7307692307692308	0.7307692307692306	0.7230769230769231	0.7384615384615385	0.7288461538461538	0.7326923076923076	0.7211538461538461	0.7346153846153847	0.7115384615384616	0.7230769230769231	0.7288461538461539	0.7115384615384615	0.7326923076923076	0.7480769230769232	0.7173076923076922	0.7326923076923076	0.7115384615384615	0.7384615384615385	0.7288461538461537	0.7442307692307691	0.7403846153846153
-1490	0.848076923076923	0.8634615384615385	0.8653846153846153	0.8788461538461538	0.8596153846153847	0.8596153846153847	0.85	0.848076923076923	0.848076923076923	0.823076923076923	0.8423076923076923	0.8000000000000002	0.825	0.7961538461538462	0.8	0.7692307692307692	0.7942307692307692	0.7788461538461537	0.7903846153846154	0.7923076923076924	0.775	0.7807692307692309	0.7692307692307692	0.7788461538461539	0.7788461538461539	0.7576923076923077	0.7538461538461538	0.7480769230769231	0.7480769230769231	0.7384615384615385	0.7461538461538462	0.7403846153846154	0.725	0.7403846153846154	0.7346153846153847	0.7346153846153847	0.7442307692307691	0.7038461538461538	0.7153846153846155	0.7307692307692308	0.7038461538461538	0.7307692307692308	0.7153846153846154	0.7288461538461539	0.7326923076923076	0.7346153846153847	0.7365384615384616	0.7538461538461539	0.7403846153846153
-1480	0.8653846153846153	0.876923076923077	0.8903846153846153	0.8903846153846153	0.8865384615384615	0.8711538461538462	0.8673076923076923	0.8653846153846153	0.8615384615384615	0.8461538461538461	0.8403846153846153	0.8384615384615385	0.8326923076923078	0.8384615384615385	0.826923076923077	0.8153846153846154	0.803846153846154	0.7903846153846154	0.8038461538461539	0.8211538461538461	0.7865384615384615	0.7788461538461539	0.7673076923076924	0.7865384615384615	0.775	0.7634615384615384	0.7673076923076924	0.7480769230769231	0.7326923076923076	0.7384615384615385	0.7384615384615386	0.7307692307692308	0.7365384615384615	0.7403846153846153	0.7346153846153847	0.7288461538461538	0.7288461538461538	0.726923076923077	0.7153846153846154	0.7115384615384616	0.7365384615384616	0.7307692307692307	0.7134615384615385	0.7326923076923076	0.7384615384615384	0.7269230769230769	0.7519230769230769	0.7596153846153847	0.7480769230769231
-1470	0.8384615384615385	0.8576923076923076	0.8653846153846153	0.8615384615384615	0.8807692307692309	0.873076923076923	0.8692307692307694	0.8615384615384615	0.8538461538461538	0.8442307692307691	0.8326923076923076	0.8288461538461538	0.8326923076923076	0.8134615384615385	0.8038461538461539	0.8115384615384615	0.8115384615384617	0.7846153846153847	0.7807692307692308	0.7826923076923078	0.7769230769230769	0.7596153846153846	0.7576923076923077	0.7538461538461539	0.7596153846153847	0.7634615384615385	0.7461538461538462	0.7653846153846153	0.7365384615384616	0.7442307692307693	0.7423076923076922	0.7538461538461538	0.7365384615384615	0.7557692307692307	0.7307692307692307	0.7211538461538461	0.7461538461538462	0.7326923076923076	0.7403846153846154	0.7230769230769232	0.6942307692307692	0.725	0.7365384615384615	0.7211538461538463	0.7269230769230769	0.7173076923076923	0.7480769230769232	0.7423076923076922	0.725
-1460	0.8307692307692307	0.8576923076923079	0.873076923076923	0.8711538461538462	0.8730769230769232	0.8788461538461538	0.878846153846154	0.8692307692307694	0.8615384615384615	0.8634615384615385	0.8576923076923076	0.8596153846153847	0.8442307692307691	0.8480769230769232	0.8384615384615385	0.8365384615384615	0.823076923076923	0.826923076923077	0.8153846153846155	0.8269230769230769	0.8173076923076923	0.7961538461538462	0.7769230769230768	0.7884615384615385	0.7826923076923078	0.7788461538461537	0.7788461538461539	0.7576923076923077	0.7461538461538461	0.7307692307692308	0.7423076923076922	0.7326923076923078	0.7365384615384615	0.7365384615384616	0.7442307692307693	0.7538461538461538	0.7211538461538461	0.7557692307692307	0.7423076923076923	0.7365384615384616	0.7461538461538462	0.7192307692307691	0.7442307692307693	0.7596153846153846	0.7519230769230769	0.7557692307692307	0.7499999999999999	0.7461538461538461	0.7423076923076923
-1450	0.8057692307692308	0.826923076923077	0.8403846153846153	0.8634615384615383	0.8826923076923079	0.8865384615384615	0.8826923076923077	0.8826923076923077	0.8961538461538462	0.8788461538461538	0.8826923076923077	0.8673076923076923	0.8538461538461538	0.823076923076923	0.8384615384615385	0.8230769230769232	0.8346153846153846	0.8307692307692307	0.8211538461538461	0.8076923076923077	0.7923076923076923	0.7903846153846154	0.7807692307692307	0.7730769230769231	0.7576923076923077	0.7538461538461539	0.7538461538461538	0.75	0.7538461538461538	0.7519230769230769	0.7403846153846154	0.7596153846153846	0.7423076923076923	0.7403846153846154	0.75	0.7211538461538461	0.7480769230769231	0.7403846153846153	0.7557692307692306	0.7230769230769232	0.7211538461538461	0.7326923076923078	0.7230769230769231	0.7423076923076923	0.7134615384615385	0.7	0.7365384615384615	0.7076923076923076	0.7115384615384615
-1440	0.8038461538461539	0.825	0.8423076923076923	0.848076923076923	0.8807692307692309	0.8865384615384615	0.8923076923076924	0.9038461538461539	0.8942307692307692	0.8865384615384615	0.8846153846153847	0.8557692307692306	0.8673076923076923	0.8692307692307694	0.8442307692307691	0.8288461538461538	0.8288461538461538	0.8423076923076923	0.8365384615384615	0.825	0.8076923076923077	0.8057692307692308	0.7807692307692308	0.775	0.775	0.7865384615384615	0.7807692307692308	0.7326923076923078	0.7653846153846153	0.7711538461538461	0.7519230769230769	0.7711538461538461	0.7538461538461538	0.7615384615384615	0.75	0.7461538461538462	0.7423076923076923	0.7365384615384615	0.7384615384615385	0.7423076923076924	0.726923076923077	0.7076923076923076	0.7307692307692308	0.6942307692307693	0.7076923076923076	0.6903846153846153	0.6846153846153846	0.7192307692307692	0.7076923076923076
-1430	0.7961538461538461	0.825	0.8442307692307691	0.8596153846153847	0.8673076923076923	0.8923076923076924	0.8903846153846153	0.8903846153846153	0.8826923076923077	0.9019230769230768	0.8846153846153847	0.8826923076923077	0.8903846153846153	0.873076923076923	0.8653846153846153	0.8653846153846153	0.8557692307692306	0.825	0.85	0.8326923076923076	0.8173076923076923	0.8115384615384615	0.8096153846153845	0.7980769230769231	0.7903846153846155	0.7826923076923077	0.7673076923076924	0.7596153846153847	0.7826923076923077	0.7826923076923077	0.7673076923076922	0.7788461538461537	0.7596153846153846	0.7673076923076922	0.7480769230769231	0.7634615384615384	0.7538461538461538	0.7442307692307693	0.7538461538461538	0.7250000000000001	0.7442307692307693	0.7269230769230769	0.7423076923076923	0.7442307692307691	0.7211538461538461	0.7596153846153846	0.7576923076923077	0.7403846153846154	0.7442307692307691
-1420	0.7923076923076925	0.8076923076923077	0.821153846153846	0.848076923076923	0.85	0.85	0.8711538461538464	0.8692307692307691	0.8865384615384617	0.876923076923077	0.873076923076923	0.8788461538461538	0.8615384615384617	0.8692307692307691	0.85	0.8403846153846155	0.8346153846153846	0.848076923076923	0.826923076923077	0.8134615384615385	0.8019230769230768	0.8115384615384615	0.7942307692307693	0.7903846153846154	0.7865384615384615	0.7846153846153846	0.7846153846153847	0.7769230769230768	0.7673076923076922	0.7673076923076922	0.7653846153846154	0.7673076923076921	0.75	0.7519230769230769	0.7576923076923077	0.7673076923076922	0.7596153846153846	0.7615384615384617	0.7461538461538462	0.7442307692307691	0.7346153846153846	0.7346153846153847	0.7403846153846154	0.7538461538461538	0.7403846153846154	0.7461538461538462	0.7576923076923077	0.7403846153846153	0.7423076923076922
-1410	0.773076923076923	0.823076923076923	0.8307692307692308	0.8442307692307691	0.851923076923077	0.8673076923076923	0.8807692307692309	0.876923076923077	0.898076923076923	0.8807692307692309	0.8961538461538462	0.8923076923076924	0.896153846153846	0.8826923076923077	0.875	0.8615384615384615	0.8634615384615385	0.8538461538461538	0.8403846153846153	0.8307692307692307	0.826923076923077	0.803846153846154	0.8153846153846154	0.7903846153846155	0.7788461538461537	0.7634615384615384	0.7615384615384615	0.7769230769230769	0.7519230769230769	0.7576923076923077	0.7673076923076922	0.7538461538461538	0.7423076923076923	0.7403846153846154	0.7557692307692306	0.7307692307692308	0.7442307692307694	0.7230769230769232	0.7307692307692307	0.7307692307692308	0.7115384615384616	0.726923076923077	0.7307692307692307	0.725	0.7153846153846154	0.7192307692307691	0.7346153846153847	0.7250000000000001	0.7211538461538461
-1400	0.775	0.7884615384615385	0.7673076923076922	0.8211538461538463	0.8326923076923078	0.8538461538461538	0.8596153846153847	0.8692307692307694	0.8788461538461538	0.9076923076923077	0.8980769230769232	0.9096153846153847	0.901923076923077	0.8980769230769232	0.8788461538461538	0.8903846153846153	0.8730769230769232	0.8711538461538462	0.85	0.8634615384615385	0.8480769230769232	0.8480769230769232	0.85	0.8192307692307692	0.825	0.801923076923077	0.8057692307692308	0.7923076923076924	0.7846153846153846	0.7807692307692308	0.775	0.7557692307692307	0.7653846153846153	0.7826923076923077	0.7923076923076924	0.7807692307692307	0.7769230769230768	0.7519230769230769	0.773076923076923	0.7557692307692307	0.7634615384615385	0.7749999999999999	0.7711538461538462	0.7557692307692307	0.7596153846153846	0.7615384615384615	0.7557692307692307	0.7576923076923077	0.7615384615384615
-1390	0.7153846153846153	0.7423076923076922	0.7692307692307692	0.801923076923077	0.8326923076923076	0.8461538461538464	0.85	0.876923076923077	0.8865384615384615	0.901923076923077	0.9076923076923077	0.901923076923077	0.9038461538461539	0.901923076923077	0.9057692307692309	0.8923076923076924	0.878846153846154	0.8788461538461538	0.8692307692307694	0.873076923076923	0.8538461538461538	0.846153846153846	0.8403846153846153	0.8173076923076923	0.8	0.7961538461538462	0.7923076923076923	0.7769230769230769	0.75	0.7653846153846153	0.7692307692307693	0.7576923076923077	0.7557692307692307	0.7634615384615384	0.7461538461538462	0.7615384615384615	0.7615384615384614	0.7596153846153845	0.7576923076923077	0.7442307692307693	0.7307692307692308	0.7365384615384616	0.7230769230769232	0.7249999999999999	0.7365384615384616	0.75	0.7384615384615385	0.7307692307692306	0.7326923076923076
-1380	0.7653846153846154	0.7596153846153846	0.7865384615384615	0.7923076923076924	0.8326923076923076	0.8423076923076923	0.8403846153846155	0.8865384615384615	0.8769230769230768	0.8826923076923077	0.8884615384615383	0.9076923076923077	0.9	0.9096153846153847	0.901923076923077	0.8942307692307694	0.8942307692307692	0.8865384615384615	0.8826923076923077	0.8557692307692306	0.848076923076923	0.8423076923076923	0.823076923076923	0.8365384615384617	0.8115384615384615	0.8173076923076923	0.7884615384615384	0.778846153846154	0.7826923076923077	0.773076923076923	0.7884615384615384	0.7634615384615384	0.7576923076923077	0.75	0.7538461538461538	0.7615384615384616	0.7461538461538462	0.7461538461538462	0.7384615384615385	0.7634615384615384	0.7461538461538462	0.7192307692307691	0.7346153846153847	0.7442307692307693	0.7403846153846154	0.7192307692307691	0.7442307692307693	0.7307692307692308	0.7365384615384615
-1370	0.7307692307692308	0.7461538461538462	0.7673076923076924	0.7903846153846154	0.7884615384615385	0.8153846153846154	0.8346153846153846	0.848076923076923	0.8557692307692306	0.8769230769230768	0.901923076923077	0.8942307692307692	0.9	0.9019230769230768	0.9057692307692309	0.8923076923076921	0.8788461538461538	0.8711538461538462	0.8711538461538462	0.8557692307692308	0.8442307692307693	0.8384615384615385	0.8538461538461538	0.825	0.8115384615384615	0.7942307692307692	0.7673076923076922	0.7826923076923077	0.7576923076923078	0.7576923076923077	0.7653846153846153	0.7711538461538461	0.7442307692307693	0.7576923076923077	0.7461538461538462	0.7596153846153845	0.7557692307692309	0.7615384615384616	0.7307692307692308	0.7461538461538462	0.7153846153846153	0.7442307692307693	0.7384615384615385	0.721153846153846	0.7461538461538462	0.7538461538461538	0.7499999999999999	0.7538461538461538	0.7730769230769231
-1360	0.7192307692307693	0.7519230769230768	0.7596153846153847	0.775	0.8	0.8153846153846154	0.8346153846153845	0.8576923076923076	0.8653846153846153	0.8826923076923077	0.8769230769230768	0.8961538461538462	0.8884615384615385	0.9	0.9057692307692309	0.9076923076923077	0.898076923076923	0.898076923076923	0.9038461538461539	0.8769230769230768	0.8826923076923077	0.8807692307692306	0.848076923076923	0.8480769230769232	0.8615384615384615	0.85	0.8211538461538461	0.8461538461538461	0.8038461538461539	0.8249999999999998	0.801923076923077	0.8038461538461539	0.8038461538461539	0.7730769230769231	0.7692307692307692	0.7692307692307692	0.7711538461538462	0.7596153846153846	0.7653846153846153	0.7576923076923077	0.7519230769230769	0.75	0.7461538461538462	0.75	0.7711538461538461	0.7596153846153845	0.7288461538461538	0.7346153846153846	0.75
-1350	0.7519230769230769	0.7807692307692308	0.7961538461538462	0.7826923076923077	0.8076923076923077	0.8326923076923076	0.8211538461538461	0.8326923076923076	0.85	0.8596153846153847	0.875	0.8826923076923077	0.8923076923076924	0.9076923076923077	0.9057692307692309	0.9096153846153847	0.9057692307692309	0.9153846153846155	0.9038461538461539	0.8788461538461538	0.8634615384615385	0.8596153846153847	0.8634615384615385	0.851923076923077	0.8365384615384613	0.8096153846153846	0.825	0.8211538461538461	0.8096153846153845	0.801923076923077	0.8	0.7961538461538462	0.7865384615384615	0.7942307692307692	0.8	0.7884615384615385	0.7673076923076925	0.7788461538461537	0.7826923076923077	0.7961538461538461	0.7749999999999999	0.7692307692307692	0.775	0.7711538461538462	0.7634615384615384	0.7673076923076922	0.7673076923076922	0.7634615384615384	0.7711538461538461
-1340	0.7115384615384617	0.7134615384615384	0.7557692307692309	0.7596153846153846	0.7711538461538462	0.7865384615384615	0.8134615384615383	0.8153846153846155	0.8346153846153846	0.8557692307692306	0.8615384615384615	0.8846153846153845	0.9038461538461539	0.9057692307692309	0.9153846153846154	0.9038461538461539	0.9096153846153847	0.9211538461538462	0.9134615384615385	0.9076923076923077	0.8788461538461538	0.8769230769230768	0.8634615384615383	0.8480769230769232	0.8384615384615385	0.8288461538461538	0.8076923076923077	0.8038461538461539	0.7942307692307692	0.7865384615384615	0.7769230769230768	0.7846153846153845	0.7692307692307692	0.7788461538461537	0.7711538461538462	0.7634615384615385	0.773076923076923	0.7461538461538462	0.7673076923076924	0.7615384615384616	0.7653846153846154	0.7653846153846153	0.7615384615384616	0.7711538461538462	0.7384615384615384	0.7423076923076922	0.7442307692307691	0.7346153846153847	0.7403846153846155
-1330	0.7211538461538461	0.7153846153846154	0.75	0.7403846153846153	0.7692307692307692	0.7807692307692308	0.8230769230769232	0.8173076923076923	0.8134615384615383	0.8442307692307693	0.8557692307692306	0.8903846153846153	0.8865384615384615	0.8903846153846153	0.901923076923077	0.9057692307692309	0.901923076923077	0.8961538461538462	0.9153846153846154	0.898076923076923	0.9211538461538462	0.8807692307692306	0.8673076923076923	0.8615384615384615	0.8557692307692308	0.8288461538461538	0.8326923076923076	0.8115384615384615	0.8096153846153846	0.8211538461538461	0.7865384615384615	0.8057692307692308	0.798076923076923	0.7903846153846154	0.7865384615384616	0.7846153846153845	0.7653846153846153	0.7846153846153846	0.7769230769230768	0.7826923076923077	0.7673076923076924	0.7865384615384615	0.7846153846153846	0.775	0.7615384615384616	0.7634615384615385	0.7557692307692309	0.7615384615384616	0.7615384615384615
-1320	0.6942307692307692	0.7173076923076923	0.7326923076923078	0.7538461538461538	0.7615384615384615	0.7634615384615384	0.7865384615384615	0.8173076923076925	0.8346153846153846	0.8461538461538461	0.8615384615384615	0.8653846153846155	0.8730769230769232	0.901923076923077	0.8865384615384615	0.901923076923077	0.9096153846153847	0.9076923076923077	0.9076923076923077	0.9057692307692309	0.8961538461538462	0.8865384615384617	0.8884615384615385	0.8788461538461538	0.8538461538461538	0.851923076923077	0.8269230769230769	0.8365384615384615	0.8230769230769232	0.823076923076923	0.8211538461538461	0.8288461538461538	0.8076923076923077	0.8153846153846154	0.798076923076923	0.7923076923076923	0.8	0.7903846153846155	0.8	0.7903846153846154	0.7942307692307693	0.7769230769230768	0.7769230769230769	0.7711538461538461	0.7673076923076922	0.7692307692307692	0.7557692307692307	0.7576923076923077	0.7538461538461538
-1310	0.6615384615384615	0.7019230769230769	0.7192307692307692	0.7519230769230769	0.7461538461538462	0.7596153846153846	0.7903846153846154	0.7826923076923077	0.7980769230769231	0.8076923076923077	0.8307692307692308	0.848076923076923	0.8461538461538461	0.876923076923077	0.8653846153846155	0.8846153846153847	0.901923076923077	0.9057692307692309	0.903846153846154	0.9	0.9	0.9057692307692309	0.8884615384615383	0.8865384615384617	0.8576923076923076	0.85	0.8346153846153846	0.8442307692307691	0.8288461538461538	0.8019230769230768	0.8211538461538461	0.8096153846153846	0.7846153846153846	0.7749999999999999	0.7769230769230769	0.7673076923076922	0.7480769230769231	0.7749999999999999	0.7865384615384615	0.7365384615384615	0.7826923076923077	0.7634615384615385	0.7442307692307693	0.7461538461538462	0.7442307692307691	0.7596153846153845	0.7365384615384615	0.7173076923076923	0.7076923076923076
-1300	0.7115384615384615	0.7192307692307693	0.7288461538461538	0.7634615384615385	0.7538461538461538	0.7673076923076922	0.7557692307692307	0.7807692307692308	0.8115384615384615	0.8038461538461539	0.825	0.8307692307692308	0.8596153846153847	0.8653846153846153	0.8596153846153847	0.8557692307692306	0.8846153846153847	0.8884615384615385	0.8807692307692306	0.8980769230769232	0.8961538461538462	0.8884615384615383	0.8634615384615385	0.8557692307692308	0.875	0.8423076923076923	0.8326923076923076	0.8057692307692307	0.8057692307692308	0.8057692307692307	0.7942307692307692	0.7923076923076924	0.7865384615384615	0.7826923076923077	0.7826923076923077	0.7711538461538462	0.7692307692307693	0.7634615384615385	0.7749999999999999	0.7596153846153846	0.7499999999999999	0.7403846153846154	0.7480769230769231	0.7480769230769231	0.7326923076923078	0.7192307692307692	0.7250000000000001	0.7153846153846153	0.7192307692307693
-1290	0.6961538461538461	0.7192307692307691	0.7192307692307692	0.7403846153846153	0.7538461538461538	0.7615384615384616	0.775	0.8	0.801923076923077	0.8230769230769232	0.8365384615384615	0.8461538461538461	0.8557692307692306	0.8576923076923076	0.8826923076923077	0.876923076923077	0.8923076923076924	0.8942307692307692	0.8903846153846153	0.9134615384615383	0.901923076923077	0.9019230769230768	0.8884615384615385	0.8884615384615385	0.8826923076923077	0.8634615384615385	0.8596153846153847	0.85	0.8442307692307691	0.8634615384615383	0.8365384615384615	0.8288461538461538	0.8346153846153846	0.8134615384615385	0.8096153846153845	0.8134615384615383	0.8096153846153846	0.7923076923076923	0.7884615384615384	0.7923076923076924	0.7653846153846153	0.7826923076923077	0.7711538461538461	0.7730769230769231	0.7673076923076924	0.7711538461538461	0.7711538461538461	0.7596153846153845	0.7442307692307693
-1280	0.6711538461538462	0.7057692307692307	0.6865384615384615	0.7173076923076923	0.7442307692307691	0.75	0.7711538461538462	0.7846153846153847	0.7942307692307693	0.7923076923076924	0.8153846153846155	0.825	0.8423076923076923	0.8442307692307691	0.8615384615384615	0.8576923076923076	0.853846153846154	0.8730769230769232	0.8903846153846153	0.9153846153846154	0.9038461538461539	0.9057692307692309	0.9	0.8903846153846153	0.878846153846154	0.8807692307692309	0.8615384615384617	0.8384615384615385	0.8384615384615385	0.825	0.823076923076923	0.8076923076923077	0.8115384615384615	0.798076923076923	0.7923076923076924	0.7942307692307693	0.7865384615384615	0.7769230769230768	0.7807692307692309	0.7711538461538461	0.7673076923076922	0.7576923076923077	0.7711538461538462	0.7653846153846153	0.7634615384615384	0.7519230769230769	0.75	0.7403846153846154	0.75
-1270	0.6673076923076924	0.6826923076923077	0.6942307692307692	0.7096153846153846	0.7326923076923078	0.7346153846153846	0.7461538461538461	0.7692307692307692	0.7673076923076924	0.7884615384615384	0.7807692307692308	0.7961538461538462	0.7980769230769231	0.8365384615384617	0.848076923076923	0.8596153846153847	0.8576923076923076	0.876923076923077	0.876923076923077	0.8884615384615383	0.9	0.8884615384615385	0.9038461538461539	0.901923076923077	0.898076923076923	0.8903846153846153	0.876923076923077	0.8673076923076923	0.8653846153846153	0.8480769230769232	0.8576923076923076	0.826923076923077	0.8423076923076923	0.8134615384615385	0.8173076923076923	0.8019230769230768	0.8192307692307693	0.8115384615384615	0.8076923076923077	0.7961538461538462	0.8192307692307692	0.7961538461538462	0.7865384615384615	0.7846153846153846	0.7826923076923077	0.769230769230769	0.7557692307692307	0.7807692307692309	0.7903846153846155
-1260	0.675	0.7057692307692308	0.7134615384615385	0.7384615384615385	0.7442307692307694	0.7653846153846153	0.778846153846154	0.7730769230769231	0.8115384615384615	0.8057692307692307	0.8173076923076923	0.8192307692307692	0.8326923076923076	0.8307692307692307	0.848076923076923	0.85	0.848076923076923	0.8673076923076923	0.8711538461538462	0.8923076923076924	0.8826923076923077	0.8846153846153847	0.8826923076923077	0.8807692307692309	0.8865384615384615	0.9	0.898076923076923	0.871153846153846	0.8653846153846153	0.8634615384615385	0.8519230769230768	0.851923076923077	0.8307692307692308	0.8403846153846153	0.8153846153846154	0.8173076923076923	0.8173076923076923	0.7923076923076924	0.8038461538461539	0.8057692307692308	0.8019230769230768	0.7807692307692309	0.7846153846153846	0.7807692307692308	0.773076923076923	0.7615384615384615	0.7730769230769231	0.7846153846153846	0.7788461538461539
-1250	0.6596153846153846	0.6807692307692308	0.7115384615384615	0.7057692307692307	0.7019230769230769	0.7307692307692308	0.7384615384615385	0.7634615384615384	0.7596153846153847	0.7653846153846153	0.7788461538461537	0.7923076923076924	0.7923076923076923	0.8230769230769232	0.798076923076923	0.8346153846153845	0.8288461538461538	0.8346153846153846	0.8403846153846153	0.8634615384615385	0.8596153846153847	0.875	0.8807692307692309	0.875	0.8903846153846153	0.8730769230769232	0.8788461538461538	0.8865384615384615	0.8846153846153847	0.8615384615384615	0.8576923076923076	0.8673076923076923	0.8403846153846155	0.8442307692307693	0.8134615384615385	0.8288461538461538	0.826923076923077	0.7961538461538461	0.8153846153846154	0.8192307692307693	0.8057692307692308	0.8038461538461539	0.8076923076923077	0.8038461538461539	0.7826923076923077	0.7788461538461539	0.7692307692307692	0.7711538461538461	0.7576923076923076
-1240	0.6442307692307692	0.7038461538461538	0.6942307692307692	0.7153846153846153	0.7288461538461538	0.7557692307692307	0.7307692307692308	0.7326923076923078	0.7634615384615385	0.7307692307692308	0.753846153846154	0.7653846153846154	0.7807692307692309	0.7923076923076923	0.7942307692307693	0.8211538461538461	0.8057692307692307	0.8211538461538461	0.85	0.851923076923077	0.8576923076923076	0.8711538461538462	0.8788461538461538	0.8711538461538462	0.8923076923076924	0.8826923076923077	0.8788461538461538	0.8942307692307694	0.8788461538461538	0.8807692307692306	0.8634615384615385	0.8596153846153847	0.851923076923077	0.8442307692307691	0.8576923076923076	0.8288461538461538	0.8173076923076923	0.8153846153846154	0.8038461538461539	0.7884615384615385	0.8076923076923077	0.8096153846153846	0.8057692307692307	0.7980769230769231	0.7673076923076924	0.7750000000000001	0.7769230769230768	0.7769230769230769	0.7750000000000001
-1230	0.6576923076923077	0.7038461538461538	0.7153846153846153	0.7038461538461538	0.7288461538461539	0.7153846153846154	0.7326923076923078	0.7346153846153847	0.7596153846153846	0.7576923076923076	0.7807692307692309	0.7673076923076924	0.7846153846153847	0.7942307692307692	0.8153846153846154	0.8288461538461538	0.8211538461538461	0.8653846153846155	0.8557692307692308	0.8596153846153847	0.8673076923076923	0.8807692307692306	0.875	0.8788461538461538	0.8826923076923077	0.875	0.8692307692307694	0.8673076923076923	0.876923076923077	0.8692307692307694	0.8673076923076923	0.875	0.8673076923076923	0.85	0.8384615384615385	0.8403846153846155	0.8211538461538461	0.8269230769230769	0.8076923076923077	0.826923076923077	0.8153846153846154	0.7961538461538461	0.8173076923076922	0.803846153846154	0.8	0.8076923076923077	0.7673076923076922	0.7846153846153847	0.7884615384615385
-1220	0.6903846153846154	0.7076923076923077	0.7057692307692308	0.6903846153846155	0.7	0.721153846153846	0.7173076923076923	0.7423076923076923	0.7480769230769231	0.7596153846153846	0.75	0.7634615384615385	0.7634615384615385	0.7884615384615384	0.7942307692307692	0.798076923076923	0.825	0.8134615384615385	0.8326923076923076	0.844230769230769	0.8461538461538461	0.8538461538461538	0.85	0.873076923076923	0.8826923076923077	0.8942307692307694	0.9057692307692309	0.8903846153846153	0.8923076923076924	0.9	0.8942307692307694	0.8788461538461538	0.8596153846153847	0.8826923076923077	0.8826923076923077	0.8692307692307691	0.876923076923077	0.8423076923076923	0.8442307692307691	0.8326923076923076	0.8346153846153846	0.8173076923076923	0.7999999999999999	0.7826923076923077	0.7980769230769231	0.7692307692307692	0.7807692307692307	0.7596153846153847	0.7557692307692307
-1210	0.6673076923076923	0.6711538461538462	0.6903846153846154	0.7038461538461538	0.7134615384615385	0.7403846153846153	0.7403846153846154	0.7230769230769232	0.7442307692307693	0.7403846153846154	0.7519230769230769	0.7615384615384616	0.7673076923076924	0.7846153846153846	0.8134615384615385	0.8115384615384615	0.825	0.8307692307692307	0.851923076923077	0.8480769230769232	0.8442307692307691	0.8692307692307691	0.8634615384615385	0.8653846153846153	0.8807692307692306	0.8788461538461538	0.8788461538461538	0.8923076923076924	0.8942307692307692	0.8903846153846153	0.8865384615384615	0.8653846153846153	0.8807692307692306	0.876923076923077	0.8846153846153847	0.8826923076923079	0.8596153846153844	0.8615384615384617	0.8384615384615384	0.8288461538461538	0.8326923076923076	0.826923076923077	0.8115384615384615	0.8153846153846154	0.798076923076923	0.796153846153846	0.8	0.775	0.773076923076923
-1200	0.6865384615384615	0.6884615384615385	0.698076923076923	0.6961538461538461	0.7096153846153845	0.7211538461538461	0.7269230769230768	0.7269230769230769	0.7384615384615385	0.7307692307692306	0.7423076923076923	0.7576923076923077	0.7538461538461538	0.7807692307692308	0.7692307692307692	0.7961538461538462	0.7807692307692309	0.8076923076923077	0.8	0.8307692307692308	0.821153846153846	0.8307692307692307	0.8269230769230769	0.826923076923077	0.8538461538461538	0.8576923076923076	0.8557692307692308	0.8557692307692308	0.8807692307692306	0.8865384615384615	0.873076923076923	0.8865384615384615	0.8884615384615383	0.8653846153846153	0.875	0.871153846153846	0.8557692307692308	0.8576923076923076	0.8538461538461538	0.8269230769230769	0.8307692307692308	0.8269230769230769	0.8192307692307692	0.826923076923077	0.7807692307692308	0.796153846153846	0.798076923076923	0.7903846153846154	0.7788461538461537
-1190	0.6557692307692308	0.6826923076923077	0.6807692307692308	0.676923076923077	0.6903846153846154	0.701923076923077	0.7115384615384616	0.7365384615384616	0.7403846153846154	0.7269230769230768	0.7307692307692308	0.7480769230769231	0.7403846153846154	0.7461538461538462	0.7711538461538462	0.801923076923077	0.8038461538461539	0.7923076923076924	0.8153846153846154	0.8384615384615385	0.8365384615384615	0.8365384615384615	0.8538461538461538	0.8346153846153845	0.85	0.85	0.8711538461538462	0.8788461538461538	0.876923076923077	0.8788461538461538	0.8961538461538462	0.8961538461538462	0.8865384615384615	0.901923076923077	0.8923076923076921	0.9	0.8826923076923077	0.8846153846153845	0.8788461538461538	0.8538461538461538	0.8557692307692306	0.85	0.8423076923076923	0.825	0.8153846153846154	0.8076923076923077	0.7903846153846154	0.7961538461538461	0.7788461538461539
-1180	0.6692307692307693	0.673076923076923	0.6673076923076922	0.6942307692307692	0.6846153846153846	0.6903846153846154	0.6942307692307692	0.7038461538461538	0.725	0.7211538461538461	0.7173076923076924	0.7384615384615385	0.7346153846153844	0.7307692307692306	0.75	0.7673076923076922	0.7634615384615385	0.7692307692307693	0.7769230769230769	0.7903846153846155	0.7884615384615384	0.8	0.8057692307692308	0.8211538461538461	0.8346153846153845	0.8403846153846153	0.851923076923077	0.8615384615384615	0.8538461538461538	0.8653846153846153	0.875	0.8884615384615385	0.8807692307692309	0.9	0.8961538461538463	0.8923076923076924	0.8980769230769232	0.876923076923077	0.8596153846153847	0.873076923076923	0.8346153846153845	0.8365384615384615	0.826923076923077	0.8288461538461538	0.8192307692307692	0.8192307692307693	0.8076923076923078	0.7903846153846155	0.7692307692307692
-1170	0.6711538461538462	0.6807692307692308	0.6903846153846154	0.6692307692307692	0.7115384615384616	0.6903846153846154	0.6865384615384615	0.7	0.7038461538461538	0.7288461538461538	0.7288461538461538	0.7346153846153844	0.7461538461538462	0.7442307692307693	0.7403846153846153	0.7596153846153846	0.7692307692307693	0.7884615384615384	0.7807692307692308	0.8076923076923077	0.8096153846153846	0.823076923076923	0.8115384615384615	0.826923076923077	0.8192307692307692	0.8326923076923076	0.85	0.8288461538461538	0.848076923076923	0.8576923076923079	0.8673076923076921	0.873076923076923	0.8942307692307692	0.8980769230769232	0.9019230769230768	0.896153846153846	0.9038461538461539	0.8903846153846153	0.8634615384615383	0.8634615384615385	0.8519230769230768	0.8538461538461538	0.85	0.825	0.8480769230769232	0.823076923076923	0.8019230769230768	0.8057692307692308	0.7826923076923077
-1160	0.6711538461538462	0.675	0.698076923076923	0.7	0.6961538461538461	0.726923076923077	0.7134615384615385	0.7250000000000001	0.748076923076923	0.75	0.7211538461538461	0.7576923076923077	0.7480769230769231	0.7557692307692307	0.7826923076923076	0.8019230769230768	0.7769230769230769	0.7923076923076923	0.7942307692307692	0.826923076923077	0.8076923076923077	0.7711538461538461	0.7788461538461539	0.8115384615384615	0.8076923076923077	0.8307692307692307	0.8326923076923076	0.85	0.8365384615384615	0.8596153846153847	0.8692307692307694	0.8576923076923076	0.875	0.8865384615384615	0.8826923076923077	0.8884615384615385	0.8846153846153845	0.8961538461538463	0.9	0.8807692307692309	0.8788461538461538	0.873076923076923	0.8596153846153847	0.875	0.8596153846153847	0.8288461538461538	0.8384615384615385	0.8346153846153846	0.8134615384615385
-1150	0.6596153846153846	0.6711538461538462	0.6673076923076924	0.6673076923076922	0.6673076923076924	0.7038461538461539	0.6942307692307692	0.7038461538461538	0.7173076923076922	0.7269230769230769	0.7365384615384616	0.7519230769230768	0.7557692307692309	0.775	0.773076923076923	0.7730769230769231	0.801923076923077	0.7865384615384616	0.7615384615384615	0.7865384615384616	0.7980769230769231	0.8038461538461539	0.8192307692307692	0.796153846153846	0.8173076923076923	0.8173076923076923	0.8307692307692308	0.8423076923076923	0.8692307692307694	0.8461538461538461	0.8596153846153847	0.8788461538461538	0.8961538461538462	0.9115384615384615	0.9173076923076924	0.9153846153846155	0.9173076923076924	0.9076923076923077	0.9019230769230768	0.9115384615384616	0.8961538461538462	0.8576923076923076	0.8557692307692308	0.8423076923076923	0.85	0.8307692307692307	0.8269230769230769	0.8038461538461539	0.8211538461538461
-1140	0.673076923076923	0.6384615384615385	0.6788461538461538	0.6711538461538461	0.6788461538461538	0.6826923076923077	0.6846153846153846	0.7076923076923076	0.6942307692307692	0.723076923076923	0.7096153846153846	0.7326923076923076	0.7173076923076922	0.7288461538461538	0.7057692307692307	0.7423076923076923	0.7480769230769231	0.7538461538461538	0.7961538461538461	0.775	0.7653846153846153	0.773076923076923	0.7865384615384614	0.8115384615384615	0.8115384615384615	0.7865384615384615	0.825	0.8	0.8192307692307693	0.8365384615384615	0.8346153846153846	0.8653846153846153	0.8826923076923077	0.8769230769230768	0.8846153846153845	0.8884615384615383	0.8903846153846153	0.9038461538461539	0.8884615384615385	0.8846153846153847	0.8826923076923077	0.8634615384615385	0.8692307692307694	0.8538461538461538	0.8288461538461538	0.8384615384615384	0.8153846153846154	0.7942307692307691	0.8038461538461537
-1130	0.6788461538461539	0.6903846153846154	0.6807692307692308	0.6961538461538461	0.7096153846153848	0.6903846153846154	0.7230769230769231	0.7096153846153846	0.7346153846153846	0.7288461538461538	0.7307692307692306	0.7538461538461539	0.7461538461538462	0.7519230769230769	0.7538461538461538	0.7788461538461539	0.7846153846153846	0.8	0.7615384615384615	0.7788461538461539	0.798076923076923	0.7942307692307692	0.7961538461538461	0.7980769230769231	0.7980769230769231	0.8019230769230768	0.8153846153846154	0.8211538461538461	0.8153846153846155	0.825	0.8326923076923076	0.8442307692307691	0.851923076923077	0.8903846153846153	0.8846153846153847	0.9076923076923078	0.8961538461538462	0.9	0.8884615384615385	0.8942307692307694	0.8865384615384617	0.8826923076923077	0.8576923076923076	0.8634615384615385	0.8480769230769232	0.8346153846153845	0.8307692307692308	0.8326923076923076	0.8365384615384615
-1120	0.6846153846153846	0.6826923076923077	0.675	0.6730769230769231	0.7000000000000001	0.6942307692307692	0.6884615384615385	0.7076923076923077	0.6884615384615385	0.7288461538461539	0.7384615384615385	0.7057692307692307	0.7173076923076923	0.7365384615384615	0.7480769230769231	0.7442307692307691	0.748076923076923	0.7576923076923077	0.7519230769230768	0.7769230769230768	0.7596153846153846	0.7769230769230768	0.7846153846153846	0.7884615384615385	0.798076923076923	0.8134615384615385	0.8076923076923077	0.7980769230769231	0.8134615384615385	0.8115384615384615	0.823076923076923	0.8365384615384615	0.8442307692307691	0.8653846153846153	0.8692307692307694	0.8846153846153847	0.901923076923077	0.8942307692307692	0.9153846153846154	0.9096153846153847	0.9115384615384615	0.8826923076923077	0.8903846153846153	0.873076923076923	0.8557692307692306	0.8423076923076923	0.8211538461538461	0.825	0.8288461538461538
-1110	0.6884615384615385	0.6923076923076923	0.6865384615384615	0.7153846153846154	0.7173076923076922	0.7211538461538461	0.7307692307692308	0.7134615384615384	0.7230769230769231	0.7250000000000001	0.7230769230769232	0.7384615384615384	0.7403846153846154	0.7326923076923078	0.7596153846153846	0.7403846153846154	0.7461538461538461	0.7615384615384615	0.773076923076923	0.75	0.7673076923076922	0.7884615384615385	0.8057692307692307	0.7942307692307693	0.8	0.7923076923076923	0.7980769230769231	0.8057692307692308	0.7999999999999999	0.8326923076923076	0.8173076923076923	0.8403846153846153	0.8692307692307694	0.8634615384615383	0.8961538461538462	0.8942307692307694	0.8865384615384615	0.8923076923076924	0.9096153846153847	0.9134615384615385	0.9134615384615385	0.9115384615384616	0.901923076923077	0.8788461538461538	0.8673076923076923	0.8480769230769232	0.8461538461538464	0.8384615384615385	0.8211538461538461
-1100	0.7153846153846154	0.6903846153846154	0.7096153846153846	0.6980769230769232	0.723076923076923	0.701923076923077	0.7211538461538461	0.7326923076923076	0.7442307692307691	0.7538461538461538	0.7519230769230769	0.7480769230769231	0.7480769230769232	0.7692307692307693	0.7596153846153847	0.7807692307692308	0.7903846153846155	0.7673076923076922	0.7769230769230769	0.7865384615384615	0.7807692307692308	0.7807692307692308	0.7807692307692307	0.7884615384615385	0.7903846153846155	0.8	0.7942307692307692	0.7942307692307693	0.7884615384615383	0.798076923076923	0.8096153846153846	0.8384615384615384	0.8307692307692308	0.8423076923076923	0.8557692307692306	0.8653846153846153	0.8596153846153847	0.8903846153846153	0.878846153846154	0.898076923076923	0.9	0.9096153846153847	0.9096153846153847	0.8942307692307694	0.9096153846153845	0.8846153846153847	0.8846153846153847	0.8615384615384615	0.8711538461538462
-1090	0.6942307692307692	0.7	0.7038461538461539	0.7076923076923077	0.7134615384615385	0.7057692307692309	0.7230769230769231	0.7096153846153845	0.7384615384615385	0.7230769230769232	0.7307692307692308	0.7596153846153846	0.7346153846153846	0.7519230769230769	0.7480769230769232	0.7538461538461538	0.7673076923076924	0.7884615384615385	0.7711538461538461	0.7865384615384615	0.7769230769230769	0.7750000000000001	0.7846153846153846	0.7884615384615383	0.7961538461538462	0.775	0.7961538461538461	0.7961538461538461	0.7961538461538461	0.8134615384615385	0.8	0.8192307692307692	0.8384615384615385	0.8423076923076923	0.8557692307692308	0.8615384615384615	0.8615384615384615	0.876923076923077	0.873076923076923	0.9038461538461539	0.9038461538461539	0.9096153846153845	0.9019230769230768	0.9019230769230768	0.8903846153846153	0.8942307692307692	0.8807692307692309	0.851923076923077	0.8615384615384615
-1080	0.676923076923077	0.6788461538461538	0.6826923076923077	0.6903846153846154	0.703846153846154	0.6769230769230768	0.6903846153846154	0.7230769230769232	0.7115384615384616	0.7211538461538461	0.7307692307692308	0.7211538461538461	0.7538461538461538	0.7134615384615385	0.7384615384615385	0.7307692307692308	0.7615384615384615	0.75	0.7596153846153847	0.7807692307692307	0.7673076923076922	0.7807692307692307	0.7865384615384615	0.7807692307692308	0.7673076923076924	0.7807692307692308	0.7865384615384616	0.7846153846153846	0.8	0.798076923076923	0.7942307692307693	0.8038461538461539	0.8192307692307692	0.8346153846153846	0.826923076923077	0.8596153846153847	0.8615384615384617	0.8653846153846155	0.8788461538461538	0.8865384615384615	0.8961538461538462	0.9057692307692309	0.9057692307692309	0.9134615384615385	0.898076923076923	0.8826923076923077	0.873076923076923	0.8673076923076923	0.823076923076923
-1070	0.6942307692307692	0.7076923076923077	0.7096153846153846	0.7211538461538463	0.7153846153846153	0.7250000000000001	0.7365384615384615	0.7288461538461539	0.7519230769230769	0.7461538461538462	0.7557692307692307	0.7365384615384616	0.7634615384615384	0.7480769230769231	0.7673076923076924	0.7576923076923077	0.7576923076923077	0.7865384615384615	0.7846153846153847	0.7865384615384614	0.7807692307692308	0.7711538461538461	0.7826923076923076	0.7923076923076924	0.7980769230769231	0.7923076923076924	0.7865384615384616	0.798076923076923	0.8	0.7923076923076923	0.8192307692307692	0.8173076923076923	0.8	0.8192307692307692	0.8192307692307693	0.8288461538461538	0.8403846153846153	0.8596153846153847	0.8442307692307691	0.8807692307692306	0.8807692307692306	0.8942307692307692	0.9076923076923077	0.9057692307692307	0.9	0.8961538461538463	0.8884615384615383	0.8884615384615385	0.8788461538461538
-1060	0.6846153846153845	0.6865384615384615	0.6865384615384615	0.6865384615384615	0.7115384615384615	0.7	0.7096153846153845	0.7096153846153846	0.7096153846153845	0.723076923076923	0.7326923076923076	0.7538461538461538	0.7442307692307691	0.75	0.7499999999999999	0.7692307692307692	0.7692307692307692	0.7673076923076922	0.7692307692307692	0.7653846153846153	0.7673076923076924	0.7903846153846154	0.7692307692307693	0.7807692307692307	0.7903846153846154	0.8038461538461539	0.7846153846153846	0.8057692307692307	0.8115384615384615	0.8019230769230768	0.8230769230769232	0.8115384615384617	0.8134615384615385	0.8096153846153846	0.825	0.8211538461538461	0.8365384615384615	0.8403846153846153	0.8423076923076923	0.8653846153846153	0.8673076923076923	0.8653846153846153	0.8807692307692306	0.8807692307692306	0.8961538461538462	0.901923076923077	0.9038461538461539	0.8884615384615383	0.8692307692307691
-1050	0.7173076923076922	0.7153846153846155	0.7	0.7326923076923076	0.7134615384615385	0.7326923076923078	0.7384615384615385	0.726923076923077	0.7538461538461538	0.7461538461538462	0.75	0.7576923076923077	0.7461538461538462	0.7596153846153847	0.7769230769230769	0.7749999999999999	0.7673076923076921	0.7576923076923077	0.7634615384615384	0.7673076923076924	0.7596153846153846	0.7846153846153846	0.7615384615384615	0.7865384615384615	0.8038461538461539	0.7846153846153846	0.7846153846153846	0.7865384615384615	0.8019230769230768	0.7826923076923077	0.7884615384615384	0.7961538461538462	0.8057692307692307	0.8173076923076922	0.8211538461538461	0.8307692307692307	0.8346153846153845	0.8288461538461538	0.8557692307692308	0.8615384615384615	0.8711538461538462	0.8769230769230768	0.901923076923077	0.8961538461538462	0.9	0.901923076923077	0.9153846153846154	0.8961538461538462	0.8865384615384617
-1040	0.7096153846153846	0.7057692307692308	0.7076923076923076	0.723076923076923	0.723076923076923	0.7307692307692307	0.7384615384615385	0.7365384615384615	0.7519230769230769	0.7307692307692308	0.7442307692307691	0.7538461538461538	0.7673076923076924	0.7692307692307693	0.7826923076923077	0.7865384615384616	0.7769230769230769	0.773076923076923	0.7788461538461537	0.7846153846153847	0.7923076923076924	0.7826923076923078	0.7884615384615385	0.7999999999999999	0.7942307692307693	0.7980769230769231	0.8173076923076923	0.801923076923077	0.7942307692307692	0.8038461538461539	0.8211538461538461	0.8288461538461538	0.8076923076923077	0.8365384615384615	0.8365384615384615	0.8288461538461538	0.8557692307692308	0.8615384615384617	0.85	0.8615384615384617	0.8711538461538462	0.8961538461538462	0.8807692307692309	0.8903846153846153	0.8846153846153847	0.8923076923076924	0.8961538461538462	0.8884615384615385	0.8807692307692306
-1030	0.6884615384615385	0.7173076923076923	0.7057692307692307	0.7365384615384616	0.725	0.7365384615384615	0.7153846153846154	0.7384615384615385	0.7403846153846154	0.7326923076923078	0.7288461538461539	0.7461538461538462	0.7288461538461539	0.7596153846153846	0.7519230769230769	0.7711538461538461	0.7769230769230769	0.7942307692307693	0.7653846153846154	0.7826923076923077	0.775	0.7769230769230768	0.7749999999999999	0.7923076923076923	0.7846153846153847	0.7807692307692308	0.8	0.7961538461538462	0.775	0.8057692307692308	0.7999999999999999	0.8115384615384615	0.8038461538461539	0.8211538461538461	0.8192307692307692	0.825	0.8307692307692308	0.8096153846153846	0.8173076923076923	0.826923076923077	0.8326923076923076	0.871153846153846	0.8480769230769232	0.8711538461538462	0.8903846153846153	0.8961538461538463	0.9096153846153847	0.9076923076923077	0.9057692307692309
-1020	0.698076923076923	0.7019230769230769	0.7076923076923076	0.6942307692307693	0.7096153846153845	0.7019230769230769	0.7038461538461538	0.7307692307692308	0.7288461538461538	0.7211538461538463	0.7403846153846154	0.7365384615384616	0.7461538461538462	0.7576923076923077	0.7346153846153846	0.7615384615384615	0.7461538461538462	0.7653846153846153	0.7673076923076922	0.7615384615384615	0.7692307692307693	0.7634615384615384	0.7788461538461539	0.7711538461538462	0.7826923076923077	0.7884615384615384	0.7942307692307692	0.7788461538461537	0.7826923076923077	0.7999999999999999	0.8076923076923077	0.8038461538461539	0.8038461538461539	0.798076923076923	0.7999999999999999	0.8134615384615385	0.7999999999999999	0.8346153846153846	0.826923076923077	0.8269230769230769	0.8365384615384615	0.8384615384615385	0.85	0.8557692307692306	0.871153846153846	0.8846153846153847	0.8903846153846153	0.8980769230769232	0.8961538461538462
-1010	0.7038461538461538	0.6923076923076922	0.7115384615384615	0.7019230769230769	0.7038461538461538	0.7134615384615385	0.7211538461538461	0.7288461538461539	0.725	0.7096153846153846	0.7	0.7115384615384615	0.7326923076923076	0.7269230769230769	0.7346153846153846	0.7403846153846153	0.7384615384615384	0.7442307692307691	0.7384615384615384	0.7596153846153847	0.7615384615384616	0.7480769230769231	0.7423076923076923	0.7615384615384615	0.7480769230769231	0.7461538461538462	0.7442307692307694	0.7442307692307693	0.7711538461538461	0.7634615384615385	0.7634615384615385	0.7980769230769231	0.7942307692307692	0.7903846153846155	0.798076923076923	0.7826923076923077	0.8326923076923076	0.8403846153846153	0.8384615384615384	0.8326923076923076	0.8326923076923076	0.8307692307692308	0.8538461538461538	0.8461538461538461	0.8615384615384617	0.8692307692307691	0.8903846153846153	0.8865384615384615	0.9076923076923077
-1000	0.675	0.7	0.6903846153846154	0.6942307692307692	0.6923076923076923	0.6846153846153845	0.698076923076923	0.7038461538461539	0.7307692307692306	0.7115384615384615	0.7230769230769232	0.7230769230769231	0.7211538461538461	0.7153846153846153	0.748076923076923	0.7384615384615385	0.7269230769230768	0.7557692307692309	0.7596153846153846	0.7576923076923077	0.7692307692307692	0.7749999999999999	0.8057692307692307	0.7653846153846153	0.7653846153846154	0.7769230769230769	0.7788461538461539	0.7596153846153846	0.7942307692307692	0.8057692307692307	0.801923076923077	0.7923076923076922	0.7961538461538461	0.8211538461538461	0.8115384615384617	0.8096153846153846	0.7903846153846154	0.8115384615384615	0.8057692307692307	0.8192307692307692	0.823076923076923	0.8326923076923076	0.8461538461538461	0.8692307692307694	0.873076923076923	0.876923076923077	0.8807692307692306	0.8884615384615385	0.8884615384615385
-990	0.7230769230769231	0.6826923076923077	0.7038461538461538	0.6942307692307692	0.6826923076923077	0.7096153846153845	0.7115384615384616	0.7076923076923076	0.7326923076923076	0.7211538461538461	0.7288461538461538	0.7038461538461538	0.7115384615384616	0.7269230769230768	0.7173076923076923	0.7403846153846153	0.7557692307692309	0.7634615384615384	0.75	0.7500000000000001	0.7634615384615384	0.7480769230769231	0.7692307692307692	0.7346153846153844	0.7615384615384615	0.7634615384615384	0.7615384615384615	0.7461538461538462	0.7442307692307693	0.7384615384615385	0.7442307692307693	0.7538461538461538	0.7634615384615384	0.7538461538461538	0.7826923076923076	0.7846153846153846	0.7942307692307692	0.798076923076923	0.8115384615384615	0.8076923076923077	0.8288461538461538	0.8326923076923076	0.8423076923076922	0.848076923076923	0.8384615384615385	0.8461538461538461	0.8442307692307691	0.8711538461538462	0.873076923076923
-980	0.676923076923077	0.6961538461538461	0.698076923076923	0.7153846153846154	0.7269230769230769	0.7173076923076923	0.7134615384615385	0.7326923076923076	0.7307692307692306	0.7192307692307692	0.7384615384615385	0.7288461538461539	0.7461538461538462	0.7269230769230769	0.7423076923076922	0.7480769230769232	0.7403846153846154	0.7384615384615385	0.7576923076923078	0.7442307692307694	0.751923076923077	0.7346153846153846	0.7461538461538462	0.7461538461538462	0.7326923076923078	0.7519230769230769	0.7615384615384615	0.7461538461538462	0.7461538461538461	0.7519230769230769	0.7673076923076922	0.7711538461538461	0.7673076923076924	0.7865384615384615	0.7653846153846153	0.7749999999999999	0.7826923076923077	0.7846153846153845	0.7961538461538462	0.7865384615384615	0.8	0.8115384615384615	0.8269230769230769	0.8153846153846154	0.8384615384615385	0.8634615384615385	0.853846153846154	0.85	0.8807692307692309
-970	0.6692307692307693	0.6826923076923077	0.7019230769230769	0.6807692307692308	0.7173076923076923	0.7269230769230769	0.7442307692307691	0.7403846153846154	0.7384615384615385	0.7442307692307693	0.7461538461538462	0.7519230769230769	0.7634615384615384	0.775	0.7596153846153846	0.7596153846153846	0.7826923076923078	0.7673076923076922	0.7711538461538462	0.7807692307692308	0.7634615384615385	0.7576923076923077	0.751923076923077	0.7557692307692307	0.7519230769230769	0.7807692307692308	0.7807692307692309	0.7711538461538462	0.7673076923076922	0.7596153846153847	0.7961538461538462	0.7769230769230769	0.7923076923076923	0.7673076923076922	0.7653846153846153	0.7692307692307693	0.8	0.7923076923076924	0.7903846153846155	0.8076923076923077	0.7884615384615384	0.8038461538461539	0.7865384615384615	0.7961538461538461	0.8346153846153846	0.8307692307692308	0.826923076923077	0.8480769230769232	0.8576923076923076
-960	0.6865384615384615	0.6826923076923077	0.7038461538461538	0.6961538461538462	0.7153846153846153	0.7153846153846153	0.7461538461538462	0.7307692307692308	0.7365384615384615	0.7288461538461538	0.7423076923076923	0.7442307692307691	0.7384615384615385	0.7307692307692307	0.7461538461538462	0.7269230769230769	0.748076923076923	0.7519230769230769	0.7692307692307692	0.7461538461538461	0.7403846153846154	0.7576923076923077	0.7576923076923077	0.7788461538461537	0.7692307692307693	0.7596153846153846	0.7653846153846154	0.7615384615384616	0.7711538461538462	0.8	0.7615384615384616	0.7749999999999999	0.7519230769230769	0.7749999999999999	0.7653846153846153	0.7769230769230768	0.7538461538461538	0.7596153846153846	0.7499999999999999	0.7653846153846153	0.7942307692307692	0.7807692307692308	0.7942307692307693	0.7884615384615384	0.8365384615384615	0.8307692307692308	0.8307692307692307	0.85	0.8423076923076923
-950	0.6826923076923077	0.6769230769230768	0.6846153846153845	0.6884615384615383	0.6923076923076923	0.7134615384615385	0.701923076923077	0.726923076923077	0.7038461538461538	0.7192307692307692	0.721153846153846	0.7115384615384615	0.6923076923076923	0.7173076923076924	0.7153846153846155	0.7269230769230769	0.7384615384615385	0.7211538461538461	0.7192307692307691	0.7211538461538463	0.725	0.7250000000000001	0.7096153846153846	0.7192307692307693	0.7288461538461538	0.7096153846153846	0.7249999999999999	0.7307692307692306	0.7076923076923076	0.7461538461538462	0.7538461538461538	0.7461538461538461	0.7442307692307693	0.746153846153846	0.7423076923076923	0.7423076923076923	0.7653846153846153	0.7557692307692309	0.7730769230769232	0.7634615384615384	0.7788461538461539	0.775	0.798076923076923	0.8115384615384615	0.8057692307692307	0.8326923076923076	0.8326923076923078	0.8326923076923076	0.8365384615384615
-940	0.7096153846153846	0.7230769230769231	0.7076923076923076	0.7384615384615384	0.7365384615384615	0.7134615384615385	0.7403846153846154	0.7192307692307691	0.7346153846153847	0.7346153846153846	0.7519230769230769	0.7384615384615385	0.7423076923076923	0.7615384615384615	0.7519230769230769	0.7461538461538462	0.7480769230769231	0.7557692307692307	0.7461538461538462	0.7519230769230768	0.7538461538461539	0.7461538461538462	0.7307692307692308	0.7615384615384615	0.7596153846153846	0.7730769230769231	0.7480769230769231	0.7423076923076923	0.7480769230769231	0.7442307692307693	0.7692307692307693	0.7615384615384616	0.7538461538461538	0.7538461538461538	0.7673076923076922	0.7461538461538462	0.7557692307692307	0.7673076923076924	0.7576923076923077	0.7576923076923077	0.7634615384615384	0.778846153846154	0.7653846153846153	0.7903846153846154	0.7884615384615384	0.8	0.8134615384615385	0.8096153846153846	0.8134615384615383
-930	0.6692307692307693	0.6980769230769232	0.7076923076923076	0.7115384615384615	0.7269230769230769	0.7326923076923076	0.7403846153846153	0.7326923076923078	0.7173076923076923	0.726923076923077	0.7153846153846154	0.7403846153846153	0.7211538461538461	0.7230769230769231	0.7307692307692307	0.7153846153846153	0.7173076923076923	0.7423076923076922	0.7019230769230769	0.725	0.7326923076923076	0.7423076923076923	0.7557692307692306	0.7269230769230769	0.7134615384615385	0.7211538461538463	0.7173076923076923	0.7288461538461538	0.725	0.7192307692307692	0.7403846153846154	0.75	0.7557692307692307	0.7288461538461539	0.7442307692307691	0.7365384615384615	0.7403846153846154	0.7384615384615384	0.7499999999999999	0.7461538461538462	0.7615384615384615	0.7615384615384615	0.7596153846153847	0.7653846153846154	0.7942307692307693	0.7923076923076924	0.8	0.7903846153846152	0.8211538461538461
-920	0.675	0.6788461538461539	0.6653846153846155	0.6749999999999999	0.6711538461538462	0.6711538461538462	0.6923076923076923	0.6865384615384615	0.7076923076923076	0.698076923076923	0.7076923076923076	0.6826923076923077	0.6923076923076923	0.726923076923077	0.7173076923076923	0.7288461538461538	0.7230769230769231	0.7211538461538463	0.7192307692307692	0.7038461538461539	0.725	0.7346153846153847	0.7346153846153847	0.7326923076923078	0.7538461538461538	0.7403846153846153	0.7288461538461538	0.7384615384615384	0.7307692307692307	0.7307692307692307	0.7423076923076922	0.7076923076923076	0.7326923076923076	0.748076923076923	0.7346153846153847	0.7384615384615385	0.7365384615384615	0.7384615384615385	0.7480769230769232	0.75	0.7346153846153846	0.7576923076923077	0.7384615384615385	0.775	0.7711538461538462	0.773076923076923	0.7961538461538461	0.7903846153846155	0.8153846153846154
-910	0.6711538461538462	0.676923076923077	0.6711538461538462	0.7057692307692308	0.7096153846153846	0.6961538461538461	0.7076923076923078	0.725	0.7076923076923077	0.7076923076923077	0.7192307692307692	0.701923076923077	0.7096153846153845	0.701923076923077	0.7057692307692307	0.7076923076923077	0.7269230769230769	0.7326923076923078	0.7288461538461539	0.7365384615384615	0.7423076923076922	0.7346153846153847	0.7442307692307691	0.7423076923076923	0.7365384615384616	0.7442307692307693	0.726923076923077	0.7365384615384615	0.7384615384615384	0.7423076923076923	0.7096153846153845	0.7230769230769232	0.7346153846153847	0.7384615384615384	0.7346153846153847	0.7538461538461538	0.7326923076923076	0.7711538461538462	0.7365384615384615	0.7442307692307693	0.75	0.7788461538461537	0.7846153846153846	0.7653846153846153	0.7826923076923077	0.7711538461538461	0.7865384615384615	0.7865384615384615	0.7903846153846154
-900	0.6596153846153846	0.6519230769230769	0.6653846153846154	0.6403846153846153	0.6692307692307692	0.6673076923076923	0.6480769230769231	0.6711538461538461	0.7038461538461538	0.6884615384615385	0.6884615384615386	0.6846153846153846	0.6884615384615385	0.6788461538461539	0.676923076923077	0.6711538461538462	0.673076923076923	0.6942307692307693	0.6923076923076923	0.6980769230769232	0.7096153846153846	0.6961538461538461	0.6923076923076923	0.7173076923076923	0.6942307692307693	0.7057692307692308	0.6961538461538461	0.7038461538461539	0.7134615384615384	0.7057692307692308	0.7192307692307692	0.7288461538461539	0.7096153846153846	0.7134615384615385	0.7153846153846155	0.6807692307692308	0.6884615384615386	0.701923076923077	0.701923076923077	0.7326923076923076	0.7211538461538461	0.7423076923076923	0.75	0.7673076923076924	0.751923076923077	0.7788461538461537	0.7711538461538461	0.7999999999999999	0.8038461538461539
-890	0.6769230769230768	0.6961538461538461	0.6673076923076923	0.6923076923076923	0.6942307692307692	0.7134615384615385	0.6961538461538461	0.7288461538461538	0.7307692307692308	0.7269230769230769	0.7384615384615385	0.7288461538461538	0.7403846153846154	0.7192307692307692	0.7403846153846153	0.7634615384615384	0.7423076923076923	0.7461538461538462	0.7442307692307693	0.7384615384615385	0.7423076923076923	0.7461538461538462	0.7480769230769231	0.7519230769230769	0.7384615384615385	0.7269230769230768	0.7461538461538461	0.7307692307692307	0.7480769230769232	0.723076923076923	0.7442307692307693	0.7365384615384616	0.7326923076923076	0.7557692307692306	0.7596153846153847	0.7384615384615385	0.7288461538461537	0.7576923076923077	0.7692307692307693	0.7634615384615385	0.7788461538461539	0.7653846153846153	0.7826923076923077	0.7807692307692308	0.7692307692307692	0.7826923076923077	0.7826923076923077	0.8153846153846154	0.8076923076923077
-880	0.6807692307692308	0.6692307692307692	0.6576923076923077	0.6692307692307692	0.6865384615384615	0.6865384615384615	0.7115384615384616	0.7019230769230769	0.6961538461538461	0.7057692307692308	0.6980769230769232	0.7134615384615385	0.7250000000000001	0.7153846153846154	0.7153846153846155	0.7096153846153845	0.7269230769230769	0.7384615384615385	0.7115384615384616	0.7288461538461538	0.7461538461538462	0.7519230769230769	0.7442307692307694	0.7634615384615384	0.7615384615384616	0.7576923076923077	0.7538461538461538	0.7557692307692307	0.7538461538461538	0.7423076923076923	0.748076923076923	0.7403846153846154	0.7403846153846154	0.726923076923077	0.7423076923076923	0.7615384615384615	0.7673076923076922	0.7807692307692308	0.7538461538461538	0.7576923076923078	0.7576923076923077	0.7730769230769231	0.7865384615384615	0.7923076923076924	0.8211538461538461	0.8153846153846154	0.8038461538461539	0.7923076923076923	0.8173076923076923
-870	0.7	0.7134615384615384	0.7096153846153845	0.7076923076923076	0.7	0.7307692307692308	0.7365384615384615	0.7230769230769231	0.7269230769230769	0.7384615384615385	0.7442307692307691	0.7288461538461538	0.7288461538461538	0.7269230769230769	0.7230769230769231	0.7269230769230768	0.7365384615384617	0.7365384615384616	0.7442307692307693	0.7442307692307693	0.725	0.7307692307692308	0.726923076923077	0.725	0.7288461538461538	0.7365384615384615	0.7288461538461538	0.7365384615384615	0.7326923076923078	0.7211538461538461	0.7576923076923078	0.7442307692307694	0.7403846153846153	0.7403846153846153	0.7442307692307693	0.7384615384615385	0.7423076923076923	0.7403846153846153	0.7288461538461539	0.7365384615384616	0.7384615384615384	0.7192307692307693	0.7288461538461538	0.7557692307692307	0.7576923076923078	0.7673076923076925	0.7673076923076924	0.7826923076923078	0.7846153846153846
-860	0.673076923076923	0.6961538461538461	0.6749999999999998	0.6903846153846155	0.6846153846153846	0.6884615384615386	0.7038461538461539	0.7057692307692307	0.7057692307692308	0.7038461538461538	0.6846153846153846	0.7153846153846153	0.7173076923076923	0.7346153846153846	0.7288461538461539	0.7461538461538462	0.7307692307692307	0.725	0.7346153846153847	0.7326923076923076	0.7326923076923076	0.7173076923076923	0.7307692307692308	0.7326923076923078	0.75	0.7403846153846154	0.7326923076923076	0.7211538461538461	0.7269230769230768	0.7115384615384615	0.7269230769230769	0.7326923076923076	0.7423076923076922	0.725	0.7288461538461539	0.7326923076923078	0.7365384615384616	0.7230769230769232	0.7461538461538463	0.7384615384615385	0.7634615384615385	0.7634615384615384	0.7673076923076922	0.7538461538461538	0.7576923076923077	0.7788461538461537	0.7769230769230768	0.7576923076923077	0.7596153846153846
-850	0.6596153846153846	0.6653846153846154	0.6596153846153846	0.6730769230769231	0.698076923076923	0.6923076923076923	0.6788461538461539	0.701923076923077	0.7115384615384615	0.7134615384615385	0.7173076923076923	0.7230769230769231	0.726923076923077	0.7326923076923076	0.7192307692307691	0.7307692307692308	0.7307692307692307	0.7192307692307692	0.7230769230769232	0.7	0.7480769230769231	0.725	0.7250000000000001	0.7365384615384616	0.7134615384615385	0.7307692307692307	0.7192307692307692	0.7153846153846154	0.7288461538461538	0.7173076923076923	0.726923076923077	0.7307692307692308	0.7038461538461538	0.7076923076923078	0.7019230769230769	0.7134615384615384	0.7230769230769232	0.7307692307692308	0.725	0.7384615384615385	0.7538461538461538	0.773076923076923	0.7788461538461537	0.7615384615384615	0.773076923076923	0.7923076923076924	0.7826923076923076	0.798076923076923	0.7749999999999999
-840	0.6903846153846154	0.6884615384615385	0.676923076923077	0.6961538461538461	0.7096153846153846	0.7096153846153845	0.7153846153846153	0.7211538461538461	0.7096153846153845	0.6884615384615385	0.6903846153846154	0.6980769230769232	0.7	0.7134615384615385	0.7096153846153846	0.7288461538461537	0.7096153846153845	0.726923076923077	0.7230769230769231	0.7211538461538461	0.7153846153846154	0.7134615384615384	0.7384615384615384	0.7288461538461537	0.725	0.7153846153846153	0.7307692307692307	0.7115384615384615	0.725	0.7403846153846153	0.7288461538461538	0.7384615384615385	0.7442307692307693	0.7346153846153847	0.7634615384615384	0.7634615384615384	0.7423076923076923	0.7442307692307693	0.7384615384615385	0.75	0.7769230769230769	0.7480769230769232	0.7538461538461539	0.7749999999999999	0.7711538461538461	0.775	0.7692307692307692	0.7749999999999999	0.776923076923077
-830	0.6557692307692309	0.6653846153846155	0.6923076923076923	0.676923076923077	0.6942307692307692	0.7019230769230769	0.6903846153846154	0.7057692307692307	0.7173076923076923	0.7038461538461539	0.7192307692307693	0.7134615384615385	0.7346153846153846	0.7461538461538462	0.751923076923077	0.7500000000000001	0.7461538461538462	0.7519230769230769	0.7192307692307692	0.7307692307692307	0.7307692307692308	0.7326923076923076	0.7326923076923078	0.7307692307692308	0.75	0.7288461538461538	0.7519230769230768	0.7442307692307693	0.7192307692307692	0.7269230769230769	0.7269230769230769	0.7480769230769231	0.7288461538461538	0.7384615384615384	0.7692307692307692	0.7384615384615385	0.7384615384615385	0.7346153846153847	0.7307692307692308	0.7461538461538462	0.7499999999999999	0.7442307692307693	0.7423076923076922	0.7365384615384615	0.7596153846153846	0.75	0.7576923076923077	0.7596153846153846	0.7538461538461539
-820	0.7	0.676923076923077	0.6711538461538462	0.6942307692307693	0.6942307692307692	0.7153846153846154	0.7461538461538462	0.7230769230769231	0.7326923076923076	0.725	0.7307692307692306	0.7230769230769231	0.7173076923076922	0.7288461538461539	0.7000000000000001	0.7134615384615384	0.7250000000000001	0.7269230769230769	0.7211538461538461	0.7365384615384616	0.7307692307692308	0.7365384615384615	0.7326923076923076	0.7423076923076922	0.7230769230769231	0.7365384615384616	0.7346153846153846	0.721153846153846	0.7230769230769231	0.7461538461538462	0.7326923076923076	0.7288461538461539	0.7423076923076922	0.7423076923076922	0.7384615384615384	0.725	0.7326923076923076	0.7346153846153846	0.7653846153846153	0.7403846153846153	0.7480769230769231	0.7692307692307692	0.7692307692307692	0.7480769230769231	0.7557692307692307	0.7711538461538462	0.773076923076923	0.7711538461538461	0.7711538461538462
-810	0.6576923076923077	0.6576923076923077	0.6576923076923077	0.6865384615384615	0.7	0.7	0.7057692307692307	0.6980769230769232	0.725	0.7134615384615385	0.7211538461538461	0.7230769230769232	0.7211538461538463	0.7230769230769231	0.721153846153846	0.7038461538461538	0.7153846153846153	0.7115384615384616	0.7230769230769231	0.7192307692307693	0.7326923076923078	0.7307692307692307	0.7346153846153847	0.7269230769230769	0.7461538461538462	0.7346153846153847	0.7576923076923077	0.7288461538461539	0.7326923076923076	0.7384615384615385	0.7538461538461538	0.7403846153846153	0.7519230769230769	0.7442307692307693	0.7538461538461538	0.7461538461538462	0.7634615384615384	0.7576923076923077	0.7538461538461538	0.7384615384615385	0.7576923076923077	0.7730769230769231	0.7673076923076922	0.7634615384615384	0.7961538461538461	0.7634615384615385	0.775	0.7653846153846154	0.7788461538461539
-800	0.6634615384615385	0.6442307692307693	0.6692307692307693	0.6596153846153846	0.6807692307692308	0.6826923076923077	0.6826923076923076	0.7096153846153845	0.7057692307692307	0.7038461538461538	0.7365384615384615	0.7173076923076923	0.7173076923076923	0.7326923076923076	0.7326923076923078	0.7250000000000001	0.7173076923076923	0.7153846153846153	0.7173076923076922	0.7173076923076924	0.7076923076923077	0.7230769230769231	0.7211538461538463	0.7346153846153847	0.7557692307692307	0.7288461538461538	0.7211538461538461	0.7134615384615385	0.7365384615384616	0.7192307692307691	0.7461538461538462	0.7288461538461538	0.7211538461538461	0.7153846153846154	0.7230769230769231	0.7115384615384615	0.7057692307692307	0.7173076923076923	0.7384615384615384	0.7403846153846154	0.725	0.7096153846153846	0.7365384615384615	0.7230769230769232	0.7326923076923076	0.7480769230769231	0.7442307692307693	0.748076923076923	0.7442307692307691
-790	0.698076923076923	0.6884615384615385	0.7115384615384616	0.6942307692307692	0.7153846153846154	0.7192307692307691	0.7423076923076923	0.7442307692307691	0.7307692307692307	0.7173076923076923	0.7307692307692308	0.7596153846153846	0.7519230769230769	0.7538461538461538	0.7461538461538462	0.7711538461538462	0.775	0.7557692307692307	0.7673076923076922	0.75	0.7730769230769231	0.7634615384615384	0.7788461538461539	0.773076923076923	0.7615384615384615	0.7615384615384615	0.7865384615384615	0.7769230769230768	0.7480769230769231	0.7384615384615384	0.7288461538461538	0.7519230769230769	0.7365384615384616	0.7615384615384615	0.7423076923076922	0.7365384615384616	0.7519230769230769	0.7288461538461538	0.7384615384615384	0.7423076923076923	0.7557692307692306	0.7365384615384615	0.7269230769230769	0.7442307692307693	0.7423076923076923	0.7480769230769231	0.7480769230769231	0.7615384615384615	0.7846153846153847
-780	0.6730769230769231	0.698076923076923	0.6923076923076923	0.7000000000000001	0.7230769230769231	0.7096153846153848	0.698076923076923	0.6903846153846154	0.6903846153846155	0.7134615384615385	0.7057692307692308	0.7173076923076924	0.7096153846153846	0.7173076923076923	0.7115384615384615	0.726923076923077	0.7153846153846153	0.7230769230769232	0.725	0.7403846153846154	0.7480769230769231	0.7442307692307693	0.7519230769230769	0.7653846153846153	0.7326923076923076	0.7480769230769231	0.7384615384615385	0.7442307692307694	0.7557692307692307	0.7346153846153847	0.7384615384615385	0.7480769230769231	0.7634615384615384	0.7576923076923078	0.7557692307692307	0.7692307692307692	0.7576923076923077	0.7519230769230769	0.7403846153846154	0.7403846153846154	0.7365384615384616	0.7576923076923077	0.7461538461538462	0.7634615384615384	0.748076923076923	0.7596153846153846	0.7557692307692307	0.7615384615384616	0.7634615384615385
-770	0.6461538461538462	0.6538461538461539	0.6596153846153847	0.6711538461538462	0.6788461538461539	0.6826923076923077	0.7019230769230769	0.6942307692307692	0.7000000000000001	0.6807692307692307	0.6903846153846154	0.7096153846153845	0.7057692307692308	0.701923076923077	0.7192307692307691	0.7269230769230769	0.7076923076923076	0.7153846153846153	0.7153846153846154	0.7326923076923078	0.7365384615384615	0.7153846153846154	0.7211538461538461	0.7384615384615384	0.7326923076923078	0.7288461538461538	0.7192307692307691	0.7403846153846152	0.7250000000000001	0.7365384615384616	0.7269230769230769	0.7192307692307692	0.7211538461538461	0.7250000000000001	0.7480769230769231	0.7519230769230769	0.7365384615384616	0.7211538461538461	0.725	0.7076923076923076	0.7307692307692308	0.7403846153846154	0.7557692307692306	0.7403846153846154	0.7615384615384615	0.7615384615384615	0.7634615384615384	0.7653846153846153	0.748076923076923
-760	0.6480769230769231	0.6711538461538462	0.6653846153846154	0.675	0.701923076923077	0.6769230769230768	0.6961538461538461	0.698076923076923	0.7076923076923076	0.725	0.7019230769230769	0.7288461538461538	0.7173076923076923	0.698076923076923	0.725	0.7230769230769231	0.7230769230769231	0.726923076923077	0.7346153846153847	0.7288461538461538	0.7384615384615385	0.7403846153846154	0.7384615384615385	0.7538461538461537	0.7365384615384615	0.7365384615384615	0.748076923076923	0.7326923076923076	0.7557692307692309	0.7384615384615384	0.726923076923077	0.7346153846153847	0.7403846153846154	0.7288461538461539	0.7346153846153847	0.7153846153846155	0.7134615384615385	0.7307692307692308	0.7153846153846154	0.7288461538461539	0.7365384615384616	0.7346153846153847	0.7288461538461538	0.7096153846153846	0.7326923076923076	0.7269230769230768	0.7230769230769232	0.7442307692307691	0.7615384615384615
-750	0.6615384615384615	0.6615384615384616	0.6653846153846155	0.65	0.6884615384615385	0.7192307692307692	0.7057692307692307	0.7230769230769232	0.7173076923076923	0.7346153846153846	0.7096153846153846	0.7307692307692307	0.701923076923077	0.7153846153846154	0.7346153846153847	0.7403846153846155	0.726923076923077	0.7576923076923077	0.7307692307692307	0.7307692307692307	0.7365384615384615	0.7403846153846153	0.7423076923076923	0.7519230769230769	0.7365384615384616	0.7423076923076923	0.725	0.7442307692307693	0.7307692307692308	0.7230769230769232	0.7307692307692308	0.7365384615384616	0.7596153846153846	0.7403846153846154	0.7442307692307691	0.7403846153846154	0.7288461538461539	0.7365384615384615	0.7538461538461538	0.7442307692307693	0.7115384615384616	0.7365384615384615	0.723076923076923	0.7326923076923076	0.7326923076923076	0.7480769230769231	0.721153846153846	0.7192307692307691	0.726923076923077
-740	0.6346153846153846	0.6711538461538462	0.6942307692307692	0.6884615384615383	0.6865384615384615	0.6961538461538461	0.6942307692307692	0.7192307692307691	0.6846153846153846	0.7326923076923078	0.7403846153846153	0.7211538461538461	0.7288461538461538	0.7403846153846153	0.7365384615384616	0.7307692307692308	0.7596153846153846	0.7307692307692307	0.7692307692307693	0.7711538461538462	0.7423076923076923	0.7480769230769231	0.7576923076923077	0.7615384615384616	0.7423076923076923	0.75	0.7538461538461538	0.7557692307692306	0.7653846153846153	0.7519230769230769	0.7596153846153846	0.7576923076923077	0.7615384615384615	0.7653846153846153	0.7403846153846154	0.7634615384615384	0.7576923076923077	0.7365384615384616	0.7403846153846154	0.7307692307692307	0.7365384615384616	0.726923076923077	0.7403846153846153	0.7442307692307693	0.7480769230769231	0.7557692307692307	0.7403846153846154	0.7538461538461538	0.7480769230769231
-730	0.6711538461538462	0.6692307692307693	0.6807692307692308	0.7153846153846153	0.6865384615384614	0.7038461538461538	0.6865384615384617	0.6942307692307693	0.721153846153846	0.725	0.7538461538461538	0.7288461538461539	0.7115384615384616	0.7403846153846153	0.75	0.7423076923076923	0.7307692307692307	0.7538461538461538	0.7326923076923078	0.7557692307692309	0.75	0.751923076923077	0.75	0.7673076923076922	0.75	0.7711538461538462	0.7673076923076924	0.775	0.7480769230769231	0.7423076923076922	0.7730769230769231	0.7519230769230769	0.7461538461538462	0.7557692307692307	0.7557692307692307	0.7576923076923077	0.7346153846153847	0.7423076923076923	0.7461538461538462	0.7250000000000001	0.7365384615384615	0.7288461538461538	0.7326923076923076	0.7423076923076923	0.7384615384615386	0.7346153846153847	0.7115384615384617	0.7365384615384615	0.7288461538461539
-720	0.6615384615384615	0.6807692307692308	0.6673076923076924	0.6749999999999999	0.6826923076923077	0.7057692307692308	0.7	0.7096153846153846	0.7192307692307692	0.725	0.7307692307692307	0.7076923076923076	0.7461538461538461	0.7249999999999999	0.7173076923076923	0.7346153846153846	0.7461538461538461	0.7480769230769231	0.7423076923076923	0.7557692307692306	0.7519230769230769	0.7346153846153847	0.7365384615384616	0.75	0.7461538461538461	0.7519230769230769	0.7557692307692306	0.7461538461538462	0.7346153846153846	0.7346153846153847	0.7307692307692307	0.7557692307692307	0.7384615384615385	0.7557692307692307	0.7519230769230769	0.7307692307692306	0.7115384615384615	0.7192307692307693	0.7480769230769231	0.7307692307692308	0.7576923076923077	0.7480769230769231	0.7288461538461539	0.7346153846153847	0.7403846153846154	0.7288461538461538	0.7307692307692308	0.7326923076923076	0.7134615384615385
-710	0.6692307692307693	0.6692307692307692	0.675	0.6788461538461539	0.6788461538461539	0.6942307692307692	0.6942307692307692	0.7038461538461538	0.7307692307692307	0.7288461538461539	0.7173076923076922	0.7288461538461538	0.7307692307692308	0.7461538461538461	0.7153846153846154	0.7403846153846154	0.7442307692307691	0.7538461538461538	0.7442307692307691	0.75	0.7615384615384615	0.7769230769230769	0.7653846153846154	0.778846153846154	0.7615384615384616	0.7557692307692307	0.7288461538461538	0.7519230769230769	0.7403846153846155	0.726923076923077	0.7480769230769231	0.7134615384615385	0.7461538461538462	0.7288461538461539	0.7403846153846154	0.7557692307692307	0.7423076923076923	0.7326923076923076	0.7076923076923076	0.723076923076923	0.7211538461538463	0.7173076923076923	0.7346153846153846	0.7365384615384616	0.7211538461538461	0.7480769230769231	0.7153846153846154	0.7192307692307692	0.7230769230769232
-700	0.6557692307692308	0.6826923076923077	0.698076923076923	0.6807692307692308	0.7173076923076923	0.7230769230769231	0.7250000000000001	0.7153846153846153	0.726923076923077	0.7057692307692307	0.7153846153846153	0.7346153846153846	0.7423076923076923	0.7307692307692306	0.7269230769230769	0.7461538461538462	0.75	0.75	0.7538461538461538	0.7576923076923077	0.7615384615384615	0.7692307692307693	0.7596153846153846	0.7538461538461538	0.7596153846153847	0.7557692307692307	0.7673076923076924	0.7596153846153846	0.7442307692307693	0.7384615384615385	0.748076923076923	0.75	0.7557692307692307	0.7442307692307693	0.7307692307692308	0.7519230769230769	0.7461538461538461	0.7384615384615385	0.7307692307692308	0.7230769230769232	0.7365384615384616	0.7538461538461538	0.7288461538461538	0.7211538461538461	0.7057692307692308	0.7211538461538461	0.7230769230769232	0.7384615384615385	0.7288461538461538
-690	0.6576923076923077	0.6788461538461539	0.6865384615384615	0.6884615384615385	0.7076923076923076	0.6826923076923077	0.7211538461538461	0.7096153846153846	0.7173076923076923	0.7250000000000001	0.7134615384615384	0.7192307692307691	0.725	0.7269230769230769	0.7134615384615384	0.7115384615384616	0.7384615384615385	0.7326923076923076	0.7403846153846153	0.7403846153846154	0.7442307692307693	0.7461538461538462	0.7634615384615386	0.7403846153846155	0.7499999999999999	0.7346153846153846	0.7346153846153846	0.7384615384615384	0.7230769230769232	0.7326923076923076	0.726923076923077	0.7326923076923078	0.7288461538461538	0.7115384615384615	0.7211538461538461	0.7211538461538461	0.7057692307692308	0.7230769230769231	0.7250000000000001	0.701923076923077	0.7211538461538461	0.7057692307692307	0.701923076923077	0.7192307692307693	0.7211538461538463	0.7076923076923076	0.7019230769230769	0.7153846153846153	0.7153846153846154
-680	0.653846153846154	0.6692307692307692	0.676923076923077	0.6884615384615385	0.6807692307692308	0.676923076923077	0.7076923076923076	0.6846153846153845	0.7019230769230769	0.7057692307692308	0.6980769230769232	0.7153846153846153	0.7173076923076923	0.7346153846153847	0.7173076923076924	0.7230769230769231	0.726923076923077	0.7346153846153847	0.7692307692307693	0.7615384615384616	0.7769230769230768	0.75	0.7634615384615384	0.7692307692307693	0.7480769230769232	0.7596153846153846	0.7673076923076924	0.751923076923077	0.7538461538461538	0.7423076923076923	0.7461538461538462	0.7423076923076922	0.7557692307692307	0.7384615384615385	0.7442307692307693	0.7250000000000001	0.7365384615384616	0.7211538461538461	0.7288461538461538	0.7288461538461538	0.7230769230769231	0.7153846153846155	0.7288461538461538	0.7230769230769231	0.7057692307692307	0.701923076923077	0.7134615384615385	0.7153846153846153	0.7384615384615385
-670	0.6711538461538462	0.6576923076923077	0.6653846153846155	0.6961538461538462	0.676923076923077	0.6942307692307692	0.725	0.7057692307692308	0.7384615384615385	0.698076923076923	0.7192307692307691	0.7115384615384617	0.7192307692307692	0.7019230769230769	0.7019230769230769	0.7384615384615384	0.7307692307692307	0.7288461538461538	0.7519230769230768	0.7538461538461538	0.7403846153846154	0.7326923076923076	0.7557692307692307	0.7519230769230769	0.7346153846153847	0.7403846153846154	0.7153846153846154	0.7288461538461538	0.7038461538461538	0.7173076923076923	0.7480769230769232	0.7346153846153847	0.748076923076923	0.7423076923076923	0.7538461538461538	0.7211538461538463	0.7346153846153846	0.7307692307692308	0.7288461538461539	0.7173076923076922	0.7192307692307692	0.726923076923077	0.701923076923077	0.7365384615384616	0.7076923076923077	0.7115384615384615	0.7096153846153845	0.7211538461538461	0.6884615384615385
-660	0.6807692307692308	0.6865384615384615	0.7192307692307692	0.7326923076923076	0.7269230769230768	0.7288461538461539	0.7365384615384616	0.7519230769230769	0.7692307692307692	0.7461538461538462	0.7480769230769231	0.7480769230769231	0.7538461538461538	0.7692307692307693	0.7788461538461539	0.7653846153846153	0.7653846153846153	0.7557692307692307	0.7615384615384615	0.7807692307692307	0.7711538461538462	0.7634615384615385	0.7480769230769231	0.7557692307692309	0.7480769230769231	0.75	0.75	0.7403846153846153	0.7615384615384615	0.75	0.7442307692307693	0.7519230769230769	0.7519230769230768	0.7480769230769231	0.7442307692307693	0.7346153846153847	0.7250000000000001	0.7307692307692308	0.7326923076923076	0.7346153846153844	0.7153846153846154	0.7423076923076923	0.7269230769230769	0.726923076923077	0.7346153846153847	0.7076923076923077	0.7211538461538461	0.7076923076923078	0.7173076923076924
-650	0.6711538461538461	0.6846153846153846	0.701923076923077	0.6923076923076923	0.7230769230769232	0.7442307692307694	0.7596153846153846	0.7557692307692309	0.7538461538461538	0.7480769230769231	0.7249999999999999	0.7423076923076923	0.7596153846153845	0.7576923076923077	0.7653846153846153	0.7653846153846153	0.7673076923076922	0.7846153846153846	0.7884615384615385	0.7865384615384616	0.7942307692307693	0.775	0.7788461538461539	0.7788461538461539	0.7615384615384616	0.775	0.7788461538461539	0.7692307692307692	0.7442307692307694	0.75	0.7557692307692309	0.7673076923076924	0.7442307692307694	0.7480769230769231	0.7576923076923077	0.7576923076923077	0.7461538461538462	0.751923076923077	0.7384615384615385	0.7288461538461539	0.7326923076923078	0.725	0.7538461538461538	0.7423076923076923	0.7557692307692307	0.7403846153846154	0.7288461538461538	0.725	0.75
-640	0.6538461538461539	0.6634615384615384	0.6846153846153846	0.6961538461538461	0.7173076923076923	0.7192307692307692	0.7634615384615385	0.7288461538461539	0.7576923076923077	0.751923076923077	0.75	0.7557692307692309	0.75	0.7499999999999999	0.7634615384615384	0.7538461538461538	0.7576923076923077	0.7653846153846154	0.7692307692307692	0.775	0.7807692307692308	0.7519230769230769	0.7480769230769231	0.7461538461538462	0.7346153846153844	0.7480769230769231	0.7346153846153847	0.7307692307692307	0.725	0.721153846153846	0.7288461538461538	0.7423076923076922	0.7326923076923076	0.7326923076923076	0.7211538461538461	0.7211538461538463	0.7211538461538461	0.6942307692307692	0.7115384615384616	0.7096153846153846	0.7134615384615385	0.7346153846153846	0.7192307692307692	0.7269230769230769	0.7192307692307691	0.7076923076923076	0.701923076923077	0.7115384615384615	0.6903846153846154
-630	0.6711538461538462	0.676923076923077	0.6826923076923077	0.7	0.7269230769230769	0.7	0.7076923076923076	0.7403846153846155	0.7461538461538463	0.7442307692307693	0.7423076923076923	0.7442307692307693	0.7461538461538462	0.7596153846153846	0.7653846153846153	0.7442307692307691	0.7557692307692307	0.75	0.753846153846154	0.7557692307692309	0.7576923076923078	0.7519230769230768	0.7576923076923077	0.7557692307692307	0.7615384615384615	0.7596153846153847	0.7634615384615384	0.7480769230769231	0.7634615384615384	0.7250000000000001	0.7346153846153847	0.7153846153846153	0.7307692307692308	0.7403846153846153	0.7557692307692307	0.725	0.7288461538461538	0.7134615384615385	0.7423076923076922	0.7192307692307692	0.7384615384615384	0.725	0.7211538461538461	0.7115384615384616	0.7230769230769231	0.725	0.7365384615384616	0.7326923076923075	0.7346153846153847
-620	0.7019230769230769	0.676923076923077	0.7038461538461538	0.7173076923076923	0.6749999999999999	0.7096153846153846	0.7076923076923076	0.7288461538461538	0.7173076923076923	0.7307692307692308	0.7365384615384616	0.7480769230769231	0.7346153846153846	0.7653846153846154	0.75	0.7538461538461538	0.7615384615384615	0.7557692307692307	0.7807692307692308	0.7711538461538461	0.7615384615384615	0.7807692307692309	0.7653846153846153	0.7615384615384615	0.7769230769230769	0.7653846153846153	0.75	0.7384615384615385	0.7480769230769231	0.7615384615384615	0.7596153846153847	0.7519230769230769	0.7576923076923077	0.7384615384615385	0.7615384615384614	0.7576923076923077	0.7538461538461538	0.7557692307692307	0.7615384615384615	0.7423076923076922	0.7692307692307693	0.7480769230769231	0.7673076923076922	0.7711538461538461	0.7461538461538462	0.7480769230769231	0.7615384615384615	0.7480769230769231	0.7403846153846154
-610	0.6557692307692308	0.673076923076923	0.6730769230769231	0.6961538461538461	0.7096153846153846	0.7057692307692307	0.7038461538461538	0.7326923076923078	0.7423076923076923	0.7326923076923076	0.7519230769230768	0.748076923076923	0.7403846153846153	0.7249999999999999	0.7519230769230769	0.7442307692307691	0.726923076923077	0.7576923076923077	0.7269230769230769	0.7346153846153847	0.7365384615384616	0.75	0.7346153846153847	0.7423076923076923	0.7519230769230769	0.7480769230769231	0.7538461538461537	0.7365384615384615	0.7365384615384616	0.7384615384615385	0.7326923076923078	0.7288461538461538	0.7346153846153847	0.7211538461538461	0.7403846153846154	0.726923076923077	0.7192307692307693	0.7346153846153847	0.7442307692307691	0.7480769230769231	0.7115384615384615	0.7480769230769231	0.7326923076923076	0.7403846153846154	0.7403846153846153	0.7365384615384615	0.7211538461538461	0.6942307692307692	0.7192307692307693
-600	0.6807692307692307	0.6826923076923077	0.6615384615384616	0.6961538461538462	0.7230769230769231	0.7038461538461539	0.725	0.7288461538461539	0.7326923076923076	0.7384615384615385	0.7557692307692309	0.7230769230769231	0.7173076923076923	0.7500000000000001	0.7365384615384616	0.7346153846153846	0.7461538461538461	0.7576923076923078	0.7576923076923077	0.75	0.7307692307692307	0.7326923076923076	0.7384615384615384	0.7519230769230769	0.7365384615384615	0.7538461538461538	0.751923076923077	0.7538461538461538	0.7403846153846153	0.7403846153846154	0.7365384615384616	0.7423076923076923	0.7442307692307693	0.7442307692307693	0.7384615384615385	0.7346153846153844	0.7557692307692306	0.7576923076923077	0.7538461538461539	0.7673076923076924	0.7576923076923077	0.7403846153846154	0.7307692307692308	0.7403846153846153	0.7403846153846154	0.7230769230769231	0.701923076923077	0.7153846153846154	0.7307692307692307
-590	0.6865384615384615	0.6923076923076923	0.6865384615384615	0.7057692307692307	0.698076923076923	0.7153846153846153	0.7153846153846154	0.7096153846153846	0.7192307692307692	0.7384615384615385	0.7076923076923076	0.723076923076923	0.7365384615384615	0.7365384615384615	0.7480769230769231	0.7288461538461539	0.7538461538461538	0.7519230769230769	0.7519230769230769	0.7596153846153846	0.775	0.7730769230769231	0.7442307692307693	0.7730769230769232	0.775	0.7673076923076922	0.748076923076923	0.7461538461538462	0.7519230769230769	0.7596153846153847	0.7423076923076923	0.7423076923076923	0.7557692307692307	0.7615384615384615	0.7384615384615385	0.7423076923076923	0.7461538461538462	0.7423076923076922	0.7346153846153847	0.7365384615384615	0.7653846153846154	0.7461538461538462	0.75	0.7442307692307694	0.7326923076923078	0.748076923076923	0.7596153846153846	0.7384615384615384	0.7134615384615385
-580	0.6730769230769231	0.6826923076923077	0.6788461538461539	0.6788461538461539	0.7153846153846154	0.7211538461538461	0.7115384615384616	0.7365384615384615	0.7365384615384616	0.7346153846153846	0.7711538461538461	0.7442307692307694	0.7538461538461538	0.7519230769230768	0.7615384615384616	0.75	0.7749999999999999	0.7711538461538462	0.7673076923076924	0.7576923076923077	0.7596153846153846	0.7634615384615385	0.7673076923076924	0.7480769230769231	0.7576923076923077	0.7557692307692309	0.775	0.7673076923076922	0.7519230769230769	0.7576923076923077	0.7442307692307693	0.75	0.7692307692307692	0.7653846153846153	0.7596153846153846	0.7826923076923076	0.7596153846153845	0.7519230769230769	0.7692307692307692	0.773076923076923	0.7749999999999999	0.7596153846153847	0.7423076923076922	0.7653846153846153	0.7730769230769231	0.7442307692307691	0.7365384615384616	0.7519230769230768	0.723076923076923
-570	0.7038461538461539	0.6961538461538461	0.7096153846153846	0.7057692307692307	0.7	0.6846153846153846	0.7038461538461538	0.7	0.6923076923076923	0.7096153846153845	0.7192307692307692	0.7230769230769231	0.7153846153846153	0.7269230769230768	0.7326923076923075	0.7269230769230769	0.7403846153846154	0.7461538461538461	0.7538461538461538	0.7596153846153847	0.7807692307692307	0.7673076923076921	0.7615384615384616	0.7634615384615385	0.7673076923076925	0.7461538461538462	0.7519230769230769	0.725	0.7365384615384615	0.7480769230769231	0.7557692307692307	0.7557692307692309	0.7384615384615384	0.7326923076923076	0.7519230769230769	0.7346153846153847	0.7326923076923078	0.725	0.7596153846153846	0.7346153846153846	0.7461538461538461	0.7442307692307693	0.7346153846153847	0.7403846153846153	0.7442307692307693	0.7538461538461539	0.7384615384615384	0.7480769230769231	0.7365384615384615
-560	0.6865384615384615	0.7096153846153845	0.6961538461538461	0.7096153846153845	0.7384615384615385	0.7134615384615384	0.7153846153846153	0.7269230769230769	0.7134615384615384	0.7230769230769231	0.7211538461538463	0.7461538461538462	0.7423076923076923	0.7269230769230769	0.7480769230769231	0.7346153846153846	0.7403846153846154	0.7423076923076923	0.7596153846153846	0.773076923076923	0.7403846153846154	0.7384615384615385	0.7288461538461538	0.7519230769230769	0.7346153846153847	0.7596153846153847	0.7269230769230768	0.7384615384615385	0.7326923076923078	0.7307692307692308	0.7326923076923078	0.7326923076923078	0.7346153846153847	0.7173076923076922	0.7538461538461538	0.748076923076923	0.7423076923076923	0.7653846153846154	0.7423076923076923	0.7326923076923078	0.7557692307692307	0.7596153846153846	0.7211538461538461	0.725	0.7192307692307692	0.7346153846153846	0.7153846153846153	0.7307692307692308	0.7423076923076923
-550	0.7	0.7211538461538463	0.7115384615384615	0.7057692307692308	0.725	0.7326923076923078	0.7384615384615385	0.7192307692307691	0.7365384615384616	0.7288461538461537	0.75	0.7461538461538462	0.7557692307692307	0.7769230769230768	0.7365384615384616	0.7557692307692309	0.7576923076923077	0.7846153846153847	0.7711538461538462	0.7711538461538463	0.7788461538461539	0.7673076923076922	0.7865384615384616	0.7576923076923077	0.7596153846153846	0.7769230769230769	0.7634615384615385	0.7557692307692307	0.7384615384615385	0.7634615384615384	0.7461538461538462	0.7596153846153846	0.7423076923076923	0.7538461538461538	0.7711538461538463	0.75	0.7692307692307693	0.7480769230769232	0.7807692307692308	0.7365384615384616	0.7403846153846153	0.75	0.7346153846153846	0.7365384615384616	0.7365384615384616	0.7326923076923076	0.725	0.7288461538461538	0.723076923076923
-540	0.675	0.7211538461538461	0.7076923076923076	0.7153846153846153	0.7288461538461538	0.7326923076923078	0.7365384615384615	0.7365384615384616	0.75	0.7192307692307692	0.7230769230769231	0.7538461538461539	0.7615384615384614	0.7576923076923077	0.7692307692307693	0.7788461538461537	0.7730769230769232	0.7692307692307693	0.776923076923077	0.773076923076923	0.7730769230769232	0.7596153846153846	0.7557692307692307	0.7576923076923078	0.7519230769230769	0.7557692307692307	0.7480769230769231	0.7480769230769232	0.7269230769230769	0.7307692307692308	0.7269230769230769	0.7153846153846154	0.7192307692307691	0.7326923076923075	0.75	0.7211538461538461	0.725	0.7326923076923076	0.7307692307692307	0.7384615384615384	0.7211538461538461	0.7230769230769232	0.7403846153846153	0.7346153846153846	0.7326923076923078	0.7326923076923076	0.7442307692307693	0.7576923076923077	0.7173076923076922
-530	0.6923076923076923	0.6961538461538461	0.6923076923076923	0.675	0.6884615384615385	0.6653846153846154	0.6961538461538461	0.6961538461538461	0.7038461538461538	0.7192307692307691	0.7288461538461538	0.7307692307692307	0.7230769230769231	0.7288461538461538	0.7288461538461538	0.7384615384615385	0.7307692307692307	0.7538461538461538	0.7461538461538462	0.7557692307692307	0.7673076923076924	0.7711538461538461	0.7673076923076922	0.7653846153846153	0.7788461538461539	0.7615384615384615	0.7730769230769231	0.775	0.7730769230769231	0.7461538461538462	0.75	0.7461538461538461	0.7442307692307693	0.7519230769230769	0.7442307692307693	0.7346153846153848	0.7269230769230769	0.7403846153846153	0.7423076923076923	0.7403846153846154	0.7346153846153846	0.7557692307692307	0.7365384615384616	0.7423076923076923	0.7326923076923078	0.7480769230769231	0.7480769230769231	0.7057692307692307	0.7288461538461538
-520	0.6846153846153846	0.7038461538461538	0.7096153846153846	0.7115384615384617	0.7	0.7173076923076923	0.7173076923076922	0.7346153846153847	0.7173076923076923	0.7480769230769231	0.7423076923076923	0.7403846153846155	0.725	0.7269230769230768	0.7442307692307693	0.7384615384615384	0.7403846153846153	0.7615384615384615	0.7403846153846153	0.7634615384615384	0.7653846153846153	0.7673076923076924	0.7673076923076924	0.7846153846153845	0.7596153846153846	0.7749999999999999	0.7692307692307692	0.7749999999999999	0.7326923076923076	0.7576923076923077	0.7653846153846154	0.7596153846153846	0.7269230769230769	0.7634615384615384	0.7557692307692309	0.7653846153846154	0.7384615384615384	0.7557692307692307	0.7519230769230769	0.7538461538461538	0.7480769230769231	0.7346153846153847	0.7596153846153846	0.7711538461538461	0.7403846153846153	0.7538461538461538	0.75	0.7326923076923078	0.7346153846153844
-510	0.6788461538461539	0.675	0.6634615384615385	0.676923076923077	0.6865384615384615	0.6826923076923077	0.6788461538461539	0.7019230769230769	0.7	0.7134615384615384	0.7403846153846153	0.7365384615384616	0.7269230769230769	0.725	0.7307692307692306	0.7653846153846154	0.75	0.7615384615384614	0.7576923076923078	0.7519230769230768	0.7499999999999999	0.7442307692307693	0.7653846153846153	0.7519230769230769	0.7846153846153847	0.7576923076923077	0.7615384615384616	0.7634615384615384	0.7576923076923076	0.7423076923076923	0.7480769230769231	0.7519230769230768	0.7326923076923075	0.7211538461538461	0.7192307692307692	0.721153846153846	0.7365384615384615	0.7307692307692307	0.7519230769230769	0.7307692307692307	0.7346153846153847	0.7346153846153847	0.7288461538461539	0.7307692307692307	0.7115384615384616	0.7461538461538462	0.7211538461538461	0.7153846153846154	0.725
-500	0.6692307692307692	0.7134615384615385	0.7076923076923076	0.7076923076923076	0.698076923076923	0.7173076923076923	0.7019230769230769	0.7288461538461537	0.7307692307692307	0.726923076923077	0.7326923076923075	0.723076923076923	0.7538461538461538	0.7615384615384615	0.7423076923076923	0.7461538461538462	0.7423076923076923	0.7461538461538462	0.7557692307692309	0.7538461538461538	0.7557692307692309	0.7730769230769231	0.7634615384615385	0.7673076923076922	0.7576923076923077	0.7576923076923077	0.7807692307692307	0.7788461538461539	0.7557692307692307	0.7461538461538462	0.7653846153846154	0.7634615384615385	0.7384615384615385	0.7615384615384615	0.7538461538461539	0.7576923076923077	0.7423076923076923	0.7461538461538461	0.7307692307692307	0.75	0.7423076923076923	0.75	0.7346153846153846	0.7461538461538462	0.7307692307692308	0.7576923076923077	0.7634615384615384	0.7538461538461538	0.7307692307692308
-490	0.6557692307692308	0.6653846153846154	0.6480769230769231	0.6634615384615384	0.6807692307692307	0.6865384615384615	0.6807692307692307	0.6807692307692308	0.6942307692307692	0.7	0.6923076923076923	0.698076923076923	0.7173076923076922	0.7038461538461538	0.7153846153846155	0.7192307692307691	0.7288461538461539	0.7153846153846153	0.7211538461538461	0.7538461538461538	0.7384615384615385	0.7307692307692307	0.7346153846153847	0.7384615384615385	0.7538461538461538	0.75	0.7403846153846152	0.7346153846153847	0.7384615384615385	0.7442307692307691	0.7326923076923076	0.7346153846153844	0.7307692307692307	0.7461538461538461	0.7365384615384615	0.7365384615384615	0.7442307692307693	0.7365384615384616	0.7346153846153847	0.7423076923076923	0.7384615384615385	0.7115384615384615	0.7192307692307691	0.7269230769230768	0.725	0.7326923076923076	0.7153846153846154	0.7384615384615385	0.7192307692307693
-480	0.6807692307692308	0.6711538461538462	0.701923076923077	0.6903846153846154	0.6846153846153846	0.7173076923076922	0.7038461538461539	0.7057692307692307	0.6788461538461539	0.6942307692307692	0.7096153846153845	0.7057692307692308	0.7134615384615385	0.7	0.7230769230769231	0.7134615384615385	0.7307692307692307	0.7307692307692308	0.7442307692307693	0.7461538461538461	0.7576923076923076	0.7576923076923077	0.7384615384615384	0.7519230769230769	0.7461538461538462	0.75	0.75	0.7365384615384616	0.725	0.7423076923076923	0.7269230769230769	0.725	0.7173076923076922	0.701923076923077	0.7038461538461538	0.698076923076923	0.6980769230769232	0.7288461538461538	0.7038461538461538	0.7288461538461538	0.7307692307692308	0.7365384615384615	0.7307692307692307	0.7250000000000001	0.7538461538461538	0.7423076923076922	0.7423076923076923	0.7326923076923078	0.7480769230769231
-470	0.7	0.698076923076923	0.6846153846153846	0.7057692307692308	0.701923076923077	0.7057692307692307	0.7038461538461538	0.7096153846153846	0.7134615384615385	0.7173076923076923	0.7115384615384615	0.7057692307692307	0.75	0.7288461538461538	0.7519230769230769	0.7538461538461538	0.7557692307692306	0.7365384615384617	0.7615384615384615	0.7634615384615383	0.7596153846153846	0.7692307692307693	0.7576923076923077	0.7692307692307693	0.775	0.7903846153846154	0.7942307692307692	0.7788461538461539	0.776923076923077	0.7807692307692307	0.7711538461538462	0.7711538461538462	0.7557692307692307	0.7557692307692307	0.7519230769230769	0.75	0.7576923076923077	0.7673076923076922	0.7346153846153847	0.7423076923076922	0.7634615384615384	0.7615384615384615	0.7384615384615385	0.7307692307692308	0.7307692307692307	0.7403846153846154	0.7403846153846153	0.7365384615384616	0.7423076923076923
-460	0.676923076923077	0.6692307692307693	0.6942307692307692	0.7057692307692308	0.6788461538461539	0.6942307692307692	0.7211538461538463	0.7211538461538461	0.7288461538461538	0.7480769230769231	0.751923076923077	0.7442307692307691	0.7442307692307693	0.7500000000000001	0.7557692307692307	0.7576923076923077	0.7403846153846153	0.7557692307692309	0.7634615384615384	0.7596153846153846	0.7519230769230769	0.75	0.7557692307692306	0.7576923076923078	0.7557692307692306	0.7615384615384616	0.7615384615384616	0.7557692307692309	0.7461538461538462	0.7576923076923077	0.7596153846153846	0.7673076923076922	0.7384615384615385	0.7480769230769231	0.7538461538461538	0.7576923076923077	0.7461538461538462	0.7403846153846153	0.7384615384615385	0.7288461538461538	0.7230769230769231	0.7326923076923076	0.7499999999999999	0.7326923076923076	0.7442307692307691	0.7288461538461539	0.7346153846153847	0.7115384615384616	0.7192307692307693
-450	0.6846153846153845	0.6730769230769231	0.6749999999999999	0.7057692307692308	0.6884615384615385	0.6807692307692308	0.7057692307692307	0.721153846153846	0.7173076923076923	0.7192307692307692	0.7288461538461538	0.7326923076923076	0.7288461538461539	0.7307692307692308	0.7442307692307693	0.7519230769230769	0.7519230769230769	0.725	0.7615384615384615	0.7480769230769231	0.7538461538461538	0.7576923076923077	0.7615384615384615	0.7596153846153847	0.7576923076923078	0.7596153846153847	0.7346153846153846	0.7480769230769231	0.7596153846153846	0.7461538461538462	0.7326923076923078	0.7557692307692307	0.7423076923076923	0.7269230769230768	0.7307692307692308	0.7403846153846154	0.7519230769230769	0.7384615384615384	0.7365384615384616	0.7519230769230769	0.723076923076923	0.7576923076923078	0.7269230769230769	0.75	0.7326923076923076	0.7307692307692308	0.75	0.7442307692307694	0.7288461538461539
-440	0.6884615384615385	0.7115384615384615	0.7230769230769231	0.7173076923076924	0.7211538461538461	0.7173076923076923	0.7115384615384615	0.721153846153846	0.7211538461538461	0.7346153846153846	0.7230769230769231	0.7096153846153846	0.7461538461538462	0.7403846153846153	0.7307692307692306	0.7384615384615384	0.7211538461538461	0.75	0.7326923076923076	0.7461538461538462	0.7442307692307693	0.7480769230769231	0.7730769230769231	0.7711538461538462	0.7576923076923077	0.7807692307692309	0.7596153846153846	0.7596153846153846	0.7557692307692307	0.773076923076923	0.7634615384615384	0.7519230769230769	0.7826923076923077	0.7596153846153846	0.7461538461538462	0.7576923076923077	0.7480769230769232	0.7692307692307692	0.7365384615384616	0.7442307692307693	0.7423076923076923	0.7403846153846154	0.7346153846153846	0.7288461538461539	0.7326923076923076	0.721153846153846	0.7230769230769231	0.7230769230769232	0.7230769230769231
-430	0.676923076923077	0.7019230769230769	0.7019230769230769	0.6884615384615385	0.6903846153846154	0.698076923076923	0.7038461538461538	0.698076923076923	0.7211538461538461	0.7038461538461538	0.7019230769230769	0.7019230769230769	0.6865384615384615	0.7134615384615384	0.7076923076923077	0.7403846153846154	0.7403846153846153	0.7384615384615385	0.7288461538461538	0.7230769230769231	0.7442307692307693	0.7442307692307693	0.7673076923076922	0.7576923076923077	0.7653846153846154	0.7634615384615384	0.7538461538461539	0.7557692307692307	0.773076923076923	0.75	0.7634615384615384	0.7576923076923077	0.7653846153846153	0.7557692307692307	0.7557692307692307	0.7384615384615385	0.7423076923076923	0.7423076923076923	0.7480769230769231	0.726923076923077	0.7326923076923076	0.7230769230769231	0.7288461538461539	0.725	0.7230769230769231	0.7307692307692307	0.7134615384615385	0.7211538461538461	0.7115384615384616
-420	0.6961538461538461	0.6961538461538461	0.7076923076923076	0.701923076923077	0.698076923076923	0.7	0.7173076923076923	0.7403846153846153	0.7250000000000001	0.7134615384615385	0.7326923076923076	0.7288461538461539	0.7346153846153847	0.7499999999999999	0.7250000000000001	0.7365384615384615	0.7230769230769232	0.723076923076923	0.7442307692307693	0.7384615384615383	0.7480769230769231	0.7461538461538462	0.7557692307692307	0.7576923076923077	0.7403846153846153	0.748076923076923	0.7538461538461538	0.7692307692307693	0.7403846153846153	0.7557692307692306	0.7576923076923077	0.7596153846153846	0.7749999999999999	0.7365384615384615	0.751923076923077	0.7326923076923078	0.7538461538461538	0.7634615384615384	0.7442307692307693	0.7307692307692307	0.7384615384615385	0.725	0.725	0.7596153846153845	0.7096153846153846	0.7615384615384615	0.7403846153846153	0.7461538461538462	0.7519230769230769
-410	0.6865384615384615	0.701923076923077	0.7057692307692307	0.701923076923077	0.7076923076923078	0.7038461538461538	0.7230769230769231	0.7269230769230769	0.7288461538461539	0.7173076923076922	0.7461538461538462	0.7403846153846154	0.7326923076923078	0.7346153846153847	0.725	0.7442307692307693	0.7	0.7442307692307693	0.7615384615384615	0.7826923076923077	0.7615384615384615	0.7884615384615385	0.7865384615384616	0.8	0.7730769230769232	0.7673076923076924	0.7826923076923077	0.7942307692307692	0.7692307692307692	0.7807692307692308	0.7961538461538461	0.7730769230769231	0.7749999999999999	0.7788461538461539	0.7615384615384615	0.7480769230769231	0.7519230769230769	0.7423076923076923	0.7403846153846153	0.7596153846153846	0.7538461538461538	0.7634615384615384	0.7461538461538462	0.7480769230769231	0.7403846153846154	0.7538461538461538	0.7384615384615385	0.7250000000000001	0.7403846153846154
-400	0.6961538461538461	0.6961538461538461	0.7076923076923077	0.7038461538461538	0.6923076923076923	0.701923076923077	0.7423076923076922	0.7326923076923076	0.725	0.7192307692307691	0.7365384615384615	0.7230769230769231	0.7230769230769231	0.7384615384615385	0.7269230769230769	0.7576923076923078	0.7384615384615385	0.7384615384615385	0.7634615384615386	0.7461538461538463	0.7653846153846153	0.7826923076923077	0.7615384615384616	0.7711538461538462	0.7846153846153846	0.7884615384615384	0.7942307692307692	0.7788461538461539	0.778846153846154	0.7634615384615384	0.775	0.7807692307692308	0.7692307692307694	0.7557692307692306	0.7288461538461538	0.7384615384615384	0.7615384615384616	0.7596153846153847	0.7442307692307691	0.7423076923076923	0.7365384615384616	0.7461538461538462	0.7230769230769232	0.7307692307692308	0.7192307692307692	0.7288461538461539	0.7480769230769231	0.7346153846153847	0.7365384615384615
-390	0.6788461538461539	0.6961538461538461	0.6807692307692308	0.701923076923077	0.7096153846153846	0.698076923076923	0.7192307692307692	0.723076923076923	0.725	0.7307692307692308	0.7365384615384615	0.7346153846153846	0.7480769230769231	0.7653846153846153	0.7769230769230768	0.7615384615384615	0.7403846153846154	0.7538461538461538	0.7346153846153847	0.7576923076923077	0.7615384615384615	0.7596153846153846	0.7711538461538462	0.773076923076923	0.7711538461538462	0.7769230769230769	0.7576923076923077	0.7769230769230768	0.775	0.7576923076923077	0.7634615384615384	0.7576923076923077	0.75	0.7596153846153846	0.7499999999999999	0.7692307692307694	0.7384615384615385	0.7365384615384615	0.7461538461538463	0.7403846153846155	0.748076923076923	0.7346153846153846	0.7269230769230768	0.7346153846153847	0.725	0.7307692307692307	0.7115384615384615	0.7326923076923078	0.7384615384615385
-380	0.6615384615384616	0.6788461538461539	0.6980769230769232	0.7038461538461539	0.7038461538461538	0.6923076923076923	0.7057692307692308	0.676923076923077	0.7230769230769231	0.7057692307692308	0.721153846153846	0.7173076923076923	0.7403846153846154	0.7423076923076923	0.7442307692307694	0.7634615384615384	0.7230769230769231	0.7423076923076923	0.7442307692307693	0.7673076923076922	0.773076923076923	0.7615384615384615	0.7692307692307692	0.7749999999999999	0.7980769230769231	0.7923076923076924	0.7807692307692308	0.7711538461538461	0.775	0.7480769230769231	0.7557692307692307	0.7692307692307693	0.7596153846153846	0.7769230769230769	0.7519230769230769	0.7653846153846153	0.7538461538461538	0.7673076923076922	0.75	0.7634615384615384	0.7576923076923077	0.7384615384615384	0.7307692307692307	0.7307692307692308	0.7519230769230769	0.7692307692307693	0.7480769230769231	0.7307692307692308	0.7346153846153847
-370	0.6961538461538461	0.701923076923077	0.7057692307692308	0.7134615384615385	0.7288461538461539	0.7326923076923078	0.7173076923076922	0.7307692307692307	0.7288461538461538	0.725	0.751923076923077	0.7346153846153847	0.7615384615384616	0.7692307692307692	0.7576923076923077	0.7538461538461538	0.7576923076923077	0.7615384615384615	0.7384615384615384	0.775	0.7596153846153847	0.7538461538461537	0.7557692307692307	0.7711538461538461	0.7788461538461539	0.7923076923076924	0.7634615384615384	0.7788461538461537	0.7807692307692308	0.7788461538461537	0.7865384615384616	0.7519230769230769	0.7596153846153846	0.7692307692307693	0.7615384615384615	0.7749999999999999	0.7596153846153847	0.7807692307692308	0.7519230769230769	0.7615384615384615	0.7596153846153846	0.7538461538461538	0.7384615384615385	0.7442307692307691	0.7634615384615384	0.7461538461538462	0.7576923076923077	0.7384615384615385	0.7557692307692307
-360	0.6942307692307693	0.7038461538461538	0.6923076923076923	0.7115384615384615	0.7192307692307691	0.7019230769230769	0.7365384615384615	0.7096153846153846	0.7192307692307691	0.7173076923076922	0.7134615384615385	0.7307692307692307	0.7307692307692307	0.7461538461538462	0.7250000000000001	0.7423076923076922	0.7288461538461538	0.723076923076923	0.7538461538461538	0.7538461538461538	0.7673076923076924	0.7615384615384615	0.7576923076923077	0.75	0.7346153846153847	0.7557692307692307	0.7403846153846153	0.7403846153846154	0.7692307692307693	0.7480769230769231	0.7461538461538462	0.7365384615384616	0.7442307692307693	0.7711538461538461	0.7442307692307693	0.7673076923076924	0.7634615384615385	0.7538461538461538	0.7634615384615384	0.7634615384615384	0.7576923076923077	0.75	0.7307692307692307	0.7384615384615385	0.7288461538461539	0.7500000000000001	0.7442307692307693	0.7403846153846153	0.7480769230769231
-350	0.6749999999999999	0.6980769230769232	0.701923076923077	0.7	0.7115384615384616	0.701923076923077	0.7076923076923076	0.7346153846153847	0.726923076923077	0.7326923076923078	0.7307692307692308	0.7403846153846154	0.7230769230769232	0.7230769230769232	0.7557692307692307	0.7692307692307693	0.7480769230769231	0.7461538461538462	0.7653846153846156	0.7461538461538463	0.7519230769230769	0.7480769230769231	0.775	0.7673076923076924	0.7673076923076924	0.7673076923076924	0.773076923076923	0.7673076923076922	0.7730769230769231	0.7423076923076923	0.7500000000000001	0.7596153846153847	0.7480769230769232	0.7461538461538461	0.7538461538461538	0.7442307692307693	0.7615384615384615	0.7557692307692307	0.7615384615384615	0.7461538461538462	0.7653846153846154	0.7346153846153846	0.7423076923076924	0.7576923076923077	0.723076923076923	0.7384615384615385	0.7192307692307692	0.7211538461538461	0.7134615384615386
-340	0.7	0.7038461538461538	0.7115384615384615	0.6980769230769232	0.7	0.7250000000000001	0.7057692307692308	0.7192307692307691	0.7192307692307692	0.7153846153846154	0.7326923076923076	0.7250000000000001	0.721153846153846	0.7442307692307693	0.7403846153846154	0.748076923076923	0.7403846153846153	0.7403846153846153	0.7519230769230769	0.7615384615384614	0.7557692307692307	0.776923076923077	0.7634615384615385	0.7557692307692307	0.7769230769230769	0.7634615384615385	0.7615384615384615	0.7769230769230769	0.7576923076923077	0.7538461538461538	0.7615384615384615	0.7365384615384615	0.7576923076923077	0.7346153846153847	0.7307692307692308	0.7326923076923076	0.7461538461538462	0.7192307692307692	0.7269230769230769	0.7403846153846154	0.7519230769230769	0.7384615384615385	0.7326923076923076	0.7288461538461538	0.7365384615384615	0.7423076923076923	0.7307692307692308	0.7307692307692308	0.7326923076923078
-330	0.6711538461538462	0.7173076923076923	0.701923076923077	0.7000000000000001	0.6980769230769232	0.7038461538461539	0.725	0.7403846153846154	0.7384615384615384	0.7365384615384615	0.7538461538461538	0.7538461538461539	0.7692307692307693	0.7461538461538461	0.7653846153846154	0.7423076923076923	0.7538461538461538	0.7653846153846152	0.7538461538461538	0.7576923076923077	0.7519230769230769	0.7519230769230769	0.7480769230769231	0.7538461538461537	0.7615384615384615	0.7576923076923077	0.7711538461538461	0.7634615384615384	0.7442307692307693	0.7557692307692306	0.7480769230769231	0.7365384615384615	0.7269230769230769	0.7403846153846154	0.7288461538461538	0.7403846153846154	0.7288461538461539	0.7134615384615384	0.7403846153846153	0.7346153846153847	0.7480769230769231	0.7153846153846153	0.7307692307692307	0.7288461538461538	0.7307692307692308	0.7442307692307693	0.725	0.7384615384615385	0.7442307692307693
-320	0.7	0.7096153846153845	0.7173076923076923	0.7192307692307692	0.7288461538461539	0.7461538461538462	0.7365384615384616	0.7615384615384615	0.7346153846153847	0.7423076923076923	0.7403846153846154	0.7346153846153846	0.7538461538461538	0.7403846153846154	0.7461538461538462	0.7326923076923076	0.7557692307692307	0.7615384615384615	0.7557692307692309	0.7673076923076922	0.7653846153846153	0.7807692307692308	0.7615384615384616	0.7634615384615383	0.7749999999999999	0.7576923076923077	0.7480769230769231	0.7538461538461537	0.7461538461538461	0.7384615384615385	0.7596153846153847	0.7519230769230769	0.7461538461538462	0.7538461538461538	0.7769230769230769	0.7634615384615384	0.7769230769230769	0.7634615384615385	0.7769230769230769	0.7730769230769231	0.7692307692307692	0.7826923076923077	0.7673076923076921	0.7461538461538462	0.75	0.7615384615384615	0.7365384615384616	0.7384615384615385	0.7365384615384616
-310	0.6980769230769232	0.6903846153846154	0.6884615384615385	0.7134615384615385	0.7134615384615385	0.7038461538461538	0.7000000000000001	0.7134615384615384	0.7423076923076923	0.7403846153846154	0.7576923076923077	0.7403846153846153	0.7423076923076923	0.7269230769230768	0.7692307692307692	0.7557692307692307	0.7538461538461538	0.7442307692307691	0.7538461538461539	0.7634615384615384	0.7557692307692306	0.7634615384615384	0.7653846153846153	0.7615384615384615	0.7423076923076922	0.7480769230769232	0.7384615384615385	0.7711538461538461	0.7500000000000001	0.7346153846153847	0.7346153846153846	0.7384615384615385	0.7557692307692307	0.7192307692307692	0.7538461538461538	0.7461538461538461	0.7403846153846154	0.7384615384615385	0.7211538461538463	0.7461538461538462	0.7576923076923077	0.7461538461538462	0.7461538461538462	0.7557692307692307	0.7615384615384615	0.7557692307692307	0.7423076923076923	0.7557692307692307	0.7576923076923077
-300	0.6942307692307692	0.7	0.7019230769230769	0.6903846153846154	0.7019230769230769	0.7192307692307692	0.7269230769230769	0.7153846153846153	0.7346153846153847	0.7423076923076923	0.7403846153846153	0.7461538461538462	0.748076923076923	0.75	0.7538461538461538	0.7461538461538462	0.7576923076923077	0.7653846153846153	0.7884615384615384	0.7711538461538462	0.7634615384615384	0.7730769230769231	0.775	0.7692307692307692	0.7634615384615385	0.7769230769230768	0.7576923076923077	0.7692307692307693	0.7576923076923077	0.7461538461538462	0.7480769230769231	0.775	0.7653846153846154	0.7288461538461538	0.7307692307692308	0.7288461538461538	0.7403846153846154	0.7365384615384615	0.7538461538461538	0.7346153846153846	0.7480769230769231	0.7307692307692308	0.7211538461538461	0.7326923076923076	0.7461538461538461	0.7326923076923078	0.7384615384615385	0.7461538461538462	0.7519230769230769
-290	0.6903846153846154	0.675	0.7038461538461539	0.7134615384615385	0.7250000000000001	0.7307692307692307	0.7211538461538461	0.7326923076923078	0.7519230769230769	0.7403846153846154	0.7538461538461538	0.7480769230769231	0.725	0.7461538461538462	0.7365384615384616	0.7557692307692307	0.7423076923076923	0.7461538461538461	0.7576923076923077	0.7634615384615385	0.7557692307692306	0.775	0.7538461538461538	0.7557692307692307	0.7557692307692307	0.7423076923076923	0.7615384615384615	0.7557692307692307	0.7596153846153846	0.7673076923076924	0.7557692307692307	0.7442307692307691	0.7596153846153846	0.7288461538461539	0.7326923076923078	0.748076923076923	0.7423076923076923	0.7576923076923077	0.7480769230769231	0.7288461538461539	0.7192307692307693	0.7423076923076923	0.7307692307692308	0.7384615384615385	0.7384615384615385	0.7250000000000001	0.7634615384615384	0.7173076923076923	0.7403846153846154
-280	0.6903846153846154	0.6903846153846155	0.675	0.7038461538461538	0.7096153846153846	0.7442307692307693	0.7442307692307693	0.7461538461538462	0.7307692307692308	0.7423076923076923	0.7461538461538462	0.7538461538461538	0.7596153846153846	0.7519230769230769	0.7442307692307693	0.7788461538461539	0.7480769230769231	0.7750000000000001	0.773076923076923	0.7730769230769231	0.748076923076923	0.7576923076923078	0.7615384615384615	0.7692307692307692	0.7596153846153847	0.7596153846153847	0.7711538461538462	0.7730769230769231	0.7711538461538461	0.7692307692307694	0.7519230769230769	0.7480769230769231	0.7519230769230769	0.7250000000000001	0.75	0.7346153846153846	0.75	0.7480769230769232	0.7326923076923078	0.721153846153846	0.7365384615384615	0.7423076923076923	0.7346153846153847	0.7442307692307691	0.7576923076923078	0.7384615384615384	0.7326923076923078	0.7461538461538462	0.7365384615384616
-270	0.6961538461538461	0.698076923076923	0.726923076923077	0.725	0.7365384615384616	0.7230769230769231	0.7346153846153847	0.7711538461538462	0.7615384615384616	0.7711538461538461	0.7538461538461538	0.7634615384615385	0.7596153846153846	0.7846153846153847	0.7730769230769231	0.7538461538461539	0.7519230769230769	0.7769230769230769	0.7788461538461539	0.7942307692307692	0.7769230769230768	0.7826923076923077	0.7673076923076922	0.773076923076923	0.778846153846154	0.7865384615384616	0.7826923076923077	0.7653846153846153	0.7692307692307693	0.7596153846153846	0.7596153846153846	0.7461538461538462	0.7634615384615384	0.7692307692307692	0.7403846153846153	0.7461538461538462	0.7519230769230769	0.7519230769230769	0.75	0.7403846153846153	0.7673076923076922	0.7519230769230769	0.7615384615384615	0.7769230769230769	0.7519230769230769	0.7576923076923077	0.7596153846153846	0.7423076923076923	0.75
-260	0.6923076923076922	0.675	0.7057692307692307	0.7153846153846154	0.7173076923076922	0.7173076923076922	0.723076923076923	0.721153846153846	0.7230769230769231	0.7384615384615385	0.7423076923076923	0.7692307692307693	0.7423076923076923	0.7461538461538461	0.7692307692307692	0.7615384615384615	0.7538461538461537	0.7634615384615385	0.7846153846153845	0.7692307692307693	0.7846153846153846	0.7903846153846154	0.7788461538461539	0.7942307692307693	0.7711538461538462	0.7653846153846153	0.7557692307692307	0.7692307692307693	0.7692307692307692	0.7711538461538462	0.7519230769230769	0.7576923076923077	0.7538461538461538	0.7557692307692309	0.7326923076923078	0.7480769230769231	0.7634615384615385	0.7461538461538462	0.75	0.7634615384615384	0.7442307692307693	0.7461538461538462	0.7557692307692307	0.7442307692307693	0.7250000000000001	0.7557692307692307	0.7423076923076923	0.721153846153846	0.7134615384615385
-250	0.7192307692307693	0.7173076923076924	0.7211538461538461	0.7115384615384616	0.7038461538461538	0.7326923076923076	0.7480769230769231	0.7461538461538462	0.7384615384615385	0.7576923076923077	0.7576923076923077	0.7673076923076922	0.776923076923077	0.7692307692307694	0.7903846153846152	0.7807692307692308	0.7653846153846153	0.7826923076923077	0.7846153846153846	0.7788461538461537	0.7961538461538462	0.7749999999999999	0.7923076923076924	0.7980769230769231	0.7961538461538462	0.7788461538461537	0.7653846153846153	0.7826923076923078	0.7673076923076924	0.7673076923076924	0.7480769230769231	0.7615384615384615	0.7653846153846153	0.7403846153846153	0.7634615384615385	0.7423076923076923	0.7519230769230769	0.7403846153846154	0.7519230769230769	0.75	0.7634615384615384	0.775	0.7634615384615383	0.7615384615384615	0.7461538461538462	0.7557692307692307	0.7596153846153847	0.7307692307692307	0.7480769230769231
-240	0.7096153846153845	0.7211538461538461	0.7269230769230768	0.7096153846153845	0.7307692307692308	0.7519230769230769	0.7423076923076923	0.7557692307692307	0.7538461538461538	0.7634615384615385	0.7519230769230769	0.7365384615384616	0.7673076923076922	0.7538461538461538	0.7596153846153846	0.7653846153846153	0.7826923076923078	0.7750000000000001	0.7653846153846153	0.7826923076923078	0.7865384615384615	0.7903846153846154	0.7673076923076922	0.7826923076923076	0.7711538461538462	0.773076923076923	0.7788461538461539	0.7596153846153846	0.7538461538461538	0.7596153846153846	0.7615384615384615	0.7634615384615384	0.7634615384615384	0.7557692307692307	0.7653846153846154	0.7346153846153847	0.7557692307692307	0.748076923076923	0.75	0.75	0.7557692307692307	0.7403846153846154	0.75	0.7480769230769232	0.7596153846153846	0.7480769230769231	0.7538461538461537	0.7480769230769231	0.7480769230769231
-230	0.6846153846153846	0.6807692307692308	0.7096153846153846	0.6923076923076923	0.7192307692307692	0.7269230769230769	0.75	0.7230769230769231	0.7576923076923078	0.7653846153846153	0.773076923076923	0.7615384615384615	0.7865384615384614	0.7692307692307692	0.7615384615384615	0.7788461538461539	0.7653846153846153	0.7634615384615384	0.7884615384615385	0.7730769230769231	0.7865384615384616	0.7903846153846154	0.798076923076923	0.7826923076923077	0.798076923076923	0.8	0.8211538461538461	0.8173076923076923	0.7923076923076923	0.7846153846153847	0.776923076923077	0.7826923076923077	0.7923076923076924	0.7846153846153847	0.7826923076923077	0.7865384615384615	0.7480769230769231	0.7615384615384616	0.7692307692307692	0.775	0.778846153846154	0.7423076923076923	0.7423076923076923	0.7461538461538462	0.7557692307692307	0.7461538461538462	0.7423076923076923	0.75	0.7634615384615384
-220	0.6903846153846155	0.6807692307692308	0.6980769230769232	0.7288461538461538	0.7326923076923076	0.7288461538461538	0.7269230769230769	0.7442307692307691	0.7519230769230769	0.7576923076923077	0.7480769230769231	0.7365384615384615	0.7480769230769231	0.7423076923076923	0.75	0.7730769230769231	0.775	0.7769230769230768	0.7807692307692309	0.7961538461538462	0.8	0.7903846153846154	0.8173076923076923	0.8134615384615383	0.8057692307692308	0.7999999999999999	0.7903846153846154	0.8	0.7942307692307692	0.7865384615384616	0.7826923076923076	0.7923076923076924	0.7557692307692307	0.773076923076923	0.7615384615384615	0.7480769230769231	0.7576923076923077	0.7596153846153846	0.7923076923076923	0.7423076923076923	0.7615384615384615	0.7538461538461538	0.7423076923076922	0.7576923076923077	0.7615384615384615	0.7634615384615384	0.748076923076923	0.7615384615384615	0.75
-210	0.6576923076923077	0.675	0.6865384615384615	0.698076923076923	0.6923076923076923	0.7057692307692307	0.7346153846153846	0.726923076923077	0.725	0.7557692307692306	0.7461538461538462	0.7442307692307691	0.7576923076923077	0.7807692307692309	0.775	0.7923076923076924	0.7923076923076924	0.7769230769230769	0.7980769230769231	0.7903846153846154	0.8038461538461539	0.8038461538461539	0.8038461538461539	0.7826923076923076	0.7788461538461539	0.7961538461538461	0.7999999999999999	0.8057692307692308	0.8	0.7942307692307692	0.7846153846153846	0.7730769230769232	0.7711538461538462	0.7615384615384615	0.7692307692307692	0.7634615384615385	0.7403846153846154	0.7692307692307692	0.7615384615384616	0.7442307692307693	0.7692307692307692	0.7423076923076923	0.7653846153846153	0.7596153846153846	0.7442307692307693	0.7442307692307693	0.7615384615384615	0.75	0.7538461538461538
-200	0.6961538461538461	0.6884615384615385	0.7019230769230769	0.7096153846153846	0.6884615384615385	0.7365384615384615	0.7423076923076924	0.7596153846153846	0.7307692307692307	0.7384615384615384	0.7461538461538462	0.7576923076923077	0.7596153846153847	0.7538461538461539	0.7615384615384615	0.7423076923076922	0.7673076923076922	0.7730769230769231	0.775	0.7923076923076923	0.7903846153846154	0.7961538461538463	0.7692307692307693	0.7807692307692308	0.7903846153846154	0.7634615384615385	0.7576923076923077	0.776923076923077	0.7673076923076922	0.7365384615384615	0.7634615384615384	0.7576923076923077	0.75	0.7557692307692307	0.7442307692307691	0.7384615384615384	0.726923076923077	0.7192307692307692	0.7288461538461539	0.7269230769230768	0.7346153846153846	0.7423076923076923	0.7250000000000001	0.7211538461538461	0.7423076923076923	0.726923076923077	0.7384615384615384	0.7307692307692307	0.75
-190	0.6653846153846155	0.6826923076923077	0.7038461538461538	0.7134615384615384	0.7134615384615386	0.7096153846153845	0.7211538461538461	0.7307692307692307	0.7173076923076923	0.7096153846153845	0.7442307692307693	0.748076923076923	0.7576923076923077	0.7461538461538462	0.7403846153846153	0.7673076923076924	0.7653846153846153	0.775	0.7826923076923077	0.7961538461538461	0.7807692307692308	0.7788461538461539	0.7711538461538461	0.778846153846154	0.7711538461538462	0.7807692307692307	0.7846153846153847	0.7653846153846153	0.7538461538461538	0.75	0.7596153846153846	0.7423076923076923	0.7519230769230769	0.7480769230769231	0.748076923076923	0.7557692307692307	0.7576923076923077	0.7673076923076922	0.7576923076923078	0.7576923076923077	0.7519230769230769	0.748076923076923	0.7442307692307693	0.7403846153846154	0.7653846153846153	0.7442307692307693	0.7461538461538461	0.7461538461538462	0.7461538461538462
-180	0.6846153846153846	0.7134615384615385	0.6903846153846154	0.7076923076923076	0.7192307692307691	0.7442307692307694	0.7192307692307692	0.7346153846153847	0.725	0.7230769230769231	0.7442307692307693	0.7461538461538462	0.7615384615384616	0.7711538461538462	0.7557692307692307	0.7711538461538463	0.7846153846153846	0.7980769230769231	0.7826923076923077	0.778846153846154	0.7942307692307692	0.8038461538461539	0.801923076923077	0.8	0.7846153846153846	0.7942307692307692	0.7980769230769231	0.775	0.7826923076923077	0.7692307692307693	0.773076923076923	0.7826923076923077	0.7634615384615385	0.7615384615384615	0.7538461538461539	0.7576923076923077	0.7423076923076923	0.7557692307692307	0.7519230769230769	0.7480769230769231	0.7634615384615384	0.773076923076923	0.7711538461538461	0.7576923076923077	0.7576923076923077	0.7653846153846153	0.7557692307692307	0.7653846153846153	0.7519230769230769
-170	0.6807692307692307	0.6903846153846154	0.6826923076923077	0.6865384615384615	0.7038461538461539	0.7057692307692307	0.7288461538461538	0.7211538461538463	0.7076923076923076	0.723076923076923	0.7384615384615385	0.7326923076923076	0.7384615384615385	0.75	0.778846153846154	0.7788461538461537	0.7711538461538461	0.775	0.773076923076923	0.7826923076923077	0.7711538461538462	0.7711538461538462	0.7865384615384615	0.7634615384615385	0.7634615384615385	0.7865384615384615	0.7538461538461537	0.7576923076923077	0.7384615384615385	0.775	0.7519230769230768	0.7576923076923077	0.7365384615384616	0.7365384615384615	0.7711538461538461	0.7365384615384615	0.7538461538461538	0.7576923076923077	0.7423076923076922	0.7384615384615385	0.7538461538461538	0.75	0.7480769230769231	0.7461538461538462	0.7634615384615384	0.7576923076923078	0.7403846153846154	0.7557692307692307	0.725
-160	0.7173076923076923	0.7115384615384616	0.7326923076923076	0.698076923076923	0.7115384615384615	0.7230769230769231	0.7326923076923076	0.7365384615384615	0.7346153846153847	0.7442307692307693	0.7557692307692306	0.75	0.7730769230769232	0.7730769230769231	0.7865384615384615	0.7865384615384615	0.7826923076923078	0.775	0.8038461538461539	0.801923076923077	0.8096153846153846	0.8076923076923077	0.7846153846153847	0.7788461538461537	0.7788461538461539	0.7788461538461539	0.7788461538461537	0.7865384615384616	0.775	0.7673076923076922	0.7615384615384615	0.7692307692307692	0.7557692307692307	0.7634615384615385	0.7596153846153846	0.7384615384615385	0.7538461538461538	0.7557692307692307	0.7423076923076922	0.7403846153846153	0.7423076923076923	0.7384615384615384	0.7634615384615384	0.7673076923076922	0.7307692307692307	0.7423076923076923	0.7596153846153846	0.7461538461538462	0.7519230769230768
-150	0.6788461538461539	0.6903846153846154	0.6884615384615385	0.7	0.6942307692307693	0.7	0.7115384615384617	0.7346153846153846	0.7173076923076923	0.7326923076923076	0.7153846153846155	0.7384615384615385	0.7461538461538462	0.7461538461538462	0.7711538461538461	0.7653846153846153	0.7596153846153846	0.775	0.7788461538461539	0.7923076923076923	0.7865384615384615	0.7730769230769231	0.7846153846153845	0.775	0.7788461538461539	0.7711538461538462	0.7615384615384617	0.7846153846153847	0.7673076923076922	0.7461538461538462	0.75	0.7615384615384615	0.7730769230769231	0.7807692307692309	0.7692307692307693	0.769230769230769	0.7538461538461538	0.7653846153846153	0.7519230769230769	0.7730769230769231	0.7403846153846155	0.7230769230769232	0.7384615384615385	0.7461538461538462	0.7461538461538462	0.7326923076923076	0.7326923076923076	0.725	0.7711538461538461
-140	0.6923076923076923	0.6903846153846154	0.6980769230769232	0.7173076923076923	0.6923076923076923	0.7076923076923076	0.7038461538461538	0.7076923076923077	0.7211538461538461	0.7134615384615384	0.7173076923076923	0.7461538461538463	0.7461538461538462	0.7557692307692307	0.7557692307692306	0.75	0.7749999999999999	0.7769230769230769	0.7961538461538462	0.8057692307692308	0.7903846153846154	0.7846153846153847	0.7788461538461539	0.7903846153846154	0.7826923076923077	0.7692307692307694	0.7865384615384616	0.7923076923076924	0.7807692307692307	0.7923076923076923	0.7769230769230769	0.7634615384615384	0.773076923076923	0.7807692307692308	0.7576923076923077	0.7653846153846153	0.7653846153846153	0.7826923076923078	0.7769230769230769	0.7519230769230768	0.7692307692307692	0.7711538461538462	0.7634615384615384	0.7653846153846154	0.7653846153846153	0.7634615384615384	0.7653846153846153	0.7653846153846153	0.7692307692307692
-130	0.6846153846153846	0.6903846153846154	0.7076923076923076	0.6961538461538461	0.7192307692307692	0.7230769230769232	0.7346153846153847	0.7153846153846153	0.7365384615384616	0.7326923076923078	0.7365384615384616	0.75	0.7326923076923076	0.7423076923076923	0.7634615384615385	0.7711538461538461	0.775	0.7942307692307692	0.8	0.7788461538461539	0.7903846153846155	0.773076923076923	0.7769230769230769	0.7903846153846154	0.7711538461538461	0.7576923076923077	0.7615384615384615	0.7923076923076924	0.7807692307692307	0.7865384615384614	0.7557692307692307	0.7596153846153847	0.7519230769230769	0.7519230769230768	0.7557692307692307	0.7538461538461538	0.7423076923076923	0.7365384615384616	0.75	0.7519230769230769	0.7442307692307693	0.7499999999999999	0.75	0.7538461538461538	0.7269230769230769	0.726923076923077	0.7538461538461538	0.7384615384615385	0.7384615384615385
-120	0.7038461538461538	0.6865384615384615	0.7076923076923076	0.7019230769230769	0.7096153846153846	0.7153846153846155	0.7480769230769232	0.7250000000000001	0.7173076923076922	0.7346153846153847	0.7365384615384616	0.75	0.75	0.7653846153846154	0.7519230769230769	0.7711538461538462	0.7673076923076924	0.7692307692307693	0.775	0.775	0.75	0.7769230769230769	0.773076923076923	0.7711538461538461	0.7807692307692308	0.7557692307692307	0.773076923076923	0.7634615384615384	0.7461538461538462	0.7442307692307693	0.7557692307692307	0.7673076923076924	0.7423076923076922	0.7499999999999999	0.7634615384615384	0.7365384615384615	0.7384615384615385	0.7384615384615385	0.7211538461538461	0.7307692307692308	0.7288461538461538	0.7365384615384616	0.7173076923076923	0.7307692307692307	0.7596153846153846	0.7365384615384616	0.7442307692307691	0.7346153846153847	0.7192307692307691
-110	0.6923076923076923	0.7115384615384616	0.7076923076923076	0.7096153846153846	0.7173076923076923	0.7192307692307692	0.7307692307692307	0.7192307692307691	0.7173076923076923	0.7269230769230768	0.7384615384615384	0.7596153846153846	0.7634615384615385	0.7576923076923077	0.7846153846153847	0.7634615384615385	0.7711538461538461	0.7788461538461539	0.7826923076923077	0.7846153846153846	0.7653846153846153	0.7519230769230768	0.7538461538461538	0.7442307692307691	0.7538461538461538	0.7538461538461538	0.7153846153846155	0.7326923076923076	0.7615384615384615	0.7403846153846153	0.7384615384615385	0.7557692307692307	0.7365384615384615	0.7442307692307691	0.7442307692307691	0.7384615384615385	0.7346153846153847	0.7288461538461539	0.725	0.7038461538461538	0.7134615384615385	0.7211538461538463	0.7134615384615386	0.7326923076923076	0.7192307692307692	0.7384615384615384	0.7269230769230769	0.725	0.7211538461538461
-100	0.6442307692307693	0.6461538461538461	0.6711538461538462	0.6769230769230768	0.6769230769230768	0.6865384615384615	0.6826923076923078	0.6903846153846155	0.6923076923076923	0.7057692307692307	0.721153846153846	0.7134615384615385	0.7365384615384616	0.7480769230769231	0.7557692307692307	0.775	0.7634615384615385	0.7653846153846153	0.775	0.7634615384615385	0.7769230769230769	0.773076923076923	0.7692307692307692	0.7461538461538462	0.7692307692307693	0.7519230769230769	0.7596153846153846	0.748076923076923	0.721153846153846	0.7403846153846154	0.7557692307692307	0.7576923076923078	0.7596153846153846	0.7519230769230769	0.7211538461538461	0.7346153846153847	0.7596153846153846	0.7346153846153847	0.7557692307692307	0.7384615384615385	0.7288461538461538	0.7365384615384616	0.726923076923077	0.7596153846153846	0.7403846153846154	0.7423076923076923	0.7403846153846154	0.7442307692307691	0.7211538461538463
-90	0.6730769230769231	0.675	0.7134615384615384	0.7173076923076923	0.7192307692307691	0.7461538461538462	0.7384615384615385	0.7423076923076923	0.7423076923076923	0.7442307692307693	0.7538461538461538	0.7634615384615384	0.7846153846153846	0.75	0.7615384615384615	0.7519230769230769	0.7865384615384615	0.7923076923076924	0.7826923076923076	0.7942307692307692	0.7942307692307692	0.7884615384615385	0.7865384615384614	0.7769230769230768	0.7673076923076924	0.7711538461538461	0.773076923076923	0.751923076923077	0.7442307692307693	0.7307692307692308	0.7442307692307693	0.75	0.7365384615384616	0.7346153846153846	0.725	0.7403846153846154	0.7384615384615385	0.75	0.7423076923076923	0.7326923076923078	0.7403846153846154	0.751923076923077	0.7403846153846154	0.7326923076923076	0.7346153846153847	0.7384615384615383	0.7403846153846153	0.7384615384615385	0.7057692307692307
-80	0.6711538461538462	0.6807692307692308	0.6826923076923077	0.6923076923076924	0.725	0.7019230769230769	0.7230769230769232	0.7115384615384617	0.7326923076923076	0.7288461538461538	0.7346153846153846	0.7192307692307692	0.7403846153846154	0.7557692307692307	0.7538461538461538	0.7615384615384614	0.7692307692307692	0.7538461538461539	0.7557692307692306	0.7519230769230769	0.75	0.7480769230769231	0.7576923076923077	0.7576923076923077	0.7442307692307691	0.7653846153846153	0.7384615384615385	0.7384615384615385	0.7230769230769231	0.75	0.7384615384615384	0.7442307692307691	0.7346153846153846	0.725	0.7615384615384615	0.7480769230769231	0.7461538461538462	0.7230769230769231	0.725	0.7288461538461539	0.7307692307692307	0.7346153846153847	0.7692307692307693	0.7365384615384616	0.7538461538461538	0.7538461538461538	0.7538461538461537	0.7442307692307693	0.7673076923076924
-70	0.6730769230769231	0.676923076923077	0.6807692307692307	0.6903846153846155	0.7076923076923077	0.7	0.7346153846153847	0.7423076923076923	0.7230769230769231	0.7403846153846153	0.7519230769230769	0.7519230769230769	0.7634615384615384	0.7576923076923078	0.7865384615384615	0.7884615384615384	0.7826923076923077	0.773076923076923	0.7826923076923077	0.7961538461538462	0.7903846153846154	0.7846153846153846	0.775	0.7615384615384615	0.75	0.7673076923076922	0.7673076923076924	0.7461538461538462	0.7576923076923077	0.748076923076923	0.7423076923076923	0.7461538461538462	0.7038461538461538	0.7307692307692308	0.7269230769230769	0.726923076923077	0.7192307692307693	0.7211538461538461	0.7269230769230769	0.725	0.7403846153846155	0.7538461538461539	0.7403846153846153	0.7615384615384615	0.75	0.7346153846153847	0.75	0.7384615384615385	0.7326923076923078
-60	0.676923076923077	0.6826923076923077	0.7	0.7096153846153846	0.7	0.6961538461538461	0.7057692307692308	0.7173076923076922	0.7038461538461538	0.7115384615384615	0.7288461538461538	0.7403846153846153	0.7403846153846154	0.7365384615384616	0.7692307692307693	0.7596153846153846	0.7865384615384615	0.773076923076923	0.7673076923076924	0.7615384615384615	0.7673076923076922	0.7288461538461538	0.7634615384615384	0.7423076923076923	0.7346153846153847	0.7346153846153846	0.7403846153846154	0.7365384615384616	0.701923076923077	0.7153846153846155	0.7230769230769232	0.7230769230769231	0.7115384615384615	0.7307692307692307	0.6884615384615385	0.7134615384615385	0.7038461538461538	0.7173076923076924	0.7057692307692308	0.7192307692307692	0.725	0.7096153846153845	0.7192307692307691	0.7076923076923076	0.698076923076923	0.7173076923076923	0.7173076923076924	0.7211538461538461	0.7134615384615385
-50	0.6153846153846153	0.6365384615384615	0.6730769230769231	0.675	0.6980769230769232	0.7153846153846153	0.7230769230769231	0.7269230769230769	0.6942307692307693	0.7307692307692307	0.7365384615384615	0.7480769230769231	0.75	0.7384615384615385	0.7576923076923078	0.7576923076923079	0.7423076923076923	0.7461538461538461	0.75	0.7384615384615384	0.7653846153846153	0.7346153846153847	0.7403846153846154	0.7576923076923077	0.7557692307692307	0.75	0.7288461538461539	0.725	0.7230769230769231	0.7403846153846153	0.7307692307692308	0.7288461538461538	0.7288461538461538	0.7346153846153846	0.7403846153846153	0.7288461538461539	0.75	0.7442307692307691	0.7461538461538462	0.7365384615384616	0.7326923076923078	0.7442307692307693	0.7403846153846154	0.7288461538461538	0.7096153846153846	0.7269230769230768	0.7269230769230769	0.7365384615384615	0.7153846153846154
-40	0.6365384615384615	0.6711538461538462	0.6846153846153846	0.6826923076923077	0.7019230769230769	0.7096153846153845	0.7173076923076923	0.7307692307692307	0.7192307692307692	0.7365384615384616	0.7346153846153846	0.7538461538461538	0.7615384615384615	0.7423076923076923	0.751923076923077	0.7596153846153847	0.7538461538461538	0.7326923076923076	0.7480769230769232	0.7519230769230768	0.7596153846153846	0.7307692307692308	0.7346153846153847	0.7153846153846153	0.7269230769230769	0.725	0.7461538461538461	0.7346153846153846	0.7326923076923078	0.7461538461538461	0.7269230769230769	0.7269230769230769	0.7307692307692307	0.725	0.7192307692307693	0.725	0.7192307692307692	0.7230769230769231	0.7384615384615385	0.7326923076923076	0.748076923076923	0.7557692307692307	0.7442307692307693	0.7288461538461538	0.7365384615384616	0.7423076923076923	0.7346153846153847	0.7230769230769232	0.7365384615384616
-30	0.6076923076923076	0.6288461538461538	0.6557692307692308	0.675	0.676923076923077	0.6865384615384615	0.6903846153846154	0.7269230769230768	0.7076923076923076	0.726923076923077	0.6961538461538461	0.7346153846153847	0.7307692307692307	0.7576923076923077	0.7480769230769231	0.7346153846153847	0.7461538461538462	0.7288461538461538	0.7519230769230769	0.7461538461538462	0.7615384615384615	0.7346153846153846	0.725	0.7307692307692307	0.7403846153846153	0.7403846153846153	0.7269230769230769	0.7384615384615384	0.7134615384615385	0.7423076923076922	0.7192307692307692	0.7326923076923078	0.7326923076923076	0.7288461538461538	0.7557692307692307	0.7538461538461538	0.7480769230769231	0.7192307692307692	0.7365384615384616	0.7480769230769231	0.7403846153846154	0.7326923076923076	0.7538461538461537	0.7423076923076923	0.7653846153846153	0.7403846153846154	0.7557692307692307	0.7576923076923078	0.7096153846153846
-20	0.6346153846153847	0.6576923076923077	0.6807692307692308	0.6711538461538461	0.7153846153846154	0.701923076923077	0.7096153846153845	0.7288461538461538	0.723076923076923	0.7211538461538461	0.7403846153846154	0.7480769230769231	0.75	0.7230769230769231	0.7557692307692309	0.7480769230769231	0.7519230769230769	0.7596153846153847	0.7634615384615385	0.7480769230769231	0.7519230769230768	0.7557692307692307	0.7634615384615385	0.7423076923076923	0.748076923076923	0.7576923076923077	0.7211538461538461	0.7173076923076923	0.7211538461538461	0.723076923076923	0.726923076923077	0.7307692307692308	0.7326923076923076	0.7442307692307691	0.7346153846153847	0.7192307692307692	0.7269230769230769	0.7269230769230769	0.725	0.7557692307692307	0.7423076923076923	0.725	0.7384615384615385	0.7211538461538463	0.7153846153846153	0.7538461538461538	0.7403846153846154	0.7326923076923078	0.7442307692307691
-10	0.6096153846153846	0.6384615384615384	0.6634615384615384	0.6692307692307692	0.6807692307692308	0.6846153846153846	0.6807692307692308	0.7057692307692308	0.7057692307692308	0.7153846153846154	0.7288461538461539	0.7307692307692307	0.7134615384615384	0.7173076923076923	0.7384615384615384	0.7288461538461538	0.7596153846153847	0.725	0.7423076923076923	0.7461538461538462	0.7634615384615384	0.7346153846153847	0.7173076923076922	0.7307692307692308	0.7288461538461538	0.7134615384615385	0.725	0.7173076923076923	0.723076923076923	0.7288461538461537	0.7346153846153846	0.7403846153846153	0.7403846153846154	0.75	0.7365384615384615	0.75	0.7461538461538462	0.7576923076923077	0.7442307692307693	0.7711538461538462	0.7326923076923076	0.7442307692307693	0.7673076923076924	0.7634615384615385	0.7480769230769231	0.7596153846153846	0.7423076923076923	0.7442307692307693	0.7692307692307692
0	0.5923076923076923	0.6192307692307693	0.6442307692307693	0.675	0.6596153846153846	0.6884615384615385	0.6884615384615385	0.6884615384615385	0.7096153846153845	0.725	0.7211538461538461	0.7365384615384616	0.725	0.7269230769230769	0.7423076923076923	0.7173076923076922	0.7288461538461538	0.7076923076923077	0.7269230769230768	0.7211538461538463	0.7230769230769231	0.7269230769230768	0.7096153846153846	0.725	0.725	0.7096153846153846	0.7076923076923076	0.7134615384615386	0.6884615384615385	0.725	0.7365384615384616	0.7211538461538461	0.7192307692307691	0.7057692307692308	0.7288461538461539	0.7134615384615385	0.7173076923076923	0.7365384615384615	0.7365384615384616	0.7442307692307693	0.7326923076923079	0.7288461538461539	0.7326923076923076	0.7346153846153846	0.7384615384615385	0.7346153846153847	0.7384615384615385	0.7288461538461539	0.7288461538461539
10	0.6403846153846154	0.6596153846153847	0.6807692307692308	0.6826923076923077	0.7173076923076923	0.7250000000000001	0.7	0.7115384615384616	0.7192307692307691	0.7115384615384615	0.7249999999999999	0.7423076923076923	0.7442307692307693	0.725	0.7288461538461539	0.7519230769230769	0.7692307692307692	0.7576923076923078	0.7730769230769231	0.75	0.7499999999999999	0.7615384615384615	0.7557692307692307	0.7519230769230769	0.7576923076923077	0.7596153846153847	0.7153846153846155	0.7326923076923078	0.7403846153846154	0.7230769230769231	0.7326923076923076	0.7557692307692307	0.7519230769230769	0.7346153846153847	0.7365384615384616	0.7346153846153847	0.7346153846153846	0.7365384615384616	0.7307692307692308	0.7634615384615385	0.7288461538461539	0.7442307692307693	0.7596153846153846	0.7461538461538461	0.7519230769230769	0.7596153846153846	0.7557692307692309	0.7519230769230769	0.7307692307692308
20	0.626923076923077	0.65	0.675	0.6749999999999999	0.6923076923076923	0.7076923076923076	0.7326923076923078	0.7153846153846154	0.7250000000000001	0.7250000000000001	0.7442307692307691	0.726923076923077	0.7269230769230769	0.7326923076923078	0.7365384615384616	0.7288461538461539	0.7211538461538461	0.725	0.7211538461538461	0.725	0.7365384615384615	0.7192307692307692	0.7442307692307693	0.7423076923076923	0.7480769230769231	0.7480769230769231	0.7538461538461538	0.7326923076923076	0.7423076923076922	0.7423076923076922	0.7326923076923076	0.7288461538461538	0.7288461538461538	0.7173076923076923	0.7211538461538461	0.7326923076923076	0.7384615384615384	0.7519230769230769	0.7288461538461538	0.75	0.7326923076923078	0.7403846153846153	0.7634615384615384	0.7576923076923078	0.75	0.7807692307692308	0.7576923076923077	0.7538461538461538	0.7615384615384615
30	0.6538461538461539	0.6673076923076924	0.7192307692307691	0.7173076923076923	0.725	0.7346153846153847	0.7057692307692308	0.7461538461538462	0.7384615384615385	0.7442307692307691	0.7307692307692308	0.7403846153846154	0.7461538461538462	0.7538461538461538	0.7576923076923077	0.7423076923076923	0.7384615384615385	0.7442307692307693	0.7634615384615385	0.7365384615384616	0.7403846153846153	0.7423076923076923	0.7230769230769231	0.7288461538461538	0.7384615384615384	0.7288461538461538	0.7346153846153844	0.7288461538461538	0.7153846153846153	0.723076923076923	0.7423076923076923	0.6961538461538462	0.7153846153846155	0.7384615384615385	0.7346153846153847	0.7173076923076923	0.7153846153846154	0.7096153846153846	0.7000000000000001	0.7173076923076923	0.7153846153846155	0.7173076923076923	0.7288461538461538	0.7269230769230769	0.7250000000000001	0.7307692307692308	0.7346153846153846	0.7346153846153847	0.723076923076923
40	0.6480769230769232	0.6365384615384616	0.6807692307692308	0.7000000000000001	0.7115384615384615	0.7115384615384615	0.7057692307692307	0.7096153846153846	0.7423076923076922	0.7307692307692308	0.7307692307692308	0.7326923076923076	0.7269230769230769	0.725	0.7365384615384616	0.7076923076923077	0.7384615384615385	0.7192307692307691	0.7192307692307692	0.7192307692307692	0.7134615384615384	0.7173076923076923	0.6961538461538461	0.7134615384615385	0.7192307692307692	0.7173076923076923	0.7365384615384616	0.7269230769230769	0.7096153846153846	0.7173076923076922	0.7076923076923077	0.7038461538461539	0.7288461538461538	0.7326923076923076	0.7288461538461538	0.7365384615384616	0.7153846153846153	0.7134615384615386	0.7365384615384616	0.7288461538461539	0.7403846153846153	0.7557692307692307	0.7442307692307693	0.7519230769230769	0.7653846153846154	0.75	0.7634615384615385	0.7576923076923077	0.7519230769230769
50	0.6173076923076922	0.6403846153846153	0.6596153846153845	0.6826923076923077	0.7038461538461538	0.6846153846153846	0.701923076923077	0.7211538461538463	0.7038461538461539	0.7211538461538461	0.7211538461538461	0.7115384615384615	0.7307692307692308	0.7442307692307694	0.7326923076923078	0.7403846153846154	0.7211538461538461	0.7192307692307693	0.7346153846153846	0.7288461538461538	0.7307692307692307	0.7192307692307691	0.7000000000000001	0.7	0.7173076923076922	0.7038461538461538	0.7192307692307692	0.7019230769230769	0.7038461538461538	0.7192307692307691	0.7096153846153846	0.7076923076923076	0.7249999999999999	0.7038461538461538	0.7173076923076924	0.7307692307692308	0.7192307692307692	0.7307692307692308	0.725	0.7192307692307692	0.7307692307692307	0.7326923076923078	0.75	0.7423076923076923	0.7288461538461538	0.7326923076923078	0.7211538461538461	0.7384615384615385	0.7288461538461538
60	0.6192307692307693	0.6346153846153847	0.6538461538461539	0.676923076923077	0.676923076923077	0.6865384615384615	0.7057692307692307	0.7038461538461538	0.7173076923076923	0.7076923076923077	0.6961538461538461	0.6826923076923077	0.7	0.7192307692307692	0.7153846153846154	0.7038461538461538	0.7288461538461539	0.7173076923076923	0.726923076923077	0.7192307692307692	0.7211538461538461	0.7173076923076923	0.7038461538461538	0.6980769230769232	0.7038461538461538	0.6961538461538461	0.7192307692307693	0.7115384615384615	0.7038461538461538	0.7153846153846154	0.6961538461538461	0.7	0.6807692307692308	0.7134615384615385	0.676923076923077	0.6711538461538462	0.7019230769230769	0.7	0.7019230769230769	0.7326923076923076	0.7153846153846154	0.7115384615384615	0.7250000000000001	0.7480769230769231	0.7461538461538462	0.7307692307692307	0.7269230769230769	0.7576923076923077	0.7384615384615384
70	0.6076923076923076	0.6192307692307693	0.65	0.6865384615384615	0.7076923076923076	0.7269230769230769	0.7346153846153847	0.7211538461538461	0.7115384615384616	0.7173076923076923	0.7115384615384615	0.7134615384615385	0.7230769230769231	0.7076923076923077	0.7076923076923076	0.7211538461538461	0.7115384615384617	0.7288461538461538	0.7346153846153847	0.7211538461538461	0.7192307692307692	0.7173076923076922	0.6884615384615385	0.6903846153846153	0.7076923076923076	0.6673076923076924	0.6711538461538462	0.6942307692307692	0.698076923076923	0.7115384615384615	0.7019230769230769	0.6692307692307692	0.6807692307692308	0.7173076923076922	0.723076923076923	0.7230769230769231	0.723076923076923	0.7442307692307693	0.7269230769230769	0.7288461538461537	0.7096153846153845	0.726923076923077	0.7076923076923076	0.7519230769230769	0.7346153846153846	0.75	0.7269230769230768	0.7442307692307691	0.7403846153846154
80	0.6134615384615385	0.6307692307692307	0.6519230769230769	0.6807692307692307	0.7057692307692308	0.6961538461538461	0.723076923076923	0.7192307692307692	0.7153846153846154	0.7211538461538461	0.7230769230769231	0.7230769230769231	0.7211538461538461	0.7576923076923078	0.7480769230769231	0.7250000000000001	0.7269230769230768	0.6942307692307692	0.7	0.7076923076923076	0.6826923076923077	0.6942307692307692	0.7134615384615384	0.7153846153846154	0.6961538461538462	0.6942307692307692	0.7134615384615385	0.6865384615384615	0.6826923076923077	0.7115384615384617	0.7019230769230769	0.6730769230769231	0.6923076923076923	0.7019230769230769	0.698076923076923	0.7096153846153846	0.7057692307692308	0.7134615384615385	0.7153846153846153	0.7096153846153846	0.7230769230769231	0.7307692307692307	0.7115384615384615	0.7250000000000001	0.7269230769230769	0.7326923076923076	0.7538461538461538	0.7250000000000001	0.7326923076923078
90	0.5903846153846153	0.6076923076923078	0.6288461538461538	0.6557692307692309	0.6538461538461539	0.676923076923077	0.6884615384615385	0.6903846153846154	0.6865384615384615	0.7115384615384616	0.7038461538461538	0.7134615384615385	0.7096153846153845	0.6923076923076923	0.6769230769230768	0.698076923076923	0.6884615384615385	0.7153846153846154	0.6865384615384615	0.6730769230769231	0.6807692307692308	0.6884615384615385	0.676923076923077	0.6846153846153845	0.6711538461538462	0.6788461538461539	0.6826923076923077	0.698076923076923	0.6807692307692308	0.6884615384615385	0.6865384615384615	0.6884615384615385	0.6942307692307692	0.6653846153846155	0.7057692307692308	0.6923076923076923	0.7038461538461538	0.7038461538461538	0.7192307692307692	0.7211538461538461	0.7442307692307693	0.7173076923076922	0.7038461538461538	0.7173076923076924	0.725	0.6961538461538461	0.7057692307692308	0.7076923076923077	0.725
100	0.6403846153846156	0.6461538461538463	0.6615384615384615	0.6749999999999999	0.698076923076923	0.6884615384615385	0.7076923076923077	0.7230769230769231	0.7307692307692307	0.7134615384615384	0.7153846153846153	0.7115384615384615	0.698076923076923	0.7019230769230769	0.7038461538461538	0.7057692307692308	0.7153846153846153	0.7115384615384615	0.721153846153846	0.7134615384615384	0.7153846153846153	0.7269230769230769	0.6923076923076923	0.7057692307692307	0.723076923076923	0.7211538461538461	0.7192307692307692	0.6788461538461537	0.6846153846153846	0.6903846153846154	0.6942307692307692	0.675	0.6865384615384615	0.6711538461538461	0.6711538461538462	0.6961538461538462	0.6884615384615385	0.7	0.7076923076923076	0.7115384615384615	0.7038461538461538	0.7173076923076923	0.7076923076923076	0.7269230769230769	0.7442307692307693	0.7326923076923076	0.725	0.7288461538461538	0.7461538461538462
110	0.6192307692307691	0.6307692307692307	0.6461538461538462	0.6788461538461539	0.698076923076923	0.6923076923076923	0.701923076923077	0.7230769230769232	0.7057692307692307	0.7134615384615385	0.7115384615384615	0.7038461538461538	0.6923076923076923	0.7076923076923076	0.7057692307692308	0.6807692307692307	0.6788461538461539	0.6692307692307693	0.6788461538461539	0.6865384615384617	0.6653846153846154	0.6923076923076923	0.6788461538461539	0.6807692307692308	0.721153846153846	0.6884615384615385	0.7096153846153846	0.6903846153846154	0.7	0.6865384615384615	0.6846153846153846	0.6807692307692308	0.6807692307692308	0.6865384615384615	0.6865384615384615	0.6807692307692308	0.7	0.7173076923076923	0.6903846153846154	0.7211538461538461	0.7096153846153845	0.725	0.7057692307692307	0.726923076923077	0.7307692307692307	0.7173076923076923	0.7423076923076923	0.7346153846153847	0.7403846153846154
120	0.5923076923076922	0.6115384615384616	0.6307692307692307	0.6346153846153847	0.6615384615384616	0.6903846153846155	0.6807692307692308	0.7076923076923076	0.6942307692307692	0.6807692307692308	0.6961538461538461	0.7057692307692307	0.6692307692307693	0.6923076923076923	0.6788461538461539	0.6596153846153845	0.673076923076923	0.6615384615384615	0.6942307692307692	0.6615384615384615	0.6692307692307692	0.6673076923076924	0.673076923076923	0.6673076923076923	0.6615384615384615	0.6634615384615385	0.6557692307692308	0.675	0.6711538461538462	0.6634615384615385	0.6576923076923077	0.6826923076923077	0.6942307692307692	0.6711538461538462	0.6730769230769231	0.676923076923077	0.6788461538461538	0.6923076923076923	0.6788461538461539	0.6865384615384615	0.7153846153846154	0.6846153846153845	0.7	0.7076923076923076	0.7115384615384615	0.7096153846153845	0.7173076923076923	0.726923076923077	0.7134615384615384
130	0.6346153846153847	0.6634615384615385	0.6673076923076924	0.6884615384615383	0.7096153846153845	0.7057692307692308	0.7076923076923077	0.7076923076923076	0.6923076923076923	0.6942307692307692	0.7115384615384615	0.7173076923076923	0.6903846153846154	0.6884615384615385	0.6903846153846154	0.7038461538461538	0.6846153846153846	0.6942307692307692	0.6884615384615385	0.6942307692307693	0.6942307692307692	0.6903846153846154	0.6923076923076923	0.6884615384615385	0.6826923076923077	0.675	0.6846153846153846	0.7096153846153845	0.6788461538461539	0.6884615384615385	0.676923076923077	0.7076923076923076	0.6923076923076923	0.7134615384615385	0.6884615384615385	0.7019230769230769	0.7153846153846154	0.7326923076923078	0.7250000000000001	0.725	0.7057692307692308	0.7269230769230769	0.7365384615384615	0.7134615384615385	0.7346153846153847	0.7057692307692308	0.7288461538461538	0.7403846153846154	0.726923076923077
140	0.6192307692307691	0.6384615384615384	0.65	0.6615384615384615	0.6692307692307693	0.6865384615384615	0.7134615384615385	0.7019230769230769	0.6961538461538461	0.7134615384615385	0.7153846153846154	0.7153846153846154	0.7211538461538461	0.7288461538461538	0.7288461538461538	0.7134615384615386	0.7230769230769232	0.7192307692307693	0.7019230769230769	0.6923076923076923	0.6846153846153846	0.7	0.6961538461538461	0.6826923076923077	0.6730769230769231	0.673076923076923	0.676923076923077	0.6596153846153845	0.6730769230769231	0.6807692307692308	0.6846153846153846	0.7	0.7	0.6884615384615385	0.675	0.6846153846153846	0.676923076923077	0.7038461538461539	0.7076923076923076	0.7153846153846153	0.6923076923076923	0.7173076923076922	0.7	0.6903846153846154	0.7096153846153846	0.7134615384615385	0.7384615384615385	0.7192307692307692	0.7115384615384615
150	0.6038461538461538	0.6307692307692309	0.6403846153846153	0.6557692307692307	0.6807692307692308	0.676923076923077	0.6865384615384615	0.6884615384615385	0.7000000000000001	0.6923076923076923	0.7096153846153846	0.7076923076923077	0.7153846153846153	0.7250000000000001	0.7019230769230769	0.7115384615384616	0.725	0.725	0.7	0.7057692307692307	0.6903846153846154	0.7192307692307692	0.675	0.6961538461538461	0.7115384615384617	0.7115384615384616	0.6942307692307692	0.6903846153846154	0.7115384615384615	0.698076923076923	0.7211538461538461	0.6961538461538461	0.7173076923076923	0.7038461538461539	0.7057692307692308	0.7288461538461538	0.7153846153846153	0.7288461538461539	0.7346153846153846	0.75	0.7192307692307692	0.7384615384615385	0.7423076923076923	0.7326923076923078	0.726923076923077	0.7384615384615384	0.7442307692307693	0.7307692307692306	0.7384615384615385
160	0.6557692307692309	0.6807692307692308	0.6769230769230768	0.6788461538461539	0.698076923076923	0.6923076923076923	0.7115384615384616	0.7230769230769231	0.7038461538461539	0.7096153846153845	0.6961538461538461	0.7192307692307692	0.6942307692307692	0.7115384615384615	0.7096153846153846	0.7307692307692307	0.7192307692307692	0.701923076923077	0.7076923076923076	0.6961538461538461	0.6788461538461539	0.7115384615384615	0.6826923076923077	0.6923076923076923	0.7057692307692307	0.7	0.7019230769230769	0.7076923076923077	0.7057692307692307	0.6846153846153846	0.6961538461538461	0.6961538461538461	0.6961538461538461	0.6980769230769232	0.6942307692307692	0.7	0.6923076923076923	0.6923076923076923	0.7019230769230769	0.7057692307692308	0.7115384615384615	0.6942307692307692	0.7038461538461539	0.7	0.6903846153846154	0.7134615384615384	0.7442307692307693	0.7365384615384616	0.7461538461538462
170	0.6307692307692309	0.6711538461538461	0.6519230769230769	0.675	0.6826923076923077	0.6961538461538461	0.6942307692307692	0.7076923076923076	0.7134615384615384	0.7057692307692307	0.6903846153846154	0.7115384615384616	0.701923076923077	0.7019230769230769	0.7019230769230769	0.7057692307692307	0.698076923076923	0.7038461538461538	0.6865384615384615	0.675	0.6846153846153845	0.6692307692307692	0.6846153846153846	0.6846153846153846	0.7038461538461538	0.6846153846153846	0.7038461538461538	0.6711538461538462	0.6692307692307693	0.6884615384615385	0.676923076923077	0.6788461538461539	0.6826923076923077	0.6826923076923077	0.6961538461538461	0.6826923076923077	0.6923076923076922	0.6826923076923076	0.6961538461538461	0.6942307692307692	0.7115384615384615	0.7019230769230769	0.6884615384615385	0.6846153846153845	0.6961538461538461	0.7038461538461538	0.7288461538461538	0.7211538461538461	0.7
180	0.6384615384615384	0.6461538461538462	0.675	0.6596153846153845	0.6884615384615385	0.6903846153846154	0.7	0.6903846153846154	0.7019230769230769	0.6865384615384615	0.7153846153846153	0.6884615384615385	0.7057692307692307	0.6961538461538462	0.6942307692307692	0.6961538461538461	0.7	0.698076923076923	0.7019230769230769	0.698076923076923	0.7173076923076923	0.7096153846153846	0.7096153846153846	0.7076923076923077	0.6923076923076923	0.7	0.6884615384615385	0.701923076923077	0.7038461538461538	0.6942307692307692	0.6884615384615385	0.6846153846153846	0.6884615384615385	0.6846153846153846	0.7057692307692308	0.6903846153846154	0.6942307692307692	0.7	0.701923076923077	0.6769230769230768	0.6942307692307691	0.6942307692307692	0.698076923076923	0.7134615384615385	0.7192307692307692	0.7096153846153848	0.7173076923076923	0.7173076923076922	0.7019230769230769
190	0.6076923076923076	0.6211538461538462	0.6326923076923077	0.651923076923077	0.6499999999999999	0.6384615384615385	0.6576923076923076	0.6903846153846154	0.6557692307692308	0.6615384615384615	0.6807692307692308	0.6923076923076923	0.6884615384615383	0.6807692307692308	0.675	0.6576923076923077	0.6730769230769231	0.6634615384615385	0.6826923076923077	0.6846153846153845	0.6769230769230768	0.675	0.6807692307692307	0.6923076923076923	0.6807692307692307	0.6846153846153846	0.6846153846153846	0.6826923076923077	0.6846153846153845	0.6519230769230769	0.6711538461538461	0.6884615384615385	0.6673076923076924	0.676923076923077	0.6846153846153845	0.6846153846153846	0.6711538461538461	0.7096153846153845	0.6807692307692308	0.6903846153846154	0.6923076923076923	0.6846153846153846	0.7096153846153845	0.6865384615384615	0.6942307692307692	0.6730769230769231	0.7019230769230769	0.6961538461538461	0.7096153846153846
200	0.65	0.6692307692307692	0.6576923076923076	0.6807692307692307	0.698076923076923	0.6923076923076923	0.7	0.7173076923076922	0.7038461538461539	0.6923076923076922	0.6942307692307692	0.7173076923076923	0.7	0.7096153846153845	0.701923076923077	0.7000000000000001	0.7096153846153845	0.7057692307692307	0.7019230769230769	0.7057692307692308	0.698076923076923	0.7076923076923077	0.7038461538461538	0.7230769230769231	0.6788461538461539	0.7038461538461538	0.7038461538461538	0.6942307692307693	0.676923076923077	0.6711538461538462	0.6903846153846154	0.6673076923076924	0.6846153846153846	0.6769230769230768	0.6673076923076924	0.6846153846153846	0.6923076923076922	0.673076923076923	0.7057692307692307	0.6884615384615383	0.6923076923076923	0.7134615384615385	0.7173076923076923	0.7230769230769231	0.7153846153846155	0.7038461538461538	0.6884615384615385	0.7173076923076922	0.7307692307692306
210	0.5884615384615385	0.596153846153846	0.6115384615384616	0.623076923076923	0.6288461538461539	0.6576923076923077	0.6519230769230769	0.6596153846153847	0.6692307692307693	0.6711538461538462	0.6634615384615384	0.7019230769230769	0.6884615384615385	0.675	0.6673076923076923	0.6826923076923077	0.6692307692307693	0.6961538461538461	0.6673076923076923	0.6807692307692308	0.6807692307692307	0.6884615384615385	0.6865384615384615	0.6711538461538462	0.6596153846153846	0.6519230769230769	0.6653846153846154	0.6865384615384615	0.6865384615384615	0.65	0.6596153846153847	0.6865384615384615	0.6711538461538462	0.6673076923076922	0.65	0.6788461538461539	0.6826923076923077	0.675	0.6903846153846154	0.6788461538461539	0.6788461538461539	0.6807692307692308	0.698076923076923	0.6903846153846154	0.6903846153846154	0.6942307692307692	0.6846153846153846	0.6961538461538461	0.7057692307692307
220	0.6153846153846155	0.6557692307692308	0.6384615384615385	0.6692307692307693	0.6596153846153846	0.6634615384615383	0.675	0.6673076923076923	0.6865384615384615	0.6807692307692308	0.675	0.6788461538461537	0.6923076923076923	0.6673076923076924	0.6865384615384615	0.6807692307692308	0.676923076923077	0.6826923076923077	0.6807692307692308	0.723076923076923	0.7115384615384616	0.6826923076923077	0.7153846153846154	0.6865384615384615	0.6942307692307692	0.7038461538461538	0.6884615384615385	0.673076923076923	0.6846153846153846	0.6903846153846153	0.6846153846153845	0.6596153846153846	0.6807692307692308	0.675	0.6846153846153846	0.6576923076923077	0.676923076923077	0.7038461538461538	0.6826923076923077	0.7038461538461538	0.7019230769230769	0.6865384615384615	0.6961538461538461	0.6807692307692308	0.7	0.6846153846153846	0.7019230769230769	0.6961538461538461	0.701923076923077
230	0.6423076923076924	0.6576923076923077	0.6846153846153846	0.6826923076923077	0.6903846153846154	0.6884615384615385	0.6961538461538461	0.7134615384615384	0.7173076923076922	0.7134615384615385	0.7230769230769231	0.7134615384615384	0.6846153846153846	0.7	0.6923076923076923	0.6865384615384615	0.6807692307692308	0.6884615384615385	0.6615384615384616	0.6730769230769231	0.6653846153846155	0.6884615384615385	0.6807692307692308	0.675	0.6846153846153846	0.6807692307692308	0.6980769230769229	0.6884615384615385	0.6961538461538461	0.6884615384615385	0.7038461538461538	0.6730769230769231	0.701923076923077	0.6865384615384617	0.6961538461538461	0.6903846153846154	0.6653846153846154	0.6711538461538462	0.673076923076923	0.6980769230769232	0.698076923076923	0.6865384615384614	0.7	0.7096153846153845	0.7019230769230769	0.6884615384615385	0.6846153846153846	0.7057692307692307	0.7153846153846154
240	0.6019230769230768	0.6153846153846153	0.6211538461538461	0.6423076923076922	0.6423076923076924	0.6576923076923077	0.6423076923076924	0.6307692307692307	0.6903846153846154	0.6846153846153846	0.6692307692307692	0.6826923076923077	0.6961538461538461	0.6730769230769231	0.6903846153846154	0.676923076923077	0.6711538461538462	0.6846153846153846	0.6730769230769231	0.6557692307692308	0.6653846153846154	0.6769230769230768	0.698076923076923	0.675	0.6711538461538461	0.678846153846154	0.6826923076923077	0.675	0.6846153846153846	0.6961538461538461	0.7019230769230769	0.6923076923076923	0.671153846153846	0.6692307692307692	0.6788461538461537	0.6788461538461539	0.6596153846153846	0.6711538461538462	0.676923076923077	0.675	0.6711538461538462	0.6653846153846154	0.6634615384615384	0.6596153846153847	0.6884615384615385	0.6923076923076923	0.6826923076923077	0.6788461538461538	0.6846153846153846
250	0.6653846153846155	0.648076923076923	0.6538461538461539	0.6615384615384616	0.6788461538461538	0.6576923076923077	0.6711538461538462	0.675	0.6596153846153847	0.6576923076923077	0.6557692307692307	0.6384615384615384	0.6461538461538462	0.6596153846153846	0.6461538461538462	0.6461538461538461	0.6557692307692308	0.6538461538461539	0.65	0.6615384615384616	0.6846153846153845	0.6846153846153846	0.6788461538461539	0.6692307692307692	0.6903846153846154	0.6865384615384615	0.7038461538461539	0.6807692307692308	0.6788461538461539	0.6807692307692307	0.6961538461538461	0.7	0.7076923076923076	0.7096153846153846	0.6826923076923077	0.6807692307692308	0.6807692307692308	0.6961538461538461	0.6961538461538461	0.6961538461538461	0.6846153846153846	0.6730769230769231	0.6961538461538461	0.7076923076923077	0.7	0.6903846153846154	0.6846153846153845	0.6865384615384615	0.7096153846153845
260	0.6442307692307692	0.6634615384615385	0.6423076923076922	0.6326923076923078	0.6499999999999999	0.6673076923076924	0.6769230769230768	0.675	0.65	0.6826923076923077	0.6730769230769231	0.6923076923076923	0.6807692307692308	0.6826923076923077	0.6673076923076924	0.6923076923076923	0.6807692307692308	0.6807692307692307	0.6788461538461539	0.675	0.6903846153846154	0.648076923076923	0.6596153846153847	0.6615384615384615	0.6673076923076923	0.6653846153846154	0.6673076923076923	0.6615384615384615	0.6807692307692308	0.6807692307692308	0.6499999999999999	0.6576923076923077	0.648076923076923	0.6788461538461538	0.6807692307692307	0.6788461538461539	0.6730769230769231	0.7076923076923076	0.6846153846153846	0.6923076923076923	0.6711538461538461	0.7	0.7096153846153846	0.675	0.6807692307692308	0.673076923076923	0.6749999999999999	0.6865384615384615	0.6884615384615385
270	0.6153846153846154	0.6269230769230769	0.623076923076923	0.6423076923076924	0.6557692307692307	0.648076923076923	0.6423076923076924	0.6384615384615384	0.6442307692307693	0.6384615384615385	0.6653846153846154	0.6442307692307693	0.6557692307692309	0.6615384615384614	0.6615384615384615	0.6807692307692308	0.6519230769230768	0.6692307692307692	0.6461538461538461	0.6557692307692308	0.6615384615384616	0.6769230769230768	0.6692307692307692	0.6442307692307693	0.6653846153846155	0.6480769230769232	0.6538461538461539	0.6519230769230769	0.6692307692307693	0.6403846153846154	0.6461538461538462	0.6615384615384616	0.65	0.6653846153846154	0.675	0.6634615384615384	0.6557692307692307	0.6634615384615384	0.6576923076923077	0.6461538461538462	0.6788461538461539	0.6923076923076923	0.6788461538461539	0.6692307692307692	0.6846153846153845	0.6788461538461539	0.6711538461538461	0.6769230769230768	0.6980769230769232
280	0.5942307692307691	0.6192307692307691	0.6192307692307691	0.6192307692307691	0.6423076923076924	0.6115384615384615	0.6538461538461539	0.6519230769230769	0.6288461538461538	0.6442307692307694	0.625	0.6307692307692307	0.6230769230769231	0.6384615384615385	0.6538461538461539	0.6211538461538462	0.6326923076923078	0.6403846153846154	0.6519230769230769	0.6384615384615384	0.6307692307692309	0.6423076923076922	0.6346153846153846	0.6211538461538462	0.6153846153846154	0.6076923076923076	0.6115384615384616	0.6269230769230769	0.6115384615384616	0.6173076923076922	0.6230769230769231	0.6384615384615385	0.6346153846153846	0.6326923076923077	0.65	0.6326923076923078	0.6461538461538462	0.6673076923076924	0.6538461538461539	0.6442307692307692	0.651923076923077	0.6788461538461539	0.6403846153846153	0.6596153846153847	0.676923076923077	0.675	0.6634615384615385	0.6615384615384615	0.6692307692307692
290	0.5769230769230769	0.6096153846153846	0.6096153846153846	0.5942307692307691	0.6115384615384615	0.626923076923077	0.6403846153846154	0.625	0.6288461538461539	0.6307692307692309	0.6403846153846153	0.6269230769230769	0.6134615384615384	0.6230769230769232	0.6153846153846153	0.6288461538461538	0.6230769230769231	0.6134615384615384	0.6173076923076923	0.6211538461538461	0.6288461538461537	0.6173076923076922	0.6230769230769231	0.625	0.6365384615384616	0.6192307692307693	0.6326923076923078	0.6307692307692307	0.625	0.6288461538461538	0.6192307692307693	0.6076923076923076	0.648076923076923	0.6384615384615385	0.6423076923076922	0.6576923076923077	0.6307692307692309	0.6538461538461539	0.6461538461538462	0.6384615384615384	0.6692307692307693	0.653846153846154	0.6365384615384615	0.6615384615384615	0.6538461538461539	0.6442307692307693	0.6653846153846154	0.6538461538461539	0.6538461538461539
300	0.6057692307692307	0.6211538461538462	0.6211538461538462	0.6403846153846153	0.6307692307692307	0.6576923076923078	0.6326923076923077	0.6442307692307692	0.6423076923076922	0.6211538461538462	0.6326923076923078	0.6307692307692307	0.6230769230769231	0.6538461538461539	0.6365384615384616	0.6326923076923078	0.6384615384615384	0.6076923076923076	0.6269230769230768	0.625	0.6307692307692309	0.6307692307692307	0.5980769230769232	0.6096153846153847	0.6326923076923077	0.6250000000000001	0.6134615384615385	0.6211538461538462	0.6173076923076923	0.6326923076923077	0.6211538461538463	0.6269230769230769	0.6384615384615385	0.6153846153846154	0.6423076923076924	0.6461538461538461	0.6249999999999999	0.6461538461538462	0.6480769230769231	0.6423076923076922	0.6442307692307692	0.6519230769230769	0.6442307692307693	0.6519230769230769	0.65	0.6365384615384615	0.6538461538461539	0.6615384615384615	0.6653846153846155
310	0.6211538461538462	0.598076923076923	0.6038461538461538	0.6288461538461538	0.6192307692307691	0.65	0.6096153846153847	0.6115384615384615	0.6134615384615384	0.6192307692307691	0.6115384615384615	0.6192307692307691	0.6173076923076923	0.6076923076923078	0.6211538461538462	0.6326923076923077	0.6288461538461538	0.6096153846153846	0.6192307692307693	0.6115384615384615	0.625	0.6057692307692308	0.6230769230769231	0.6269230769230769	0.6096153846153847	0.6076923076923078	0.6153846153846153	0.6192307692307694	0.6288461538461538	0.6269230769230769	0.6115384615384616	0.6096153846153847	0.6076923076923076	0.6173076923076923	0.6115384615384616	0.6019230769230768	0.6019230769230768	0.6365384615384615	0.6115384615384615	0.6057692307692308	0.6288461538461538	0.6403846153846153	0.6211538461538461	0.6096153846153847	0.6346153846153847	0.6480769230769231	0.6576923076923077	0.6365384615384615	0.6153846153846153
320	0.6038461538461538	0.6076923076923076	0.6307692307692307	0.625	0.6153846153846153	0.6384615384615384	0.6423076923076922	0.5980769230769231	0.6423076923076924	0.6288461538461538	0.6326923076923078	0.6249999999999999	0.6346153846153846	0.6192307692307693	0.6326923076923077	0.6346153846153846	0.6230769230769231	0.6096153846153847	0.651923076923077	0.6192307692307691	0.6115384615384615	0.625	0.6134615384615384	0.5903846153846155	0.5923076923076923	0.6	0.6134615384615385	0.6019230769230769	0.6038461538461538	0.6000000000000001	0.6192307692307693	0.6057692307692308	0.623076923076923	0.6288461538461538	0.5846153846153845	0.6038461538461538	0.6134615384615385	0.6134615384615385	0.6326923076923077	0.6153846153846154	0.6249999999999999	0.623076923076923	0.6442307692307692	0.6326923076923077	0.6557692307692308	0.6442307692307693	0.6653846153846154	0.6653846153846155	0.6576923076923077
330	0.6326923076923077	0.6269230769230768	0.6365384615384616	0.6384615384615385	0.6480769230769232	0.6673076923076924	0.6442307692307692	0.6653846153846154	0.6480769230769231	0.6384615384615384	0.6307692307692306	0.6461538461538461	0.6403846153846154	0.65	0.6403846153846153	0.6461538461538462	0.6500000000000001	0.6384615384615384	0.6519230769230769	0.6153846153846154	0.6461538461538462	0.6288461538461538	0.6057692307692308	0.625	0.6365384615384617	0.6230769230769231	0.6269230769230769	0.6230769230769231	0.6269230769230769	0.6288461538461538	0.6326923076923077	0.6326923076923077	0.6384615384615385	0.6346153846153846	0.6192307692307693	0.6230769230769231	0.65	0.6288461538461538	0.6365384615384615	0.6288461538461538	0.6326923076923077	0.6307692307692309	0.6442307692307693	0.6403846153846153	0.6480769230769231	0.6384615384615385	0.6807692307692308	0.6653846153846154	0.6442307692307693
340	0.5980769230769231	0.6076923076923076	0.5942307692307692	0.5961538461538461	0.6173076923076923	0.6076923076923076	0.6096153846153846	0.6230769230769231	0.6192307692307691	0.6153846153846153	0.6288461538461538	0.6269230769230768	0.6115384615384616	0.6096153846153846	0.5980769230769232	0.6096153846153846	0.6057692307692308	0.6096153846153847	0.601923076923077	0.6307692307692307	0.6038461538461538	0.5942307692307692	0.623076923076923	0.6153846153846153	0.6192307692307693	0.6211538461538461	0.5980769230769231	0.6153846153846154	0.5903846153846153	0.625	0.6057692307692308	0.6076923076923076	0.6192307692307691	0.6173076923076922	0.6288461538461538	0.6250000000000001	0.6134615384615384	0.5903846153846153	0.5999999999999999	0.6057692307692308	0.6288461538461538	0.6288461538461538	0.6134615384615385	0.6211538461538462	0.6442307692307692	0.626923076923077	0.6115384615384616	0.6557692307692308	0.65
350	0.6153846153846154	0.6423076923076924	0.6307692307692309	0.6384615384615385	0.6365384615384615	0.6461538461538462	0.6461538461538461	0.6346153846153847	0.6442307692307692	0.6423076923076922	0.6211538461538462	0.6365384615384617	0.6346153846153846	0.6288461538461538	0.6365384615384615	0.6230769230769231	0.6250000000000001	0.6346153846153847	0.6461538461538462	0.6115384615384617	0.6192307692307694	0.6307692307692307	0.6076923076923076	0.6173076923076923	0.6230769230769232	0.6192307692307691	0.6269230769230769	0.6134615384615385	0.6153846153846153	0.6211538461538462	0.6038461538461538	0.625	0.6249999999999999	0.6230769230769231	0.6230769230769231	0.601923076923077	0.6326923076923077	0.6307692307692307	0.6365384615384615	0.6346153846153846	0.6653846153846155	0.6634615384615385	0.65	0.6307692307692307	0.6596153846153846	0.6384615384615385	0.6519230769230769	0.6384615384615385	0.651923076923077
360	0.573076923076923	0.5807692307692307	0.598076923076923	0.5903846153846153	0.601923076923077	0.6	0.6173076923076923	0.6173076923076923	0.6076923076923076	0.625	0.6211538461538462	0.6211538461538462	0.6230769230769231	0.6538461538461539	0.6096153846153847	0.6153846153846153	0.6134615384615385	0.5884615384615385	0.6134615384615384	0.6288461538461538	0.5961538461538461	0.6192307692307691	0.6326923076923077	0.6057692307692308	0.6038461538461539	0.6057692307692308	0.6230769230769231	0.6057692307692308	0.6076923076923076	0.5846153846153846	0.6038461538461539	0.6076923076923078	0.6173076923076923	0.6288461538461538	0.6153846153846154	0.6346153846153847	0.625	0.6153846153846154	0.6423076923076924	0.6269230769230769	0.6326923076923077	0.6288461538461538	0.6288461538461539	0.6538461538461537	0.6461538461538463	0.6480769230769231	0.626923076923077	0.6346153846153846	0.6480769230769231
370	0.6346153846153846	0.6307692307692307	0.6403846153846153	0.6403846153846156	0.6596153846153847	0.6557692307692308	0.6557692307692309	0.6384615384615384	0.6326923076923078	0.6538461538461539	0.6653846153846155	0.6461538461538462	0.6846153846153846	0.6461538461538462	0.6442307692307693	0.6423076923076924	0.6346153846153847	0.6365384615384616	0.6307692307692307	0.6403846153846153	0.6346153846153847	0.65	0.6384615384615384	0.65	0.6269230769230769	0.6461538461538462	0.6307692307692307	0.6384615384615385	0.65	0.6153846153846153	0.6615384615384616	0.6288461538461538	0.6403846153846153	0.6288461538461539	0.6480769230769231	0.6499999999999999	0.6480769230769231	0.65	0.6615384615384615	0.65	0.6653846153846155	0.6326923076923077	0.6692307692307692	0.6557692307692308	0.65	0.6519230769230768	0.6480769230769231	0.6480769230769232	0.6653846153846154
380	0.6115384615384616	0.6346153846153847	0.6153846153846153	0.6326923076923078	0.6288461538461538	0.6326923076923078	0.6269230769230769	0.6269230769230769	0.6403846153846154	0.648076923076923	0.6596153846153846	0.6615384615384615	0.6615384615384615	0.6461538461538462	0.6346153846153846	0.6211538461538462	0.6461538461538463	0.6384615384615384	0.6423076923076922	0.6557692307692308	0.6596153846153847	0.6557692307692308	0.6365384615384616	0.6519230769230769	0.6596153846153846	0.6480769230769231	0.6269230769230769	0.6480769230769231	0.6288461538461538	0.6346153846153846	0.6403846153846154	0.6461538461538462	0.6288461538461538	0.6403846153846153	0.6557692307692309	0.6596153846153846	0.6461538461538461	0.6365384615384615	0.6423076923076924	0.6288461538461538	0.6288461538461538	0.6326923076923078	0.625	0.6269230769230769	0.6326923076923077	0.6461538461538461	0.6442307692307693	0.6365384615384615	0.6307692307692307
390	0.6423076923076922	0.6384615384615384	0.6326923076923077	0.6615384615384616	0.6653846153846154	0.6730769230769231	0.6692307692307693	0.6884615384615385	0.6673076923076924	0.6846153846153846	0.6634615384615384	0.6865384615384615	0.6711538461538461	0.6826923076923078	0.6865384615384615	0.6673076923076923	0.6538461538461539	0.6403846153846154	0.6326923076923077	0.6653846153846155	0.6461538461538461	0.6442307692307693	0.6384615384615384	0.6519230769230769	0.65	0.6423076923076924	0.6326923076923077	0.6576923076923077	0.6596153846153846	0.6230769230769232	0.6346153846153847	0.6326923076923077	0.6192307692307693	0.6211538461538462	0.6134615384615385	0.6403846153846154	0.6192307692307694	0.6211538461538462	0.6538461538461537	0.6192307692307693	0.6173076923076923	0.6134615384615384	0.6115384615384615	0.625	0.625	0.6346153846153846	0.6442307692307693	0.6480769230769232	0.6538461538461539
400	0.6153846153846154	0.6192307692307693	0.6153846153846153	0.6365384615384615	0.6365384615384616	0.6423076923076924	0.6442307692307694	0.6461538461538462	0.6596153846153847	0.65	0.6519230769230768	0.6384615384615385	0.6403846153846153	0.6326923076923077	0.6423076923076924	0.6173076923076923	0.6384615384615383	0.6403846153846154	0.6307692307692307	0.6288461538461538	0.6307692307692309	0.6115384615384615	0.6461538461538461	0.6230769230769231	0.6307692307692307	0.6211538461538462	0.6057692307692306	0.6384615384615385	0.6057692307692307	0.598076923076923	0.6153846153846154	0.5923076923076923	0.6076923076923076	0.6	0.5865384615384616	0.6076923076923076	0.6076923076923076	0.6096153846153847	0.625	0.6038461538461538	0.601923076923077	0.6153846153846153	0.601923076923077	0.6115384615384615	0.5942307692307692	0.6173076923076923	0.6173076923076922	0.6076923076923076	0.6211538461538462
410	0.6519230769230768	0.6442307692307694	0.6596153846153847	0.65	0.6519230769230769	0.675	0.6615384615384616	0.6653846153846155	0.6557692307692308	0.648076923076923	0.6692307692307693	0.6403846153846153	0.651923076923077	0.6730769230769231	0.6788461538461539	0.673076923076923	0.6692307692307692	0.6673076923076924	0.6846153846153846	0.676923076923077	0.6826923076923077	0.675	0.6711538461538462	0.6634615384615385	0.6538461538461539	0.6423076923076924	0.6519230769230768	0.6653846153846154	0.6634615384615384	0.6634615384615384	0.6576923076923077	0.6576923076923077	0.6615384615384615	0.6461538461538462	0.6423076923076924	0.6596153846153847	0.6461538461538461	0.6519230769230769	0.6538461538461539	0.6538461538461539	0.6288461538461538	0.6461538461538463	0.676923076923077	0.6461538461538462	0.6365384615384616	0.6634615384615384	0.6326923076923077	0.6442307692307693	0.651923076923077
420	0.6673076923076923	0.6711538461538462	0.6730769230769231	0.698076923076923	0.6846153846153846	0.7153846153846153	0.6903846153846154	0.7096153846153846	0.6865384615384615	0.6903846153846154	0.6788461538461539	0.6923076923076923	0.7038461538461539	0.6826923076923077	0.6788461538461539	0.701923076923077	0.6923076923076923	0.6884615384615385	0.701923076923077	0.6807692307692307	0.6942307692307692	0.6961538461538461	0.6923076923076923	0.6961538461538461	0.6769230769230768	0.6903846153846154	0.6903846153846154	0.6749999999999999	0.6884615384615385	0.675	0.6692307692307692	0.673076923076923	0.6826923076923077	0.6730769230769231	0.653846153846154	0.676923076923077	0.6826923076923077	0.676923076923077	0.6749999999999999	0.6788461538461539	0.6788461538461539	0.6865384615384615	0.676923076923077	0.6576923076923077	0.675	0.6673076923076924	0.6480769230769231	0.6519230769230769	0.6538461538461539
430	0.6480769230769231	0.6865384615384615	0.675	0.6576923076923077	0.6711538461538462	0.6769230769230768	0.6538461538461539	0.6692307692307693	0.6557692307692309	0.6576923076923077	0.6634615384615385	0.6788461538461539	0.675	0.6711538461538462	0.6865384615384615	0.6826923076923077	0.6730769230769231	0.6711538461538462	0.6673076923076924	0.6730769230769231	0.675	0.6653846153846155	0.6903846153846155	0.701923076923077	0.6788461538461539	0.6692307692307693	0.6730769230769231	0.6653846153846155	0.6673076923076923	0.6596153846153846	0.6692307692307692	0.675	0.6749999999999999	0.6865384615384615	0.676923076923077	0.6634615384615385	0.6480769230769231	0.6576923076923078	0.675	0.6423076923076924	0.6557692307692309	0.6615384615384616	0.6673076923076923	0.6480769230769231	0.6557692307692308	0.65	0.6576923076923078	0.6596153846153847	0.6480769230769231
440	0.6884615384615385	0.6846153846153846	0.6846153846153846	0.6942307692307692	0.6923076923076923	0.6826923076923077	0.6884615384615385	0.6884615384615385	0.6980769230769232	0.701923076923077	0.7076923076923076	0.701923076923077	0.6711538461538461	0.6884615384615385	0.6769230769230768	0.6923076923076923	0.6826923076923077	0.6711538461538462	0.6826923076923077	0.6903846153846154	0.6923076923076923	0.6788461538461539	0.6788461538461539	0.676923076923077	0.6711538461538462	0.6653846153846155	0.6615384615384615	0.6576923076923077	0.6576923076923078	0.6634615384615385	0.6615384615384616	0.6692307692307693	0.6846153846153846	0.6865384615384615	0.7115384615384616	0.6865384615384615	0.6884615384615386	0.6615384615384615	0.6826923076923077	0.6807692307692308	0.673076923076923	0.6615384615384615	0.673076923076923	0.6826923076923077	0.6961538461538461	0.675	0.6788461538461539	0.6903846153846154	0.6692307692307693
450	0.6846153846153846	0.6826923076923077	0.6942307692307692	0.6826923076923077	0.6807692307692308	0.675	0.7038461538461538	0.7	0.6942307692307692	0.6653846153846155	0.6807692307692308	0.6807692307692308	0.6730769230769231	0.6538461538461539	0.6826923076923077	0.6557692307692309	0.675	0.6673076923076924	0.6634615384615384	0.6788461538461539	0.6653846153846155	0.6692307692307693	0.65	0.6538461538461539	0.6500000000000001	0.6461538461538461	0.6576923076923078	0.625	0.6115384615384615	0.6384615384615384	0.6326923076923077	0.6442307692307693	0.6211538461538462	0.6423076923076924	0.6442307692307693	0.6519230769230769	0.6711538461538462	0.6634615384615384	0.6519230769230769	0.6307692307692307	0.6442307692307694	0.6519230769230768	0.6576923076923077	0.6653846153846154	0.6557692307692309	0.6653846153846154	0.6538461538461539	0.6538461538461539	0.6557692307692308
460	0.653846153846154	0.6576923076923078	0.6634615384615384	0.6826923076923077	0.675	0.6846153846153846	0.6730769230769231	0.6826923076923077	0.6865384615384615	0.6653846153846154	0.6711538461538461	0.675	0.6826923076923077	0.6653846153846154	0.6596153846153846	0.6673076923076924	0.6653846153846155	0.673076923076923	0.6711538461538462	0.6788461538461539	0.6634615384615384	0.6653846153846154	0.6596153846153846	0.6538461538461539	0.6615384615384616	0.6673076923076924	0.6557692307692309	0.65	0.6346153846153847	0.6480769230769231	0.6596153846153847	0.65	0.6423076923076924	0.6596153846153846	0.6538461538461539	0.6519230769230769	0.6634615384615385	0.6500000000000001	0.648076923076923	0.6384615384615385	0.6423076923076924	0.6269230769230768	0.6134615384615385	0.6423076923076924	0.6634615384615385	0.648076923076923	0.6634615384615384	0.6423076923076924	0.673076923076923
470	0.7	0.7250000000000001	0.7365384615384616	0.7192307692307692	0.7307692307692308	0.7307692307692308	0.725	0.7461538461538462	0.7403846153846154	0.7326923076923075	0.7250000000000001	0.7442307692307694	0.7365384615384617	0.7211538461538463	0.7307692307692306	0.725	0.7096153846153846	0.7173076923076922	0.7038461538461538	0.7019230769230769	0.698076923076923	0.6884615384615383	0.6942307692307692	0.6961538461538461	0.6788461538461539	0.6903846153846154	0.676923076923077	0.6769230769230768	0.676923076923077	0.6903846153846154	0.7057692307692307	0.6923076923076923	0.7019230769230769	0.6846153846153846	0.676923076923077	0.7134615384615385	0.6807692307692307	0.7076923076923076	0.6942307692307692	0.6903846153846154	0.6846153846153845	0.6942307692307693	0.6884615384615385	0.6865384615384615	0.6942307692307692	0.6903846153846154	0.6961538461538461	0.6942307692307692	0.6673076923076923
480	0.698076923076923	0.6903846153846154	0.6711538461538462	0.6788461538461539	0.6788461538461539	0.6788461538461539	0.698076923076923	0.7115384615384615	0.7057692307692308	0.698076923076923	0.7057692307692308	0.7288461538461539	0.7038461538461538	0.7038461538461538	0.7057692307692307	0.6865384615384614	0.6865384615384615	0.7076923076923077	0.6942307692307692	0.6653846153846155	0.675	0.6730769230769231	0.6596153846153847	0.6788461538461539	0.6576923076923077	0.6615384615384615	0.6519230769230768	0.6480769230769232	0.6692307692307693	0.6749999999999999	0.6711538461538462	0.676923076923077	0.6749999999999999	0.6903846153846154	0.6884615384615385	0.6730769230769231	0.6865384615384615	0.6807692307692308	0.6826923076923077	0.6615384615384616	0.6826923076923077	0.6788461538461539	0.6807692307692308	0.6865384615384615	0.6884615384615385	0.6923076923076923	0.6730769230769231	0.7038461538461538	0.6846153846153845
490	0.6884615384615385	0.6961538461538461	0.7057692307692308	0.698076923076923	0.701923076923077	0.7192307692307692	0.7	0.7153846153846153	0.725	0.701923076923077	0.7153846153846153	0.6942307692307692	0.6923076923076923	0.6923076923076923	0.7038461538461538	0.6807692307692308	0.6846153846153846	0.6846153846153846	0.6865384615384615	0.675	0.6807692307692307	0.6788461538461539	0.678846153846154	0.6807692307692307	0.6884615384615385	0.6769230769230768	0.6961538461538461	0.6730769230769231	0.7038461538461538	0.6730769230769231	0.6826923076923077	0.6807692307692308	0.6653846153846154	0.7038461538461538	0.6865384615384615	0.7076923076923076	0.7173076923076923	0.7	0.698076923076923	0.7288461538461538	0.7211538461538461	0.7134615384615385	0.7096153846153845	0.7	0.7	0.6884615384615385	0.7096153846153846	0.7115384615384615	0.7096153846153845
500	0.6903846153846154	0.7038461538461538	0.7038461538461538	0.7153846153846154	0.7038461538461538	0.7076923076923078	0.6942307692307692	0.7115384615384616	0.6980769230769232	0.7019230769230769	0.7038461538461538	0.6961538461538461	0.7	0.6942307692307692	0.7076923076923076	0.7096153846153846	0.7192307692307691	0.7134615384615384	0.7057692307692308	0.701923076923077	0.6961538461538461	0.6961538461538461	0.6923076923076923	0.6769230769230768	0.6788461538461538	0.6923076923076923	0.6903846153846154	0.676923076923077	0.6749999999999999	0.6865384615384615	0.676923076923077	0.6826923076923077	0.6692307692307693	0.6692307692307693	0.6884615384615385	0.7134615384615386	0.6923076923076923	0.7	0.7115384615384617	0.7115384615384615	0.6942307692307692	0.698076923076923	0.6865384615384615	0.6942307692307693	0.6961538461538461	0.7057692307692307	0.7019230769230769	0.6942307692307692	0.7038461538461538
510	0.7038461538461539	0.6923076923076923	0.7057692307692308	0.7076923076923077	0.7230769230769232	0.7096153846153846	0.7	0.7057692307692308	0.6903846153846154	0.7057692307692307	0.6942307692307692	0.7211538461538463	0.7173076923076923	0.6903846153846154	0.7057692307692307	0.7096153846153845	0.6923076923076923	0.7096153846153845	0.7076923076923076	0.7173076923076922	0.6923076923076923	0.7115384615384615	0.7134615384615385	0.7173076923076922	0.7192307692307691	0.7000000000000001	0.6923076923076923	0.7096153846153846	0.7	0.676923076923077	0.6788461538461539	0.6942307692307693	0.6846153846153846	0.7153846153846154	0.7057692307692307	0.7134615384615385	0.7076923076923077	0.7192307692307692	0.7211538461538463	0.7173076923076923	0.7	0.7096153846153846	0.7096153846153845	0.7134615384615385	0.7230769230769231	0.7134615384615384	0.7115384615384616	0.6942307692307692	0.7096153846153846
520	0.7250000000000001	0.7115384615384615	0.7134615384615384	0.7	0.7038461538461538	0.7211538461538461	0.7288461538461538	0.7269230769230769	0.7096153846153845	0.725	0.7403846153846154	0.7230769230769231	0.7192307692307693	0.7269230769230769	0.7173076923076923	0.7038461538461538	0.7115384615384615	0.6923076923076922	0.7134615384615384	0.7096153846153845	0.7038461538461538	0.7211538461538461	0.6846153846153846	0.7038461538461538	0.6865384615384615	0.7057692307692307	0.7057692307692307	0.7153846153846153	0.6903846153846154	0.6999999999999998	0.7076923076923077	0.7019230769230769	0.7096153846153845	0.7192307692307692	0.7038461538461538	0.7134615384615385	0.7173076923076923	0.7076923076923077	0.7365384615384615	0.7153846153846154	0.725	0.7250000000000001	0.7288461538461539	0.7134615384615385	0.7115384615384615	0.7115384615384616	0.6923076923076922	0.701923076923077	0.7076923076923077
530	0.6961538461538461	0.6942307692307692	0.6865384615384615	0.6903846153846154	0.723076923076923	0.7115384615384616	0.7057692307692307	0.7192307692307691	0.7115384615384615	0.7134615384615385	0.698076923076923	0.6923076923076923	0.6942307692307692	0.7	0.7057692307692308	0.6980769230769232	0.7173076923076923	0.7057692307692308	0.701923076923077	0.6865384615384615	0.7019230769230769	0.6903846153846155	0.6961538461538461	0.7115384615384616	0.701923076923077	0.6884615384615385	0.6807692307692308	0.6788461538461539	0.6576923076923077	0.6749999999999999	0.676923076923077	0.6826923076923077	0.6961538461538461	0.6826923076923078	0.6923076923076923	0.6846153846153846	0.6942307692307692	0.7134615384615385	0.7038461538461538	0.6884615384615385	0.701923076923077	0.7096153846153846	0.7076923076923077	0.7	0.7096153846153846	0.7096153846153846	0.6961538461538462	0.698076923076923	0.7000000000000001
540	0.6807692307692308	0.6826923076923077	0.6865384615384615	0.6903846153846154	0.6846153846153846	0.6846153846153846	0.6807692307692308	0.7096153846153846	0.698076923076923	0.723076923076923	0.7	0.7	0.6730769230769231	0.6903846153846154	0.6826923076923077	0.6769230769230768	0.6846153846153846	0.6923076923076923	0.6961538461538461	0.6711538461538462	0.6807692307692308	0.6730769230769231	0.6634615384615384	0.6557692307692309	0.6826923076923077	0.675	0.6807692307692308	0.676923076923077	0.6557692307692308	0.6711538461538462	0.6653846153846155	0.6692307692307693	0.6807692307692308	0.6653846153846155	0.6596153846153847	0.6942307692307693	0.6884615384615385	0.6865384615384615	0.6807692307692308	0.6903846153846154	0.6807692307692308	0.6923076923076923	0.6653846153846155	0.6826923076923077	0.6730769230769231	0.6673076923076924	0.6865384615384615	0.6711538461538462	0.6711538461538462
550	0.6903846153846154	0.7076923076923077	0.7038461538461538	0.7173076923076923	0.7211538461538461	0.7192307692307691	0.7307692307692308	0.7	0.7	0.7153846153846153	0.7192307692307691	0.7173076923076922	0.7115384615384615	0.7153846153846153	0.7288461538461538	0.7134615384615385	0.7019230769230769	0.7096153846153846	0.7173076923076923	0.7019230769230769	0.7173076923076923	0.7115384615384615	0.7173076923076923	0.7211538461538461	0.7134615384615385	0.7192307692307692	0.7115384615384615	0.7096153846153846	0.6923076923076923	0.6788461538461539	0.6903846153846154	0.6826923076923077	0.6942307692307692	0.7038461538461538	0.6923076923076923	0.7057692307692307	0.6923076923076923	0.7	0.725	0.7057692307692308	0.7288461538461538	0.7096153846153846	0.7230769230769231	0.7096153846153846	0.7134615384615385	0.7115384615384615	0.7173076923076923	0.7057692307692308	0.7096153846153846
560	0.6903846153846154	0.6846153846153846	0.7134615384615385	0.721153846153846	0.7057692307692308	0.7307692307692308	0.7250000000000001	0.7307692307692307	0.7192307692307691	0.7307692307692308	0.7192307692307692	0.7326923076923075	0.7192307692307691	0.7211538461538461	0.7	0.725	0.725	0.7269230769230769	0.7173076923076923	0.7019230769230769	0.7211538461538461	0.7250000000000001	0.7115384615384615	0.7230769230769231	0.7192307692307692	0.7250000000000001	0.7173076923076923	0.7346153846153846	0.7076923076923077	0.7288461538461538	0.7230769230769231	0.7153846153846153	0.7134615384615385	0.7115384615384615	0.6923076923076923	0.6961538461538461	0.7	0.7000000000000001	0.7173076923076923	0.7019230769230769	0.7076923076923077	0.7038461538461539	0.698076923076923	0.7096153846153845	0.7057692307692308	0.7019230769230769	0.7076923076923076	0.7134615384615384	0.6942307692307692
570	0.6826923076923077	0.6826923076923077	0.6730769230769231	0.6807692307692307	0.6961538461538461	0.6846153846153846	0.7134615384615385	0.6961538461538461	0.6903846153846154	0.7153846153846153	0.7038461538461538	0.6826923076923077	0.6711538461538462	0.6788461538461539	0.675	0.6884615384615385	0.6653846153846154	0.6884615384615385	0.6769230769230771	0.676923076923077	0.6653846153846154	0.676923076923077	0.6826923076923077	0.6884615384615385	0.6884615384615385	0.6865384615384615	0.6788461538461539	0.6942307692307692	0.6711538461538461	0.6692307692307693	0.6865384615384615	0.7038461538461539	0.6692307692307693	0.6980769230769232	0.6961538461538461	0.6596153846153846	0.6846153846153845	0.6711538461538462	0.6846153846153846	0.6826923076923077	0.678846153846154	0.7	0.675	0.6730769230769231	0.6673076923076924	0.676923076923077	0.6692307692307692	0.676923076923077	0.6692307692307693
580	0.6557692307692308	0.6673076923076923	0.6634615384615384	0.6826923076923077	0.7076923076923076	0.6961538461538461	0.7096153846153846	0.7134615384615384	0.7	0.7134615384615384	0.7076923076923076	0.7	0.7096153846153846	0.7096153846153845	0.698076923076923	0.6807692307692308	0.6923076923076923	0.6923076923076923	0.6923076923076923	0.6788461538461539	0.6961538461538461	0.6711538461538462	0.6923076923076923	0.6865384615384615	0.6961538461538461	0.6923076923076923	0.6961538461538461	0.6884615384615385	0.6903846153846154	0.6846153846153846	0.675	0.6692307692307692	0.6730769230769231	0.6788461538461538	0.7096153846153845	0.6788461538461538	0.6903846153846154	0.675	0.6711538461538462	0.6692307692307693	0.6807692307692308	0.6865384615384615	0.676923076923077	0.698076923076923	0.678846153846154	0.6596153846153846	0.6788461538461539	0.6846153846153845	0.6884615384615385
590	0.676923076923077	0.6942307692307692	0.6923076923076923	0.6846153846153846	0.7173076923076922	0.6846153846153846	0.6923076923076923	0.6807692307692308	0.7096153846153846	0.7057692307692308	0.7	0.6884615384615383	0.6923076923076923	0.6865384615384615	0.7038461538461538	0.6942307692307692	0.6884615384615383	0.675	0.7	0.6884615384615385	0.6807692307692308	0.7000000000000001	0.7	0.6807692307692308	0.6865384615384615	0.6980769230769233	0.6826923076923077	0.6826923076923078	0.6846153846153846	0.6826923076923078	0.6961538461538461	0.676923076923077	0.676923076923077	0.6846153846153846	0.6865384615384615	0.6884615384615385	0.6903846153846154	0.6826923076923077	0.6692307692307693	0.6807692307692308	0.675	0.6788461538461539	0.6961538461538461	0.6884615384615385	0.6884615384615385	0.7038461538461538	0.6980769230769232	0.6846153846153846	0.7019230769230769
600	0.6519230769230768	0.65	0.6423076923076924	0.6538461538461539	0.648076923076923	0.6384615384615384	0.6519230769230768	0.6634615384615385	0.6692307692307692	0.6576923076923078	0.6807692307692308	0.6769230769230768	0.6576923076923077	0.6788461538461539	0.6730769230769231	0.6711538461538462	0.6788461538461539	0.675	0.6711538461538462	0.6788461538461539	0.6538461538461539	0.6711538461538462	0.6749999999999999	0.6692307692307693	0.6384615384615385	0.6788461538461539	0.6788461538461539	0.675	0.6730769230769231	0.6865384615384615	0.676923076923077	0.6884615384615385	0.6846153846153846	0.6788461538461538	0.6711538461538462	0.6865384615384615	0.7038461538461538	0.6942307692307692	0.6903846153846155	0.6826923076923077	0.6865384615384617	0.6980769230769232	0.6846153846153846	0.7076923076923076	0.6788461538461539	0.6980769230769232	0.7230769230769232	0.7038461538461539	0.7134615384615384
610	0.6288461538461539	0.6423076923076924	0.623076923076923	0.6576923076923077	0.6519230769230769	0.6576923076923077	0.6846153846153845	0.675	0.6730769230769231	0.6576923076923077	0.6442307692307692	0.648076923076923	0.6442307692307693	0.6730769230769231	0.6461538461538462	0.6692307692307692	0.675	0.6653846153846154	0.6634615384615384	0.6692307692307692	0.6807692307692308	0.65	0.6519230769230769	0.6596153846153846	0.6711538461538462	0.6461538461538462	0.6557692307692308	0.6615384615384616	0.6673076923076924	0.6346153846153846	0.6519230769230769	0.6442307692307692	0.6538461538461539	0.6692307692307693	0.6865384615384615	0.6807692307692308	0.6596153846153846	0.6634615384615384	0.6692307692307693	0.6788461538461539	0.6692307692307693	0.673076923076923	0.6692307692307693	0.676923076923077	0.6730769230769231	0.676923076923077	0.6788461538461539	0.7000000000000001	0.6826923076923077
620	0.6538461538461539	0.6596153846153847	0.6442307692307692	0.6673076923076924	0.6653846153846155	0.6730769230769231	0.6673076923076923	0.676923076923077	0.6846153846153846	0.6749999999999999	0.6826923076923077	0.6653846153846154	0.6865384615384615	0.6730769230769231	0.6788461538461539	0.6846153846153846	0.6615384615384615	0.6865384615384615	0.6596153846153846	0.6692307692307693	0.6615384615384615	0.675	0.6634615384615384	0.6615384615384616	0.6788461538461539	0.6692307692307692	0.675	0.65	0.6730769230769231	0.6538461538461539	0.6634615384615384	0.6673076923076925	0.6769230769230768	0.6788461538461539	0.6884615384615385	0.6942307692307692	0.6711538461538462	0.6788461538461539	0.6673076923076923	0.6942307692307692	0.6865384615384615	0.676923076923077	0.6596153846153846	0.6961538461538461	0.65	0.6807692307692308	0.6692307692307692	0.6807692307692308	0.6615384615384615
630	0.6673076923076924	0.6557692307692308	0.6653846153846154	0.7038461538461538	0.6846153846153846	0.6942307692307692	0.6903846153846154	0.6961538461538461	0.7038461538461538	0.7096153846153845	0.6769230769230768	0.6942307692307692	0.7173076923076923	0.6884615384615385	0.7	0.6884615384615385	0.6865384615384615	0.676923076923077	0.7057692307692308	0.6826923076923077	0.6788461538461538	0.6846153846153846	0.698076923076923	0.6846153846153846	0.6788461538461539	0.7	0.6846153846153846	0.676923076923077	0.6923076923076923	0.7	0.6846153846153846	0.6923076923076923	0.6903846153846154	0.6653846153846155	0.6788461538461539	0.698076923076923	0.675	0.6807692307692307	0.6634615384615384	0.65	0.6884615384615385	0.6615384615384615	0.6596153846153846	0.6615384615384615	0.675	0.6826923076923077	0.6807692307692308	0.6807692307692308	0.6788461538461538
640	0.6230769230769231	0.6038461538461538	0.6173076923076922	0.6326923076923078	0.6307692307692307	0.6557692307692308	0.6576923076923077	0.6596153846153847	0.6653846153846154	0.6615384615384615	0.6673076923076924	0.6846153846153846	0.675	0.6826923076923078	0.6615384615384615	0.6615384615384615	0.6865384615384617	0.6961538461538461	0.6673076923076924	0.6634615384615385	0.6692307692307693	0.6865384615384617	0.6615384615384616	0.6788461538461539	0.6653846153846154	0.6692307692307693	0.675	0.6730769230769231	0.6769230769230768	0.7038461538461539	0.6865384615384615	0.7096153846153845	0.6865384615384615	0.6923076923076923	0.6942307692307693	0.701923076923077	0.6884615384615385	0.7	0.698076923076923	0.6826923076923077	0.7115384615384616	0.7192307692307693	0.6769230769230768	0.6903846153846154	0.6634615384615383	0.675	0.6615384615384616	0.6884615384615385	0.701923076923077
650	0.6115384615384615	0.6519230769230769	0.6519230769230768	0.6615384615384616	0.6673076923076924	0.6673076923076924	0.675	0.6942307692307692	0.6846153846153846	0.6923076923076923	0.7134615384615385	0.6923076923076923	0.673076923076923	0.6634615384615385	0.6846153846153846	0.6807692307692308	0.6865384615384615	0.6807692307692307	0.6903846153846154	0.6730769230769231	0.6711538461538462	0.6884615384615385	0.6769230769230768	0.6807692307692307	0.6865384615384615	0.6807692307692308	0.6923076923076923	0.6865384615384615	0.6961538461538461	0.7057692307692308	0.6865384615384615	0.6923076923076923	0.6865384615384615	0.6923076923076923	0.6923076923076923	0.6826923076923077	0.701923076923077	0.6923076923076923	0.7134615384615384	0.7019230769230769	0.6865384615384615	0.6788461538461539	0.6846153846153846	0.6865384615384615	0.7000000000000001	0.6653846153846155	0.6711538461538462	0.6884615384615385	0.6653846153846155
660	0.5884615384615384	0.6153846153846153	0.6230769230769232	0.6365384615384615	0.6480769230769231	0.651923076923077	0.6461538461538462	0.6442307692307693	0.6442307692307693	0.6692307692307693	0.6711538461538462	0.6576923076923077	0.6634615384615385	0.6576923076923077	0.6615384615384615	0.675	0.6615384615384615	0.6788461538461538	0.6519230769230768	0.653846153846154	0.6461538461538461	0.6711538461538461	0.6826923076923076	0.6461538461538462	0.6480769230769231	0.65	0.6576923076923077	0.6903846153846154	0.6634615384615383	0.6807692307692308	0.6807692307692308	0.7	0.6980769230769232	0.6749999999999999	0.6923076923076923	0.7	0.7173076923076923	0.6923076923076923	0.7173076923076923	0.7	0.6903846153846154	0.6846153846153846	0.6903846153846154	0.6865384615384615	0.6692307692307692	0.6923076923076922	0.6596153846153847	0.6807692307692307	0.6673076923076923
670	0.575	0.5942307692307692	0.6115384615384615	0.6076923076923076	0.6403846153846153	0.6326923076923077	0.65	0.6576923076923078	0.65	0.6634615384615385	0.6730769230769231	0.6576923076923077	0.6519230769230768	0.6653846153846154	0.6538461538461539	0.6442307692307692	0.6499999999999999	0.675	0.6346153846153846	0.6403846153846153	0.6442307692307693	0.6615384615384615	0.648076923076923	0.6442307692307692	0.6346153846153846	0.6384615384615385	0.6403846153846153	0.6365384615384615	0.6442307692307692	0.6288461538461538	0.625	0.6346153846153847	0.6692307692307693	0.6519230769230769	0.6538461538461539	0.6442307692307692	0.648076923076923	0.6538461538461539	0.6711538461538461	0.6442307692307692	0.6576923076923077	0.6384615384615384	0.6326923076923077	0.6442307692307693	0.651923076923077	0.6615384615384615	0.6557692307692309	0.6519230769230768	0.6692307692307693
680	0.5653846153846154	0.5692307692307692	0.5826923076923076	0.6	0.6230769230769231	0.6230769230769232	0.626923076923077	0.6480769230769231	0.6423076923076922	0.6403846153846153	0.6403846153846153	0.6403846153846154	0.6423076923076922	0.6615384615384615	0.6384615384615384	0.6442307692307692	0.6615384615384616	0.6596153846153845	0.6346153846153846	0.6403846153846153	0.6423076923076922	0.6326923076923077	0.6365384615384616	0.6519230769230769	0.6461538461538462	0.6384615384615384	0.6442307692307693	0.6307692307692307	0.6326923076923078	0.6403846153846154	0.6673076923076923	0.6403846153846154	0.6307692307692307	0.6173076923076923	0.6423076923076922	0.6423076923076924	0.653846153846154	0.6461538461538462	0.6576923076923077	0.6557692307692308	0.6442307692307693	0.6461538461538462	0.6461538461538462	0.6519230769230769	0.6596153846153847	0.65	0.6576923076923077	0.65	0.6653846153846154
690	0.5846153846153846	0.5903846153846154	0.6211538461538462	0.6230769230769232	0.6192307692307693	0.6384615384615384	0.6269230769230769	0.6480769230769231	0.6461538461538462	0.6615384615384615	0.6596153846153847	0.6692307692307692	0.6711538461538461	0.6730769230769231	0.6365384615384615	0.6461538461538463	0.6403846153846154	0.65	0.6653846153846154	0.6634615384615384	0.6692307692307692	0.6423076923076924	0.6384615384615384	0.6211538461538462	0.651923076923077	0.6403846153846153	0.6346153846153846	0.6346153846153846	0.6461538461538462	0.6538461538461539	0.6596153846153846	0.6480769230769231	0.6519230769230769	0.6403846153846154	0.6346153846153847	0.6538461538461539	0.6403846153846153	0.6538461538461539	0.6788461538461539	0.6538461538461539	0.6615384615384615	0.6788461538461539	0.6884615384615385	0.6673076923076924	0.6730769230769231	0.6730769230769231	0.6365384615384615	0.673076923076923	0.6788461538461539
700	0.5673076923076923	0.5884615384615385	0.6	0.6076923076923078	0.626923076923077	0.6346153846153846	0.65	0.6326923076923077	0.6480769230769231	0.6557692307692308	0.6769230769230768	0.6692307692307693	0.6403846153846154	0.6711538461538462	0.6538461538461539	0.6576923076923077	0.6615384615384615	0.6653846153846154	0.6692307692307693	0.6596153846153845	0.6692307692307692	0.6615384615384615	0.6461538461538462	0.6634615384615385	0.6442307692307692	0.6403846153846154	0.6442307692307692	0.6557692307692308	0.6634615384615385	0.65	0.6423076923076924	0.6519230769230769	0.673076923076923	0.6846153846153846	0.673076923076923	0.6673076923076924	0.6634615384615384	0.676923076923077	0.6865384615384617	0.698076923076923	0.6788461538461539	0.675	0.6884615384615385	0.6846153846153846	0.6903846153846154	0.6961538461538461	0.6788461538461539	0.6846153846153846	0.6903846153846154
710	0.5980769230769232	0.5980769230769231	0.6173076923076922	0.6192307692307693	0.6192307692307693	0.6384615384615384	0.6653846153846155	0.6576923076923077	0.6653846153846154	0.6653846153846154	0.6634615384615384	0.6749999999999999	0.6692307692307692	0.6673076923076923	0.6634615384615384	0.6615384615384616	0.6615384615384615	0.6749999999999999	0.6538461538461539	0.648076923076923	0.6730769230769231	0.676923076923077	0.6326923076923077	0.6653846153846155	0.6673076923076923	0.6480769230769232	0.6519230769230769	0.6423076923076922	0.675	0.6673076923076924	0.6730769230769231	0.6692307692307693	0.6711538461538461	0.6711538461538461	0.676923076923077	0.6826923076923077	0.6884615384615385	0.6961538461538461	0.6788461538461539	0.6942307692307692	0.7038461538461538	0.7134615384615385	0.7134615384615384	0.7134615384615385	0.6980769230769232	0.7019230769230769	0.6749999999999999	0.6826923076923077	0.6942307692307693
720	0.5711538461538461	0.6115384615384615	0.6	0.5961538461538461	0.6096153846153847	0.6153846153846154	0.6269230769230769	0.6557692307692308	0.6711538461538462	0.6615384615384615	0.6673076923076924	0.653846153846154	0.6903846153846155	0.6807692307692308	0.6653846153846154	0.6826923076923077	0.6788461538461539	0.675	0.6634615384615385	0.6711538461538462	0.6576923076923077	0.6634615384615385	0.6826923076923076	0.6557692307692308	0.6634615384615384	0.6538461538461539	0.6557692307692307	0.6653846153846155	0.6673076923076923	0.6769230769230768	0.6788461538461539	0.6923076923076923	0.6884615384615385	0.6884615384615385	0.6961538461538461	0.7057692307692307	0.7134615384615384	0.7096153846153846	0.7115384615384617	0.7057692307692307	0.7019230769230769	0.7153846153846153	0.7115384615384615	0.7211538461538461	0.698076923076923	0.723076923076923	0.7096153846153846	0.7096153846153846	0.6942307692307692
730	0.573076923076923	0.5826923076923076	0.6153846153846153	0.6076923076923076	0.6192307692307691	0.6288461538461538	0.6346153846153846	0.6634615384615385	0.676923076923077	0.6596153846153847	0.6615384615384615	0.6615384615384616	0.6519230769230768	0.6596153846153847	0.6538461538461537	0.6384615384615384	0.6634615384615384	0.6442307692307692	0.6596153846153847	0.6596153846153846	0.6403846153846153	0.6653846153846155	0.6576923076923077	0.6615384615384615	0.6576923076923077	0.6538461538461539	0.6653846153846155	0.6692307692307692	0.6673076923076923	0.6615384615384615	0.6673076923076924	0.6615384615384616	0.6576923076923078	0.6711538461538462	0.676923076923077	0.7	0.676923076923077	0.6903846153846154	0.676923076923077	0.6846153846153846	0.7019230769230769	0.6788461538461539	0.7076923076923076	0.7019230769230769	0.6846153846153845	0.6923076923076923	0.6826923076923078	0.6961538461538461	0.6923076923076923
740	0.5884615384615385	0.5942307692307691	0.6115384615384616	0.6230769230769231	0.6346153846153847	0.6384615384615384	0.6576923076923077	0.6826923076923077	0.675	0.6749999999999999	0.6673076923076923	0.6711538461538461	0.6692307692307693	0.6769230769230768	0.6826923076923077	0.6884615384615385	0.675	0.6903846153846154	0.675	0.6711538461538461	0.6903846153846154	0.6884615384615385	0.6846153846153846	0.6788461538461539	0.675	0.6634615384615384	0.6865384615384615	0.6673076923076924	0.6711538461538462	0.675	0.6673076923076924	0.6923076923076923	0.6865384615384615	0.6788461538461539	0.6788461538461539	0.6846153846153845	0.7115384615384616	0.6961538461538461	0.7096153846153846	0.7134615384615384	0.7076923076923076	0.7076923076923076	0.6923076923076923	0.7211538461538461	0.6961538461538461	0.701923076923077	0.7096153846153846	0.6865384615384615	0.6942307692307692
750	0.6019230769230769	0.6230769230769231	0.6173076923076923	0.6134615384615385	0.6365384615384617	0.6403846153846153	0.6596153846153846	0.6538461538461539	0.6596153846153847	0.6807692307692307	0.6730769230769231	0.6711538461538462	0.6807692307692308	0.676923076923077	0.6826923076923077	0.6730769230769231	0.676923076923077	0.6615384615384616	0.6865384615384615	0.6826923076923077	0.7038461538461538	0.675	0.7038461538461538	0.6923076923076923	0.7019230769230769	0.6903846153846154	0.6634615384615384	0.675	0.7192307692307691	0.6923076923076924	0.6826923076923077	0.6711538461538462	0.6961538461538461	0.6923076923076923	0.701923076923077	0.7	0.7192307692307693	0.7076923076923076	0.7096153846153846	0.7057692307692307	0.7019230769230769	0.6961538461538461	0.7038461538461538	0.7038461538461538	0.6903846153846154	0.676923076923077	0.6846153846153846	0.676923076923077	0.6692307692307692
760	0.5865384615384615	0.5942307692307692	0.5942307692307691	0.6115384615384616	0.6134615384615385	0.6403846153846154	0.6346153846153847	0.6576923076923078	0.6442307692307693	0.6653846153846155	0.6653846153846155	0.6673076923076924	0.6557692307692308	0.6461538461538462	0.6538461538461539	0.6384615384615385	0.6615384615384615	0.6538461538461539	0.6788461538461539	0.6538461538461539	0.6576923076923077	0.6634615384615384	0.6807692307692308	0.6653846153846154	0.6711538461538462	0.6865384615384615	0.6615384615384616	0.6692307692307692	0.675	0.6826923076923077	0.673076923076923	0.6807692307692308	0.676923076923077	0.6576923076923077	0.6846153846153845	0.6846153846153846	0.673076923076923	0.6826923076923077	0.6711538461538462	0.6923076923076923	0.6865384615384615	0.676923076923077	0.7038461538461538	0.6807692307692308	0.6923076923076922	0.6903846153846154	0.6942307692307692	0.6903846153846154	0.6826923076923077
770	0.5750000000000001	0.5826923076923077	0.6057692307692307	0.6192307692307693	0.6230769230769231	0.6442307692307693	0.6346153846153846	0.6596153846153846	0.6461538461538462	0.648076923076923	0.6730769230769231	0.676923076923077	0.6788461538461538	0.6769230769230768	0.6923076923076923	0.675	0.6788461538461539	0.6730769230769231	0.6730769230769231	0.6846153846153846	0.6673076923076924	0.6749999999999999	0.6826923076923077	0.6730769230769231	0.6576923076923077	0.7019230769230769	0.676923076923077	0.6653846153846154	0.675	0.6692307692307692	0.6942307692307692	0.6942307692307692	0.6961538461538461	0.6846153846153846	0.6673076923076924	0.7038461538461539	0.6807692307692307	0.7076923076923078	0.7076923076923078	0.6980769230769232	0.6923076923076923	0.7096153846153846	0.6846153846153846	0.6826923076923077	0.7076923076923076	0.6961538461538461	0.698076923076923	0.6884615384615386	0.7038461538461538
780	0.573076923076923	0.5961538461538461	0.6076923076923078	0.6307692307692307	0.6346153846153846	0.6307692307692309	0.6403846153846154	0.65	0.6442307692307693	0.6576923076923077	0.6557692307692308	0.6730769230769231	0.65	0.6576923076923077	0.6615384615384615	0.6442307692307692	0.6384615384615384	0.6711538461538462	0.6615384615384615	0.6730769230769231	0.65	0.6653846153846155	0.675	0.6634615384615385	0.6884615384615385	0.6846153846153846	0.6788461538461539	0.6634615384615385	0.65	0.6711538461538461	0.6807692307692308	0.6788461538461539	0.676923076923077	0.6826923076923077	0.6865384615384615	0.6865384615384615	0.6923076923076923	0.6942307692307692	0.6923076923076923	0.6769230769230768	0.6884615384615385	0.6884615384615385	0.6980769230769232	0.6903846153846154	0.6692307692307693	0.6653846153846155	0.6923076923076923	0.678846153846154	0.676923076923077
790	0.5807692307692307	0.5865384615384615	0.5961538461538461	0.6115384615384616	0.6173076923076923	0.6096153846153847	0.6288461538461538	0.6480769230769231	0.6480769230769231	0.6596153846153847	0.6634615384615385	0.6807692307692308	0.6653846153846155	0.6596153846153847	0.675	0.6596153846153847	0.6692307692307693	0.6538461538461539	0.6634615384615384	0.6634615384615384	0.6653846153846155	0.6519230769230769	0.6538461538461539	0.6519230769230769	0.6884615384615385	0.6711538461538462	0.6788461538461538	0.6788461538461539	0.6692307692307693	0.6865384615384615	0.6826923076923077	0.7019230769230769	0.7134615384615384	0.7173076923076922	0.7057692307692308	0.7038461538461538	0.6923076923076923	0.7096153846153846	0.7057692307692308	0.7076923076923076	0.7076923076923076	0.6961538461538461	0.7115384615384616	0.7038461538461538	0.7000000000000001	0.7096153846153845	0.7	0.7057692307692308	0.7192307692307693
800	0.6019230769230768	0.5942307692307691	0.6115384615384615	0.6307692307692309	0.6384615384615385	0.6519230769230768	0.6576923076923078	0.6846153846153846	0.676923076923077	0.6846153846153846	0.6903846153846154	0.6826923076923077	0.6826923076923077	0.698076923076923	0.6769230769230768	0.6807692307692308	0.698076923076923	0.6807692307692308	0.6884615384615385	0.7096153846153846	0.6884615384615385	0.6807692307692308	0.6692307692307692	0.7057692307692308	0.7057692307692308	0.7	0.7057692307692308	0.6942307692307692	0.7288461538461539	0.7038461538461538	0.7115384615384615	0.7230769230769231	0.7096153846153846	0.701923076923077	0.7288461538461538	0.7038461538461539	0.7153846153846153	0.723076923076923	0.701923076923077	0.7019230769230769	0.6923076923076922	0.6961538461538461	0.6923076923076924	0.6846153846153846	0.673076923076923	0.675	0.7	0.6826923076923078	0.7057692307692307
810	0.5961538461538461	0.5846153846153846	0.6192307692307693	0.6038461538461538	0.6173076923076923	0.6346153846153847	0.6346153846153846	0.6384615384615385	0.6480769230769232	0.6423076923076924	0.6461538461538462	0.6673076923076924	0.6653846153846154	0.673076923076923	0.6500000000000001	0.648076923076923	0.6692307692307693	0.6769230769230768	0.6653846153846154	0.6730769230769231	0.676923076923077	0.6788461538461538	0.7096153846153845	0.7076923076923077	0.6884615384615385	0.6865384615384615	0.6884615384615385	0.6788461538461539	0.6961538461538461	0.6749999999999999	0.7038461538461538	0.6788461538461539	0.6903846153846154	0.6923076923076923	0.6942307692307692	0.6826923076923077	0.7057692307692307	0.6961538461538461	0.7134615384615385	0.7134615384615384	0.7	0.6923076923076923	0.7057692307692308	0.7019230769230769	0.6923076923076923	0.6923076923076923	0.7173076923076922	0.6903846153846154	0.6634615384615384
820	0.5403846153846155	0.5615384615384615	0.5826923076923077	0.5961538461538461	0.6211538461538462	0.6153846153846154	0.6307692307692309	0.6538461538461539	0.6538461538461539	0.6692307692307693	0.6538461538461539	0.6576923076923077	0.6538461538461539	0.6519230769230769	0.6519230769230769	0.648076923076923	0.6596153846153847	0.6576923076923077	0.6557692307692308	0.6692307692307692	0.6730769230769231	0.6557692307692308	0.6653846153846155	0.6788461538461539	0.6730769230769231	0.676923076923077	0.6692307692307693	0.6557692307692308	0.675	0.6634615384615384	0.6807692307692308	0.675	0.6557692307692308	0.6673076923076924	0.6884615384615385	0.676923076923077	0.6807692307692307	0.6692307692307693	0.6615384615384616	0.6730769230769231	0.675	0.6865384615384615	0.6846153846153845	0.6846153846153845	0.6923076923076924	0.698076923076923	0.7115384615384615	0.6961538461538462	0.6903846153846154
830	0.5903846153846153	0.6038461538461538	0.6057692307692306	0.6153846153846153	0.6230769230769231	0.6480769230769231	0.65	0.6653846153846155	0.6673076923076923	0.6730769230769231	0.6807692307692308	0.6711538461538462	0.6730769230769231	0.675	0.6596153846153846	0.6711538461538462	0.673076923076923	0.6596153846153846	0.6711538461538461	0.6846153846153846	0.6826923076923077	0.6788461538461539	0.6961538461538461	0.6865384615384615	0.6942307692307693	0.6557692307692308	0.6942307692307692	0.6634615384615384	0.6769230769230768	0.6730769230769231	0.6826923076923077	0.6807692307692308	0.673076923076923	0.6865384615384615	0.675	0.675	0.6923076923076923	0.6673076923076923	0.6615384615384615	0.6673076923076924	0.648076923076923	0.6730769230769231	0.6846153846153846	0.6749999999999999	0.6846153846153846	0.6788461538461539	0.6826923076923077	0.7038461538461538	0.6826923076923077
840	0.5307692307692308	0.5384615384615384	0.5480769230769231	0.5576923076923077	0.5923076923076923	0.598076923076923	0.6096153846153846	0.625	0.6307692307692307	0.6596153846153847	0.6384615384615386	0.6653846153846154	0.651923076923077	0.6692307692307693	0.6634615384615385	0.6653846153846155	0.6692307692307693	0.6596153846153847	0.6461538461538462	0.6557692307692309	0.6653846153846155	0.6423076923076924	0.6634615384615384	0.65	0.6538461538461539	0.6346153846153846	0.6673076923076924	0.6807692307692308	0.6538461538461539	0.6596153846153846	0.675	0.6576923076923078	0.6653846153846154	0.6730769230769231	0.6788461538461539	0.6673076923076924	0.6730769230769231	0.6865384615384615	0.6942307692307692	0.6749999999999999	0.6480769230769231	0.6826923076923076	0.6903846153846154	0.6807692307692308	0.6807692307692308	0.7115384615384615	0.6865384615384615	0.7230769230769231	0.701923076923077
850	0.575	0.6038461538461539	0.6076923076923076	0.6211538461538462	0.6153846153846153	0.6269230769230769	0.6403846153846154	0.6596153846153847	0.6596153846153847	0.65	0.6384615384615385	0.6673076923076923	0.6634615384615385	0.6673076923076923	0.6615384615384615	0.6865384615384617	0.6615384615384615	0.6596153846153847	0.6461538461538462	0.6596153846153846	0.6519230769230769	0.6423076923076922	0.6519230769230769	0.6692307692307692	0.6788461538461539	0.6903846153846154	0.6884615384615385	0.6865384615384615	0.6807692307692307	0.6634615384615385	0.6903846153846154	0.6788461538461539	0.6807692307692308	0.6807692307692308	0.675	0.6692307692307693	0.6692307692307693	0.6884615384615385	0.6846153846153846	0.6980769230769232	0.6846153846153846	0.676923076923077	0.6846153846153846	0.675	0.6903846153846154	0.698076923076923	0.6961538461538461	0.6730769230769231	0.6826923076923077
860	0.5596153846153845	0.5788461538461537	0.5826923076923076	0.5942307692307691	0.6115384615384616	0.6346153846153847	0.6307692307692307	0.6346153846153846	0.6653846153846154	0.675	0.6519230769230769	0.6865384615384615	0.6711538461538462	0.6923076923076923	0.6692307692307693	0.6769230769230768	0.6673076923076923	0.6538461538461539	0.6692307692307692	0.6769230769230768	0.676923076923077	0.6807692307692308	0.698076923076923	0.6788461538461539	0.6826923076923077	0.7096153846153846	0.676923076923077	0.698076923076923	0.6942307692307692	0.7038461538461538	0.6923076923076923	0.6865384615384615	0.7057692307692307	0.6923076923076923	0.6807692307692308	0.6942307692307691	0.675	0.7038461538461538	0.6711538461538461	0.6923076923076923	0.675	0.6826923076923077	0.6788461538461539	0.6884615384615383	0.675	0.6730769230769231	0.698076923076923	0.676923076923077	0.7019230769230769
870	0.5615384615384615	0.575	0.6038461538461538	0.6096153846153844	0.6230769230769232	0.6384615384615385	0.6519230769230769	0.6461538461538462	0.6673076923076924	0.6692307692307692	0.6730769230769231	0.6884615384615385	0.675	0.6826923076923077	0.6807692307692308	0.6923076923076923	0.6884615384615385	0.6903846153846153	0.6846153846153846	0.6846153846153846	0.6788461538461539	0.6903846153846154	0.6961538461538461	0.6788461538461539	0.7000000000000001	0.6865384615384615	0.6673076923076924	0.7019230769230768	0.6942307692307692	0.7096153846153846	0.6807692307692308	0.6923076923076923	0.6884615384615385	0.6826923076923077	0.6788461538461539	0.6826923076923077	0.7	0.6923076923076923	0.6788461538461539	0.6865384615384615	0.7038461538461538	0.6923076923076923	0.6884615384615385	0.6749999999999999	0.6846153846153845	0.6826923076923077	0.6942307692307692	0.6923076923076923	0.7192307692307693
880	0.5807692307692307	0.601923076923077	0.6153846153846155	0.6365384615384615	0.651923076923077	0.6615384615384615	0.6711538461538462	0.6673076923076924	0.6500000000000001	0.6557692307692308	0.6653846153846154	0.6846153846153846	0.6692307692307692	0.7115384615384616	0.6884615384615385	0.675	0.6961538461538461	0.6730769230769231	0.6730769230769231	0.676923076923077	0.6653846153846154	0.6653846153846154	0.6653846153846155	0.6711538461538462	0.6884615384615385	0.6807692307692307	0.6846153846153846	0.6846153846153845	0.6865384615384615	0.698076923076923	0.6826923076923077	0.6903846153846155	0.6923076923076923	0.7076923076923076	0.6903846153846154	0.7038461538461538	0.6807692307692308	0.698076923076923	0.7153846153846154	0.723076923076923	0.7057692307692307	0.7038461538461538	0.701923076923077	0.7096153846153846	0.7230769230769232	0.7057692307692307	0.7307692307692308	0.7173076923076923	0.7192307692307691
890	0.5615384615384615	0.5673076923076923	0.5769230769230768	0.5692307692307692	0.5846153846153845	0.6173076923076923	0.6096153846153846	0.6230769230769231	0.6346153846153846	0.6461538461538461	0.6615384615384616	0.6711538461538462	0.6634615384615385	0.6615384615384616	0.6557692307692309	0.6480769230769232	0.6653846153846155	0.6634615384615385	0.65	0.6576923076923077	0.6557692307692308	0.6692307692307693	0.6711538461538462	0.6807692307692307	0.6846153846153846	0.6865384615384615	0.6942307692307693	0.6865384615384615	0.6865384615384617	0.675	0.6807692307692308	0.6788461538461539	0.7057692307692308	0.6884615384615385	0.6557692307692307	0.676923076923077	0.6557692307692308	0.6711538461538462	0.6673076923076922	0.6788461538461538	0.6826923076923077	0.6788461538461538	0.6807692307692308	0.6865384615384615	0.6942307692307692	0.6826923076923077	0.675	0.675	0.6826923076923076
900	0.5576923076923077	0.573076923076923	0.5807692307692307	0.5769230769230769	0.5942307692307691	0.6038461538461539	0.6211538461538462	0.6288461538461538	0.6461538461538462	0.6499999999999999	0.6576923076923077	0.6634615384615384	0.6365384615384615	0.6519230769230769	0.6403846153846153	0.6461538461538462	0.6384615384615384	0.6519230769230769	0.6423076923076922	0.6519230769230769	0.6384615384615385	0.6557692307692309	0.6769230769230768	0.6538461538461539	0.6576923076923078	0.6865384615384615	0.6730769230769231	0.6769230769230768	0.6711538461538462	0.6576923076923077	0.6576923076923077	0.6519230769230769	0.6634615384615384	0.6846153846153845	0.6846153846153846	0.6903846153846154	0.6749999999999999	0.6673076923076923	0.6615384615384615	0.6653846153846154	0.6557692307692309	0.6692307692307692	0.6615384615384616	0.6846153846153846	0.6749999999999999	0.7019230769230769	0.6615384615384615	0.6903846153846154	0.6807692307692307
910	0.5807692307692308	0.573076923076923	0.5903846153846153	0.596153846153846	0.6211538461538462	0.625	0.6307692307692309	0.65	0.6538461538461539	0.6576923076923077	0.6653846153846154	0.6692307692307692	0.65	0.6653846153846154	0.673076923076923	0.6692307692307692	0.6596153846153845	0.6576923076923077	0.6634615384615385	0.6673076923076924	0.6788461538461539	0.675	0.6807692307692308	0.651923076923077	0.6615384615384616	0.6403846153846153	0.6634615384615384	0.6826923076923077	0.6576923076923077	0.6634615384615385	0.675	0.6903846153846154	0.6730769230769231	0.6557692307692309	0.6500000000000001	0.6615384615384616	0.6730769230769231	0.6749999999999999	0.6673076923076923	0.6711538461538462	0.6788461538461539	0.673076923076923	0.6596153846153846	0.6807692307692308	0.6903846153846154	0.6884615384615385	0.6903846153846154	0.6788461538461539	0.6807692307692308
920	0.575	0.6057692307692308	0.6173076923076923	0.6442307692307693	0.6269230769230769	0.6596153846153846	0.6576923076923077	0.6519230769230769	0.65	0.65	0.6711538461538461	0.6461538461538462	0.6673076923076924	0.6596153846153847	0.6653846153846154	0.6692307692307693	0.6788461538461539	0.6615384615384615	0.6730769230769231	0.6576923076923077	0.6596153846153847	0.6634615384615384	0.6711538461538461	0.6673076923076924	0.6538461538461539	0.6807692307692307	0.6596153846153847	0.6596153846153846	0.6615384615384616	0.6692307692307692	0.6730769230769231	0.6923076923076923	0.6884615384615385	0.675	0.675	0.6788461538461539	0.6711538461538462	0.6807692307692308	0.676923076923077	0.6846153846153846	0.6807692307692307	0.7096153846153846	0.7192307692307693	0.7057692307692307	0.7	0.698076923076923	0.6942307692307692	0.7057692307692307	0.6923076923076922
930	0.5596153846153846	0.5634615384615385	0.5826923076923076	0.5846153846153845	0.6076923076923076	0.5980769230769231	0.6288461538461538	0.6096153846153846	0.6307692307692309	0.6442307692307693	0.6538461538461539	0.6442307692307692	0.6384615384615385	0.6634615384615385	0.6403846153846153	0.6634615384615385	0.6326923076923077	0.6365384615384616	0.6403846153846153	0.653846153846154	0.6846153846153846	0.6538461538461539	0.6692307692307692	0.676923076923077	0.648076923076923	0.6403846153846154	0.6576923076923077	0.6596153846153847	0.65	0.65	0.6403846153846153	0.6538461538461539	0.6423076923076924	0.6403846153846154	0.6269230769230769	0.6346153846153846	0.625	0.6269230769230769	0.6384615384615385	0.6307692307692307	0.6365384615384615	0.6346153846153847	0.6403846153846153	0.6596153846153847	0.6711538461538461	0.6346153846153846	0.6557692307692308	0.6596153846153847	0.6653846153846155
940	0.5711538461538461	0.5653846153846154	0.5846153846153846	0.6019230769230769	0.6038461538461538	0.6192307692307691	0.6153846153846153	0.6615384615384615	0.6538461538461539	0.6653846153846154	0.6634615384615385	0.6673076923076924	0.6673076923076924	0.6557692307692309	0.6365384615384615	0.65	0.6538461538461539	0.6538461538461539	0.6673076923076924	0.6461538461538462	0.6615384615384616	0.6403846153846153	0.6538461538461539	0.6519230769230769	0.6673076923076924	0.6673076923076924	0.6846153846153846	0.6596153846153847	0.6634615384615385	0.675	0.653846153846154	0.6692307692307693	0.6673076923076924	0.6788461538461539	0.6365384615384615	0.6692307692307693	0.6788461538461539	0.673076923076923	0.6615384615384615	0.6519230769230769	0.6673076923076922	0.6634615384615385	0.6846153846153846	0.6730769230769231	0.6596153846153847	0.6749999999999999	0.7038461538461538	0.6769230769230768	0.676923076923077
950	0.575	0.5846153846153848	0.573076923076923	0.601923076923077	0.625	0.625	0.6288461538461538	0.65	0.6596153846153846	0.6442307692307693	0.6538461538461539	0.6596153846153847	0.6346153846153847	0.6519230769230769	0.675	0.6846153846153845	0.6711538461538462	0.6673076923076924	0.6557692307692309	0.6576923076923077	0.6596153846153846	0.6826923076923077	0.673076923076923	0.6749999999999999	0.675	0.6826923076923077	0.6519230769230768	0.6653846153846155	0.6692307692307693	0.6711538461538461	0.6865384615384615	0.6615384615384616	0.6538461538461539	0.675	0.6826923076923076	0.6711538461538461	0.651923076923077	0.6576923076923077	0.6596153846153847	0.6576923076923078	0.6711538461538462	0.653846153846154	0.676923076923077	0.6711538461538462	0.6961538461538461	0.6942307692307692	0.6846153846153846	0.6846153846153846	0.7096153846153845
960	0.551923076923077	0.5807692307692307	0.5923076923076923	0.5846153846153845	0.598076923076923	0.6038461538461538	0.6192307692307693	0.6365384615384616	0.6307692307692307	0.648076923076923	0.6596153846153846	0.6538461538461539	0.6692307692307693	0.676923076923077	0.6653846153846155	0.6596153846153846	0.676923076923077	0.6634615384615384	0.6480769230769231	0.6519230769230769	0.6519230769230769	0.6596153846153847	0.6634615384615384	0.6461538461538462	0.6461538461538461	0.6423076923076922	0.6653846153846155	0.6519230769230768	0.6461538461538462	0.6365384615384615	0.6423076923076924	0.648076923076923	0.6653846153846155	0.6423076923076922	0.6480769230769231	0.65	0.6403846153846153	0.6269230769230768	0.6423076923076924	0.6346153846153846	0.6519230769230768	0.6403846153846153	0.6673076923076924	0.6692307692307693	0.6615384615384615	0.6865384615384615	0.675	0.6730769230769231	0.6961538461538461
970	0.5942307692307692	0.5942307692307692	0.6173076923076922	0.6153846153846154	0.6365384615384616	0.6403846153846154	0.6442307692307693	0.6461538461538462	0.65	0.6653846153846155	0.676923076923077	0.6692307692307693	0.6673076923076923	0.6615384615384616	0.6692307692307692	0.6942307692307693	0.6846153846153846	0.6750000000000002	0.6615384615384615	0.6615384615384615	0.676923076923077	0.6615384615384615	0.6923076923076923	0.6711538461538462	0.6826923076923077	0.6711538461538462	0.6788461538461539	0.6807692307692308	0.6711538461538461	0.6961538461538461	0.6749999999999999	0.675	0.6615384615384616	0.6923076923076923	0.6846153846153846	0.6326923076923077	0.6634615384615385	0.6923076923076923	0.6673076923076924	0.6653846153846154	0.6692307692307693	0.6884615384615386	0.6653846153846154	0.6596153846153846	0.6942307692307692	0.6884615384615385	0.6788461538461539	0.7057692307692308	0.6846153846153846
980	0.5884615384615385	0.6076923076923076	0.6	0.6115384615384616	0.6192307692307693	0.6307692307692307	0.648076923076923	0.648076923076923	0.6576923076923077	0.65	0.6576923076923078	0.6326923076923077	0.6846153846153846	0.6807692307692308	0.6807692307692309	0.6615384615384615	0.6519230769230768	0.6596153846153846	0.6596153846153846	0.6634615384615385	0.6384615384615384	0.651923076923077	0.6403846153846154	0.6576923076923076	0.6442307692307692	0.6519230769230769	0.6423076923076922	0.6461538461538462	0.6557692307692309	0.6384615384615384	0.6403846153846153	0.6423076923076922	0.651923076923077	0.6576923076923077	0.6365384615384616	0.6461538461538462	0.625	0.648076923076923	0.6423076923076922	0.6173076923076923	0.6230769230769231	0.6307692307692307	0.6538461538461539	0.6519230769230769	0.6461538461538461	0.6538461538461539	0.6538461538461539	0.6615384615384615	0.6615384615384616
990	0.5557692307692307	0.5576923076923077	0.5903846153846153	0.6	0.6096153846153847	0.6153846153846154	0.6173076923076923	0.6230769230769232	0.6365384615384615	0.6461538461538462	0.6326923076923077	0.6480769230769231	0.6576923076923078	0.6596153846153846	0.6519230769230769	0.6480769230769231	0.6596153846153846	0.6596153846153847	0.65	0.6519230769230769	0.6307692307692307	0.6634615384615384	0.648076923076923	0.6653846153846154	0.6288461538461538	0.6442307692307694	0.6519230769230769	0.6384615384615384	0.6423076923076922	0.6346153846153846	0.6519230769230769	0.6153846153846153	0.6557692307692308	0.6269230769230768	0.6192307692307691	0.625	0.6288461538461538	0.65	0.6326923076923077	0.6403846153846153	0.6384615384615385	0.6480769230769231	0.6365384615384615	0.651923076923077	0.6480769230769231	0.6576923076923078	0.6884615384615383	0.6634615384615385	0.676923076923077
1000	0.5673076923076923	0.5769230769230769	0.5807692307692308	0.6096153846153846	0.6346153846153846	0.6384615384615384	0.6384615384615384	0.6615384615384615	0.6653846153846154	0.6442307692307693	0.6461538461538462	0.6634615384615385	0.6461538461538462	0.6711538461538462	0.6557692307692307	0.6538461538461539	0.6634615384615385	0.6826923076923077	0.676923076923077	0.6711538461538461	0.6903846153846154	0.6749999999999999	0.6653846153846155	0.6692307692307693	0.6615384615384615	0.6692307692307693	0.6519230769230769	0.6519230769230768	0.6769230769230768	0.6403846153846154	0.6576923076923077	0.6557692307692307	0.6269230769230768	0.6596153846153847	0.6346153846153846	0.6326923076923077	0.6326923076923077	0.6307692307692309	0.6423076923076924	0.6307692307692307	0.6192307692307693	0.625	0.6365384615384615	0.6269230769230769	0.6403846153846153	0.648076923076923	0.6615384615384615	0.6576923076923076	0.6538461538461539
1010	0.6134615384615384	0.6192307692307691	0.6442307692307692	0.6480769230769231	0.6365384615384616	0.6403846153846154	0.6615384615384615	0.6634615384615385	0.6653846153846154	0.6846153846153846	0.6634615384615385	0.6980769230769232	0.6923076923076923	0.6673076923076924	0.6826923076923077	0.676923076923077	0.675	0.6692307692307692	0.675	0.6673076923076924	0.6961538461538461	0.6711538461538462	0.676923076923077	0.676923076923077	0.6692307692307693	0.6634615384615384	0.6653846153846154	0.6480769230769231	0.6538461538461539	0.6365384615384615	0.6596153846153846	0.65	0.6557692307692308	0.6692307692307693	0.6673076923076924	0.6519230769230769	0.6211538461538462	0.6653846153846154	0.6692307692307693	0.6384615384615385	0.648076923076923	0.6461538461538462	0.6653846153846154	0.6673076923076924	0.65	0.6557692307692307	0.6788461538461539	0.673076923076923	0.676923076923077
1020	0.6384615384615384	0.6596153846153846	0.675	0.6826923076923077	0.6538461538461539	0.6807692307692307	0.6692307692307692	0.6557692307692308	0.676923076923077	0.678846153846154	0.6884615384615385	0.6634615384615385	0.6826923076923077	0.6826923076923077	0.6846153846153846	0.6846153846153846	0.6942307692307692	0.6980769230769232	0.6903846153846154	0.698076923076923	0.6826923076923077	0.6807692307692308	0.7096153846153846	0.6673076923076923	0.675	0.673076923076923	0.6769230769230768	0.6807692307692308	0.675	0.6903846153846154	0.6942307692307693	0.6884615384615385	0.701923076923077	0.675	0.7	0.6865384615384615	0.6846153846153845	0.6884615384615385	0.6942307692307691	0.6711538461538461	0.6865384615384615	0.6884615384615385	0.6903846153846154	0.6749999999999999	0.6673076923076923	0.673076923076923	0.6807692307692308	0.6730769230769231	0.6884615384615385
1030	0.6115384615384616	0.625	0.6346153846153846	0.6480769230769231	0.6461538461538461	0.6442307692307693	0.65	0.6634615384615383	0.6615384615384615	0.6673076923076924	0.6788461538461539	0.6865384615384615	0.6730769230769231	0.6615384615384616	0.6788461538461539	0.6769230769230768	0.6923076923076924	0.6634615384615385	0.6884615384615385	0.6846153846153846	0.7230769230769231	0.7057692307692307	0.6923076923076924	0.6961538461538461	0.6826923076923077	0.6807692307692308	0.6884615384615385	0.6730769230769229	0.6711538461538462	0.6615384615384615	0.6557692307692307	0.6423076923076921	0.6653846153846154	0.6480769230769231	0.6519230769230768	0.6442307692307692	0.6442307692307693	0.6423076923076924	0.6442307692307693	0.6442307692307692	0.6269230769230768	0.6461538461538461	0.6326923076923077	0.6576923076923076	0.6500000000000001	0.6538461538461539	0.6576923076923077	0.673076923076923	0.675
1040	0.6173076923076923	0.6173076923076923	0.6365384615384615	0.6442307692307694	0.6384615384615385	0.6442307692307693	0.6634615384615385	0.6576923076923078	0.675	0.6711538461538462	0.6653846153846155	0.6807692307692308	0.6807692307692308	0.6884615384615385	0.6884615384615383	0.6923076923076923	0.6942307692307692	0.6942307692307693	0.6788461538461539	0.673076923076923	0.6903846153846155	0.6769230769230768	0.6865384615384615	0.6711538461538462	0.6865384615384615	0.6538461538461537	0.6653846153846155	0.6692307692307693	0.6576923076923077	0.6557692307692308	0.6538461538461539	0.6538461538461539	0.6653846153846154	0.6519230769230769	0.6326923076923077	0.6519230769230768	0.6403846153846153	0.6442307692307692	0.6519230769230769	0.6557692307692308	0.6403846153846154	0.6403846153846153	0.6288461538461539	0.625	0.625	0.6403846153846153	0.6673076923076924	0.653846153846154	0.6596153846153845
1050	0.5961538461538461	0.6230769230769231	0.6153846153846154	0.6480769230769231	0.6519230769230769	0.6538461538461539	0.6519230769230769	0.6538461538461539	0.6711538461538462	0.6500000000000001	0.6557692307692308	0.6711538461538462	0.6615384615384615	0.6692307692307692	0.6634615384615385	0.6634615384615385	0.6865384615384615	0.6826923076923076	0.6653846153846155	0.6557692307692307	0.648076923076923	0.6615384615384616	0.6576923076923077	0.6326923076923077	0.6519230769230769	0.6615384615384615	0.6519230769230769	0.6596153846153847	0.6596153846153847	0.6576923076923078	0.6634615384615383	0.6384615384615384	0.673076923076923	0.6615384615384615	0.6615384615384616	0.675	0.6519230769230769	0.6519230769230769	0.6326923076923077	0.6538461538461539	0.6480769230769231	0.6326923076923077	0.6346153846153846	0.6557692307692308	0.6365384615384616	0.6403846153846153	0.6480769230769231	0.6326923076923077	0.6576923076923078
1060	0.6096153846153846	0.6096153846153847	0.6384615384615385	0.653846153846154	0.6673076923076923	0.6557692307692308	0.6596153846153846	0.676923076923077	0.675	0.6865384615384615	0.6711538461538461	0.6596153846153847	0.6615384615384616	0.676923076923077	0.6673076923076924	0.6711538461538462	0.675	0.6826923076923077	0.6807692307692308	0.6769230769230768	0.6942307692307692	0.6634615384615385	0.6846153846153845	0.6846153846153846	0.6596153846153846	0.6826923076923077	0.6692307692307693	0.6653846153846154	0.6480769230769231	0.6538461538461539	0.6807692307692307	0.6576923076923077	0.65	0.6557692307692308	0.65	0.6576923076923078	0.676923076923077	0.6749999999999999	0.653846153846154	0.6557692307692309	0.65	0.6442307692307692	0.6423076923076922	0.6461538461538462	0.6519230769230769	0.6576923076923078	0.6673076923076924	0.6442307692307692	0.6346153846153847
1070	0.6173076923076923	0.6384615384615385	0.6326923076923077	0.6153846153846153	0.6596153846153846	0.6673076923076923	0.6557692307692307	0.6653846153846154	0.6634615384615385	0.6596153846153847	0.673076923076923	0.6730769230769231	0.6692307692307692	0.6711538461538461	0.6865384615384615	0.6807692307692309	0.6923076923076923	0.6884615384615385	0.6865384615384617	0.698076923076923	0.6884615384615385	0.676923076923077	0.6615384615384615	0.6711538461538462	0.6538461538461539	0.6442307692307692	0.6423076923076924	0.6576923076923077	0.6692307692307692	0.6711538461538461	0.6596153846153847	0.6596153846153847	0.65	0.65	0.6634615384615385	0.6692307692307692	0.6365384615384616	0.6615384615384616	0.6480769230769231	0.6826923076923077	0.6538461538461539	0.6615384615384615	0.6307692307692306	0.6826923076923077	0.6615384615384615	0.6634615384615385	0.6634615384615385	0.6673076923076924	0.6634615384615383
1080	0.5961538461538461	0.6134615384615384	0.6326923076923077	0.6346153846153846	0.6634615384615385	0.675	0.6769230769230768	0.6730769230769231	0.6807692307692308	0.673076923076923	0.6673076923076924	0.6596153846153846	0.6846153846153846	0.6865384615384615	0.6826923076923077	0.6846153846153847	0.6692307692307692	0.6673076923076924	0.6615384615384615	0.6673076923076924	0.6596153846153846	0.676923076923077	0.6596153846153846	0.6826923076923077	0.6865384615384615	0.6903846153846154	0.675	0.6653846153846154	0.6653846153846154	0.6673076923076924	0.6596153846153846	0.6499999999999999	0.6519230769230769	0.6442307692307693	0.6788461538461539	0.6903846153846155	0.6711538461538461	0.6826923076923076	0.6711538461538462	0.6519230769230769	0.6673076923076923	0.6673076923076924	0.6615384615384616	0.6788461538461539	0.65	0.6576923076923077	0.675	0.6826923076923077	0.6711538461538462
1090	0.6615384615384616	0.65	0.653846153846154	0.6615384615384615	0.6711538461538462	0.676923076923077	0.6807692307692308	0.6826923076923077	0.673076923076923	0.6865384615384615	0.6846153846153846	0.7	0.7038461538461538	0.6942307692307692	0.7038461538461538	0.7115384615384615	0.7115384615384617	0.7096153846153845	0.6884615384615385	0.6884615384615383	0.7	0.6903846153846154	0.7	0.7038461538461538	0.6942307692307692	0.6884615384615385	0.6826923076923077	0.673076923076923	0.6807692307692308	0.675	0.676923076923077	0.6923076923076923	0.6903846153846154	0.6807692307692308	0.6711538461538462	0.6846153846153846	0.6826923076923077	0.7019230769230769	0.7038461538461538	0.6884615384615385	0.6826923076923077	0.6884615384615385	0.6961538461538461	0.6903846153846154	0.6903846153846154	0.6711538461538462	0.6961538461538461	0.6711538461538462	0.6884615384615385
1100	0.5865384615384616	0.5942307692307692	0.6192307692307691	0.6173076923076922	0.6461538461538461	0.6442307692307692	0.648076923076923	0.6730769230769231	0.6596153846153846	0.6634615384615385	0.6711538461538462	0.6788461538461539	0.6884615384615385	0.6884615384615385	0.7096153846153846	0.7	0.6942307692307693	0.6826923076923076	0.6980769230769232	0.7038461538461538	0.6903846153846154	0.6826923076923077	0.6692307692307693	0.6865384615384615	0.6615384615384615	0.6615384615384616	0.6634615384615384	0.6576923076923077	0.6519230769230769	0.6653846153846155	0.6307692307692309	0.6499999999999999	0.6307692307692307	0.6423076923076924	0.6596153846153847	0.6923076923076923	0.6634615384615384	0.6884615384615385	0.6923076923076923	0.6807692307692308	0.6653846153846154	0.675	0.6730769230769231	0.701923076923077	0.6749999999999999	0.6807692307692307	0.6903846153846154	0.6826923076923077	0.6788461538461538
1110	0.6326923076923078	0.6211538461538462	0.6442307692307692	0.6538461538461539	0.6557692307692309	0.6730769230769231	0.6865384615384615	0.698076923076923	0.698076923076923	0.6961538461538461	0.7019230769230769	0.7	0.6903846153846154	0.6942307692307692	0.6923076923076923	0.698076923076923	0.7038461538461539	0.7076923076923078	0.6923076923076923	0.6769230769230768	0.6711538461538462	0.6673076923076922	0.6673076923076924	0.6557692307692309	0.6692307692307692	0.6519230769230769	0.65	0.6596153846153846	0.6749999999999999	0.6634615384615383	0.6538461538461539	0.6653846153846154	0.6634615384615385	0.65	0.6403846153846154	0.6384615384615384	0.6673076923076924	0.6615384615384616	0.6403846153846153	0.6480769230769231	0.6653846153846154	0.6576923076923077	0.6596153846153847	0.6596153846153846	0.6461538461538461	0.6519230769230769	0.6557692307692308	0.6557692307692308	0.6519230769230769
1120	0.5903846153846154	0.6153846153846153	0.6307692307692309	0.6538461538461539	0.6653846153846155	0.6673076923076924	0.6865384615384615	0.6846153846153846	0.6923076923076923	0.6826923076923078	0.6865384615384615	0.7057692307692308	0.7019230769230769	0.7192307692307693	0.698076923076923	0.7173076923076923	0.7134615384615384	0.7134615384615384	0.7096153846153846	0.6961538461538461	0.701923076923077	0.7288461538461538	0.7173076923076923	0.7	0.701923076923077	0.7134615384615385	0.6865384615384615	0.7057692307692307	0.6942307692307693	0.6749999999999999	0.6807692307692308	0.7	0.7115384615384615	0.7	0.6903846153846154	0.6865384615384615	0.6942307692307692	0.7076923076923077	0.7173076923076923	0.7076923076923077	0.7019230769230769	0.7096153846153846	0.7115384615384615	0.7230769230769232	0.7230769230769232	0.7134615384615385	0.7230769230769231	0.7076923076923076	0.7153846153846154
1130	0.6326923076923077	0.6307692307692309	0.6365384615384615	0.6500000000000001	0.6442307692307693	0.6634615384615384	0.675	0.675	0.6807692307692308	0.6980769230769232	0.7153846153846155	0.698076923076923	0.7	0.6903846153846154	0.7211538461538461	0.6923076923076923	0.7173076923076923	0.7269230769230768	0.7115384615384615	0.7057692307692308	0.6942307692307692	0.6826923076923077	0.7	0.7057692307692307	0.6711538461538462	0.7153846153846153	0.7076923076923076	0.701923076923077	0.7057692307692307	0.7038461538461538	0.7038461538461538	0.7019230769230769	0.7038461538461538	0.7153846153846154	0.7134615384615385	0.726923076923077	0.7134615384615384	0.7057692307692307	0.7057692307692308	0.6961538461538461	0.7173076923076922	0.7019230769230769	0.7134615384615385	0.7	0.6903846153846154	0.6942307692307692	0.7057692307692307	0.7019230769230769	0.6903846153846154
1140	0.6076923076923076	0.6365384615384615	0.6365384615384615	0.6596153846153847	0.6634615384615385	0.6903846153846154	0.6846153846153846	0.6807692307692308	0.6846153846153847	0.6961538461538462	0.7019230769230769	0.7115384615384615	0.7076923076923076	0.6903846153846154	0.7153846153846153	0.7211538461538463	0.7057692307692307	0.7307692307692307	0.7250000000000001	0.7115384615384615	0.7326923076923076	0.6980769230769232	0.7000000000000001	0.6903846153846154	0.698076923076923	0.675	0.6884615384615385	0.7115384615384616	0.6961538461538461	0.7096153846153846	0.698076923076923	0.7192307692307692	0.7115384615384616	0.7442307692307693	0.7192307692307692	0.7326923076923076	0.7230769230769231	0.7423076923076923	0.7307692307692306	0.7346153846153847	0.7192307692307691	0.7211538461538461	0.726923076923077	0.75	0.7346153846153847	0.7307692307692308	0.7230769230769231	0.7	0.7038461538461539
1150	0.6096153846153847	0.625	0.6403846153846154	0.6403846153846154	0.6615384615384615	0.6692307692307693	0.65	0.6711538461538462	0.6730769230769231	0.676923076923077	0.6826923076923077	0.675	0.6846153846153846	0.6788461538461539	0.6980769230769232	0.6865384615384615	0.6865384615384615	0.7211538461538461	0.6903846153846154	0.6826923076923077	0.6846153846153845	0.6788461538461539	0.6615384615384616	0.6788461538461539	0.6730769230769231	0.6769230769230768	0.6807692307692308	0.6711538461538462	0.6865384615384614	0.6673076923076923	0.6942307692307692	0.6884615384615385	0.6884615384615385	0.7038461538461538	0.701923076923077	0.6961538461538461	0.6807692307692307	0.6826923076923076	0.6923076923076923	0.6865384615384615	0.6826923076923077	0.676923076923077	0.6846153846153846	0.6865384615384615	0.6788461538461539	0.6865384615384615	0.6807692307692307	0.6826923076923077	0.6826923076923077
1160	0.5711538461538461	0.6230769230769231	0.6288461538461538	0.6346153846153846	0.6615384615384615	0.651923076923077	0.6634615384615385	0.6846153846153846	0.6788461538461539	0.7019230769230769	0.7	0.7096153846153846	0.7057692307692307	0.7057692307692308	0.6846153846153846	0.6980769230769232	0.7096153846153846	0.7115384615384616	0.7192307692307691	0.703846153846154	0.698076923076923	0.6807692307692308	0.6826923076923077	0.6846153846153846	0.6730769230769231	0.7076923076923076	0.7096153846153845	0.6923076923076923	0.7	0.6923076923076923	0.7134615384615384	0.6865384615384615	0.7057692307692307	0.7192307692307691	0.7269230769230768	0.7115384615384615	0.7057692307692308	0.7326923076923078	0.7211538461538461	0.725	0.7134615384615384	0.7346153846153846	0.7230769230769232	0.7153846153846155	0.7115384615384615	0.7192307692307692	0.7173076923076922	0.698076923076923	0.6961538461538461
1170	0.596153846153846	0.6115384615384615	0.6384615384615385	0.6442307692307693	0.6634615384615384	0.7000000000000001	0.6557692307692308	0.6673076923076924	0.6615384615384615	0.6923076923076923	0.701923076923077	0.6865384615384615	0.698076923076923	0.698076923076923	0.7019230769230769	0.7057692307692308	0.698076923076923	0.7076923076923076	0.7134615384615385	0.7019230769230769	0.7038461538461538	0.7057692307692309	0.6961538461538461	0.6846153846153846	0.7	0.6846153846153846	0.7000000000000001	0.6826923076923077	0.6903846153846154	0.6846153846153846	0.7230769230769231	0.7192307692307693	0.7134615384615385	0.7115384615384616	0.7	0.7115384615384615	0.7096153846153846	0.7192307692307691	0.7230769230769231	0.7173076923076923	0.7153846153846153	0.7057692307692308	0.7173076923076923	0.7076923076923077	0.7307692307692307	0.7192307692307693	0.7230769230769232	0.7384615384615385	0.7307692307692307
1180	0.5807692307692307	0.6192307692307691	0.625	0.6269230769230768	0.6269230769230768	0.65	0.6596153846153846	0.6846153846153846	0.6865384615384615	0.6961538461538462	0.7	0.6884615384615385	0.701923076923077	0.6942307692307692	0.7019230769230769	0.7038461538461538	0.7153846153846153	0.7019230769230769	0.7288461538461538	0.6942307692307692	0.7134615384615384	0.7096153846153846	0.7173076923076923	0.6961538461538461	0.6846153846153846	0.7288461538461538	0.6923076923076922	0.7057692307692307	0.7096153846153845	0.7038461538461538	0.6961538461538461	0.6961538461538461	0.7115384615384615	0.7307692307692307	0.7057692307692307	0.7269230769230768	0.7057692307692308	0.6942307692307692	0.7115384615384615	0.7038461538461538	0.7230769230769231	0.7173076923076922	0.7230769230769232	0.7096153846153845	0.7115384615384615	0.7096153846153846	0.701923076923077	0.6980769230769232	0.6942307692307692
1190	0.5865384615384615	0.6096153846153846	0.6153846153846153	0.6173076923076923	0.648076923076923	0.6653846153846155	0.6615384615384615	0.6576923076923077	0.6673076923076924	0.6615384615384615	0.7	0.6980769230769232	0.6846153846153846	0.6846153846153846	0.7038461538461538	0.7115384615384616	0.726923076923077	0.7192307692307693	0.6980769230769232	0.701923076923077	0.6961538461538461	0.671153846153846	0.6903846153846154	0.6788461538461539	0.6865384615384615	0.6826923076923077	0.673076923076923	0.6961538461538461	0.6903846153846154	0.6673076923076924	0.698076923076923	0.6942307692307692	0.6903846153846154	0.7	0.6865384615384615	0.7	0.6942307692307692	0.6942307692307692	0.7038461538461538	0.7403846153846153	0.7038461538461538	0.7000000000000001	0.7057692307692307	0.7134615384615385	0.7019230769230769	0.7076923076923077	0.6942307692307692	0.7173076923076924	0.7192307692307692
1200	0.5826923076923076	0.6134615384615384	0.6096153846153847	0.6596153846153846	0.6461538461538461	0.6557692307692308	0.6538461538461539	0.6634615384615385	0.6615384615384615	0.6942307692307692	0.6884615384615385	0.7038461538461538	0.6961538461538461	0.7000000000000001	0.7057692307692307	0.6923076923076923	0.6903846153846154	0.7115384615384615	0.7134615384615385	0.6846153846153846	0.7096153846153846	0.7096153846153845	0.7211538461538461	0.7057692307692307	0.6673076923076923	0.7076923076923076	0.6884615384615385	0.698076923076923	0.6903846153846154	0.6884615384615385	0.698076923076923	0.7	0.7096153846153846	0.7057692307692307	0.7153846153846153	0.7173076923076924	0.7173076923076923	0.7288461538461538	0.7269230769230769	0.7365384615384616	0.7384615384615385	0.7307692307692307	0.7384615384615385	0.725	0.7288461538461539	0.7307692307692307	0.7096153846153846	0.7346153846153847	0.7230769230769232
1210	0.5769230769230769	0.6038461538461538	0.6096153846153847	0.626923076923077	0.6346153846153847	0.6346153846153847	0.65	0.6673076923076924	0.6615384615384616	0.6653846153846155	0.6942307692307692	0.6942307692307692	0.7115384615384616	0.676923076923077	0.6846153846153846	0.7057692307692308	0.7115384615384616	0.7076923076923076	0.7076923076923076	0.701923076923077	0.7153846153846154	0.7250000000000001	0.6903846153846154	0.6884615384615385	0.7	0.6865384615384615	0.7173076923076923	0.698076923076923	0.7115384615384617	0.7057692307692307	0.7096153846153845	0.6942307692307692	0.6923076923076923	0.7115384615384615	0.7	0.6942307692307692	0.698076923076923	0.7153846153846153	0.6942307692307692	0.6942307692307692	0.7115384615384615	0.7019230769230769	0.7057692307692307	0.7096153846153845	0.7076923076923076	0.7134615384615385	0.7134615384615385	0.6961538461538461	0.6980769230769232
1220	0.5980769230769231	0.6019230769230769	0.6211538461538461	0.6365384615384615	0.6384615384615384	0.6576923076923077	0.6596153846153847	0.6788461538461539	0.6865384615384615	0.6923076923076923	0.6826923076923077	0.6826923076923078	0.6980769230769232	0.7	0.6923076923076923	0.7038461538461538	0.7	0.7076923076923076	0.7134615384615385	0.7115384615384615	0.6884615384615385	0.7	0.6923076923076923	0.7115384615384617	0.6826923076923077	0.6884615384615385	0.6903846153846154	0.676923076923077	0.701923076923077	0.6923076923076923	0.6903846153846155	0.675	0.6884615384615385	0.6923076923076923	0.6692307692307692	0.7096153846153846	0.7019230769230769	0.6884615384615385	0.6884615384615385	0.7115384615384615	0.7134615384615385	0.7153846153846154	0.7019230769230769	0.701923076923077	0.725	0.7173076923076923	0.7269230769230768	0.7038461538461538	0.7096153846153846
1230	0.598076923076923	0.6115384615384615	0.623076923076923	0.6365384615384615	0.648076923076923	0.6480769230769231	0.6653846153846155	0.6576923076923077	0.6692307692307692	0.6826923076923077	0.698076923076923	0.7057692307692307	0.7057692307692308	0.7096153846153845	0.7076923076923078	0.7038461538461538	0.7057692307692307	0.7153846153846153	0.7115384615384615	0.7	0.7076923076923076	0.7038461538461538	0.7115384615384616	0.6903846153846154	0.6865384615384615	0.7115384615384616	0.698076923076923	0.6961538461538461	0.6826923076923077	0.6961538461538461	0.6961538461538461	0.6865384615384614	0.6711538461538461	0.6730769230769231	0.6807692307692307	0.7076923076923076	0.7057692307692308	0.7076923076923076	0.6923076923076923	0.7134615384615385	0.701923076923077	0.7019230769230769	0.7134615384615385	0.7230769230769232	0.7269230769230769	0.726923076923077	0.726923076923077	0.7057692307692307	0.7384615384615385
1240	0.6096153846153846	0.6192307692307693	0.6519230769230769	0.6615384615384615	0.6596153846153847	0.6730769230769231	0.6692307692307693	0.6826923076923076	0.6942307692307692	0.6942307692307693	0.7192307692307693	0.7038461538461538	0.7	0.7076923076923076	0.701923076923077	0.7134615384615385	0.7153846153846155	0.7288461538461539	0.698076923076923	0.7153846153846153	0.698076923076923	0.7076923076923078	0.7057692307692307	0.7115384615384617	0.7038461538461538	0.7173076923076923	0.7230769230769231	0.7096153846153845	0.698076923076923	0.7346153846153847	0.7134615384615385	0.7019230769230769	0.6942307692307692	0.6942307692307692	0.7057692307692308	0.6942307692307692	0.7134615384615385	0.7115384615384615	0.6884615384615385	0.6961538461538461	0.7038461538461538	0.7326923076923076	0.7096153846153846	0.7288461538461538	0.7211538461538463	0.726923076923077	0.7365384615384616	0.7288461538461538	0.7288461538461538
1250	0.5884615384615385	0.6019230769230768	0.6134615384615383	0.6442307692307692	0.6326923076923077	0.6576923076923077	0.6615384615384615	0.6749999999999999	0.6653846153846154	0.6692307692307692	0.6961538461538462	0.6884615384615385	0.6923076923076923	0.6942307692307692	0.6961538461538461	0.7019230769230769	0.7076923076923076	0.7076923076923076	0.7076923076923078	0.6980769230769232	0.7211538461538461	0.698076923076923	0.7096153846153846	0.7019230769230769	0.6846153846153846	0.698076923076923	0.6903846153846154	0.7038461538461539	0.7057692307692308	0.6961538461538461	0.7096153846153845	0.7096153846153846	0.7076923076923077	0.7096153846153846	0.6942307692307692	0.7057692307692308	0.7057692307692307	0.6730769230769231	0.6942307692307692	0.6711538461538461	0.6692307692307693	0.6596153846153846	0.6788461538461539	0.7057692307692308	0.7288461538461538	0.6961538461538461	0.7115384615384616	0.676923076923077	0.7192307692307692
1260	0.6288461538461538	0.6288461538461538	0.6423076923076924	0.651923076923077	0.65	0.6769230769230768	0.6980769230769232	0.676923076923077	0.6903846153846154	0.698076923076923	0.6884615384615385	0.6923076923076923	0.7038461538461538	0.7115384615384616	0.7269230769230769	0.7115384615384615	0.7057692307692308	0.7153846153846153	0.7288461538461538	0.7384615384615385	0.7307692307692307	0.725	0.7134615384615384	0.7288461538461538	0.7134615384615385	0.725	0.7076923076923077	0.7211538461538461	0.7	0.7346153846153847	0.7019230769230769	0.6923076923076923	0.7	0.698076923076923	0.7057692307692307	0.7096153846153845	0.7250000000000001	0.6961538461538461	0.7250000000000001	0.7423076923076923	0.7346153846153847	0.7403846153846154	0.7365384615384615	0.7365384615384617	0.7346153846153844	0.7384615384615385	0.7307692307692308	0.7346153846153847	0.7346153846153847
1270	0.6076923076923078	0.6192307692307693	0.6173076923076922	0.6269230769230769	0.6576923076923077	0.6538461538461539	0.6557692307692308	0.675	0.6961538461538461	0.6788461538461539	0.698076923076923	0.6846153846153846	0.7057692307692308	0.7019230769230769	0.6903846153846154	0.7096153846153846	0.6923076923076923	0.7211538461538461	0.7153846153846154	0.7115384615384616	0.7115384615384616	0.7153846153846153	0.7019230769230769	0.7019230769230769	0.7423076923076923	0.7326923076923076	0.7403846153846153	0.7192307692307692	0.7096153846153846	0.7134615384615385	0.7211538461538463	0.7192307692307691	0.7250000000000001	0.7115384615384615	0.6942307692307691	0.7038461538461538	0.7057692307692307	0.7288461538461538	0.7346153846153846	0.7134615384615385	0.7057692307692307	0.7057692307692308	0.7307692307692307	0.7326923076923075	0.7346153846153846	0.726923076923077	0.7365384615384615	0.7153846153846154	0.7076923076923076
1280	0.6192307692307691	0.6442307692307692	0.6557692307692307	0.6807692307692308	0.6749999999999999	0.6846153846153846	0.6884615384615385	0.6807692307692307	0.7038461538461538	0.7057692307692308	0.7038461538461539	0.7076923076923077	0.7019230769230769	0.7096153846153845	0.7288461538461537	0.7038461538461538	0.7173076923076922	0.7153846153846154	0.7	0.7173076923076923	0.7173076923076923	0.6923076923076923	0.7134615384615385	0.701923076923077	0.7076923076923077	0.7173076923076923	0.7	0.7096153846153846	0.7019230769230769	0.7096153846153845	0.7288461538461539	0.701923076923077	0.7153846153846153	0.6846153846153845	0.7038461538461538	0.6807692307692308	0.6865384615384615	0.6730769230769231	0.7057692307692308	0.6865384615384615	0.7	0.7096153846153845	0.7192307692307691	0.7173076923076923	0.725	0.7288461538461538	0.725	0.7173076923076924	0.726923076923077
1290	0.6538461538461537	0.6615384615384616	0.6442307692307693	0.6923076923076923	0.6711538461538461	0.6884615384615385	0.6942307692307692	0.6961538461538461	0.6826923076923077	0.676923076923077	0.7096153846153845	0.6846153846153846	0.7038461538461539	0.6980769230769232	0.698076923076923	0.6903846153846155	0.7019230769230769	0.7038461538461538	0.6961538461538462	0.6903846153846155	0.6826923076923077	0.6980769230769232	0.7076923076923077	0.7192307692307691	0.7	0.6711538461538461	0.7115384615384617	0.676923076923077	0.6711538461538461	0.6942307692307692	0.6711538461538461	0.6788461538461538	0.6730769230769231	0.6884615384615385	0.673076923076923	0.6826923076923077	0.7000000000000001	0.6923076923076923	0.7	0.6846153846153845	0.6730769230769231	0.6865384615384617	0.6903846153846154	0.675	0.6807692307692308	0.698076923076923	0.6961538461538461	0.6903846153846154	0.7096153846153846
1300	0.6057692307692307	0.6192307692307694	0.6173076923076922	0.6326923076923077	0.65	0.6673076923076924	0.6673076923076924	0.6673076923076924	0.6788461538461539	0.676923076923077	0.6903846153846154	0.7019230769230769	0.6903846153846154	0.7019230769230769	0.7057692307692307	0.6826923076923077	0.6903846153846154	0.7057692307692307	0.6942307692307693	0.6923076923076923	0.6923076923076923	0.6942307692307692	0.6788461538461539	0.6673076923076924	0.6807692307692308	0.6711538461538462	0.6749999999999999	0.6730769230769231	0.6711538461538462	0.6692307692307692	0.6826923076923077	0.6846153846153846	0.6634615384615384	0.6865384615384615	0.6788461538461539	0.6711538461538462	0.6769230769230768	0.7	0.675	0.6788461538461539	0.6923076923076923	0.6711538461538462	0.6961538461538461	0.698076923076923	0.6942307692307693	0.6826923076923077	0.6961538461538461	0.7173076923076922	0.6846153846153846
1310	0.5961538461538461	0.6115384615384615	0.623076923076923	0.6346153846153846	0.6615384615384615	0.673076923076923	0.6865384615384615	0.701923076923077	0.6903846153846154	0.6865384615384615	0.698076923076923	0.7192307692307691	0.7096153846153845	0.7076923076923076	0.6884615384615386	0.6788461538461539	0.6865384615384615	0.701923076923077	0.6942307692307692	0.7038461538461538	0.7096153846153848	0.6903846153846154	0.6942307692307692	0.7115384615384615	0.6807692307692308	0.6865384615384615	0.6923076923076923	0.676923076923077	0.6923076923076923	0.701923076923077	0.7076923076923076	0.7038461538461538	0.698076923076923	0.6865384615384615	0.7019230769230769	0.6865384615384615	0.6903846153846154	0.673076923076923	0.701923076923077	0.6788461538461539	0.6942307692307692	0.6788461538461539	0.6923076923076923	0.7	0.6846153846153846	0.6884615384615385	0.698076923076923	0.7192307692307692	0.7211538461538461
1320	0.6153846153846154	0.6423076923076924	0.6538461538461539	0.6711538461538462	0.6865384615384615	0.6903846153846154	0.7038461538461538	0.6865384615384615	0.6942307692307693	0.7134615384615385	0.7	0.7076923076923078	0.7076923076923076	0.7057692307692307	0.7096153846153845	0.7134615384615385	0.7173076923076922	0.7057692307692308	0.698076923076923	0.7038461538461538	0.7173076923076923	0.7153846153846153	0.7173076923076923	0.7211538461538461	0.7057692307692308	0.7076923076923076	0.701923076923077	0.7076923076923076	0.6942307692307693	0.7	0.7057692307692307	0.7	0.6865384615384615	0.675	0.6884615384615385	0.6923076923076923	0.6942307692307692	0.673076923076923	0.6711538461538461	0.6865384615384615	0.6673076923076924	0.6846153846153846	0.6942307692307692	0.676923076923077	0.6846153846153846	0.6884615384615385	0.7038461538461538	0.6807692307692308	0.6826923076923077
1330	0.625	0.6403846153846153	0.6365384615384615	0.6730769230769231	0.6730769230769231	0.6692307692307692	0.6826923076923077	0.698076923076923	0.6846153846153846	0.7	0.6961538461538461	0.6923076923076923	0.6942307692307692	0.6942307692307692	0.6942307692307692	0.7019230769230769	0.6884615384615386	0.6653846153846154	0.6788461538461539	0.6826923076923077	0.6884615384615385	0.6807692307692308	0.6846153846153846	0.6942307692307692	0.6807692307692308	0.6692307692307693	0.6615384615384615	0.6596153846153846	0.6673076923076924	0.6423076923076922	0.6557692307692308	0.6730769230769231	0.6788461538461539	0.6673076923076923	0.6653846153846154	0.6884615384615385	0.6634615384615384	0.65	0.6884615384615385	0.6615384615384614	0.6865384615384615	0.6730769230769231	0.6615384615384616	0.6884615384615383	0.6807692307692308	0.698076923076923	0.6942307692307692	0.6865384615384615	0.7019230769230769
1340	0.6480769230769232	0.6538461538461539	0.6692307692307692	0.6788461538461538	0.6884615384615385	0.6903846153846155	0.6826923076923077	0.7057692307692308	0.7076923076923076	0.7211538461538461	0.7038461538461539	0.7192307692307692	0.723076923076923	0.7173076923076923	0.7173076923076923	0.7019230769230769	0.6846153846153846	0.7115384615384616	0.7057692307692308	0.7038461538461538	0.6884615384615385	0.7076923076923077	0.6826923076923077	0.6903846153846154	0.6807692307692308	0.6807692307692307	0.675	0.6788461538461539	0.6807692307692308	0.673076923076923	0.7057692307692308	0.6807692307692307	0.6846153846153845	0.6826923076923076	0.6634615384615384	0.6923076923076923	0.675	0.6884615384615386	0.6788461538461539	0.676923076923077	0.6923076923076924	0.6865384615384615	0.7019230769230769	0.6903846153846154	0.6846153846153845	0.6903846153846154	0.7057692307692308	0.6807692307692308	0.725
1350	0.6480769230769231	0.6730769230769231	0.6846153846153846	0.6865384615384615	0.6942307692307692	0.6846153846153846	0.6903846153846154	0.6923076923076923	0.7288461538461538	0.7269230769230768	0.7038461538461538	0.7173076923076922	0.7115384615384615	0.7269230769230769	0.7307692307692308	0.7365384615384616	0.7365384615384615	0.7269230769230768	0.7211538461538461	0.6884615384615385	0.7057692307692307	0.7019230769230769	0.6730769230769231	0.675	0.6903846153846154	0.6826923076923077	0.6846153846153846	0.6961538461538461	0.675	0.6769230769230768	0.6942307692307693	0.6846153846153845	0.6884615384615385	0.6615384615384615	0.6846153846153846	0.6846153846153846	0.675	0.6846153846153846	0.6615384615384615	0.676923076923077	0.7134615384615385	0.6923076923076923	0.6846153846153846	0.6673076923076924	0.7076923076923076	0.698076923076923	0.7269230769230769	0.6923076923076923	0.7096153846153845
1360	0.6576923076923077	0.6653846153846154	0.6596153846153847	0.673076923076923	0.6653846153846154	0.6846153846153846	0.6903846153846154	0.6903846153846154	0.6826923076923077	0.7	0.7153846153846155	0.7173076923076923	0.7096153846153845	0.7076923076923076	0.7134615384615384	0.7019230769230769	0.7192307692307691	0.7115384615384615	0.6980769230769232	0.7019230769230769	0.7057692307692307	0.7	0.7038461538461538	0.698076923076923	0.6846153846153846	0.6807692307692308	0.6961538461538461	0.6942307692307692	0.7307692307692308	0.6942307692307692	0.6673076923076924	0.6807692307692308	0.6807692307692308	0.673076923076923	0.6692307692307693	0.6807692307692308	0.6634615384615384	0.6826923076923077	0.6730769230769231	0.6961538461538461	0.6980769230769232	0.7211538461538461	0.6923076923076923	0.6923076923076923	0.6942307692307692	0.7	0.7019230769230769	0.7153846153846153	0.7288461538461539
1370	0.6384615384615384	0.6769230769230768	0.6788461538461539	0.6807692307692307	0.6903846153846154	0.6903846153846154	0.6903846153846154	0.7019230769230769	0.6923076923076923	0.6942307692307692	0.7	0.7173076923076923	0.7096153846153848	0.7173076923076922	0.7	0.7	0.6961538461538461	0.6884615384615385	0.6903846153846154	0.7076923076923076	0.6692307692307693	0.6807692307692308	0.675	0.673076923076923	0.6865384615384615	0.6711538461538462	0.675	0.6807692307692308	0.6711538461538462	0.6711538461538462	0.6557692307692309	0.676923076923077	0.6480769230769232	0.6653846153846155	0.6576923076923076	0.6480769230769231	0.6673076923076924	0.6576923076923077	0.6461538461538461	0.6653846153846152	0.6615384615384615	0.6519230769230769	0.6557692307692308	0.676923076923077	0.6711538461538462	0.6615384615384615	0.6692307692307693	0.6692307692307693	0.7038461538461538
1380	0.6230769230769231	0.6403846153846154	0.6403846153846153	0.6653846153846154	0.648076923076923	0.6826923076923077	0.6423076923076922	0.6692307692307693	0.6788461538461539	0.7057692307692308	0.6826923076923077	0.7038461538461538	0.6865384615384615	0.6788461538461539	0.6826923076923077	0.6596153846153846	0.6807692307692307	0.6634615384615384	0.6576923076923077	0.6903846153846154	0.6826923076923077	0.675	0.6826923076923077	0.6673076923076923	0.6615384615384615	0.6500000000000001	0.6442307692307693	0.6519230769230768	0.65	0.651923076923077	0.6673076923076923	0.65	0.6442307692307692	0.6596153846153846	0.6615384615384616	0.6807692307692307	0.6596153846153846	0.6442307692307692	0.6615384615384616	0.675	0.676923076923077	0.6692307692307692	0.6788461538461539	0.6942307692307692	0.6903846153846155	0.6865384615384615	0.6846153846153846	0.676923076923077	0.6942307692307692
1390	0.6480769230769231	0.6596153846153846	0.6384615384615385	0.6538461538461539	0.65	0.6865384615384615	0.6615384615384615	0.6807692307692308	0.6711538461538461	0.6615384615384615	0.6711538461538462	0.6961538461538461	0.6923076923076923	0.6653846153846154	0.6961538461538461	0.6615384615384615	0.6538461538461539	0.6788461538461539	0.6461538461538461	0.6538461538461539	0.6211538461538461	0.6384615384615385	0.6192307692307691	0.6211538461538461	0.6115384615384615	0.6173076923076923	0.6076923076923078	0.6230769230769231	0.6	0.6153846153846154	0.6269230769230769	0.6153846153846154	0.6269230769230769	0.6365384615384615	0.623076923076923	0.6153846153846154	0.6173076923076922	0.648076923076923	0.6384615384615385	0.623076923076923	0.6173076923076923	0.6423076923076924	0.6307692307692309	0.6519230769230768	0.6442307692307692	0.6384615384615384	0.6288461538461538	0.6480769230769231	0.675
1400	0.6346153846153847	0.6326923076923077	0.6538461538461539	0.675	0.6384615384615385	0.6634615384615384	0.676923076923077	0.6846153846153846	0.6711538461538462	0.6923076923076923	0.6788461538461539	0.698076923076923	0.6923076923076923	0.6903846153846154	0.6942307692307692	0.6942307692307692	0.6865384615384615	0.6826923076923077	0.6846153846153847	0.6576923076923076	0.6730769230769231	0.6634615384615385	0.6519230769230769	0.648076923076923	0.6442307692307694	0.6538461538461539	0.6557692307692307	0.6557692307692307	0.6653846153846154	0.6634615384615383	0.6538461538461539	0.648076923076923	0.675	0.65	0.651923076923077	0.6634615384615385	0.6711538461538461	0.6692307692307693	0.6673076923076923	0.6749999999999999	0.6576923076923077	0.6749999999999999	0.6884615384615383	0.6634615384615384	0.6788461538461538	0.6884615384615385	0.6903846153846154	0.6923076923076923	0.6903846153846154
1410	0.6346153846153846	0.653846153846154	0.6576923076923077	0.6788461538461539	0.6673076923076924	0.6865384615384617	0.6826923076923077	0.7	0.7269230769230769	0.7192307692307692	0.725	0.7038461538461538	0.7134615384615385	0.7173076923076923	0.6884615384615385	0.6903846153846154	0.7096153846153846	0.7153846153846153	0.7096153846153846	0.7057692307692308	0.6884615384615385	0.7134615384615385	0.6923076923076923	0.6826923076923077	0.6961538461538461	0.6711538461538462	0.6653846153846154	0.675	0.6942307692307693	0.6807692307692308	0.6576923076923077	0.6807692307692308	0.676923076923077	0.6673076923076924	0.6596153846153847	0.6807692307692308	0.6923076923076923	0.6730769230769231	0.6865384615384615	0.6903846153846154	0.673076923076923	0.6788461538461539	0.701923076923077	0.7038461538461539	0.6826923076923077	0.6903846153846154	0.6807692307692307	0.698076923076923	0.6788461538461539
1420	0.6576923076923077	0.6480769230769231	0.6673076923076924	0.6692307692307693	0.675	0.6807692307692308	0.6788461538461539	0.6942307692307692	0.6826923076923077	0.7019230769230769	0.7057692307692307	0.7057692307692308	0.7	0.7019230769230769	0.7038461538461538	0.7038461538461538	0.7192307692307692	0.7230769230769231	0.7173076923076923	0.6923076923076923	0.6865384615384615	0.6903846153846154	0.676923076923077	0.6846153846153846	0.6807692307692307	0.698076923076923	0.6826923076923077	0.6826923076923077	0.6807692307692308	0.6653846153846154	0.6711538461538462	0.6634615384615385	0.6519230769230768	0.6653846153846154	0.6846153846153846	0.6826923076923077	0.6711538461538461	0.6711538461538462	0.673076923076923	0.675	0.6653846153846154	0.6884615384615385	0.6673076923076922	0.6942307692307692	0.6807692307692308	0.6923076923076923	0.6903846153846154	0.7038461538461538	0.698076923076923
1430	0.6519230769230768	0.6807692307692308	0.6730769230769231	0.7	0.7019230769230769	0.7096153846153846	0.7019230769230769	0.6865384615384615	0.6961538461538461	0.7076923076923077	0.7019230769230769	0.7192307692307692	0.7096153846153845	0.7000000000000001	0.6903846153846154	0.7211538461538461	0.7173076923076924	0.7115384615384615	0.7057692307692308	0.6961538461538461	0.7153846153846154	0.7096153846153846	0.7076923076923076	0.7250000000000001	0.6961538461538461	0.6826923076923076	0.6807692307692308	0.6923076923076923	0.7076923076923076	0.6865384615384615	0.6884615384615385	0.6884615384615385	0.6961538461538461	0.673076923076923	0.6807692307692307	0.6903846153846154	0.6865384615384615	0.6942307692307691	0.6961538461538461	0.6923076923076923	0.7038461538461538	0.6942307692307692	0.7134615384615384	0.7230769230769232	0.7057692307692307	0.6942307692307692	0.7	0.6923076923076923	0.7153846153846154
1440	0.6423076923076924	0.6384615384615384	0.6576923076923077	0.6403846153846153	0.6442307692307693	0.6596153846153847	0.6557692307692309	0.6423076923076924	0.6807692307692308	0.6807692307692308	0.6615384615384615	0.6711538461538462	0.6711538461538461	0.675	0.6634615384615385	0.6788461538461539	0.6826923076923076	0.6692307692307693	0.6788461538461539	0.6403846153846153	0.65	0.6538461538461537	0.6423076923076922	0.6307692307692309	0.6173076923076923	0.6269230769230769	0.6307692307692307	0.6346153846153846	0.6365384615384615	0.6596153846153847	0.6346153846153847	0.6461538461538461	0.648076923076923	0.6576923076923076	0.6634615384615385	0.6480769230769231	0.65	0.6442307692307694	0.6673076923076922	0.6615384615384615	0.6596153846153846	0.6711538461538462	0.65	0.6653846153846155	0.6634615384615385	0.676923076923077	0.6923076923076923	0.6865384615384615	0.6923076923076923
1450	0.6403846153846154	0.6461538461538462	0.6673076923076924	0.6557692307692308	0.6557692307692308	0.6423076923076924	0.6346153846153846	0.6538461538461537	0.6596153846153846	0.6673076923076924	0.648076923076923	0.6711538461538462	0.6730769230769231	0.6711538461538462	0.6788461538461539	0.6903846153846154	0.676923076923077	0.6788461538461539	0.6576923076923077	0.6442307692307692	0.6346153846153847	0.6326923076923076	0.6365384615384615	0.6519230769230769	0.6365384615384615	0.6653846153846154	0.6538461538461539	0.6365384615384615	0.6461538461538462	0.6480769230769231	0.6442307692307692	0.6596153846153846	0.6326923076923077	0.6326923076923077	0.6480769230769231	0.6365384615384615	0.6519230769230769	0.6326923076923077	0.6461538461538461	0.6653846153846154	0.6730769230769231	0.676923076923077	0.7019230769230769	0.6903846153846154	0.673076923076923	0.6865384615384615	0.6942307692307692	0.6846153846153845	0.6673076923076923
1460	0.6576923076923078	0.6576923076923077	0.65	0.65	0.653846153846154	0.6326923076923077	0.6403846153846154	0.6403846153846154	0.6557692307692308	0.6596153846153847	0.6557692307692308	0.6653846153846154	0.6576923076923077	0.6557692307692308	0.6711538461538461	0.6846153846153846	0.6596153846153846	0.6538461538461539	0.6865384615384615	0.6788461538461539	0.6538461538461539	0.6538461538461539	0.65	0.6442307692307693	0.6442307692307692	0.6326923076923077	0.6442307692307692	0.6519230769230769	0.6461538461538461	0.6288461538461538	0.6423076923076924	0.6538461538461537	0.6653846153846154	0.6480769230769231	0.6115384615384615	0.6480769230769231	0.6288461538461538	0.6557692307692307	0.6365384615384615	0.6692307692307692	0.6730769230769231	0.6576923076923076	0.6384615384615384	0.6634615384615384	0.6615384615384615	0.673076923076923	0.6692307692307693	0.6730769230769231	0.6730769230769231
1470	0.6923076923076923	0.6557692307692308	0.6461538461538462	0.6634615384615385	0.675	0.6884615384615385	0.6865384615384615	0.6865384615384615	0.6826923076923077	0.678846153846154	0.6961538461538462	0.6961538461538461	0.7096153846153846	0.6961538461538461	0.7076923076923077	0.698076923076923	0.676923076923077	0.6788461538461539	0.6788461538461539	0.6730769230769231	0.6653846153846154	0.6653846153846155	0.6615384615384615	0.6538461538461537	0.6384615384615385	0.6307692307692309	0.6442307692307692	0.6557692307692308	0.6596153846153847	0.6596153846153846	0.6673076923076924	0.6615384615384615	0.6384615384615385	0.6461538461538462	0.6442307692307693	0.6557692307692309	0.6557692307692308	0.6519230769230769	0.6596153846153845	0.648076923076923	0.6557692307692307	0.6576923076923078	0.6807692307692307	0.6865384615384615	0.6903846153846154	0.6865384615384615	0.6865384615384615	0.6923076923076923	0.7
1480	0.6538461538461539	0.6692307692307692	0.6961538461538461	0.6711538461538462	0.6711538461538462	0.6673076923076924	0.6673076923076924	0.6846153846153845	0.673076923076923	0.6846153846153846	0.676923076923077	0.6557692307692309	0.6442307692307692	0.6615384615384615	0.7038461538461538	0.6596153846153847	0.6615384615384615	0.6480769230769231	0.6442307692307693	0.6461538461538462	0.6269230769230768	0.6230769230769231	0.6346153846153847	0.6134615384615385	0.6288461538461538	0.6288461538461538	0.6673076923076922	0.6346153846153846	0.6173076923076923	0.6288461538461538	0.6384615384615385	0.6403846153846153	0.6384615384615384	0.648076923076923	0.6326923076923077	0.6442307692307693	0.6596153846153847	0.6538461538461539	0.6673076923076922	0.6576923076923077	0.6615384615384614	0.6692307692307693	0.6865384615384615	0.6826923076923077	0.6711538461538462	0.6673076923076923	0.6596153846153846	0.6692307692307692	0.7153846153846154
1490	0.6538461538461539	0.6673076923076924	0.6711538461538461	0.65	0.676923076923077	0.6711538461538462	0.6615384615384615	0.675	0.6788461538461539	0.675	0.6826923076923077	0.6519230769230768	0.6576923076923077	0.6615384615384616	0.626923076923077	0.6461538461538461	0.6480769230769231	0.6346153846153847	0.623076923076923	0.6499999999999999	0.6442307692307692	0.6442307692307692	0.6499999999999999	0.6442307692307693	0.6461538461538462	0.6423076923076924	0.6442307692307692	0.6423076923076924	0.6557692307692308	0.6403846153846154	0.6365384615384615	0.6403846153846152	0.6480769230769231	0.6403846153846153	0.6346153846153846	0.6423076923076922	0.6326923076923077	0.6596153846153847	0.6442307692307692	0.6423076923076924	0.6403846153846153	0.6365384615384615	0.6576923076923077	0.6634615384615384	0.6711538461538462	0.6730769230769231	0.6807692307692308	0.6692307692307692	0.6865384615384615
1500	0.6403846153846154	0.6673076923076923	0.6519230769230769	0.6692307692307692	0.6596153846153847	0.6884615384615385	0.6711538461538462	0.6826923076923077	0.6807692307692307	0.6749999999999999	0.6846153846153846	0.676923076923077	0.6749999999999999	0.6692307692307693	0.6673076923076924	0.6826923076923077	0.6788461538461539	0.6692307692307692	0.6692307692307692	0.6653846153846154	0.6673076923076923	0.6615384615384615	0.6596153846153847	0.6615384615384615	0.6711538461538462	0.6769230769230768	0.6692307692307692	0.6903846153846154	0.6692307692307692	0.6653846153846154	0.6615384615384615	0.6653846153846155	0.6538461538461539	0.6307692307692307	0.6442307692307692	0.6384615384615384	0.6538461538461539	0.6576923076923077	0.6615384615384615	0.675	0.6692307692307692	0.6673076923076923	0.6711538461538462	0.6788461538461539	0.6711538461538462	0.6865384615384615	0.6730769230769231	0.6711538461538462	0.7076923076923076
1510	0.6307692307692306	0.6307692307692307	0.6288461538461537	0.6442307692307693	0.6384615384615385	0.6461538461538462	0.6576923076923077	0.6519230769230769	0.6596153846153846	0.6538461538461539	0.6615384615384616	0.6403846153846156	0.676923076923077	0.6634615384615384	0.6480769230769231	0.6423076923076924	0.6442307692307692	0.6403846153846154	0.6442307692307693	0.6365384615384616	0.6403846153846153	0.6538461538461539	0.6365384615384616	0.6384615384615385	0.6576923076923077	0.6461538461538461	0.6519230769230769	0.6596153846153846	0.6307692307692307	0.6269230769230769	0.6326923076923077	0.6615384615384615	0.6346153846153846	0.6403846153846154	0.6519230769230769	0.6442307692307692	0.6519230769230769	0.651923076923077	0.6269230769230769	0.6538461538461537	0.6461538461538461	0.6326923076923077	0.6596153846153846	0.6634615384615383	0.6730769230769231	0.6942307692307692	0.6807692307692307	0.6807692307692308	0.6826923076923077
1520	0.6615384615384615	0.6596153846153847	0.6826923076923077	0.6846153846153846	0.6923076923076923	0.675	0.7057692307692308	0.698076923076923	0.6634615384615385	0.6788461538461539	0.6807692307692307	0.6942307692307692	0.6769230769230768	0.6826923076923077	0.6942307692307693	0.6846153846153846	0.673076923076923	0.6442307692307693	0.6634615384615384	0.6673076923076923	0.6692307692307693	0.6499999999999999	0.6384615384615384	0.65	0.6634615384615385	0.648076923076923	0.6423076923076922	0.6384615384615384	0.6557692307692308	0.6557692307692308	0.6538461538461539	0.6576923076923077	0.6711538461538462	0.648076923076923	0.6576923076923077	0.6461538461538462	0.6480769230769231	0.6461538461538461	0.6519230769230769	0.6634615384615384	0.653846153846154	0.6865384615384615	0.6769230769230768	0.6846153846153846	0.7019230769230769	0.6826923076923077	0.6826923076923076	0.6730769230769231	0.6884615384615385
1530	0.6500000000000001	0.6788461538461539	0.6576923076923077	0.6519230769230769	0.6692307692307693	0.6673076923076924	0.6807692307692308	0.6807692307692308	0.6653846153846154	0.675	0.6807692307692308	0.6846153846153846	0.6903846153846153	0.6846153846153846	0.6865384615384615	0.6576923076923077	0.675	0.6615384615384616	0.6634615384615385	0.6461538461538462	0.6615384615384615	0.6615384615384615	0.6576923076923077	0.6788461538461539	0.648076923076923	0.6423076923076924	0.6384615384615384	0.6576923076923077	0.6519230769230768	0.6673076923076924	0.6423076923076924	0.6403846153846153	0.6653846153846155	0.698076923076923	0.6538461538461539	0.6653846153846154	0.6615384615384615	0.6653846153846154	0.6538461538461537	0.6711538461538462	0.6788461538461539	0.6865384615384615	0.6846153846153846	0.7019230769230769	0.6961538461538461	0.7057692307692308	0.6923076923076923	0.6942307692307692	0.7134615384615385
1540	0.6384615384615385	0.6673076923076924	0.6653846153846154	0.6519230769230769	0.6653846153846154	0.6730769230769231	0.6884615384615385	0.6711538461538462	0.6653846153846155	0.6557692307692308	0.6769230769230768	0.6807692307692308	0.7019230769230769	0.6826923076923077	0.6942307692307692	0.698076923076923	0.6711538461538462	0.675	0.6692307692307693	0.6634615384615384	0.673076923076923	0.6576923076923077	0.6673076923076924	0.6653846153846154	0.6557692307692308	0.6384615384615384	0.65	0.6384615384615385	0.648076923076923	0.6403846153846154	0.6480769230769231	0.6653846153846154	0.6326923076923077	0.6384615384615384	0.6365384615384615	0.6269230769230769	0.6615384615384616	0.6423076923076922	0.6461538461538461	0.6557692307692307	0.6615384615384615	0.6634615384615385	0.6576923076923077	0.6903846153846154	0.676923076923077	0.6692307692307693	0.6865384615384615	0.6807692307692308	0.6673076923076924
1550	0.6673076923076923	0.6596153846153847	0.6596153846153846	0.6634615384615384	0.6980769230769232	0.701923076923077	0.6961538461538461	0.6923076923076923	0.6826923076923077	0.6980769230769232	0.6846153846153846	0.6826923076923077	0.6923076923076923	0.6692307692307692	0.6923076923076923	0.6923076923076923	0.6826923076923077	0.6769230769230768	0.6730769230769231	0.6615384615384615	0.6615384615384616	0.6615384615384615	0.6519230769230768	0.6711538461538461	0.6673076923076924	0.6442307692307692	0.6538461538461537	0.6538461538461537	0.6499999999999999	0.6423076923076922	0.6461538461538461	0.6634615384615385	0.6442307692307692	0.6480769230769231	0.6711538461538461	0.6442307692307692	0.6423076923076922	0.6673076923076923	0.6307692307692307	0.6519230769230769	0.6673076923076924	0.6769230769230768	0.6557692307692309	0.6673076923076924	0.7038461538461539	0.6788461538461539	0.6692307692307692	0.7076923076923077	0.6980769230769232
1560	0.6730769230769231	0.6807692307692308	0.6923076923076923	0.6807692307692308	0.6711538461538461	0.6865384615384615	0.675	0.7076923076923076	0.6923076923076923	0.6961538461538461	0.6903846153846154	0.6942307692307692	0.7019230769230769	0.7000000000000001	0.7076923076923076	0.7	0.7038461538461538	0.7173076923076922	0.6615384615384615	0.6480769230769232	0.6673076923076924	0.648076923076923	0.6730769230769231	0.6653846153846154	0.648076923076923	0.6634615384615385	0.6480769230769231	0.6576923076923077	0.6692307692307691	0.6634615384615384	0.6673076923076924	0.6653846153846155	0.673076923076923	0.6692307692307692	0.6519230769230769	0.6788461538461539	0.6538461538461539	0.6653846153846155	0.6653846153846154	0.6634615384615384	0.676923076923077	0.6826923076923077	0.6615384615384614	0.6807692307692308	0.6980769230769232	0.6923076923076923	0.675	0.6865384615384615	0.6961538461538461
1570	0.6788461538461539	0.6807692307692308	0.7	0.6826923076923077	0.6653846153846154	0.6634615384615384	0.6807692307692308	0.7019230769230769	0.6961538461538461	0.7076923076923076	0.6711538461538462	0.6961538461538461	0.6903846153846154	0.6846153846153845	0.6923076923076922	0.6942307692307693	0.6903846153846154	0.6826923076923076	0.6942307692307692	0.675	0.6634615384615383	0.673076923076923	0.6692307692307693	0.6673076923076923	0.6846153846153846	0.6807692307692308	0.6961538461538461	0.6846153846153846	0.6923076923076922	0.6749999999999999	0.6615384615384615	0.6576923076923077	0.6538461538461539	0.6365384615384615	0.6538461538461539	0.6615384615384615	0.6519230769230769	0.6384615384615385	0.6673076923076924	0.6538461538461539	0.6557692307692309	0.6750000000000002	0.6923076923076923	0.6788461538461539	0.7000000000000001	0.6865384615384615	0.6903846153846154	0.6846153846153846	0.6596153846153845
1580	0.675	0.6653846153846155	0.6884615384615385	0.7192307692307693	0.6942307692307692	0.7057692307692308	0.7211538461538461	0.726923076923077	0.7269230769230769	0.7384615384615385	0.7326923076923076	0.723076923076923	0.7365384615384616	0.7	0.7288461538461537	0.7038461538461538	0.7115384615384615	0.7250000000000001	0.7230769230769232	0.7192307692307692	0.7038461538461538	0.6903846153846154	0.7019230769230769	0.7076923076923078	0.7211538461538463	0.7057692307692307	0.7	0.6903846153846154	0.6923076923076923	0.673076923076923	0.6653846153846154	0.6961538461538461	0.6557692307692308	0.6615384615384615	0.6826923076923077	0.6903846153846154	0.676923076923077	0.675	0.6846153846153846	0.6673076923076924	0.6653846153846154	0.6788461538461539	0.6903846153846154	0.6807692307692308	0.7192307692307691	0.6903846153846154	0.6846153846153846	0.7115384615384616	0.7076923076923077
1590	0.6807692307692308	0.7019230769230769	0.7057692307692308	0.7019230769230769	0.7192307692307691	0.726923076923077	0.7288461538461538	0.7442307692307693	0.7403846153846154	0.7403846153846154	0.7384615384615385	0.7307692307692308	0.6980769230769232	0.7307692307692308	0.7269230769230768	0.7230769230769231	0.7153846153846153	0.7134615384615384	0.7192307692307692	0.7115384615384615	0.7134615384615385	0.7096153846153845	0.7096153846153846	0.6865384615384615	0.676923076923077	0.6826923076923077	0.6788461538461539	0.6596153846153846	0.676923076923077	0.6557692307692309	0.6538461538461539	0.6673076923076924	0.673076923076923	0.6711538461538461	0.6673076923076923	0.6557692307692309	0.6673076923076924	0.6769230769230768	0.6576923076923077	0.6865384615384615	0.6673076923076924	0.6480769230769231	0.6538461538461539	0.65	0.6673076923076924	0.6788461538461539	0.6865384615384615	0.6903846153846154	0.6865384615384615
1600	0.6807692307692308	0.6826923076923077	0.6961538461538461	0.698076923076923	0.701923076923077	0.7153846153846154	0.726923076923077	0.7307692307692307	0.7153846153846154	0.7153846153846153	0.7288461538461538	0.7346153846153847	0.7019230769230769	0.7019230769230769	0.7288461538461539	0.698076923076923	0.6826923076923077	0.6826923076923077	0.6769230769230768	0.6788461538461539	0.6653846153846154	0.6557692307692308	0.6711538461538461	0.6788461538461539	0.6634615384615384	0.6692307692307692	0.6653846153846155	0.6673076923076924	0.6499999999999999	0.6576923076923076	0.6692307692307692	0.6346153846153846	0.6346153846153846	0.6384615384615384	0.65	0.673076923076923	0.6557692307692308	0.6673076923076924	0.6615384615384615	0.6596153846153847	0.6634615384615384	0.6634615384615385	0.6788461538461539	0.6807692307692308	0.65	0.6865384615384614	0.6942307692307692	0.6865384615384617	0.6807692307692308
1610	0.675	0.7153846153846154	0.7115384615384616	0.7115384615384616	0.7269230769230768	0.7307692307692308	0.725	0.7153846153846153	0.7269230769230769	0.7326923076923076	0.7230769230769231	0.726923076923077	0.7423076923076923	0.7384615384615384	0.7346153846153846	0.7096153846153845	0.7423076923076923	0.723076923076923	0.725	0.7134615384615384	0.6923076923076923	0.7153846153846153	0.7134615384615385	0.7326923076923078	0.698076923076923	0.6942307692307692	0.6942307692307692	0.676923076923077	0.6903846153846154	0.698076923076923	0.6846153846153846	0.6846153846153846	0.6596153846153846	0.6846153846153846	0.6942307692307692	0.6596153846153847	0.6826923076923077	0.6653846153846154	0.675	0.6596153846153847	0.6711538461538462	0.6846153846153846	0.6730769230769231	0.6807692307692308	0.6884615384615385	0.7	0.6846153846153846	0.6903846153846155	0.6884615384615385
1620	0.6596153846153847	0.6615384615384616	0.6673076923076924	0.6615384615384616	0.6846153846153846	0.6961538461538461	0.7038461538461538	0.7096153846153846	0.7096153846153846	0.7134615384615385	0.7230769230769232	0.7134615384615385	0.7500000000000001	0.7250000000000001	0.7365384615384616	0.7192307692307691	0.7326923076923076	0.7288461538461538	0.7230769230769232	0.7346153846153847	0.6961538461538461	0.7288461538461538	0.7192307692307691	0.7038461538461538	0.6865384615384615	0.7038461538461538	0.698076923076923	0.6961538461538461	0.6788461538461538	0.7038461538461539	0.6673076923076924	0.6788461538461539	0.6903846153846154	0.6673076923076924	0.6692307692307692	0.6634615384615384	0.6903846153846154	0.6884615384615385	0.6923076923076923	0.6903846153846154	0.6788461538461539	0.6826923076923077	0.7076923076923077	0.6884615384615385	0.7153846153846155	0.723076923076923	0.6884615384615385	0.7	0.6980769230769232
1630	0.6903846153846154	0.7096153846153846	0.7211538461538461	0.7134615384615384	0.7057692307692308	0.7346153846153846	0.7442307692307691	0.7346153846153847	0.7288461538461538	0.7384615384615384	0.7557692307692307	0.748076923076923	0.7403846153846153	0.7288461538461538	0.7192307692307691	0.7211538461538461	0.723076923076923	0.7153846153846154	0.6942307692307692	0.6961538461538461	0.7	0.7192307692307691	0.7115384615384616	0.7	0.6903846153846155	0.6807692307692308	0.701923076923077	0.6711538461538461	0.6673076923076923	0.6634615384615384	0.675	0.6826923076923077	0.6865384615384617	0.6673076923076922	0.6673076923076923	0.676923076923077	0.6692307692307692	0.6711538461538462	0.6749999999999998	0.651923076923077	0.6749999999999999	0.6923076923076924	0.6884615384615385	0.6846153846153846	0.6826923076923076	0.6865384615384615	0.701923076923077	0.7192307692307693	0.6961538461538461
1640	0.6711538461538462	0.6865384615384615	0.701923076923077	0.6961538461538461	0.6807692307692307	0.7115384615384615	0.7019230769230769	0.7153846153846154	0.7115384615384616	0.7	0.7211538461538461	0.7230769230769231	0.7269230769230769	0.7307692307692307	0.7346153846153846	0.7269230769230769	0.7230769230769231	0.7403846153846154	0.7153846153846154	0.698076923076923	0.7192307692307691	0.7173076923076923	0.7076923076923076	0.7096153846153845	0.725	0.6923076923076924	0.7076923076923076	0.7173076923076923	0.6923076923076923	0.6884615384615385	0.6923076923076923	0.6846153846153846	0.7115384615384615	0.698076923076923	0.7096153846153846	0.7	0.7076923076923076	0.7019230769230769	0.7019230769230769	0.6961538461538461	0.698076923076923	0.6923076923076923	0.7057692307692308	0.7192307692307691	0.6903846153846154	0.7076923076923076	0.7192307692307692	0.7096153846153845	0.7307692307692307
1650	0.673076923076923	0.6884615384615385	0.6846153846153846	0.7038461538461538	0.7038461538461538	0.6961538461538461	0.7076923076923076	0.7096153846153845	0.7115384615384615	0.7269230769230769	0.7115384615384615	0.7153846153846154	0.7230769230769231	0.7211538461538461	0.7365384615384616	0.7403846153846154	0.7423076923076923	0.7384615384615385	0.7096153846153846	0.7192307692307691	0.7442307692307693	0.7153846153846154	0.7115384615384616	0.75	0.7288461538461538	0.7134615384615385	0.7192307692307691	0.7	0.7096153846153845	0.725	0.7096153846153846	0.6865384615384615	0.6865384615384615	0.675	0.6923076923076922	0.6826923076923077	0.6807692307692307	0.6807692307692307	0.6692307692307692	0.6807692307692307	0.6788461538461539	0.6788461538461539	0.673076923076923	0.6865384615384615	0.698076923076923	0.6788461538461538	0.6865384615384615	0.7038461538461538	0.7326923076923076
1660	0.6884615384615385	0.698076923076923	0.701923076923077	0.6923076923076923	0.7076923076923077	0.7173076923076923	0.7423076923076922	0.7153846153846154	0.7288461538461539	0.7307692307692308	0.7307692307692308	0.723076923076923	0.748076923076923	0.7288461538461538	0.7384615384615385	0.7500000000000001	0.7153846153846153	0.725	0.7423076923076923	0.7230769230769231	0.7038461538461538	0.7000000000000001	0.7153846153846154	0.698076923076923	0.7038461538461538	0.7173076923076923	0.7	0.7115384615384615	0.698076923076923	0.673076923076923	0.6980769230769232	0.7	0.6807692307692307	0.698076923076923	0.7076923076923076	0.7057692307692307	0.6865384615384614	0.6673076923076923	0.6846153846153846	0.6826923076923077	0.6903846153846154	0.7038461538461538	0.6903846153846154	0.6865384615384615	0.6942307692307692	0.7288461538461538	0.7115384615384617	0.7173076923076923	0.7096153846153846
1670	0.676923076923077	0.6634615384615385	0.6673076923076924	0.673076923076923	0.6826923076923077	0.675	0.7038461538461539	0.6884615384615385	0.6923076923076923	0.6942307692307692	0.7173076923076923	0.6980769230769232	0.6942307692307692	0.6826923076923077	0.6846153846153846	0.698076923076923	0.7134615384615385	0.7173076923076923	0.6884615384615385	0.7076923076923076	0.6865384615384615	0.6884615384615385	0.7115384615384615	0.6923076923076923	0.6865384615384615	0.6846153846153846	0.6711538461538462	0.6807692307692308	0.6826923076923077	0.6653846153846154	0.6596153846153847	0.6673076923076924	0.6615384615384615	0.6615384615384616	0.6461538461538462	0.6461538461538462	0.6711538461538462	0.6653846153846154	0.675	0.6442307692307694	0.6673076923076923	0.6634615384615384	0.6442307692307693	0.6826923076923077	0.6807692307692307	0.6903846153846155	0.7057692307692307	0.7	0.6884615384615385
1680	0.6519230769230769	0.6557692307692308	0.6711538461538462	0.6865384615384615	0.6846153846153846	0.6807692307692308	0.7096153846153846	0.6865384615384614	0.701923076923077	0.7230769230769231	0.7134615384615385	0.7096153846153846	0.7019230769230769	0.7	0.7096153846153846	0.7019230769230769	0.7057692307692307	0.7096153846153846	0.7153846153846154	0.7192307692307692	0.7134615384615384	0.7	0.701923076923077	0.6923076923076923	0.7134615384615384	0.6884615384615385	0.6865384615384615	0.6711538461538461	0.673076923076923	0.6692307692307692	0.6884615384615385	0.6730769230769231	0.6730769230769231	0.6730769230769231	0.6769230769230768	0.6576923076923077	0.6807692307692307	0.6634615384615385	0.6538461538461539	0.6615384615384615	0.6576923076923077	0.6634615384615384	0.6596153846153847	0.6519230769230769	0.6673076923076924	0.673076923076923	0.6846153846153846	0.6884615384615383	0.6807692307692308
1690	0.651923076923077	0.6711538461538462	0.6576923076923077	0.6807692307692308	0.6730769230769231	0.676923076923077	0.6961538461538461	0.6865384615384617	0.7038461538461538	0.7076923076923077	0.7076923076923077	0.6961538461538461	0.7307692307692307	0.7134615384615384	0.7192307692307692	0.7326923076923076	0.7192307692307691	0.7326923076923078	0.7211538461538461	0.7115384615384616	0.7076923076923077	0.7192307692307693	0.6903846153846154	0.6865384615384615	0.6807692307692307	0.6903846153846154	0.7	0.6807692307692308	0.6807692307692308	0.6923076923076923	0.6846153846153846	0.6865384615384615	0.676923076923077	0.6923076923076923	0.6634615384615385	0.7	0.7038461538461538	0.7019230769230769	0.6923076923076923	0.7076923076923077	0.7057692307692307	0.7038461538461538	0.6942307692307692	0.6692307692307692	0.6961538461538461	0.7076923076923076	0.7249999999999999	0.7134615384615384	0.7
1700	0.676923076923077	0.6692307692307692	0.6692307692307693	0.6846153846153846	0.6884615384615385	0.7	0.701923076923077	0.7115384615384615	0.7288461538461539	0.6980769230769232	0.7019230769230769	0.7461538461538463	0.7269230769230768	0.7134615384615385	0.7153846153846153	0.7134615384615385	0.7326923076923078	0.7269230769230769	0.7173076923076923	0.7307692307692308	0.7192307692307692	0.7211538461538461	0.7019230769230769	0.7096153846153846	0.7134615384615384	0.7038461538461538	0.7038461538461539	0.7173076923076923	0.7076923076923076	0.7000000000000001	0.6942307692307692	0.6903846153846154	0.6942307692307692	0.7115384615384615	0.7057692307692307	0.7057692307692308	0.6846153846153846	0.6980769230769232	0.7096153846153846	0.7076923076923076	0.7134615384615385	0.6961538461538461	0.7038461538461538	0.7057692307692308	0.7269230769230768	0.7134615384615385	0.7096153846153846	0.7115384615384615	0.7038461538461538
1710	0.6096153846153846	0.5903846153846154	0.6096153846153847	0.6307692307692309	0.6423076923076924	0.6442307692307693	0.6576923076923077	0.6711538461538462	0.6596153846153847	0.6711538461538462	0.6788461538461539	0.6846153846153846	0.6576923076923077	0.6576923076923077	0.6442307692307692	0.6538461538461539	0.6538461538461539	0.6576923076923077	0.6538461538461539	0.6711538461538462	0.675	0.6692307692307693	0.6634615384615385	0.6634615384615384	0.651923076923077	0.6538461538461539	0.6673076923076923	0.6730769230769231	0.6634615384615385	0.6634615384615385	0.6634615384615385	0.6538461538461539	0.6596153846153847	0.6711538461538462	0.6653846153846154	0.6692307692307693	0.6576923076923077	0.6596153846153847	0.6442307692307693	0.6519230769230769	0.6538461538461539	0.673076923076923	0.6788461538461539	0.6519230769230769	0.6769230769230768	0.676923076923077	0.6576923076923077	0.6711538461538462	0.6692307692307692
1720	0.6480769230769231	0.6788461538461539	0.6846153846153845	0.6923076923076923	0.6788461538461539	0.7153846153846153	0.7038461538461538	0.6903846153846154	0.7076923076923076	0.7096153846153846	0.7384615384615385	0.7365384615384615	0.7096153846153846	0.7134615384615385	0.7365384615384616	0.7269230769230769	0.7230769230769232	0.7173076923076922	0.7115384615384616	0.7038461538461538	0.7134615384615386	0.6903846153846154	0.698076923076923	0.6788461538461539	0.7000000000000001	0.6807692307692308	0.6711538461538462	0.6961538461538461	0.6903846153846155	0.7038461538461538	0.7115384615384615	0.7192307692307692	0.7	0.7019230769230769	0.7134615384615386	0.6884615384615385	0.6865384615384617	0.6903846153846154	0.6923076923076923	0.7	0.701923076923077	0.6807692307692308	0.7019230769230769	0.6923076923076923	0.6980769230769232	0.6807692307692308	0.676923076923077	0.6807692307692308	0.7134615384615385
1730	0.6288461538461538	0.65	0.6461538461538462	0.6615384615384615	0.676923076923077	0.6730769230769231	0.6807692307692308	0.6730769230769231	0.6711538461538462	0.7000000000000001	0.6865384615384615	0.6788461538461539	0.6692307692307692	0.6826923076923077	0.675	0.7	0.6884615384615385	0.6961538461538462	0.6807692307692308	0.7153846153846154	0.7038461538461539	0.7192307692307691	0.7115384615384616	0.696153846153846	0.698076923076923	0.7096153846153845	0.7019230769230769	0.7096153846153845	0.7115384615384615	0.7076923076923076	0.7153846153846154	0.7096153846153845	0.7269230769230769	0.7115384615384615	0.7307692307692307	0.7288461538461538	0.725	0.7326923076923076	0.7461538461538462	0.7326923076923076	0.7192307692307691	0.7134615384615384	0.725	0.6942307692307692	0.7211538461538461	0.6884615384615383	0.7115384615384615	0.6788461538461539	0.7019230769230769
1740	0.6249999999999999	0.6461538461538462	0.6596153846153846	0.6576923076923077	0.6692307692307693	0.675	0.6865384615384615	0.6903846153846154	0.6961538461538461	0.6923076923076923	0.6942307692307692	0.673076923076923	0.6884615384615385	0.6942307692307692	0.6961538461538461	0.698076923076923	0.6826923076923077	0.7038461538461538	0.6942307692307693	0.6923076923076923	0.6826923076923077	0.6730769230769231	0.6807692307692308	0.6865384615384615	0.7019230769230769	0.6884615384615385	0.7057692307692308	0.7057692307692307	0.6923076923076923	0.701923076923077	0.6884615384615385	0.6884615384615385	0.6826923076923077	0.6923076923076923	0.6711538461538462	0.6826923076923077	0.673076923076923	0.6865384615384615	0.6865384615384615	0.6788461538461539	0.6653846153846154	0.6807692307692308	0.6557692307692309	0.6576923076923077	0.6788461538461539	0.676923076923077	0.6673076923076924	0.6807692307692308	0.6807692307692308
1750	0.6173076923076923	0.6250000000000001	0.6326923076923078	0.6269230769230769	0.6596153846153847	0.6365384615384616	0.6442307692307693	0.6557692307692309	0.6692307692307693	0.6730769230769231	0.6711538461538462	0.675	0.6826923076923077	0.6788461538461539	0.6673076923076923	0.6826923076923077	0.6903846153846154	0.6807692307692308	0.6961538461538461	0.7019230769230769	0.676923076923077	0.676923076923077	0.6826923076923077	0.6711538461538462	0.6769230769230768	0.6923076923076923	0.6865384615384615	0.6865384615384615	0.6942307692307692	0.6826923076923077	0.6884615384615385	0.675	0.6788461538461539	0.6942307692307692	0.6788461538461539	0.6884615384615385	0.6961538461538461	0.675	0.6653846153846154	0.6730769230769231	0.6673076923076922	0.6634615384615385	0.675	0.6865384615384615	0.6807692307692308	0.6807692307692308	0.6730769230769231	0.6711538461538462	0.675
1760	0.6576923076923077	0.6461538461538462	0.6576923076923077	0.6576923076923077	0.6634615384615384	0.6884615384615385	0.6673076923076924	0.676923076923077	0.6596153846153847	0.6980769230769232	0.6884615384615385	0.6942307692307693	0.6653846153846154	0.675	0.6903846153846155	0.6865384615384615	0.6961538461538461	0.7038461538461538	0.6903846153846154	0.6826923076923076	0.7019230769230769	0.6692307692307693	0.6903846153846154	0.7019230769230769	0.6711538461538462	0.6865384615384617	0.6653846153846154	0.6826923076923077	0.6961538461538461	0.7230769230769232	0.6903846153846154	0.6884615384615385	0.7	0.6942307692307692	0.6961538461538461	0.6884615384615383	0.7	0.7057692307692307	0.7057692307692308	0.7019230769230769	0.7096153846153846	0.6846153846153846	0.7134615384615385	0.6903846153846153	0.6846153846153846	0.6961538461538461	0.7096153846153846	0.7	0.6961538461538461
1770	0.6403846153846154	0.6423076923076922	0.6576923076923077	0.6576923076923077	0.6596153846153847	0.6961538461538461	0.6769230769230768	0.675	0.6711538461538462	0.6923076923076923	0.7	0.698076923076923	0.6673076923076924	0.6923076923076923	0.6673076923076922	0.6653846153846154	0.6865384615384615	0.676923076923077	0.7019230769230769	0.676923076923077	0.6692307692307693	0.7057692307692307	0.6942307692307692	0.6846153846153846	0.7038461538461538	0.7038461538461538	0.7	0.7230769230769232	0.7134615384615385	0.7346153846153846	0.725	0.7269230769230769	0.7269230769230769	0.7211538461538461	0.7153846153846153	0.7384615384615384	0.7038461538461538	0.7230769230769231	0.7	0.7057692307692308	0.701923076923077	0.6942307692307693	0.6807692307692308	0.6788461538461539	0.6961538461538461	0.6730769230769231	0.6788461538461539	0.6750000000000002	0.6499999999999999
1780	0.6384615384615384	0.6442307692307693	0.65	0.6615384615384615	0.6634615384615384	0.6692307692307692	0.6730769230769231	0.6884615384615385	0.6942307692307692	0.7076923076923076	0.6942307692307692	0.6846153846153846	0.6942307692307692	0.6865384615384614	0.6903846153846154	0.7019230769230769	0.7019230769230769	0.6884615384615385	0.6961538461538461	0.6942307692307693	0.6961538461538461	0.7076923076923077	0.7076923076923076	0.7115384615384615	0.7096153846153846	0.7307692307692308	0.698076923076923	0.7057692307692307	0.7288461538461539	0.7134615384615385	0.7153846153846155	0.7096153846153845	0.7019230769230769	0.7153846153846154	0.725	0.7019230769230769	0.7230769230769232	0.7076923076923076	0.7096153846153846	0.7134615384615385	0.7269230769230769	0.7173076923076922	0.723076923076923	0.7115384615384616	0.7134615384615385	0.6865384615384617	0.7096153846153846	0.7153846153846154	0.7019230769230769
1790	0.6173076923076923	0.625	0.6365384615384616	0.6384615384615385	0.6596153846153847	0.6442307692307693	0.6673076923076923	0.6653846153846154	0.6653846153846155	0.6634615384615385	0.6826923076923077	0.6634615384615384	0.675	0.6692307692307693	0.6961538461538461	0.6673076923076923	0.6653846153846154	0.6730769230769231	0.6653846153846155	0.6769230769230768	0.6807692307692308	0.6692307692307692	0.6865384615384617	0.678846153846154	0.6884615384615385	0.6846153846153846	0.6961538461538461	0.6692307692307692	0.6807692307692308	0.6846153846153846	0.6788461538461539	0.6903846153846154	0.6634615384615385	0.6673076923076924	0.6711538461538462	0.7038461538461538	0.6923076923076923	0.6807692307692308	0.6788461538461539	0.6942307692307692	0.6788461538461539	0.676923076923077	0.6865384615384615	0.6846153846153846	0.6711538461538461	0.6557692307692309	0.6807692307692308	0.6653846153846154	0.6634615384615385
1800	0.6288461538461538	0.6384615384615385	0.6461538461538462	0.6403846153846153	0.6519230769230769	0.6538461538461539	0.6596153846153847	0.6788461538461539	0.675	0.6826923076923077	0.6711538461538462	0.6692307692307693	0.6865384615384615	0.6942307692307692	0.6673076923076924	0.675	0.6903846153846154	0.6826923076923077	0.675	0.6807692307692308	0.6846153846153846	0.7096153846153845	0.6846153846153846	0.6865384615384615	0.6846153846153846	0.7038461538461538	0.698076923076923	0.7057692307692308	0.7192307692307692	0.7	0.6923076923076923	0.6942307692307692	0.7096153846153845	0.7115384615384615	0.7057692307692307	0.6961538461538461	0.6923076923076923	0.7115384615384615	0.676923076923077	0.6980769230769232	0.6865384615384615	0.6942307692307692	0.7038461538461538	0.6923076923076923	0.6846153846153846	0.6903846153846154	0.7057692307692308	0.6942307692307692	0.675
1810	0.6076923076923076	0.6153846153846154	0.6038461538461538	0.6288461538461538	0.6230769230769231	0.6480769230769231	0.6557692307692308	0.6576923076923077	0.6576923076923077	0.6557692307692308	0.6442307692307693	0.653846153846154	0.6519230769230769	0.6461538461538462	0.6461538461538462	0.6442307692307693	0.6557692307692308	0.648076923076923	0.65	0.6730769230769231	0.675	0.6538461538461539	0.6557692307692308	0.6634615384615385	0.6596153846153846	0.6346153846153846	0.6615384615384615	0.6653846153846155	0.675	0.6730769230769231	0.6615384615384615	0.6634615384615385	0.6826923076923077	0.6653846153846154	0.6653846153846155	0.6749999999999999	0.6711538461538462	0.6653846153846154	0.6673076923076924	0.6692307692307692	0.6903846153846154	0.6807692307692308	0.6769230769230768	0.6634615384615383	0.673076923076923	0.6673076923076924	0.6730769230769231	0.6538461538461539	0.6519230769230769
1820	0.6115384615384615	0.6173076923076922	0.6134615384615385	0.6346153846153847	0.6519230769230769	0.6615384615384616	0.6692307692307693	0.6711538461538462	0.6634615384615384	0.6903846153846154	0.7019230769230769	0.6980769230769232	0.6846153846153846	0.675	0.6846153846153846	0.6807692307692307	0.6711538461538462	0.6942307692307692	0.6788461538461539	0.6692307692307692	0.6865384615384615	0.698076923076923	0.6846153846153846	0.6826923076923077	0.6884615384615385	0.6980769230769232	0.6942307692307693	0.6903846153846154	0.701923076923077	0.7115384615384615	0.6903846153846154	0.6730769230769231	0.6903846153846154	0.6884615384615385	0.6923076923076923	0.6961538461538461	0.6903846153846154	0.675	0.6865384615384617	0.6519230769230769	0.6692307692307692	0.6538461538461539	0.6384615384615384	0.6692307692307693	0.6576923076923076	0.6711538461538462	0.653846153846154	0.673076923076923	0.6576923076923078
1830	0.5923076923076923	0.6115384615384616	0.6326923076923077	0.6288461538461538	0.6423076923076922	0.6596153846153846	0.6596153846153846	0.6442307692307692	0.6538461538461539	0.65	0.6384615384615385	0.6653846153846154	0.6615384615384615	0.673076923076923	0.6538461538461539	0.6653846153846154	0.6615384615384615	0.6865384615384615	0.6692307692307692	0.6711538461538462	0.6711538461538462	0.675	0.6653846153846154	0.6634615384615384	0.6634615384615383	0.6615384615384615	0.6634615384615384	0.648076923076923	0.6634615384615385	0.6711538461538462	0.6576923076923077	0.6673076923076922	0.6423076923076924	0.6596153846153847	0.6403846153846154	0.6442307692307692	0.6576923076923077	0.6480769230769231	0.6384615384615384	0.6538461538461537	0.648076923076923	0.6423076923076922	0.6596153846153845	0.6596153846153847	0.6346153846153846	0.673076923076923	0.6557692307692308	0.6596153846153845	0.6788461538461538
1840	0.5923076923076923	0.6173076923076923	0.6038461538461538	0.6115384615384615	0.6173076923076923	0.6211538461538462	0.6403846153846153	0.625	0.6480769230769231	0.6365384615384615	0.6538461538461539	0.6673076923076924	0.6634615384615385	0.6557692307692308	0.6538461538461539	0.6576923076923077	0.6538461538461539	0.6615384615384616	0.6692307692307693	0.6480769230769232	0.6692307692307693	0.6557692307692309	0.6596153846153847	0.6519230769230769	0.6596153846153847	0.6653846153846154	0.6480769230769232	0.6673076923076923	0.6519230769230768	0.6576923076923077	0.6615384615384616	0.6634615384615384	0.6519230769230769	0.6557692307692308	0.6326923076923077	0.653846153846154	0.6634615384615385	0.6519230769230769	0.6384615384615384	0.6211538461538462	0.6326923076923077	0.6211538461538462	0.6423076923076922	0.6442307692307693	0.6230769230769231	0.6192307692307691	0.6480769230769231	0.6423076923076924	0.6461538461538462
1850	0.625	0.6250000000000001	0.648076923076923	0.6326923076923078	0.6461538461538462	0.6403846153846153	0.6519230769230769	0.6365384615384615	0.6326923076923077	0.6384615384615385	0.6326923076923077	0.6288461538461538	0.625	0.6346153846153845	0.6403846153846153	0.6576923076923077	0.6192307692307691	0.6365384615384616	0.6384615384615385	0.6615384615384615	0.6692307692307693	0.651923076923077	0.648076923076923	0.6423076923076924	0.6423076923076924	0.6384615384615385	0.6442307692307692	0.6519230769230769	0.6288461538461538	0.6557692307692308	0.6403846153846154	0.6442307692307693	0.6307692307692307	0.6230769230769231	0.6403846153846153	0.6423076923076922	0.6461538461538462	0.6403846153846153	0.6346153846153846	0.6288461538461538	0.6307692307692306	0.6557692307692308	0.65	0.6653846153846154	0.6461538461538461	0.6403846153846153	0.6403846153846154	0.6384615384615384	0.6384615384615384
1860	0.5826923076923076	0.5788461538461538	0.5903846153846154	0.6038461538461539	0.6134615384615385	0.6192307692307693	0.6153846153846154	0.6192307692307693	0.6076923076923078	0.6057692307692307	0.6403846153846153	0.651923076923077	0.6442307692307692	0.648076923076923	0.6519230769230768	0.6538461538461539	0.6615384615384615	0.6692307692307693	0.6596153846153847	0.6788461538461539	0.6461538461538462	0.675	0.6346153846153847	0.6596153846153846	0.6673076923076923	0.6653846153846154	0.6499999999999999	0.6500000000000001	0.6500000000000001	0.6711538461538462	0.6538461538461539	0.6519230769230769	0.6557692307692309	0.6288461538461538	0.6384615384615385	0.6423076923076924	0.6365384615384615	0.6519230769230768	0.6519230769230769	0.6423076923076924	0.6365384615384615	0.6653846153846154	0.6596153846153847	0.6538461538461539	0.6461538461538462	0.6615384615384616	0.6653846153846155	0.6403846153846153	0.6673076923076924
1870	0.5865384615384616	0.6096153846153846	0.6173076923076923	0.6134615384615384	0.6326923076923077	0.6326923076923077	0.6250000000000001	0.6288461538461538	0.65	0.6346153846153847	0.6634615384615384	0.6557692307692307	0.6326923076923078	0.65	0.65	0.65	0.6480769230769231	0.626923076923077	0.6442307692307692	0.6865384615384615	0.6423076923076924	0.6557692307692309	0.6653846153846155	0.6403846153846153	0.6538461538461537	0.6519230769230769	0.6673076923076924	0.6615384615384615	0.675	0.6461538461538462	0.6346153846153846	0.6384615384615385	0.6480769230769232	0.6307692307692307	0.6423076923076924	0.6384615384615385	0.6384615384615385	0.6269230769230769	0.6442307692307693	0.6173076923076923	0.6442307692307693	0.623076923076923	0.623076923076923	0.6346153846153847	0.6557692307692309	0.6403846153846153	0.6307692307692307	0.623076923076923	0.6307692307692306
1880	0.6115384615384616	0.625	0.6076923076923076	0.6288461538461538	0.6480769230769231	0.6384615384615384	0.6538461538461539	0.6519230769230769	0.6673076923076923	0.6615384615384616	0.653846153846154	0.6615384615384615	0.6596153846153846	0.6596153846153847	0.6596153846153846	0.6461538461538462	0.6365384615384616	0.6557692307692308	0.6615384615384615	0.6615384615384615	0.6730769230769231	0.6653846153846155	0.6653846153846154	0.6615384615384615	0.6692307692307692	0.6557692307692307	0.6442307692307693	0.6423076923076924	0.6326923076923077	0.6173076923076923	0.6326923076923077	0.6384615384615384	0.65	0.6346153846153846	0.6384615384615385	0.6403846153846153	0.625	0.6384615384615384	0.6307692307692309	0.6442307692307693	0.6461538461538462	0.6288461538461538	0.6230769230769231	0.625	0.626923076923077	0.6596153846153846	0.6423076923076924	0.6461538461538461	0.6557692307692309
1890	0.575	0.6	0.5923076923076923	0.6134615384615384	0.6288461538461538	0.6211538461538462	0.6230769230769231	0.6384615384615385	0.65	0.6461538461538461	0.6557692307692308	0.6538461538461539	0.6557692307692309	0.6634615384615385	0.6519230769230768	0.6557692307692309	0.6711538461538462	0.6673076923076923	0.6653846153846154	0.6596153846153847	0.6788461538461539	0.6403846153846153	0.6653846153846155	0.6673076923076923	0.6730769230769231	0.6711538461538462	0.6538461538461537	0.6692307692307692	0.6519230769230768	0.6576923076923077	0.6596153846153847	0.6634615384615384	0.6365384615384615	0.6634615384615384	0.6557692307692307	0.6461538461538462	0.6480769230769232	0.6423076923076924	0.6346153846153847	0.6326923076923077	0.6307692307692306	0.623076923076923	0.6326923076923077	0.6288461538461537	0.625	0.6307692307692307	0.6461538461538462	0.6192307692307693	0.6326923076923078
1900	0.5807692307692308	0.5903846153846154	0.5903846153846154	0.5980769230769232	0.6153846153846153	0.6096153846153847	0.6019230769230769	0.6230769230769231	0.598076923076923	0.6134615384615385	0.5826923076923076	0.6	0.6076923076923076	0.6192307692307693	0.5903846153846153	0.6269230769230769	0.601923076923077	0.5980769230769231	0.6423076923076922	0.6211538461538462	0.6326923076923077	0.625	0.625	0.6269230769230769	0.625	0.6403846153846154	0.6288461538461538	0.6307692307692306	0.6173076923076923	0.6134615384615384	0.6153846153846153	0.6153846153846154	0.6288461538461537	0.6096153846153846	0.6211538461538462	0.6096153846153846	0.5961538461538461	0.6269230769230769	0.6019230769230769	0.6019230769230769	0.6096153846153847	0.5942307692307691	0.6461538461538461	0.6442307692307693	0.6230769230769231	0.6057692307692308	0.6288461538461538	0.6096153846153846	0.6019230769230769
1910	0.5673076923076923	0.5807692307692308	0.601923076923077	0.5923076923076923	0.6	0.5980769230769231	0.6192307692307693	0.6192307692307693	0.6269230769230769	0.6173076923076923	0.6230769230769231	0.6326923076923077	0.6326923076923077	0.6192307692307693	0.6269230769230769	0.6230769230769231	0.6288461538461538	0.6307692307692307	0.6115384615384615	0.6173076923076921	0.601923076923077	0.6096153846153847	0.6115384615384615	0.6134615384615384	0.6269230769230769	0.6346153846153847	0.6442307692307693	0.6288461538461538	0.626923076923077	0.6480769230769232	0.6192307692307691	0.6134615384615385	0.6384615384615385	0.6096153846153847	0.6288461538461539	0.6096153846153847	0.6269230769230769	0.6096153846153846	0.6230769230769231	0.6096153846153846	0.6326923076923079	0.6269230769230769	0.6173076923076923	0.6269230769230769	0.6153846153846154	0.6057692307692307	0.6096153846153847	0.5961538461538461	0.6076923076923076
1920	0.6173076923076923	0.5923076923076922	0.5980769230769232	0.6134615384615384	0.6288461538461538	0.6192307692307691	0.6365384615384616	0.6403846153846154	0.6307692307692307	0.6384615384615385	0.6211538461538462	0.6461538461538462	0.6288461538461539	0.6230769230769231	0.6442307692307693	0.6596153846153847	0.6653846153846155	0.65	0.6557692307692309	0.6538461538461539	0.6576923076923078	0.65	0.6538461538461539	0.6653846153846155	0.6692307692307692	0.6461538461538462	0.6557692307692308	0.6711538461538461	0.6423076923076924	0.6461538461538462	0.6653846153846155	0.65	0.6307692307692306	0.6519230769230769	0.6346153846153846	0.6480769230769231	0.6403846153846153	0.625	0.6576923076923077	0.6442307692307692	0.6326923076923077	0.6173076923076922	0.6365384615384615	0.6423076923076922	0.6365384615384615	0.6096153846153847	0.6326923076923078	0.6269230769230769	0.6365384615384616
1930	0.5788461538461538	0.5961538461538461	0.5961538461538461	0.5980769230769231	0.6057692307692308	0.5923076923076923	0.6153846153846154	0.6346153846153846	0.6192307692307693	0.625	0.6230769230769231	0.6115384615384615	0.6115384615384615	0.6096153846153846	0.6096153846153847	0.6269230769230769	0.6019230769230769	0.6038461538461538	0.6192307692307693	0.6442307692307694	0.6596153846153847	0.6557692307692308	0.6634615384615385	0.6596153846153846	0.6461538461538462	0.6461538461538462	0.6384615384615385	0.6384615384615384	0.6269230769230769	0.6230769230769231	0.65	0.6596153846153845	0.6538461538461539	0.6461538461538462	0.6403846153846153	0.6538461538461539	0.6480769230769231	0.6365384615384615	0.6519230769230769	0.6423076923076922	0.6365384615384615	0.6326923076923077	0.6596153846153846	0.6384615384615385	0.6192307692307693	0.625	0.6307692307692307	0.6384615384615385	0.6307692307692307
1940	0.6134615384615384	0.6134615384615385	0.6519230769230769	0.6326923076923077	0.6307692307692307	0.6384615384615385	0.625	0.6538461538461539	0.6365384615384615	0.65	0.6384615384615385	0.65	0.648076923076923	0.65	0.6403846153846154	0.6423076923076922	0.6538461538461539	0.6634615384615384	0.6596153846153847	0.6730769230769231	0.6711538461538462	0.6576923076923078	0.6403846153846153	0.6673076923076924	0.6461538461538462	0.6538461538461539	0.6480769230769231	0.6576923076923078	0.6634615384615385	0.6615384615384615	0.6384615384615385	0.651923076923077	0.65	0.6365384615384615	0.6538461538461539	0.6557692307692309	0.6384615384615384	0.6269230769230768	0.6346153846153847	0.6326923076923077	0.6480769230769232	0.6211538461538462	0.6557692307692308	0.6403846153846153	0.6346153846153847	0.6384615384615385	0.6461538461538462	0.6461538461538462	0.6442307692307692
1950	0.5788461538461538	0.5846153846153846	0.5903846153846154	0.5961538461538461	0.6192307692307694	0.6153846153846154	0.601923076923077	0.6076923076923078	0.6153846153846154	0.6365384615384615	0.6480769230769232	0.6307692307692307	0.626923076923077	0.6173076923076923	0.6153846153846154	0.6269230769230769	0.6423076923076924	0.648076923076923	0.6442307692307692	0.625	0.6403846153846154	0.6480769230769231	0.625	0.6519230769230769	0.6423076923076924	0.6384615384615385	0.6423076923076924	0.6461538461538462	0.65	0.648076923076923	0.6173076923076923	0.6211538461538462	0.6307692307692309	0.6211538461538462	0.6326923076923077	0.6019230769230768	0.6211538461538462	0.5942307692307691	0.6076923076923078	0.6057692307692307	0.6038461538461538	0.6230769230769231	0.6173076923076923	0.6038461538461538	0.6211538461538461	0.6038461538461538	0.5807692307692307	0.6038461538461539	0.6
1960	0.6000000000000001	0.6134615384615385	0.6211538461538462	0.6192307692307693	0.6211538461538462	0.6192307692307693	0.6038461538461539	0.6365384615384616	0.6211538461538462	0.6230769230769231	0.6346153846153847	0.6326923076923077	0.6288461538461538	0.6211538461538462	0.6346153846153846	0.6403846153846154	0.6211538461538463	0.6365384615384616	0.6384615384615385	0.6326923076923078	0.65	0.6519230769230769	0.6326923076923077	0.6500000000000001	0.6307692307692307	0.653846153846154	0.6346153846153846	0.6442307692307693	0.6384615384615384	0.6576923076923078	0.653846153846154	0.6615384615384615	0.6519230769230769	0.6538461538461539	0.651923076923077	0.6384615384615385	0.6519230769230769	0.6615384615384615	0.6384615384615385	0.6615384615384616	0.6307692307692307	0.6288461538461538	0.6384615384615384	0.6230769230769231	0.6173076923076922	0.6365384615384616	0.65	0.6230769230769231	0.6307692307692309
1970	0.6038461538461538	0.6019230769230769	0.6038461538461538	0.625	0.6038461538461538	0.6326923076923076	0.6173076923076923	0.6423076923076924	0.6269230769230769	0.6173076923076922	0.6423076923076922	0.6442307692307693	0.6423076923076924	0.6365384615384615	0.6326923076923077	0.6576923076923077	0.6403846153846153	0.6576923076923077	0.6384615384615385	0.6346153846153847	0.6384615384615385	0.6384615384615385	0.6403846153846153	0.6307692307692307	0.6403846153846154	0.6269230769230769	0.6326923076923077	0.6461538461538462	0.6307692307692309	0.6403846153846153	0.6423076923076922	0.6461538461538461	0.65	0.6307692307692307	0.6019230769230768	0.6288461538461538	0.6	0.6192307692307691	0.6211538461538461	0.6134615384615384	0.5961538461538461	0.5903846153846153	0.5942307692307691	0.6115384615384615	0.5865384615384615	0.5846153846153846	0.6057692307692308	0.625	0.625
1980	0.576923076923077	0.6192307692307693	0.6307692307692307	0.6173076923076923	0.6230769230769232	0.6307692307692309	0.6423076923076924	0.6326923076923077	0.6461538461538462	0.6596153846153847	0.6403846153846153	0.6538461538461539	0.6403846153846156	0.6403846153846154	0.6576923076923077	0.6519230769230768	0.6346153846153846	0.6519230769230769	0.6519230769230769	0.6365384615384615	0.6538461538461539	0.6326923076923077	0.6538461538461539	0.6730769230769231	0.676923076923077	0.6615384615384615	0.6576923076923077	0.6442307692307693	0.6365384615384615	0.65	0.6423076923076924	0.6442307692307692	0.6423076923076922	0.6326923076923079	0.6307692307692307	0.6634615384615385	0.6461538461538462	0.6365384615384616	0.6423076923076924	0.6403846153846154	0.6384615384615384	0.6307692307692309	0.625	0.6288461538461538	0.6230769230769231	0.6173076923076923	0.6173076923076922	0.6192307692307691	0.6403846153846154
1990	0.6442307692307692	0.6423076923076922	0.6557692307692308	0.65	0.6461538461538462	0.6615384615384615	0.6673076923076923	0.6557692307692308	0.6538461538461539	0.6769230769230768	0.6576923076923077	0.6634615384615385	0.6576923076923076	0.6653846153846154	0.6788461538461538	0.6634615384615385	0.676923076923077	0.6692307692307692	0.675	0.6711538461538462	0.6826923076923077	0.675	0.6846153846153846	0.6865384615384615	0.673076923076923	0.6846153846153846	0.676923076923077	0.6807692307692308	0.6903846153846154	0.7096153846153845	0.6846153846153846	0.7	0.7038461538461538	0.7038461538461539	0.6942307692307692	0.6788461538461538	0.6865384615384615	0.6634615384615384	0.676923076923077	0.6865384615384615	0.6634615384615385	0.6576923076923078	0.6711538461538462	0.6596153846153847	0.6461538461538463	0.6461538461538462	0.6480769230769232	0.6538461538461539	0.6269230769230769
2000	0.6442307692307692	0.6557692307692308	0.65	0.6615384615384615	0.6538461538461539	0.648076923076923	0.6826923076923076	0.6826923076923077	0.6846153846153845	0.6711538461538462	0.6461538461538462	0.6653846153846154	0.6442307692307693	0.6480769230769232	0.6634615384615385	0.6519230769230769	0.65	0.6673076923076924	0.6692307692307692	0.6596153846153846	0.6769230769230768	0.6788461538461539	0.6788461538461539	0.6807692307692308	0.6942307692307692	0.6942307692307692	0.6788461538461539	0.7038461538461539	0.7057692307692307	0.6961538461538461	0.7096153846153845	0.6865384615384615	0.6923076923076923	0.6903846153846154	0.6826923076923077	0.6865384615384615	0.7057692307692308	0.6826923076923077	0.6673076923076924	0.6807692307692308	0.6730769230769231	0.673076923076923	0.6615384615384616	0.6673076923076924	0.6903846153846154	0.6673076923076923	0.6711538461538462	0.6653846153846154	0.6634615384615385
2010	0.6538461538461539	0.6519230769230769	0.6653846153846155	0.6615384615384615	0.6826923076923076	0.6480769230769231	0.6788461538461539	0.675	0.6615384615384615	0.6711538461538462	0.673076923076923	0.6788461538461539	0.6711538461538462	0.6807692307692307	0.6807692307692308	0.6807692307692307	0.6730769230769231	0.6615384615384616	0.6692307692307692	0.6788461538461539	0.675	0.676923076923077	0.6884615384615385	0.6807692307692308	0.6730769230769231	0.6807692307692308	0.6730769230769231	0.6711538461538462	0.6788461538461539	0.675	0.6461538461538462	0.6538461538461539	0.6807692307692308	0.6711538461538462	0.6538461538461539	0.6576923076923077	0.6576923076923077	0.6288461538461538	0.6365384615384615	0.6346153846153846	0.6384615384615385	0.6673076923076923	0.6288461538461539	0.6326923076923077	0.6192307692307693	0.625	0.6173076923076923	0.6403846153846153	0.6461538461538462
2020	0.6076923076923078	0.6057692307692307	0.6057692307692307	0.6346153846153847	0.6269230769230769	0.6326923076923077	0.6346153846153846	0.6480769230769231	0.6307692307692307	0.6519230769230769	0.6403846153846154	0.6230769230769231	0.6480769230769231	0.6326923076923077	0.6326923076923077	0.6711538461538461	0.6423076923076924	0.6211538461538462	0.65	0.65	0.6596153846153847	0.676923076923077	0.6615384615384615	0.6384615384615384	0.65	0.6538461538461539	0.6365384615384615	0.6384615384615385	0.6326923076923077	0.6365384615384616	0.651923076923077	0.6288461538461538	0.6192307692307694	0.6442307692307693	0.6461538461538462	0.6346153846153846	0.6365384615384616	0.6442307692307693	0.6249999999999999	0.626923076923077	0.626923076923077	0.6192307692307691	0.6211538461538462	0.6173076923076922	0.6115384615384615	0.6096153846153846	0.6192307692307691	0.6134615384615385	0.6076923076923076
2030	0.6249999999999999	0.6288461538461538	0.6192307692307693	0.6211538461538462	0.65	0.6576923076923077	0.6538461538461539	0.6634615384615383	0.65	0.6519230769230768	0.6846153846153845	0.675	0.6980769230769232	0.6942307692307693	0.6865384615384615	0.698076923076923	0.6884615384615385	0.6826923076923077	0.6865384615384615	0.6923076923076923	0.7038461538461538	0.6865384615384615	0.6807692307692307	0.6769230769230768	0.6961538461538461	0.6961538461538461	0.6884615384615386	0.6942307692307692	0.6884615384615385	0.6769230769230768	0.6788461538461539	0.6865384615384615	0.7076923076923076	0.6884615384615385	0.6826923076923077	0.6730769230769231	0.6865384615384614	0.6807692307692308	0.6634615384615384	0.6596153846153846	0.6749999999999999	0.6653846153846154	0.6615384615384615	0.6596153846153846	0.6653846153846155	0.6730769230769231	0.6711538461538461	0.6788461538461538	0.676923076923077
2040	0.6269230769230769	0.6442307692307692	0.6326923076923078	0.6461538461538461	0.6557692307692308	0.6519230769230769	0.6653846153846155	0.675	0.6653846153846154	0.6499999999999999	0.6576923076923077	0.6653846153846154	0.6576923076923077	0.6673076923076923	0.6538461538461537	0.6615384615384615	0.6692307692307692	0.6749999999999999	0.6730769230769231	0.65	0.6711538461538461	0.6692307692307693	0.6673076923076924	0.6653846153846155	0.6596153846153847	0.6538461538461539	0.7000000000000001	0.6634615384615385	0.6653846153846155	0.6692307692307692	0.6692307692307692	0.6576923076923077	0.6865384615384617	0.6596153846153846	0.6557692307692309	0.6634615384615384	0.6365384615384616	0.6423076923076924	0.6538461538461539	0.6326923076923077	0.6384615384615384	0.6307692307692307	0.65	0.626923076923077	0.6269230769230769	0.6134615384615383	0.6134615384615384	0.6423076923076924	0.6346153846153846
2050	0.6384615384615385	0.6403846153846153	0.6403846153846154	0.6711538461538462	0.6557692307692309	0.6653846153846154	0.6692307692307692	0.6692307692307692	0.6461538461538462	0.6807692307692308	0.6538461538461539	0.6653846153846154	0.6711538461538462	0.6673076923076924	0.6615384615384615	0.6634615384615384	0.6576923076923077	0.675	0.6403846153846154	0.6711538461538461	0.673076923076923	0.6749999999999999	0.6692307692307692	0.6711538461538462	0.6615384615384615	0.6711538461538462	0.6807692307692307	0.6788461538461538	0.6865384615384617	0.6942307692307693	0.6884615384615385	0.6961538461538461	0.675	0.7	0.6653846153846154	0.6826923076923077	0.6807692307692308	0.6711538461538462	0.6749999999999999	0.6557692307692309	0.6730769230769231	0.6807692307692308	0.6326923076923077	0.6461538461538462	0.6576923076923077	0.6538461538461539	0.6576923076923077	0.6346153846153846	0.6480769230769231
2060	0.653846153846154	0.6480769230769231	0.6346153846153846	0.6557692307692308	0.676923076923077	0.6634615384615384	0.675	0.6634615384615385	0.6826923076923077	0.6692307692307693	0.673076923076923	0.6826923076923076	0.6923076923076923	0.6942307692307692	0.6942307692307692	0.6903846153846154	0.7019230769230769	0.698076923076923	0.6923076923076923	0.6942307692307692	0.6923076923076923	0.7230769230769232	0.6846153846153846	0.6865384615384615	0.6865384615384617	0.676923076923077	0.6961538461538461	0.7076923076923076	0.7115384615384616	0.698076923076923	0.7096153846153846	0.7365384615384616	0.7173076923076922	0.7192307692307691	0.7057692307692308	0.7038461538461538	0.7019230769230769	0.6807692307692308	0.6923076923076923	0.6673076923076923	0.675	0.6634615384615385	0.6846153846153846	0.675	0.6692307692307693	0.6615384615384615	0.6673076923076924	0.6596153846153846	0.6423076923076922
2070	0.6000000000000001	0.6134615384615383	0.5980769230769231	0.6365384615384615	0.6192307692307693	0.648076923076923	0.6403846153846153	0.6519230769230769	0.6423076923076922	0.6711538461538462	0.6461538461538462	0.6519230769230769	0.6557692307692307	0.6615384615384615	0.6557692307692309	0.6653846153846155	0.6673076923076924	0.6576923076923077	0.6769230769230768	0.6807692307692308	0.673076923076923	0.6846153846153846	0.6692307692307692	0.6903846153846154	0.6826923076923077	0.6769230769230768	0.6711538461538461	0.6903846153846154	0.6596153846153846	0.6711538461538462	0.6711538461538461	0.6730769230769231	0.6942307692307692	0.6961538461538462	0.6807692307692307	0.6865384615384617	0.676923076923077	0.6730769230769231	0.6653846153846154	0.6576923076923077	0.6538461538461539	0.6596153846153846	0.6538461538461539	0.65	0.65	0.6634615384615384	0.6557692307692308	0.6615384615384615	0.6711538461538461
2080	0.6096153846153847	0.5980769230769231	0.6230769230769231	0.6288461538461539	0.6096153846153847	0.6423076923076922	0.6326923076923077	0.6326923076923077	0.6461538461538462	0.6576923076923077	0.6346153846153846	0.6519230769230769	0.6615384615384615	0.6519230769230769	0.6692307692307692	0.6711538461538462	0.6596153846153846	0.6942307692307691	0.6653846153846155	0.6730769230769231	0.6673076923076924	0.6692307692307693	0.6884615384615385	0.6749999999999999	0.6903846153846154	0.6807692307692308	0.6865384615384615	0.6903846153846154	0.6942307692307692	0.676923076923077	0.6846153846153846	0.6788461538461539	0.6807692307692308	0.6923076923076923	0.6942307692307692	0.6711538461538462	0.6865384615384615	0.6903846153846154	0.6634615384615384	0.6653846153846154	0.6711538461538462	0.6788461538461539	0.6480769230769231	0.6596153846153845	0.6461538461538462	0.6538461538461539	0.6346153846153846	0.6346153846153847	0.65
2090	0.6269230769230769	0.6230769230769231	0.6269230769230769	0.6346153846153847	0.6346153846153846	0.6653846153846154	0.6461538461538463	0.6365384615384616	0.6403846153846153	0.6230769230769231	0.653846153846154	0.6519230769230769	0.648076923076923	0.6634615384615385	0.6653846153846154	0.6634615384615385	0.6480769230769232	0.6596153846153847	0.6653846153846154	0.6596153846153845	0.6461538461538462	0.6634615384615385	0.6576923076923077	0.6596153846153847	0.6653846153846155	0.6673076923076924	0.6653846153846154	0.6519230769230769	0.6673076923076924	0.6769230769230768	0.676923076923077	0.6923076923076923	0.6730769230769231	0.651923076923077	0.6846153846153846	0.6730769230769231	0.6942307692307692	0.676923076923077	0.6653846153846154	0.676923076923077	0.6692307692307693	0.6634615384615385	0.673076923076923	0.6788461538461539	0.6480769230769232	0.6461538461538462	0.6442307692307693	0.6423076923076924	0.6403846153846153
2100	0.6153846153846154	0.6480769230769232	0.6365384615384616	0.6423076923076922	0.6653846153846154	0.648076923076923	0.6326923076923077	0.65	0.6692307692307692	0.6788461538461539	0.676923076923077	0.6596153846153846	0.6615384615384616	0.6673076923076924	0.6673076923076924	0.6711538461538461	0.676923076923077	0.6730769230769231	0.6826923076923077	0.6788461538461539	0.6615384615384616	0.6826923076923077	0.6846153846153846	0.698076923076923	0.6884615384615385	0.6903846153846154	0.6711538461538462	0.7038461538461539	0.6980769230769232	0.7038461538461538	0.7269230769230769	0.7192307692307692	0.7153846153846154	0.7192307692307691	0.7115384615384615	0.6942307692307692	0.7096153846153846	0.6826923076923077	0.6923076923076923	0.6942307692307692	0.698076923076923	0.7076923076923076	0.7076923076923076	0.7019230769230769	0.6923076923076923	0.6942307692307692	0.6903846153846154	0.6826923076923077	0.6807692307692308
2110	0.601923076923077	0.6269230769230768	0.6038461538461538	0.6076923076923076	0.6096153846153847	0.6134615384615385	0.6192307692307691	0.6134615384615384	0.6269230769230768	0.6211538461538461	0.6211538461538462	0.6557692307692308	0.6711538461538462	0.6442307692307693	0.6403846153846153	0.65	0.6326923076923078	0.6596153846153846	0.6576923076923077	0.6634615384615383	0.6576923076923077	0.6442307692307693	0.6711538461538461	0.6826923076923077	0.6711538461538461	0.6711538461538462	0.698076923076923	0.6788461538461539	0.6826923076923076	0.6730769230769231	0.6942307692307692	0.701923076923077	0.6923076923076923	0.7076923076923076	0.6942307692307692	0.7076923076923076	0.7096153846153845	0.7192307692307693	0.6942307692307692	0.6923076923076922	0.6865384615384615	0.6961538461538461	0.6846153846153846	0.6807692307692307	0.6634615384615384	0.6634615384615384	0.6615384615384615	0.6596153846153847	0.6846153846153846
2120	0.6153846153846154	0.6173076923076923	0.6019230769230769	0.6076923076923078	0.6365384615384616	0.6307692307692307	0.6153846153846153	0.6365384615384615	0.6442307692307692	0.6326923076923077	0.6384615384615384	0.6230769230769231	0.6403846153846154	0.6538461538461539	0.6576923076923077	0.6596153846153846	0.6653846153846154	0.6673076923076923	0.6903846153846155	0.6673076923076923	0.6903846153846154	0.6999999999999998	0.675	0.6903846153846154	0.6826923076923077	0.6807692307692308	0.6865384615384615	0.6942307692307692	0.7019230769230769	0.6903846153846154	0.6807692307692308	0.701923076923077	0.6884615384615385	0.6865384615384615	0.675	0.6884615384615385	0.6903846153846154	0.6807692307692308	0.6903846153846154	0.6807692307692308	0.6903846153846154	0.7173076923076924	0.6692307692307693	0.6942307692307692	0.6807692307692308	0.6865384615384615	0.6653846153846155	0.6692307692307692	0.6673076923076924
2130	0.6057692307692307	0.6192307692307693	0.6115384615384616	0.6173076923076922	0.6384615384615385	0.6288461538461538	0.6211538461538462	0.6500000000000001	0.6634615384615385	0.6576923076923077	0.6596153846153847	0.6596153846153847	0.6615384615384615	0.6403846153846154	0.6423076923076922	0.65	0.648076923076923	0.6403846153846153	0.6538461538461539	0.6653846153846154	0.648076923076923	0.675	0.6480769230769231	0.6596153846153847	0.6538461538461539	0.6807692307692308	0.6480769230769231	0.6711538461538462	0.6923076923076923	0.676923076923077	0.6596153846153847	0.6673076923076924	0.6596153846153846	0.6884615384615385	0.6788461538461539	0.6788461538461539	0.6903846153846154	0.6846153846153846	0.6749999999999999	0.6807692307692308	0.6788461538461539	0.6865384615384615	0.6903846153846154	0.6730769230769231	0.6788461538461539	0.6499999999999999	0.6653846153846154	0.6615384615384616	0.6692307692307693
2140	0.6403846153846153	0.6576923076923078	0.6596153846153846	0.6615384615384615	0.6442307692307693	0.6461538461538462	0.6807692307692307	0.6826923076923077	0.6807692307692308	0.6923076923076924	0.6653846153846155	0.6788461538461539	0.7019230769230769	0.7269230769230769	0.7057692307692308	0.7115384615384615	0.6903846153846155	0.7076923076923076	0.6826923076923077	0.7057692307692308	0.6884615384615385	0.7000000000000001	0.701923076923077	0.7076923076923076	0.7134615384615385	0.7134615384615385	0.7115384615384615	0.7134615384615384	0.7057692307692308	0.726923076923077	0.7173076923076923	0.7115384615384615	0.7038461538461538	0.7230769230769231	0.7134615384615386	0.6942307692307693	0.7230769230769231	0.7173076923076923	0.6923076923076923	0.7173076923076924	0.6980769230769232	0.6923076923076923	0.7096153846153845	0.6923076923076923	0.6923076923076923	0.7057692307692307	0.6923076923076923	0.6903846153846154	0.701923076923077
2150	0.6461538461538461	0.6596153846153847	0.6615384615384615	0.6711538461538461	0.6692307692307692	0.6846153846153846	0.6596153846153846	0.6673076923076923	0.6653846153846154	0.6846153846153845	0.6730769230769231	0.6942307692307692	0.6961538461538461	0.6942307692307692	0.6923076923076923	0.6865384615384614	0.6846153846153845	0.7038461538461538	0.7115384615384616	0.698076923076923	0.7076923076923076	0.7096153846153846	0.7096153846153845	0.7038461538461538	0.7173076923076924	0.7057692307692307	0.7153846153846153	0.7288461538461538	0.7173076923076923	0.7288461538461538	0.7423076923076923	0.7269230769230769	0.7307692307692308	0.7269230769230769	0.7230769230769231	0.7076923076923076	0.7134615384615386	0.7230769230769231	0.725	0.7307692307692307	0.7211538461538463	0.726923076923077	0.7115384615384616	0.7173076923076923	0.7	0.7	0.7	0.698076923076923	0.698076923076923
2160	0.6480769230769232	0.6384615384615385	0.65	0.6826923076923077	0.6673076923076924	0.6596153846153846	0.673076923076923	0.6788461538461539	0.6730769230769231	0.6865384615384615	0.6846153846153846	0.7115384615384616	0.7173076923076923	0.7057692307692308	0.701923076923077	0.6942307692307692	0.7038461538461538	0.6903846153846154	0.7096153846153845	0.7115384615384615	0.7192307692307691	0.7173076923076923	0.7076923076923077	0.7173076923076923	0.7096153846153846	0.7057692307692307	0.7307692307692307	0.726923076923077	0.7365384615384616	0.7442307692307693	0.7365384615384615	0.725	0.75	0.7192307692307691	0.7480769230769231	0.75	0.7423076923076923	0.7538461538461538	0.7519230769230769	0.7250000000000001	0.7423076923076923	0.7230769230769232	0.7326923076923078	0.701923076923077	0.7230769230769232	0.7211538461538463	0.7153846153846153	0.723076923076923	0.75
2170	0.6173076923076923	0.6442307692307694	0.6288461538461538	0.6423076923076922	0.6596153846153847	0.6576923076923077	0.6576923076923077	0.675	0.676923076923077	0.6903846153846154	0.6846153846153846	0.6923076923076923	0.6730769230769231	0.6653846153846155	0.6653846153846154	0.6692307692307693	0.6884615384615385	0.7019230769230769	0.6826923076923076	0.7019230769230769	0.6769230769230768	0.6846153846153846	0.6692307692307693	0.6788461538461538	0.6711538461538462	0.6788461538461538	0.6653846153846154	0.6557692307692309	0.6826923076923077	0.6692307692307693	0.6903846153846154	0.6923076923076923	0.6942307692307693	0.6807692307692308	0.7192307692307692	0.7192307692307692	0.7153846153846154	0.7057692307692307	0.6865384615384614	0.6884615384615385	0.7019230769230769	0.7	0.7	0.7	0.6923076923076923	0.7038461538461538	0.6884615384615385	0.6846153846153846	0.6846153846153845
2180	0.7019230769230769	0.6980769230769232	0.6865384615384615	0.7076923076923076	0.7153846153846154	0.7153846153846154	0.701923076923077	0.7057692307692308	0.7230769230769232	0.7346153846153847	0.7307692307692308	0.7211538461538461	0.7134615384615385	0.7288461538461538	0.7192307692307692	0.7384615384615385	0.7153846153846153	0.725	0.6961538461538461	0.7096153846153846	0.7346153846153847	0.7038461538461539	0.7134615384615384	0.7057692307692307	0.7096153846153846	0.7076923076923077	0.698076923076923	0.6846153846153846	0.725	0.7153846153846153	0.7153846153846153	0.7307692307692307	0.7288461538461538	0.7365384615384616	0.723076923076923	0.7307692307692307	0.721153846153846	0.7173076923076923	0.7192307692307693	0.6942307692307692	0.723076923076923	0.698076923076923	0.7211538461538461	0.725	0.7211538461538461	0.7365384615384615	0.7134615384615384	0.7269230769230769	0.7096153846153845
2190	0.6615384615384615	0.673076923076923	0.6711538461538462	0.6923076923076923	0.6903846153846154	0.6903846153846155	0.6903846153846154	0.6865384615384615	0.6711538461538461	0.6884615384615385	0.6884615384615385	0.6730769230769231	0.6884615384615385	0.675	0.6653846153846155	0.6884615384615385	0.6692307692307692	0.6942307692307692	0.6673076923076924	0.6673076923076924	0.6826923076923077	0.6846153846153846	0.6903846153846155	0.6903846153846154	0.698076923076923	0.6884615384615385	0.6884615384615383	0.701923076923077	0.7057692307692307	0.6903846153846154	0.7192307692307692	0.7057692307692308	0.7038461538461538	0.7115384615384615	0.7192307692307693	0.7057692307692308	0.7115384615384615	0.7096153846153846	0.7115384615384615	0.7115384615384615	0.7076923076923076	0.7211538461538461	0.723076923076923	0.7038461538461538	0.7173076923076923	0.6826923076923077	0.7076923076923076	0.7038461538461538	0.6884615384615385
2200	0.6634615384615385	0.6653846153846154	0.6634615384615385	0.6692307692307692	0.6730769230769231	0.6807692307692308	0.6807692307692308	0.6730769230769231	0.676923076923077	0.6730769230769231	0.6788461538461538	0.6923076923076923	0.698076923076923	0.6903846153846154	0.6769230769230768	0.6865384615384615	0.6961538461538461	0.6884615384615385	0.6961538461538461	0.6942307692307692	0.7057692307692307	0.7	0.6942307692307692	0.7	0.7288461538461537	0.7115384615384615	0.7038461538461538	0.7115384615384616	0.7096153846153845	0.7038461538461538	0.7250000000000001	0.7346153846153847	0.7403846153846154	0.7192307692307691	0.7442307692307693	0.725	0.7000000000000001	0.7326923076923078	0.7365384615384615	0.7384615384615385	0.721153846153846	0.7192307692307691	0.7096153846153845	0.7230769230769231	0.7134615384615384	0.7	0.7076923076923076	0.6884615384615385	0.6903846153846154
2210	0.6730769230769231	0.6788461538461539	0.6788461538461539	0.6884615384615385	0.6923076923076923	0.6826923076923077	0.698076923076923	0.7134615384615385	0.7000000000000001	0.7096153846153846	0.7115384615384615	0.7115384615384615	0.7076923076923078	0.7115384615384617	0.7019230769230769	0.675	0.676923076923077	0.6923076923076923	0.7057692307692307	0.6980769230769232	0.6923076923076923	0.6826923076923077	0.6807692307692308	0.6769230769230768	0.698076923076923	0.698076923076923	0.6884615384615385	0.6673076923076924	0.6846153846153846	0.6903846153846154	0.723076923076923	0.701923076923077	0.7134615384615384	0.7173076923076923	0.7230769230769232	0.7134615384615385	0.7288461538461538	0.7096153846153845	0.7307692307692308	0.7134615384615384	0.7288461538461538	0.7192307692307692	0.7307692307692307	0.7307692307692307	0.7423076923076922	0.7346153846153846	0.7365384615384615	0.7346153846153847	0.7269230769230769
2220	0.6134615384615384	0.6442307692307694	0.6500000000000001	0.6653846153846155	0.6615384615384615	0.6576923076923078	0.6634615384615385	0.6788461538461539	0.6576923076923077	0.6846153846153846	0.6615384615384615	0.6923076923076923	0.6942307692307692	0.675	0.6673076923076924	0.6788461538461538	0.7038461538461538	0.6576923076923077	0.6942307692307692	0.6865384615384615	0.676923076923077	0.6807692307692308	0.6923076923076922	0.6903846153846154	0.6903846153846154	0.6711538461538462	0.6884615384615385	0.6884615384615385	0.7057692307692307	0.6884615384615383	0.7038461538461539	0.6961538461538461	0.7115384615384615	0.698076923076923	0.7	0.701923076923077	0.7192307692307693	0.6826923076923077	0.7076923076923076	0.7288461538461539	0.6942307692307692	0.7173076923076923	0.7192307692307692	0.6884615384615385	0.7096153846153845	0.7038461538461538	0.6884615384615385	0.6865384615384615	0.6865384615384615
2230	0.6500000000000001	0.6673076923076924	0.6615384615384615	0.676923076923077	0.6538461538461539	0.6711538461538462	0.676923076923077	0.6653846153846154	0.6865384615384615	0.676923076923077	0.7057692307692308	0.6673076923076923	0.6807692307692308	0.6846153846153845	0.7	0.6788461538461539	0.6807692307692308	0.6538461538461539	0.673076923076923	0.6711538461538461	0.6807692307692308	0.6826923076923077	0.6846153846153846	0.6788461538461539	0.6692307692307693	0.6692307692307692	0.6826923076923077	0.6826923076923077	0.6826923076923077	0.6903846153846154	0.6749999999999999	0.6807692307692308	0.6942307692307692	0.6826923076923077	0.6846153846153846	0.6903846153846154	0.6653846153846154	0.6826923076923077	0.673076923076923	0.6923076923076923	0.675	0.6846153846153846	0.6826923076923077	0.6769230769230768	0.675	0.6673076923076923	0.675	0.6865384615384615	0.673076923076923
2240	0.6596153846153847	0.6634615384615385	0.6442307692307692	0.6634615384615385	0.6788461538461539	0.6692307692307693	0.675	0.6730769230769231	0.7	0.6923076923076923	0.6749999999999999	0.6711538461538462	0.6711538461538461	0.6846153846153846	0.6865384615384615	0.6653846153846155	0.6538461538461539	0.675	0.6711538461538462	0.6942307692307693	0.6711538461538461	0.6576923076923078	0.6692307692307693	0.6711538461538461	0.6596153846153846	0.6769230769230768	0.6538461538461539	0.6596153846153847	0.6730769230769231	0.6865384615384615	0.6730769230769231	0.6788461538461538	0.676923076923077	0.676923076923077	0.6942307692307692	0.6923076923076923	0.6942307692307692	0.6788461538461539	0.7096153846153846	0.6961538461538461	0.7	0.7057692307692308	0.7134615384615384	0.6942307692307692	0.6788461538461539	0.6923076923076923	0.6826923076923077	0.675	0.6923076923076924
2250	0.6346153846153847	0.6307692307692307	0.6461538461538461	0.6576923076923078	0.6557692307692308	0.6673076923076924	0.675	0.6673076923076923	0.6884615384615385	0.6673076923076924	0.675	0.6519230769230769	0.6826923076923076	0.6634615384615384	0.675	0.6826923076923076	0.6961538461538461	0.6826923076923077	0.6826923076923076	0.6884615384615385	0.6942307692307692	0.675	0.6826923076923077	0.7038461538461538	0.7	0.7192307692307693	0.6923076923076922	0.6942307692307692	0.6980769230769232	0.6961538461538461	0.7057692307692307	0.7115384615384616	0.698076923076923	0.7269230769230769	0.7134615384615385	0.6923076923076923	0.7038461538461538	0.7134615384615384	0.7057692307692307	0.7115384615384616	0.7192307692307692	0.7	0.7000000000000001	0.7019230769230769	0.7038461538461539	0.7173076923076923	0.7019230769230769	0.6980769230769232	0.7076923076923076
2260	0.673076923076923	0.675	0.6673076923076924	0.6711538461538462	0.6865384615384615	0.6576923076923077	0.6826923076923077	0.6846153846153846	0.6923076923076924	0.6711538461538462	0.6846153846153846	0.6961538461538462	0.6980769230769232	0.6923076923076922	0.6865384615384615	0.6826923076923077	0.6807692307692307	0.6730769230769231	0.6615384615384616	0.6923076923076923	0.6749999999999999	0.6596153846153847	0.6673076923076923	0.6538461538461539	0.6673076923076924	0.6749999999999999	0.6634615384615384	0.676923076923077	0.6673076923076924	0.6711538461538462	0.6634615384615385	0.673076923076923	0.6807692307692308	0.6865384615384615	0.6884615384615383	0.698076923076923	0.7057692307692307	0.6923076923076923	0.6884615384615385	0.7096153846153845	0.6846153846153846	0.6846153846153846	0.675	0.6673076923076924	0.6846153846153846	0.6942307692307692	0.6596153846153846	0.6923076923076924	0.6807692307692308
2270	0.623076923076923	0.6346153846153845	0.6615384615384615	0.6653846153846155	0.6576923076923077	0.6653846153846154	0.6711538461538462	0.6711538461538462	0.6807692307692307	0.673076923076923	0.6673076923076924	0.6961538461538461	0.6711538461538461	0.6846153846153846	0.6673076923076924	0.6846153846153846	0.6865384615384615	0.6673076923076924	0.676923076923077	0.6634615384615384	0.6692307692307692	0.6826923076923077	0.676923076923077	0.6788461538461539	0.6884615384615385	0.676923076923077	0.6865384615384615	0.6865384615384615	0.6826923076923077	0.6923076923076923	0.6807692307692308	0.6826923076923077	0.698076923076923	0.6884615384615385	0.6826923076923077	0.6692307692307693	0.6884615384615385	0.6807692307692308	0.6807692307692308	0.6884615384615385	0.6942307692307692	0.6846153846153846	0.6673076923076924	0.6903846153846154	0.6826923076923077	0.676923076923077	0.6730769230769231	0.6692307692307692	0.6500000000000001
2280	0.6673076923076923	0.6615384615384616	0.6673076923076924	0.6653846153846154	0.6846153846153846	0.6942307692307692	0.6826923076923077	0.673076923076923	0.6884615384615385	0.6846153846153846	0.6846153846153845	0.698076923076923	0.7019230769230769	0.7057692307692308	0.7134615384615385	0.7038461538461538	0.701923076923077	0.7	0.6942307692307692	0.725	0.7115384615384616	0.7134615384615384	0.7115384615384615	0.7038461538461539	0.6980769230769232	0.6980769230769232	0.7115384615384615	0.701923076923077	0.7173076923076923	0.7076923076923076	0.7192307692307691	0.7269230769230769	0.7307692307692306	0.7192307692307691	0.7461538461538462	0.726923076923077	0.7499999999999999	0.7403846153846154	0.7134615384615385	0.7134615384615385	0.725	0.7192307692307691	0.7153846153846155	0.7076923076923076	0.7134615384615385	0.7096153846153845	0.6884615384615385	0.7076923076923076	0.698076923076923
2290	0.6192307692307693	0.6153846153846153	0.6384615384615385	0.625	0.6461538461538461	0.6557692307692307	0.6615384615384616	0.651923076923077	0.6711538461538462	0.6615384615384615	0.653846153846154	0.6557692307692307	0.6884615384615385	0.6903846153846154	0.6846153846153846	0.6826923076923077	0.6692307692307693	0.6846153846153846	0.6961538461538461	0.6884615384615385	0.6942307692307692	0.6692307692307693	0.6923076923076923	0.6596153846153847	0.6903846153846154	0.6788461538461539	0.6961538461538461	0.6961538461538461	0.6961538461538461	0.6903846153846154	0.6961538461538461	0.7019230769230769	0.7019230769230769	0.7115384615384616	0.698076923076923	0.7211538461538461	0.7192307692307693	0.7134615384615384	0.7	0.7211538461538461	0.7038461538461538	0.698076923076923	0.701923076923077	0.7019230769230769	0.6961538461538461	0.6807692307692307	0.6826923076923077	0.6788461538461539	0.6711538461538462
2300	0.6096153846153847	0.6269230769230768	0.6326923076923077	0.6365384615384616	0.6346153846153846	0.6538461538461539	0.6538461538461539	0.6692307692307693	0.6634615384615384	0.6615384615384615	0.6846153846153846	0.676923076923077	0.6846153846153846	0.6903846153846154	0.675	0.6923076923076923	0.6961538461538461	0.675	0.6788461538461539	0.6923076923076923	0.676923076923077	0.6942307692307692	0.7038461538461538	0.6903846153846154	0.6961538461538461	0.698076923076923	0.7057692307692308	0.6961538461538461	0.6923076923076923	0.7057692307692308	0.6884615384615385	0.701923076923077	0.6923076923076923	0.6846153846153845	0.6826923076923077	0.6653846153846154	0.6711538461538462	0.7	0.6788461538461539	0.6788461538461539	0.6711538461538461	0.6730769230769231	0.6730769230769231	0.6634615384615384	0.6730769230769231	0.6730769230769231	0.6692307692307693	0.6788461538461539	0.6673076923076924
2310	0.6288461538461538	0.6288461538461538	0.6442307692307693	0.6596153846153846	0.65	0.6634615384615384	0.6807692307692308	0.6884615384615385	0.6653846153846155	0.6865384615384615	0.6846153846153846	0.701923076923077	0.7076923076923076	0.6826923076923077	0.6826923076923077	0.6807692307692308	0.676923076923077	0.7	0.7096153846153845	0.6961538461538461	0.6961538461538461	0.7076923076923078	0.701923076923077	0.7076923076923076	0.6961538461538461	0.6942307692307692	0.6865384615384615	0.6884615384615383	0.6923076923076923	0.6846153846153846	0.7038461538461538	0.7057692307692307	0.698076923076923	0.7076923076923077	0.7038461538461538	0.7000000000000001	0.7057692307692308	0.7115384615384617	0.6961538461538461	0.7211538461538461	0.7057692307692307	0.7192307692307693	0.6942307692307692	0.6961538461538461	0.7	0.6903846153846154	0.6788461538461539	0.6884615384615385	0.6942307692307692
2320	0.6326923076923077	0.6480769230769231	0.6403846153846153	0.6480769230769231	0.6423076923076924	0.6576923076923077	0.6596153846153847	0.6615384615384615	0.678846153846154	0.6865384615384615	0.7038461538461538	0.6923076923076923	0.6961538461538461	0.7019230769230769	0.6846153846153846	0.6884615384615385	0.6903846153846154	0.698076923076923	0.6826923076923077	0.6865384615384615	0.6884615384615385	0.6942307692307692	0.6865384615384615	0.676923076923077	0.6923076923076923	0.673076923076923	0.6730769230769231	0.6692307692307693	0.6826923076923077	0.6884615384615385	0.6903846153846154	0.7019230769230769	0.6942307692307692	0.6903846153846154	0.7057692307692307	0.7	0.6923076923076923	0.7173076923076923	0.7019230769230769	0.7	0.6846153846153846	0.6826923076923077	0.6865384615384615	0.6884615384615385	0.6942307692307692	0.6692307692307693	0.6673076923076924	0.6865384615384615	0.6596153846153847
2330	0.5980769230769231	0.6057692307692307	0.6115384615384615	0.6153846153846154	0.6173076923076923	0.6326923076923077	0.6326923076923077	0.6346153846153845	0.6326923076923077	0.6403846153846153	0.6403846153846153	0.6538461538461537	0.65	0.6634615384615385	0.6442307692307694	0.6730769230769231	0.6653846153846155	0.6846153846153846	0.6519230769230768	0.6673076923076924	0.675	0.6711538461538462	0.6634615384615384	0.6730769230769231	0.6557692307692309	0.6634615384615385	0.6596153846153847	0.6653846153846154	0.6692307692307693	0.6788461538461539	0.6615384615384616	0.6596153846153847	0.676923076923077	0.6673076923076922	0.6730769230769231	0.6673076923076924	0.6884615384615385	0.6884615384615385	0.6826923076923077	0.6730769230769231	0.676923076923077	0.6653846153846154	0.6461538461538462	0.6519230769230769	0.648076923076923	0.651923076923077	0.6423076923076924	0.65	0.6423076923076924
2340	0.5923076923076923	0.625	0.6230769230769231	0.6173076923076923	0.6403846153846154	0.6346153846153846	0.6499999999999999	0.6365384615384616	0.6576923076923077	0.6576923076923077	0.651923076923077	0.6576923076923077	0.6576923076923077	0.675	0.6807692307692308	0.6884615384615385	0.6865384615384615	0.675	0.7076923076923076	0.6846153846153846	0.6884615384615385	0.6826923076923077	0.6923076923076923	0.7096153846153846	0.6826923076923077	0.7	0.6807692307692307	0.6788461538461539	0.6884615384615386	0.7153846153846155	0.675	0.6826923076923077	0.6961538461538461	0.6903846153846154	0.6903846153846154	0.6826923076923077	0.6903846153846154	0.6903846153846154	0.6942307692307692	0.7019230769230769	0.6942307692307693	0.675	0.6788461538461539	0.6923076923076923	0.6826923076923077	0.6846153846153847	0.6615384615384616	0.673076923076923	0.675
2350	0.6576923076923077	0.6576923076923078	0.6538461538461539	0.6615384615384616	0.6692307692307693	0.6576923076923078	0.6846153846153846	0.6846153846153846	0.675	0.6923076923076923	0.6788461538461539	0.7	0.6846153846153845	0.6961538461538461	0.7	0.6807692307692308	0.701923076923077	0.7038461538461539	0.7038461538461538	0.7096153846153846	0.6923076923076923	0.6884615384615385	0.6980769230769232	0.7153846153846154	0.7038461538461538	0.7230769230769231	0.7076923076923076	0.7019230769230769	0.7173076923076923	0.7115384615384615	0.7057692307692308	0.7057692307692307	0.7211538461538461	0.7057692307692307	0.7057692307692308	0.7269230769230768	0.725	0.7134615384615384	0.7057692307692308	0.7134615384615385	0.7307692307692308	0.7173076923076923	0.7173076923076923	0.726923076923077	0.701923076923077	0.7	0.7115384615384615	0.7076923076923076	0.7076923076923076
2360	0.5923076923076923	0.5903846153846154	0.6115384615384615	0.6134615384615385	0.6384615384615384	0.6442307692307692	0.65	0.6442307692307693	0.6557692307692308	0.6557692307692308	0.6557692307692309	0.6711538461538462	0.653846153846154	0.6653846153846155	0.6634615384615385	0.675	0.676923076923077	0.6711538461538462	0.6653846153846154	0.6692307692307693	0.6826923076923077	0.6865384615384617	0.7	0.6711538461538462	0.6538461538461539	0.6692307692307692	0.675	0.6711538461538462	0.6903846153846154	0.6884615384615385	0.6826923076923077	0.6826923076923077	0.6788461538461539	0.676923076923077	0.701923076923077	0.6961538461538461	0.6903846153846154	0.6884615384615385	0.7000000000000001	0.6961538461538461	0.6961538461538461	0.6923076923076923	0.7076923076923077	0.6826923076923078	0.6961538461538461	0.676923076923077	0.6826923076923077	0.6711538461538462	0.65
2370	0.6057692307692308	0.6096153846153847	0.6038461538461538	0.6173076923076923	0.6307692307692309	0.6365384615384615	0.6365384615384615	0.6384615384615385	0.6269230769230769	0.6403846153846153	0.6326923076923077	0.6480769230769231	0.6423076923076924	0.65	0.6692307692307692	0.6826923076923077	0.6884615384615385	0.6865384615384617	0.6846153846153846	0.6846153846153846	0.6884615384615385	0.6826923076923077	0.6923076923076923	0.6961538461538461	0.6923076923076923	0.6769230769230768	0.6903846153846154	0.7	0.6711538461538462	0.6942307692307692	0.6730769230769231	0.6884615384615385	0.7000000000000001	0.6980769230769232	0.6884615384615385	0.6903846153846154	0.6884615384615385	0.6846153846153846	0.676923076923077	0.676923076923077	0.6711538461538462	0.676923076923077	0.6711538461538462	0.6653846153846155	0.6557692307692307	0.6673076923076923	0.6692307692307693	0.6634615384615384	0.676923076923077
2380	0.5980769230769231	0.6096153846153846	0.6019230769230768	0.6230769230769231	0.6134615384615384	0.6288461538461538	0.6326923076923077	0.65	0.6461538461538462	0.6346153846153847	0.6307692307692307	0.6442307692307693	0.6634615384615384	0.6692307692307692	0.648076923076923	0.6673076923076923	0.6807692307692307	0.6538461538461539	0.6596153846153847	0.6653846153846154	0.6692307692307693	0.6903846153846154	0.675	0.6807692307692307	0.676923076923077	0.6807692307692307	0.6826923076923078	0.6884615384615385	0.6865384615384615	0.6942307692307692	0.6942307692307692	0.6980769230769232	0.6903846153846154	0.6942307692307692	0.7057692307692307	0.675	0.6961538461538461	0.6884615384615385	0.6807692307692308	0.6576923076923078	0.6673076923076924	0.6730769230769231	0.6461538461538462	0.6596153846153846	0.6538461538461539	0.6557692307692308	0.653846153846154	0.6461538461538462	0.6423076923076924
2390	0.6211538461538462	0.6096153846153846	0.6442307692307692	0.6365384615384615	0.6442307692307692	0.6711538461538462	0.6519230769230769	0.6692307692307693	0.6615384615384616	0.6826923076923077	0.6903846153846154	0.6884615384615385	0.6653846153846154	0.6923076923076923	0.7076923076923076	0.7038461538461538	0.6980769230769232	0.7	0.6826923076923077	0.701923076923077	0.7057692307692308	0.7076923076923077	0.6846153846153846	0.7076923076923076	0.7	0.7076923076923077	0.698076923076923	0.7153846153846154	0.7038461538461538	0.6961538461538461	0.7	0.7076923076923076	0.7250000000000001	0.6961538461538461	0.698076923076923	0.6923076923076923	0.7211538461538461	0.7115384615384617	0.6961538461538461	0.6903846153846154	0.7	0.6884615384615385	0.698076923076923	0.6865384615384615	0.6865384615384615	0.6711538461538462	0.6826923076923077	0.675	0.6730769230769231
2400	0.6076923076923076	0.6153846153846153	0.6153846153846153	0.6384615384615385	0.6326923076923077	0.6288461538461538	0.6346153846153846	0.6423076923076924	0.6673076923076923	0.6615384615384615	0.6519230769230769	0.6673076923076924	0.6749999999999999	0.6846153846153846	0.6903846153846154	0.7	0.7076923076923077	0.7134615384615385	0.6865384615384615	0.7076923076923076	0.7057692307692308	0.7153846153846154	0.7134615384615385	0.7019230769230769	0.7269230769230768	0.7173076923076923	0.7019230769230769	0.7076923076923078	0.7038461538461538	0.7134615384615385	0.7096153846153845	0.7019230769230769	0.7153846153846154	0.7173076923076923	0.7211538461538461	0.725	0.725	0.7057692307692307	0.7076923076923077	0.726923076923077	0.7057692307692308	0.7057692307692308	0.7057692307692307	0.7	0.6711538461538461	0.6884615384615385	0.6653846153846155	0.6807692307692308	0.6807692307692308
2410	0.6076923076923076	0.6365384615384615	0.6326923076923077	0.6538461538461539	0.65	0.6557692307692307	0.6673076923076922	0.6923076923076923	0.6884615384615385	0.6576923076923077	0.6807692307692308	0.6807692307692308	0.6846153846153846	0.6923076923076924	0.6942307692307692	0.698076923076923	0.7038461538461539	0.6942307692307692	0.7153846153846154	0.6923076923076922	0.7038461538461538	0.7057692307692307	0.6923076923076923	0.7346153846153844	0.7269230769230769	0.7307692307692307	0.7057692307692308	0.6942307692307692	0.725	0.7076923076923076	0.7096153846153846	0.7153846153846153	0.7134615384615385	0.7269230769230769	0.6903846153846155	0.7134615384615385	0.7076923076923076	0.7038461538461539	0.6942307692307692	0.6749999999999999	0.7	0.676923076923077	0.6711538461538462	0.6826923076923077	0.6557692307692308	0.6673076923076924	0.651923076923077	0.673076923076923	0.6538461538461539
2420	0.598076923076923	0.5923076923076923	0.6038461538461539	0.6211538461538463	0.6057692307692307	0.6288461538461538	0.6346153846153847	0.6326923076923077	0.6134615384615385	0.6346153846153846	0.6615384615384615	0.6519230769230769	0.6576923076923077	0.673076923076923	0.6692307692307692	0.6846153846153847	0.6961538461538461	0.6923076923076923	0.678846153846154	0.6865384615384615	0.6884615384615385	0.6884615384615385	0.698076923076923	0.6884615384615385	0.6865384615384615	0.6884615384615385	0.6807692307692308	0.6846153846153846	0.6711538461538462	0.6653846153846154	0.6884615384615385	0.6788461538461539	0.675	0.676923076923077	0.6807692307692307	0.7	0.6653846153846155	0.6557692307692309	0.6634615384615384	0.6692307692307693	0.6461538461538462	0.6346153846153845	0.6673076923076923	0.648076923076923	0.6557692307692308	0.6519230769230769	0.6576923076923077	0.6461538461538462	0.6538461538461539
2430	0.6	0.6115384615384615	0.6288461538461538	0.6134615384615384	0.6423076923076924	0.65	0.6692307692307693	0.6557692307692309	0.6653846153846155	0.6615384615384616	0.6711538461538461	0.6942307692307693	0.6730769230769231	0.6903846153846154	0.676923076923077	0.6923076923076923	0.6788461538461538	0.7	0.701923076923077	0.7211538461538461	0.7211538461538461	0.721153846153846	0.6942307692307692	0.725	0.7115384615384617	0.7173076923076923	0.7250000000000001	0.725	0.7269230769230768	0.7192307692307692	0.7346153846153846	0.7288461538461538	0.7115384615384615	0.7307692307692307	0.7173076923076923	0.7	0.7096153846153848	0.6942307692307693	0.7192307692307691	0.7096153846153846	0.7192307692307692	0.6846153846153846	0.6923076923076923	0.6903846153846154	0.6903846153846154	0.7038461538461538	0.7038461538461538	0.7	0.7038461538461538
2440	0.6173076923076923	0.6192307692307691	0.625	0.6211538461538462	0.6442307692307693	0.623076923076923	0.6461538461538462	0.6423076923076924	0.6615384615384616	0.6557692307692309	0.6557692307692308	0.6711538461538462	0.6615384615384615	0.6865384615384615	0.7038461538461538	0.7076923076923077	0.7057692307692307	0.7057692307692308	0.7038461538461538	0.6961538461538462	0.7115384615384616	0.7192307692307692	0.7115384615384615	0.7057692307692307	0.7115384615384616	0.7096153846153846	0.7134615384615385	0.7307692307692307	0.7134615384615385	0.7153846153846155	0.7115384615384616	0.701923076923077	0.7038461538461539	0.7153846153846153	0.7115384615384616	0.6807692307692308	0.7173076923076924	0.698076923076923	0.7134615384615385	0.6884615384615385	0.701923076923077	0.698076923076923	0.6923076923076922	0.6846153846153846	0.6788461538461539	0.6596153846153847	0.6653846153846154	0.6769230769230768	0.675
2450	0.6115384615384616	0.6115384615384616	0.6115384615384615	0.6173076923076923	0.6134615384615384	0.6346153846153847	0.6384615384615385	0.6461538461538461	0.6557692307692309	0.6596153846153847	0.675	0.675	0.6673076923076924	0.6884615384615385	0.6923076923076923	0.698076923076923	0.6730769230769231	0.6903846153846154	0.7134615384615385	0.7019230769230769	0.6865384615384615	0.7019230769230769	0.6807692307692308	0.6980769230769232	0.6942307692307692	0.7038461538461538	0.7096153846153846	0.7134615384615385	0.7134615384615385	0.6961538461538461	0.6942307692307692	0.7019230769230769	0.6865384615384617	0.7000000000000001	0.6788461538461539	0.6961538461538461	0.701923076923077	0.6903846153846155	0.6884615384615385	0.675	0.6884615384615385	0.7	0.6749999999999999	0.6865384615384617	0.6903846153846154	0.6923076923076923	0.675	0.65	0.675
2460	0.5884615384615385	0.6307692307692307	0.6115384615384616	0.6153846153846153	0.6115384615384615	0.6442307692307693	0.626923076923077	0.6480769230769232	0.6442307692307693	0.6461538461538462	0.6596153846153846	0.6634615384615385	0.6596153846153846	0.6634615384615384	0.6692307692307693	0.6749999999999999	0.6826923076923076	0.6961538461538461	0.676923076923077	0.6826923076923077	0.6826923076923077	0.7	0.6961538461538461	0.7	0.7096153846153845	0.7192307692307692	0.7153846153846154	0.7115384615384615	0.7096153846153846	0.7	0.7211538461538463	0.6923076923076923	0.7192307692307692	0.6961538461538461	0.6865384615384615	0.6826923076923076	0.6865384615384615	0.6826923076923077	0.698076923076923	0.6826923076923077	0.676923076923077	0.6942307692307692	0.6826923076923077	0.6942307692307692	0.6615384615384615	0.6634615384615384	0.6576923076923077	0.673076923076923	0.6923076923076923
2470	0.6038461538461538	0.5903846153846154	0.6	0.6326923076923077	0.6057692307692307	0.6288461538461539	0.626923076923077	0.625	0.6403846153846153	0.6634615384615384	0.6615384615384616	0.6557692307692308	0.6673076923076924	0.6596153846153847	0.6576923076923077	0.6673076923076924	0.6711538461538462	0.6865384615384615	0.6961538461538462	0.6711538461538461	0.6846153846153846	0.698076923076923	0.6961538461538461	0.6865384615384615	0.698076923076923	0.6942307692307693	0.7096153846153845	0.7076923076923076	0.6980769230769232	0.6788461538461539	0.6903846153846154	0.6846153846153846	0.6942307692307693	0.7	0.6673076923076924	0.6769230769230768	0.7	0.698076923076923	0.6884615384615385	0.6942307692307693	0.701923076923077	0.6884615384615385	0.6903846153846155	0.6711538461538461	0.6730769230769231	0.6730769230769231	0.6711538461538461	0.673076923076923	0.675
2480	0.5923076923076922	0.6057692307692307	0.5961538461538461	0.6115384615384615	0.65	0.6384615384615384	0.6346153846153846	0.6480769230769231	0.6673076923076924	0.65	0.6576923076923077	0.6673076923076924	0.6653846153846154	0.6538461538461539	0.6596153846153846	0.6653846153846155	0.675	0.676923076923077	0.6903846153846154	0.701923076923077	0.6846153846153846	0.7019230769230769	0.7096153846153845	0.698076923076923	0.7019230769230769	0.6903846153846153	0.6903846153846154	0.7057692307692308	0.698076923076923	0.6961538461538462	0.7173076923076923	0.6923076923076922	0.6942307692307692	0.7057692307692308	0.6961538461538461	0.6846153846153846	0.676923076923077	0.6634615384615385	0.6615384615384615	0.6788461538461539	0.6749999999999999	0.6788461538461538	0.6519230769230769	0.6538461538461539	0.6499999999999999	0.6346153846153847	0.6442307692307692	0.6423076923076922	0.6557692307692307
2490	0.575	0.5769230769230769	0.5884615384615384	0.5846153846153845	0.5942307692307693	0.6096153846153846	0.6288461538461538	0.6423076923076924	0.6403846153846153	0.6403846153846153	0.6346153846153846	0.651923076923077	0.6673076923076924	0.65	0.6673076923076924	0.6884615384615385	0.673076923076923	0.6596153846153846	0.6788461538461539	0.6826923076923077	0.6826923076923077	0.676923076923077	0.6923076923076923	0.6884615384615385	0.7153846153846154	0.6942307692307692	0.7	0.6961538461538461	0.698076923076923	0.701923076923077	0.7	0.6961538461538461	0.6923076923076923	0.6788461538461539	0.676923076923077	0.676923076923077	0.6923076923076923	0.701923076923077	0.6961538461538461	0.673076923076923	0.6826923076923077	0.675	0.65	0.6846153846153845	0.65	0.6538461538461539	0.6596153846153845	0.6423076923076924	0.6288461538461538
2500	0.6	0.5961538461538461	0.6019230769230769	0.6076923076923076	0.6153846153846153	0.6326923076923078	0.6346153846153847	0.6326923076923077	0.6211538461538462	0.6461538461538461	0.6269230769230769	0.6480769230769231	0.6480769230769231	0.6557692307692309	0.6653846153846155	0.6480769230769231	0.6557692307692308	0.675	0.6692307692307692	0.6749999999999999	0.6769230769230768	0.676923076923077	0.6807692307692308	0.676923076923077	0.6807692307692308	0.6769230769230768	0.6557692307692307	0.6711538461538461	0.6538461538461539	0.65	0.6596153846153846	0.6538461538461539	0.653846153846154	0.6538461538461539	0.6403846153846153	0.6461538461538461	0.6480769230769231	0.6538461538461539	0.6634615384615384	0.6942307692307692	0.6480769230769231	0.6615384615384616	0.6480769230769231	0.6615384615384615	0.65	0.6442307692307692	0.6749999999999999	0.6596153846153846	0.6692307692307692
2510	0.6057692307692307	0.6211538461538462	0.6211538461538462	0.6288461538461538	0.65	0.6519230769230768	0.65	0.6538461538461539	0.6673076923076924	0.6557692307692309	0.6692307692307692	0.6557692307692308	0.6557692307692308	0.6557692307692308	0.6730769230769231	0.6461538461538461	0.6461538461538461	0.6576923076923077	0.6576923076923077	0.6673076923076923	0.6942307692307692	0.6500000000000001	0.6711538461538461	0.6923076923076923	0.6846153846153846	0.6961538461538461	0.675	0.6596153846153846	0.6884615384615385	0.675	0.7	0.7076923076923076	0.6807692307692308	0.6846153846153845	0.6865384615384614	0.6788461538461539	0.6865384615384614	0.676923076923077	0.675	0.6826923076923077	0.6788461538461539	0.676923076923077	0.6807692307692307	0.6403846153846154	0.6403846153846153	0.625	0.6403846153846154	0.6423076923076924	0.6423076923076924
2520	0.5788461538461538	0.576923076923077	0.6173076923076923	0.6000000000000001	0.6038461538461538	0.6076923076923078	0.6269230769230769	0.6346153846153846	0.6307692307692307	0.6423076923076922	0.6423076923076922	0.6173076923076923	0.6326923076923076	0.6442307692307692	0.626923076923077	0.6403846153846153	0.6403846153846154	0.6442307692307692	0.6403846153846154	0.6519230769230769	0.6673076923076923	0.6788461538461539	0.6711538461538462	0.6884615384615385	0.6711538461538462	0.6749999999999999	0.6692307692307692	0.648076923076923	0.6615384615384615	0.6442307692307692	0.6538461538461539	0.651923076923077	0.6596153846153846	0.6538461538461539	0.6538461538461537	0.6423076923076922	0.6557692307692308	0.6634615384615383	0.6711538461538462	0.65	0.6615384615384615	0.6634615384615385	0.6346153846153846	0.673076923076923	0.65	0.6403846153846154	0.6346153846153847	0.6269230769230769	0.6403846153846153
2530	0.5557692307692308	0.576923076923077	0.5903846153846154	0.6173076923076923	0.6173076923076923	0.6269230769230769	0.6538461538461539	0.6423076923076924	0.65	0.6423076923076924	0.6615384615384615	0.6692307692307693	0.6557692307692308	0.6557692307692307	0.648076923076923	0.6576923076923078	0.648076923076923	0.6423076923076922	0.6307692307692309	0.6384615384615384	0.6673076923076924	0.6634615384615385	0.6538461538461539	0.6576923076923077	0.6692307692307693	0.6653846153846154	0.6653846153846154	0.6711538461538462	0.6769230769230768	0.6519230769230768	0.6596153846153847	0.6557692307692308	0.6653846153846154	0.6615384615384615	0.6730769230769231	0.6499999999999999	0.6730769230769231	0.6653846153846154	0.6384615384615384	0.6576923076923077	0.6615384615384615	0.6615384615384614	0.6711538461538462	0.6365384615384615	0.6480769230769232	0.6442307692307692	0.6211538461538462	0.6192307692307693	0.6192307692307693
2540	0.573076923076923	0.5673076923076923	0.6076923076923076	0.5980769230769231	0.5923076923076923	0.6038461538461538	0.6442307692307693	0.6326923076923077	0.65	0.6557692307692309	0.6384615384615384	0.648076923076923	0.6500000000000001	0.6384615384615385	0.6461538461538461	0.6423076923076924	0.651923076923077	0.6384615384615385	0.6807692307692308	0.6615384615384616	0.6423076923076924	0.6519230769230768	0.6230769230769231	0.6461538461538462	0.65	0.6538461538461539	0.6576923076923077	0.6557692307692307	0.6480769230769231	0.6269230769230768	0.6269230769230769	0.625	0.6673076923076924	0.6423076923076924	0.6403846153846153	0.6365384615384615	0.6365384615384615	0.6423076923076924	0.6403846153846153	0.6365384615384615	0.6461538461538461	0.6403846153846154	0.6134615384615385	0.6461538461538462	0.6153846153846154	0.6192307692307693	0.6346153846153846	0.6346153846153846	0.6288461538461538
2550	0.5807692307692307	0.5846153846153845	0.5923076923076923	0.6076923076923078	0.6115384615384616	0.6211538461538462	0.6423076923076924	0.6192307692307693	0.6557692307692309	0.6307692307692309	0.6326923076923078	0.648076923076923	0.6653846153846152	0.6615384615384615	0.6692307692307692	0.6519230769230769	0.6692307692307692	0.6615384615384615	0.6788461538461539	0.6615384615384615	0.6807692307692308	0.6596153846153846	0.6673076923076924	0.6826923076923077	0.6596153846153846	0.6692307692307693	0.6653846153846154	0.6788461538461539	0.6923076923076923	0.6942307692307692	0.6730769230769231	0.6923076923076923	0.6711538461538462	0.6788461538461538	0.6692307692307692	0.6634615384615384	0.6884615384615385	0.6711538461538461	0.6442307692307693	0.6538461538461539	0.6442307692307693	0.65	0.6307692307692307	0.65	0.6442307692307693	0.6230769230769231	0.6326923076923077	0.6211538461538462	0.6211538461538462
2560	0.5846153846153846	0.5846153846153846	0.6096153846153847	0.6192307692307691	0.6173076923076922	0.6096153846153846	0.625	0.6230769230769232	0.623076923076923	0.6326923076923077	0.6269230769230768	0.6461538461538462	0.6211538461538462	0.6307692307692309	0.6634615384615385	0.6557692307692308	0.6499999999999999	0.6499999999999999	0.6653846153846154	0.6596153846153846	0.6653846153846155	0.6615384615384615	0.6692307692307693	0.6615384615384615	0.6692307692307692	0.6557692307692307	0.675	0.6807692307692307	0.6692307692307692	0.675	0.6711538461538462	0.6519230769230769	0.6519230769230769	0.6576923076923077	0.6653846153846152	0.6692307692307693	0.6596153846153846	0.6634615384615384	0.6692307692307692	0.676923076923077	0.6576923076923077	0.6634615384615384	0.6461538461538462	0.6538461538461539	0.6384615384615384	0.6653846153846154	0.6538461538461539	0.6711538461538461	0.6634615384615385
2570	0.5865384615384615	0.5692307692307692	0.5942307692307692	0.5980769230769231	0.6211538461538462	0.6134615384615383	0.6384615384615384	0.6173076923076923	0.6288461538461538	0.6307692307692307	0.6326923076923077	0.625	0.6134615384615384	0.6211538461538462	0.6153846153846154	0.6269230769230769	0.6211538461538461	0.6384615384615384	0.6365384615384615	0.65	0.6480769230769232	0.6596153846153847	0.6692307692307693	0.6461538461538462	0.6576923076923077	0.6692307692307693	0.6596153846153846	0.6596153846153845	0.6519230769230768	0.6653846153846154	0.6615384615384615	0.6634615384615385	0.6711538461538462	0.65	0.6557692307692309	0.6576923076923077	0.6596153846153846	0.675	0.6557692307692308	0.6634615384615385	0.6442307692307692	0.6576923076923077	0.65	0.6461538461538461	0.6365384615384615	0.6173076923076922	0.6384615384615384	0.626923076923077	0.6076923076923078
2580	0.5884615384615385	0.6153846153846154	0.6288461538461539	0.6153846153846153	0.6115384615384615	0.6192307692307691	0.6211538461538462	0.6153846153846154	0.6173076923076922	0.6384615384615385	0.6096153846153847	0.6384615384615385	0.6307692307692309	0.6211538461538462	0.6403846153846154	0.6346153846153846	0.6461538461538461	0.648076923076923	0.6749999999999999	0.6615384615384616	0.675	0.6730769230769231	0.6846153846153846	0.6769230769230768	0.6615384615384615	0.6730769230769231	0.6846153846153846	0.7	0.6923076923076923	0.7096153846153846	0.6673076923076923	0.6865384615384615	0.6980769230769232	0.673076923076923	0.6846153846153845	0.6826923076923077	0.6769230769230768	0.6730769230769231	0.6519230769230768	0.6596153846153846	0.6423076923076924	0.648076923076923	0.6519230769230768	0.6326923076923077	0.6538461538461539	0.6326923076923077	0.6442307692307692	0.6538461538461539	0.6442307692307692
2590	0.5461538461538462	0.5634615384615385	0.573076923076923	0.5961538461538461	0.5865384615384616	0.6115384615384615	0.6153846153846155	0.6230769230769231	0.6076923076923076	0.6192307692307691	0.6423076923076924	0.6192307692307691	0.6326923076923077	0.6307692307692307	0.6288461538461538	0.6384615384615384	0.6346153846153847	0.651923076923077	0.625	0.65	0.6423076923076924	0.6519230769230769	0.6596153846153847	0.6673076923076924	0.6615384615384616	0.6615384615384615	0.6288461538461538	0.6557692307692308	0.65	0.6423076923076922	0.6519230769230769	0.6538461538461539	0.6346153846153845	0.648076923076923	0.6519230769230769	0.6442307692307693	0.6346153846153847	0.6519230769230769	0.6346153846153846	0.6346153846153846	0.6269230769230769	0.6384615384615385	0.6461538461538461	0.6326923076923077	0.6365384615384616	0.6192307692307693	0.6557692307692308	0.6288461538461538	0.6307692307692307
2600	0.5923076923076923	0.6057692307692307	0.6057692307692307	0.6346153846153846	0.6134615384615385	0.6365384615384615	0.6192307692307693	0.6038461538461538	0.6192307692307693	0.6384615384615384	0.6211538461538462	0.6442307692307693	0.6384615384615384	0.625	0.6403846153846154	0.6615384615384614	0.6711538461538462	0.6480769230769231	0.6615384615384615	0.6596153846153846	0.6730769230769231	0.6538461538461539	0.6673076923076923	0.673076923076923	0.6807692307692308	0.6788461538461539	0.6673076923076924	0.6673076923076923	0.673076923076923	0.6826923076923077	0.6807692307692308	0.675	0.6692307692307693	0.6634615384615384	0.6461538461538462	0.6615384615384614	0.6596153846153847	0.6596153846153846	0.675	0.6557692307692308	0.6403846153846154	0.6557692307692307	0.6442307692307692	0.6365384615384616	0.6557692307692309	0.6442307692307692	0.6211538461538463	0.6115384615384616	0.6326923076923076
2610	0.6019230769230768	0.6038461538461538	0.6230769230769232	0.6019230769230768	0.6115384615384616	0.625	0.6192307692307693	0.5961538461538461	0.6134615384615384	0.6288461538461538	0.6211538461538462	0.6307692307692307	0.6134615384615385	0.6288461538461538	0.6269230769230769	0.6384615384615385	0.6423076923076922	0.6461538461538462	0.6346153846153846	0.65	0.648076923076923	0.6480769230769231	0.6692307692307693	0.6403846153846153	0.6576923076923077	0.6519230769230768	0.675	0.6711538461538462	0.6653846153846155	0.6615384615384615	0.6826923076923077	0.6653846153846155	0.6826923076923077	0.6615384615384614	0.6653846153846155	0.6788461538461538	0.6673076923076924	0.6653846153846154	0.6576923076923078	0.6673076923076923	0.6730769230769231	0.6423076923076922	0.6615384615384615	0.6461538461538462	0.6499999999999999	0.6615384615384615	0.6442307692307692	0.6442307692307693	0.6596153846153846
2620	0.5865384615384615	0.598076923076923	0.5807692307692308	0.6096153846153846	0.6115384615384615	0.6019230769230769	0.5961538461538461	0.6096153846153847	0.6057692307692307	0.6230769230769231	0.6134615384615384	0.625	0.6115384615384615	0.6134615384615385	0.6442307692307692	0.6615384615384615	0.6403846153846154	0.6365384615384615	0.6557692307692309	0.6230769230769232	0.6403846153846154	0.6596153846153846	0.6461538461538462	0.65	0.6403846153846153	0.6538461538461539	0.6634615384615384	0.6557692307692308	0.6596153846153847	0.6692307692307692	0.6788461538461539	0.6480769230769231	0.6673076923076923	0.6442307692307692	0.6692307692307692	0.6788461538461539	0.6596153846153846	0.6692307692307693	0.65	0.6596153846153847	0.6692307692307693	0.6365384615384616	0.6519230769230769	0.6576923076923077	0.651923076923077	0.6576923076923077	0.676923076923077	0.6615384615384615	0.6653846153846154
2630	0.5692307692307692	0.5730769230769232	0.5865384615384615	0.5788461538461538	0.5980769230769231	0.6019230769230769	0.5980769230769231	0.6288461538461538	0.5923076923076923	0.6211538461538462	0.6230769230769231	0.6096153846153846	0.6211538461538462	0.6365384615384615	0.6384615384615385	0.6403846153846154	0.6442307692307692	0.6442307692307693	0.65	0.6596153846153845	0.6615384615384615	0.6615384615384615	0.6557692307692309	0.6596153846153846	0.648076923076923	0.651923076923077	0.6557692307692308	0.6423076923076922	0.6576923076923078	0.6634615384615384	0.6365384615384615	0.6673076923076924	0.6538461538461539	0.6403846153846154	0.6596153846153847	0.6480769230769231	0.6634615384615384	0.6596153846153847	0.6211538461538462	0.6461538461538461	0.6384615384615384	0.6403846153846154	0.6403846153846153	0.6288461538461538	0.6269230769230769	0.6461538461538461	0.651923076923077	0.6365384615384615	0.6596153846153847
2640	0.5980769230769231	0.5903846153846155	0.5961538461538461	0.598076923076923	0.5750000000000001	0.6057692307692307	0.6096153846153847	0.5942307692307691	0.6076923076923076	0.6134615384615385	0.6057692307692307	0.6192307692307693	0.6499999999999999	0.6326923076923077	0.6365384615384615	0.6576923076923077	0.6653846153846154	0.6807692307692308	0.6461538461538461	0.6538461538461539	0.6673076923076924	0.6423076923076922	0.6423076923076922	0.6326923076923077	0.6749999999999999	0.6653846153846154	0.6596153846153847	0.6557692307692309	0.6711538461538462	0.6499999999999999	0.6711538461538462	0.6557692307692308	0.6749999999999999	0.6826923076923077	0.6730769230769231	0.6865384615384615	0.676923076923077	0.6923076923076923	0.6634615384615385	0.6576923076923078	0.6442307692307693	0.6673076923076924	0.673076923076923	0.6557692307692308	0.6673076923076924	0.6634615384615384	0.6346153846153846	0.6711538461538462	0.6826923076923077
2650	0.5538461538461539	0.573076923076923	0.5923076923076923	0.5788461538461538	0.5846153846153845	0.6115384615384616	0.6	0.6134615384615385	0.5903846153846154	0.6115384615384615	0.5980769230769231	0.6115384615384615	0.6134615384615385	0.6115384615384616	0.6134615384615385	0.6153846153846154	0.6423076923076922	0.6403846153846153	0.6403846153846153	0.6423076923076924	0.6480769230769231	0.6384615384615385	0.6461538461538462	0.6461538461538461	0.6596153846153847	0.676923076923077	0.6711538461538461	0.6461538461538462	0.6615384615384614	0.6307692307692309	0.6538461538461537	0.6615384615384615	0.6557692307692308	0.6615384615384615	0.6692307692307693	0.6634615384615383	0.6653846153846154	0.6615384615384615	0.6576923076923077	0.6365384615384616	0.648076923076923	0.6346153846153846	0.6192307692307693	0.6403846153846153	0.6596153846153846	0.6673076923076924	0.6442307692307692	0.6749999999999999	0.6557692307692309
2660	0.6057692307692307	0.598076923076923	0.5961538461538461	0.6057692307692308	0.6115384615384616	0.6115384615384615	0.6096153846153847	0.6153846153846154	0.626923076923077	0.6096153846153847	0.6153846153846153	0.6576923076923077	0.6500000000000001	0.6326923076923077	0.6288461538461538	0.625	0.6461538461538462	0.6288461538461538	0.6653846153846154	0.648076923076923	0.6634615384615384	0.6326923076923077	0.6538461538461539	0.65	0.6538461538461539	0.6557692307692308	0.6403846153846153	0.6615384615384615	0.65	0.6826923076923077	0.673076923076923	0.6634615384615384	0.6673076923076924	0.6865384615384615	0.6615384615384615	0.6769230769230768	0.6903846153846154	0.6788461538461538	0.6711538461538462	0.6865384615384615	0.6749999999999999	0.6749999999999999	0.6903846153846154	0.6730769230769231	0.6692307692307692	0.6730769230769231	0.6615384615384615	0.6711538461538462	0.6711538461538462
2670	0.5846153846153845	0.5942307692307692	0.5961538461538461	0.5961538461538461	0.598076923076923	0.6038461538461538	0.6115384615384616	0.6134615384615385	0.5961538461538461	0.6038461538461539	0.6	0.6173076923076923	0.6211538461538461	0.6192307692307694	0.6115384615384616	0.6153846153846154	0.6057692307692307	0.6269230769230769	0.6365384615384615	0.6442307692307692	0.6288461538461538	0.6211538461538462	0.6576923076923077	0.6538461538461537	0.6653846153846154	0.6634615384615385	0.6557692307692308	0.6596153846153845	0.6673076923076924	0.6653846153846155	0.6557692307692309	0.6461538461538462	0.6634615384615385	0.6730769230769231	0.6365384615384615	0.6711538461538461	0.6442307692307692	0.6788461538461539	0.6596153846153846	0.65	0.6519230769230769	0.6653846153846154	0.6653846153846152	0.6499999999999999	0.6442307692307693	0.6692307692307693	0.6653846153846155	0.6576923076923077	0.6692307692307692
2680	0.6038461538461538	0.6076923076923076	0.6115384615384615	0.6115384615384615	0.6096153846153846	0.6173076923076923	0.6173076923076923	0.6173076923076923	0.6365384615384616	0.6384615384615384	0.648076923076923	0.6326923076923078	0.6461538461538462	0.6499999999999999	0.6384615384615384	0.6461538461538462	0.6403846153846154	0.6442307692307692	0.6326923076923078	0.6557692307692308	0.6557692307692308	0.6519230769230769	0.6596153846153846	0.6692307692307693	0.65	0.6865384615384615	0.6576923076923078	0.6788461538461539	0.6846153846153846	0.6846153846153846	0.6615384615384615	0.6769230769230768	0.6846153846153846	0.7	0.6884615384615385	0.6788461538461539	0.6903846153846154	0.701923076923077	0.6884615384615385	0.6788461538461539	0.675	0.6692307692307693	0.6673076923076923	0.6826923076923077	0.6692307692307693	0.6711538461538461	0.6884615384615385	0.6769230769230768	0.673076923076923
2690	0.6	0.573076923076923	0.5999999999999999	0.6057692307692307	0.6038461538461539	0.5884615384615384	0.5826923076923077	0.5884615384615384	0.6019230769230769	0.5865384615384615	0.6096153846153846	0.6192307692307693	0.6153846153846154	0.6115384615384615	0.6403846153846153	0.6269230769230769	0.6519230769230769	0.6403846153846153	0.6557692307692308	0.6403846153846153	0.6365384615384615	0.6634615384615385	0.6519230769230768	0.6461538461538461	0.6403846153846152	0.625	0.6403846153846156	0.6538461538461539	0.6461538461538462	0.6634615384615384	0.6711538461538462	0.6788461538461539	0.6692307692307692	0.6788461538461539	0.6653846153846154	0.675	0.6596153846153847	0.6596153846153846	0.651923076923077	0.6653846153846154	0.6653846153846154	0.675	0.6692307692307693	0.6711538461538462	0.6596153846153847	0.6557692307692308	0.6711538461538462	0.6596153846153846	0.6692307692307692
2700	0.573076923076923	0.5653846153846154	0.5826923076923076	0.5807692307692308	0.5846153846153845	0.5903846153846154	0.5769230769230769	0.5596153846153846	0.5865384615384615	0.601923076923077	0.6057692307692307	0.5942307692307691	0.5923076923076923	0.5884615384615385	0.625	0.6153846153846154	0.6288461538461538	0.6442307692307693	0.6346153846153846	0.6461538461538462	0.6480769230769231	0.6480769230769231	0.6403846153846154	0.673076923076923	0.675	0.6730769230769231	0.6596153846153846	0.6519230769230769	0.6519230769230769	0.6826923076923077	0.6634615384615384	0.6423076923076922	0.6557692307692309	0.6788461538461539	0.6749999999999999	0.6923076923076923	0.6807692307692308	0.6846153846153845	0.6884615384615386	0.6884615384615385	0.6826923076923077	0.6865384615384615	0.6865384615384615	0.6692307692307693	0.6826923076923077	0.7000000000000001	0.6692307692307692	0.6846153846153846	0.6692307692307693
2710	0.5788461538461538	0.575	0.5865384615384616	0.5788461538461538	0.5865384615384616	0.5980769230769231	0.6096153846153847	0.6057692307692307	0.5884615384615385	0.6153846153846154	0.6326923076923077	0.6038461538461538	0.6326923076923077	0.6192307692307691	0.625	0.6153846153846153	0.6269230769230769	0.6384615384615385	0.6307692307692307	0.6384615384615385	0.6576923076923077	0.6403846153846153	0.6384615384615383	0.6480769230769231	0.6596153846153846	0.6442307692307692	0.6615384615384615	0.675	0.6903846153846154	0.6461538461538462	0.6846153846153846	0.676923076923077	0.673076923076923	0.673076923076923	0.6865384615384615	0.6673076923076923	0.6596153846153847	0.7038461538461538	0.6557692307692308	0.6826923076923078	0.6673076923076924	0.6692307692307693	0.6615384615384615	0.6519230769230769	0.6461538461538461	0.6596153846153846	0.6461538461538462	0.6634615384615384	0.6653846153846155
2720	0.5865384615384616	0.5942307692307692	0.5923076923076923	0.5923076923076924	0.5942307692307691	0.5942307692307692	0.5942307692307692	0.5884615384615385	0.5846153846153846	0.6192307692307691	0.5846153846153846	0.6096153846153847	0.6173076923076923	0.6423076923076924	0.6307692307692309	0.6423076923076924	0.648076923076923	0.6461538461538461	0.625	0.6615384615384615	0.6557692307692308	0.6596153846153847	0.6499999999999999	0.6461538461538461	0.6538461538461539	0.6576923076923077	0.6461538461538462	0.6480769230769231	0.6634615384615384	0.6576923076923077	0.6538461538461539	0.6711538461538462	0.6576923076923077	0.6826923076923077	0.675	0.6480769230769232	0.6826923076923077	0.675	0.6769230769230768	0.6576923076923078	0.6692307692307692	0.6826923076923077	0.7057692307692307	0.673076923076923	0.6807692307692308	0.648076923076923	0.6480769230769231	0.6615384615384616	0.6634615384615385
2730	0.6096153846153847	0.6076923076923078	0.6134615384615384	0.6134615384615385	0.6019230769230769	0.6461538461538462	0.6192307692307693	0.5980769230769231	0.6173076923076923	0.6346153846153846	0.6519230769230768	0.6307692307692307	0.6211538461538462	0.6538461538461539	0.6557692307692308	0.6711538461538462	0.6673076923076924	0.6673076923076924	0.6480769230769232	0.6788461538461539	0.676923076923077	0.6865384615384615	0.6923076923076923	0.6884615384615385	0.675	0.6807692307692307	0.6961538461538461	0.6769230769230768	0.6884615384615385	0.6942307692307692	0.698076923076923	0.6903846153846154	0.701923076923077	0.6846153846153845	0.7	0.7192307692307692	0.6846153846153846	0.7076923076923077	0.675	0.7038461538461538	0.6961538461538461	0.6884615384615385	0.6865384615384615	0.6903846153846154	0.6903846153846154	0.6634615384615384	0.6884615384615385	0.7038461538461538	0.6788461538461539
2740	0.6038461538461538	0.5980769230769232	0.5980769230769231	0.5999999999999999	0.6038461538461538	0.6	0.6173076923076923	0.6153846153846153	0.6153846153846153	0.6115384615384615	0.6211538461538461	0.6384615384615383	0.6326923076923077	0.6269230769230769	0.6365384615384615	0.6423076923076922	0.6403846153846153	0.6461538461538462	0.6576923076923077	0.6307692307692307	0.6153846153846153	0.6288461538461538	0.6269230769230768	0.6326923076923077	0.6173076923076923	0.6499999999999999	0.6403846153846156	0.6442307692307692	0.6423076923076924	0.6634615384615383	0.6615384615384615	0.6788461538461539	0.6673076923076924	0.6884615384615385	0.6807692307692308	0.6903846153846155	0.675	0.6673076923076924	0.6730769230769231	0.673076923076923	0.6846153846153846	0.698076923076923	0.6884615384615385	0.7	0.6807692307692307	0.6788461538461539	0.6961538461538462	0.6865384615384615	0.6807692307692307
2750	0.6192307692307691	0.623076923076923	0.623076923076923	0.6365384615384615	0.6365384615384617	0.6423076923076922	0.6384615384615385	0.6480769230769232	0.6326923076923078	0.651923076923077	0.6365384615384616	0.6423076923076924	0.6519230769230769	0.6442307692307692	0.6557692307692309	0.6557692307692309	0.6730769230769231	0.6826923076923077	0.6596153846153847	0.6615384615384616	0.676923076923077	0.6673076923076924	0.675	0.6557692307692309	0.6596153846153847	0.6711538461538462	0.6884615384615385	0.6692307692307693	0.6788461538461539	0.6519230769230769	0.6615384615384615	0.6596153846153847	0.698076923076923	0.701923076923077	0.6961538461538461	0.6692307692307692	0.7019230769230769	0.6923076923076923	0.7076923076923077	0.7000000000000001	0.7211538461538461	0.6884615384615385	0.7	0.6865384615384615	0.7057692307692307	0.7	0.7019230769230769	0.7076923076923076	0.7038461538461539
2760	0.6115384615384615	0.6057692307692308	0.6346153846153846	0.626923076923077	0.6384615384615385	0.6423076923076922	0.6403846153846154	0.6384615384615385	0.6442307692307692	0.6403846153846154	0.6673076923076923	0.6134615384615384	0.6423076923076924	0.6153846153846153	0.6423076923076924	0.6307692307692309	0.6346153846153847	0.6134615384615385	0.6019230769230768	0.6096153846153847	0.6230769230769231	0.6288461538461539	0.6288461538461538	0.6499999999999999	0.626923076923077	0.6153846153846154	0.628846153846154	0.6307692307692307	0.65	0.6442307692307692	0.6615384615384616	0.6423076923076922	0.6423076923076922	0.6557692307692309	0.651923076923077	0.6788461538461538	0.6826923076923077	0.6788461538461539	0.6557692307692308	0.6692307692307693	0.6923076923076923	0.6961538461538461	0.6807692307692308	0.676923076923077	0.6884615384615385	0.6730769230769231	0.676923076923077	0.6903846153846154	0.6692307692307693
2770	0.6365384615384616	0.6596153846153846	0.65	0.6576923076923077	0.6634615384615385	0.6634615384615384	0.6673076923076924	0.6596153846153846	0.6653846153846154	0.6634615384615385	0.6673076923076924	0.6403846153846154	0.6519230769230769	0.6576923076923077	0.6711538461538462	0.6499999999999999	0.6423076923076924	0.673076923076923	0.6576923076923077	0.6615384615384615	0.6480769230769231	0.65	0.6557692307692308	0.6615384615384616	0.6557692307692308	0.6596153846153846	0.6596153846153846	0.6615384615384616	0.6615384615384615	0.6884615384615385	0.675	0.6711538461538461	0.676923076923077	0.6769230769230768	0.6903846153846154	0.6942307692307692	0.6730769230769231	0.698076923076923	0.7134615384615384	0.7096153846153846	0.698076923076923	0.6961538461538461	0.725	0.6942307692307692	0.726923076923077	0.7115384615384615	0.7192307692307692	0.701923076923077	0.7038461538461538
2780	0.5903846153846153	0.6057692307692306	0.6192307692307693	0.6211538461538462	0.6057692307692306	0.6134615384615385	0.6115384615384616	0.6288461538461538	0.6230769230769231	0.6057692307692308	0.6173076923076923	0.6211538461538462	0.623076923076923	0.625	0.6173076923076923	0.6134615384615383	0.6211538461538462	0.6096153846153847	0.6269230769230769	0.6384615384615384	0.626923076923077	0.6403846153846154	0.6442307692307693	0.6134615384615385	0.6557692307692308	0.6403846153846154	0.6307692307692307	0.6365384615384615	0.6211538461538462	0.648076923076923	0.6461538461538463	0.6557692307692308	0.6538461538461539	0.6634615384615383	0.6365384615384615	0.6653846153846154	0.6615384615384615	0.6538461538461539	0.6749999999999999	0.6711538461538462	0.6653846153846155	0.6576923076923077	0.6519230769230768	0.6576923076923077	0.6519230769230769	0.6519230769230768	0.648076923076923	0.6480769230769231	0.6538461538461539
2790	0.5961538461538461	0.6057692307692306	0.6115384615384616	0.6346153846153846	0.6173076923076923	0.6307692307692307	0.6423076923076922	0.6384615384615385	0.6596153846153847	0.6596153846153847	0.6596153846153847	0.6519230769230769	0.6461538461538462	0.6346153846153847	0.6326923076923077	0.6442307692307693	0.6365384615384615	0.6326923076923077	0.6384615384615385	0.6192307692307691	0.6192307692307693	0.6096153846153846	0.6173076923076923	0.65	0.6346153846153846	0.6346153846153847	0.6365384615384615	0.6365384615384615	0.6519230769230769	0.6288461538461538	0.6326923076923077	0.6634615384615384	0.6576923076923077	0.6576923076923077	0.6615384615384616	0.6538461538461539	0.6596153846153846	0.676923076923077	0.676923076923077	0.6634615384615385	0.676923076923077	0.653846153846154	0.6615384615384615	0.6692307692307692	0.6576923076923077	0.6653846153846154	0.6596153846153847	0.6615384615384616	0.675
2800	0.5942307692307692	0.6	0.6134615384615383	0.5961538461538461	0.6326923076923077	0.6423076923076924	0.6346153846153847	0.6423076923076924	0.6480769230769231	0.648076923076923	0.6596153846153845	0.6269230769230768	0.648076923076923	0.6480769230769231	0.6615384615384615	0.6634615384615385	0.6673076923076924	0.676923076923077	0.6615384615384615	0.651923076923077	0.6576923076923077	0.6653846153846154	0.6519230769230769	0.6634615384615384	0.6615384615384615	0.6653846153846154	0.6576923076923077	0.6615384615384616	0.6596153846153846	0.6673076923076924	0.65	0.6557692307692308	0.6749999999999999	0.6711538461538461	0.6826923076923077	0.6673076923076924	0.6730769230769231	0.6846153846153847	0.7038461538461538	0.676923076923077	0.7057692307692308	0.6961538461538461	0.7019230769230769	0.7173076923076923	0.7173076923076923	0.7057692307692308	0.6961538461538461	0.7096153846153845	0.7326923076923078
2810	0.5807692307692307	0.6076923076923078	0.6076923076923078	0.6038461538461538	0.6230769230769231	0.6326923076923078	0.6096153846153847	0.6269230769230769	0.598076923076923	0.6288461538461539	0.6384615384615385	0.6576923076923077	0.6307692307692309	0.6461538461538462	0.6538461538461539	0.6134615384615386	0.6461538461538462	0.6423076923076924	0.6230769230769231	0.6423076923076924	0.6326923076923077	0.6442307692307692	0.6596153846153847	0.6346153846153847	0.6423076923076921	0.648076923076923	0.6423076923076922	0.6615384615384615	0.651923076923077	0.6596153846153846	0.6557692307692308	0.653846153846154	0.6557692307692308	0.6846153846153846	0.6673076923076924	0.6576923076923077	0.65	0.653846153846154	0.6826923076923077	0.6788461538461539	0.7	0.6846153846153845	0.6826923076923077	0.6749999999999999	0.6692307692307693	0.6923076923076923	0.6846153846153846	0.6826923076923077	0.6615384615384615
2820	0.6038461538461538	0.5980769230769231	0.6442307692307693	0.6461538461538462	0.6403846153846154	0.6365384615384617	0.6538461538461539	0.6423076923076924	0.6442307692307693	0.6557692307692308	0.65	0.6634615384615384	0.6692307692307693	0.6538461538461539	0.6519230769230769	0.6826923076923077	0.6576923076923077	0.6730769230769231	0.6519230769230769	0.6615384615384615	0.6519230769230769	0.6749999999999999	0.675	0.6865384615384615	0.6653846153846154	0.673076923076923	0.6884615384615383	0.6884615384615385	0.6673076923076924	0.675	0.6711538461538461	0.7	0.6846153846153846	0.6903846153846154	0.6826923076923076	0.6826923076923076	0.6788461538461538	0.6865384615384615	0.6846153846153846	0.675	0.6711538461538462	0.6807692307692308	0.676923076923077	0.6788461538461538	0.6634615384615385	0.6711538461538462	0.673076923076923	0.6826923076923076	0.6903846153846154
2830	0.6057692307692307	0.6019230769230768	0.6134615384615384	0.6346153846153847	0.6403846153846154	0.6461538461538462	0.6403846153846153	0.6403846153846154	0.6480769230769231	0.65	0.6692307692307693	0.6480769230769231	0.65	0.6692307692307693	0.6615384615384615	0.6461538461538462	0.6692307692307693	0.6634615384615385	0.6576923076923077	0.6538461538461539	0.6442307692307693	0.6403846153846154	0.651923076923077	0.6826923076923077	0.675	0.6596153846153846	0.6557692307692309	0.6865384615384615	0.6826923076923077	0.6673076923076924	0.6903846153846154	0.6846153846153846	0.6711538461538462	0.6749999999999999	0.6634615384615385	0.6826923076923077	0.7153846153846153	0.6923076923076923	0.7	0.7	0.7038461538461538	0.6788461538461539	0.696153846153846	0.6846153846153846	0.6673076923076924	0.6846153846153846	0.6576923076923077	0.6596153846153846	0.698076923076923
2840	0.6384615384615385	0.6673076923076923	0.6538461538461539	0.6557692307692309	0.6846153846153846	0.6576923076923077	0.6730769230769231	0.6692307692307693	0.6807692307692308	0.6826923076923077	0.6634615384615385	0.6807692307692308	0.6692307692307692	0.6730769230769231	0.698076923076923	0.6865384615384615	0.7	0.6807692307692308	0.6923076923076923	0.6846153846153846	0.7038461538461538	0.7057692307692308	0.7096153846153845	0.7038461538461538	0.6826923076923077	0.6884615384615385	0.7038461538461538	0.7038461538461538	0.7115384615384616	0.7076923076923077	0.6903846153846154	0.701923076923077	0.7038461538461538	0.7134615384615384	0.7076923076923076	0.7057692307692307	0.6942307692307692	0.6942307692307692	0.6923076923076924	0.6961538461538461	0.6884615384615385	0.676923076923077	0.6884615384615385	0.6749999999999999	0.6846153846153846	0.6865384615384615	0.6730769230769231	0.6923076923076923	0.6865384615384615
2850	0.5884615384615385	0.5903846153846154	0.5788461538461538	0.5865384615384615	0.598076923076923	0.5961538461538461	0.598076923076923	0.6346153846153847	0.6192307692307693	0.625	0.648076923076923	0.6384615384615385	0.6307692307692307	0.6288461538461538	0.6442307692307692	0.6384615384615385	0.6403846153846153	0.6519230769230769	0.6461538461538462	0.6500000000000001	0.6596153846153847	0.6576923076923078	0.6519230769230769	0.6615384615384616	0.701923076923077	0.6769230769230768	0.6788461538461538	0.6711538461538462	0.6865384615384615	0.675	0.6576923076923076	0.6596153846153846	0.6576923076923077	0.6788461538461539	0.675	0.6788461538461539	0.6826923076923077	0.6615384615384616	0.6807692307692308	0.6769230769230768	0.6711538461538461	0.6788461538461539	0.676923076923077	0.6807692307692308	0.6788461538461539	0.6846153846153846	0.6865384615384615	0.6615384615384615	0.675
2860	0.6307692307692307	0.6173076923076923	0.6326923076923077	0.65	0.6288461538461538	0.6423076923076924	0.6634615384615385	0.6423076923076924	0.6538461538461539	0.6596153846153847	0.6538461538461539	0.6461538461538462	0.6884615384615385	0.6711538461538462	0.6711538461538462	0.6653846153846154	0.6634615384615384	0.6788461538461539	0.6653846153846154	0.6846153846153845	0.6673076923076923	0.6865384615384615	0.698076923076923	0.6903846153846154	0.698076923076923	0.6807692307692308	0.6884615384615385	0.6826923076923077	0.6903846153846153	0.7000000000000002	0.6942307692307692	0.673076923076923	0.7134615384615385	0.7134615384615385	0.6865384615384615	0.7115384615384616	0.723076923076923	0.7096153846153845	0.7038461538461538	0.7096153846153846	0.6961538461538461	0.7096153846153845	0.7192307692307691	0.6884615384615385	0.7	0.6846153846153846	0.7019230769230769	0.7057692307692307	0.7038461538461538
2870	0.6480769230769232	0.6634615384615385	0.6653846153846155	0.676923076923077	0.6673076923076924	0.6711538461538462	0.6807692307692308	0.6788461538461539	0.6653846153846154	0.6923076923076923	0.6923076923076923	0.6826923076923077	0.7038461538461538	0.6846153846153846	0.6711538461538462	0.6846153846153846	0.6942307692307692	0.6826923076923077	0.6942307692307692	0.6884615384615385	0.6884615384615385	0.6807692307692308	0.673076923076923	0.6884615384615385	0.6942307692307692	0.676923076923077	0.6807692307692307	0.6826923076923077	0.7057692307692308	0.7076923076923076	0.6903846153846154	0.6980769230769232	0.6923076923076923	0.6884615384615385	0.6826923076923077	0.7057692307692307	0.6865384615384615	0.698076923076923	0.7000000000000001	0.726923076923077	0.673076923076923	0.6903846153846154	0.675	0.676923076923077	0.7096153846153848	0.7038461538461538	0.6884615384615385	0.7	0.7134615384615385
2880	0.6403846153846153	0.6326923076923077	0.6461538461538462	0.6692307692307692	0.6480769230769231	0.6538461538461539	0.6557692307692308	0.6538461538461539	0.65	0.6615384615384615	0.6711538461538461	0.6615384615384615	0.6596153846153846	0.6692307692307692	0.6615384615384615	0.6461538461538462	0.6903846153846154	0.6653846153846154	0.676923076923077	0.675	0.6807692307692308	0.6807692307692308	0.698076923076923	0.6884615384615385	0.6942307692307692	0.6807692307692308	0.6807692307692308	0.6846153846153846	0.678846153846154	0.6961538461538462	0.7057692307692307	0.6961538461538462	0.6980769230769232	0.7057692307692307	0.7230769230769232	0.6903846153846154	0.7038461538461539	0.7057692307692307	0.6961538461538461	0.7019230769230769	0.6711538461538462	0.6923076923076924	0.6826923076923077	0.6923076923076923	0.6961538461538462	0.6980769230769232	0.723076923076923	0.7038461538461538	0.7153846153846153
2890	0.6000000000000001	0.6211538461538462	0.6307692307692307	0.6134615384615384	0.6442307692307692	0.6346153846153846	0.6423076923076922	0.6365384615384615	0.6576923076923078	0.6519230769230769	0.6692307692307693	0.6307692307692307	0.6596153846153846	0.6365384615384615	0.6596153846153846	0.6557692307692308	0.6480769230769231	0.675	0.6673076923076924	0.6673076923076924	0.6807692307692308	0.6807692307692308	0.6673076923076924	0.6730769230769231	0.6865384615384615	0.675	0.6788461538461539	0.6807692307692308	0.6653846153846155	0.6730769230769231	0.6673076923076924	0.6807692307692308	0.6730769230769231	0.676923076923077	0.675	0.6807692307692307	0.651923076923077	0.6653846153846155	0.6596153846153845	0.6711538461538462	0.675	0.6596153846153846	0.6634615384615384	0.6711538461538461	0.6711538461538461	0.6788461538461539	0.6557692307692309	0.6730769230769231	0.6692307692307693
2900	0.65	0.6692307692307693	0.651923076923077	0.6634615384615384	0.6846153846153845	0.6711538461538462	0.6788461538461539	0.6865384615384615	0.6807692307692308	0.7153846153846153	0.6884615384615385	0.6807692307692308	0.6942307692307693	0.7057692307692307	0.7076923076923076	0.7057692307692308	0.7019230769230769	0.6826923076923077	0.6807692307692308	0.7076923076923076	0.6711538461538461	0.698076923076923	0.7038461538461538	0.6923076923076923	0.6980769230769232	0.7	0.676923076923077	0.7057692307692308	0.6942307692307692	0.6711538461538461	0.6903846153846154	0.6903846153846155	0.7096153846153845	0.7096153846153845	0.7173076923076923	0.7115384615384616	0.6961538461538461	0.6846153846153845	0.7076923076923076	0.7038461538461538	0.701923076923077	0.7076923076923076	0.6865384615384615	0.6961538461538461	0.6942307692307692	0.701923076923077	0.7115384615384615	0.7096153846153846	0.7115384615384615
2910	0.6192307692307693	0.6346153846153847	0.6346153846153846	0.6403846153846153	0.6519230769230769	0.6442307692307692	0.6692307692307693	0.6711538461538462	0.6653846153846155	0.6461538461538462	0.6826923076923077	0.6826923076923077	0.6673076923076924	0.676923076923077	0.6711538461538461	0.6711538461538462	0.6576923076923077	0.6615384615384616	0.6634615384615385	0.6461538461538462	0.6557692307692308	0.6519230769230768	0.6576923076923078	0.6692307692307693	0.6673076923076922	0.6634615384615385	0.6634615384615384	0.6615384615384615	0.6538461538461539	0.6634615384615384	0.6634615384615385	0.6615384615384615	0.6826923076923077	0.6615384615384615	0.6692307692307693	0.6634615384615384	0.6596153846153846	0.6673076923076923	0.6596153846153846	0.6634615384615384	0.6634615384615385	0.65	0.6500000000000001	0.6384615384615385	0.6423076923076924	0.6538461538461539	0.6596153846153846	0.6519230769230769	0.6538461538461539
2920	0.6288461538461539	0.6326923076923078	0.6442307692307692	0.651923076923077	0.6788461538461539	0.676923076923077	0.6653846153846155	0.6615384615384615	0.6846153846153846	0.6826923076923077	0.6942307692307692	0.6903846153846154	0.6634615384615384	0.6846153846153846	0.6846153846153846	0.6884615384615386	0.6846153846153846	0.7076923076923076	0.7	0.698076923076923	0.7115384615384615	0.6846153846153845	0.7	0.7096153846153846	0.7134615384615384	0.7076923076923077	0.701923076923077	0.7115384615384615	0.7038461538461538	0.7038461538461538	0.7057692307692308	0.7192307692307691	0.6884615384615385	0.7038461538461539	0.6884615384615385	0.7038461538461539	0.6807692307692308	0.6884615384615385	0.6903846153846155	0.6865384615384615	0.6711538461538462	0.6903846153846154	0.6788461538461539	0.6826923076923077	0.6807692307692308	0.6865384615384615	0.6865384615384615	0.6711538461538462	0.6711538461538462
[truncated: 153 more rows]
[truncated: 545 more columns]
