# Supplementary material for: Continuous multiplexed population representations of task context in the mouse primary visual cortex
Source: Nat Commun. 2023 Oct 21;14:6687. doi: 10.1038/s41467-023-42441-w (PMC10590415; doi:10.1038/s41467-023-42441-w)
Supplement: Supplementary file 4 — Source Data [file 41467_2023_42441_MOESM4_ESM.zip › sourcedata/sourcedata_Fig_4m.csv]

	-1500	-1490	-1480	-1470	-1460	-1450	-1440	-1430	-1420	-1410	-1400	-1390	-1380	-1370	-1360	-1350	-1340	-1330	-1320	-1310	-1300	-1290	-1280	-1270	-1260	-1250	-1240	-1230	-1220	-1210	-1200	-1190	-1180	-1170	-1160	-1150	-1140	-1130	-1120	-1110	-1100	-1090	-1080	-1070	-1060	-1050	-1040	-1030	-1020
-1500	0.8153846153846154	0.7826923076923077	0.8019230769230768	0.7749999999999999	0.7711538461538461	0.7769230769230769	0.7807692307692308	0.778846153846154	0.7403846153846154	0.7461538461538462	0.7346153846153846	0.7538461538461538	0.7057692307692308	0.7269230769230768	0.7	0.698076923076923	0.7076923076923076	0.6807692307692308	0.6769230769230768	0.6711538461538462	0.6807692307692308	0.675	0.6711538461538462	0.6576923076923077	0.6673076923076924	0.6480769230769231	0.6538461538461539	0.6384615384615384	0.6538461538461539	0.6288461538461538	0.6153846153846154	0.6269230769230768	0.6326923076923077	0.6211538461538462	0.6173076923076922	0.6346153846153846	0.6019230769230769	0.6057692307692306	0.6076923076923076	0.6115384615384615	0.5961538461538461	0.6019230769230769	0.5923076923076923	0.5884615384615385	0.5942307692307691	0.6076923076923076	0.5980769230769232	0.6096153846153844	0.5923076923076923
-1490	0.773076923076923	0.8153846153846154	0.7961538461538462	0.8	0.8	0.7961538461538462	0.7711538461538462	0.7884615384615384	0.773076923076923	0.7538461538461537	0.7519230769230769	0.7288461538461539	0.7384615384615384	0.7461538461538461	0.7269230769230769	0.7134615384615385	0.698076923076923	0.7038461538461539	0.7	0.6961538461538461	0.6961538461538461	0.6846153846153846	0.6923076923076923	0.6942307692307692	0.6942307692307692	0.6692307692307693	0.6942307692307692	0.6692307692307693	0.6730769230769231	0.6807692307692308	0.6596153846153847	0.6730769230769231	0.651923076923077	0.6557692307692309	0.6461538461538462	0.6442307692307692	0.6499999999999999	0.6634615384615385	0.651923076923077	0.6346153846153845	0.6326923076923077	0.648076923076923	0.6211538461538462	0.651923076923077	0.6403846153846153	0.653846153846154	0.6326923076923077	0.6346153846153845	0.6519230769230769
-1480	0.7596153846153847	0.7769230769230769	0.7980769230769231	0.7807692307692308	0.7807692307692308	0.7865384615384616	0.773076923076923	0.7557692307692307	0.801923076923077	0.775	0.7576923076923077	0.7615384615384616	0.7692307692307692	0.7538461538461538	0.7423076923076923	0.7423076923076921	0.7423076923076923	0.723076923076923	0.7365384615384616	0.7230769230769231	0.7192307692307692	0.7	0.7038461538461539	0.698076923076923	0.6903846153846154	0.6903846153846155	0.676923076923077	0.6596153846153846	0.6673076923076922	0.6557692307692309	0.6596153846153847	0.6326923076923077	0.6346153846153846	0.625	0.6269230769230768	0.6384615384615384	0.5942307692307692	0.6230769230769231	0.6153846153846153	0.6076923076923076	0.6096153846153846	0.6403846153846153	0.6192307692307691	0.6173076923076923	0.5903846153846153	0.6211538461538462	0.6057692307692308	0.6326923076923077	0.6480769230769231
-1470	0.7884615384615383	0.7980769230769231	0.7980769230769231	0.8211538461538461	0.8115384615384615	0.8153846153846154	0.7999999999999999	0.8	0.801923076923077	0.8019230769230768	0.7865384615384615	0.7576923076923077	0.773076923076923	0.7692307692307693	0.7711538461538462	0.7711538461538462	0.7596153846153846	0.7346153846153847	0.7269230769230769	0.75	0.7269230769230768	0.7096153846153846	0.7288461538461539	0.7307692307692307	0.7134615384615385	0.7269230769230768	0.7384615384615384	0.7384615384615384	0.7173076923076922	0.7307692307692306	0.7057692307692307	0.7076923076923076	0.6807692307692308	0.6711538461538462	0.6865384615384615	0.6923076923076923	0.6634615384615384	0.6634615384615384	0.6865384615384615	0.6653846153846154	0.6365384615384615	0.673076923076923	0.6519230769230769	0.6807692307692308	0.6557692307692308	0.6500000000000001	0.6557692307692309	0.6884615384615385	0.6596153846153846
-1460	0.7711538461538462	0.7615384615384615	0.7884615384615384	0.8115384615384615	0.825	0.8	0.819230769230769	0.8057692307692308	0.8096153846153846	0.7980769230769231	0.7730769230769231	0.7769230769230769	0.7615384615384615	0.7634615384615384	0.7423076923076922	0.7423076923076922	0.7365384615384615	0.726923076923077	0.7365384615384616	0.723076923076923	0.726923076923077	0.6942307692307692	0.7096153846153846	0.6865384615384615	0.6865384615384615	0.701923076923077	0.6961538461538461	0.7019230769230769	0.6730769230769231	0.6923076923076923	0.6692307692307693	0.675	0.6711538461538462	0.6519230769230768	0.6596153846153845	0.6442307692307693	0.6576923076923077	0.6423076923076924	0.625	0.6211538461538462	0.6403846153846153	0.6211538461538462	0.6134615384615386	0.6442307692307693	0.65	0.6230769230769231	0.6134615384615384	0.6384615384615384	0.6288461538461538
-1450	0.7903846153846155	0.775	0.7788461538461539	0.798076923076923	0.8134615384615385	0.8461538461538461	0.8192307692307692	0.8307692307692307	0.7942307692307692	0.7865384615384615	0.7769230769230768	0.796153846153846	0.7903846153846155	0.7673076923076924	0.7884615384615384	0.7596153846153846	0.7711538461538462	0.7596153846153845	0.7499999999999999	0.7403846153846153	0.7269230769230769	0.7192307692307691	0.7480769230769232	0.7346153846153844	0.7134615384615385	0.7096153846153845	0.7076923076923076	0.6942307692307692	0.7307692307692307	0.6961538461538461	0.6903846153846154	0.675	0.6711538461538461	0.6596153846153847	0.6538461538461539	0.6692307692307692	0.6365384615384616	0.6423076923076924	0.6288461538461538	0.6019230769230768	0.6307692307692307	0.6307692307692307	0.6096153846153847	0.6269230769230768	0.6230769230769232	0.6326923076923077	0.6211538461538462	0.6461538461538462	0.6307692307692307
-1440	0.7461538461538462	0.7692307692307692	0.7826923076923077	0.8	0.821153846153846	0.7961538461538461	0.826923076923077	0.8076923076923077	0.8096153846153845	0.8153846153846154	0.823076923076923	0.8192307692307692	0.8096153846153845	0.8249999999999998	0.8173076923076923	0.823076923076923	0.8134615384615385	0.798076923076923	0.8057692307692308	0.7865384615384616	0.7576923076923077	0.751923076923077	0.7673076923076924	0.7461538461538462	0.7519230769230769	0.7365384615384616	0.7480769230769231	0.7346153846153847	0.723076923076923	0.7134615384615385	0.671153846153846	0.7019230769230769	0.6499999999999999	0.6692307692307692	0.6634615384615383	0.6576923076923078	0.6615384615384615	0.6538461538461539	0.6557692307692308	0.6480769230769231	0.6269230769230769	0.6423076923076922	0.625	0.6576923076923077	0.6480769230769232	0.6557692307692308	0.65	0.65	0.6403846153846156
-1430	0.7403846153846154	0.7653846153846153	0.775	0.8115384615384615	0.8019230769230768	0.8057692307692307	0.8096153846153845	0.8307692307692308	0.8076923076923077	0.8384615384615385	0.8153846153846155	0.826923076923077	0.8307692307692308	0.8134615384615385	0.8038461538461537	0.8076923076923077	0.8	0.7884615384615384	0.7961538461538461	0.7942307692307693	0.7615384615384616	0.7480769230769231	0.7615384615384615	0.7653846153846153	0.7634615384615384	0.7423076923076923	0.7538461538461538	0.7173076923076924	0.7057692307692307	0.6923076923076923	0.6846153846153846	0.6653846153846154	0.6749999999999999	0.6692307692307692	0.6923076923076923	0.6769230769230768	0.6423076923076924	0.6461538461538461	0.6403846153846153	0.6269230769230769	0.6442307692307693	0.6442307692307693	0.6634615384615385	0.6576923076923077	0.648076923076923	0.6480769230769232	0.6365384615384615	0.6307692307692307	0.6403846153846154
-1420	0.7038461538461538	0.7326923076923078	0.75	0.7442307692307693	0.775	0.7788461538461539	0.798076923076923	0.773076923076923	0.8192307692307693	0.8173076923076922	0.8173076923076923	0.8192307692307693	0.825	0.821153846153846	0.8230769230769232	0.8326923076923076	0.8115384615384617	0.8076923076923077	0.7961538461538461	0.7884615384615383	0.7903846153846154	0.7903846153846154	0.7865384615384615	0.7807692307692307	0.7903846153846154	0.7519230769230768	0.7423076923076923	0.7423076923076923	0.7461538461538462	0.7519230769230769	0.7269230769230769	0.7288461538461538	0.698076923076923	0.701923076923077	0.698076923076923	0.7076923076923076	0.701923076923077	0.7038461538461538	0.6692307692307693	0.6673076923076924	0.6692307692307692	0.698076923076923	0.6634615384615385	0.6673076923076924	0.6634615384615385	0.6615384615384616	0.6615384615384615	0.6596153846153846	0.6461538461538462
-1410	0.6653846153846154	0.673076923076923	0.698076923076923	0.7173076923076923	0.7326923076923076	0.7673076923076922	0.7673076923076924	0.7807692307692307	0.8115384615384615	0.826923076923077	0.8153846153846155	0.8057692307692308	0.8115384615384615	0.8057692307692308	0.7923076923076923	0.8	0.8	0.7826923076923077	0.7807692307692308	0.7769230769230767	0.7884615384615385	0.773076923076923	0.7865384615384615	0.7653846153846154	0.75	0.7461538461538462	0.726923076923077	0.7326923076923078	0.7211538461538461	0.7230769230769232	0.7096153846153846	0.7173076923076923	0.7057692307692308	0.7057692307692308	0.7115384615384615	0.7153846153846154	0.7057692307692307	0.675	0.675	0.6903846153846155	0.6865384615384615	0.7019230769230769	0.6653846153846155	0.6865384615384615	0.6653846153846154	0.6269230769230769	0.6538461538461539	0.6461538461538462	0.5903846153846154
-1400	0.7153846153846154	0.7365384615384615	0.7211538461538461	0.7403846153846153	0.7711538461538462	0.7769230769230769	0.7903846153846154	0.8096153846153845	0.8038461538461539	0.8076923076923077	0.8538461538461538	0.8346153846153845	0.8442307692307693	0.8346153846153846	0.8384615384615385	0.8365384615384615	0.823076923076923	0.848076923076923	0.8173076923076923	0.8153846153846154	0.8173076923076923	0.8096153846153846	0.8076923076923077	0.7903846153846154	0.8019230769230768	0.7865384615384614	0.7653846153846154	0.7634615384615384	0.7653846153846156	0.7442307692307691	0.7250000000000001	0.7192307692307692	0.7153846153846153	0.723076923076923	0.748076923076923	0.7403846153846154	0.7173076923076923	0.7096153846153845	0.6923076923076923	0.7	0.7019230769230769	0.7019230769230769	0.6807692307692307	0.6846153846153846	0.676923076923077	0.673076923076923	0.6615384615384616	0.6634615384615385	0.6596153846153847
-1390	0.6807692307692308	0.6826923076923078	0.7096153846153845	0.7173076923076923	0.7211538461538461	0.7307692307692308	0.7557692307692307	0.748076923076923	0.801923076923077	0.8173076923076923	0.8115384615384613	0.8653846153846153	0.8442307692307693	0.8442307692307691	0.8384615384615384	0.8288461538461538	0.8538461538461538	0.8269230769230769	0.823076923076923	0.825	0.8096153846153846	0.7903846153846154	0.7865384615384615	0.7865384615384615	0.7730769230769231	0.7711538461538461	0.7499999999999999	0.7423076923076922	0.7173076923076923	0.7173076923076923	0.7019230769230769	0.6942307692307692	0.6730769230769231	0.6653846153846154	0.6846153846153846	0.6692307692307693	0.6673076923076924	0.6807692307692308	0.6615384615384615	0.6576923076923077	0.6576923076923077	0.6442307692307693	0.6288461538461538	0.6365384615384616	0.6423076923076924	0.6288461538461539	0.6326923076923077	0.6288461538461538	0.6346153846153846
-1380	0.7	0.7173076923076923	0.7192307692307691	0.7288461538461538	0.7326923076923076	0.7576923076923078	0.7865384615384615	0.7865384615384615	0.7903846153846154	0.825	0.8461538461538461	0.8576923076923076	0.8615384615384617	0.8538461538461538	0.8461538461538464	0.8384615384615385	0.8615384615384615	0.8538461538461538	0.8115384615384615	0.8076923076923077	0.823076923076923	0.8192307692307692	0.8057692307692307	0.8019230769230768	0.7903846153846155	0.7884615384615384	0.7788461538461537	0.7673076923076922	0.7596153846153845	0.7596153846153847	0.7423076923076923	0.721153846153846	0.7057692307692307	0.6846153846153846	0.6865384615384615	0.7019230769230769	0.6961538461538461	0.6903846153846154	0.6673076923076924	0.6653846153846154	0.6653846153846154	0.7019230769230769	0.6826923076923077	0.6730769230769231	0.6846153846153845	0.6596153846153846	0.6615384615384615	0.6423076923076924	0.65
-1370	0.6807692307692308	0.6884615384615385	0.7038461538461539	0.7096153846153845	0.725	0.7384615384615385	0.7576923076923077	0.7615384615384615	0.7846153846153846	0.7884615384615384	0.821153846153846	0.8288461538461538	0.8384615384615384	0.8461538461538461	0.8346153846153846	0.8423076923076923	0.8403846153846153	0.8557692307692308	0.8423076923076923	0.826923076923077	0.8173076923076923	0.8019230769230768	0.8192307692307692	0.823076923076923	0.8	0.8096153846153846	0.7923076923076924	0.7826923076923077	0.7846153846153846	0.775	0.7557692307692307	0.773076923076923	0.7346153846153846	0.7365384615384615	0.7461538461538462	0.7461538461538462	0.7403846153846155	0.7653846153846153	0.7307692307692307	0.7134615384615385	0.7288461538461538	0.7134615384615384	0.676923076923077	0.7115384615384616	0.6980769230769232	0.6942307692307692	0.6673076923076924	0.6634615384615385	0.6576923076923078
-1360	0.6615384615384615	0.7019230769230769	0.698076923076923	0.7134615384615385	0.725	0.726923076923077	0.7269230769230769	0.7538461538461538	0.7673076923076924	0.7826923076923077	0.7749999999999999	0.8153846153846154	0.8384615384615385	0.8423076923076923	0.8615384615384615	0.8557692307692308	0.848076923076923	0.853846153846154	0.8442307692307693	0.828846153846154	0.8288461538461538	0.8076923076923077	0.8096153846153846	0.7942307692307692	0.7884615384615384	0.7980769230769231	0.7865384615384616	0.7634615384615383	0.7826923076923076	0.7711538461538461	0.7384615384615385	0.7538461538461538	0.7288461538461538	0.7019230769230769	0.7000000000000001	0.6980769230769232	0.6942307692307692	0.6923076923076923	0.6634615384615385	0.6634615384615384	0.6538461538461539	0.6346153846153846	0.6192307692307691	0.6173076923076923	0.6615384615384616	0.6307692307692309	0.6173076923076923	0.6153846153846153	0.6038461538461538
-1350	0.6519230769230768	0.6653846153846154	0.6673076923076924	0.6923076923076923	0.6903846153846155	0.723076923076923	0.7461538461538462	0.7480769230769231	0.7634615384615385	0.773076923076923	0.8019230769230768	0.8076923076923077	0.8076923076923077	0.8153846153846154	0.8326923076923076	0.8538461538461538	0.8519230769230768	0.8461538461538461	0.8499999999999999	0.8346153846153846	0.8173076923076923	0.8096153846153846	0.8038461538461539	0.8134615384615385	0.8153846153846154	0.8	0.7423076923076923	0.75	0.7653846153846153	0.7346153846153847	0.7096153846153846	0.7134615384615385	0.6884615384615385	0.6807692307692308	0.6807692307692308	0.6961538461538462	0.676923076923077	0.6596153846153847	0.6807692307692308	0.6596153846153846	0.6673076923076924	0.6499999999999999	0.6480769230769231	0.6711538461538462	0.6634615384615385	0.6653846153846155	0.6557692307692309	0.6307692307692309	0.6326923076923077
-1340	0.6192307692307694	0.6423076923076924	0.6384615384615385	0.6576923076923077	0.6692307692307693	0.7076923076923076	0.7115384615384615	0.7461538461538462	0.7538461538461538	0.7730769230769231	0.7846153846153846	0.8019230769230768	0.8134615384615383	0.8346153846153846	0.8365384615384617	0.8403846153846153	0.8711538461538462	0.8538461538461538	0.8461538461538461	0.8615384615384617	0.8557692307692308	0.8307692307692308	0.8192307692307692	0.8173076923076923	0.8134615384615383	0.7961538461538461	0.7673076923076922	0.7365384615384616	0.7653846153846153	0.75	0.7134615384615385	0.6788461538461539	0.675	0.653846153846154	0.6442307692307693	0.6634615384615385	0.6480769230769231	0.6442307692307693	0.6057692307692308	0.6057692307692308	0.6384615384615385	0.6153846153846153	0.6326923076923078	0.6153846153846154	0.6384615384615384	0.6365384615384615	0.6076923076923076	0.6192307692307691	0.6057692307692308
-1330	0.6307692307692307	0.6942307692307692	0.6673076923076924	0.6730769230769231	0.6807692307692307	0.7076923076923076	0.7076923076923076	0.7096153846153846	0.725	0.7480769230769231	0.7576923076923078	0.7653846153846153	0.7980769230769231	0.8076923076923077	0.8442307692307693	0.8423076923076923	0.8326923076923076	0.8576923076923076	0.8384615384615385	0.846153846153846	0.8423076923076923	0.8384615384615385	0.8096153846153846	0.8211538461538461	0.8153846153846154	0.8019230769230768	0.7557692307692307	0.7634615384615385	0.776923076923077	0.7557692307692307	0.7634615384615384	0.7211538461538463	0.7269230769230769	0.7269230769230769	0.6846153846153846	0.7038461538461538	0.7096153846153846	0.7288461538461538	0.7	0.6788461538461539	0.6846153846153846	0.6884615384615385	0.6711538461538462	0.6788461538461539	0.6576923076923077	0.6634615384615385	0.6423076923076925	0.623076923076923	0.6326923076923077
-1320	0.6173076923076922	0.6615384615384616	0.6634615384615383	0.6615384615384615	0.7173076923076923	0.7153846153846155	0.7211538461538461	0.7365384615384615	0.7538461538461538	0.7576923076923076	0.769230769230769	0.7865384615384615	0.8	0.8192307692307692	0.825	0.8423076923076923	0.8673076923076923	0.8711538461538462	0.873076923076923	0.8711538461538462	0.8634615384615385	0.8423076923076923	0.8461538461538464	0.8211538461538461	0.8057692307692307	0.8038461538461539	0.8	0.776923076923077	0.7557692307692307	0.7538461538461538	0.7403846153846154	0.7230769230769231	0.7211538461538461	0.6942307692307693	0.6826923076923076	0.6846153846153846	0.6980769230769232	0.6980769230769232	0.6692307692307693	0.675	0.6692307692307693	0.6557692307692309	0.6461538461538461	0.6673076923076924	0.6538461538461539	0.6615384615384614	0.6576923076923077	0.6403846153846154	0.6326923076923077
-1310	0.6153846153846153	0.6288461538461539	0.6384615384615385	0.6673076923076924	0.6519230769230768	0.676923076923077	0.6884615384615386	0.6673076923076924	0.7038461538461538	0.725	0.7442307692307693	0.7576923076923077	0.7711538461538462	0.7884615384615385	0.798076923076923	0.8057692307692307	0.8307692307692308	0.8346153846153846	0.8596153846153844	0.8634615384615383	0.8692307692307694	0.8423076923076923	0.8384615384615385	0.8365384615384615	0.8192307692307693	0.7961538461538461	0.798076923076923	0.7807692307692308	0.7769230769230769	0.7615384615384616	0.7461538461538462	0.7480769230769232	0.7346153846153847	0.7096153846153846	0.7038461538461538	0.701923076923077	0.7038461538461538	0.7134615384615384	0.7057692307692307	0.6826923076923077	0.6846153846153846	0.6538461538461539	0.6673076923076924	0.6653846153846155	0.6538461538461539	0.6365384615384615	0.6519230769230769	0.6653846153846154	0.6288461538461539
-1300	0.6480769230769231	0.6442307692307693	0.6499999999999999	0.6711538461538462	0.6634615384615384	0.6673076923076924	0.7057692307692308	0.6903846153846155	0.7019230769230769	0.7442307692307693	0.7423076923076922	0.7730769230769231	0.7749999999999999	0.7942307692307692	0.796153846153846	0.825	0.8326923076923076	0.851923076923077	0.8461538461538461	0.8846153846153847	0.8942307692307694	0.876923076923077	0.873076923076923	0.8538461538461538	0.8346153846153845	0.825	0.825	0.8115384615384615	0.8038461538461539	0.7961538461538461	0.7634615384615383	0.7480769230769231	0.7423076923076923	0.7461538461538462	0.7230769230769231	0.7096153846153846	0.6903846153846154	0.6865384615384615	0.7230769230769231	0.6884615384615385	0.6826923076923077	0.6711538461538462	0.6692307692307693	0.6673076923076924	0.65	0.6403846153846153	0.6442307692307692	0.6596153846153847	0.6288461538461538
-1290	0.6288461538461538	0.6346153846153847	0.6403846153846154	0.6692307692307692	0.6769230769230768	0.6807692307692308	0.7153846153846155	0.6826923076923077	0.7038461538461538	0.7211538461538461	0.7384615384615385	0.7461538461538462	0.7596153846153846	0.7557692307692306	0.7653846153846154	0.7826923076923077	0.8	0.825	0.8230769230769232	0.8423076923076923	0.8711538461538462	0.8692307692307691	0.8634615384615385	0.8692307692307694	0.8461538461538461	0.8365384615384615	0.8057692307692308	0.7634615384615384	0.7557692307692307	0.7557692307692307	0.7307692307692306	0.7134615384615385	0.7038461538461538	0.676923076923077	0.675	0.6730769230769231	0.6653846153846155	0.6884615384615385	0.65	0.6442307692307692	0.6384615384615384	0.6346153846153846	0.6211538461538461	0.6173076923076923	0.6211538461538461	0.6192307692307694	0.6134615384615384	0.6269230769230769	0.6192307692307691
-1280	0.5980769230769231	0.6365384615384615	0.6403846153846154	0.6403846153846154	0.676923076923077	0.6846153846153846	0.6865384615384615	0.7173076923076923	0.7307692307692308	0.7192307692307692	0.7557692307692307	0.7403846153846154	0.7557692307692309	0.7865384615384615	0.7942307692307692	0.7980769230769231	0.8096153846153846	0.8269230769230769	0.8423076923076923	0.8365384615384615	0.8730769230769232	0.8653846153846153	0.8653846153846153	0.8634615384615385	0.825	0.8057692307692307	0.8038461538461539	0.7557692307692309	0.7576923076923077	0.7423076923076923	0.7461538461538461	0.7288461538461538	0.7	0.7019230769230769	0.6846153846153846	0.6653846153846155	0.6807692307692308	0.6653846153846155	0.6615384615384616	0.6269230769230768	0.626923076923077	0.6192307692307691	0.6153846153846153	0.6153846153846153	0.6192307692307691	0.6192307692307691	0.6038461538461538	0.598076923076923	0.5865384615384615
-1270	0.65	0.6596153846153847	0.6653846153846155	0.6884615384615385	0.676923076923077	0.6807692307692308	0.676923076923077	0.6903846153846154	0.726923076923077	0.7250000000000001	0.751923076923077	0.7634615384615384	0.775	0.7692307692307692	0.7903846153846154	0.7942307692307693	0.8076923076923077	0.8076923076923077	0.8076923076923077	0.8307692307692307	0.8326923076923076	0.85	0.8692307692307691	0.8673076923076923	0.8557692307692306	0.8403846153846153	0.8442307692307691	0.8192307692307693	0.8115384615384615	0.7942307692307692	0.7576923076923077	0.7653846153846153	0.7403846153846154	0.7480769230769231	0.7403846153846153	0.7384615384615385	0.7115384615384615	0.7153846153846155	0.7096153846153846	0.6653846153846154	0.6653846153846155	0.6576923076923077	0.6423076923076922	0.6519230769230769	0.6250000000000001	0.6442307692307692	0.626923076923077	0.6076923076923076	0.6038461538461538
-1260	0.575	0.6076923076923076	0.6019230769230768	0.6288461538461538	0.6365384615384615	0.6346153846153847	0.6711538461538462	0.6807692307692308	0.676923076923077	0.6865384615384615	0.7249999999999999	0.7326923076923076	0.7653846153846153	0.775	0.7903846153846155	0.8	0.7923076923076922	0.8057692307692307	0.8153846153846154	0.825	0.8423076923076923	0.848076923076923	0.85	0.8615384615384617	0.875	0.8615384615384617	0.8307692307692308	0.8192307692307692	0.8038461538461539	0.7846153846153847	0.7634615384615384	0.7596153846153847	0.726923076923077	0.7326923076923075	0.7192307692307692	0.7346153846153844	0.7365384615384617	0.7134615384615384	0.6615384615384616	0.6711538461538462	0.6673076923076924	0.6346153846153847	0.6403846153846153	0.6500000000000001	0.6442307692307692	0.6211538461538462	0.5980769230769231	0.6076923076923076	0.6192307692307693
-1250	0.6038461538461538	0.6173076923076923	0.6326923076923077	0.6384615384615385	0.6384615384615383	0.6576923076923078	0.6749999999999999	0.6826923076923077	0.7057692307692307	0.7326923076923076	0.7134615384615384	0.7461538461538461	0.7615384615384615	0.7673076923076922	0.7557692307692307	0.7615384615384615	0.7692307692307693	0.7942307692307693	0.801923076923077	0.8192307692307693	0.8288461538461538	0.8307692307692308	0.8365384615384615	0.8403846153846153	0.8576923076923076	0.8403846153846155	0.8557692307692308	0.8461538461538461	0.7999999999999999	0.796153846153846	0.7942307692307692	0.775	0.7557692307692306	0.751923076923077	0.7076923076923076	0.7211538461538461	0.7096153846153846	0.7192307692307692	0.6884615384615386	0.6942307692307692	0.6788461538461539	0.6769230769230768	0.648076923076923	0.6596153846153847	0.6557692307692307	0.6365384615384615	0.6461538461538462	0.6115384615384616	0.6096153846153846
-1240	0.6211538461538462	0.6269230769230769	0.6326923076923077	0.6557692307692308	0.6423076923076924	0.6461538461538462	0.676923076923077	0.675	0.7000000000000001	0.7192307692307691	0.7211538461538463	0.7230769230769231	0.7538461538461538	0.7269230769230768	0.7596153846153846	0.7807692307692307	0.7807692307692308	0.7807692307692307	0.7961538461538462	0.7788461538461539	0.7884615384615383	0.8173076923076923	0.8192307692307692	0.8307692307692308	0.8423076923076923	0.8326923076923076	0.8557692307692308	0.8307692307692307	0.8346153846153845	0.7961538461538462	0.7903846153846154	0.7826923076923077	0.773076923076923	0.7519230769230769	0.7499999999999999	0.7326923076923076	0.7269230769230769	0.6961538461538462	0.7269230769230769	0.6615384615384615	0.6807692307692308	0.6461538461538461	0.6576923076923077	0.6326923076923078	0.6480769230769231	0.6269230769230769	0.6173076923076922	0.65	0.6461538461538463
-1230	0.6076923076923076	0.6269230769230769	0.6346153846153846	0.6192307692307691	0.6326923076923077	0.65	0.673076923076923	0.6961538461538462	0.6923076923076923	0.7038461538461539	0.7096153846153846	0.7307692307692308	0.7365384615384615	0.7288461538461538	0.7307692307692306	0.7634615384615384	0.7519230769230769	0.7673076923076922	0.7557692307692307	0.7750000000000001	0.7923076923076924	0.7846153846153845	0.801923076923077	0.8211538461538461	0.8365384615384615	0.8519230769230768	0.8423076923076923	0.8461538461538461	0.8288461538461538	0.825	0.7826923076923077	0.7980769230769231	0.7538461538461538	0.748076923076923	0.7346153846153846	0.7211538461538461	0.7230769230769232	0.7134615384615385	0.7115384615384616	0.698076923076923	0.6865384615384615	0.6653846153846154	0.6288461538461538	0.6288461538461538	0.6384615384615385	0.6211538461538462	0.6230769230769232	0.601923076923077	0.6019230769230768
-1220	0.6019230769230769	0.6076923076923076	0.6365384615384616	0.6557692307692309	0.6499999999999999	0.6538461538461539	0.6903846153846154	0.7115384615384617	0.7173076923076923	0.7288461538461539	0.7596153846153847	0.7423076923076922	0.7615384615384616	0.751923076923077	0.7615384615384615	0.7538461538461537	0.7692307692307693	0.7442307692307694	0.7461538461538462	0.7807692307692309	0.7826923076923077	0.798076923076923	0.7769230769230769	0.8134615384615385	0.7846153846153847	0.825	0.8384615384615385	0.801923076923077	0.8461538461538461	0.826923076923077	0.8423076923076923	0.825	0.7942307692307693	0.7788461538461539	0.7653846153846153	0.75	0.75	0.7461538461538461	0.7307692307692308	0.7173076923076923	0.6942307692307693	0.6903846153846155	0.6711538461538461	0.675	0.6653846153846154	0.6576923076923077	0.6576923076923077	0.6576923076923077	0.6423076923076924
-1210	0.6115384615384616	0.6423076923076924	0.6211538461538462	0.625	0.6673076923076924	0.6788461538461539	0.6596153846153847	0.6711538461538462	0.6711538461538462	0.6653846153846154	0.7	0.6923076923076923	0.7038461538461538	0.7096153846153845	0.7211538461538463	0.7230769230769231	0.7096153846153845	0.7346153846153846	0.7442307692307693	0.7461538461538462	0.7557692307692306	0.7769230769230769	0.7807692307692307	0.7923076923076924	0.801923076923077	0.8211538461538461	0.825	0.8192307692307692	0.823076923076923	0.8384615384615385	0.823076923076923	0.8115384615384615	0.7769230769230768	0.7326923076923078	0.7576923076923077	0.7230769230769232	0.7403846153846153	0.698076923076923	0.6846153846153846	0.6865384615384614	0.6596153846153846	0.6596153846153846	0.6576923076923077	0.6230769230769231	0.648076923076923	0.6307692307692307	0.6461538461538462	0.648076923076923	0.6173076923076922
-1200	0.6365384615384615	0.6326923076923078	0.6596153846153846	0.6557692307692307	0.6269230769230769	0.6788461538461539	0.6961538461538462	0.6961538461538462	0.6807692307692307	0.6807692307692308	0.723076923076923	0.7173076923076923	0.7096153846153846	0.7096153846153846	0.7346153846153846	0.7230769230769232	0.7442307692307691	0.7596153846153846	0.75	0.7557692307692306	0.7461538461538462	0.773076923076923	0.7788461538461539	0.775	0.7884615384615384	0.7788461538461537	0.8192307692307693	0.8326923076923076	0.8557692307692308	0.85	0.8711538461538462	0.8423076923076923	0.8115384615384615	0.7865384615384615	0.7903846153846154	0.7711538461538461	0.7769230769230768	0.7788461538461539	0.7538461538461538	0.7057692307692308	0.7249999999999999	0.6865384615384617	0.6692307692307693	0.6923076923076923	0.6711538461538462	0.6596153846153847	0.6673076923076923	0.6403846153846153	0.6211538461538461
-1190	0.5730769230769232	0.6076923076923076	0.6211538461538461	0.6230769230769231	0.6192307692307691	0.6346153846153846	0.6384615384615385	0.6423076923076924	0.6653846153846154	0.6480769230769232	0.6634615384615385	0.675	0.6865384615384615	0.7	0.7153846153846153	0.7019230769230769	0.701923076923077	0.7365384615384616	0.7250000000000001	0.7346153846153847	0.748076923076923	0.7519230769230769	0.7634615384615384	0.7634615384615385	0.7788461538461537	0.7788461538461537	0.8076923076923078	0.8115384615384617	0.8384615384615385	0.8384615384615385	0.8365384615384615	0.8615384615384617	0.8038461538461539	0.8211538461538461	0.7653846153846153	0.7826923076923076	0.7788461538461537	0.7519230769230769	0.7480769230769231	0.7134615384615384	0.6846153846153846	0.7115384615384616	0.6596153846153846	0.6884615384615385	0.6788461538461539	0.6384615384615385	0.6288461538461538	0.5961538461538461	0.6096153846153847
-1180	0.5807692307692307	0.6192307692307693	0.6307692307692307	0.6173076923076922	0.6692307692307692	0.6615384615384616	0.6673076923076924	0.6884615384615385	0.6596153846153846	0.6980769230769232	0.6884615384615383	0.6846153846153846	0.6653846153846154	0.6846153846153845	0.698076923076923	0.6942307692307692	0.7019230769230769	0.7019230769230769	0.6865384615384615	0.6788461538461539	0.7076923076923076	0.726923076923077	0.7230769230769232	0.7307692307692306	0.7423076923076923	0.7596153846153847	0.7807692307692308	0.7865384615384614	0.8057692307692307	0.8269230769230769	0.8365384615384617	0.8461538461538461	0.8557692307692306	0.8173076923076923	0.8	0.7961538461538461	0.7769230769230769	0.7923076923076923	0.7711538461538462	0.7250000000000001	0.7442307692307693	0.7076923076923076	0.6903846153846154	0.676923076923077	0.6846153846153846	0.6903846153846154	0.6596153846153847	0.6500000000000001	0.626923076923077
-1170	0.575	0.6019230769230769	0.6096153846153847	0.6365384615384616	0.6499999999999999	0.6307692307692307	0.6576923076923077	0.676923076923077	0.6788461538461539	0.6673076923076924	0.7057692307692307	0.6846153846153846	0.6846153846153846	0.7038461538461538	0.6826923076923077	0.6846153846153846	0.6826923076923077	0.7038461538461538	0.6923076923076923	0.7153846153846153	0.7288461538461538	0.7096153846153845	0.7250000000000001	0.7211538461538461	0.7211538461538461	0.7249999999999999	0.7557692307692307	0.7634615384615384	0.7961538461538461	0.7903846153846155	0.8211538461538461	0.825	0.823076923076923	0.85	0.7846153846153845	0.7961538461538462	0.7923076923076924	0.7865384615384615	0.7788461538461539	0.7461538461538462	0.7288461538461538	0.7576923076923077	0.6961538461538461	0.7192307692307693	0.6653846153846154	0.675	0.6596153846153847	0.6461538461538461	0.625
-1160	0.5615384615384615	0.575	0.5634615384615383	0.5807692307692308	0.6326923076923077	0.6326923076923077	0.6211538461538462	0.6384615384615385	0.6249999999999999	0.6576923076923076	0.6653846153846154	0.65	0.6653846153846155	0.6653846153846155	0.6711538461538462	0.7	0.6865384615384615	0.6884615384615385	0.7211538461538461	0.7230769230769231	0.7288461538461538	0.7192307692307692	0.7307692307692307	0.7576923076923077	0.7442307692307691	0.7653846153846154	0.775	0.7903846153846154	0.7846153846153846	0.825	0.7999999999999999	0.7826923076923077	0.8057692307692307	0.7884615384615384	0.8442307692307693	0.7692307692307692	0.7846153846153847	0.7596153846153847	0.7557692307692309	0.7346153846153846	0.7461538461538463	0.7096153846153845	0.7076923076923076	0.7326923076923078	0.6807692307692308	0.6673076923076924	0.6615384615384616	0.6634615384615385	0.6403846153846153
-1150	0.5807692307692308	0.5903846153846154	0.6019230769230769	0.6038461538461538	0.6153846153846153	0.6576923076923078	0.6557692307692308	0.6480769230769231	0.6326923076923077	0.6519230769230769	0.6557692307692309	0.6538461538461539	0.6903846153846155	0.676923076923077	0.6692307692307692	0.7076923076923076	0.6826923076923077	0.6884615384615385	0.7019230769230769	0.7134615384615385	0.7173076923076924	0.7192307692307692	0.725	0.75	0.7230769230769231	0.7653846153846154	0.7634615384615384	0.7942307692307691	0.7788461538461539	0.7826923076923077	0.7961538461538462	0.7980769230769231	0.7730769230769231	0.7942307692307692	0.7692307692307693	0.8403846153846153	0.7711538461538462	0.7538461538461538	0.7423076923076923	0.7230769230769232	0.7115384615384615	0.6903846153846154	0.6615384615384615	0.6788461538461539	0.698076923076923	0.6538461538461539	0.6576923076923077	0.6634615384615384	0.6307692307692307
-1140	0.5788461538461538	0.5788461538461538	0.598076923076923	0.5846153846153845	0.6192307692307694	0.6346153846153847	0.6519230769230769	0.6519230769230769	0.6288461538461538	0.65	0.6576923076923077	0.6942307692307692	0.6788461538461539	0.7153846153846153	0.6923076923076923	0.7076923076923076	0.6865384615384615	0.7019230769230769	0.6923076923076922	0.7288461538461538	0.6923076923076924	0.7134615384615385	0.7134615384615384	0.7288461538461538	0.7192307692307691	0.7538461538461537	0.7423076923076922	0.7653846153846153	0.776923076923077	0.8134615384615385	0.7865384615384615	0.7961538461538461	0.7923076923076922	0.7903846153846155	0.7903846153846152	0.7903846153846155	0.8557692307692308	0.7961538461538461	0.7846153846153847	0.7692307692307693	0.7403846153846154	0.7326923076923076	0.7134615384615385	0.7	0.6807692307692308	0.7057692307692307	0.6653846153846154	0.6673076923076924	0.6326923076923077
-1130	0.5788461538461538	0.5942307692307691	0.6038461538461538	0.6288461538461538	0.6	0.6115384615384615	0.6326923076923077	0.6346153846153847	0.6653846153846155	0.6596153846153847	0.6673076923076924	0.6807692307692308	0.7000000000000001	0.6942307692307692	0.7038461538461538	0.6961538461538461	0.698076923076923	0.7192307692307692	0.7134615384615385	0.7173076923076923	0.7230769230769231	0.7326923076923078	0.7269230769230769	0.7461538461538462	0.7480769230769231	0.7500000000000001	0.75	0.7711538461538462	0.7788461538461539	0.7846153846153846	0.8153846153846154	0.7961538461538462	0.8038461538461539	0.8057692307692307	0.8057692307692307	0.7846153846153847	0.7923076923076924	0.8538461538461538	0.7711538461538462	0.7557692307692307	0.7634615384615385	0.7442307692307691	0.6942307692307692	0.7038461538461539	0.7288461538461538	0.6653846153846154	0.6769230769230768	0.6423076923076922	0.6538461538461539
-1120	0.5942307692307693	0.5903846153846154	0.6153846153846154	0.6153846153846153	0.6173076923076923	0.6403846153846154	0.6307692307692309	0.6576923076923078	0.6326923076923078	0.6269230769230769	0.6788461538461539	0.6653846153846155	0.6538461538461539	0.6711538461538462	0.675	0.6711538461538462	0.6788461538461539	0.7134615384615385	0.7096153846153845	0.7057692307692307	0.7038461538461538	0.7134615384615384	0.721153846153846	0.7423076923076923	0.7384615384615385	0.7307692307692307	0.7519230769230768	0.7538461538461538	0.773076923076923	0.7692307692307692	0.8019230769230768	0.7923076923076924	0.7884615384615384	0.7692307692307694	0.7576923076923077	0.8173076923076923	0.7923076923076924	0.7980769230769231	0.8615384615384617	0.7576923076923077	0.7884615384615385	0.7769230769230768	0.7211538461538463	0.7230769230769231	0.7423076923076922	0.7480769230769231	0.6865384615384615	0.6846153846153846	0.6807692307692308
-1110	0.573076923076923	0.5923076923076923	0.573076923076923	0.6019230769230769	0.65	0.5961538461538461	0.6346153846153847	0.6346153846153847	0.673076923076923	0.6326923076923079	0.6730769230769231	0.6942307692307692	0.6865384615384615	0.6942307692307692	0.7192307692307691	0.7076923076923076	0.6884615384615385	0.7057692307692307	0.7173076923076923	0.7211538461538461	0.7307692307692307	0.7192307692307691	0.7365384615384616	0.7307692307692307	0.7288461538461538	0.7365384615384616	0.7173076923076923	0.748076923076923	0.7423076923076921	0.7846153846153846	0.7711538461538462	0.801923076923077	0.7903846153846154	0.7865384615384615	0.7769230769230769	0.7807692307692308	0.7903846153846155	0.825	0.7596153846153846	0.8480769230769232	0.7653846153846153	0.7903846153846154	0.7557692307692307	0.7653846153846154	0.698076923076923	0.7307692307692308	0.7173076923076923	0.6865384615384615	0.6519230769230769
-1100	0.6096153846153847	0.6019230769230769	0.6115384615384615	0.623076923076923	0.6038461538461538	0.6557692307692309	0.6307692307692309	0.6557692307692308	0.6557692307692308	0.6423076923076924	0.6653846153846155	0.6557692307692308	0.6692307692307692	0.6788461538461538	0.6711538461538462	0.6692307692307692	0.6749999999999999	0.6673076923076923	0.6826923076923077	0.7019230769230769	0.7057692307692307	0.7115384615384615	0.7461538461538462	0.7288461538461538	0.7480769230769232	0.725	0.7865384615384615	0.75	0.7557692307692307	0.7673076923076924	0.7730769230769231	0.7903846153846155	0.8153846153846154	0.7788461538461539	0.7846153846153846	0.7923076923076923	0.7999999999999999	0.7903846153846154	0.8153846153846154	0.7942307692307692	0.8423076923076923	0.7865384615384615	0.7634615384615384	0.7596153846153846	0.7615384615384615	0.7173076923076923	0.7057692307692308	0.7057692307692308	0.65
-1090	0.5923076923076923	0.5980769230769231	0.6211538461538462	0.6288461538461538	0.6519230769230769	0.6615384615384615	0.6384615384615385	0.6269230769230769	0.6653846153846154	0.6442307692307693	0.6711538461538462	0.675	0.6961538461538461	0.6942307692307692	0.7038461538461538	0.7096153846153845	0.7192307692307691	0.7076923076923077	0.6884615384615385	0.6826923076923077	0.7038461538461538	0.7192307692307691	0.7192307692307691	0.7115384615384615	0.7192307692307691	0.7442307692307691	0.7538461538461538	0.7769230769230769	0.7615384615384616	0.7615384615384615	0.7865384615384615	0.7903846153846152	0.7846153846153847	0.8076923076923077	0.7788461538461539	0.8269230769230769	0.826923076923077	0.8057692307692307	0.8134615384615383	0.8153846153846155	0.8057692307692307	0.8653846153846153	0.7711538461538461	0.7903846153846154	0.7615384615384615	0.7711538461538462	0.7326923076923075	0.7326923076923076	0.6903846153846154
-1080	0.6096153846153846	0.6134615384615385	0.6	0.6288461538461538	0.6423076923076922	0.6307692307692307	0.651923076923077	0.6634615384615384	0.6692307692307692	0.6596153846153846	0.6538461538461539	0.6711538461538462	0.676923076923077	0.676923076923077	0.6711538461538462	0.65	0.6923076923076923	0.673076923076923	0.7	0.6865384615384615	0.698076923076923	0.6942307692307692	0.7057692307692307	0.7269230769230768	0.7230769230769231	0.7326923076923076	0.7326923076923076	0.7403846153846153	0.7230769230769231	0.7557692307692307	0.7326923076923078	0.75	0.7807692307692309	0.7730769230769232	0.7653846153846153	0.7884615384615384	0.8	0.7846153846153847	0.8096153846153846	0.8096153846153846	0.8153846153846154	0.8	0.8615384615384617	0.8115384615384615	0.7788461538461537	0.7961538461538462	0.7634615384615384	0.7326923076923076	0.7173076923076923
-1070	0.5807692307692308	0.6038461538461538	0.5961538461538461	0.5961538461538461	0.6326923076923077	0.6346153846153845	0.6461538461538462	0.6538461538461539	0.6384615384615384	0.6346153846153845	0.6615384615384615	0.6365384615384615	0.651923076923077	0.6557692307692307	0.6749999999999999	0.6826923076923077	0.675	0.6884615384615385	0.6692307692307693	0.7	0.6942307692307692	0.6961538461538461	0.6923076923076923	0.6942307692307693	0.6980769230769232	0.7	0.7134615384615385	0.725	0.7403846153846153	0.7384615384615385	0.7634615384615385	0.7615384615384616	0.7519230769230769	0.7615384615384615	0.775	0.7884615384615384	0.7615384615384616	0.7730769230769231	0.7576923076923076	0.7826923076923078	0.7653846153846153	0.7673076923076924	0.7653846153846153	0.871153846153846	0.7384615384615385	0.7653846153846153	0.7096153846153846	0.7557692307692309	0.7134615384615385
-1060	0.6096153846153847	0.6057692307692307	0.6192307692307693	0.5865384615384615	0.6230769230769231	0.6403846153846153	0.6557692307692308	0.6615384615384616	0.6423076923076924	0.6673076923076924	0.6461538461538462	0.6653846153846154	0.6788461538461539	0.6730769230769231	0.6807692307692308	0.676923076923077	0.6807692307692308	0.6634615384615385	0.6865384615384615	0.6807692307692308	0.6942307692307693	0.673076923076923	0.7096153846153846	0.7134615384615386	0.6807692307692308	0.7346153846153846	0.7057692307692308	0.7038461538461538	0.7403846153846154	0.7365384615384615	0.7365384615384615	0.7538461538461538	0.7596153846153846	0.75	0.7653846153846154	0.7788461538461539	0.775	0.7826923076923077	0.7769230769230768	0.7615384615384615	0.798076923076923	0.7692307692307693	0.7596153846153846	0.7711538461538462	0.8615384615384615	0.773076923076923	0.7307692307692308	0.7557692307692306	0.7634615384615385
-1050	0.6038461538461539	0.6057692307692307	0.6384615384615385	0.6211538461538462	0.6519230769230769	0.65	0.6480769230769232	0.6557692307692308	0.6576923076923077	0.6288461538461538	0.6634615384615385	0.6596153846153846	0.675	0.6596153846153846	0.673076923076923	0.6923076923076923	0.6557692307692309	0.675	0.6961538461538461	0.6788461538461539	0.673076923076923	0.6826923076923077	0.7	0.6692307692307693	0.6653846153846155	0.6634615384615384	0.7	0.6923076923076923	0.7076923076923077	0.7384615384615385	0.7346153846153847	0.725	0.7692307692307693	0.7365384615384616	0.7480769230769231	0.7576923076923077	0.7461538461538463	0.7403846153846153	0.7711538461538461	0.7711538461538462	0.7826923076923076	0.8038461538461539	0.775	0.7711538461538462	0.7769230769230769	0.8596153846153847	0.7576923076923077	0.7653846153846154	0.75
-1040	0.5865384615384615	0.6	0.6173076923076923	0.6211538461538462	0.6230769230769231	0.6173076923076923	0.601923076923077	0.625	0.6346153846153847	0.6634615384615384	0.6403846153846154	0.6288461538461539	0.6384615384615385	0.6442307692307693	0.6423076923076924	0.6307692307692306	0.65	0.6480769230769231	0.6461538461538462	0.648076923076923	0.6653846153846155	0.65	0.6711538461538461	0.6788461538461539	0.676923076923077	0.6807692307692308	0.6826923076923077	0.7115384615384615	0.7	0.7173076923076923	0.7173076923076924	0.7307692307692308	0.7307692307692308	0.7365384615384615	0.7557692307692307	0.7384615384615384	0.7384615384615385	0.7423076923076923	0.7307692307692308	0.7403846153846154	0.7442307692307693	0.7634615384615384	0.7807692307692308	0.7865384615384615	0.7846153846153845	0.8019230769230768	0.8365384615384615	0.7961538461538461	0.7826923076923077
-1030	0.5884615384615384	0.5903846153846153	0.601923076923077	0.5903846153846154	0.6115384615384616	0.6134615384615385	0.5961538461538461	0.601923076923077	0.6057692307692307	0.6346153846153846	0.6288461538461538	0.6423076923076924	0.651923076923077	0.6692307692307693	0.6538461538461539	0.6519230769230769	0.6557692307692307	0.648076923076923	0.65	0.6673076923076924	0.6557692307692308	0.6615384615384615	0.6576923076923077	0.6596153846153847	0.6711538461538461	0.6846153846153846	0.7000000000000001	0.6826923076923077	0.7096153846153845	0.6903846153846154	0.7269230769230769	0.7173076923076924	0.7192307692307691	0.725	0.7519230769230769	0.7384615384615384	0.725	0.7192307692307692	0.7423076923076923	0.7403846153846154	0.7730769230769231	0.7673076923076924	0.7865384615384615	0.8153846153846155	0.7961538461538462	0.8173076923076923	0.7826923076923077	0.8403846153846153	0.7884615384615384
-1020	0.5923076923076923	0.6096153846153847	0.6096153846153846	0.6076923076923076	0.625	0.6096153846153847	0.6288461538461538	0.6442307692307692	0.6557692307692309	0.6288461538461539	0.6634615384615384	0.6384615384615384	0.65	0.648076923076923	0.6673076923076924	0.6653846153846155	0.676923076923077	0.6576923076923077	0.65	0.6634615384615385	0.6846153846153846	0.6711538461538462	0.6615384615384615	0.6673076923076924	0.675	0.675	0.6846153846153848	0.7019230769230769	0.676923076923077	0.6961538461538461	0.6730769230769231	0.6942307692307693	0.6903846153846154	0.6826923076923077	0.6826923076923077	0.7057692307692308	0.6826923076923077	0.7057692307692308	0.7249999999999999	0.7384615384615384	0.7442307692307691	0.7538461538461537	0.7653846153846156	0.8134615384615383	0.8269230769230769	0.8173076923076922	0.8	0.826923076923077	0.8519230769230768
-1010	0.6538461538461539	0.6615384615384616	0.6730769230769231	0.6673076923076924	0.6634615384615383	0.6884615384615385	0.6807692307692308	0.6634615384615384	0.675	0.6692307692307693	0.6519230769230768	0.6711538461538462	0.6576923076923077	0.6730769230769231	0.6576923076923077	0.6692307692307692	0.6615384615384615	0.6807692307692307	0.6576923076923077	0.6615384615384615	0.6538461538461539	0.651923076923077	0.6692307692307693	0.6480769230769231	0.6653846153846154	0.6653846153846154	0.675	0.7019230769230769	0.701923076923077	0.6807692307692308	0.6980769230769232	0.6826923076923077	0.6826923076923077	0.6807692307692308	0.6942307692307692	0.6942307692307692	0.7038461538461539	0.6942307692307692	0.7019230769230769	0.7288461538461539	0.7153846153846154	0.7326923076923076	0.7557692307692307	0.7807692307692309	0.7807692307692308	0.7846153846153847	0.7961538461538462	0.8173076923076923	0.8115384615384615
-1000	0.6115384615384615	0.6173076923076923	0.6076923076923075	0.5846153846153845	0.5961538461538461	0.6076923076923076	0.6057692307692307	0.573076923076923	0.6442307692307693	0.6096153846153847	0.6115384615384616	0.6288461538461538	0.6307692307692307	0.6307692307692309	0.6192307692307693	0.625	0.6326923076923077	0.6442307692307692	0.6365384615384615	0.65	0.6461538461538461	0.6307692307692307	0.6346153846153847	0.6423076923076924	0.6596153846153846	0.6653846153846155	0.6211538461538462	0.6500000000000001	0.6673076923076924	0.6692307692307693	0.651923076923077	0.6557692307692308	0.675	0.6442307692307692	0.6615384615384616	0.6461538461538462	0.6884615384615385	0.6903846153846154	0.6711538461538462	0.6653846153846155	0.6903846153846155	0.6576923076923077	0.7057692307692308	0.7	0.7153846153846154	0.7519230769230769	0.7346153846153847	0.7423076923076923	0.7634615384615384
-990	0.5692307692307692	0.6057692307692308	0.5865384615384615	0.6134615384615384	0.6288461538461538	0.625	0.6173076923076923	0.6230769230769231	0.6326923076923077	0.6038461538461538	0.6269230769230768	0.6019230769230769	0.6096153846153846	0.6307692307692307	0.6096153846153846	0.6519230769230768	0.65	0.6596153846153847	0.6653846153846155	0.6711538461538462	0.6365384615384616	0.6730769230769231	0.6596153846153845	0.6576923076923078	0.673076923076923	0.676923076923077	0.6711538461538462	0.6615384615384615	0.6480769230769231	0.6730769230769231	0.6673076923076924	0.6442307692307692	0.6557692307692308	0.6596153846153846	0.675	0.676923076923077	0.6788461538461539	0.6557692307692309	0.7057692307692308	0.6711538461538462	0.7038461538461538	0.6865384615384615	0.7019230769230769	0.7230769230769231	0.7326923076923076	0.7403846153846154	0.7423076923076923	0.7576923076923077	0.775
-980	0.5903846153846154	0.5692307692307692	0.5923076923076923	0.5923076923076923	0.6096153846153846	0.6326923076923077	0.5980769230769232	0.6173076923076923	0.601923076923077	0.6230769230769231	0.5980769230769231	0.6346153846153846	0.623076923076923	0.6230769230769232	0.6346153846153846	0.6192307692307693	0.6442307692307693	0.6634615384615385	0.6673076923076924	0.6480769230769231	0.6538461538461539	0.6596153846153847	0.6673076923076924	0.6807692307692308	0.6826923076923077	0.6807692307692308	0.675	0.65	0.6365384615384614	0.6519230769230769	0.6576923076923077	0.6576923076923077	0.6653846153846154	0.6653846153846154	0.6846153846153846	0.6615384615384616	0.6653846153846154	0.676923076923077	0.6557692307692308	0.6519230769230769	0.6615384615384615	0.6326923076923077	0.6903846153846155	0.6826923076923077	0.7076923076923078	0.7461538461538462	0.7423076923076923	0.7403846153846154	0.7576923076923077
-970	0.5576923076923077	0.5480769230769231	0.5442307692307693	0.5653846153846154	0.5807692307692308	0.5846153846153846	0.5980769230769231	0.5576923076923077	0.5865384615384615	0.596153846153846	0.5884615384615384	0.5807692307692307	0.6038461538461537	0.5807692307692308	0.5884615384615385	0.5846153846153845	0.6057692307692307	0.6096153846153846	0.6153846153846154	0.6134615384615385	0.6211538461538462	0.6211538461538462	0.6307692307692307	0.623076923076923	0.6596153846153846	0.65	0.673076923076923	0.675	0.6423076923076924	0.6730769230769231	0.6423076923076924	0.6326923076923077	0.6403846153846153	0.6519230769230769	0.6615384615384616	0.6615384615384615	0.6538461538461539	0.6480769230769231	0.6365384615384616	0.6692307692307693	0.6807692307692308	0.6596153846153847	0.6442307692307692	0.6884615384615386	0.6673076923076924	0.730769230769231	0.7173076923076923	0.7423076923076923	0.7423076923076923
-960	0.5961538461538461	0.6038461538461538	0.5942307692307691	0.5999999999999999	0.5903846153846155	0.6057692307692308	0.6	0.5903846153846153	0.6096153846153846	0.6	0.6230769230769231	0.5923076923076924	0.6307692307692307	0.6153846153846155	0.6096153846153847	0.6211538461538462	0.6326923076923077	0.6076923076923076	0.6038461538461538	0.6057692307692307	0.648076923076923	0.6403846153846154	0.6384615384615385	0.6461538461538462	0.6576923076923076	0.6653846153846155	0.648076923076923	0.6384615384615385	0.673076923076923	0.6557692307692307	0.6538461538461539	0.648076923076923	0.65	0.6538461538461539	0.6634615384615384	0.6596153846153846	0.6615384615384616	0.6442307692307693	0.6673076923076923	0.6692307692307693	0.6653846153846154	0.675	0.6807692307692308	0.6865384615384615	0.7038461538461539	0.6961538461538461	0.6961538461538461	0.7403846153846153	0.7557692307692307
-950	0.623076923076923	0.625	0.6173076923076923	0.6269230769230769	0.6480769230769231	0.6230769230769231	0.6365384615384615	0.6211538461538462	0.6173076923076923	0.5634615384615385	0.5942307692307691	0.6096153846153844	0.6	0.6019230769230768	0.625	0.6249999999999999	0.6423076923076924	0.6076923076923076	0.6153846153846153	0.625	0.6442307692307694	0.6519230769230769	0.6442307692307692	0.6557692307692309	0.651923076923077	0.6788461538461539	0.6653846153846154	0.6673076923076924	0.6423076923076922	0.6692307692307692	0.6307692307692307	0.6346153846153846	0.6230769230769232	0.6192307692307693	0.6365384615384615	0.6576923076923077	0.6538461538461539	0.651923076923077	0.598076923076923	0.6480769230769232	0.6519230769230769	0.6326923076923077	0.6269230769230769	0.6615384615384616	0.6692307692307692	0.6788461538461539	0.7	0.7096153846153846	0.7192307692307692
-940	0.5884615384615385	0.5903846153846154	0.598076923076923	0.5961538461538461	0.598076923076923	0.6	0.5980769230769231	0.6038461538461538	0.6038461538461538	0.6096153846153846	0.6	0.6269230769230769	0.6538461538461539	0.6249999999999999	0.6384615384615385	0.6519230769230769	0.6192307692307693	0.625	0.6384615384615384	0.6442307692307692	0.6346153846153845	0.6365384615384615	0.6346153846153846	0.6384615384615385	0.6365384615384615	0.6673076923076924	0.65	0.6461538461538462	0.6596153846153846	0.6673076923076923	0.6846153846153846	0.6596153846153847	0.6538461538461539	0.6384615384615385	0.6384615384615385	0.6461538461538462	0.648076923076923	0.6480769230769232	0.6461538461538462	0.623076923076923	0.6557692307692307	0.6134615384615384	0.65	0.6538461538461539	0.6903846153846154	0.6807692307692308	0.6884615384615385	0.6923076923076923	0.7076923076923077
-930	0.5923076923076923	0.6038461538461538	0.5807692307692307	0.5884615384615384	0.6192307692307691	0.6096153846153846	0.6076923076923076	0.6192307692307691	0.6288461538461538	0.5942307692307692	0.6211538461538461	0.6019230769230769	0.6173076923076922	0.6192307692307691	0.6134615384615384	0.6384615384615385	0.6576923076923077	0.65	0.6384615384615384	0.6634615384615385	0.6807692307692308	0.6461538461538462	0.6384615384615384	0.6346153846153846	0.6442307692307692	0.6615384615384615	0.6461538461538462	0.6307692307692309	0.65	0.6269230769230768	0.6673076923076924	0.6673076923076924	0.6403846153846153	0.6115384615384616	0.6461538461538462	0.6230769230769231	0.6384615384615384	0.6500000000000001	0.6211538461538462	0.6576923076923077	0.6307692307692307	0.6384615384615385	0.6442307692307693	0.6384615384615384	0.6634615384615385	0.6596153846153846	0.6596153846153847	0.6942307692307692	0.6730769230769231
-920	0.5673076923076923	0.5634615384615385	0.576923076923077	0.5846153846153845	0.5653846153846154	0.5884615384615385	0.6076923076923076	0.5923076923076922	0.6134615384615385	0.6134615384615385	0.6211538461538462	0.6192307692307691	0.6326923076923078	0.6211538461538462	0.6288461538461538	0.6403846153846153	0.6423076923076924	0.6538461538461539	0.6423076923076922	0.6461538461538462	0.6711538461538461	0.6615384615384615	0.6692307692307692	0.6596153846153846	0.6692307692307693	0.6730769230769231	0.6615384615384615	0.6903846153846154	0.6788461538461539	0.6807692307692308	0.7038461538461538	0.6634615384615384	0.6538461538461539	0.6442307692307692	0.6365384615384615	0.6557692307692308	0.6384615384615383	0.6480769230769231	0.6461538461538462	0.6365384615384616	0.6153846153846153	0.6173076923076923	0.6326923076923077	0.6442307692307693	0.6692307692307692	0.675	0.6653846153846154	0.6884615384615385	0.6865384615384615
-910	0.5615384615384615	0.5865384615384615	0.5576923076923077	0.575	0.573076923076923	0.5480769230769231	0.5807692307692308	0.6096153846153846	0.601923076923077	0.575	0.5788461538461538	0.5846153846153845	0.6038461538461538	0.6365384615384615	0.6249999999999999	0.6403846153846154	0.6384615384615385	0.6384615384615384	0.6423076923076924	0.6557692307692307	0.6615384615384616	0.6615384615384615	0.6538461538461539	0.6596153846153846	0.6673076923076924	0.6711538461538462	0.6576923076923077	0.648076923076923	0.648076923076923	0.6711538461538462	0.6519230769230768	0.675	0.6461538461538462	0.6173076923076923	0.6326923076923077	0.6480769230769231	0.6576923076923077	0.6519230769230769	0.6538461538461539	0.6346153846153847	0.623076923076923	0.6019230769230769	0.6115384615384615	0.6423076923076922	0.625	0.6326923076923077	0.623076923076923	0.6538461538461539	0.6557692307692308
-900	0.6211538461538462	0.6173076923076923	0.6076923076923076	0.6038461538461538	0.6038461538461539	0.5942307692307692	0.5884615384615385	0.6076923076923076	0.5999999999999999	0.573076923076923	0.5884615384615384	0.6076923076923076	0.6	0.6	0.6384615384615385	0.5865384615384615	0.6365384615384615	0.6115384615384616	0.6326923076923077	0.6307692307692307	0.6365384615384616	0.6615384615384616	0.6307692307692307	0.6576923076923077	0.6538461538461537	0.6115384615384615	0.6192307692307693	0.6596153846153846	0.6403846153846153	0.6557692307692309	0.648076923076923	0.6596153846153847	0.6384615384615385	0.6307692307692307	0.6461538461538461	0.6596153846153846	0.6442307692307693	0.6115384615384615	0.6192307692307694	0.6134615384615384	0.6211538461538462	0.6115384615384616	0.6173076923076923	0.6365384615384616	0.6538461538461539	0.6634615384615384	0.6480769230769231	0.6730769230769231	0.676923076923077
-890	0.5634615384615385	0.5634615384615385	0.5692307692307692	0.5653846153846154	0.5596153846153846	0.5653846153846154	0.5615384615384615	0.5961538461538461	0.6230769230769231	0.6096153846153847	0.6269230769230769	0.6326923076923077	0.6230769230769231	0.6326923076923076	0.6307692307692307	0.6423076923076924	0.6326923076923078	0.6499999999999999	0.6442307692307693	0.6557692307692309	0.6538461538461539	0.6653846153846155	0.6519230769230769	0.673076923076923	0.675	0.676923076923077	0.6576923076923077	0.6615384615384615	0.6596153846153847	0.6365384615384615	0.625	0.6365384615384615	0.6326923076923077	0.6288461538461538	0.6269230769230769	0.6403846153846154	0.653846153846154	0.6346153846153846	0.6326923076923077	0.6096153846153847	0.6192307692307693	0.6115384615384615	0.6442307692307692	0.648076923076923	0.6346153846153847	0.6423076923076924	0.6442307692307693	0.6653846153846154	0.676923076923077
-880	0.5653846153846154	0.5692307692307692	0.5615384615384615	0.5653846153846154	0.5788461538461538	0.5634615384615385	0.5769230769230769	0.5807692307692307	0.5942307692307691	0.5884615384615385	0.6038461538461538	0.626923076923077	0.6057692307692308	0.6057692307692307	0.6153846153846154	0.6384615384615383	0.6519230769230769	0.6288461538461538	0.6576923076923078	0.6403846153846156	0.676923076923077	0.6576923076923078	0.6634615384615385	0.675	0.6423076923076922	0.6692307692307693	0.6653846153846154	0.6788461538461539	0.6826923076923077	0.625	0.625	0.648076923076923	0.623076923076923	0.648076923076923	0.6211538461538462	0.6365384615384615	0.6307692307692309	0.6576923076923076	0.6403846153846153	0.6365384615384615	0.6346153846153846	0.6057692307692307	0.6442307692307693	0.6615384615384616	0.6673076923076924	0.6615384615384616	0.6749999999999999	0.6557692307692309	0.6596153846153846
-870	0.5615384615384615	0.573076923076923	0.5846153846153846	0.5903846153846153	0.6134615384615385	0.6000000000000001	0.623076923076923	0.6288461538461538	0.6211538461538462	0.5980769230769231	0.6403846153846153	0.6365384615384615	0.6576923076923077	0.6269230769230769	0.6673076923076924	0.653846153846154	0.6673076923076924	0.675	0.6615384615384615	0.6596153846153845	0.6653846153846155	0.6596153846153847	0.6673076923076924	0.6846153846153846	0.6826923076923077	0.6653846153846154	0.6865384615384615	0.6807692307692308	0.6788461538461539	0.675	0.65	0.6519230769230768	0.6615384615384616	0.6288461538461538	0.6346153846153846	0.6461538461538461	0.6307692307692306	0.6269230769230768	0.6346153846153846	0.625	0.6403846153846153	0.6269230769230769	0.6173076923076923	0.6384615384615385	0.6115384615384615	0.6480769230769231	0.6519230769230769	0.6480769230769231	0.6653846153846155
-860	0.5807692307692307	0.5807692307692308	0.5596153846153845	0.5576923076923077	0.5711538461538461	0.5923076923076923	0.5923076923076923	0.6038461538461538	0.6038461538461538	0.601923076923077	0.6057692307692306	0.6403846153846153	0.6115384615384616	0.6365384615384616	0.6365384615384615	0.6480769230769232	0.676923076923077	0.6711538461538461	0.65	0.6788461538461538	0.6826923076923077	0.6711538461538462	0.6749999999999999	0.6653846153846155	0.675	0.6749999999999999	0.675	0.6826923076923077	0.6884615384615385	0.6826923076923077	0.6826923076923077	0.6634615384615385	0.65	0.6730769230769231	0.6538461538461539	0.6596153846153847	0.6711538461538462	0.6596153846153846	0.6461538461538463	0.6576923076923078	0.6346153846153847	0.6153846153846153	0.6076923076923076	0.601923076923077	0.6423076923076924	0.6211538461538462	0.6288461538461538	0.6365384615384616	0.6442307692307692
-850	0.5692307692307692	0.573076923076923	0.5538461538461539	0.5788461538461538	0.5942307692307692	0.5865384615384615	0.5865384615384615	0.5961538461538461	0.6115384615384616	0.6038461538461538	0.6346153846153847	0.6519230769230769	0.6442307692307692	0.6538461538461539	0.6384615384615384	0.6711538461538462	0.6865384615384615	0.673076923076923	0.6730769230769231	0.6865384615384615	0.7019230769230769	0.7076923076923076	0.6923076923076924	0.65	0.6711538461538462	0.6711538461538462	0.7038461538461539	0.673076923076923	0.6942307692307693	0.6769230769230768	0.6634615384615384	0.648076923076923	0.6480769230769231	0.6307692307692307	0.6211538461538463	0.6134615384615385	0.6403846153846153	0.6442307692307692	0.6519230769230768	0.6384615384615385	0.6365384615384615	0.6346153846153846	0.6442307692307693	0.648076923076923	0.6134615384615385	0.6115384615384615	0.6403846153846153	0.653846153846154	0.65
-840	0.5826923076923076	0.5807692307692307	0.6096153846153847	0.6076923076923076	0.5865384615384615	0.5884615384615384	0.5903846153846154	0.6076923076923078	0.6115384615384617	0.6096153846153847	0.6173076923076923	0.6365384615384615	0.6326923076923077	0.6307692307692307	0.6192307692307693	0.6480769230769231	0.6576923076923077	0.6538461538461539	0.6461538461538461	0.6711538461538462	0.6788461538461539	0.673076923076923	0.673076923076923	0.6673076923076923	0.7192307692307692	0.6865384615384615	0.6807692307692308	0.6923076923076923	0.6903846153846154	0.65	0.6615384615384615	0.6288461538461538	0.6307692307692306	0.6288461538461537	0.6423076923076922	0.6192307692307691	0.65	0.6230769230769231	0.6538461538461539	0.6346153846153847	0.6230769230769232	0.6115384615384615	0.6076923076923076	0.6480769230769231	0.623076923076923	0.6115384615384617	0.6249999999999999	0.6423076923076922	0.6230769230769231
-830	0.575	0.5673076923076923	0.5692307692307692	0.5884615384615384	0.5788461538461538	0.5980769230769232	0.6038461538461539	0.6230769230769232	0.6076923076923076	0.5923076923076922	0.6096153846153847	0.6019230769230769	0.6192307692307691	0.5884615384615385	0.6211538461538462	0.6269230769230769	0.6403846153846154	0.648076923076923	0.676923076923077	0.6538461538461539	0.6480769230769232	0.6673076923076924	0.6538461538461537	0.6826923076923077	0.6519230769230768	0.6634615384615384	0.6807692307692308	0.6692307692307693	0.6826923076923077	0.6596153846153846	0.6634615384615385	0.6615384615384616	0.6519230769230768	0.6173076923076923	0.6596153846153846	0.6384615384615385	0.6442307692307693	0.6576923076923078	0.6115384615384615	0.6269230769230768	0.6153846153846154	0.6115384615384617	0.5980769230769231	0.6269230769230769	0.6096153846153847	0.6211538461538462	0.6211538461538462	0.6403846153846153	0.6115384615384615
-820	0.5557692307692308	0.5769230769230769	0.5884615384615385	0.5846153846153845	0.5961538461538461	0.6153846153846153	0.6153846153846153	0.6211538461538462	0.625	0.6403846153846154	0.6538461538461539	0.6557692307692309	0.6596153846153846	0.6423076923076924	0.6557692307692309	0.6403846153846153	0.6807692307692308	0.6692307692307693	0.6557692307692308	0.6442307692307693	0.6673076923076924	0.6576923076923077	0.6615384615384616	0.6519230769230769	0.6480769230769231	0.6557692307692308	0.6653846153846155	0.6576923076923077	0.6423076923076924	0.6403846153846153	0.648076923076923	0.6134615384615384	0.6096153846153847	0.6076923076923076	0.5961538461538461	0.6153846153846153	0.6096153846153847	0.6442307692307693	0.5942307692307692	0.6211538461538462	0.6230769230769231	0.6057692307692307	0.5846153846153845	0.6365384615384615	0.6403846153846153	0.6	0.6076923076923076	0.6230769230769231	0.625
-810	0.5846153846153846	0.5538461538461539	0.5846153846153846	0.5961538461538461	0.5942307692307691	0.6211538461538461	0.6096153846153847	0.5980769230769231	0.5884615384615385	0.6115384615384616	0.6384615384615384	0.6307692307692307	0.6384615384615384	0.6134615384615385	0.6615384615384615	0.6634615384615385	0.6653846153846154	0.6692307692307693	0.6673076923076924	0.6615384615384616	0.6692307692307692	0.6826923076923077	0.6923076923076923	0.698076923076923	0.7115384615384616	0.6865384615384615	0.6615384615384615	0.6942307692307693	0.673076923076923	0.6788461538461539	0.6749999999999999	0.6596153846153846	0.6596153846153846	0.6538461538461539	0.6423076923076924	0.6326923076923077	0.6557692307692308	0.6442307692307693	0.6365384615384615	0.6288461538461538	0.6057692307692308	0.6211538461538462	0.6057692307692308	0.6173076923076924	0.6211538461538462	0.6057692307692307	0.6173076923076923	0.5961538461538463	0.5903846153846154
-800	0.575	0.598076923076923	0.6	0.575	0.5923076923076923	0.6019230769230768	0.5807692307692307	0.6057692307692308	0.6173076923076923	0.6230769230769231	0.6307692307692306	0.6499999999999999	0.6384615384615385	0.6269230769230769	0.6346153846153847	0.65	0.648076923076923	0.653846153846154	0.6634615384615384	0.6576923076923077	0.65	0.6711538461538462	0.6596153846153846	0.6730769230769231	0.6711538461538462	0.6846153846153846	0.6596153846153846	0.6576923076923077	0.6692307692307693	0.6730769230769231	0.6634615384615385	0.6403846153846154	0.6442307692307693	0.6269230769230769	0.6192307692307693	0.65	0.6423076923076924	0.6384615384615384	0.6557692307692308	0.6365384615384615	0.6230769230769232	0.5942307692307692	0.5865384615384616	0.6192307692307693	0.573076923076923	0.5846153846153846	0.5942307692307691	0.6038461538461538	0.5961538461538461
-790	0.5499999999999999	0.5615384615384615	0.5942307692307692	0.5769230769230769	0.6115384615384615	0.5884615384615384	0.6192307692307691	0.5903846153846154	0.625	0.6384615384615385	0.6307692307692307	0.6557692307692308	0.6442307692307693	0.6480769230769231	0.6423076923076924	0.65	0.6923076923076923	0.701923076923077	0.6903846153846154	0.675	0.6923076923076923	0.6903846153846154	0.6961538461538461	0.7038461538461539	0.7038461538461538	0.698076923076923	0.7057692307692308	0.6846153846153846	0.6788461538461539	0.651923076923077	0.65	0.6480769230769232	0.6346153846153847	0.6134615384615385	0.6134615384615385	0.6230769230769231	0.6346153846153846	0.6384615384615385	0.6269230769230769	0.601923076923077	0.6153846153846154	0.575	0.5576923076923077	0.5692307692307692	0.5596153846153846	0.5596153846153846	0.5711538461538461	0.5903846153846153	0.5634615384615385
-780	0.5673076923076923	0.5807692307692308	0.5846153846153845	0.5923076923076923	0.6038461538461538	0.6192307692307691	0.6211538461538462	0.6384615384615384	0.623076923076923	0.6480769230769231	0.6192307692307693	0.6557692307692308	0.6403846153846154	0.6384615384615385	0.6403846153846153	0.6596153846153845	0.6692307692307692	0.6673076923076924	0.6807692307692308	0.6846153846153846	0.6692307692307693	0.6673076923076924	0.675	0.6461538461538462	0.6615384615384615	0.6576923076923076	0.6615384615384616	0.6596153846153846	0.6307692307692307	0.6211538461538462	0.6365384615384615	0.6288461538461538	0.6211538461538462	0.6365384615384616	0.598076923076923	0.6173076923076923	0.5846153846153846	0.6096153846153846	0.6173076923076923	0.5923076923076922	0.5807692307692308	0.5557692307692308	0.5384615384615385	0.5384615384615384	0.5596153846153845	0.5384615384615385	0.5480769230769231	0.5826923076923076	0.5557692307692307
-770	0.5153846153846154	0.525	0.5326923076923077	0.5442307692307692	0.5288461538461539	0.55	0.5423076923076923	0.5576923076923077	0.5807692307692307	0.55	0.5826923076923076	0.5961538461538461	0.5673076923076923	0.573076923076923	0.5846153846153845	0.6096153846153847	0.6019230769230769	0.6557692307692309	0.65	0.6538461538461539	0.6692307692307692	0.6288461538461539	0.675	0.6538461538461539	0.6692307692307693	0.6653846153846155	0.6346153846153846	0.6557692307692309	0.6442307692307692	0.6403846153846153	0.6173076923076923	0.6173076923076923	0.5980769230769232	0.6153846153846153	0.5846153846153846	0.5692307692307692	0.5884615384615385	0.5923076923076923	0.548076923076923	0.55	0.5480769230769231	0.5211538461538462	0.5403846153846155	0.5461538461538462	0.5596153846153846	0.5442307692307693	0.5384615384615384	0.5423076923076924	0.5692307692307692
-760	0.551923076923077	0.575	0.5634615384615385	0.5615384615384615	0.5903846153846153	0.5942307692307692	0.5865384615384615	0.5980769230769231	0.6076923076923076	0.6153846153846154	0.6211538461538462	0.6326923076923077	0.6153846153846154	0.6115384615384616	0.6269230769230769	0.6346153846153846	0.6557692307692309	0.6615384615384615	0.6615384615384615	0.6788461538461539	0.6557692307692308	0.65	0.6480769230769231	0.65	0.6538461538461539	0.6365384615384616	0.6538461538461539	0.6288461538461538	0.6442307692307692	0.6326923076923077	0.6269230769230769	0.6038461538461538	0.5980769230769232	0.5730769230769232	0.576923076923077	0.5769230769230769	0.575	0.5865384615384615	0.5711538461538461	0.5384615384615385	0.5480769230769231	0.5173076923076924	0.55	0.55	0.5346153846153845	0.573076923076923	0.5403846153846155	0.5711538461538461	0.5634615384615385
-750	0.5692307692307692	0.5519230769230768	0.5423076923076924	0.5865384615384616	0.5711538461538461	0.5903846153846153	0.5673076923076923	0.573076923076923	0.5788461538461538	0.5788461538461538	0.5826923076923076	0.5923076923076923	0.6	0.6153846153846153	0.623076923076923	0.6596153846153847	0.6423076923076924	0.6846153846153846	0.6576923076923077	0.6865384615384615	0.6923076923076923	0.6903846153846154	0.676923076923077	0.6884615384615385	0.6826923076923077	0.6653846153846154	0.676923076923077	0.6730769230769231	0.6884615384615386	0.675	0.6749999999999999	0.65	0.6596153846153847	0.6346153846153846	0.6346153846153847	0.6384615384615384	0.6365384615384616	0.6192307692307691	0.5942307692307692	0.5884615384615385	0.5826923076923076	0.5653846153846154	0.5653846153846154	0.5788461538461539	0.5826923076923076	0.5807692307692308	0.575	0.573076923076923	0.5653846153846154
-740	0.596153846153846	0.5884615384615385	0.5980769230769232	0.5942307692307692	0.625	0.5923076923076923	0.5769230769230769	0.5923076923076922	0.5865384615384615	0.5961538461538461	0.5807692307692307	0.6192307692307693	0.6057692307692308	0.5961538461538461	0.6173076923076923	0.6442307692307692	0.6634615384615385	0.6673076923076924	0.6557692307692309	0.6596153846153845	0.6788461538461539	0.6692307692307693	0.6673076923076924	0.6884615384615385	0.6923076923076923	0.6692307692307693	0.6788461538461539	0.6826923076923077	0.6538461538461539	0.6557692307692309	0.6403846153846156	0.6211538461538462	0.6192307692307694	0.5846153846153846	0.6076923076923079	0.5846153846153845	0.5884615384615385	0.5999999999999999	0.5865384615384615	0.5557692307692308	0.5153846153846153	0.5230769230769231	0.5153846153846154	0.5115384615384615	0.5269230769230769	0.5249999999999999	0.5442307692307692	0.5211538461538462	0.5326923076923077
-730	0.5884615384615385	0.5903846153846153	0.6096153846153847	0.6134615384615384	0.6230769230769231	0.625	0.6384615384615384	0.6384615384615384	0.6173076923076923	0.626923076923077	0.6326923076923077	0.6442307692307692	0.6384615384615384	0.648076923076923	0.6653846153846154	0.6730769230769231	0.6826923076923077	0.6711538461538462	0.6730769230769231	0.6596153846153846	0.6519230769230769	0.6615384615384614	0.6461538461538462	0.6788461538461539	0.6730769230769231	0.6653846153846154	0.6653846153846155	0.6596153846153846	0.6653846153846154	0.675	0.6538461538461539	0.6384615384615383	0.6461538461538462	0.6576923076923077	0.6307692307692307	0.625	0.6326923076923078	0.6365384615384615	0.6326923076923077	0.6134615384615385	0.6134615384615385	0.5903846153846153	0.575	0.5980769230769231	0.5788461538461538	0.5634615384615385	0.5673076923076923	0.5826923076923077	0.5442307692307692
-720	0.573076923076923	0.5980769230769232	0.5961538461538461	0.5980769230769231	0.5980769230769231	0.5923076923076923	0.6057692307692306	0.6384615384615385	0.6038461538461537	0.6346153846153847	0.6480769230769231	0.6442307692307693	0.6461538461538462	0.625	0.6403846153846154	0.6576923076923078	0.6807692307692308	0.6923076923076923	0.673076923076923	0.6923076923076923	0.6749999999999999	0.6673076923076923	0.6788461538461539	0.6884615384615386	0.6961538461538461	0.7115384615384617	0.6865384615384615	0.6846153846153846	0.6884615384615385	0.6730769230769231	0.6673076923076924	0.6673076923076924	0.6673076923076924	0.6576923076923077	0.6365384615384616	0.6365384615384615	0.6038461538461538	0.6211538461538462	0.5807692307692307	0.598076923076923	0.5596153846153846	0.5673076923076923	0.5519230769230768	0.5596153846153846	0.5519230769230768	0.5557692307692308	0.5326923076923077	0.548076923076923	0.5538461538461539
-710	0.575	0.5653846153846154	0.5769230769230769	0.5846153846153845	0.5615384615384615	0.596153846153846	0.623076923076923	0.5942307692307692	0.6115384615384615	0.6096153846153846	0.6230769230769231	0.6269230769230769	0.6365384615384615	0.6153846153846154	0.625	0.6384615384615385	0.6442307692307693	0.675	0.6538461538461539	0.6807692307692308	0.6634615384615385	0.6673076923076924	0.6692307692307693	0.6730769230769231	0.6615384615384615	0.6903846153846154	0.6749999999999999	0.676923076923077	0.6865384615384615	0.6576923076923077	0.65	0.6576923076923077	0.648076923076923	0.6173076923076923	0.6096153846153846	0.625	0.6211538461538462	0.625	0.5903846153846153	0.575	0.5769230769230769	0.5384615384615384	0.5634615384615385	0.5634615384615385	0.5384615384615385	0.5211538461538461	0.5365384615384616	0.5346153846153845	0.5173076923076922
-700	0.5576923076923077	0.5653846153846154	0.5576923076923077	0.5576923076923077	0.551923076923077	0.5653846153846154	0.5538461538461539	0.5538461538461539	0.5826923076923077	0.5673076923076923	0.6115384615384615	0.601923076923077	0.6096153846153847	0.6076923076923076	0.625	0.6384615384615385	0.6615384615384615	0.6788461538461539	0.6846153846153846	0.6846153846153846	0.6807692307692308	0.6884615384615385	0.6961538461538461	0.7134615384615384	0.7173076923076922	0.7115384615384615	0.7	0.7096153846153845	0.7076923076923077	0.6826923076923077	0.676923076923077	0.6865384615384617	0.6596153846153846	0.6692307692307692	0.6634615384615383	0.6288461538461538	0.6423076923076922	0.6115384615384616	0.6057692307692308	0.5653846153846154	0.5615384615384615	0.5326923076923077	0.5442307692307693	0.573076923076923	0.5538461538461539	0.55	0.5596153846153846	0.5557692307692308	0.551923076923077
-690	0.6	0.6096153846153847	0.5903846153846154	0.5923076923076923	0.6134615384615384	0.6230769230769231	0.6	0.623076923076923	0.6134615384615385	0.6346153846153847	0.6365384615384616	0.648076923076923	0.6346153846153846	0.6346153846153847	0.6403846153846154	0.6288461538461538	0.6538461538461539	0.6403846153846153	0.6461538461538461	0.6653846153846154	0.673076923076923	0.6711538461538461	0.6749999999999999	0.6865384615384615	0.698076923076923	0.7038461538461539	0.6961538461538461	0.6942307692307693	0.6865384615384615	0.6923076923076923	0.65	0.6673076923076924	0.6673076923076922	0.65	0.6442307692307692	0.6519230769230768	0.6365384615384616	0.6115384615384615	0.6461538461538461	0.6134615384615385	0.5980769230769231	0.5634615384615385	0.5576923076923077	0.5826923076923076	0.573076923076923	0.5711538461538461	0.5826923076923076	0.5442307692307692	0.5461538461538462
-680	0.5923076923076923	0.6115384615384615	0.5653846153846154	0.5865384615384616	0.5961538461538461	0.6134615384615385	0.6115384615384615	0.6211538461538462	0.6076923076923076	0.6096153846153847	0.6230769230769232	0.6	0.6115384615384615	0.6192307692307693	0.6134615384615385	0.6192307692307693	0.6192307692307691	0.6384615384615384	0.648076923076923	0.6615384615384615	0.6403846153846153	0.6346153846153846	0.6365384615384616	0.6673076923076923	0.6692307692307693	0.6634615384615385	0.6673076923076922	0.6653846153846155	0.6615384615384615	0.6423076923076924	0.6423076923076924	0.6326923076923077	0.6269230769230769	0.6307692307692307	0.625	0.6019230769230769	0.6057692307692307	0.6173076923076923	0.6019230769230769	0.5980769230769232	0.5807692307692307	0.5461538461538462	0.5538461538461539	0.5788461538461538	0.5173076923076922	0.5576923076923077	0.5442307692307692	0.5403846153846154	0.5326923076923077
-670	0.5769230769230769	0.5807692307692307	0.573076923076923	0.5711538461538461	0.5826923076923076	0.5884615384615385	0.5865384615384615	0.5942307692307692	0.5923076923076922	0.5923076923076923	0.6057692307692308	0.5942307692307691	0.5923076923076923	0.5846153846153845	0.5788461538461538	0.5884615384615385	0.6057692307692306	0.625	0.6423076923076924	0.6557692307692308	0.6461538461538462	0.6576923076923077	0.6519230769230768	0.6865384615384615	0.6942307692307692	0.6692307692307693	0.6557692307692309	0.6942307692307693	0.6846153846153846	0.6634615384615384	0.6692307692307693	0.6596153846153847	0.6519230769230769	0.6326923076923077	0.65	0.6346153846153846	0.6423076923076922	0.6384615384615385	0.6288461538461538	0.6	0.6038461538461538	0.5711538461538461	0.6173076923076923	0.5826923076923076	0.5846153846153846	0.5750000000000001	0.5711538461538461	0.5942307692307691	0.5865384615384615
-660	0.5961538461538461	0.5923076923076923	0.5884615384615384	0.5673076923076923	0.5846153846153846	0.5788461538461538	0.6096153846153846	0.6096153846153847	0.6115384615384616	0.6057692307692308	0.6346153846153846	0.6442307692307692	0.6153846153846154	0.6096153846153847	0.6423076923076924	0.6115384615384615	0.6365384615384615	0.6480769230769231	0.6615384615384615	0.6634615384615385	0.6596153846153846	0.648076923076923	0.676923076923077	0.7000000000000001	0.7096153846153845	0.7038461538461538	0.701923076923077	0.7153846153846154	0.7019230769230769	0.6865384615384614	0.6807692307692308	0.6923076923076923	0.6519230769230769	0.6519230769230769	0.6519230769230769	0.6442307692307694	0.6519230769230768	0.6480769230769231	0.6307692307692309	0.6115384615384616	0.5942307692307692	0.6057692307692308	0.575	0.5807692307692307	0.5653846153846154	0.5788461538461538	0.5673076923076923	0.5903846153846153	0.5576923076923077
-650	0.6096153846153846	0.6192307692307693	0.6096153846153846	0.5923076923076922	0.6173076923076922	0.6096153846153846	0.6115384615384616	0.6096153846153847	0.6269230769230769	0.6288461538461538	0.6192307692307691	0.6326923076923077	0.6653846153846154	0.6326923076923079	0.6673076923076924	0.6634615384615385	0.6692307692307693	0.6634615384615385	0.6673076923076923	0.6596153846153847	0.6557692307692309	0.6538461538461539	0.648076923076923	0.6596153846153847	0.6788461538461539	0.6865384615384615	0.6865384615384615	0.6807692307692308	0.7038461538461538	0.6903846153846154	0.6826923076923077	0.6673076923076924	0.6519230769230769	0.65	0.6557692307692308	0.6192307692307693	0.6346153846153847	0.6269230769230768	0.65	0.6288461538461538	0.6153846153846154	0.5634615384615385	0.601923076923077	0.6057692307692308	0.5865384615384616	0.5942307692307692	0.5980769230769231	0.6	0.5884615384615385
-640	0.6115384615384616	0.6	0.6365384615384615	0.6057692307692306	0.6346153846153847	0.6192307692307691	0.6538461538461539	0.6461538461538462	0.6576923076923077	0.6461538461538462	0.65	0.6557692307692307	0.6461538461538462	0.6288461538461538	0.65	0.6634615384615385	0.653846153846154	0.6576923076923077	0.6519230769230768	0.6730769230769231	0.6903846153846154	0.6769230769230768	0.7096153846153846	0.7038461538461538	0.6942307692307693	0.7288461538461538	0.7096153846153846	0.7	0.7000000000000001	0.6961538461538461	0.698076923076923	0.673076923076923	0.6788461538461539	0.6538461538461539	0.6365384615384615	0.6538461538461539	0.65	0.65	0.6596153846153845	0.6403846153846156	0.6019230769230769	0.6153846153846154	0.6019230769230769	0.625	0.6153846153846155	0.6115384615384616	0.6115384615384615	0.6403846153846153	0.6211538461538462
-630	0.6192307692307693	0.6076923076923076	0.6211538461538462	0.6115384615384616	0.6403846153846153	0.6442307692307692	0.6384615384615385	0.6346153846153846	0.625	0.626923076923077	0.648076923076923	0.6461538461538462	0.6615384615384615	0.6461538461538462	0.6615384615384616	0.6307692307692306	0.6480769230769231	0.6519230769230768	0.6307692307692307	0.6423076923076924	0.6288461538461538	0.6461538461538462	0.6442307692307692	0.6269230769230769	0.6192307692307691	0.6557692307692309	0.6538461538461539	0.6576923076923077	0.6538461538461539	0.6634615384615385	0.6480769230769231	0.651923076923077	0.6692307692307693	0.6249999999999999	0.6384615384615385	0.6576923076923077	0.6461538461538461	0.6442307692307693	0.6307692307692307	0.6423076923076924	0.6096153846153847	0.6269230769230768	0.6326923076923077	0.5807692307692307	0.6211538461538462	0.5884615384615384	0.5884615384615385	0.5865384615384615	0.6
-620	0.6096153846153844	0.5961538461538461	0.6134615384615384	0.5923076923076923	0.6038461538461538	0.6346153846153847	0.6307692307692309	0.6442307692307692	0.6192307692307691	0.6153846153846153	0.6288461538461538	0.6403846153846154	0.6403846153846153	0.6596153846153846	0.6673076923076923	0.6288461538461538	0.6403846153846154	0.6326923076923077	0.6423076923076924	0.675	0.6480769230769231	0.65	0.6480769230769232	0.6673076923076924	0.6673076923076924	0.678846153846154	0.6653846153846154	0.6788461538461539	0.6634615384615385	0.6673076923076924	0.6423076923076924	0.6673076923076924	0.6653846153846155	0.6576923076923077	0.65	0.6403846153846154	0.6557692307692307	0.6423076923076922	0.6269230769230769	0.6346153846153847	0.6423076923076924	0.6134615384615384	0.601923076923077	0.5980769230769231	0.5903846153846154	0.5692307692307692	0.6019230769230769	0.6115384615384615	0.5846153846153846
-610	0.5846153846153846	0.5807692307692307	0.5923076923076922	0.5923076923076923	0.6115384615384615	0.6057692307692307	0.5961538461538461	0.598076923076923	0.6	0.6153846153846153	0.6153846153846153	0.6384615384615385	0.6249999999999999	0.6269230769230769	0.6115384615384615	0.65	0.625	0.6403846153846153	0.6557692307692309	0.6634615384615385	0.6692307692307693	0.6596153846153846	0.6634615384615384	0.653846153846154	0.6807692307692308	0.6596153846153847	0.6692307692307693	0.6788461538461539	0.6942307692307692	0.6557692307692307	0.6942307692307692	0.676923076923077	0.673076923076923	0.6653846153846154	0.6615384615384615	0.6538461538461539	0.653846153846154	0.6076923076923076	0.6269230769230769	0.6403846153846153	0.6211538461538462	0.6	0.5961538461538461	0.6057692307692307	0.5826923076923076	0.5865384615384615	0.5884615384615385	0.5769230769230769	0.5846153846153846
-600	0.6019230769230769	0.5865384615384615	0.6269230769230769	0.6076923076923076	0.6173076923076923	0.6442307692307692	0.6307692307692309	0.6326923076923077	0.6423076923076922	0.6403846153846153	0.6403846153846153	0.6346153846153847	0.6596153846153847	0.6499999999999999	0.6653846153846154	0.6826923076923077	0.6826923076923077	0.6615384615384615	0.6711538461538462	0.6903846153846154	0.6807692307692308	0.676923076923077	0.6634615384615385	0.6903846153846154	0.698076923076923	0.7	0.6923076923076923	0.698076923076923	0.7	0.6846153846153846	0.6807692307692308	0.6884615384615385	0.6730769230769231	0.6961538461538461	0.6653846153846155	0.675	0.6596153846153846	0.6442307692307693	0.6307692307692309	0.6442307692307693	0.6423076923076924	0.6211538461538462	0.6038461538461539	0.6326923076923077	0.6115384615384615	0.6134615384615384	0.6076923076923076	0.6326923076923078	0.6365384615384615
-590	0.6288461538461538	0.6365384615384616	0.6269230769230769	0.6307692307692307	0.6365384615384615	0.6384615384615385	0.6346153846153847	0.6557692307692309	0.6307692307692307	0.6423076923076924	0.6557692307692309	0.6499999999999999	0.6480769230769231	0.6788461538461539	0.6615384615384616	0.6615384615384616	0.6576923076923077	0.6807692307692308	0.6826923076923077	0.6980769230769232	0.698076923076923	0.6980769230769232	0.698076923076923	0.6903846153846154	0.7038461538461538	0.698076923076923	0.7096153846153845	0.7038461538461539	0.7057692307692308	0.6903846153846154	0.698076923076923	0.6634615384615385	0.673076923076923	0.6692307692307692	0.6538461538461539	0.6615384615384615	0.6365384615384615	0.6153846153846154	0.65	0.625	0.6230769230769231	0.6230769230769232	0.6076923076923076	0.6173076923076923	0.6326923076923077	0.625	0.6	0.6346153846153847	0.6057692307692307
-580	0.6211538461538462	0.6288461538461538	0.6288461538461537	0.6288461538461538	0.6423076923076924	0.6461538461538461	0.6711538461538462	0.673076923076923	0.676923076923077	0.6846153846153846	0.6923076923076923	0.6923076923076923	0.6788461538461537	0.6596153846153846	0.6961538461538461	0.6807692307692308	0.6884615384615385	0.6730769230769231	0.6884615384615385	0.6961538461538461	0.7173076923076923	0.7019230769230769	0.701923076923077	0.7192307692307691	0.6884615384615385	0.7057692307692307	0.7038461538461538	0.6807692307692308	0.676923076923077	0.6846153846153846	0.6730769230769231	0.6865384615384615	0.6596153846153846	0.6692307692307693	0.6634615384615385	0.6903846153846154	0.6653846153846155	0.6596153846153847	0.6519230769230768	0.6442307692307692	0.6365384615384616	0.6365384615384616	0.6134615384615385	0.625	0.6346153846153846	0.6153846153846153	0.6615384615384615	0.6461538461538462	0.5903846153846153
-570	0.6230769230769231	0.6115384615384616	0.6596153846153847	0.6326923076923077	0.6288461538461538	0.676923076923077	0.6557692307692308	0.675	0.6461538461538462	0.675	0.6576923076923077	0.6653846153846154	0.6711538461538462	0.6846153846153846	0.6711538461538462	0.6846153846153846	0.6923076923076924	0.7	0.7096153846153846	0.7115384615384616	0.6903846153846155	0.6923076923076922	0.6865384615384615	0.6865384615384617	0.7	0.7173076923076923	0.7000000000000001	0.7269230769230769	0.7230769230769231	0.7211538461538461	0.7153846153846154	0.7076923076923077	0.6961538461538461	0.6692307692307692	0.6673076923076924	0.6519230769230768	0.6346153846153847	0.6442307692307693	0.6403846153846153	0.6192307692307693	0.6230769230769231	0.625	0.6192307692307691	0.6057692307692307	0.6134615384615384	0.598076923076923	0.5903846153846154	0.5826923076923076	0.5961538461538461
-560	0.6134615384615385	0.6096153846153847	0.5961538461538461	0.6	0.6096153846153847	0.6173076923076923	0.6211538461538461	0.6211538461538461	0.6423076923076922	0.6134615384615385	0.6288461538461537	0.65	0.6461538461538462	0.6576923076923077	0.6288461538461538	0.6346153846153847	0.6807692307692308	0.6384615384615385	0.6442307692307692	0.6461538461538462	0.6538461538461539	0.6442307692307693	0.6596153846153846	0.6615384615384615	0.6538461538461539	0.673076923076923	0.6846153846153846	0.6769230769230768	0.6653846153846152	0.6692307692307692	0.6596153846153846	0.6826923076923077	0.6538461538461539	0.65	0.6384615384615385	0.6288461538461538	0.6211538461538462	0.596153846153846	0.6307692307692309	0.6096153846153844	0.6	0.6076923076923076	0.6	0.6	0.5788461538461538	0.5807692307692307	0.5903846153846154	0.5846153846153845	0.5884615384615385
-550	0.6038461538461538	0.6230769230769232	0.6096153846153847	0.6134615384615385	0.6134615384615385	0.6423076923076924	0.6326923076923077	0.6173076923076923	0.6288461538461538	0.6403846153846153	0.6365384615384615	0.6538461538461539	0.6557692307692308	0.675	0.6673076923076924	0.6576923076923077	0.651923076923077	0.6692307692307692	0.6538461538461539	0.6538461538461539	0.6461538461538462	0.676923076923077	0.6653846153846154	0.6634615384615384	0.6980769230769232	0.6711538461538462	0.6826923076923076	0.6903846153846154	0.6673076923076924	0.7	0.6538461538461539	0.675	0.6461538461538461	0.6538461538461539	0.6423076923076924	0.6673076923076924	0.65	0.6423076923076921	0.6307692307692307	0.6365384615384616	0.6403846153846153	0.6076923076923076	0.6192307692307693	0.6326923076923077	0.6134615384615385	0.6153846153846153	0.5846153846153845	0.6192307692307693	0.6269230769230769
-540	0.6365384615384615	0.6134615384615385	0.6269230769230769	0.6288461538461538	0.6211538461538462	0.6211538461538461	0.6403846153846154	0.6461538461538461	0.6442307692307693	0.65	0.6673076923076924	0.6596153846153847	0.6769230769230768	0.6980769230769232	0.6826923076923077	0.6692307692307692	0.6826923076923077	0.6596153846153845	0.6653846153846154	0.6692307692307693	0.6788461538461539	0.6826923076923077	0.6788461538461539	0.6865384615384615	0.676923076923077	0.6923076923076923	0.6653846153846154	0.7038461538461538	0.7076923076923076	0.7115384615384616	0.6903846153846154	0.6923076923076923	0.675	0.676923076923077	0.6692307692307692	0.6538461538461539	0.6519230769230768	0.6288461538461538	0.6557692307692308	0.6134615384615385	0.6423076923076924	0.6403846153846153	0.6269230769230769	0.6269230769230768	0.601923076923077	0.5961538461538461	0.5942307692307692	0.6019230769230769	0.5942307692307691
-530	0.6173076923076923	0.6326923076923077	0.6557692307692309	0.6346153846153847	0.6576923076923078	0.6557692307692308	0.676923076923077	0.6634615384615384	0.6615384615384616	0.6615384615384615	0.675	0.6846153846153846	0.6826923076923077	0.7	0.676923076923077	0.673076923076923	0.6846153846153846	0.6846153846153846	0.6923076923076923	0.6923076923076923	0.6615384615384615	0.6903846153846154	0.6634615384615384	0.673076923076923	0.6846153846153846	0.6807692307692308	0.6807692307692308	0.6653846153846152	0.7	0.6788461538461539	0.6942307692307692	0.7	0.6903846153846154	0.6865384615384615	0.6826923076923077	0.6769230769230768	0.6884615384615385	0.6692307692307693	0.675	0.65	0.6442307692307692	0.6576923076923077	0.6653846153846154	0.6461538461538462	0.6346153846153846	0.6288461538461538	0.6211538461538462	0.6038461538461537	0.6038461538461537
-520	0.5942307692307691	0.5942307692307693	0.6192307692307691	0.6326923076923077	0.6557692307692308	0.653846153846154	0.6865384615384615	0.6750000000000002	0.6942307692307692	0.6884615384615385	0.6826923076923077	0.7211538461538461	0.698076923076923	0.7115384615384616	0.7134615384615385	0.7115384615384616	0.7076923076923076	0.7	0.6903846153846154	0.7192307692307691	0.7115384615384615	0.701923076923077	0.6980769230769233	0.6980769230769232	0.7038461538461538	0.7038461538461539	0.726923076923077	0.6942307692307693	0.7	0.6942307692307692	0.6903846153846154	0.6865384615384617	0.6538461538461539	0.6596153846153847	0.6692307692307692	0.6596153846153847	0.6576923076923078	0.6634615384615384	0.6730769230769231	0.651923076923077	0.6538461538461539	0.6596153846153846	0.6403846153846154	0.6307692307692307	0.6346153846153847	0.6134615384615385	0.626923076923077	0.6038461538461538	0.6076923076923076
-510	0.6692307692307692	0.6673076923076924	0.6596153846153846	0.6673076923076924	0.6692307692307693	0.6807692307692308	0.6923076923076922	0.6884615384615385	0.7057692307692307	0.6961538461538461	0.6961538461538461	0.6961538461538461	0.7192307692307691	0.6749999999999999	0.696153846153846	0.675	0.6826923076923077	0.6673076923076923	0.6653846153846155	0.7038461538461538	0.676923076923077	0.673076923076923	0.6749999999999999	0.6865384615384617	0.6519230769230769	0.7057692307692307	0.676923076923077	0.6846153846153846	0.6788461538461539	0.6711538461538462	0.6807692307692308	0.6846153846153846	0.6884615384615383	0.6673076923076924	0.6653846153846154	0.6673076923076924	0.6557692307692309	0.6557692307692308	0.6519230769230769	0.6442307692307693	0.648076923076923	0.65	0.6288461538461538	0.6480769230769231	0.6423076923076924	0.6307692307692307	0.6173076923076922	0.6346153846153846	0.6096153846153846
-500	0.6519230769230769	0.6576923076923077	0.6519230769230769	0.648076923076923	0.6692307692307692	0.6576923076923077	0.6961538461538461	0.6807692307692308	0.6673076923076923	0.6903846153846154	0.6961538461538461	0.7134615384615385	0.7057692307692308	0.7019230769230769	0.7249999999999999	0.6942307692307693	0.6846153846153845	0.6653846153846154	0.6865384615384615	0.6788461538461539	0.6653846153846154	0.6865384615384615	0.6788461538461539	0.675	0.6923076923076923	0.6884615384615385	0.6826923076923078	0.6769230769230768	0.673076923076923	0.6673076923076923	0.6634615384615385	0.6442307692307692	0.6596153846153846	0.6730769230769231	0.6634615384615384	0.6634615384615384	0.6653846153846154	0.6711538461538462	0.6788461538461539	0.675	0.6615384615384616	0.676923076923077	0.6711538461538461	0.6480769230769231	0.65	0.6442307692307693	0.6615384615384615	0.6480769230769232	0.6461538461538461
-490	0.625	0.6423076923076921	0.6192307692307693	0.6384615384615385	0.6384615384615385	0.6538461538461539	0.6538461538461539	0.6711538461538462	0.6730769230769231	0.6615384615384615	0.6461538461538462	0.6538461538461539	0.6615384615384616	0.6807692307692307	0.6846153846153846	0.65	0.6923076923076923	0.675	0.65	0.6596153846153847	0.675	0.6596153846153846	0.6711538461538462	0.6807692307692308	0.7	0.7096153846153846	0.6557692307692308	0.7038461538461539	0.6673076923076924	0.6653846153846154	0.673076923076923	0.6442307692307693	0.65	0.6173076923076922	0.6423076923076924	0.6557692307692307	0.6211538461538461	0.6423076923076924	0.6384615384615384	0.6173076923076923	0.6269230769230769	0.6173076923076922	0.6076923076923076	0.6076923076923076	0.5980769230769231	0.6096153846153846	0.6173076923076923	0.6057692307692307	0.6
-480	0.651923076923077	0.6365384615384615	0.6384615384615385	0.6423076923076924	0.6307692307692307	0.6249999999999999	0.6442307692307693	0.6442307692307692	0.6596153846153846	0.6942307692307692	0.6596153846153846	0.6596153846153846	0.6942307692307692	0.6788461538461539	0.6807692307692308	0.6596153846153847	0.6653846153846154	0.6711538461538462	0.6634615384615384	0.675	0.6730769230769231	0.6807692307692308	0.6615384615384616	0.6673076923076922	0.6826923076923077	0.6826923076923077	0.6846153846153846	0.6903846153846154	0.6846153846153846	0.6942307692307692	0.6673076923076924	0.6461538461538462	0.6365384615384616	0.625	0.6173076923076923	0.648076923076923	0.6557692307692308	0.6557692307692309	0.6365384615384615	0.6615384615384616	0.6596153846153846	0.65	0.6461538461538462	0.6076923076923078	0.6403846153846153	0.6173076923076922	0.6403846153846154	0.6153846153846153	0.6288461538461538
-470	0.6538461538461539	0.6596153846153847	0.6692307692307693	0.6807692307692309	0.6730769230769231	0.6865384615384615	0.6615384615384615	0.6788461538461539	0.6961538461538462	0.7153846153846153	0.7076923076923076	0.6923076923076922	0.7096153846153845	0.7000000000000001	0.7115384615384616	0.6961538461538462	0.6884615384615385	0.6692307692307692	0.703846153846154	0.6730769230769231	0.6673076923076923	0.675	0.6576923076923077	0.6653846153846155	0.6673076923076923	0.6692307692307693	0.6692307692307693	0.6903846153846154	0.6942307692307692	0.7057692307692308	0.6730769230769231	0.6384615384615384	0.6519230769230768	0.6519230769230769	0.6211538461538462	0.6038461538461538	0.6634615384615384	0.6480769230769231	0.65	0.6730769230769231	0.6634615384615385	0.6615384615384616	0.6596153846153846	0.6461538461538462	0.6442307692307694	0.6403846153846153	0.6365384615384615	0.6211538461538461	0.6230769230769231
-460	0.6365384615384616	0.6461538461538462	0.6538461538461539	0.6576923076923077	0.6384615384615386	0.6538461538461539	0.6480769230769232	0.6711538461538462	0.6961538461538461	0.6923076923076923	0.673076923076923	0.6884615384615385	0.6576923076923077	0.6557692307692309	0.6615384615384616	0.6557692307692309	0.6519230769230769	0.6576923076923078	0.6211538461538462	0.6288461538461538	0.6211538461538462	0.6076923076923076	0.6076923076923076	0.6211538461538462	0.6134615384615384	0.6346153846153846	0.6211538461538462	0.6384615384615385	0.6365384615384616	0.6288461538461539	0.6326923076923077	0.6192307692307693	0.6153846153846154	0.6365384615384615	0.6038461538461538	0.6134615384615385	0.596153846153846	0.6211538461538463	0.6173076923076923	0.6019230769230768	0.6211538461538462	0.6269230769230768	0.6211538461538463	0.6173076923076923	0.6115384615384616	0.6134615384615385	0.6192307692307691	0.6365384615384616	0.6288461538461538
-450	0.6173076923076923	0.623076923076923	0.6346153846153847	0.6365384615384615	0.6480769230769232	0.6403846153846153	0.65	0.6692307692307693	0.673076923076923	0.6865384615384615	0.6692307692307692	0.6461538461538462	0.6730769230769231	0.6884615384615385	0.6711538461538461	0.6576923076923077	0.673076923076923	0.6576923076923077	0.6711538461538462	0.6423076923076922	0.65	0.6730769230769231	0.6788461538461539	0.6634615384615383	0.6730769230769231	0.6711538461538462	0.6519230769230768	0.6596153846153846	0.6692307692307693	0.6538461538461539	0.6500000000000001	0.6461538461538463	0.6326923076923077	0.6538461538461539	0.6403846153846153	0.6365384615384616	0.6384615384615385	0.6057692307692307	0.6365384615384616	0.6326923076923078	0.6346153846153846	0.6499999999999999	0.651923076923077	0.6519230769230769	0.6269230769230769	0.6153846153846154	0.6365384615384616	0.6403846153846154	0.6346153846153846
-440	0.6384615384615385	0.653846153846154	0.701923076923077	0.6673076923076924	0.6711538461538461	0.6826923076923076	0.6711538461538462	0.6884615384615385	0.6673076923076924	0.6826923076923077	0.6942307692307693	0.6923076923076923	0.6980769230769232	0.6846153846153846	0.6903846153846154	0.6711538461538462	0.675	0.6557692307692308	0.653846153846154	0.6884615384615385	0.6423076923076924	0.6576923076923078	0.6692307692307693	0.6519230769230769	0.6423076923076924	0.6615384615384616	0.6576923076923078	0.6519230769230769	0.6346153846153847	0.6692307692307692	0.6615384615384615	0.6615384615384616	0.6769230769230768	0.6576923076923078	0.6461538461538462	0.628846153846154	0.651923076923077	0.648076923076923	0.6423076923076924	0.6692307692307692	0.6653846153846155	0.6788461538461539	0.6884615384615385	0.6826923076923077	0.6596153846153845	0.6673076923076924	0.6576923076923077	0.6711538461538462	0.6442307692307693
-430	0.5903846153846154	0.6153846153846153	0.6423076923076924	0.6115384615384616	0.623076923076923	0.6288461538461538	0.6269230769230769	0.6192307692307693	0.6326923076923078	0.6423076923076922	0.65	0.6519230769230768	0.6557692307692308	0.6730769230769231	0.6576923076923078	0.6634615384615384	0.6403846153846153	0.6442307692307693	0.6173076923076923	0.625	0.6326923076923078	0.6153846153846154	0.6365384615384615	0.6346153846153846	0.6192307692307694	0.6192307692307693	0.6173076923076923	0.6307692307692307	0.6288461538461538	0.6461538461538463	0.6307692307692309	0.6423076923076924	0.6307692307692307	0.6307692307692309	0.6288461538461538	0.65	0.623076923076923	0.6211538461538461	0.6096153846153846	0.6365384615384615	0.6365384615384616	0.6307692307692309	0.6326923076923077	0.6384615384615384	0.6211538461538462	0.6326923076923077	0.6096153846153846	0.6153846153846153	0.6288461538461537
-420	0.5942307692307693	0.6365384615384615	0.6115384615384616	0.6173076923076922	0.6461538461538462	0.6307692307692309	0.6692307692307692	0.6519230769230768	0.676923076923077	0.6884615384615385	0.6711538461538461	0.6596153846153846	0.6615384615384615	0.6596153846153847	0.6519230769230769	0.6423076923076924	0.648076923076923	0.6615384615384615	0.6192307692307693	0.6365384615384615	0.6115384615384615	0.5903846153846153	0.6076923076923076	0.6173076923076923	0.5788461538461538	0.575	0.5942307692307692	0.551923076923077	0.5807692307692307	0.5826923076923076	0.6134615384615385	0.5884615384615385	0.5846153846153846	0.5846153846153845	0.5826923076923076	0.5923076923076923	0.5942307692307691	0.5923076923076923	0.575	0.5846153846153845	0.6076923076923078	0.625	0.6134615384615384	0.6076923076923076	0.6000000000000001	0.6249999999999999	0.6	0.6173076923076922	0.5980769230769231
-410	0.6326923076923077	0.6557692307692309	0.6807692307692308	0.6615384615384615	0.65	0.6884615384615385	0.6634615384615384	0.65	0.6673076923076924	0.6423076923076921	0.6557692307692308	0.676923076923077	0.6634615384615385	0.6653846153846155	0.6634615384615384	0.6288461538461538	0.6192307692307691	0.625	0.6346153846153845	0.6	0.5865384615384615	0.6019230769230768	0.5961538461538461	0.5865384615384616	0.5807692307692307	0.5846153846153848	0.5903846153846154	0.5826923076923076	0.6115384615384616	0.6423076923076924	0.6096153846153846	0.5653846153846154	0.6211538461538462	0.5826923076923077	0.5884615384615385	0.5903846153846153	0.5923076923076923	0.6096153846153846	0.5942307692307693	0.5865384615384615	0.5903846153846153	0.6019230769230769	0.6134615384615385	0.6057692307692308	0.5807692307692308	0.625	0.623076923076923	0.6192307692307691	0.6173076923076923
-400	0.6115384615384615	0.6211538461538462	0.6480769230769231	0.6442307692307692	0.65	0.6442307692307692	0.6557692307692308	0.6634615384615384	0.6596153846153846	0.6615384615384615	0.6615384615384615	0.6519230769230769	0.648076923076923	0.6673076923076924	0.6384615384615385	0.6365384615384615	0.6250000000000001	0.6346153846153847	0.6153846153846154	0.6192307692307693	0.6	0.5865384615384616	0.5884615384615384	0.5865384615384616	0.6038461538461538	0.6096153846153847	0.5923076923076923	0.6115384615384615	0.6134615384615384	0.6307692307692307	0.6288461538461538	0.6	0.5903846153846153	0.6192307692307691	0.6211538461538462	0.6134615384615384	0.6115384615384616	0.5807692307692308	0.5942307692307691	0.596153846153846	0.625	0.6153846153846155	0.6403846153846156	0.6115384615384616	0.6019230769230769	0.601923076923077	0.6096153846153846	0.6326923076923077	0.6134615384615385
-390	0.6192307692307691	0.6230769230769232	0.6749999999999999	0.6423076923076924	0.626923076923077	0.6384615384615385	0.6538461538461539	0.6326923076923077	0.6230769230769231	0.6346153846153847	0.6576923076923078	0.6519230769230769	0.6711538461538462	0.676923076923077	0.6576923076923077	0.6115384615384616	0.6019230769230769	0.6057692307692307	0.6153846153846154	0.6153846153846153	0.5942307692307692	0.5826923076923076	0.6	0.598076923076923	0.5980769230769231	0.5903846153846154	0.6096153846153847	0.5826923076923076	0.575	0.5826923076923076	0.5769230769230769	0.5884615384615384	0.5596153846153846	0.5519230769230768	0.5615384615384615	0.5423076923076923	0.5615384615384615	0.5538461538461539	0.5480769230769231	0.5519230769230768	0.5884615384615385	0.598076923076923	0.5980769230769231	0.5942307692307692	0.573076923076923	0.5865384615384616	0.5826923076923076	0.5942307692307693	0.601923076923077
-380	0.6173076923076923	0.6384615384615383	0.6788461538461539	0.6519230769230769	0.6653846153846154	0.673076923076923	0.6634615384615384	0.6423076923076924	0.651923076923077	0.6653846153846154	0.675	0.675	0.6576923076923077	0.6634615384615385	0.6596153846153846	0.6461538461538462	0.6288461538461539	0.6153846153846154	0.6115384615384615	0.6211538461538462	0.6115384615384615	0.6173076923076923	0.6134615384615385	0.6057692307692307	0.5942307692307692	0.6076923076923076	0.5923076923076922	0.6211538461538462	0.6076923076923076	0.6211538461538461	0.6057692307692307	0.6269230769230768	0.6153846153846153	0.6057692307692307	0.6115384615384615	0.6115384615384616	0.5942307692307692	0.6	0.6134615384615385	0.5826923076923076	0.5826923076923076	0.5826923076923076	0.5961538461538461	0.6076923076923076	0.6403846153846153	0.6269230769230769	0.6	0.6249999999999999	0.6096153846153847
-370	0.6019230769230769	0.6173076923076922	0.6461538461538462	0.6423076923076924	0.6673076923076924	0.6653846153846155	0.6538461538461539	0.6596153846153846	0.675	0.6442307692307693	0.6807692307692308	0.6711538461538462	0.6903846153846155	0.6923076923076923	0.6653846153846154	0.6480769230769232	0.648076923076923	0.65	0.651923076923077	0.6192307692307693	0.6326923076923078	0.6230769230769231	0.6115384615384616	0.6	0.5711538461538461	0.6038461538461538	0.5942307692307691	0.6211538461538462	0.6019230769230769	0.5923076923076923	0.6038461538461538	0.5826923076923077	0.575	0.6115384615384616	0.5923076923076922	0.6173076923076922	0.6192307692307693	0.6211538461538462	0.596153846153846	0.6307692307692309	0.6326923076923077	0.6326923076923077	0.6403846153846154	0.6269230769230769	0.6423076923076922	0.6230769230769232	0.6192307692307691	0.6076923076923079	0.6442307692307692
-360	0.6384615384615385	0.6230769230769232	0.6538461538461537	0.6480769230769231	0.6711538461538462	0.6692307692307693	0.698076923076923	0.6884615384615385	0.6788461538461539	0.675	0.6942307692307693	0.7000000000000001	0.7019230769230769	0.6942307692307692	0.6884615384615385	0.6884615384615385	0.6557692307692308	0.6615384615384615	0.6634615384615384	0.6346153846153847	0.6057692307692307	0.5923076923076923	0.6192307692307693	0.5903846153846153	0.6057692307692307	0.6076923076923076	0.6134615384615384	0.6288461538461538	0.6057692307692307	0.6326923076923077	0.6096153846153846	0.625	0.6192307692307694	0.6134615384615384	0.5961538461538461	0.6019230769230769	0.5788461538461538	0.5692307692307692	0.5826923076923076	0.5846153846153845	0.5903846153846154	0.5942307692307692	0.6038461538461538	0.5961538461538461	0.6019230769230769	0.6	0.6134615384615385	0.5961538461538461	0.5980769230769231
-350	0.6307692307692307	0.6461538461538462	0.6634615384615384	0.6749999999999998	0.6942307692307692	0.6730769230769231	0.7057692307692308	0.6788461538461539	0.6884615384615385	0.6846153846153846	0.7096153846153846	0.7019230769230769	0.6865384615384615	0.6903846153846154	0.6807692307692308	0.6480769230769231	0.6673076923076923	0.6519230769230769	0.6538461538461537	0.6076923076923076	0.6211538461538462	0.6365384615384615	0.6115384615384615	0.6076923076923076	0.5903846153846154	0.6115384615384615	0.6115384615384615	0.6134615384615385	0.6211538461538462	0.6423076923076924	0.6	0.6076923076923078	0.6019230769230768	0.6134615384615384	0.6173076923076923	0.6096153846153846	0.6153846153846154	0.6076923076923076	0.6153846153846153	0.5846153846153846	0.6	0.6019230769230769	0.6249999999999999	0.6346153846153847	0.6173076923076923	0.6230769230769231	0.6019230769230769	0.6192307692307693	0.6038461538461538
-340	0.6538461538461539	0.6480769230769231	0.6711538461538462	0.6557692307692308	0.6711538461538462	0.6826923076923077	0.6634615384615385	0.6692307692307692	0.6788461538461539	0.6653846153846154	0.676923076923077	0.673076923076923	0.6692307692307692	0.6846153846153846	0.6615384615384615	0.6480769230769231	0.6403846153846156	0.6442307692307693	0.6403846153846154	0.6115384615384615	0.6211538461538462	0.6115384615384616	0.5923076923076923	0.5942307692307693	0.6076923076923076	0.6134615384615385	0.5980769230769232	0.6192307692307691	0.6153846153846154	0.6096153846153846	0.6076923076923076	0.5826923076923077	0.5846153846153846	0.5942307692307691	0.5961538461538461	0.6134615384615383	0.6057692307692308	0.573076923076923	0.5903846153846153	0.6173076923076923	0.5923076923076923	0.625	0.6365384615384616	0.6115384615384615	0.6230769230769231	0.6134615384615384	0.6346153846153848	0.6153846153846154	0.6153846153846153
-330	0.6480769230769231	0.6384615384615384	0.6480769230769232	0.6615384615384615	0.6634615384615385	0.6461538461538462	0.6673076923076924	0.6692307692307693	0.6865384615384615	0.6769230769230768	0.6788461538461539	0.673076923076923	0.6653846153846154	0.6653846153846154	0.6596153846153847	0.6519230769230769	0.651923076923077	0.6173076923076923	0.623076923076923	0.6326923076923078	0.6326923076923077	0.623076923076923	0.6057692307692308	0.625	0.6115384615384615	0.6076923076923078	0.6	0.6115384615384616	0.5980769230769231	0.6153846153846154	0.6096153846153846	0.6038461538461538	0.6115384615384616	0.6307692307692307	0.6442307692307693	0.6442307692307693	0.6326923076923077	0.6519230769230769	0.6230769230769231	0.6480769230769231	0.6192307692307693	0.6365384615384615	0.6288461538461538	0.6153846153846154	0.6423076923076922	0.6442307692307694	0.6307692307692309	0.6076923076923076	0.6134615384615384
-320	0.6346153846153846	0.6403846153846153	0.6653846153846155	0.65	0.6846153846153846	0.6692307692307692	0.6730769230769231	0.6807692307692308	0.6884615384615385	0.6923076923076923	0.7019230769230769	0.7173076923076923	0.6673076923076923	0.7038461538461538	0.676923076923077	0.6634615384615385	0.6538461538461539	0.6442307692307693	0.6365384615384616	0.625	0.6307692307692307	0.6269230769230769	0.6211538461538462	0.6038461538461538	0.6153846153846153	0.5961538461538461	0.5942307692307693	0.6346153846153846	0.625	0.6211538461538462	0.6307692307692309	0.6346153846153847	0.6230769230769231	0.6384615384615385	0.6557692307692308	0.6019230769230768	0.6423076923076924	0.6211538461538462	0.623076923076923	0.6153846153846153	0.6211538461538462	0.6538461538461539	0.6596153846153845	0.6692307692307693	0.6826923076923077	0.6826923076923077	0.653846153846154	0.6711538461538461	0.6423076923076924
-310	0.6673076923076924	0.6826923076923077	0.7134615384615384	0.7057692307692307	0.7192307692307691	0.7365384615384616	0.7211538461538461	0.7192307692307693	0.7250000000000001	0.7365384615384616	0.7326923076923078	0.7384615384615385	0.7249999999999999	0.7307692307692308	0.725	0.701923076923077	0.6846153846153846	0.673076923076923	0.6730769230769231	0.6557692307692309	0.6365384615384615	0.6442307692307692	0.6307692307692309	0.6423076923076922	0.623076923076923	0.6269230769230768	0.6115384615384616	0.6211538461538462	0.6307692307692309	0.6230769230769231	0.6057692307692306	0.6134615384615385	0.6365384615384615	0.626923076923077	0.598076923076923	0.5942307692307691	0.5942307692307691	0.5903846153846153	0.5903846153846153	0.5903846153846154	0.5884615384615385	0.6076923076923076	0.6019230769230769	0.6153846153846153	0.6134615384615385	0.6096153846153846	0.6134615384615385	0.6038461538461538	0.6134615384615385
-300	0.6442307692307694	0.6538461538461539	0.6673076923076924	0.6461538461538461	0.675	0.6788461538461539	0.6884615384615385	0.6942307692307693	0.698076923076923	0.6730769230769231	0.701923076923077	0.6865384615384615	0.6538461538461539	0.6673076923076924	0.6807692307692308	0.6673076923076923	0.676923076923077	0.6403846153846154	0.6634615384615385	0.6230769230769231	0.6326923076923078	0.626923076923077	0.6288461538461538	0.6211538461538462	0.6288461538461538	0.6346153846153847	0.6	0.6230769230769231	0.6269230769230769	0.6192307692307691	0.6192307692307694	0.6115384615384615	0.6230769230769231	0.625	0.6057692307692306	0.5903846153846154	0.6153846153846154	0.5980769230769231	0.5942307692307692	0.5807692307692307	0.5884615384615385	0.6307692307692307	0.5980769230769231	0.6019230769230769	0.6096153846153847	0.6057692307692306	0.5980769230769231	0.6019230769230769	0.6019230769230768
-290	0.6442307692307692	0.6499999999999999	0.6538461538461539	0.6615384615384615	0.6634615384615384	0.653846153846154	0.6711538461538462	0.6826923076923077	0.6788461538461538	0.6788461538461539	0.6903846153846154	0.7	0.7057692307692307	0.6692307692307693	0.6634615384615384	0.65	0.65	0.6480769230769232	0.65	0.6173076923076922	0.6307692307692307	0.6423076923076924	0.6134615384615383	0.5903846153846154	0.6326923076923078	0.6019230769230769	0.6076923076923076	0.6019230769230769	0.6076923076923078	0.6192307692307693	0.6346153846153847	0.6	0.6019230769230769	0.6057692307692308	0.6038461538461538	0.5942307692307691	0.625	0.6096153846153847	0.596153846153846	0.6019230769230769	0.6173076923076923	0.6173076923076922	0.6115384615384616	0.6076923076923076	0.6307692307692309	0.6096153846153844	0.6307692307692307	0.625	0.625
-280	0.6461538461538462	0.6461538461538462	0.6653846153846155	0.6692307692307692	0.6615384615384616	0.6942307692307692	0.6788461538461539	0.6923076923076924	0.6884615384615385	0.6903846153846154	0.6903846153846154	0.6865384615384615	0.6673076923076924	0.6903846153846154	0.6846153846153846	0.6673076923076924	0.6730769230769231	0.65	0.6192307692307693	0.6365384615384615	0.625	0.6076923076923078	0.6115384615384616	0.5903846153846153	0.5846153846153845	0.6057692307692307	0.6038461538461538	0.6057692307692307	0.5807692307692307	0.598076923076923	0.6038461538461538	0.623076923076923	0.6076923076923076	0.6115384615384615	0.6076923076923076	0.6153846153846153	0.6192307692307691	0.5692307692307692	0.6153846153846154	0.5942307692307692	0.5865384615384615	0.5865384615384616	0.6076923076923078	0.6076923076923076	0.575	0.5942307692307692	0.5653846153846154	0.5961538461538461	0.5942307692307691
-270	0.6307692307692307	0.6384615384615384	0.6557692307692309	0.6673076923076924	0.6653846153846154	0.6653846153846154	0.6673076923076923	0.6788461538461539	0.6384615384615385	0.6788461538461539	0.6615384615384615	0.6557692307692308	0.6519230769230768	0.648076923076923	0.6673076923076924	0.653846153846154	0.6230769230769231	0.6	0.6038461538461538	0.6115384615384616	0.5923076923076923	0.5961538461538461	0.5923076923076923	0.598076923076923	0.5846153846153846	0.6	0.5846153846153846	0.5942307692307691	0.6115384615384615	0.623076923076923	0.6173076923076923	0.596153846153846	0.598076923076923	0.598076923076923	0.625	0.6076923076923076	0.6153846153846153	0.6057692307692308	0.6115384615384616	0.6269230769230768	0.6115384615384615	0.5961538461538461	0.625	0.6211538461538462	0.6173076923076923	0.6192307692307693	0.6403846153846154	0.6346153846153847	0.6365384615384615
-260	0.673076923076923	0.6615384615384615	0.6942307692307693	0.6884615384615385	0.6884615384615385	0.6730769230769231	0.6749999999999999	0.6865384615384617	0.6903846153846154	0.7134615384615384	0.6942307692307692	0.6653846153846155	0.6942307692307692	0.6807692307692308	0.676923076923077	0.7096153846153846	0.6692307692307693	0.6711538461538462	0.6865384615384615	0.6596153846153846	0.6634615384615385	0.675	0.6576923076923078	0.6384615384615384	0.65	0.6480769230769231	0.6461538461538462	0.6365384615384616	0.6288461538461538	0.651923076923077	0.6326923076923077	0.6173076923076923	0.6134615384615385	0.6423076923076922	0.6326923076923077	0.6461538461538462	0.6	0.6346153846153845	0.6173076923076923	0.6346153846153845	0.6230769230769231	0.6346153846153847	0.6230769230769231	0.6230769230769231	0.6288461538461538	0.6192307692307693	0.6480769230769231	0.6192307692307693	0.5942307692307691
-250	0.6211538461538462	0.6519230769230768	0.6346153846153846	0.65	0.6538461538461539	0.6461538461538461	0.6288461538461538	0.6673076923076924	0.6384615384615384	0.6480769230769231	0.651923076923077	0.6615384615384615	0.6403846153846154	0.6826923076923077	0.6307692307692307	0.6403846153846154	0.6307692307692307	0.6173076923076922	0.6288461538461539	0.6288461538461538	0.6153846153846153	0.6211538461538461	0.6153846153846153	0.6038461538461538	0.6115384615384615	0.6096153846153846	0.5865384615384616	0.6211538461538462	0.6211538461538462	0.6115384615384616	0.6	0.5923076923076922	0.5942307692307692	0.5942307692307693	0.5999999999999999	0.5942307692307692	0.6096153846153846	0.6230769230769231	0.5999999999999999	0.6076923076923076	0.6	0.5942307692307691	0.5923076923076922	0.5826923076923076	0.5903846153846153	0.6038461538461538	0.601923076923077	0.6115384615384615	0.6019230769230769
-240	0.6365384615384616	0.6038461538461538	0.6384615384615384	0.6673076923076924	0.676923076923077	0.6557692307692307	0.675	0.6538461538461539	0.6711538461538462	0.6942307692307692	0.6749999999999999	0.6615384615384616	0.6557692307692308	0.6865384615384615	0.6423076923076922	0.6596153846153847	0.6673076923076924	0.6384615384615385	0.625	0.6365384615384615	0.625	0.6288461538461538	0.6192307692307693	0.6153846153846153	0.6076923076923076	0.6173076923076923	0.6153846153846154	0.6230769230769231	0.6153846153846154	0.6288461538461539	0.6192307692307693	0.6038461538461538	0.6	0.6	0.6230769230769231	0.6173076923076922	0.5942307692307691	0.5923076923076923	0.5980769230769231	0.6057692307692308	0.6038461538461538	0.6	0.6057692307692306	0.5884615384615384	0.6038461538461538	0.6019230769230768	0.6115384615384616	0.5942307692307691	0.6230769230769231
-230	0.6461538461538462	0.6442307692307693	0.6576923076923078	0.6807692307692308	0.6903846153846154	0.6807692307692308	0.6865384615384615	0.6692307692307693	0.6788461538461539	0.6826923076923077	0.675	0.7019230769230769	0.7038461538461538	0.6903846153846154	0.651923076923077	0.6711538461538462	0.6653846153846155	0.6673076923076923	0.6730769230769231	0.6423076923076924	0.6423076923076924	0.65	0.6423076923076925	0.6134615384615385	0.6442307692307693	0.6153846153846155	0.6096153846153847	0.6019230769230768	0.6307692307692307	0.6	0.6153846153846153	0.6096153846153847	0.625	0.6192307692307693	0.6192307692307691	0.6134615384615383	0.648076923076923	0.6	0.6192307692307691	0.6173076923076923	0.625	0.6173076923076923	0.6057692307692306	0.6076923076923076	0.5961538461538461	0.623076923076923	0.6153846153846154	0.6057692307692307	0.6211538461538463
-220	0.6192307692307693	0.625	0.6346153846153847	0.6461538461538462	0.6423076923076922	0.6557692307692308	0.6653846153846155	0.6615384615384615	0.6538461538461539	0.7211538461538461	0.6653846153846154	0.698076923076923	0.675	0.6826923076923077	0.6615384615384615	0.676923076923077	0.6519230769230769	0.651923076923077	0.6615384615384615	0.6365384615384616	0.6634615384615383	0.6596153846153847	0.6692307692307693	0.6538461538461539	0.6653846153846154	0.6615384615384616	0.6288461538461538	0.6576923076923078	0.6576923076923077	0.651923076923077	0.6403846153846154	0.6365384615384615	0.6211538461538462	0.6403846153846153	0.6230769230769231	0.6346153846153847	0.6230769230769231	0.6480769230769231	0.6076923076923076	0.6346153846153847	0.6403846153846154	0.6442307692307692	0.6365384615384615	0.6	0.6346153846153846	0.6115384615384615	0.6269230769230769	0.6230769230769232	0.6211538461538462
-210	0.6019230769230769	0.6153846153846154	0.6288461538461539	0.6423076923076924	0.6519230769230769	0.6634615384615384	0.6615384615384616	0.6596153846153846	0.6653846153846154	0.6615384615384615	0.6519230769230769	0.675	0.6538461538461539	0.6615384615384615	0.676923076923077	0.6730769230769231	0.6730769230769231	0.651923076923077	0.6557692307692308	0.625	0.6461538461538461	0.6365384615384616	0.6307692307692307	0.6173076923076923	0.6211538461538462	0.6153846153846153	0.6499999999999999	0.6134615384615385	0.6307692307692306	0.6115384615384615	0.6134615384615384	0.6076923076923076	0.6076923076923078	0.5826923076923076	0.6057692307692307	0.6269230769230769	0.6057692307692307	0.6115384615384615	0.6250000000000001	0.6346153846153847	0.6307692307692309	0.6134615384615385	0.6326923076923077	0.648076923076923	0.6326923076923077	0.6269230769230769	0.6269230769230769	0.6192307692307691	0.6365384615384615
-200	0.6	0.6173076923076923	0.6192307692307693	0.6442307692307692	0.6442307692307693	0.6403846153846154	0.6596153846153847	0.6442307692307692	0.675	0.6557692307692309	0.6673076923076924	0.6788461538461539	0.6653846153846154	0.6711538461538462	0.6557692307692307	0.651923076923077	0.6557692307692309	0.6423076923076924	0.6365384615384616	0.6480769230769232	0.6211538461538462	0.6134615384615384	0.6038461538461539	0.6211538461538462	0.6057692307692307	0.6134615384615384	0.6211538461538461	0.5961538461538461	0.6365384615384615	0.6365384615384615	0.6365384615384615	0.6346153846153846	0.6211538461538462	0.6153846153846154	0.6076923076923076	0.6153846153846153	0.6249999999999999	0.6153846153846154	0.6192307692307691	0.6192307692307693	0.6076923076923076	0.6211538461538462	0.6153846153846154	0.6249999999999999	0.6211538461538462	0.6057692307692308	0.6	0.6057692307692308	0.6019230769230769
-190	0.6288461538461538	0.6153846153846153	0.6365384615384616	0.6442307692307692	0.6519230769230769	0.6634615384615385	0.65	0.6519230769230769	0.6499999999999999	0.6615384615384615	0.6788461538461539	0.6942307692307693	0.6711538461538461	0.6576923076923077	0.6730769230769231	0.675	0.65	0.6903846153846154	0.6692307692307693	0.6653846153846155	0.6615384615384616	0.6903846153846154	0.651923076923077	0.6461538461538461	0.6596153846153847	0.6442307692307692	0.6500000000000001	0.6538461538461539	0.648076923076923	0.6596153846153847	0.6403846153846153	0.6230769230769231	0.6346153846153846	0.6384615384615384	0.6230769230769231	0.6249999999999999	0.6192307692307694	0.6403846153846153	0.6134615384615385	0.6211538461538462	0.625	0.6115384615384615	0.6269230769230768	0.6	0.6134615384615384	0.6076923076923078	0.596153846153846	0.6153846153846153	0.6173076923076922
-180	0.6230769230769231	0.6134615384615384	0.6384615384615385	0.648076923076923	0.6403846153846154	0.675	0.6807692307692308	0.6865384615384615	0.6807692307692308	0.6692307692307692	0.6942307692307693	0.7000000000000001	0.673076923076923	0.6865384615384615	0.6692307692307692	0.6615384615384615	0.6903846153846154	0.675	0.673076923076923	0.6903846153846155	0.6788461538461539	0.6596153846153846	0.6711538461538462	0.6461538461538462	0.6557692307692308	0.6423076923076924	0.6423076923076922	0.6442307692307692	0.6423076923076924	0.6326923076923077	0.6557692307692308	0.6307692307692307	0.6384615384615384	0.626923076923077	0.6538461538461539	0.6288461538461538	0.6211538461538463	0.6038461538461538	0.625	0.6134615384615385	0.6269230769230769	0.6423076923076924	0.6173076923076923	0.6403846153846156	0.6173076923076923	0.6269230769230769	0.6134615384615385	0.6076923076923078	0.6076923076923076
-170	0.5980769230769231	0.6134615384615385	0.6173076923076923	0.6346153846153847	0.6711538461538462	0.6673076923076924	0.653846153846154	0.6653846153846155	0.6673076923076924	0.6903846153846154	0.6673076923076924	0.6865384615384615	0.6865384615384615	0.6788461538461539	0.6788461538461539	0.6788461538461539	0.6480769230769231	0.6711538461538462	0.6442307692307692	0.6384615384615385	0.6423076923076925	0.6423076923076924	0.6403846153846153	0.6307692307692307	0.65	0.6423076923076924	0.6403846153846154	0.6634615384615384	0.6692307692307692	0.6346153846153846	0.6365384615384616	0.6519230769230768	0.6403846153846154	0.6326923076923077	0.6711538461538462	0.6403846153846153	0.6557692307692309	0.6576923076923077	0.6326923076923077	0.6307692307692309	0.6403846153846153	0.6538461538461539	0.65	0.6057692307692308	0.6250000000000001	0.6423076923076924	0.6403846153846154	0.6288461538461538	0.6365384615384615
-160	0.5961538461538463	0.5807692307692307	0.5961538461538461	0.6019230769230768	0.6192307692307693	0.6307692307692307	0.6057692307692308	0.6423076923076924	0.6288461538461538	0.6269230769230769	0.625	0.6230769230769231	0.6288461538461537	0.6423076923076924	0.6153846153846153	0.5903846153846154	0.6134615384615385	0.5980769230769231	0.6019230769230769	0.6038461538461538	0.596153846153846	0.598076923076923	0.6	0.5807692307692307	0.5865384615384615	0.573076923076923	0.6	0.601923076923077	0.6115384615384615	0.601923076923077	0.5884615384615384	0.6057692307692307	0.6192307692307693	0.6096153846153847	0.5826923076923076	0.5923076923076923	0.6019230769230768	0.573076923076923	0.6	0.6	0.6	0.5942307692307693	0.6153846153846154	0.6326923076923077	0.6096153846153847	0.6192307692307693	0.6173076923076923	0.6076923076923076	0.6192307692307693
-150	0.6269230769230769	0.6019230769230769	0.6269230769230769	0.6326923076923077	0.6423076923076924	0.6365384615384615	0.6423076923076924	0.6346153846153846	0.6480769230769231	0.6519230769230768	0.6346153846153846	0.651923076923077	0.6346153846153847	0.6365384615384615	0.6365384615384615	0.6153846153846154	0.6192307692307691	0.6153846153846154	0.6134615384615384	0.6038461538461538	0.6096153846153844	0.626923076923077	0.6192307692307691	0.6038461538461538	0.6173076923076922	0.6192307692307694	0.6115384615384616	0.6115384615384616	0.6173076923076923	0.6230769230769231	0.6134615384615385	0.6173076923076921	0.6423076923076924	0.6153846153846155	0.6096153846153846	0.6076923076923076	0.6346153846153846	0.6211538461538461	0.6249999999999999	0.6346153846153846	0.6153846153846154	0.6096153846153846	0.6173076923076923	0.623076923076923	0.5846153846153845	0.6153846153846153	0.6096153846153847	0.6211538461538462	0.623076923076923
-140	0.6211538461538462	0.625	0.623076923076923	0.6442307692307693	0.6538461538461539	0.6538461538461539	0.653846153846154	0.625	0.6442307692307693	0.625	0.6249999999999999	0.6403846153846154	0.6173076923076923	0.6134615384615385	0.6403846153846153	0.5980769230769231	0.6384615384615385	0.623076923076923	0.6038461538461538	0.5903846153846153	0.6	0.6326923076923077	0.6365384615384615	0.6057692307692308	0.6211538461538463	0.6134615384615384	0.6230769230769231	0.6307692307692309	0.6057692307692306	0.6480769230769231	0.65	0.6384615384615385	0.6288461538461538	0.6230769230769231	0.6096153846153847	0.6192307692307691	0.6173076923076923	0.6173076923076923	0.6057692307692306	0.6230769230769231	0.5980769230769232	0.6192307692307693	0.6192307692307693	0.6057692307692308	0.6211538461538462	0.6346153846153845	0.6115384615384615	0.6192307692307691	0.6134615384615384
-130	0.6076923076923076	0.6115384615384616	0.6288461538461538	0.623076923076923	0.6403846153846153	0.6230769230769231	0.6365384615384616	0.648076923076923	0.673076923076923	0.6346153846153846	0.6711538461538462	0.6653846153846154	0.6576923076923078	0.648076923076923	0.6538461538461539	0.6480769230769231	0.6557692307692308	0.6442307692307692	0.6615384615384616	0.6461538461538462	0.6634615384615384	0.6615384615384615	0.6519230769230769	0.6596153846153847	0.6519230769230769	0.646153846153846	0.6326923076923077	0.6365384615384615	0.6211538461538462	0.6596153846153847	0.6634615384615385	0.6576923076923077	0.6730769230769231	0.6615384615384615	0.675	0.6269230769230769	0.6288461538461538	0.6384615384615384	0.6326923076923077	0.6499999999999999	0.6576923076923077	0.6384615384615384	0.6384615384615384	0.6423076923076924	0.6442307692307693	0.6173076923076922	0.6326923076923077	0.6499999999999999	0.625
-120	0.6038461538461538	0.6269230769230769	0.6307692307692307	0.6211538461538462	0.6500000000000001	0.6596153846153847	0.65	0.6653846153846155	0.6346153846153846	0.6442307692307693	0.6250000000000001	0.6173076923076923	0.6173076923076923	0.65	0.6423076923076924	0.6134615384615385	0.6346153846153846	0.6134615384615385	0.6173076923076923	0.5923076923076922	0.6038461538461538	0.625	0.6365384615384616	0.6307692307692309	0.6096153846153846	0.6326923076923078	0.6230769230769231	0.6019230769230769	0.6576923076923077	0.6173076923076923	0.6134615384615385	0.625	0.6384615384615385	0.5961538461538461	0.6269230769230769	0.625	0.6173076923076923	0.6192307692307691	0.6250000000000001	0.6326923076923077	0.6115384615384615	0.6038461538461538	0.6326923076923077	0.5980769230769231	0.6211538461538462	0.625	0.6423076923076924	0.6423076923076922	0.6153846153846154
-110	0.6153846153846154	0.6269230769230769	0.6346153846153846	0.6307692307692307	0.6057692307692307	0.6269230769230769	0.6134615384615385	0.6307692307692307	0.6442307692307693	0.6288461538461538	0.65	0.6288461538461538	0.651923076923077	0.6423076923076922	0.6307692307692309	0.626923076923077	0.6153846153846154	0.6423076923076924	0.6346153846153846	0.6365384615384615	0.6461538461538462	0.6211538461538462	0.6576923076923077	0.648076923076923	0.6365384615384616	0.6403846153846153	0.6173076923076922	0.6096153846153847	0.6461538461538461	0.6134615384615385	0.6346153846153846	0.6211538461538462	0.6346153846153846	0.6307692307692307	0.6038461538461538	0.6038461538461538	0.601923076923077	0.6134615384615384	0.6038461538461538	0.5923076923076923	0.6076923076923078	0.6211538461538462	0.623076923076923	0.6173076923076923	0.6038461538461538	0.598076923076923	0.6038461538461538	0.5865384615384615	0.6192307692307693
-100	0.5538461538461539	0.6038461538461539	0.5807692307692307	0.6269230769230769	0.6326923076923078	0.6403846153846153	0.6673076923076923	0.6519230769230769	0.625	0.6326923076923077	0.623076923076923	0.6115384615384617	0.6076923076923076	0.6192307692307693	0.626923076923077	0.5980769230769231	0.625	0.6211538461538462	0.6057692307692307	0.5961538461538461	0.6019230769230769	0.6076923076923076	0.6038461538461538	0.6096153846153847	0.6038461538461538	0.6096153846153847	0.6115384615384615	0.6134615384615385	0.6134615384615385	0.6365384615384615	0.6230769230769231	0.6269230769230769	0.6384615384615385	0.6096153846153847	0.6038461538461538	0.5980769230769231	0.6019230769230769	0.6288461538461538	0.6134615384615384	0.6173076923076923	0.6346153846153847	0.6	0.6134615384615384	0.6057692307692306	0.6211538461538462	0.6288461538461538	0.6153846153846154	0.6365384615384615	0.6153846153846153
-90	0.5615384615384615	0.5903846153846153	0.598076923076923	0.5711538461538461	0.6	0.5980769230769231	0.6076923076923076	0.5865384615384616	0.5807692307692308	0.5923076923076923	0.5788461538461538	0.6134615384615385	0.6	0.5903846153846154	0.5884615384615385	0.5923076923076923	0.5615384615384617	0.5692307692307692	0.5692307692307692	0.5653846153846154	0.5538461538461539	0.551923076923077	0.5846153846153845	0.5788461538461538	0.5846153846153845	0.5769230769230769	0.575	0.5615384615384615	0.5884615384615384	0.5807692307692308	0.6019230769230768	0.5865384615384615	0.6096153846153846	0.5903846153846153	0.5903846153846154	0.573076923076923	0.5711538461538461	0.5942307692307692	0.5942307692307691	0.5846153846153846	0.5923076923076923	0.5807692307692307	0.575	0.5942307692307692	0.6153846153846154	0.6307692307692307	0.6173076923076923	0.601923076923077	0.6384615384615384
-80	0.5884615384615384	0.6019230769230769	0.6076923076923076	0.6019230769230769	0.6019230769230768	0.6269230769230769	0.6019230769230769	0.6038461538461539	0.6269230769230769	0.6038461538461538	0.6134615384615384	0.601923076923077	0.6115384615384615	0.5903846153846154	0.6019230769230769	0.5615384615384615	0.5788461538461539	0.5692307692307692	0.576923076923077	0.5692307692307692	0.5403846153846155	0.5480769230769231	0.5692307692307692	0.5788461538461538	0.5692307692307692	0.5596153846153846	0.5692307692307693	0.5807692307692308	0.575	0.5788461538461538	0.5673076923076923	0.5634615384615385	0.5961538461538461	0.5788461538461539	0.5673076923076923	0.5576923076923077	0.5846153846153846	0.5884615384615385	0.6019230769230769	0.6019230769230768	0.6173076923076923	0.6211538461538462	0.6115384615384616	0.6	0.6038461538461538	0.6230769230769231	0.6173076923076922	0.6115384615384615	0.6211538461538463
-70	0.5596153846153846	0.5826923076923076	0.5961538461538461	0.5942307692307692	0.6096153846153846	0.6134615384615385	0.5865384615384615	0.6000000000000001	0.5865384615384616	0.5865384615384615	0.5961538461538461	0.596153846153846	0.5807692307692307	0.5942307692307692	0.5788461538461538	0.573076923076923	0.5788461538461538	0.5769230769230769	0.575	0.5653846153846154	0.5673076923076923	0.5807692307692307	0.5884615384615385	0.5788461538461538	0.5711538461538461	0.5865384615384615	0.5961538461538461	0.5711538461538461	0.5884615384615384	0.601923076923077	0.5807692307692308	0.5942307692307691	0.575	0.5942307692307691	0.5903846153846153	0.5826923076923076	0.5884615384615385	0.6000000000000001	0.576923076923077	0.5884615384615384	0.573076923076923	0.5769230769230769	0.6076923076923078	0.6038461538461538	0.5846153846153845	0.6019230769230769	0.6134615384615384	0.6173076923076923	0.5999999999999999
-60	0.5711538461538461	0.5884615384615385	0.6	0.5942307692307692	0.6038461538461538	0.5711538461538461	0.5903846153846154	0.6038461538461538	0.6057692307692308	0.5846153846153846	0.5653846153846154	0.5846153846153845	0.5788461538461538	0.5961538461538461	0.5788461538461538	0.5653846153846154	0.5653846153846154	0.5826923076923076	0.5884615384615385	0.575	0.5615384615384615	0.5653846153846154	0.5692307692307692	0.5538461538461539	0.548076923076923	0.5442307692307692	0.5365384615384615	0.5769230769230769	0.5653846153846154	0.5826923076923076	0.5788461538461538	0.5788461538461538	0.596153846153846	0.5942307692307691	0.5826923076923076	0.5807692307692308	0.575	0.5711538461538461	0.5692307692307692	0.5673076923076923	0.5557692307692308	0.5596153846153846	0.5692307692307692	0.598076923076923	0.5846153846153846	0.5634615384615385	0.5384615384615385	0.5865384615384615	0.575
-50	0.5788461538461538	0.5846153846153845	0.6115384615384615	0.6115384615384616	0.6403846153846154	0.6076923076923078	0.6038461538461538	0.5884615384615385	0.6	0.5846153846153846	0.596153846153846	0.5903846153846153	0.5673076923076923	0.5884615384615385	0.5903846153846154	0.5596153846153845	0.5576923076923077	0.55	0.573076923076923	0.5634615384615385	0.5576923076923077	0.5673076923076923	0.5403846153846154	0.5365384615384614	0.5403846153846155	0.5403846153846155	0.5403846153846154	0.5538461538461538	0.5480769230769231	0.5538461538461539	0.5769230769230769	0.5615384615384615	0.5692307692307692	0.5653846153846154	0.5634615384615385	0.575	0.5769230769230769	0.5711538461538461	0.5884615384615384	0.5576923076923077	0.5538461538461539	0.5461538461538462	0.6057692307692307	0.5423076923076924	0.5711538461538461	0.598076923076923	0.5538461538461539	0.5615384615384615	0.5538461538461539
-40	0.5826923076923076	0.5865384615384616	0.5884615384615385	0.6096153846153846	0.623076923076923	0.6115384615384615	0.5980769230769232	0.5692307692307693	0.5846153846153845	0.6076923076923076	0.6019230769230769	0.5961538461538461	0.573076923076923	0.5942307692307692	0.5903846153846153	0.6057692307692307	0.5942307692307691	0.6057692307692308	0.5653846153846154	0.5807692307692308	0.6019230769230769	0.5615384615384615	0.5769230769230769	0.5519230769230768	0.5461538461538462	0.5576923076923077	0.5673076923076923	0.5653846153846154	0.5807692307692308	0.5788461538461538	0.5615384615384615	0.5865384615384615	0.5711538461538461	0.5788461538461538	0.5711538461538461	0.5807692307692307	0.5846153846153845	0.6115384615384615	0.576923076923077	0.576923076923077	0.5788461538461538	0.5692307692307692	0.5692307692307692	0.575	0.5711538461538461	0.5846153846153845	0.5673076923076923	0.5673076923076923	0.5634615384615385
-30	0.5788461538461538	0.5846153846153845	0.575	0.6038461538461538	0.6211538461538462	0.6019230769230768	0.5942307692307692	0.6	0.6019230769230769	0.5788461538461539	0.575	0.5788461538461538	0.5884615384615385	0.5634615384615385	0.5403846153846155	0.5596153846153846	0.5576923076923077	0.5865384615384615	0.5384615384615385	0.5307692307692308	0.575	0.5461538461538462	0.5461538461538461	0.5230769230769231	0.5384615384615385	0.523076923076923	0.5365384615384616	0.5442307692307693	0.5538461538461539	0.5596153846153846	0.551923076923077	0.5538461538461539	0.5788461538461539	0.525	0.5673076923076923	0.5749999999999998	0.5769230769230769	0.5923076923076923	0.5865384615384616	0.5673076923076923	0.573076923076923	0.5557692307692308	0.5961538461538461	0.551923076923077	0.5865384615384615	0.5692307692307692	0.5807692307692307	0.5596153846153846	0.5846153846153846
-20	0.5884615384615385	0.5653846153846154	0.5903846153846153	0.5865384615384616	0.6192307692307693	0.6115384615384615	0.6269230769230769	0.6134615384615384	0.6153846153846154	0.6211538461538462	0.6288461538461538	0.5942307692307692	0.6096153846153847	0.6134615384615385	0.6153846153846154	0.6	0.6057692307692308	0.6269230769230769	0.6	0.601923076923077	0.5846153846153846	0.5865384615384615	0.576923076923077	0.5615384615384615	0.5826923076923076	0.5903846153846154	0.5865384615384615	0.575	0.5769230769230769	0.5846153846153846	0.6038461538461539	0.6019230769230769	0.6019230769230769	0.5884615384615385	0.5865384615384616	0.6019230769230769	0.6346153846153847	0.6038461538461538	0.6173076923076923	0.5961538461538461	0.6076923076923076	0.5980769230769231	0.6115384615384615	0.6057692307692307	0.6442307692307692	0.6480769230769231	0.6576923076923077	0.6153846153846153	0.6307692307692309
-10	0.5576923076923077	0.5865384615384615	0.5999999999999999	0.6	0.6307692307692309	0.6211538461538462	0.6134615384615385	0.6096153846153847	0.6019230769230769	0.6211538461538462	0.6211538461538462	0.6153846153846154	0.6134615384615384	0.6076923076923078	0.6057692307692308	0.6115384615384615	0.6115384615384616	0.6057692307692307	0.6096153846153847	0.6346153846153846	0.6076923076923076	0.598076923076923	0.5903846153846153	0.5884615384615385	0.5903846153846154	0.6134615384615384	0.5634615384615385	0.6057692307692307	0.596153846153846	0.6076923076923078	0.5807692307692308	0.5942307692307691	0.6269230769230768	0.6173076923076923	0.6153846153846154	0.5923076923076923	0.6153846153846154	0.6249999999999999	0.6403846153846153	0.6403846153846153	0.6115384615384615	0.6480769230769231	0.6153846153846153	0.625	0.6403846153846153	0.675	0.626923076923077	0.6173076923076922	0.6346153846153847
0	0.5865384615384616	0.5711538461538461	0.6173076923076923	0.6038461538461538	0.5884615384615385	0.6096153846153847	0.6192307692307694	0.625	0.6192307692307693	0.6115384615384616	0.6326923076923077	0.6076923076923076	0.6134615384615384	0.6019230769230768	0.6019230769230769	0.6057692307692306	0.5826923076923076	0.573076923076923	0.6019230769230769	0.5615384615384615	0.5673076923076923	0.5576923076923077	0.576923076923077	0.5423076923076923	0.5596153846153846	0.551923076923077	0.525	0.5576923076923077	0.5557692307692308	0.5403846153846154	0.55	0.5634615384615385	0.5634615384615385	0.5634615384615383	0.551923076923077	0.5596153846153846	0.575	0.5807692307692307	0.6173076923076923	0.5615384615384615	0.5769230769230769	0.5865384615384615	0.5807692307692307	0.5826923076923076	0.6076923076923076	0.575	0.5826923076923077	0.5788461538461538	0.5769230769230769
10	0.5711538461538461	0.5692307692307692	0.576923076923077	0.6038461538461538	0.5884615384615384	0.5961538461538461	0.5846153846153845	0.5788461538461538	0.575	0.5884615384615384	0.5884615384615384	0.6019230769230769	0.5692307692307692	0.5865384615384615	0.5634615384615385	0.5884615384615385	0.6057692307692308	0.5769230769230769	0.5615384615384615	0.5519230769230768	0.5634615384615385	0.5730769230769232	0.5692307692307692	0.5711538461538461	0.5634615384615385	0.551923076923077	0.5596153846153846	0.5576923076923077	0.5538461538461539	0.5557692307692307	0.5711538461538461	0.5711538461538462	0.5673076923076923	0.5615384615384615	0.5461538461538462	0.5807692307692308	0.5942307692307691	0.5711538461538461	0.5769230769230769	0.596153846153846	0.6019230769230769	0.6096153846153846	0.5826923076923077	0.6134615384615383	0.5846153846153846	0.625	0.6192307692307693	0.6192307692307693	0.6115384615384615
20	0.5826923076923076	0.6096153846153847	0.6115384615384615	0.5923076923076923	0.6153846153846154	0.5903846153846154	0.5846153846153845	0.5942307692307692	0.6076923076923076	0.5826923076923077	0.575	0.5807692307692307	0.576923076923077	0.5865384615384615	0.573076923076923	0.573076923076923	0.5903846153846154	0.5903846153846153	0.6038461538461538	0.5673076923076923	0.5884615384615384	0.573076923076923	0.5576923076923077	0.5461538461538461	0.5903846153846153	0.5634615384615385	0.55	0.5423076923076923	0.5557692307692308	0.5576923076923077	0.5365384615384615	0.5615384615384615	0.5538461538461539	0.5557692307692308	0.5692307692307692	0.573076923076923	0.5826923076923077	0.5788461538461538	0.5807692307692307	0.5692307692307692	0.573076923076923	0.5653846153846154	0.5826923076923077	0.5903846153846154	0.5961538461538461	0.5711538461538461	0.573076923076923	0.5711538461538461	0.5788461538461538
30	0.5480769230769231	0.5730769230769232	0.5653846153846154	0.5807692307692307	0.5673076923076923	0.5519230769230768	0.5634615384615385	0.5615384615384615	0.5846153846153846	0.55	0.5692307692307692	0.526923076923077	0.5442307692307693	0.5461538461538462	0.5307692307692308	0.5365384615384615	0.5326923076923077	0.5346153846153847	0.5096153846153847	0.5	0.5192307692307692	0.5230769230769231	0.4903846153846153	0.48269230769230764	0.5038461538461538	0.49230769230769234	0.4980769230769231	0.5211538461538462	0.4807692307692307	0.525	0.5076923076923077	0.5326923076923077	0.4980769230769231	0.523076923076923	0.525	0.5442307692307692	0.5480769230769231	0.5538461538461539	0.5769230769230769	0.5615384615384615	0.5692307692307692	0.5865384615384615	0.5538461538461539	0.5557692307692308	0.5538461538461539	0.5365384615384615	0.5346153846153846	0.5365384615384615	0.5326923076923078
40	0.6038461538461538	0.601923076923077	0.5942307692307691	0.6076923076923076	0.5846153846153846	0.5769230769230769	0.5923076923076922	0.5788461538461538	0.5653846153846155	0.573076923076923	0.5826923076923077	0.5480769230769231	0.551923076923077	0.5596153846153846	0.5615384615384615	0.55	0.5346153846153847	0.5442307692307693	0.5326923076923077	0.5134615384615384	0.5326923076923077	0.5346153846153846	0.5326923076923077	0.5250000000000001	0.525	0.5134615384615385	0.5269230769230769	0.5307692307692307	0.5192307692307693	0.5230769230769231	0.5461538461538462	0.5307692307692307	0.5480769230769231	0.5538461538461539	0.55	0.5423076923076923	0.5461538461538462	0.5692307692307692	0.5519230769230768	0.5826923076923076	0.5711538461538461	0.5692307692307692	0.5961538461538461	0.5673076923076923	0.5692307692307692	0.5826923076923076	0.5903846153846153	0.5942307692307692	0.5903846153846155
50	0.5519230769230768	0.55	0.5557692307692308	0.5596153846153846	0.5538461538461539	0.5615384615384615	0.5538461538461539	0.551923076923077	0.5653846153846154	0.5673076923076923	0.5769230769230769	0.5519230769230768	0.5634615384615385	0.5673076923076923	0.5346153846153847	0.5615384615384615	0.5423076923076924	0.5673076923076923	0.5326923076923077	0.5346153846153845	0.523076923076923	0.5403846153846155	0.5269230769230769	0.55	0.5384615384615384	0.5365384615384615	0.5211538461538462	0.5423076923076924	0.5192307692307692	0.5307692307692308	0.5288461538461539	0.5442307692307692	0.5384615384615385	0.551923076923077	0.5307692307692309	0.5788461538461538	0.5903846153846154	0.5673076923076923	0.5788461538461538	0.5980769230769231	0.5769230769230769	0.601923076923077	0.5961538461538461	0.6076923076923076	0.601923076923077	0.6057692307692306	0.598076923076923	0.5961538461538461	0.5807692307692307
60	0.5307692307692307	0.5384615384615384	0.5423076923076923	0.5461538461538461	0.5807692307692307	0.5596153846153846	0.55	0.5576923076923077	0.5326923076923077	0.5346153846153847	0.5365384615384615	0.5576923076923077	0.575	0.5403846153846155	0.5423076923076924	0.55	0.5423076923076923	0.5057692307692307	0.525	0.525	0.5326923076923076	0.5076923076923078	0.5096153846153847	0.526923076923077	0.5192307692307693	0.49230769230769234	0.5288461538461539	0.5096153846153846	0.5096153846153847	0.5461538461538461	0.5615384615384615	0.5423076923076923	0.5538461538461539	0.5403846153846155	0.5365384615384616	0.576923076923077	0.5692307692307692	0.5942307692307692	0.5923076923076923	0.5826923076923077	0.5923076923076923	0.6038461538461538	0.5884615384615385	0.6076923076923076	0.6038461538461539	0.6173076923076923	0.6	0.6076923076923076	0.5961538461538463
70	0.5557692307692308	0.5596153846153846	0.5711538461538461	0.5750000000000001	0.5519230769230768	0.573076923076923	0.5596153846153846	0.55	0.5826923076923076	0.5480769230769231	0.575	0.5596153846153846	0.5653846153846154	0.5615384615384615	0.5346153846153847	0.5634615384615385	0.5576923076923077	0.5615384615384615	0.5211538461538462	0.5365384615384615	0.5538461538461539	0.5673076923076923	0.5480769230769231	0.5442307692307692	0.5211538461538462	0.5096153846153846	0.5269230769230768	0.5	0.523076923076923	0.5269230769230769	0.5192307692307693	0.5173076923076924	0.5192307692307692	0.5365384615384615	0.5269230769230769	0.5307692307692309	0.5403846153846155	0.5538461538461539	0.5596153846153845	0.551923076923077	0.5596153846153846	0.5807692307692308	0.5942307692307692	0.5653846153846154	0.5769230769230769	0.5788461538461539	0.5711538461538461	0.5846153846153845	0.5807692307692308
80	0.5634615384615385	0.5788461538461538	0.5615384615384614	0.5711538461538461	0.5788461538461538	0.5634615384615385	0.5865384615384615	0.551923076923077	0.5519230769230768	0.55	0.5615384615384615	0.551923076923077	0.5442307692307692	0.5576923076923077	0.5480769230769231	0.5423076923076924	0.5365384615384615	0.525	0.5403846153846155	0.5269230769230768	0.551923076923077	0.5711538461538461	0.5615384615384615	0.5346153846153847	0.5115384615384615	0.5115384615384615	0.5	0.48269230769230764	0.5057692307692309	0.5365384615384616	0.5346153846153846	0.5096153846153846	0.5134615384615385	0.5576923076923077	0.5346153846153846	0.5384615384615384	0.5557692307692307	0.55	0.5269230769230768	0.5384615384615385	0.5346153846153846	0.5173076923076922	0.5288461538461537	0.5173076923076922	0.5269230769230769	0.546153846153846	0.5576923076923077	0.5423076923076924	0.5288461538461537
90	0.5326923076923077	0.5403846153846154	0.5423076923076923	0.5557692307692307	0.5673076923076923	0.5653846153846154	0.5769230769230769	0.5846153846153845	0.5461538461538462	0.5711538461538461	0.5615384615384615	0.5538461538461539	0.5634615384615385	0.5538461538461539	0.5365384615384615	0.5365384615384616	0.525	0.5365384615384616	0.525	0.5403846153846155	0.5346153846153846	0.5461538461538462	0.5384615384615384	0.5442307692307693	0.5192307692307692	0.5365384615384615	0.5096153846153847	0.5403846153846155	0.5384615384615384	0.5230769230769231	0.5173076923076924	0.5326923076923077	0.5057692307692309	0.5538461538461539	0.5442307692307692	0.5596153846153846	0.5480769230769231	0.575	0.5480769230769231	0.551923076923077	0.575	0.5634615384615385	0.5576923076923077	0.5499999999999999	0.573076923076923	0.5788461538461538	0.5884615384615385	0.5653846153846154	0.5807692307692308
100	0.5461538461538461	0.5615384615384615	0.5788461538461538	0.5673076923076923	0.5711538461538461	0.5865384615384617	0.5596153846153846	0.5423076923076923	0.548076923076923	0.55	0.5384615384615385	0.5173076923076924	0.5288461538461539	0.5192307692307692	0.5480769230769231	0.5403846153846155	0.5365384615384615	0.5365384615384615	0.49230769230769234	0.5211538461538462	0.5211538461538462	0.5096153846153846	0.5211538461538462	0.5153846153846156	0.5	0.4884615384615385	0.5	0.4903846153846153	0.4980769230769231	0.5057692307692307	0.4788461538461538	0.4980769230769231	0.49615384615384606	0.5134615384615385	0.5153846153846153	0.5519230769230768	0.5365384615384615	0.5346153846153847	0.5288461538461539	0.551923076923077	0.5480769230769231	0.5538461538461539	0.5711538461538461	0.5423076923076924	0.5692307692307692	0.5884615384615385	0.548076923076923	0.5538461538461539	0.575
110	0.5442307692307693	0.5423076923076924	0.5596153846153846	0.55	0.5692307692307692	0.5615384615384615	0.551923076923077	0.5461538461538461	0.5365384615384615	0.5134615384615384	0.5153846153846154	0.526923076923077	0.5134615384615385	0.551923076923077	0.5211538461538462	0.5403846153846155	0.5269230769230769	0.5096153846153847	0.4980769230769231	0.4884615384615384	0.5057692307692306	0.498076923076923	0.5096153846153846	0.5173076923076924	0.5019230769230769	0.49230769230769234	0.475	0.5038461538461538	0.5	0.475	0.5038461538461538	0.49423076923076925	0.49230769230769234	0.473076923076923	0.5	0.5076923076923077	0.5192307692307692	0.5269230769230769	0.5115384615384616	0.55	0.5403846153846154	0.5673076923076923	0.5423076923076924	0.5326923076923077	0.5442307692307692	0.5346153846153846	0.5307692307692307	0.5576923076923077	0.5519230769230768
120	0.5423076923076924	0.5557692307692307	0.5615384615384615	0.5596153846153846	0.5576923076923077	0.573076923076923	0.55	0.5557692307692308	0.5442307692307693	0.5634615384615383	0.5384615384615384	0.5384615384615385	0.551923076923077	0.5442307692307692	0.5326923076923077	0.5557692307692307	0.5384615384615384	0.5365384615384615	0.5230769230769231	0.5038461538461538	0.5288461538461539	0.5576923076923077	0.5384615384615385	0.5192307692307693	0.5076923076923077	0.5096153846153847	0.5076923076923077	0.5038461538461539	0.49615384615384617	0.5096153846153846	0.5019230769230768	0.5076923076923077	0.48461538461538456	0.5019230769230769	0.5173076923076924	0.5115384615384615	0.5442307692307692	0.5211538461538462	0.5288461538461539	0.5211538461538462	0.5211538461538462	0.5384615384615385	0.5384615384615385	0.5269230769230769	0.5576923076923077	0.5596153846153846	0.5403846153846154	0.5788461538461539	0.5653846153846154
130	0.5538461538461539	0.5634615384615385	0.5634615384615385	0.576923076923077	0.5634615384615385	0.5807692307692307	0.5596153846153846	0.5499999999999999	0.5384615384615384	0.5288461538461537	0.5384615384615384	0.5288461538461539	0.5192307692307693	0.523076923076923	0.5115384615384615	0.4807692307692307	0.5134615384615385	0.5115384615384616	0.5057692307692307	0.526923076923077	0.5019230769230769	0.4980769230769231	0.5	0.5153846153846153	0.49423076923076914	0.4865384615384615	0.5019230769230769	0.48461538461538456	0.4788461538461538	0.4903846153846153	0.525	0.5096153846153847	0.5134615384615384	0.5038461538461538	0.5057692307692309	0.5173076923076925	0.5173076923076924	0.5480769230769231	0.548076923076923	0.5326923076923077	0.5269230769230768	0.5230769230769231	0.5384615384615385	0.5461538461538461	0.5461538461538461	0.5365384615384616	0.5538461538461539	0.5538461538461539	0.5615384615384615
140	0.5538461538461539	0.5403846153846154	0.546153846153846	0.5557692307692308	0.5596153846153845	0.5596153846153846	0.5557692307692308	0.576923076923077	0.5576923076923077	0.548076923076923	0.5615384615384615	0.5403846153846155	0.5403846153846155	0.5423076923076923	0.5307692307692307	0.5461538461538462	0.5288461538461539	0.5288461538461539	0.4980769230769231	0.5192307692307692	0.5115384615384615	0.5057692307692307	0.5019230769230769	0.49230769230769234	0.5076923076923077	0.49230769230769234	0.49423076923076925	0.49423076923076925	0.5019230769230769	0.5038461538461538	0.5	0.4788461538461538	0.5019230769230768	0.5	0.5249999999999999	0.5307692307692309	0.5346153846153847	0.5461538461538461	0.5442307692307692	0.5442307692307693	0.5480769230769231	0.5461538461538462	0.5403846153846154	0.5538461538461539	0.573076923076923	0.5576923076923077	0.55	0.5769230769230769	0.5807692307692307
150	0.525	0.5384615384615384	0.5576923076923077	0.5423076923076923	0.5615384615384615	0.5403846153846154	0.5403846153846155	0.551923076923077	0.5192307692307692	0.5346153846153846	0.5115384615384615	0.525	0.5211538461538462	0.4980769230769231	0.49615384615384617	0.5173076923076924	0.4980769230769231	0.5173076923076922	0.5019230769230768	0.5153846153846153	0.5249999999999999	0.5326923076923078	0.5326923076923077	0.5019230769230768	0.5038461538461538	0.5076923076923077	0.5076923076923077	0.4980769230769231	0.5076923076923078	0.5076923076923078	0.5173076923076922	0.5019230769230769	0.5173076923076924	0.5057692307692307	0.5115384615384615	0.525	0.5365384615384615	0.5461538461538462	0.5288461538461537	0.5538461538461539	0.5346153846153846	0.525	0.548076923076923	0.5442307692307692	0.5615384615384614	0.5442307692307692	0.548076923076923	0.5538461538461539	0.55
160	0.5461538461538462	0.5403846153846155	0.5365384615384615	0.5615384615384615	0.5499999999999999	0.5653846153846154	0.5461538461538462	0.551923076923077	0.5134615384615384	0.5192307692307693	0.5153846153846153	0.5326923076923077	0.5038461538461537	0.5192307692307693	0.5173076923076922	0.5346153846153846	0.5211538461538461	0.5115384615384615	0.4999999999999999	0.5192307692307693	0.5192307692307692	0.5076923076923077	0.5307692307692308	0.5211538461538462	0.5153846153846153	0.523076923076923	0.5307692307692307	0.5096153846153847	0.5173076923076924	0.5288461538461539	0.5134615384615384	0.5153846153846154	0.5096153846153846	0.5096153846153846	0.5	0.5192307692307692	0.5192307692307693	0.5192307692307692	0.5346153846153846	0.5365384615384615	0.5442307692307692	0.5346153846153846	0.5365384615384616	0.5173076923076924	0.5423076923076924	0.5480769230769231	0.5403846153846154	0.5711538461538461	0.551923076923077
170	0.5249999999999999	0.5288461538461539	0.5442307692307693	0.5384615384615385	0.5423076923076923	0.5365384615384615	0.5326923076923077	0.5442307692307692	0.5230769230769231	0.5346153846153846	0.5192307692307693	0.5173076923076922	0.5403846153846154	0.5307692307692308	0.5134615384615384	0.525	0.5076923076923078	0.5230769230769232	0.5096153846153847	0.5153846153846153	0.5307692307692307	0.5173076923076922	0.5326923076923077	0.5288461538461539	0.5346153846153847	0.5346153846153847	0.5057692307692307	0.5	0.5307692307692308	0.5173076923076924	0.5269230769230769	0.4980769230769231	0.48269230769230764	0.4884615384615384	0.475	0.48461538461538456	0.5096153846153845	0.5076923076923077	0.5076923076923077	0.5115384615384615	0.5134615384615384	0.49615384615384617	0.4884615384615385	0.5134615384615384	0.5173076923076924	0.5153846153846153	0.5173076923076924	0.5153846153846153	0.5134615384615384
180	0.5269230769230768	0.5346153846153847	0.5423076923076923	0.5423076923076923	0.5615384615384615	0.5403846153846152	0.5423076923076924	0.5673076923076923	0.5615384615384615	0.523076923076923	0.5365384615384615	0.5442307692307692	0.5615384615384615	0.5230769230769231	0.5096153846153847	0.5442307692307692	0.5365384615384616	0.5403846153846154	0.5442307692307693	0.525	0.5615384615384615	0.5538461538461539	0.5346153846153846	0.5692307692307692	0.55	0.5615384615384615	0.5673076923076923	0.5519230769230768	0.5326923076923077	0.5384615384615385	0.5576923076923077	0.5711538461538461	0.55	0.5423076923076922	0.5326923076923076	0.5326923076923077	0.5442307692307692	0.5423076923076923	0.5519230769230768	0.525	0.5557692307692307	0.551923076923077	0.548076923076923	0.5288461538461539	0.5423076923076924	0.5461538461538462	0.55	0.5673076923076923	0.548076923076923
190	0.5461538461538462	0.5596153846153846	0.5711538461538461	0.5673076923076923	0.5615384615384615	0.5596153846153846	0.55	0.5769230769230769	0.5519230769230768	0.5673076923076923	0.5576923076923077	0.5461538461538461	0.5711538461538461	0.5499999999999999	0.5442307692307692	0.551923076923077	0.551923076923077	0.5442307692307693	0.5519230769230768	0.5557692307692308	0.5653846153846154	0.5557692307692308	0.5634615384615385	0.5596153846153846	0.5423076923076924	0.5538461538461539	0.5153846153846154	0.5269230769230768	0.5230769230769231	0.5192307692307693	0.525	0.5192307692307692	0.5326923076923077	0.5134615384615384	0.5134615384615385	0.5365384615384616	0.5442307692307692	0.5403846153846155	0.5423076923076924	0.5615384615384615	0.5192307692307692	0.5461538461538461	0.5307692307692308	0.5288461538461539	0.5384615384615384	0.5211538461538463	0.5211538461538461	0.5211538461538462	0.5230769230769231
200	0.5365384615384615	0.551923076923077	0.5403846153846154	0.551923076923077	0.5596153846153846	0.5557692307692308	0.5423076923076923	0.5423076923076923	0.548076923076923	0.5538461538461538	0.5442307692307693	0.5442307692307692	0.548076923076923	0.5403846153846154	0.5442307692307692	0.5346153846153847	0.5403846153846154	0.5423076923076923	0.5384615384615384	0.5480769230769231	0.5365384615384616	0.5384615384615385	0.5403846153846154	0.5403846153846154	0.5096153846153846	0.5211538461538462	0.5326923076923076	0.5173076923076922	0.5096153846153846	0.4980769230769231	0.5173076923076921	0.5038461538461538	0.4884615384615384	0.5	0.5057692307692307	0.4980769230769231	0.5192307692307692	0.5153846153846153	0.5326923076923076	0.5269230769230769	0.5480769230769231	0.5346153846153846	0.5538461538461539	0.548076923076923	0.5307692307692309	0.525	0.5249999999999999	0.5442307692307691	0.5538461538461539
210	0.5403846153846154	0.5499999999999999	0.5423076923076924	0.55	0.5557692307692308	0.5711538461538461	0.5634615384615385	0.5596153846153845	0.573076923076923	0.5673076923076923	0.5557692307692308	0.575	0.5711538461538461	0.5557692307692308	0.5615384615384615	0.5596153846153846	0.5480769230769231	0.5653846153846154	0.5692307692307692	0.5538461538461539	0.5615384615384615	0.526923076923077	0.5269230769230769	0.5423076923076923	0.5596153846153846	0.5365384615384615	0.5615384615384615	0.523076923076923	0.5615384615384614	0.5365384615384615	0.5403846153846154	0.5230769230769231	0.5307692307692308	0.5346153846153846	0.5384615384615384	0.5442307692307693	0.5461538461538461	0.5653846153846154	0.5557692307692308	0.55	0.5346153846153847	0.5596153846153846	0.5384615384615385	0.525	0.5711538461538461	0.55	0.5596153846153846	0.5384615384615383	0.5538461538461538
220	0.5653846153846154	0.5769230769230769	0.5846153846153845	0.5826923076923076	0.575	0.5634615384615385	0.5788461538461538	0.575	0.5884615384615384	0.5615384615384615	0.5788461538461539	0.5538461538461539	0.5576923076923077	0.551923076923077	0.5596153846153846	0.548076923076923	0.575	0.5673076923076923	0.5538461538461539	0.5653846153846154	0.575	0.5557692307692307	0.5557692307692308	0.5923076923076922	0.5807692307692308	0.5961538461538461	0.5788461538461538	0.5673076923076923	0.548076923076923	0.5615384615384615	0.573076923076923	0.5480769230769231	0.55	0.5788461538461538	0.5519230769230768	0.5807692307692308	0.5788461538461538	0.5461538461538462	0.5692307692307692	0.551923076923077	0.5673076923076923	0.5576923076923077	0.55	0.5557692307692308	0.575	0.5538461538461539	0.5615384615384615	0.5615384615384615	0.5557692307692308
230	0.5673076923076923	0.5634615384615385	0.5634615384615385	0.5865384615384616	0.5807692307692307	0.5788461538461538	0.5692307692307692	0.5615384615384615	0.5653846153846154	0.5615384615384615	0.5692307692307692	0.5903846153846153	0.5826923076923076	0.5634615384615385	0.5576923076923077	0.5788461538461538	0.5538461538461539	0.551923076923077	0.5346153846153847	0.5480769230769231	0.5442307692307693	0.551923076923077	0.551923076923077	0.5634615384615385	0.5557692307692308	0.5653846153846154	0.5288461538461539	0.5250000000000001	0.5461538461538462	0.5423076923076923	0.5403846153846155	0.528846153846154	0.5288461538461539	0.5115384615384615	0.5288461538461539	0.5211538461538461	0.5384615384615385	0.5211538461538461	0.5384615384615384	0.525	0.5307692307692308	0.5519230769230768	0.551923076923077	0.5538461538461539	0.5480769230769231	0.5384615384615385	0.5538461538461539	0.5403846153846154	0.5307692307692308
240	0.5461538461538462	0.5538461538461538	0.5769230769230769	0.573076923076923	0.5788461538461538	0.5826923076923076	0.6	0.5826923076923076	0.5769230769230769	0.5826923076923076	0.5788461538461538	0.5615384615384615	0.5692307692307692	0.5673076923076923	0.5615384615384615	0.5692307692307692	0.5557692307692308	0.5615384615384615	0.5615384615384615	0.5653846153846154	0.5653846153846154	0.5692307692307692	0.5538461538461539	0.55	0.5653846153846154	0.5499999999999999	0.5576923076923077	0.5307692307692308	0.5384615384615385	0.5538461538461539	0.5269230769230768	0.5423076923076924	0.5307692307692308	0.548076923076923	0.5269230769230768	0.525	0.5288461538461539	0.523076923076923	0.548076923076923	0.5115384615384616	0.5403846153846154	0.5115384615384615	0.5211538461538462	0.5307692307692307	0.5134615384615384	0.5115384615384615	0.5307692307692308	0.5173076923076924	0.5173076923076922
250	0.5346153846153845	0.5288461538461539	0.5365384615384614	0.551923076923077	0.5480769230769231	0.5557692307692308	0.5673076923076923	0.5423076923076924	0.5615384615384615	0.5692307692307692	0.5519230769230768	0.5596153846153846	0.5673076923076923	0.5423076923076924	0.5423076923076924	0.548076923076923	0.55	0.5423076923076924	0.5307692307692308	0.5423076923076924	0.55	0.55	0.5365384615384614	0.5576923076923077	0.5307692307692308	0.5480769230769231	0.5442307692307693	0.5326923076923076	0.5307692307692308	0.5346153846153846	0.5346153846153847	0.548076923076923	0.55	0.5211538461538462	0.5115384615384615	0.5173076923076922	0.5096153846153847	0.5346153846153846	0.5211538461538461	0.5173076923076924	0.5192307692307692	0.5192307692307693	0.5019230769230769	0.5288461538461539	0.5461538461538461	0.5134615384615384	0.5173076923076924	0.49423076923076925	0.5
260	0.5538461538461539	0.5557692307692307	0.575	0.5826923076923076	0.598076923076923	0.5634615384615383	0.575	0.5807692307692307	0.5653846153846154	0.5923076923076923	0.5596153846153846	0.6038461538461538	0.5923076923076923	0.5653846153846154	0.5653846153846154	0.5653846153846154	0.5615384615384615	0.5769230769230769	0.573076923076923	0.5942307692307692	0.5769230769230769	0.5961538461538461	0.5826923076923076	0.5923076923076922	0.575	0.5653846153846154	0.5557692307692308	0.546153846153846	0.551923076923077	0.5423076923076923	0.5596153846153846	0.5653846153846154	0.5480769230769231	0.55	0.5288461538461539	0.5499999999999999	0.5346153846153846	0.551923076923077	0.548076923076923	0.548076923076923	0.551923076923077	0.5461538461538462	0.55	0.5615384615384615	0.55	0.5307692307692308	0.5423076923076924	0.5269230769230769	0.5346153846153846
270	0.5653846153846155	0.5576923076923077	0.5673076923076923	0.5673076923076923	0.5903846153846153	0.5865384615384615	0.5923076923076923	0.5788461538461538	0.5769230769230769	0.5903846153846153	0.5788461538461538	0.5769230769230769	0.5769230769230769	0.5634615384615383	0.573076923076923	0.573076923076923	0.5615384615384615	0.575	0.5769230769230769	0.5576923076923076	0.5423076923076923	0.5384615384615383	0.551923076923077	0.5538461538461539	0.5230769230769231	0.5307692307692308	0.5230769230769232	0.5384615384615384	0.525	0.5365384615384615	0.5499999999999999	0.5365384615384615	0.5269230769230769	0.5134615384615385	0.5019230769230769	0.5269230769230769	0.5423076923076923	0.5134615384615384	0.5288461538461539	0.5461538461538462	0.5192307692307692	0.5346153846153846	0.5211538461538462	0.5346153846153846	0.5326923076923077	0.525	0.5442307692307692	0.548076923076923	0.5365384615384615
280	0.5711538461538461	0.5557692307692308	0.5403846153846154	0.551923076923077	0.573076923076923	0.5903846153846153	0.5673076923076923	0.55	0.5653846153846154	0.5634615384615385	0.575	0.575	0.576923076923077	0.5538461538461539	0.5692307692307693	0.5480769230769231	0.5576923076923077	0.551923076923077	0.5576923076923077	0.5461538461538462	0.5288461538461539	0.5211538461538461	0.5346153846153847	0.5249999999999999	0.5326923076923077	0.5192307692307693	0.5288461538461539	0.5288461538461539	0.5096153846153846	0.5307692307692309	0.5346153846153846	0.5403846153846154	0.5423076923076922	0.5403846153846154	0.523076923076923	0.5192307692307692	0.5192307692307692	0.5326923076923077	0.5403846153846154	0.5211538461538461	0.5346153846153846	0.5326923076923077	0.5519230769230768	0.5346153846153847	0.523076923076923	0.5365384615384615	0.5346153846153845	0.55	0.5615384615384615
290	0.5769230769230769	0.5807692307692307	0.5923076923076923	0.5884615384615384	0.5826923076923076	0.6038461538461539	0.5807692307692308	0.6057692307692307	0.6192307692307693	0.5980769230769231	0.575	0.5942307692307692	0.575	0.5673076923076923	0.5826923076923076	0.5615384615384615	0.5788461538461539	0.5961538461538461	0.5884615384615384	0.5596153846153846	0.5692307692307692	0.5538461538461539	0.5442307692307692	0.5634615384615385	0.5634615384615385	0.55	0.5365384615384615	0.5326923076923077	0.5557692307692307	0.5423076923076923	0.5692307692307692	0.5596153846153846	0.55	0.551923076923077	0.5557692307692308	0.5442307692307692	0.55	0.5673076923076923	0.551923076923077	0.5826923076923076	0.5673076923076923	0.5634615384615385	0.5692307692307692	0.548076923076923	0.5384615384615384	0.5480769230769231	0.5346153846153847	0.5538461538461539	0.5384615384615385
300	0.576923076923077	0.5807692307692307	0.5692307692307692	0.5653846153846155	0.5711538461538461	0.5807692307692308	0.5788461538461538	0.576923076923077	0.5807692307692307	0.6038461538461538	0.5923076923076922	0.6134615384615385	0.5903846153846154	0.5942307692307692	0.5865384615384615	0.575	0.575	0.5711538461538461	0.5673076923076923	0.5846153846153845	0.5538461538461538	0.5423076923076924	0.5442307692307692	0.551923076923077	0.5615384615384615	0.5615384615384615	0.5346153846153847	0.5307692307692307	0.5615384615384617	0.5461538461538462	0.548076923076923	0.548076923076923	0.5596153846153846	0.5711538461538461	0.5326923076923077	0.5307692307692307	0.5365384615384615	0.5480769230769231	0.526923076923077	0.5346153846153846	0.5211538461538461	0.5249999999999999	0.5346153846153847	0.5288461538461537	0.5269230769230768	0.5307692307692308	0.5365384615384615	0.523076923076923	0.5403846153846154
310	0.5711538461538461	0.5673076923076923	0.5634615384615385	0.5653846153846154	0.5653846153846154	0.5826923076923076	0.5961538461538461	0.6019230769230769	0.5826923076923076	0.5865384615384615	0.6153846153846153	0.575	0.5807692307692307	0.5826923076923076	0.5788461538461538	0.5461538461538461	0.5538461538461539	0.573076923076923	0.55	0.5653846153846154	0.5557692307692308	0.55	0.5673076923076923	0.5326923076923077	0.5403846153846154	0.575	0.5557692307692308	0.5288461538461539	0.5442307692307692	0.5576923076923077	0.5288461538461539	0.5634615384615385	0.5326923076923077	0.525	0.5403846153846154	0.5096153846153846	0.523076923076923	0.5442307692307692	0.5384615384615384	0.5153846153846153	0.525	0.5423076923076923	0.5461538461538462	0.5288461538461537	0.5326923076923077	0.5249999999999999	0.5269230769230769	0.5538461538461539	0.5288461538461539
320	0.5730769230769232	0.5769230769230769	0.5884615384615384	0.5884615384615384	0.5826923076923076	0.5769230769230769	0.5807692307692307	0.5653846153846154	0.6057692307692307	0.6038461538461538	0.5865384615384615	0.5865384615384616	0.5826923076923077	0.5596153846153846	0.5846153846153845	0.5634615384615385	0.5692307692307692	0.5807692307692307	0.5653846153846154	0.5634615384615385	0.55	0.5288461538461539	0.5442307692307692	0.5423076923076923	0.5596153846153846	0.5576923076923076	0.5615384615384615	0.5403846153846154	0.5615384615384615	0.5423076923076923	0.5384615384615384	0.5403846153846155	0.5519230769230768	0.551923076923077	0.5692307692307692	0.5538461538461539	0.5538461538461538	0.5557692307692308	0.5653846153846154	0.5326923076923077	0.5423076923076923	0.5384615384615383	0.5538461538461539	0.5615384615384615	0.5461538461538462	0.5365384615384615	0.5365384615384615	0.5557692307692308	0.5557692307692308
330	0.5538461538461538	0.5538461538461538	0.5673076923076923	0.5788461538461538	0.5576923076923077	0.5653846153846154	0.5615384615384615	0.5423076923076923	0.551923076923077	0.5615384615384615	0.5576923076923077	0.551923076923077	0.5596153846153846	0.5403846153846154	0.5423076923076923	0.5307692307692308	0.525	0.5403846153846154	0.548076923076923	0.5307692307692308	0.5365384615384615	0.5307692307692308	0.5173076923076922	0.5096153846153847	0.5230769230769231	0.5249999999999999	0.5173076923076922	0.5173076923076922	0.5115384615384615	0.5326923076923078	0.5326923076923077	0.5346153846153846	0.5615384615384615	0.5423076923076923	0.5269230769230768	0.5307692307692308	0.5461538461538462	0.5403846153846154	0.5538461538461538	0.5403846153846154	0.5384615384615385	0.5519230769230768	0.5442307692307692	0.5384615384615384	0.5557692307692308	0.5326923076923077	0.5365384615384615	0.5403846153846154	0.5192307692307692
340	0.5596153846153846	0.5673076923076923	0.5538461538461539	0.5730769230769232	0.5903846153846154	0.5865384615384616	0.5865384615384616	0.6057692307692307	0.6076923076923076	0.6038461538461538	0.6	0.5865384615384615	0.5846153846153845	0.575	0.5865384615384616	0.5692307692307692	0.5673076923076923	0.5769230769230769	0.573076923076923	0.5653846153846154	0.5596153846153845	0.5557692307692308	0.575	0.5846153846153845	0.5557692307692308	0.548076923076923	0.5769230769230769	0.5538461538461539	0.5365384615384615	0.548076923076923	0.5307692307692307	0.5442307692307692	0.575	0.5576923076923077	0.5711538461538461	0.5442307692307692	0.5596153846153846	0.5711538461538461	0.551923076923077	0.5673076923076923	0.5653846153846154	0.5653846153846154	0.5788461538461539	0.5576923076923077	0.5807692307692307	0.5692307692307692	0.5692307692307692	0.5692307692307692	0.575
350	0.5384615384615383	0.551923076923077	0.548076923076923	0.5288461538461537	0.5365384615384615	0.551923076923077	0.5269230769230769	0.5423076923076923	0.5384615384615385	0.5576923076923077	0.551923076923077	0.575	0.5365384615384615	0.5384615384615385	0.55	0.5403846153846155	0.5346153846153847	0.5365384615384616	0.5442307692307693	0.5442307692307692	0.528846153846154	0.5288461538461539	0.5461538461538462	0.5461538461538462	0.5403846153846154	0.5211538461538462	0.5230769230769231	0.5326923076923078	0.5192307692307693	0.525	0.5096153846153846	0.5211538461538462	0.5269230769230769	0.5326923076923077	0.5403846153846154	0.5346153846153846	0.5403846153846155	0.5442307692307693	0.5480769230769231	0.5576923076923077	0.5423076923076923	0.5384615384615385	0.5634615384615385	0.55	0.5538461538461539	0.5480769230769231	0.5557692307692308	0.5615384615384615	0.5596153846153845
360	0.5326923076923077	0.5307692307692308	0.5269230769230769	0.5403846153846155	0.5403846153846154	0.5365384615384615	0.5384615384615385	0.5442307692307692	0.5423076923076924	0.5346153846153846	0.5346153846153846	0.5326923076923077	0.5403846153846154	0.5538461538461539	0.5346153846153846	0.5384615384615384	0.5384615384615384	0.528846153846154	0.5307692307692308	0.5326923076923077	0.5461538461538462	0.55	0.5288461538461539	0.5365384615384615	0.5423076923076924	0.5115384615384615	0.5326923076923077	0.5096153846153846	0.5038461538461538	0.5192307692307693	0.5192307692307692	0.5230769230769231	0.5153846153846154	0.5384615384615385	0.5346153846153846	0.526923076923077	0.5307692307692308	0.5403846153846154	0.5615384615384615	0.548076923076923	0.575	0.5730769230769232	0.5673076923076923	0.5788461538461538	0.5692307692307692	0.573076923076923	0.5634615384615385	0.5615384615384615	0.5711538461538461
370	0.5153846153846154	0.5230769230769231	0.5134615384615385	0.5096153846153847	0.5153846153846154	0.5307692307692308	0.5211538461538462	0.5288461538461539	0.5326923076923078	0.5230769230769231	0.5192307692307694	0.5173076923076924	0.5153846153846153	0.5173076923076924	0.5115384615384616	0.49423076923076914	0.5076923076923077	0.4903846153846154	0.5019230769230769	0.49615384615384617	0.4903846153846154	0.49423076923076925	0.49615384615384606	0.49423076923076925	0.4980769230769231	0.4865384615384615	0.48269230769230764	0.49038461538461553	0.4865384615384615	0.49230769230769234	0.4865384615384615	0.5	0.5019230769230769	0.5038461538461538	0.5096153846153846	0.5096153846153847	0.5288461538461539	0.5038461538461539	0.5076923076923077	0.5153846153846153	0.5346153846153847	0.5192307692307693	0.526923076923077	0.5307692307692308	0.5288461538461539	0.5307692307692308	0.5403846153846155	0.5365384615384615	0.5384615384615385
380	0.5269230769230769	0.5134615384615384	0.5153846153846154	0.5230769230769231	0.525	0.5288461538461539	0.5269230769230769	0.5230769230769231	0.5192307692307693	0.5442307692307693	0.525	0.5557692307692308	0.5442307692307692	0.5442307692307693	0.5442307692307692	0.5269230769230769	0.5403846153846154	0.5230769230769231	0.5269230769230768	0.5269230769230768	0.5269230769230769	0.5173076923076922	0.5307692307692307	0.5288461538461539	0.5211538461538461	0.5269230769230769	0.5115384615384615	0.5153846153846153	0.5096153846153846	0.5249999999999999	0.5153846153846154	0.5249999999999999	0.5384615384615383	0.5211538461538461	0.5269230769230769	0.5153846153846153	0.5403846153846155	0.5461538461538461	0.5538461538461539	0.5384615384615384	0.551923076923077	0.5576923076923077	0.5442307692307692	0.5346153846153846	0.5538461538461538	0.5615384615384615	0.5692307692307692	0.5499999999999999	0.55
390	0.5288461538461539	0.5346153846153847	0.5365384615384616	0.5403846153846155	0.5365384615384615	0.5442307692307693	0.5403846153846155	0.5403846153846155	0.5365384615384615	0.5173076923076924	0.5307692307692308	0.5307692307692308	0.5423076923076923	0.5269230769230769	0.525	0.5076923076923077	0.5134615384615385	0.4865384615384615	0.4865384615384615	0.49423076923076914	0.49615384615384617	0.4769230769230769	0.4615384615384615	0.49230769230769234	0.4807692307692307	0.48076923076923084	0.47115384615384615	0.49423076923076914	0.49615384615384617	0.5173076923076924	0.5115384615384615	0.5173076923076924	0.5096153846153847	0.5403846153846154	0.5173076923076924	0.5096153846153847	0.5307692307692308	0.5480769230769231	0.5557692307692308	0.5461538461538462	0.5557692307692308	0.5653846153846155	0.5576923076923077	0.5538461538461539	0.5576923076923077	0.5692307692307692	0.5461538461538462	0.5692307692307692	0.5711538461538461
400	0.525	0.5307692307692309	0.5307692307692308	0.5307692307692308	0.5307692307692309	0.5403846153846155	0.5346153846153846	0.5346153846153846	0.5365384615384615	0.5288461538461539	0.5326923076923077	0.5365384615384616	0.5480769230769231	0.551923076923077	0.5384615384615385	0.5346153846153847	0.528846153846154	0.5153846153846154	0.5211538461538461	0.5384615384615384	0.5096153846153846	0.525	0.5076923076923078	0.5326923076923077	0.5288461538461537	0.5153846153846153	0.5134615384615384	0.5192307692307693	0.4807692307692307	0.525	0.5153846153846153	0.5096153846153846	0.5288461538461539	0.5115384615384616	0.5269230769230768	0.5269230769230768	0.5423076923076924	0.5403846153846154	0.5480769230769231	0.5230769230769232	0.5384615384615384	0.5480769230769231	0.548076923076923	0.5576923076923077	0.5596153846153845	0.5634615384615385	0.5673076923076923	0.5634615384615385	0.576923076923077
410	0.5384615384615385	0.5288461538461539	0.5346153846153846	0.5403846153846155	0.5442307692307692	0.551923076923077	0.5403846153846154	0.5461538461538461	0.5365384615384616	0.5288461538461539	0.551923076923077	0.5442307692307692	0.5557692307692308	0.5461538461538462	0.5346153846153845	0.551923076923077	0.5365384615384615	0.5230769230769231	0.5153846153846153	0.5019230769230768	0.5076923076923078	0.5173076923076922	0.4903846153846154	0.5038461538461538	0.4980769230769231	0.4980769230769231	0.5019230769230768	0.5096153846153846	0.5038461538461538	0.5	0.4923076923076922	0.5076923076923077	0.5115384615384616	0.5096153846153846	0.5153846153846153	0.5115384615384615	0.525	0.5269230769230769	0.5346153846153846	0.5307692307692308	0.5615384615384615	0.5423076923076924	0.551923076923077	0.5403846153846154	0.5442307692307692	0.5519230769230768	0.5519230769230768	0.5423076923076923	0.55
420	0.5076923076923078	0.5057692307692307	0.5	0.5076923076923078	0.526923076923077	0.5192307692307693	0.5192307692307693	0.5211538461538462	0.5269230769230769	0.5326923076923077	0.5269230769230769	0.526923076923077	0.5269230769230768	0.5384615384615385	0.5346153846153846	0.5230769230769231	0.5038461538461538	0.5346153846153846	0.548076923076923	0.5326923076923077	0.5153846153846153	0.5211538461538462	0.5173076923076922	0.5153846153846153	0.5115384615384615	0.5076923076923077	0.49615384615384617	0.4865384615384615	0.5038461538461538	0.5134615384615385	0.5096153846153847	0.5096153846153846	0.523076923076923	0.5134615384615384	0.5403846153846155	0.5230769230769231	0.5384615384615384	0.5499999999999999	0.5346153846153845	0.5403846153846154	0.5442307692307693	0.5557692307692308	0.5634615384615385	0.5596153846153845	0.5576923076923077	0.5538461538461539	0.5634615384615385	0.5692307692307692	0.5538461538461539
430	0.5153846153846153	0.5211538461538462	0.5326923076923077	0.5134615384615385	0.526923076923077	0.5288461538461537	0.5346153846153846	0.5307692307692309	0.5480769230769231	0.5365384615384615	0.5423076923076923	0.5461538461538462	0.5557692307692308	0.5307692307692308	0.5403846153846154	0.5461538461538462	0.5499999999999999	0.5326923076923078	0.55	0.551923076923077	0.523076923076923	0.5307692307692307	0.5153846153846153	0.525	0.5269230769230769	0.5192307692307692	0.525	0.5096153846153846	0.5038461538461538	0.5346153846153845	0.5173076923076924	0.525	0.5115384615384615	0.5326923076923077	0.5384615384615384	0.5346153846153846	0.5576923076923077	0.5673076923076923	0.5711538461538461	0.5692307692307692	0.5903846153846154	0.5730769230769232	0.5846153846153846	0.5711538461538461	0.5653846153846154	0.5538461538461539	0.5692307692307692	0.5711538461538461	0.548076923076923
440	0.5153846153846154	0.5192307692307693	0.5288461538461539	0.5269230769230769	0.5288461538461539	0.5307692307692308	0.5403846153846154	0.5403846153846154	0.5326923076923077	0.5365384615384616	0.5538461538461538	0.5442307692307693	0.5442307692307693	0.5596153846153846	0.5423076923076924	0.5615384615384615	0.5519230769230768	0.5346153846153847	0.525	0.5192307692307692	0.5269230769230769	0.523076923076923	0.5192307692307692	0.5211538461538462	0.5153846153846153	0.5115384615384615	0.5076923076923077	0.5153846153846154	0.5211538461538462	0.5134615384615384	0.5173076923076924	0.526923076923077	0.5211538461538462	0.525	0.525	0.5423076923076924	0.5576923076923077	0.551923076923077	0.5653846153846154	0.5442307692307693	0.5596153846153845	0.5653846153846154	0.5653846153846154	0.5557692307692308	0.5673076923076923	0.5403846153846155	0.5711538461538461	0.5615384615384615	0.5634615384615385
450	0.5384615384615385	0.5365384615384615	0.5288461538461539	0.5423076923076924	0.55	0.5461538461538461	0.5307692307692307	0.5384615384615383	0.5634615384615385	0.5461538461538462	0.5365384615384615	0.5480769230769231	0.5442307692307692	0.5499999999999999	0.5384615384615384	0.5442307692307692	0.5269230769230769	0.5288461538461539	0.5423076923076923	0.5230769230769231	0.5326923076923077	0.5346153846153846	0.5538461538461539	0.5211538461538461	0.55	0.5288461538461539	0.5326923076923077	0.5307692307692308	0.5153846153846153	0.5269230769230769	0.5346153846153847	0.5211538461538462	0.5307692307692308	0.523076923076923	0.551923076923077	0.5634615384615385	0.5634615384615385	0.5538461538461539	0.551923076923077	0.5576923076923077	0.5596153846153846	0.5596153846153846	0.5673076923076923	0.5750000000000001	0.5692307692307692	0.5692307692307692	0.5538461538461539	0.5634615384615385	0.5673076923076923
460	0.5076923076923077	0.5230769230769231	0.5249999999999999	0.525	0.5230769230769231	0.5230769230769231	0.5153846153846153	0.5326923076923077	0.5346153846153847	0.5346153846153847	0.5307692307692309	0.5403846153846154	0.5346153846153846	0.5423076923076924	0.5365384615384615	0.5346153846153846	0.5076923076923077	0.525	0.5269230769230769	0.5307692307692309	0.5153846153846153	0.5211538461538462	0.5211538461538462	0.523076923076923	0.5192307692307692	0.5019230769230769	0.49423076923076914	0.5019230769230769	0.5076923076923077	0.5019230769230769	0.5153846153846153	0.523076923076923	0.5134615384615385	0.5249999999999999	0.525	0.5403846153846155	0.5365384615384615	0.5653846153846154	0.5557692307692307	0.5384615384615385	0.5807692307692308	0.5538461538461539	0.5576923076923077	0.5711538461538461	0.5673076923076923	0.5576923076923077	0.5807692307692307	0.5653846153846154	0.5807692307692307
470	0.5173076923076924	0.5288461538461539	0.5192307692307692	0.5403846153846154	0.5365384615384615	0.5384615384615385	0.5461538461538462	0.5423076923076923	0.5461538461538462	0.5384615384615385	0.5615384615384615	0.5557692307692308	0.548076923076923	0.5557692307692308	0.551923076923077	0.5346153846153847	0.525	0.5365384615384615	0.5384615384615385	0.5403846153846154	0.5288461538461539	0.526923076923077	0.525	0.5192307692307692	0.5211538461538461	0.5	0.5076923076923077	0.5211538461538462	0.5153846153846153	0.5269230769230769	0.5288461538461539	0.5403846153846154	0.5307692307692307	0.5403846153846154	0.5288461538461537	0.5692307692307692	0.575	0.5596153846153846	0.5942307692307692	0.5865384615384616	0.5711538461538461	0.5884615384615385	0.5846153846153846	0.575	0.5750000000000001	0.575	0.5615384615384615	0.5884615384615385	0.5538461538461539
480	0.5153846153846154	0.5134615384615385	0.501923076923077	0.5115384615384616	0.526923076923077	0.5038461538461538	0.5153846153846154	0.5115384615384615	0.4980769230769231	0.5076923076923077	0.523076923076923	0.5038461538461538	0.523076923076923	0.5288461538461539	0.5249999999999999	0.5173076923076924	0.5192307692307693	0.5423076923076924	0.49615384615384617	0.5384615384615383	0.5326923076923078	0.525	0.5211538461538462	0.526923076923077	0.5173076923076924	0.5173076923076924	0.5057692307692307	0.5173076923076924	0.5076923076923077	0.5076923076923077	0.5192307692307692	0.5115384615384616	0.523076923076923	0.5403846153846155	0.5211538461538462	0.5403846153846154	0.5557692307692308	0.5346153846153847	0.5288461538461539	0.5442307692307692	0.5615384615384615	0.551923076923077	0.5557692307692307	0.5596153846153846	0.5615384615384615	0.551923076923077	0.573076923076923	0.551923076923077	0.55
490	0.5057692307692307	0.5076923076923078	0.5115384615384616	0.5076923076923077	0.5173076923076922	0.5076923076923077	0.5153846153846154	0.5211538461538462	0.5134615384615385	0.5384615384615384	0.5230769230769231	0.5403846153846154	0.5326923076923077	0.5423076923076924	0.5365384615384615	0.5076923076923077	0.5346153846153847	0.5134615384615385	0.523076923076923	0.5211538461538462	0.5326923076923077	0.5173076923076922	0.5211538461538462	0.5307692307692308	0.5134615384615384	0.525	0.5134615384615385	0.5230769230769231	0.5192307692307693	0.5384615384615384	0.5269230769230768	0.5307692307692307	0.5211538461538462	0.5134615384615384	0.5326923076923077	0.5326923076923077	0.5461538461538462	0.5576923076923077	0.5538461538461539	0.5807692307692307	0.5846153846153845	0.5826923076923076	0.5634615384615385	0.5711538461538461	0.5769230769230769	0.5884615384615384	0.5865384615384615	0.5903846153846155	0.5673076923076923
500	0.5288461538461539	0.5230769230769231	0.525	0.5307692307692308	0.5423076923076924	0.5403846153846155	0.5403846153846154	0.5442307692307693	0.5365384615384615	0.5365384615384615	0.5634615384615385	0.5403846153846155	0.575	0.575	0.575	0.5442307692307692	0.5384615384615385	0.5557692307692307	0.5519230769230768	0.5423076923076924	0.551923076923077	0.5442307692307693	0.5538461538461539	0.5423076923076924	0.5403846153846154	0.5365384615384616	0.5403846153846154	0.551923076923077	0.5538461538461539	0.5461538461538461	0.5423076923076924	0.5384615384615384	0.5403846153846154	0.5519230769230768	0.5326923076923077	0.5557692307692308	0.5365384615384615	0.5557692307692308	0.5711538461538461	0.5576923076923076	0.5846153846153846	0.5634615384615385	0.5923076923076923	0.5788461538461538	0.5980769230769232	0.5826923076923076	0.5961538461538461	0.5980769230769232	0.5923076923076923
510	0.5096153846153846	0.5	0.5096153846153846	0.5173076923076924	0.5115384615384615	0.5384615384615384	0.5326923076923077	0.5326923076923078	0.5326923076923077	0.5538461538461539	0.5557692307692308	0.5576923076923077	0.575	0.5711538461538461	0.5403846153846155	0.5288461538461539	0.5538461538461539	0.5461538461538462	0.5557692307692308	0.5480769230769231	0.5461538461538462	0.548076923076923	0.5538461538461539	0.5384615384615385	0.5269230769230769	0.548076923076923	0.5307692307692309	0.5403846153846155	0.5288461538461539	0.5403846153846155	0.5307692307692308	0.5230769230769231	0.5442307692307692	0.5346153846153845	0.5480769230769231	0.5596153846153846	0.5634615384615385	0.5634615384615385	0.5499999999999999	0.5653846153846154	0.5596153846153846	0.576923076923077	0.5557692307692308	0.5826923076923076	0.5596153846153846	0.5653846153846154	0.5846153846153845	0.5596153846153846	0.5711538461538461
520	0.5192307692307693	0.5307692307692308	0.5307692307692309	0.5307692307692308	0.5557692307692308	0.5423076923076924	0.5557692307692307	0.551923076923077	0.5461538461538461	0.5423076923076924	0.5596153846153846	0.5596153846153846	0.5557692307692307	0.5499999999999999	0.5499999999999999	0.5538461538461539	0.5634615384615383	0.5461538461538461	0.528846153846154	0.5634615384615385	0.5307692307692308	0.5211538461538462	0.5346153846153846	0.4980769230769231	0.5153846153846154	0.501923076923077	0.5076923076923078	0.5057692307692307	0.5423076923076923	0.5211538461538461	0.5134615384615385	0.5076923076923077	0.5288461538461539	0.5403846153846154	0.5326923076923077	0.5442307692307693	0.5634615384615385	0.5442307692307692	0.5653846153846154	0.5615384615384615	0.5634615384615385	0.5653846153846154	0.5653846153846154	0.576923076923077	0.5730769230769232	0.5634615384615385	0.5499999999999999	0.5634615384615385	0.5403846153846154
530	0.5307692307692308	0.5326923076923077	0.528846153846154	0.5346153846153846	0.5346153846153847	0.5346153846153846	0.5249999999999999	0.5403846153846154	0.523076923076923	0.5403846153846154	0.5346153846153846	0.5538461538461539	0.5288461538461539	0.5673076923076923	0.5480769230769231	0.575	0.5557692307692308	0.5326923076923077	0.5153846153846154	0.5192307692307693	0.5442307692307693	0.5288461538461539	0.5134615384615384	0.5211538461538462	0.5134615384615384	0.5134615384615384	0.5	0.5192307692307693	0.5192307692307693	0.5076923076923077	0.5192307692307692	0.5153846153846153	0.5134615384615384	0.5384615384615385	0.5538461538461538	0.5711538461538461	0.55	0.5692307692307692	0.5634615384615385	0.5692307692307692	0.5807692307692307	0.6076923076923078	0.5942307692307691	0.5903846153846153	0.5942307692307691	0.6134615384615385	0.5769230769230769	0.5826923076923076	0.5615384615384615
540	0.5403846153846154	0.5403846153846154	0.5596153846153846	0.551923076923077	0.5615384615384615	0.5673076923076923	0.5673076923076923	0.5692307692307692	0.5692307692307692	0.5826923076923076	0.5692307692307692	0.5903846153846155	0.5826923076923076	0.5692307692307692	0.5692307692307692	0.5769230769230769	0.5634615384615385	0.5692307692307692	0.5461538461538462	0.5557692307692308	0.5634615384615385	0.5480769230769231	0.5499999999999999	0.5403846153846155	0.5519230769230768	0.5384615384615384	0.5365384615384615	0.5519230769230768	0.5423076923076922	0.5211538461538462	0.5461538461538461	0.548076923076923	0.5673076923076923	0.5634615384615385	0.5576923076923077	0.5711538461538461	0.5807692307692307	0.601923076923077	0.5788461538461538	0.5884615384615385	0.5846153846153845	0.598076923076923	0.5903846153846153	0.575	0.5903846153846153	0.5903846153846153	0.5846153846153845	0.5826923076923076	0.5615384615384615
550	0.5288461538461539	0.5288461538461539	0.5384615384615384	0.5307692307692309	0.5288461538461539	0.5326923076923077	0.5346153846153846	0.5384615384615384	0.5230769230769231	0.5403846153846154	0.5307692307692308	0.5192307692307693	0.5596153846153846	0.5384615384615384	0.5326923076923077	0.5346153846153847	0.5307692307692309	0.5019230769230768	0.5269230769230769	0.5384615384615385	0.5326923076923077	0.5365384615384615	0.5326923076923078	0.5326923076923077	0.5346153846153846	0.5230769230769231	0.5403846153846154	0.5346153846153846	0.5634615384615385	0.551923076923077	0.5653846153846154	0.5384615384615385	0.5557692307692308	0.5403846153846155	0.5442307692307692	0.5634615384615385	0.5576923076923077	0.5596153846153846	0.5576923076923077	0.5596153846153846	0.5634615384615385	0.5615384615384615	0.5538461538461539	0.573076923076923	0.5538461538461539	0.575	0.5711538461538461	0.5711538461538461	0.548076923076923
560	0.5384615384615385	0.548076923076923	0.5576923076923077	0.5557692307692307	0.5576923076923077	0.573076923076923	0.5653846153846154	0.5576923076923077	0.551923076923077	0.5461538461538462	0.5442307692307692	0.5461538461538461	0.5538461538461539	0.5634615384615385	0.5576923076923077	0.523076923076923	0.5557692307692308	0.551923076923077	0.5346153846153847	0.5634615384615385	0.5384615384615385	0.5365384615384616	0.5442307692307693	0.5423076923076923	0.5346153846153846	0.5365384615384616	0.5307692307692308	0.5499999999999999	0.5557692307692308	0.5423076923076924	0.55	0.5461538461538461	0.5596153846153845	0.5692307692307692	0.5538461538461538	0.5826923076923076	0.5673076923076923	0.5634615384615385	0.5923076923076923	0.5884615384615385	0.5673076923076923	0.573076923076923	0.5846153846153845	0.5826923076923076	0.5807692307692307	0.5884615384615385	0.5634615384615385	0.575	0.5846153846153845
570	0.5346153846153847	0.5461538461538462	0.5423076923076924	0.55	0.5461538461538462	0.548076923076923	0.5403846153846155	0.5653846153846154	0.5307692307692308	0.55	0.5423076923076924	0.5596153846153846	0.5461538461538462	0.5596153846153846	0.5480769230769231	0.5538461538461539	0.5538461538461539	0.5423076923076924	0.5326923076923077	0.5423076923076923	0.5538461538461539	0.5576923076923077	0.5615384615384615	0.5442307692307693	0.551923076923077	0.5596153846153846	0.575	0.5423076923076923	0.5384615384615384	0.5557692307692308	0.525	0.5557692307692308	0.5557692307692308	0.5423076923076924	0.551923076923077	0.5615384615384617	0.5576923076923077	0.5403846153846155	0.5615384615384617	0.5384615384615384	0.5634615384615385	0.5576923076923078	0.5538461538461538	0.5596153846153846	0.573076923076923	0.5596153846153846	0.5615384615384615	0.5596153846153846	0.5653846153846154
580	0.5365384615384615	0.5384615384615384	0.5326923076923077	0.5384615384615384	0.5461538461538462	0.5538461538461539	0.5557692307692307	0.5634615384615385	0.5538461538461539	0.5596153846153846	0.5826923076923076	0.5596153846153846	0.5711538461538461	0.5846153846153846	0.573076923076923	0.5711538461538461	0.5634615384615385	0.5538461538461538	0.5615384615384615	0.5634615384615385	0.575	0.5596153846153845	0.5326923076923077	0.5576923076923077	0.5576923076923077	0.5653846153846154	0.5423076923076923	0.5365384615384615	0.5615384615384615	0.5384615384615384	0.548076923076923	0.5442307692307692	0.5461538461538462	0.5519230769230768	0.548076923076923	0.5673076923076923	0.5461538461538462	0.5692307692307692	0.5557692307692308	0.5807692307692308	0.573076923076923	0.5615384615384615	0.5788461538461538	0.5788461538461538	0.6057692307692308	0.6019230769230769	0.5884615384615384	0.5903846153846155	0.576923076923077
590	0.575	0.5634615384615385	0.5538461538461539	0.5634615384615385	0.5711538461538461	0.5769230769230769	0.5692307692307692	0.5826923076923076	0.5653846153846154	0.5653846153846154	0.5596153846153846	0.5557692307692308	0.576923076923077	0.5653846153846154	0.575	0.5865384615384616	0.573076923076923	0.5596153846153845	0.551923076923077	0.5634615384615385	0.5653846153846155	0.5615384615384615	0.5826923076923076	0.573076923076923	0.5538461538461539	0.573076923076923	0.5519230769230768	0.5615384615384615	0.5653846153846154	0.5442307692307693	0.55	0.55	0.5423076923076923	0.5634615384615385	0.5519230769230768	0.5461538461538461	0.5461538461538462	0.5557692307692308	0.55	0.5480769230769231	0.5576923076923077	0.5826923076923076	0.576923076923077	0.5826923076923077	0.5846153846153846	0.5923076923076923	0.5673076923076923	0.5884615384615384	0.5884615384615384
600	0.5403846153846154	0.5519230769230768	0.55	0.551923076923077	0.571153846153846	0.5557692307692308	0.573076923076923	0.5615384615384615	0.5692307692307692	0.5634615384615385	0.5596153846153846	0.5711538461538461	0.5711538461538461	0.5692307692307692	0.573076923076923	0.5653846153846154	0.5634615384615383	0.5826923076923077	0.5615384615384615	0.5461538461538462	0.5557692307692308	0.5403846153846154	0.5576923076923077	0.548076923076923	0.548076923076923	0.525	0.5423076923076924	0.55	0.5288461538461537	0.548076923076923	0.5403846153846154	0.5538461538461539	0.5538461538461539	0.5576923076923077	0.5596153846153846	0.5788461538461538	0.5634615384615385	0.573076923076923	0.5653846153846154	0.5634615384615385	0.575	0.5807692307692308	0.575	0.5923076923076922	0.5826923076923077	0.5846153846153846	0.5711538461538461	0.5846153846153846	0.5807692307692308
610	0.5442307692307693	0.5365384615384615	0.55	0.5403846153846154	0.5423076923076924	0.5769230769230769	0.5538461538461539	0.5634615384615385	0.5615384615384615	0.573076923076923	0.5673076923076923	0.5788461538461538	0.5711538461538461	0.5615384615384615	0.5557692307692308	0.5538461538461539	0.5557692307692307	0.55	0.5442307692307693	0.5461538461538462	0.5346153846153845	0.5326923076923077	0.5307692307692307	0.5384615384615384	0.5557692307692307	0.5596153846153846	0.5423076923076924	0.5480769230769231	0.5442307692307693	0.5461538461538462	0.5326923076923078	0.5346153846153846	0.498076923076923	0.5288461538461539	0.5365384615384615	0.5288461538461537	0.5326923076923077	0.5346153846153847	0.5461538461538461	0.5365384615384615	0.551923076923077	0.5365384615384615	0.5384615384615385	0.5442307692307692	0.5423076923076924	0.5365384615384615	0.5307692307692309	0.5269230769230769	0.528846153846154
620	0.5307692307692309	0.5480769230769231	0.5307692307692309	0.5326923076923077	0.55	0.5461538461538462	0.548076923076923	0.5442307692307692	0.5288461538461539	0.5461538461538462	0.5576923076923077	0.5538461538461539	0.55	0.5653846153846154	0.551923076923077	0.575	0.5480769230769231	0.5384615384615384	0.5365384615384615	0.5346153846153847	0.5480769230769231	0.5442307692307692	0.5403846153846154	0.5384615384615385	0.5365384615384615	0.5384615384615384	0.5115384615384615	0.5173076923076922	0.5211538461538462	0.5442307692307693	0.5288461538461539	0.5423076923076924	0.5326923076923077	0.5326923076923077	0.5346153846153846	0.528846153846154	0.5442307692307692	0.5442307692307693	0.5365384615384615	0.5326923076923077	0.5538461538461539	0.5461538461538461	0.55	0.551923076923077	0.5346153846153847	0.5384615384615384	0.5403846153846154	0.5288461538461539	0.5307692307692309
630	0.5384615384615385	0.5288461538461539	0.5307692307692309	0.5288461538461539	0.5442307692307693	0.5384615384615385	0.5576923076923077	0.5288461538461539	0.5442307692307693	0.5192307692307693	0.5384615384615385	0.5346153846153847	0.5442307692307692	0.5173076923076924	0.5365384615384615	0.5423076923076923	0.5346153846153847	0.5346153846153846	0.5384615384615384	0.5307692307692308	0.5230769230769231	0.5269230769230769	0.5096153846153847	0.5269230769230768	0.5096153846153846	0.5288461538461539	0.5211538461538461	0.5211538461538461	0.5076923076923078	0.5096153846153847	0.5096153846153846	0.5134615384615385	0.5076923076923077	0.5038461538461538	0.5057692307692307	0.5153846153846153	0.49230769230769234	0.5115384615384615	0.5249999999999999	0.548076923076923	0.5192307692307693	0.5134615384615384	0.5442307692307692	0.5461538461538461	0.5653846153846154	0.5653846153846154	0.5596153846153846	0.548076923076923	0.5711538461538461
640	0.5192307692307692	0.5288461538461539	0.5230769230769231	0.5307692307692307	0.525	0.5326923076923077	0.5346153846153846	0.5096153846153846	0.5442307692307693	0.5423076923076924	0.5461538461538462	0.5499999999999998	0.5442307692307692	0.5326923076923077	0.5653846153846154	0.5403846153846154	0.5557692307692308	0.548076923076923	0.5461538461538462	0.5538461538461539	0.5692307692307692	0.5557692307692308	0.5615384615384615	0.5346153846153845	0.5423076923076924	0.5365384615384616	0.5423076923076924	0.5384615384615384	0.5346153846153845	0.5557692307692307	0.5384615384615384	0.5288461538461539	0.5403846153846154	0.5384615384615384	0.5692307692307692	0.5576923076923077	0.5519230769230768	0.5365384615384616	0.5538461538461539	0.5403846153846154	0.5557692307692308	0.5576923076923077	0.5596153846153846	0.551923076923077	0.5692307692307692	0.5576923076923077	0.5423076923076924	0.5596153846153846	0.5692307692307692
650	0.525	0.5346153846153847	0.5307692307692308	0.5326923076923077	0.55	0.5346153846153845	0.5384615384615384	0.5384615384615385	0.5365384615384615	0.5596153846153846	0.5557692307692308	0.5480769230769231	0.5576923076923077	0.5423076923076924	0.5461538461538462	0.5384615384615385	0.5480769230769231	0.5423076923076924	0.5269230769230769	0.5384615384615385	0.55	0.5538461538461539	0.5307692307692308	0.5365384615384615	0.525	0.5230769230769231	0.5153846153846153	0.4884615384615384	0.5038461538461538	0.4980769230769231	0.5134615384615384	0.498076923076923	0.5192307692307693	0.5211538461538462	0.5153846153846153	0.5307692307692308	0.5326923076923077	0.5384615384615385	0.5326923076923077	0.5538461538461539	0.5384615384615384	0.5576923076923077	0.5423076923076923	0.5134615384615384	0.5576923076923077	0.5538461538461539	0.5557692307692308	0.548076923076923	0.5442307692307693
660	0.5403846153846155	0.5288461538461539	0.5192307692307693	0.5307692307692308	0.5403846153846154	0.5269230769230769	0.5423076923076923	0.5480769230769231	0.5326923076923077	0.5365384615384615	0.5538461538461539	0.5692307692307692	0.5826923076923076	0.5673076923076923	0.5769230769230769	0.5961538461538461	0.573076923076923	0.5942307692307691	0.5942307692307692	0.596153846153846	0.5884615384615384	0.5769230769230769	0.5692307692307692	0.5538461538461539	0.5788461538461538	0.55	0.5384615384615384	0.551923076923077	0.551923076923077	0.5384615384615385	0.5269230769230768	0.5346153846153847	0.5192307692307692	0.5134615384615384	0.5326923076923077	0.5384615384615385	0.5576923076923077	0.5538461538461539	0.5480769230769231	0.5461538461538462	0.5615384615384615	0.5576923076923077	0.5557692307692308	0.5653846153846154	0.5615384615384615	0.5615384615384615	0.5557692307692308	0.5615384615384615	0.5557692307692308
670	0.5365384615384615	0.548076923076923	0.5365384615384615	0.5461538461538462	0.5423076923076923	0.5499999999999999	0.5557692307692308	0.5576923076923077	0.551923076923077	0.5692307692307692	0.5673076923076923	0.5692307692307692	0.5826923076923076	0.5788461538461538	0.5711538461538461	0.5769230769230769	0.5903846153846155	0.5596153846153845	0.5634615384615385	0.5653846153846154	0.5634615384615383	0.5807692307692308	0.5653846153846154	0.575	0.5673076923076923	0.5692307692307692	0.5461538461538462	0.548076923076923	0.5307692307692309	0.5346153846153846	0.5403846153846154	0.5307692307692308	0.5499999999999999	0.5230769230769231	0.5461538461538462	0.5596153846153845	0.55	0.5673076923076923	0.5653846153846154	0.5519230769230768	0.5499999999999999	0.5826923076923076	0.5538461538461539	0.5653846153846154	0.5596153846153846	0.5576923076923077	0.5576923076923077	0.5596153846153846	0.5634615384615385
680	0.5384615384615385	0.5326923076923077	0.5173076923076924	0.5173076923076924	0.525	0.5192307692307693	0.5326923076923077	0.5423076923076923	0.5192307692307693	0.5326923076923078	0.5384615384615384	0.5326923076923077	0.5442307692307693	0.5538461538461539	0.5365384615384616	0.5557692307692308	0.5557692307692308	0.5423076923076924	0.551923076923077	0.5461538461538462	0.5576923076923077	0.5442307692307692	0.5365384615384615	0.5384615384615384	0.5442307692307692	0.5461538461538461	0.5423076923076924	0.5096153846153846	0.5384615384615384	0.5269230769230769	0.5211538461538462	0.5192307692307693	0.5096153846153846	0.5288461538461539	0.5038461538461538	0.5173076923076924	0.5230769230769231	0.5346153846153846	0.5307692307692308	0.5288461538461539	0.5326923076923077	0.5134615384615384	0.5038461538461538	0.5365384615384615	0.5173076923076924	0.5230769230769231	0.4884615384615385	0.5019230769230769	0.5076923076923077
690	0.526923076923077	0.525	0.5365384615384615	0.5307692307692309	0.5307692307692308	0.5307692307692308	0.5192307692307694	0.5346153846153847	0.5346153846153846	0.5384615384615384	0.523076923076923	0.5365384615384615	0.5384615384615385	0.5326923076923077	0.5442307692307693	0.5442307692307692	0.5480769230769231	0.5442307692307692	0.5711538461538461	0.5615384615384615	0.5634615384615385	0.5769230769230769	0.5596153846153846	0.5634615384615385	0.5596153846153846	0.5673076923076923	0.5403846153846155	0.5403846153846155	0.5384615384615385	0.5634615384615385	0.5326923076923078	0.5326923076923077	0.5461538461538462	0.5403846153846154	0.5634615384615385	0.5211538461538461	0.5461538461538462	0.5365384615384615	0.5365384615384615	0.5346153846153847	0.5326923076923076	0.5557692307692308	0.5230769230769231	0.5365384615384615	0.5423076923076924	0.5557692307692308	0.5288461538461539	0.5288461538461539	0.5211538461538462
700	0.49230769230769234	0.49615384615384617	0.5038461538461538	0.5134615384615384	0.5211538461538462	0.5230769230769231	0.5038461538461538	0.5019230769230769	0.5230769230769231	0.5423076923076924	0.5288461538461539	0.5346153846153846	0.5326923076923077	0.5346153846153846	0.5596153846153846	0.575	0.5576923076923077	0.5596153846153846	0.5596153846153846	0.575	0.5769230769230769	0.5769230769230769	0.573076923076923	0.5711538461538461	0.5788461538461538	0.5596153846153846	0.5442307692307693	0.5442307692307692	0.5615384615384615	0.5557692307692308	0.5576923076923077	0.5557692307692308	0.5461538461538462	0.551923076923077	0.548076923076923	0.5538461538461539	0.5538461538461539	0.5576923076923077	0.5269230769230769	0.5442307692307693	0.5384615384615384	0.5346153846153847	0.5403846153846155	0.5442307692307693	0.5326923076923077	0.5403846153846154	0.5326923076923077	0.5269230769230769	0.5346153846153846
710	0.4980769230769231	0.5134615384615385	0.5173076923076922	0.4980769230769231	0.5076923076923078	0.5057692307692307	0.5173076923076922	0.4903846153846154	0.5019230769230769	0.5134615384615385	0.5346153846153846	0.5519230769230768	0.5269230769230768	0.5269230769230768	0.525	0.5250000000000001	0.548076923076923	0.5442307692307692	0.5442307692307692	0.5326923076923077	0.5307692307692307	0.5480769230769231	0.5384615384615384	0.5384615384615385	0.5326923076923078	0.5230769230769231	0.5326923076923078	0.5384615384615385	0.5173076923076924	0.5096153846153847	0.5211538461538461	0.5038461538461538	0.48461538461538456	0.4884615384615385	0.5076923076923077	0.5019230769230769	0.5115384615384616	0.4999999999999999	0.5038461538461538	0.5115384615384615	0.5057692307692307	0.5249999999999999	0.5038461538461538	0.5346153846153847	0.5173076923076922	0.5288461538461539	0.5038461538461538	0.5230769230769231	0.5153846153846153
720	0.5365384615384615	0.5346153846153846	0.5269230769230769	0.5269230769230768	0.5230769230769231	0.5403846153846155	0.5211538461538462	0.5365384615384615	0.5423076923076924	0.5423076923076923	0.5346153846153846	0.5173076923076922	0.551923076923077	0.55	0.5557692307692308	0.5557692307692308	0.5711538461538461	0.6	0.5653846153846154	0.5807692307692307	0.5826923076923076	0.5826923076923076	0.5846153846153845	0.5673076923076923	0.5807692307692308	0.5807692307692308	0.5653846153846154	0.5730769230769232	0.5384615384615383	0.5538461538461539	0.5403846153846155	0.5596153846153846	0.5423076923076924	0.5249999999999999	0.5288461538461539	0.5307692307692308	0.5326923076923077	0.5403846153846155	0.5153846153846153	0.5288461538461537	0.5115384615384616	0.5307692307692309	0.5211538461538461	0.5576923076923077	0.5596153846153846	0.5461538461538462	0.5480769230769231	0.5423076923076923	0.5269230769230769
730	0.5057692307692307	0.5	0.4865384615384615	0.5038461538461538	0.5038461538461538	0.5173076923076924	0.5076923076923077	0.501923076923077	0.5019230769230769	0.4980769230769231	0.5211538461538461	0.5057692307692309	0.5134615384615384	0.5134615384615384	0.5115384615384615	0.5326923076923076	0.5269230769230768	0.5346153846153846	0.525	0.5557692307692308	0.5634615384615385	0.5538461538461539	0.5346153846153846	0.5403846153846154	0.551923076923077	0.5365384615384615	0.5346153846153845	0.5307692307692307	0.5038461538461538	0.5249999999999999	0.49615384615384617	0.5211538461538462	0.5211538461538462	0.5019230769230769	0.523076923076923	0.5115384615384615	0.5480769230769231	0.5326923076923078	0.5346153846153846	0.525	0.5384615384615385	0.5403846153846155	0.5346153846153846	0.5346153846153847	0.55	0.5403846153846155	0.5307692307692308	0.5442307692307692	0.525
740	0.5211538461538462	0.5326923076923077	0.5288461538461539	0.5269230769230769	0.5307692307692308	0.528846153846154	0.5192307692307693	0.5442307692307693	0.5346153846153847	0.5519230769230768	0.525	0.5326923076923077	0.5480769230769231	0.5576923076923077	0.548076923076923	0.5596153846153845	0.5403846153846154	0.5596153846153846	0.5788461538461538	0.575	0.5807692307692307	0.5846153846153846	0.5711538461538461	0.5788461538461538	0.5846153846153845	0.5769230769230769	0.5634615384615385	0.5576923076923077	0.5461538461538462	0.5442307692307693	0.5403846153846155	0.5423076923076923	0.5442307692307692	0.575	0.5557692307692308	0.5384615384615384	0.5423076923076924	0.5403846153846154	0.5153846153846153	0.5519230769230768	0.5653846153846154	0.55	0.548076923076923	0.5653846153846154	0.5576923076923077	0.5557692307692308	0.5442307692307693	0.5673076923076923	0.5480769230769231
750	0.5096153846153846	0.5076923076923077	0.49423076923076914	0.5173076923076922	0.5076923076923078	0.523076923076923	0.5115384615384616	0.5346153846153846	0.5249999999999999	0.5211538461538462	0.5230769230769231	0.5307692307692308	0.55	0.5519230769230768	0.55	0.5499999999999999	0.5673076923076923	0.575	0.576923076923077	0.6038461538461538	0.5923076923076923	0.575	0.5673076923076923	0.5807692307692307	0.5673076923076923	0.5673076923076923	0.5692307692307692	0.5711538461538461	0.5538461538461539	0.5673076923076923	0.551923076923077	0.5346153846153846	0.5615384615384615	0.5423076923076923	0.5461538461538462	0.573076923076923	0.5576923076923077	0.5596153846153845	0.5519230769230768	0.5480769230769231	0.5538461538461539	0.5576923076923077	0.5711538461538461	0.5692307692307692	0.5576923076923077	0.5615384615384615	0.5596153846153846	0.5365384615384615	0.5269230769230768
760	0.5115384615384615	0.5019230769230769	0.5096153846153847	0.5076923076923077	0.5134615384615384	0.5173076923076922	0.5173076923076924	0.5134615384615384	0.5153846153846153	0.5153846153846153	0.49615384615384617	0.5038461538461538	0.5096153846153846	0.5211538461538462	0.5096153846153847	0.5326923076923077	0.525	0.5269230769230768	0.5307692307692307	0.5173076923076924	0.5211538461538461	0.525	0.5230769230769231	0.5403846153846154	0.5499999999999999	0.5596153846153846	0.5346153846153846	0.526923076923077	0.5288461538461539	0.5403846153846154	0.5269230769230769	0.5365384615384615	0.5115384615384615	0.5173076923076922	0.5211538461538461	0.5365384615384615	0.5365384615384615	0.5480769230769231	0.5326923076923077	0.5596153846153846	0.5192307692307693	0.551923076923077	0.5519230769230768	0.5538461538461539	0.548076923076923	0.5365384615384615	0.5538461538461539	0.5576923076923077	0.5461538461538461
770	0.5326923076923077	0.5307692307692307	0.5403846153846155	0.5442307692307692	0.5423076923076924	0.5384615384615384	0.5326923076923077	0.5307692307692308	0.5249999999999999	0.5442307692307692	0.5442307692307693	0.5346153846153847	0.5365384615384615	0.5365384615384615	0.5211538461538462	0.5384615384615385	0.5442307692307692	0.5365384615384615	0.5365384615384615	0.5480769230769231	0.5403846153846155	0.5634615384615385	0.5615384615384617	0.5596153846153846	0.5788461538461538	0.548076923076923	0.5480769230769231	0.5538461538461538	0.5557692307692308	0.5576923076923077	0.5384615384615384	0.5442307692307693	0.5596153846153846	0.5384615384615385	0.5711538461538461	0.551923076923077	0.5711538461538461	0.5461538461538462	0.5596153846153846	0.573076923076923	0.5634615384615385	0.5288461538461539	0.55	0.5615384615384615	0.5576923076923077	0.5596153846153846	0.5519230769230768	0.5615384615384615	0.576923076923077
780	0.5038461538461538	0.5076923076923077	0.5269230769230768	0.525	0.5096153846153846	0.5173076923076922	0.5153846153846153	0.5365384615384615	0.5230769230769232	0.5365384615384615	0.5403846153846154	0.5153846153846153	0.55	0.5557692307692307	0.5326923076923076	0.525	0.5307692307692307	0.5307692307692309	0.55	0.5615384615384615	0.5596153846153846	0.5423076923076924	0.55	0.5538461538461539	0.5423076923076923	0.551923076923077	0.548076923076923	0.5634615384615385	0.5576923076923077	0.5403846153846154	0.5403846153846154	0.5153846153846153	0.5269230769230769	0.5346153846153846	0.5153846153846153	0.5576923076923077	0.5326923076923077	0.5365384615384615	0.5307692307692307	0.5365384615384615	0.5326923076923077	0.5134615384615384	0.5096153846153847	0.5461538461538461	0.5346153846153845	0.5365384615384615	0.5442307692307692	0.5307692307692307	0.5423076923076924
790	0.5153846153846153	0.5365384615384616	0.5230769230769231	0.5346153846153846	0.5326923076923078	0.5326923076923078	0.5269230769230769	0.5557692307692308	0.5461538461538462	0.5423076923076923	0.5423076923076923	0.5480769230769231	0.5365384615384614	0.5557692307692307	0.528846153846154	0.5461538461538462	0.5423076923076923	0.5538461538461539	0.55	0.5596153846153846	0.55	0.5692307692307692	0.573076923076923	0.5634615384615385	0.5653846153846154	0.5653846153846154	0.5826923076923076	0.5634615384615385	0.5576923076923077	0.5807692307692307	0.5596153846153846	0.573076923076923	0.55	0.5461538461538462	0.5596153846153846	0.551923076923077	0.5711538461538461	0.5673076923076923	0.5538461538461538	0.55	0.5711538461538461	0.55	0.5384615384615384	0.5615384615384615	0.5538461538461539	0.5673076923076923	0.5557692307692308	0.5480769230769231	0.5576923076923076
800	0.5057692307692307	0.525	0.5096153846153847	0.5	0.5269230769230769	0.5153846153846153	0.5192307692307693	0.5230769230769231	0.5173076923076924	0.5153846153846154	0.5173076923076924	0.5057692307692307	0.5192307692307693	0.5153846153846154	0.5230769230769231	0.5326923076923078	0.5442307692307693	0.5230769230769231	0.5192307692307693	0.5346153846153847	0.5346153846153846	0.5615384615384615	0.5480769230769231	0.5423076923076923	0.5423076923076923	0.5346153846153847	0.5403846153846154	0.5384615384615384	0.55	0.5307692307692308	0.5307692307692308	0.5384615384615384	0.5307692307692308	0.5442307692307693	0.5442307692307692	0.5365384615384615	0.525	0.573076923076923	0.573076923076923	0.5807692307692307	0.5423076923076924	0.5692307692307692	0.551923076923077	0.576923076923077	0.5807692307692307	0.5538461538461539	0.5788461538461538	0.5653846153846154	0.5538461538461539
810	0.5038461538461538	0.5307692307692308	0.5403846153846154	0.5288461538461539	0.5211538461538461	0.525	0.5173076923076924	0.525	0.5403846153846154	0.5538461538461539	0.5346153846153846	0.5192307692307693	0.5365384615384616	0.5153846153846153	0.5365384615384616	0.5519230769230768	0.5192307692307693	0.5403846153846154	0.5346153846153846	0.5538461538461538	0.5403846153846154	0.5423076923076923	0.5576923076923076	0.5307692307692308	0.5403846153846154	0.5269230769230769	0.5423076923076924	0.5346153846153846	0.5326923076923077	0.5365384615384615	0.551923076923077	0.551923076923077	0.548076923076923	0.5480769230769231	0.5365384615384616	0.5346153846153846	0.5365384615384615	0.5596153846153846	0.5673076923076923	0.596153846153846	0.576923076923077	0.5692307692307692	0.575	0.5673076923076923	0.551923076923077	0.576923076923077	0.5634615384615385	0.5769230769230769	0.5384615384615385
820	0.5153846153846154	0.5096153846153846	0.5230769230769231	0.5134615384615385	0.5173076923076924	0.5096153846153847	0.5269230769230769	0.5230769230769231	0.5346153846153846	0.5461538461538462	0.525	0.5326923076923077	0.5461538461538461	0.5576923076923077	0.5653846153846154	0.55	0.5557692307692308	0.5576923076923077	0.5519230769230768	0.5615384615384615	0.5596153846153846	0.5576923076923077	0.5519230769230768	0.5480769230769231	0.5711538461538461	0.5692307692307693	0.5538461538461538	0.5403846153846155	0.5596153846153845	0.5384615384615385	0.5423076923076924	0.5557692307692307	0.5307692307692309	0.5326923076923077	0.5365384615384615	0.5596153846153846	0.5365384615384616	0.5615384615384615	0.5480769230769231	0.5634615384615385	0.5557692307692308	0.5480769230769231	0.5461538461538462	0.5442307692307692	0.5442307692307692	0.551923076923077	0.5538461538461539	0.5442307692307692	0.5461538461538462
830	0.5173076923076924	0.5096153846153847	0.5211538461538462	0.5076923076923077	0.5076923076923077	0.5096153846153846	0.5230769230769231	0.5134615384615384	0.5134615384615384	0.526923076923077	0.5326923076923077	0.5211538461538462	0.523076923076923	0.5403846153846154	0.5269230769230769	0.5134615384615384	0.5211538461538461	0.5211538461538461	0.5288461538461539	0.5192307692307692	0.5134615384615384	0.5326923076923077	0.5384615384615385	0.5307692307692309	0.5442307692307693	0.5461538461538462	0.5519230769230768	0.5423076923076924	0.525	0.5153846153846154	0.5384615384615385	0.5576923076923077	0.5499999999999999	0.5384615384615384	0.5461538461538462	0.5423076923076924	0.55	0.5384615384615384	0.5596153846153845	0.5423076923076924	0.5865384615384615	0.5615384615384615	0.5673076923076923	0.5538461538461539	0.5480769230769231	0.551923076923077	0.5615384615384615	0.5673076923076923	0.55
840	0.5192307692307693	0.5153846153846154	0.5365384615384615	0.5307692307692308	0.5346153846153846	0.5384615384615385	0.5384615384615385	0.55	0.5403846153846154	0.5576923076923077	0.5423076923076923	0.5538461538461539	0.5673076923076923	0.5653846153846154	0.573076923076923	0.5461538461538462	0.5692307692307692	0.5826923076923076	0.5961538461538461	0.5865384615384615	0.5884615384615385	0.5692307692307692	0.5865384615384616	0.5942307692307692	0.5634615384615385	0.573076923076923	0.5711538461538461	0.5653846153846154	0.5769230769230769	0.5903846153846153	0.5692307692307692	0.5807692307692308	0.5711538461538461	0.5826923076923076	0.5807692307692307	0.5711538461538461	0.5788461538461538	0.5769230769230769	0.5826923076923077	0.5634615384615385	0.551923076923077	0.5538461538461538	0.5442307692307692	0.5576923076923077	0.5384615384615384	0.5538461538461539	0.5596153846153846	0.5403846153846155	0.525
850	0.5076923076923077	0.5173076923076924	0.5211538461538461	0.5192307692307692	0.525	0.5346153846153847	0.5211538461538461	0.5211538461538461	0.548076923076923	0.5346153846153847	0.5346153846153845	0.5249999999999999	0.5307692307692308	0.5384615384615385	0.5153846153846153	0.5192307692307693	0.5038461538461538	0.5019230769230769	0.5173076923076924	0.5384615384615385	0.5461538461538461	0.551923076923077	0.5442307692307692	0.5480769230769231	0.5403846153846154	0.5423076923076923	0.5442307692307693	0.5442307692307692	0.5538461538461538	0.5384615384615384	0.5269230769230769	0.523076923076923	0.526923076923077	0.525	0.5346153846153846	0.5307692307692309	0.5365384615384615	0.5403846153846155	0.5423076923076924	0.5249999999999999	0.5288461538461539	0.5326923076923077	0.523076923076923	0.5307692307692308	0.523076923076923	0.5442307692307692	0.5461538461538461	0.5596153846153846	0.5384615384615384
860	0.5	0.5096153846153846	0.5019230769230769	0.5173076923076922	0.5076923076923077	0.5192307692307692	0.5192307692307693	0.5096153846153847	0.5038461538461538	0.5038461538461538	0.5038461538461538	0.5038461538461538	0.5173076923076924	0.5076923076923077	0.5096153846153846	0.5211538461538462	0.5038461538461538	0.5211538461538462	0.5269230769230768	0.525	0.5115384615384616	0.5461538461538461	0.5365384615384615	0.5365384615384616	0.5384615384615383	0.5365384615384615	0.5326923076923077	0.5403846153846155	0.5423076923076924	0.5173076923076922	0.5269230769230768	0.5480769230769231	0.5326923076923078	0.5269230769230768	0.5442307692307693	0.5326923076923077	0.5346153846153845	0.5576923076923077	0.5365384615384614	0.5615384615384615	0.5519230769230768	0.5461538461538462	0.5423076923076924	0.5365384615384615	0.55	0.55	0.5538461538461539	0.5461538461538462	0.5326923076923077
870	0.5096153846153847	0.5153846153846154	0.5096153846153847	0.5192307692307692	0.5326923076923077	0.5307692307692309	0.5173076923076922	0.5288461538461539	0.5288461538461539	0.5519230769230768	0.5211538461538461	0.5307692307692308	0.5211538461538461	0.551923076923077	0.5557692307692308	0.5365384615384616	0.5230769230769232	0.5346153846153845	0.5403846153846154	0.5403846153846154	0.5634615384615385	0.5846153846153846	0.55	0.5557692307692308	0.5596153846153846	0.5557692307692307	0.551923076923077	0.551923076923077	0.5384615384615385	0.5519230769230768	0.5326923076923078	0.5173076923076924	0.5269230769230769	0.5346153846153847	0.5461538461538462	0.5557692307692308	0.5538461538461539	0.5538461538461539	0.5557692307692307	0.575	0.548076923076923	0.575	0.5538461538461539	0.5576923076923077	0.5788461538461538	0.5634615384615385	0.5423076923076923	0.5442307692307692	0.5442307692307693
880	0.5211538461538461	0.5230769230769231	0.526923076923077	0.5269230769230769	0.5230769230769231	0.5326923076923076	0.5442307692307693	0.5480769230769231	0.5461538461538461	0.5576923076923077	0.55	0.5557692307692308	0.573076923076923	0.5865384615384615	0.5557692307692308	0.55	0.5807692307692307	0.573076923076923	0.5480769230769231	0.5692307692307692	0.5596153846153846	0.5711538461538461	0.5538461538461539	0.5576923076923077	0.5807692307692307	0.5634615384615385	0.5538461538461539	0.5461538461538461	0.5615384615384615	0.5615384615384615	0.551923076923077	0.5538461538461539	0.5403846153846154	0.525	0.5442307692307692	0.5557692307692308	0.548076923076923	0.5673076923076923	0.5711538461538461	0.5615384615384615	0.5557692307692308	0.575	0.5692307692307692	0.5846153846153845	0.5634615384615385	0.5673076923076923	0.5538461538461539	0.5730769230769232	0.5596153846153846
890	0.5134615384615385	0.5173076923076922	0.5192307692307693	0.5211538461538462	0.5153846153846154	0.5019230769230769	0.5307692307692308	0.5288461538461539	0.5269230769230769	0.551923076923077	0.5365384615384616	0.5423076923076924	0.5538461538461539	0.5615384615384615	0.5596153846153846	0.5615384615384615	0.5442307692307693	0.5538461538461539	0.5480769230769231	0.5615384615384615	0.5480769230769231	0.5403846153846154	0.5365384615384616	0.5596153846153846	0.5538461538461539	0.55	0.5442307692307693	0.5269230769230768	0.5288461538461539	0.5307692307692307	0.5038461538461538	0.5173076923076924	0.5192307692307693	0.5153846153846153	0.5403846153846154	0.5365384615384615	0.5269230769230769	0.5326923076923077	0.5384615384615384	0.5365384615384615	0.5288461538461539	0.525	0.525	0.548076923076923	0.5403846153846154	0.5519230769230768	0.5634615384615385	0.5461538461538462	0.5576923076923077
900	0.5192307692307693	0.5211538461538462	0.5230769230769231	0.525	0.5326923076923078	0.5442307692307693	0.5442307692307693	0.5442307692307693	0.5480769230769231	0.5326923076923078	0.5211538461538462	0.5326923076923077	0.5326923076923077	0.5384615384615385	0.5403846153846155	0.5557692307692307	0.5596153846153845	0.5288461538461537	0.5384615384615384	0.5307692307692307	0.525	0.5480769230769231	0.5557692307692308	0.551923076923077	0.5576923076923077	0.5615384615384615	0.5403846153846154	0.5346153846153846	0.5230769230769231	0.5076923076923077	0.5307692307692308	0.5288461538461539	0.5057692307692307	0.5192307692307692	0.5192307692307693	0.5384615384615385	0.5211538461538462	0.5192307692307692	0.5326923076923077	0.5403846153846155	0.5326923076923077	0.5307692307692309	0.5192307692307693	0.5153846153846154	0.5442307692307693	0.5307692307692308	0.5480769230769231	0.5461538461538462	0.5461538461538462
910	0.5096153846153847	0.5211538461538461	0.5134615384615385	0.5230769230769231	0.5115384615384616	0.525	0.5230769230769231	0.5326923076923078	0.5326923076923076	0.5480769230769231	0.5384615384615385	0.5576923076923077	0.5615384615384615	0.5596153846153846	0.5653846153846154	0.5557692307692308	0.5711538461538461	0.5673076923076923	0.5903846153846155	0.5634615384615385	0.573076923076923	0.5865384615384615	0.5826923076923078	0.5769230769230769	0.573076923076923	0.5653846153846154	0.573076923076923	0.5365384615384615	0.5346153846153846	0.5634615384615385	0.5269230769230769	0.5461538461538461	0.5326923076923077	0.5538461538461539	0.5326923076923077	0.5307692307692308	0.5480769230769231	0.5326923076923077	0.551923076923077	0.5423076923076924	0.5557692307692308	0.5423076923076924	0.5365384615384615	0.5326923076923077	0.5423076923076923	0.5307692307692308	0.551923076923077	0.5365384615384615	0.525
920	0.5596153846153846	0.5557692307692308	0.5653846153846154	0.5711538461538461	0.5769230769230769	0.5711538461538461	0.5653846153846154	0.5538461538461539	0.5673076923076923	0.5769230769230769	0.5634615384615385	0.5807692307692308	0.5865384615384615	0.5807692307692308	0.5596153846153846	0.5673076923076923	0.548076923076923	0.5403846153846155	0.5576923076923077	0.5634615384615385	0.5711538461538461	0.5596153846153846	0.5673076923076923	0.55	0.5461538461538462	0.5576923076923077	0.5576923076923077	0.5538461538461539	0.5403846153846154	0.5461538461538461	0.5461538461538462	0.5326923076923077	0.55	0.5384615384615385	0.5442307692307692	0.5442307692307693	0.5442307692307692	0.5499999999999999	0.5519230769230768	0.5442307692307692	0.548076923076923	0.5461538461538462	0.5557692307692308	0.5499999999999999	0.5653846153846154	0.5615384615384615	0.5442307692307692	0.5538461538461539	0.5480769230769231
930	0.5096153846153847	0.5173076923076924	0.525	0.5365384615384616	0.5326923076923077	0.5307692307692308	0.5307692307692308	0.5423076923076924	0.5365384615384614	0.5269230769230769	0.5288461538461539	0.5153846153846153	0.5173076923076924	0.5211538461538462	0.5249999999999999	0.5480769230769231	0.5538461538461539	0.5557692307692308	0.5557692307692307	0.5576923076923077	0.55	0.5538461538461539	0.5576923076923077	0.5653846153846154	0.5499999999999999	0.5538461538461539	0.5326923076923077	0.5307692307692307	0.5519230769230768	0.5269230769230768	0.523076923076923	0.5192307692307692	0.5173076923076922	0.5538461538461539	0.5423076923076924	0.5249999999999999	0.5423076923076924	0.5326923076923078	0.5461538461538461	0.5403846153846155	0.5326923076923077	0.5134615384615385	0.5096153846153846	0.5115384615384616	0.49423076923076925	0.528846153846154	0.525	0.5115384615384616	0.5288461538461539
940	0.548076923076923	0.5557692307692308	0.551923076923077	0.5576923076923077	0.5557692307692308	0.5634615384615385	0.5615384615384615	0.5615384615384615	0.5788461538461538	0.5711538461538461	0.55	0.5711538461538461	0.5615384615384615	0.575	0.5692307692307692	0.5942307692307692	0.5557692307692307	0.5711538461538461	0.5692307692307692	0.5576923076923077	0.5634615384615385	0.5769230769230769	0.5692307692307692	0.5634615384615385	0.5653846153846154	0.5634615384615383	0.5576923076923077	0.5461538461538462	0.5442307692307692	0.5615384615384615	0.5692307692307692	0.5326923076923077	0.5653846153846154	0.5519230769230768	0.5576923076923076	0.5673076923076923	0.575	0.5749999999999998	0.5711538461538461	0.573076923076923	0.5615384615384614	0.5673076923076923	0.5519230769230768	0.5634615384615385	0.5423076923076924	0.5461538461538462	0.5442307692307693	0.5538461538461539	0.5346153846153847
950	0.5365384615384615	0.5384615384615385	0.5442307692307693	0.5307692307692309	0.5442307692307693	0.5403846153846154	0.5615384615384615	0.55	0.5461538461538462	0.5403846153846155	0.5442307692307693	0.5307692307692308	0.525	0.5384615384615384	0.5307692307692308	0.5346153846153846	0.5461538461538462	0.5153846153846153	0.5288461538461539	0.5211538461538461	0.5346153846153846	0.5442307692307693	0.5403846153846154	0.5346153846153847	0.5288461538461539	0.5192307692307693	0.5192307692307693	0.5211538461538461	0.5173076923076922	0.5076923076923077	0.4903846153846153	0.5211538461538462	0.5076923076923077	0.5019230769230769	0.4884615384615385	0.5596153846153846	0.49615384615384617	0.5115384615384616	0.525	0.5288461538461539	0.525	0.5192307692307692	0.4903846153846154	0.5211538461538462	0.5192307692307692	0.5038461538461538	0.5211538461538461	0.5153846153846153	0.5269230769230769
960	0.548076923076923	0.5557692307692308	0.5615384615384615	0.551923076923077	0.5634615384615385	0.5711538461538461	0.573076923076923	0.5653846153846154	0.5519230769230768	0.5576923076923077	0.5673076923076923	0.5461538461538462	0.5557692307692307	0.5442307692307692	0.5423076923076924	0.5519230769230768	0.5403846153846154	0.5499999999999999	0.5634615384615383	0.5461538461538462	0.5596153846153846	0.5596153846153846	0.5384615384615384	0.5634615384615385	0.5692307692307692	0.5557692307692308	0.5576923076923077	0.5596153846153846	0.5557692307692308	0.5692307692307692	0.5442307692307692	0.5365384615384615	0.5269230769230768	0.5423076923076924	0.5423076923076924	0.5384615384615385	0.5557692307692308	0.5596153846153846	0.5557692307692308	0.5384615384615384	0.5596153846153846	0.5346153846153847	0.55	0.5461538461538461	0.548076923076923	0.5326923076923077	0.5365384615384616	0.5269230769230769	0.5211538461538461
970	0.5307692307692308	0.5384615384615385	0.5480769230769231	0.548076923076923	0.551923076923077	0.551923076923077	0.5365384615384616	0.5423076923076924	0.5346153846153847	0.5326923076923077	0.5230769230769232	0.5346153846153846	0.5346153846153846	0.525	0.5365384615384616	0.5230769230769231	0.5365384615384616	0.5499999999999999	0.528846153846154	0.5442307692307692	0.548076923076923	0.5480769230769231	0.5384615384615385	0.5423076923076924	0.5326923076923077	0.5461538461538462	0.5346153846153847	0.5288461538461539	0.525	0.525	0.525	0.525	0.523076923076923	0.5115384615384616	0.5173076923076924	0.5076923076923077	0.5057692307692307	0.5230769230769231	0.4903846153846154	0.4903846153846153	0.5076923076923077	0.5288461538461539	0.5269230769230769	0.5096153846153846	0.5134615384615384	0.5403846153846155	0.5403846153846154	0.5442307692307693	0.5653846153846154
980	0.5461538461538462	0.5557692307692308	0.5615384615384615	0.5692307692307692	0.5711538461538461	0.5576923076923077	0.5711538461538461	0.5461538461538462	0.5538461538461539	0.5384615384615385	0.5307692307692309	0.5403846153846154	0.5384615384615384	0.5326923076923077	0.5288461538461539	0.5153846153846153	0.5153846153846154	0.5173076923076924	0.5153846153846154	0.5134615384615384	0.5076923076923077	0.5134615384615385	0.5365384615384616	0.5249999999999999	0.5230769230769231	0.523076923076923	0.5096153846153846	0.5076923076923077	0.5192307692307693	0.5192307692307692	0.5153846153846152	0.5076923076923077	0.5057692307692306	0.4923076923076922	0.5173076923076922	0.5211538461538462	0.5211538461538462	0.5038461538461538	0.525	0.5076923076923077	0.5115384615384615	0.5192307692307692	0.525	0.5442307692307692	0.5384615384615385	0.525	0.5153846153846153	0.5365384615384616	0.5211538461538462
990	0.5173076923076922	0.5269230769230769	0.5288461538461539	0.5269230769230769	0.5326923076923077	0.5384615384615385	0.5153846153846153	0.5365384615384615	0.5076923076923077	0.5346153846153846	0.5288461538461539	0.523076923076923	0.5192307692307692	0.5057692307692307	0.5269230769230768	0.5326923076923077	0.5423076923076923	0.525	0.5269230769230769	0.5269230769230769	0.5230769230769231	0.5192307692307692	0.5211538461538462	0.525	0.5288461538461537	0.5211538461538461	0.4980769230769231	0.5134615384615385	0.5096153846153846	0.48269230769230764	0.49615384615384617	0.4807692307692307	0.4807692307692307	0.5019230769230768	0.49230769230769234	0.5038461538461538	0.5	0.4884615384615384	0.5115384615384615	0.5	0.5115384615384615	0.5249999999999999	0.49615384615384617	0.49615384615384617	0.5038461538461538	0.5307692307692307	0.5153846153846153	0.5076923076923077	0.5038461538461537
1000	0.55	0.5673076923076923	0.573076923076923	0.5865384615384616	0.575	0.5596153846153846	0.5692307692307692	0.551923076923077	0.5615384615384615	0.55	0.55	0.5538461538461539	0.5499999999999999	0.5442307692307692	0.5269230769230768	0.55	0.5423076923076924	0.5634615384615385	0.5423076923076923	0.5326923076923078	0.5461538461538461	0.5461538461538461	0.548076923076923	0.5307692307692307	0.5326923076923077	0.5326923076923077	0.5192307692307692	0.5326923076923077	0.5346153846153847	0.5365384615384615	0.5269230769230769	0.525	0.5557692307692308	0.5365384615384616	0.5346153846153846	0.5576923076923077	0.5807692307692308	0.5538461538461539	0.5365384615384616	0.5461538461538462	0.5557692307692308	0.5307692307692308	0.5461538461538461	0.5288461538461539	0.5307692307692307	0.5365384615384615	0.551923076923077	0.5634615384615385	0.5692307692307692
1010	0.5807692307692308	0.5711538461538461	0.5865384615384615	0.573076923076923	0.573076923076923	0.5884615384615385	0.5461538461538461	0.5711538461538461	0.5461538461538462	0.5615384615384615	0.5557692307692308	0.5576923076923076	0.5615384615384615	0.5615384615384615	0.5653846153846154	0.5499999999999999	0.575	0.5769230769230769	0.5942307692307692	0.575	0.575	0.5903846153846154	0.5826923076923077	0.5923076923076923	0.6096153846153846	0.5980769230769231	0.5653846153846154	0.5673076923076923	0.5653846153846154	0.575	0.5980769230769232	0.5461538461538462	0.5576923076923077	0.5153846153846154	0.5461538461538462	0.5307692307692308	0.5653846153846154	0.5307692307692308	0.5269230769230769	0.5230769230769231	0.5365384615384616	0.5365384615384615	0.525	0.5269230769230769	0.5192307692307693	0.5211538461538462	0.5173076923076922	0.5076923076923077	0.5153846153846153
1020	0.5538461538461539	0.5634615384615385	0.5711538461538461	0.5615384615384615	0.5576923076923076	0.5519230769230768	0.5634615384615383	0.5557692307692308	0.5538461538461539	0.5461538461538462	0.5365384615384615	0.5634615384615385	0.5634615384615385	0.5576923076923077	0.5634615384615385	0.5711538461538461	0.551923076923077	0.5461538461538462	0.5576923076923077	0.5634615384615385	0.5615384615384615	0.55	0.5653846153846154	0.5653846153846154	0.5596153846153846	0.5596153846153846	0.5403846153846154	0.5461538461538461	0.5576923076923077	0.5326923076923077	0.5557692307692307	0.5269230769230768	0.5288461538461539	0.5423076923076923	0.5442307692307693	0.548076923076923	0.5480769230769231	0.5634615384615385	0.5519230769230768	0.5423076923076924	0.5711538461538461	0.5403846153846154	0.5346153846153847	0.5461538461538461	0.5461538461538461	0.5615384615384615	0.5480769230769231	0.5596153846153846	0.548076923076923
1030	0.5557692307692308	0.55	0.5557692307692308	0.5442307692307692	0.5442307692307692	0.5384615384615385	0.5480769230769231	0.5346153846153846	0.5346153846153846	0.551923076923077	0.55	0.5596153846153846	0.5461538461538462	0.55	0.5403846153846154	0.5596153846153846	0.5673076923076922	0.551923076923077	0.5461538461538461	0.5634615384615385	0.5499999999999999	0.5365384615384615	0.5384615384615384	0.5461538461538462	0.548076923076923	0.5403846153846155	0.548076923076923	0.5403846153846154	0.525	0.526923076923077	0.526923076923077	0.5192307692307692	0.5134615384615384	0.5173076923076924	0.5288461538461539	0.5403846153846154	0.5307692307692307	0.5346153846153846	0.5346153846153846	0.5115384615384615	0.5365384615384616	0.5057692307692307	0.5288461538461539	0.551923076923077	0.5557692307692308	0.5423076923076922	0.5423076923076923	0.5403846153846154	0.5384615384615385
1040	0.5365384615384615	0.5653846153846155	0.5653846153846154	0.5442307692307693	0.5615384615384615	0.5634615384615385	0.5442307692307692	0.5442307692307692	0.5480769230769231	0.5653846153846154	0.5346153846153846	0.5480769230769231	0.5480769230769231	0.5403846153846154	0.5673076923076923	0.573076923076923	0.5673076923076923	0.5807692307692308	0.5884615384615385	0.5557692307692308	0.5346153846153846	0.5480769230769231	0.5596153846153846	0.5557692307692308	0.5846153846153845	0.5634615384615385	0.5576923076923077	0.5403846153846154	0.5557692307692308	0.5576923076923077	0.5461538461538462	0.5403846153846155	0.5403846153846155	0.5269230769230769	0.5384615384615385	0.5288461538461539	0.55	0.5461538461538462	0.5307692307692308	0.5480769230769231	0.5557692307692308	0.5403846153846154	0.5288461538461539	0.5442307692307693	0.5326923076923077	0.5442307692307692	0.5423076923076924	0.5269230769230768	0.5461538461538462
1050	0.5461538461538462	0.5711538461538461	0.5673076923076923	0.5634615384615385	0.5692307692307692	0.5769230769230769	0.5788461538461538	0.5634615384615385	0.5442307692307693	0.5557692307692308	0.5538461538461539	0.5576923076923077	0.5711538461538461	0.5673076923076923	0.5576923076923077	0.5365384615384615	0.573076923076923	0.5615384615384615	0.5423076923076923	0.5596153846153846	0.551923076923077	0.5442307692307692	0.575	0.5442307692307692	0.5365384615384615	0.5538461538461539	0.5461538461538462	0.5307692307692307	0.5480769230769231	0.5557692307692308	0.5153846153846153	0.5365384615384615	0.5307692307692309	0.5596153846153846	0.5173076923076924	0.5596153846153846	0.551923076923077	0.5538461538461539	0.55	0.5634615384615385	0.5442307692307693	0.5692307692307692	0.55	0.5769230769230769	0.5461538461538462	0.548076923076923	0.5653846153846154	0.5326923076923077	0.5269230769230769
1060	0.5596153846153846	0.5365384615384615	0.5596153846153846	0.5538461538461539	0.548076923076923	0.5557692307692308	0.5307692307692309	0.5596153846153846	0.5365384615384615	0.5480769230769231	0.548076923076923	0.5403846153846154	0.5634615384615385	0.5557692307692307	0.5423076923076924	0.5538461538461539	0.5557692307692308	0.5923076923076923	0.5557692307692307	0.5711538461538461	0.5634615384615385	0.5673076923076923	0.5788461538461538	0.5692307692307692	0.5807692307692308	0.5692307692307692	0.5634615384615385	0.5461538461538461	0.5461538461538462	0.5615384615384615	0.5576923076923077	0.5442307692307692	0.5461538461538462	0.5480769230769231	0.5423076923076924	0.5615384615384615	0.548076923076923	0.55	0.5442307692307692	0.5557692307692308	0.5326923076923077	0.5211538461538462	0.5307692307692308	0.5269230769230768	0.5211538461538462	0.5192307692307693	0.5230769230769232	0.5326923076923078	0.5269230769230768
1070	0.5538461538461539	0.5596153846153846	0.5826923076923076	0.5673076923076922	0.5673076923076923	0.5692307692307692	0.5865384615384615	0.5615384615384615	0.5538461538461539	0.5711538461538461	0.5673076923076923	0.55	0.5673076923076923	0.5557692307692308	0.5480769230769231	0.551923076923077	0.5576923076923077	0.5596153846153846	0.5884615384615385	0.5557692307692308	0.5692307692307692	0.551923076923077	0.5615384615384615	0.5615384615384615	0.5769230769230769	0.5807692307692308	0.5692307692307692	0.5634615384615385	0.5538461538461539	0.5557692307692308	0.5346153846153846	0.5442307692307693	0.5557692307692308	0.5576923076923076	0.501923076923077	0.5326923076923078	0.5403846153846154	0.5596153846153846	0.5576923076923077	0.551923076923077	0.5384615384615384	0.5346153846153846	0.5346153846153846	0.5038461538461538	0.5230769230769231	0.5211538461538461	0.5653846153846154	0.5346153846153846	0.5461538461538462
1080	0.5653846153846154	0.5576923076923077	0.573076923076923	0.573076923076923	0.5788461538461538	0.5692307692307693	0.5692307692307692	0.5769230769230769	0.5788461538461538	0.573076923076923	0.5615384615384615	0.5576923076923077	0.5461538461538461	0.5480769230769231	0.5346153846153846	0.5480769230769231	0.5403846153846154	0.5615384615384615	0.5538461538461539	0.5846153846153845	0.5596153846153846	0.5499999999999999	0.5596153846153845	0.5711538461538461	0.5615384615384615	0.5461538461538461	0.5615384615384615	0.5288461538461539	0.5384615384615383	0.5442307692307692	0.5461538461538462	0.5461538461538462	0.5461538461538462	0.55	0.5807692307692308	0.575	0.551923076923077	0.5634615384615385	0.5596153846153846	0.573076923076923	0.575	0.5634615384615385	0.5711538461538461	0.5461538461538462	0.5134615384615385	0.5326923076923077	0.5326923076923078	0.5423076923076924	0.5384615384615384
1090	0.5788461538461538	0.573076923076923	0.5865384615384616	0.5826923076923077	0.5903846153846153	0.5865384615384615	0.5519230769230768	0.5596153846153846	0.5634615384615385	0.5615384615384615	0.573076923076923	0.5673076923076923	0.5692307692307692	0.5788461538461538	0.573076923076923	0.5538461538461539	0.5769230769230769	0.5673076923076922	0.5499999999999999	0.5807692307692308	0.5826923076923076	0.5634615384615385	0.5596153846153846	0.5865384615384615	0.5903846153846153	0.5711538461538461	0.573076923076923	0.575	0.5903846153846153	0.5576923076923077	0.5692307692307692	0.5346153846153846	0.5596153846153846	0.5653846153846154	0.5403846153846154	0.5365384615384615	0.5576923076923077	0.5423076923076924	0.55	0.5576923076923077	0.5653846153846154	0.575	0.5384615384615383	0.5288461538461539	0.5557692307692308	0.5365384615384615	0.5403846153846154	0.5519230769230768	0.5634615384615385
1100	0.5711538461538461	0.5307692307692308	0.5596153846153846	0.5461538461538462	0.5634615384615385	0.5634615384615385	0.5326923076923076	0.5403846153846154	0.5365384615384615	0.5365384615384615	0.5326923076923077	0.5269230769230769	0.5346153846153846	0.55	0.5173076923076922	0.5326923076923077	0.5326923076923077	0.5461538461538461	0.5307692307692307	0.5346153846153847	0.5576923076923077	0.5461538461538462	0.5615384615384615	0.5673076923076923	0.5615384615384615	0.5557692307692308	0.5826923076923076	0.5692307692307692	0.5403846153846155	0.5576923076923077	0.551923076923077	0.5403846153846154	0.5230769230769231	0.5615384615384615	0.5442307692307692	0.55	0.5365384615384615	0.5499999999999999	0.5442307692307692	0.5346153846153846	0.5615384615384614	0.5615384615384615	0.5423076923076923	0.5442307692307692	0.5557692307692307	0.5615384615384615	0.573076923076923	0.5403846153846154	0.5653846153846154
1110	0.5557692307692308	0.5615384615384617	0.5711538461538461	0.573076923076923	0.5576923076923077	0.5634615384615385	0.5653846153846154	0.5480769230769231	0.551923076923077	0.5673076923076923	0.5480769230769231	0.5461538461538462	0.5576923076923077	0.5461538461538462	0.5461538461538461	0.5326923076923077	0.55	0.5461538461538462	0.55	0.5538461538461538	0.5538461538461539	0.5461538461538462	0.551923076923077	0.5307692307692308	0.5384615384615385	0.5384615384615385	0.5423076923076924	0.5384615384615385	0.5307692307692309	0.5269230769230769	0.5576923076923077	0.5	0.5346153846153847	0.5307692307692307	0.5384615384615385	0.5211538461538462	0.523076923076923	0.5461538461538462	0.5365384615384616	0.5596153846153846	0.5365384615384614	0.5307692307692309	0.5384615384615384	0.5269230769230769	0.5096153846153847	0.525	0.5346153846153847	0.5480769230769231	0.5346153846153846
1120	0.5480769230769231	0.5615384615384615	0.5596153846153846	0.5365384615384615	0.5480769230769231	0.5384615384615385	0.5480769230769231	0.5346153846153847	0.5576923076923077	0.551923076923077	0.5326923076923077	0.5365384615384615	0.5326923076923077	0.5519230769230768	0.5249999999999999	0.5230769230769231	0.5269230769230769	0.5326923076923077	0.5269230769230768	0.5230769230769231	0.5173076923076922	0.5269230769230768	0.5365384615384615	0.5076923076923077	0.5211538461538462	0.5442307692307693	0.5673076923076923	0.5442307692307692	0.5634615384615385	0.523076923076923	0.5249999999999999	0.5326923076923077	0.5461538461538461	0.5307692307692309	0.5403846153846154	0.5615384615384615	0.5423076923076923	0.5653846153846154	0.551923076923077	0.5480769230769231	0.5634615384615385	0.5634615384615385	0.5519230769230768	0.5576923076923077	0.5365384615384616	0.5480769230769231	0.5576923076923077	0.551923076923077	0.5634615384615385
1130	0.548076923076923	0.5480769230769231	0.5442307692307692	0.5442307692307693	0.548076923076923	0.55	0.5557692307692308	0.573076923076923	0.5576923076923077	0.5634615384615385	0.5519230769230768	0.5692307692307692	0.5461538461538461	0.548076923076923	0.55	0.5461538461538462	0.5403846153846154	0.5192307692307693	0.5461538461538461	0.5384615384615384	0.551923076923077	0.5326923076923077	0.5423076923076923	0.5403846153846154	0.5576923076923077	0.5461538461538462	0.5365384615384615	0.5461538461538461	0.525	0.5384615384615384	0.5576923076923077	0.5576923076923077	0.5538461538461539	0.5480769230769231	0.5480769230769231	0.5519230769230768	0.5826923076923076	0.5673076923076923	0.5692307692307692	0.5711538461538461	0.5653846153846154	0.5596153846153846	0.5576923076923077	0.5557692307692308	0.5384615384615384	0.5692307692307692	0.5423076923076923	0.5538461538461538	0.548076923076923
1140	0.5326923076923077	0.5365384615384616	0.526923076923077	0.5211538461538461	0.5307692307692308	0.5307692307692308	0.551923076923077	0.5673076923076923	0.5673076923076923	0.5865384615384615	0.5634615384615385	0.5750000000000001	0.5653846153846154	0.5711538461538461	0.575	0.5769230769230769	0.5711538461538461	0.5653846153846154	0.5769230769230769	0.573076923076923	0.5692307692307692	0.5596153846153846	0.5711538461538461	0.573076923076923	0.5673076923076923	0.5480769230769231	0.575	0.573076923076923	0.5653846153846154	0.5480769230769231	0.5403846153846154	0.5538461538461539	0.5423076923076923	0.5653846153846154	0.525	0.5288461538461539	0.5480769230769231	0.5596153846153846	0.5673076923076923	0.551923076923077	0.5807692307692308	0.5615384615384615	0.55	0.5519230769230768	0.5326923076923078	0.5307692307692307	0.5346153846153846	0.5615384615384615	0.5634615384615385
1150	0.55	0.55	0.551923076923077	0.5365384615384615	0.55	0.5480769230769231	0.5346153846153846	0.5461538461538462	0.5576923076923077	0.5461538461538462	0.551923076923077	0.526923076923077	0.5442307692307693	0.5519230769230768	0.5423076923076924	0.551923076923077	0.5576923076923077	0.5442307692307693	0.5480769230769231	0.5442307692307692	0.526923076923077	0.5384615384615384	0.5442307692307693	0.5519230769230768	0.5326923076923077	0.5442307692307693	0.5538461538461539	0.5403846153846155	0.525	0.5384615384615385	0.5057692307692307	0.5346153846153846	0.5173076923076924	0.5249999999999999	0.5153846153846153	0.5461538461538462	0.5173076923076924	0.5346153846153846	0.5307692307692308	0.55	0.5134615384615385	0.551923076923077	0.5461538461538461	0.5673076923076923	0.5326923076923077	0.5115384615384615	0.5653846153846154	0.5442307692307693	0.5403846153846154
1160	0.525	0.5192307692307692	0.5211538461538462	0.5307692307692308	0.5288461538461539	0.5346153846153846	0.5326923076923077	0.5307692307692308	0.5192307692307694	0.5423076923076923	0.5230769230769231	0.5192307692307693	0.5134615384615385	0.5192307692307693	0.5057692307692309	0.5115384615384615	0.4788461538461538	0.5192307692307692	0.49230769230769234	0.525	0.48269230769230764	0.4884615384615385	0.4980769230769231	0.47115384615384615	0.5	0.5057692307692307	0.5019230769230769	0.5057692307692307	0.49230769230769217	0.49423076923076925	0.4749999999999999	0.48076923076923084	0.5096153846153846	0.5076923076923077	0.5153846153846152	0.5307692307692309	0.5326923076923078	0.5403846153846154	0.5442307692307693	0.5557692307692308	0.5461538461538462	0.5519230769230768	0.548076923076923	0.5576923076923077	0.5269230769230769	0.5442307692307693	0.55	0.5807692307692307	0.5557692307692307
1170	0.5134615384615385	0.5326923076923078	0.5365384615384616	0.5153846153846153	0.5384615384615385	0.5423076923076924	0.5442307692307692	0.5461538461538462	0.551923076923077	0.5711538461538461	0.5480769230769231	0.55	0.5557692307692308	0.5403846153846155	0.5423076923076923	0.5384615384615385	0.5365384615384616	0.548076923076923	0.5653846153846154	0.55	0.5711538461538461	0.5653846153846154	0.548076923076923	0.5711538461538461	0.573076923076923	0.5692307692307692	0.5750000000000001	0.5634615384615385	0.5596153846153846	0.5538461538461539	0.55	0.5596153846153846	0.5519230769230768	0.5788461538461538	0.5403846153846154	0.5442307692307692	0.5211538461538461	0.5326923076923077	0.5615384615384615	0.5346153846153846	0.5384615384615385	0.5211538461538462	0.5423076923076924	0.5269230769230769	0.5115384615384615	0.5	0.525	0.5076923076923077	0.5019230769230769
1180	0.5326923076923077	0.528846153846154	0.5288461538461537	0.5442307692307693	0.5576923076923077	0.5442307692307692	0.5769230769230769	0.5596153846153846	0.5846153846153846	0.5807692307692307	0.5596153846153846	0.5634615384615385	0.5576923076923077	0.5461538461538462	0.5480769230769231	0.5403846153846155	0.5557692307692307	0.5576923076923077	0.5634615384615383	0.5653846153846154	0.5365384615384615	0.55	0.5403846153846154	0.5615384615384615	0.5365384615384615	0.5346153846153847	0.5365384615384615	0.5346153846153846	0.5365384615384615	0.5653846153846154	0.5288461538461539	0.5307692307692307	0.5538461538461538	0.5442307692307693	0.5269230769230769	0.5557692307692307	0.5365384615384614	0.5442307692307692	0.5653846153846154	0.548076923076923	0.55	0.5673076923076923	0.5538461538461538	0.548076923076923	0.5557692307692307	0.551923076923077	0.5326923076923077	0.5653846153846154	0.5192307692307692
1190	0.5480769230769231	0.5403846153846154	0.5615384615384615	0.5403846153846155	0.5596153846153846	0.5576923076923077	0.5461538461538462	0.551923076923077	0.5673076923076923	0.5692307692307692	0.5615384615384615	0.55	0.548076923076923	0.548076923076923	0.5326923076923077	0.5480769230769231	0.551923076923077	0.5538461538461538	0.5711538461538461	0.5634615384615385	0.5480769230769231	0.5769230769230769	0.5596153846153846	0.5826923076923076	0.5711538461538461	0.5846153846153845	0.6076923076923076	0.5903846153846154	0.5865384615384615	0.5865384615384615	0.5653846153846154	0.575	0.5826923076923076	0.6038461538461538	0.5923076923076923	0.5826923076923076	0.5980769230769231	0.6	0.6019230769230769	0.5846153846153848	0.5692307692307692	0.5980769230769231	0.5942307692307691	0.5865384615384616	0.5807692307692307	0.573076923076923	0.5692307692307692	0.5634615384615385	0.5692307692307692
1200	0.5249999999999999	0.5153846153846153	0.5230769230769231	0.5403846153846155	0.5403846153846154	0.5403846153846155	0.55	0.5653846153846154	0.5423076923076924	0.5480769230769231	0.5615384615384615	0.5576923076923077	0.5442307692307692	0.5499999999999999	0.5519230769230768	0.5673076923076923	0.5576923076923077	0.551923076923077	0.5461538461538461	0.5653846153846154	0.5711538461538461	0.5634615384615385	0.5711538461538461	0.5711538461538461	0.5788461538461538	0.5653846153846154	0.5692307692307692	0.5884615384615384	0.5788461538461538	0.5884615384615385	0.5807692307692308	0.5884615384615385	0.6096153846153847	0.6019230769230769	0.6192307692307693	0.6096153846153847	0.5807692307692308	0.6	0.6307692307692309	0.6019230769230769	0.6019230769230769	0.5884615384615385	0.6134615384615383	0.576923076923077	0.575	0.5634615384615385	0.5576923076923077	0.5557692307692308	0.5365384615384615
1210	0.5442307692307693	0.5461538461538461	0.5442307692307693	0.5557692307692308	0.5634615384615383	0.5846153846153846	0.5692307692307692	0.5653846153846154	0.5673076923076923	0.5826923076923076	0.5846153846153845	0.5769230769230769	0.5788461538461538	0.5884615384615384	0.5923076923076923	0.5980769230769231	0.5980769230769232	0.5942307692307691	0.6211538461538462	0.6057692307692308	0.5923076923076923	0.6057692307692308	0.6057692307692307	0.6057692307692308	0.6115384615384615	0.6057692307692307	0.6115384615384615	0.5980769230769231	0.5923076923076923	0.6211538461538462	0.5711538461538461	0.6076923076923076	0.5942307692307691	0.6346153846153847	0.6153846153846153	0.5980769230769231	0.6	0.5788461538461538	0.5846153846153846	0.6057692307692308	0.5884615384615385	0.6096153846153847	0.6038461538461539	0.6211538461538462	0.5846153846153845	0.5884615384615385	0.5923076923076923	0.5961538461538461	0.575
1220	0.5346153846153846	0.5384615384615385	0.55	0.5384615384615385	0.5538461538461539	0.5442307692307692	0.5346153846153847	0.55	0.5538461538461539	0.5634615384615385	0.5865384615384616	0.5653846153846154	0.5826923076923076	0.5923076923076922	0.5884615384615384	0.5673076923076922	0.5807692307692308	0.6115384615384615	0.6076923076923076	0.5846153846153846	0.6	0.6057692307692307	0.5961538461538461	0.5942307692307691	0.6019230769230769	0.5846153846153846	0.5884615384615384	0.6115384615384616	0.5865384615384615	0.6057692307692308	0.5961538461538461	0.576923076923077	0.5942307692307692	0.6038461538461538	0.6153846153846153	0.6096153846153846	0.5942307692307691	0.6076923076923076	0.6173076923076924	0.5923076923076923	0.5942307692307692	0.5923076923076923	0.6	0.5865384615384615	0.5961538461538461	0.573076923076923	0.5807692307692307	0.5903846153846153	0.5961538461538461
1230	0.55	0.5480769230769231	0.5557692307692308	0.5557692307692308	0.5480769230769231	0.5634615384615385	0.5615384615384615	0.5653846153846154	0.5711538461538461	0.5615384615384617	0.5942307692307691	0.5961538461538461	0.576923076923077	0.5961538461538461	0.5846153846153845	0.6	0.5692307692307693	0.6057692307692308	0.6115384615384615	0.5942307692307691	0.6038461538461538	0.6076923076923076	0.5846153846153845	0.6192307692307693	0.6269230769230768	0.6269230769230768	0.6307692307692306	0.6230769230769232	0.6153846153846153	0.6288461538461539	0.6038461538461538	0.6326923076923078	0.6038461538461539	0.6096153846153847	0.6173076923076923	0.6403846153846153	0.625	0.6019230769230769	0.598076923076923	0.5923076923076922	0.5865384615384616	0.5942307692307691	0.5865384615384615	0.575	0.5788461538461538	0.576923076923077	0.5711538461538461	0.5826923076923076	0.5692307692307692
1240	0.5653846153846154	0.5903846153846154	0.5615384615384615	0.5769230769230769	0.5576923076923077	0.5846153846153845	0.5865384615384615	0.5923076923076923	0.6057692307692307	0.6	0.5980769230769231	0.6250000000000001	0.6096153846153847	0.6192307692307693	0.6153846153846153	0.6307692307692307	0.6115384615384616	0.6115384615384615	0.6307692307692309	0.6211538461538462	0.6384615384615385	0.6288461538461538	0.6288461538461538	0.6346153846153847	0.6384615384615383	0.625	0.646153846153846	0.6442307692307693	0.65	0.6442307692307693	0.6461538461538462	0.6673076923076924	0.6615384615384616	0.6557692307692307	0.6615384615384616	0.6653846153846155	0.6423076923076924	0.6596153846153846	0.6307692307692306	0.6480769230769232	0.625	0.6326923076923078	0.6423076923076924	0.6096153846153846	0.6230769230769232	0.625	0.6403846153846153	0.6307692307692309	0.623076923076923
1250	0.5480769230769231	0.5692307692307692	0.576923076923077	0.5673076923076923	0.5673076923076923	0.5692307692307692	0.5846153846153845	0.5711538461538461	0.5807692307692308	0.5884615384615384	0.6096153846153846	0.5961538461538461	0.6038461538461539	0.6192307692307691	0.6115384615384616	0.6076923076923076	0.6173076923076923	0.623076923076923	0.6153846153846153	0.6115384615384615	0.6153846153846154	0.6230769230769231	0.6211538461538462	0.6461538461538462	0.6480769230769231	0.6499999999999999	0.65	0.6423076923076924	0.6461538461538462	0.6384615384615385	0.6365384615384616	0.6403846153846154	0.6403846153846153	0.6442307692307693	0.6307692307692307	0.6230769230769231	0.6173076923076922	0.6403846153846153	0.6442307692307693	0.6153846153846154	0.6230769230769231	0.6038461538461538	0.6153846153846154	0.6269230769230769	0.6173076923076923	0.6134615384615385	0.625	0.6038461538461538	0.6057692307692308
1260	0.5615384615384615	0.5557692307692307	0.5615384615384615	0.573076923076923	0.5711538461538462	0.5846153846153845	0.5923076923076922	0.5846153846153845	0.6153846153846154	0.6115384615384616	0.6307692307692307	0.6269230769230769	0.6288461538461538	0.6211538461538462	0.6384615384615385	0.6480769230769231	0.6173076923076923	0.6403846153846154	0.6480769230769231	0.6480769230769231	0.6692307692307692	0.6480769230769231	0.6557692307692308	0.6673076923076923	0.6711538461538461	0.648076923076923	0.6423076923076922	0.6403846153846154	0.6423076923076924	0.6346153846153846	0.6384615384615385	0.6576923076923078	0.6461538461538462	0.6384615384615384	0.6326923076923077	0.6326923076923077	0.6480769230769231	0.6365384615384615	0.6365384615384615	0.6403846153846153	0.6249999999999999	0.6153846153846154	0.6057692307692307	0.6326923076923077	0.5961538461538461	0.6076923076923076	0.5903846153846154	0.625	0.6115384615384615
1270	0.5442307692307692	0.5557692307692308	0.5596153846153846	0.55	0.5576923076923077	0.5711538461538461	0.5692307692307692	0.573076923076923	0.5807692307692307	0.5807692307692307	0.5769230769230769	0.6019230769230768	0.5923076923076923	0.5846153846153846	0.6057692307692306	0.6057692307692308	0.6057692307692308	0.6192307692307693	0.6134615384615385	0.6326923076923077	0.6134615384615384	0.6230769230769231	0.6346153846153847	0.625	0.6423076923076922	0.6211538461538462	0.6403846153846153	0.6365384615384616	0.6115384615384616	0.6211538461538462	0.6173076923076923	0.6307692307692307	0.6576923076923077	0.6384615384615384	0.6519230769230769	0.6230769230769231	0.6211538461538462	0.625	0.6134615384615385	0.6153846153846153	0.6153846153846154	0.6057692307692307	0.6115384615384616	0.5865384615384615	0.5884615384615385	0.5923076923076923	0.5942307692307691	0.5942307692307692	0.6057692307692307
1280	0.5615384615384615	0.5826923076923076	0.575	0.5634615384615385	0.5826923076923076	0.5923076923076923	0.5961538461538461	0.6096153846153846	0.623076923076923	0.6134615384615385	0.6134615384615385	0.6288461538461538	0.6	0.5942307692307692	0.6134615384615384	0.6038461538461538	0.5980769230769231	0.6384615384615385	0.6384615384615385	0.6134615384615384	0.625	0.6230769230769231	0.6326923076923077	0.6269230769230769	0.6442307692307692	0.6	0.6365384615384616	0.6153846153846153	0.6269230769230769	0.6038461538461537	0.6153846153846154	0.626923076923077	0.6192307692307693	0.6134615384615385	0.6134615384615385	0.6269230769230769	0.6115384615384616	0.6134615384615384	0.6	0.6153846153846153	0.5884615384615385	0.6	0.5788461538461538	0.5961538461538461	0.5846153846153845	0.5961538461538461	0.575	0.6076923076923078	0.5980769230769232
1290	0.575	0.5596153846153846	0.551923076923077	0.5634615384615385	0.5692307692307692	0.5711538461538461	0.573076923076923	0.5846153846153846	0.5711538461538461	0.5807692307692307	0.5961538461538461	0.6153846153846154	0.6076923076923076	0.6326923076923077	0.6153846153846154	0.6096153846153846	0.6	0.6134615384615384	0.6096153846153846	0.6134615384615384	0.6288461538461539	0.6307692307692307	0.6442307692307693	0.6403846153846154	0.6403846153846154	0.6346153846153846	0.65	0.6307692307692307	0.6115384615384615	0.6384615384615384	0.6346153846153847	0.6346153846153847	0.6423076923076924	0.6326923076923077	0.6230769230769231	0.6423076923076922	0.6423076923076922	0.6442307692307693	0.6230769230769231	0.6365384615384615	0.6192307692307691	0.6288461538461538	0.6153846153846154	0.6173076923076924	0.6153846153846153	0.6307692307692306	0.6365384615384615	0.6365384615384616	0.6269230769230769
1300	0.573076923076923	0.5711538461538461	0.5788461538461538	0.573076923076923	0.5634615384615385	0.5596153846153846	0.5692307692307692	0.5711538461538461	0.5807692307692307	0.5692307692307692	0.5692307692307692	0.5673076923076923	0.5961538461538461	0.5865384615384616	0.5807692307692308	0.5942307692307692	0.6038461538461538	0.5923076923076923	0.6153846153846154	0.6076923076923078	0.6153846153846154	0.625	0.6153846153846154	0.6153846153846153	0.6173076923076923	0.6057692307692307	0.6134615384615385	0.6115384615384616	0.6134615384615385	0.6192307692307693	0.6038461538461538	0.6346153846153846	0.6153846153846154	0.623076923076923	0.6019230769230769	0.6192307692307693	0.625	0.6384615384615385	0.6211538461538462	0.6211538461538462	0.6173076923076923	0.6115384615384616	0.6038461538461539	0.6076923076923078	0.625	0.6423076923076922	0.6173076923076923	0.6288461538461538	0.6076923076923076
1310	0.5826923076923076	0.6076923076923076	0.5923076923076923	0.596153846153846	0.6096153846153844	0.5923076923076923	0.6096153846153846	0.5846153846153846	0.6	0.6134615384615384	0.5942307692307692	0.6096153846153846	0.6115384615384616	0.5903846153846154	0.5826923076923077	0.6384615384615385	0.6192307692307693	0.6288461538461538	0.6096153846153847	0.6038461538461538	0.6307692307692307	0.6480769230769232	0.6442307692307692	0.6346153846153846	0.6442307692307694	0.6442307692307692	0.6557692307692307	0.6576923076923077	0.65	0.6384615384615385	0.6307692307692307	0.6153846153846154	0.6153846153846154	0.6211538461538462	0.6096153846153846	0.6096153846153847	0.6230769230769232	0.6230769230769231	0.6211538461538462	0.6153846153846153	0.6173076923076923	0.6288461538461538	0.625	0.6192307692307693	0.6557692307692309	0.6365384615384617	0.6346153846153847	0.6461538461538461	0.6365384615384615
1320	0.5807692307692307	0.5884615384615384	0.5692307692307692	0.5884615384615385	0.576923076923077	0.5846153846153845	0.5807692307692307	0.5788461538461538	0.5865384615384615	0.5807692307692308	0.6	0.5942307692307692	0.6038461538461538	0.6076923076923076	0.5826923076923076	0.6019230769230769	0.6153846153846153	0.6057692307692308	0.6211538461538462	0.6403846153846154	0.6403846153846153	0.6326923076923078	0.6346153846153847	0.6346153846153846	0.6211538461538461	0.6019230769230769	0.6096153846153846	0.6173076923076922	0.6134615384615385	0.6326923076923077	0.6192307692307691	0.6326923076923077	0.6365384615384616	0.6365384615384615	0.6096153846153847	0.6153846153846154	0.626923076923077	0.6192307692307693	0.625	0.6269230769230769	0.6115384615384616	0.6038461538461539	0.6019230769230769	0.6096153846153846	0.6096153846153846	0.6057692307692308	0.6038461538461538	0.5961538461538461	0.5903846153846154
1330	0.5923076923076923	0.5903846153846153	0.5903846153846153	0.6	0.6096153846153847	0.6096153846153847	0.6134615384615384	0.6038461538461538	0.6173076923076923	0.596153846153846	0.648076923076923	0.6096153846153847	0.6096153846153844	0.6269230769230768	0.6173076923076923	0.6423076923076924	0.625	0.6461538461538461	0.6249999999999999	0.6480769230769231	0.6557692307692308	0.6519230769230768	0.6576923076923077	0.6596153846153846	0.6807692307692308	0.6692307692307692	0.6596153846153847	0.6615384615384615	0.6384615384615384	0.6519230769230769	0.6519230769230769	0.6615384615384616	0.6480769230769231	0.6307692307692309	0.6346153846153847	0.6326923076923077	0.6442307692307693	0.6269230769230769	0.625	0.6153846153846154	0.6038461538461538	0.5942307692307693	0.6076923076923078	0.6230769230769232	0.5923076923076923	0.6134615384615384	0.5961538461538461	0.5961538461538461	0.6288461538461538
1340	0.5865384615384616	0.5788461538461538	0.5865384615384615	0.5807692307692308	0.5903846153846154	0.5846153846153846	0.6	0.5865384615384615	0.5961538461538463	0.5846153846153846	0.6	0.596153846153846	0.5884615384615385	0.5961538461538461	0.6153846153846154	0.6442307692307692	0.6423076923076924	0.6326923076923077	0.6423076923076922	0.6269230769230769	0.6596153846153847	0.6634615384615384	0.6442307692307693	0.6538461538461539	0.675	0.6326923076923077	0.6557692307692308	0.6211538461538463	0.6423076923076924	0.6653846153846154	0.6634615384615384	0.6365384615384615	0.6288461538461539	0.6134615384615385	0.6230769230769231	0.6134615384615385	0.6269230769230769	0.6192307692307693	0.6076923076923078	0.625	0.5980769230769231	0.5942307692307693	0.6076923076923076	0.6019230769230769	0.6153846153846154	0.6173076923076922	0.5903846153846153	0.6134615384615385	0.6057692307692306
1350	0.5884615384615385	0.573076923076923	0.5846153846153845	0.6115384615384615	0.6115384615384616	0.6019230769230769	0.5942307692307692	0.6211538461538462	0.6230769230769231	0.6173076923076923	0.6365384615384615	0.6173076923076923	0.6211538461538462	0.6115384615384614	0.6038461538461537	0.6403846153846154	0.6326923076923077	0.6442307692307692	0.6211538461538462	0.6365384615384616	0.6442307692307693	0.6634615384615385	0.6653846153846155	0.6557692307692309	0.6615384615384615	0.65	0.653846153846154	0.6423076923076924	0.6615384615384615	0.6384615384615385	0.6442307692307692	0.6403846153846154	0.6288461538461538	0.6326923076923077	0.625	0.6307692307692307	0.6538461538461539	0.6307692307692307	0.6269230769230769	0.6211538461538462	0.6153846153846153	0.6346153846153847	0.6134615384615383	0.651923076923077	0.6307692307692307	0.6403846153846153	0.6326923076923077	0.6365384615384615	0.6423076923076924
1360	0.5980769230769231	0.6076923076923076	0.6	0.6057692307692308	0.6000000000000001	0.6019230769230769	0.5942307692307691	0.5884615384615385	0.6326923076923077	0.6115384615384615	0.6211538461538462	0.6173076923076923	0.6384615384615384	0.6307692307692307	0.6307692307692307	0.6365384615384615	0.6365384615384615	0.6403846153846153	0.6538461538461539	0.6384615384615385	0.6269230769230769	0.6557692307692308	0.6346153846153846	0.6326923076923078	0.6480769230769231	0.6499999999999999	0.6423076923076922	0.6307692307692307	0.6403846153846154	0.6076923076923078	0.6269230769230769	0.6288461538461537	0.6038461538461538	0.6019230769230769	0.6365384615384615	0.6211538461538462	0.6288461538461538	0.625	0.6134615384615385	0.6038461538461538	0.6134615384615385	0.6096153846153847	0.6115384615384615	0.6173076923076923	0.625	0.6173076923076923	0.6384615384615385	0.6365384615384614	0.6115384615384614
1370	0.5980769230769231	0.6211538461538462	0.6115384615384615	0.5942307692307692	0.5903846153846153	0.575	0.6096153846153846	0.5903846153846154	0.5942307692307691	0.598076923076923	0.6076923076923076	0.6057692307692308	0.6384615384615385	0.6096153846153846	0.6038461538461538	0.6211538461538461	0.6153846153846154	0.6403846153846153	0.6480769230769231	0.65	0.6423076923076924	0.6596153846153847	0.6442307692307692	0.6576923076923077	0.6384615384615384	0.6384615384615384	0.6384615384615384	0.6423076923076924	0.6365384615384615	0.6115384615384615	0.625	0.6211538461538462	0.6288461538461538	0.6192307692307693	0.6076923076923075	0.6153846153846153	0.6153846153846153	0.6038461538461538	0.5923076923076923	0.5923076923076924	0.6115384615384615	0.6134615384615385	0.5826923076923076	0.6	0.5980769230769231	0.6	0.5769230769230769	0.5942307692307692	0.5903846153846154
1380	0.575	0.5942307692307691	0.5961538461538461	0.5711538461538461	0.5769230769230769	0.573076923076923	0.573076923076923	0.5942307692307692	0.5711538461538461	0.5519230769230768	0.573076923076923	0.5769230769230769	0.5826923076923077	0.5923076923076923	0.5865384615384616	0.5884615384615385	0.5826923076923077	0.601923076923077	0.5884615384615385	0.5961538461538461	0.6173076923076923	0.6057692307692307	0.5961538461538461	0.6192307692307691	0.6096153846153847	0.6019230769230769	0.6038461538461539	0.6057692307692308	0.5980769230769232	0.6192307692307693	0.6153846153846153	0.5884615384615384	0.5711538461538461	0.5865384615384615	0.5942307692307692	0.6	0.6076923076923075	0.5923076923076923	0.6038461538461538	0.5788461538461538	0.5884615384615384	0.6	0.5788461538461538	0.5846153846153846	0.6307692307692309	0.6019230769230769	0.5923076923076923	0.6038461538461539	0.6211538461538462
1390	0.5769230769230769	0.6	0.5884615384615384	0.5980769230769231	0.5673076923076924	0.5884615384615384	0.5865384615384616	0.5961538461538461	0.5788461538461538	0.5903846153846153	0.5769230769230769	0.5961538461538461	0.6211538461538462	0.6326923076923077	0.6173076923076923	0.6153846153846154	0.6307692307692307	0.6134615384615384	0.625	0.6096153846153847	0.6538461538461539	0.6480769230769231	0.6346153846153847	0.6230769230769231	0.6634615384615384	0.6346153846153846	0.6192307692307693	0.6153846153846153	0.6346153846153846	0.6442307692307692	0.6461538461538462	0.6173076923076923	0.6019230769230769	0.6115384615384615	0.5884615384615385	0.6076923076923076	0.5807692307692307	0.5807692307692307	0.6038461538461538	0.601923076923077	0.6057692307692308	0.573076923076923	0.5807692307692307	0.6019230769230769	0.5865384615384616	0.6134615384615385	0.6153846153846154	0.6076923076923078	0.5865384615384616
1400	0.5961538461538461	0.596153846153846	0.6019230769230768	0.6076923076923076	0.5961538461538461	0.6000000000000001	0.6019230769230769	0.5788461538461538	0.573076923076923	0.5730769230769232	0.5692307692307692	0.575	0.5884615384615384	0.6076923076923076	0.6269230769230769	0.6134615384615384	0.6096153846153846	0.6173076923076922	0.6192307692307693	0.6134615384615384	0.6076923076923078	0.6134615384615384	0.6269230769230769	0.6557692307692308	0.6230769230769231	0.6346153846153846	0.6192307692307693	0.6096153846153847	0.6076923076923076	0.6173076923076923	0.5826923076923076	0.5980769230769232	0.5826923076923076	0.5884615384615385	0.576923076923077	0.5788461538461538	0.5826923076923076	0.5980769230769232	0.598076923076923	0.5846153846153846	0.5826923076923076	0.5807692307692307	0.5807692307692307	0.6115384615384616	0.6076923076923076	0.5903846153846153	0.6153846153846153	0.6096153846153846	0.6038461538461538
1410	0.575	0.5807692307692307	0.5903846153846154	0.5846153846153846	0.5980769230769231	0.5980769230769231	0.5865384615384615	0.5961538461538461	0.5865384615384615	0.5596153846153845	0.5807692307692308	0.5634615384615385	0.5865384615384616	0.5846153846153846	0.5769230769230769	0.5807692307692308	0.5903846153846154	0.575	0.5903846153846153	0.5999999999999999	0.6076923076923076	0.6153846153846154	0.6211538461538462	0.625	0.5961538461538461	0.5865384615384616	0.5865384615384615	0.5865384615384615	0.5903846153846154	0.6076923076923078	0.6000000000000001	0.5884615384615384	0.5846153846153845	0.5711538461538461	0.5865384615384615	0.5884615384615384	0.5807692307692307	0.5692307692307692	0.5865384615384615	0.5730769230769232	0.573076923076923	0.5653846153846154	0.5846153846153845	0.5961538461538461	0.6134615384615385	0.6192307692307691	0.5788461538461538	0.6057692307692308	0.576923076923077
1420	0.5461538461538461	0.5807692307692307	0.5576923076923077	0.5711538461538461	0.5576923076923076	0.5480769230769231	0.5634615384615385	0.5423076923076924	0.55	0.551923076923077	0.5307692307692308	0.55	0.5615384615384615	0.5634615384615385	0.5865384615384615	0.575	0.5673076923076923	0.5826923076923076	0.5980769230769232	0.5826923076923076	0.5961538461538461	0.6230769230769231	0.5980769230769231	0.5961538461538461	0.6230769230769231	0.5980769230769231	0.6019230769230769	0.5846153846153846	0.6192307692307691	0.6192307692307693	0.6173076923076923	0.6096153846153846	0.576923076923077	0.5615384615384615	0.5653846153846154	0.5942307692307691	0.5865384615384615	0.5961538461538461	0.5826923076923076	0.5788461538461538	0.5596153846153846	0.5538461538461538	0.5480769230769231	0.548076923076923	0.5788461538461539	0.5846153846153845	0.5576923076923077	0.551923076923077	0.5557692307692308
1430	0.5884615384615385	0.5865384615384615	0.5980769230769232	0.5923076923076924	0.5923076923076922	0.5865384615384615	0.5865384615384615	0.5923076923076924	0.575	0.575	0.5769230769230769	0.5788461538461538	0.5942307692307693	0.5942307692307692	0.6038461538461539	0.6038461538461538	0.5923076923076923	0.5980769230769231	0.6076923076923078	0.5846153846153846	0.5826923076923076	0.5903846153846153	0.5923076923076923	0.5942307692307692	0.5653846153846154	0.5807692307692307	0.5807692307692308	0.5673076923076923	0.5596153846153846	0.5615384615384615	0.5769230769230769	0.5634615384615385	0.5576923076923077	0.5307692307692308	0.5288461538461539	0.5307692307692308	0.5692307692307692	0.5576923076923077	0.5673076923076923	0.5653846153846154	0.5634615384615385	0.551923076923077	0.5653846153846154	0.5769230769230769	0.5576923076923077	0.5884615384615385	0.5788461538461538	0.5673076923076923	0.5673076923076923
1440	0.5384615384615385	0.55	0.5557692307692308	0.5653846153846154	0.5673076923076923	0.5615384615384615	0.55	0.5596153846153846	0.55	0.5557692307692308	0.5538461538461539	0.5423076923076924	0.5538461538461539	0.5711538461538462	0.5903846153846153	0.5826923076923076	0.5653846153846154	0.5653846153846153	0.5769230769230769	0.573076923076923	0.6019230769230769	0.5826923076923076	0.5903846153846153	0.5596153846153846	0.5884615384615385	0.575	0.5673076923076923	0.5692307692307693	0.5634615384615385	0.5403846153846154	0.5596153846153846	0.5576923076923077	0.5634615384615385	0.5634615384615385	0.5403846153846154	0.5557692307692308	0.5461538461538462	0.5519230769230768	0.5557692307692308	0.5557692307692308	0.5576923076923077	0.5288461538461539	0.5307692307692308	0.551923076923077	0.573076923076923	0.5692307692307693	0.5692307692307692	0.5596153846153846	0.5557692307692307
1450	0.573076923076923	0.5750000000000001	0.5634615384615385	0.5673076923076923	0.575	0.5461538461538462	0.5653846153846154	0.551923076923077	0.5653846153846154	0.5634615384615385	0.5884615384615385	0.5711538461538461	0.5846153846153846	0.5884615384615385	0.5865384615384615	0.5865384615384616	0.5865384615384615	0.5903846153846153	0.5846153846153845	0.5865384615384615	0.5769230769230769	0.5711538461538461	0.573076923076923	0.5826923076923076	0.5769230769230769	0.5384615384615384	0.5615384615384615	0.5480769230769231	0.5673076923076923	0.5480769230769231	0.5673076923076923	0.5423076923076924	0.5634615384615385	0.55	0.5557692307692307	0.5557692307692308	0.5596153846153845	0.5403846153846154	0.5557692307692307	0.5653846153846154	0.5365384615384615	0.5153846153846154	0.5423076923076924	0.5384615384615384	0.5442307692307693	0.5538461538461539	0.5230769230769232	0.5596153846153846	0.5692307692307692
1460	0.5480769230769231	0.5673076923076923	0.5288461538461539	0.5557692307692308	0.5480769230769231	0.5538461538461539	0.5596153846153846	0.5288461538461539	0.5615384615384615	0.5326923076923077	0.5384615384615385	0.5461538461538462	0.5461538461538461	0.5442307692307693	0.5538461538461539	0.5384615384615384	0.5480769230769231	0.55	0.5615384615384615	0.5576923076923077	0.55	0.5461538461538462	0.5538461538461539	0.5538461538461539	0.5423076923076924	0.5442307692307693	0.525	0.5634615384615385	0.5307692307692307	0.5442307692307693	0.5557692307692308	0.5307692307692308	0.5384615384615385	0.525	0.5230769230769231	0.5230769230769231	0.551923076923077	0.5692307692307692	0.5442307692307693	0.5346153846153847	0.5384615384615385	0.5346153846153846	0.5480769230769231	0.5384615384615385	0.5326923076923077	0.5480769230769231	0.5288461538461539	0.5346153846153847	0.55
1470	0.5557692307692308	0.5884615384615385	0.5557692307692307	0.5769230769230769	0.5576923076923077	0.5596153846153846	0.5653846153846154	0.5538461538461539	0.5461538461538462	0.5538461538461539	0.5615384615384615	0.5423076923076924	0.5423076923076924	0.573076923076923	0.5403846153846154	0.5653846153846154	0.551923076923077	0.5769230769230769	0.5846153846153845	0.5596153846153846	0.5692307692307692	0.5615384615384615	0.5653846153846154	0.5480769230769231	0.5480769230769231	0.5653846153846154	0.5403846153846155	0.551923076923077	0.5730769230769232	0.5403846153846155	0.5423076923076924	0.5326923076923078	0.523076923076923	0.5461538461538462	0.5557692307692308	0.55	0.5519230769230768	0.525	0.5442307692307692	0.5384615384615384	0.5384615384615384	0.5365384615384615	0.5557692307692308	0.551923076923077	0.5634615384615385	0.5461538461538461	0.5576923076923076	0.5461538461538462	0.5365384615384615
1480	0.5615384615384615	0.5730769230769232	0.5826923076923076	0.5653846153846154	0.5480769230769231	0.5480769230769231	0.5557692307692308	0.5557692307692308	0.55	0.5596153846153846	0.5596153846153846	0.5557692307692308	0.5557692307692307	0.5538461538461539	0.5557692307692308	0.5653846153846154	0.5634615384615385	0.5615384615384615	0.5615384615384615	0.5576923076923077	0.5346153846153846	0.5576923076923077	0.55	0.5423076923076924	0.551923076923077	0.5269230769230769	0.5634615384615385	0.5423076923076924	0.5346153846153847	0.5403846153846154	0.5346153846153846	0.551923076923077	0.5403846153846155	0.5192307692307693	0.5403846153846155	0.5596153846153846	0.575	0.5653846153846154	0.5442307692307692	0.5365384615384615	0.5326923076923077	0.5423076923076923	0.5346153846153846	0.5596153846153845	0.576923076923077	0.5480769230769231	0.5480769230769231	0.5557692307692308	0.5692307692307692
1490	0.5903846153846154	0.5903846153846153	0.6057692307692307	0.6057692307692308	0.5711538461538461	0.5769230769230769	0.5576923076923077	0.5653846153846154	0.5653846153846154	0.5557692307692308	0.5596153846153846	0.5365384615384615	0.5442307692307692	0.5769230769230769	0.5615384615384615	0.5788461538461538	0.5711538461538461	0.5673076923076923	0.5653846153846154	0.5807692307692307	0.5596153846153846	0.5615384615384615	0.55	0.5692307692307692	0.5480769230769231	0.5615384615384615	0.5519230769230768	0.5557692307692308	0.5346153846153847	0.5403846153846154	0.551923076923077	0.5653846153846154	0.575	0.5596153846153846	0.5384615384615385	0.5596153846153846	0.575	0.5692307692307692	0.5903846153846153	0.5807692307692308	0.573076923076923	0.5653846153846154	0.551923076923077	0.5576923076923077	0.575	0.5807692307692308	0.573076923076923	0.5576923076923077	0.573076923076923
1500	0.5653846153846153	0.5826923076923076	0.5692307692307693	0.5923076923076923	0.5884615384615384	0.6057692307692308	0.5846153846153845	0.5942307692307693	0.5596153846153846	0.5942307692307692	0.5596153846153846	0.5615384615384615	0.5634615384615385	0.5846153846153846	0.575	0.5826923076923076	0.5730769230769232	0.5903846153846153	0.5846153846153846	0.5903846153846154	0.5538461538461539	0.5884615384615385	0.5692307692307692	0.5499999999999999	0.55	0.5461538461538461	0.5365384615384615	0.5519230769230768	0.5519230769230768	0.5307692307692308	0.55	0.5403846153846155	0.5192307692307693	0.5307692307692308	0.5346153846153846	0.5442307692307692	0.5442307692307692	0.5403846153846154	0.5557692307692308	0.5673076923076923	0.5461538461538461	0.5442307692307692	0.5346153846153846	0.551923076923077	0.5326923076923077	0.551923076923077	0.5442307692307692	0.5346153846153846	0.5461538461538461
1510	0.5692307692307692	0.5673076923076923	0.5634615384615385	0.5750000000000001	0.5634615384615385	0.5634615384615385	0.5596153846153846	0.5750000000000001	0.5365384615384615	0.5230769230769232	0.551923076923077	0.5557692307692308	0.5615384615384615	0.5653846153846154	0.5615384615384615	0.5557692307692308	0.5461538461538462	0.5615384615384615	0.5538461538461539	0.5596153846153846	0.5826923076923077	0.5673076923076923	0.55	0.5865384615384615	0.573076923076923	0.5442307692307693	0.5480769230769231	0.5673076923076923	0.5846153846153846	0.5711538461538461	0.5673076923076923	0.5692307692307692	0.5557692307692308	0.5403846153846154	0.5403846153846154	0.5307692307692307	0.5576923076923077	0.5557692307692308	0.5480769230769231	0.5788461538461538	0.55	0.5403846153846154	0.5211538461538461	0.5442307692307692	0.5538461538461539	0.5807692307692308	0.5538461538461539	0.5673076923076923	0.5346153846153847
1520	0.5807692307692308	0.5557692307692308	0.5634615384615385	0.5711538461538461	0.5653846153846154	0.573076923076923	0.5903846153846154	0.5942307692307693	0.575	0.5576923076923077	0.5403846153846154	0.573076923076923	0.5596153846153846	0.5461538461538462	0.5615384615384615	0.5769230769230769	0.5634615384615385	0.573076923076923	0.5596153846153846	0.5711538461538461	0.5846153846153846	0.5653846153846154	0.5711538461538461	0.5846153846153846	0.5980769230769231	0.5903846153846153	0.5865384615384615	0.5923076923076923	0.5884615384615384	0.5826923076923077	0.5884615384615384	0.5846153846153845	0.5788461538461538	0.573076923076923	0.5692307692307692	0.5788461538461538	0.5826923076923077	0.5826923076923076	0.5826923076923076	0.596153846153846	0.5769230769230769	0.5711538461538461	0.573076923076923	0.5846153846153845	0.5769230769230769	0.5865384615384616	0.5673076923076923	0.5942307692307691	0.5634615384615385
1530	0.5365384615384615	0.5423076923076924	0.525	0.551923076923077	0.5480769230769231	0.5576923076923077	0.5615384615384615	0.5711538461538461	0.5615384615384615	0.551923076923077	0.5442307692307693	0.5384615384615385	0.551923076923077	0.5538461538461538	0.5442307692307693	0.5615384615384615	0.5346153846153846	0.5442307692307692	0.5403846153846154	0.5326923076923077	0.5192307692307692	0.5557692307692308	0.5403846153846154	0.5346153846153847	0.5538461538461539	0.5538461538461539	0.5615384615384615	0.5423076923076923	0.55	0.5634615384615385	0.5538461538461539	0.5634615384615385	0.5326923076923077	0.5326923076923077	0.5326923076923077	0.5461538461538462	0.5711538461538461	0.5365384615384615	0.5423076923076924	0.5346153846153847	0.5423076923076924	0.523076923076923	0.5480769230769231	0.5423076923076922	0.5403846153846154	0.5288461538461539	0.5173076923076924	0.5076923076923077	0.5269230769230769
1540	0.5403846153846155	0.5288461538461539	0.5346153846153845	0.5480769230769231	0.5557692307692308	0.5307692307692307	0.5596153846153846	0.5538461538461539	0.528846153846154	0.5442307692307692	0.5115384615384615	0.5173076923076922	0.5038461538461538	0.5365384615384615	0.5326923076923077	0.5249999999999999	0.5269230769230769	0.5365384615384615	0.5326923076923077	0.5423076923076924	0.5365384615384615	0.5557692307692308	0.5461538461538462	0.5365384615384615	0.5442307692307693	0.5442307692307693	0.5403846153846155	0.5596153846153846	0.5365384615384616	0.5346153846153846	0.5403846153846154	0.5269230769230768	0.5115384615384616	0.5153846153846153	0.5288461538461539	0.5326923076923077	0.5288461538461539	0.5346153846153845	0.5346153846153846	0.5461538461538461	0.5307692307692309	0.5307692307692307	0.5173076923076922	0.551923076923077	0.5538461538461539	0.5788461538461538	0.5615384615384615	0.5557692307692307	0.5384615384615384
1550	0.5480769230769231	0.5653846153846154	0.55	0.5673076923076923	0.551923076923077	0.573076923076923	0.5365384615384615	0.5673076923076924	0.5538461538461539	0.5326923076923078	0.5173076923076924	0.5269230769230769	0.5211538461538462	0.5115384615384615	0.4980769230769231	0.5346153846153847	0.5076923076923077	0.5307692307692307	0.5173076923076924	0.5557692307692308	0.525	0.5384615384615384	0.5538461538461539	0.5288461538461537	0.5307692307692308	0.5634615384615385	0.5692307692307692	0.5653846153846154	0.5673076923076924	0.5653846153846154	0.5538461538461539	0.5903846153846153	0.5903846153846154	0.5692307692307692	0.5673076923076923	0.5538461538461539	0.5826923076923076	0.5692307692307692	0.5615384615384614	0.5576923076923077	0.5634615384615385	0.5557692307692308	0.5346153846153846	0.5711538461538462	0.5788461538461538	0.5615384615384615	0.5615384615384617	0.5634615384615385	0.5442307692307693
1560	0.5461538461538462	0.5403846153846154	0.5538461538461539	0.5403846153846154	0.551923076923077	0.5557692307692308	0.548076923076923	0.5384615384615384	0.5442307692307692	0.5249999999999999	0.5211538461538462	0.5346153846153845	0.5326923076923078	0.5115384615384616	0.5365384615384616	0.5480769230769231	0.55	0.5461538461538462	0.5403846153846155	0.5384615384615385	0.5403846153846155	0.5153846153846153	0.5365384615384616	0.5557692307692308	0.5403846153846154	0.5403846153846154	0.5442307692307693	0.5461538461538462	0.5153846153846153	0.5365384615384615	0.5442307692307693	0.5211538461538462	0.525	0.5134615384615384	0.5423076923076923	0.5326923076923077	0.5442307692307692	0.5211538461538462	0.5576923076923077	0.5365384615384615	0.5230769230769231	0.5365384615384615	0.5365384615384615	0.5634615384615385	0.5538461538461539	0.5538461538461539	0.5461538461538462	0.5442307692307692	0.5269230769230769
1570	0.5557692307692308	0.55	0.5403846153846154	0.5423076923076923	0.5346153846153846	0.5384615384615384	0.525	0.5346153846153846	0.5076923076923077	0.523076923076923	0.5096153846153846	0.5326923076923078	0.526923076923077	0.523076923076923	0.5538461538461538	0.526923076923077	0.5365384615384615	0.5230769230769231	0.5423076923076923	0.5365384615384615	0.525	0.548076923076923	0.55	0.551923076923077	0.5519230769230768	0.5557692307692308	0.5653846153846154	0.551923076923077	0.5884615384615385	0.5557692307692308	0.5634615384615385	0.576923076923077	0.5615384615384615	0.55	0.5442307692307693	0.5480769230769231	0.55	0.5538461538461539	0.5903846153846154	0.5153846153846153	0.5653846153846154	0.5576923076923077	0.5461538461538461	0.5326923076923076	0.525	0.5384615384615385	0.5423076923076923	0.5423076923076923	0.5307692307692308
1580	0.5365384615384615	0.5288461538461539	0.5384615384615384	0.5307692307692308	0.5173076923076925	0.5250000000000001	0.5230769230769231	0.5365384615384615	0.55	0.5173076923076924	0.5307692307692308	0.5384615384615385	0.525	0.5211538461538462	0.5134615384615385	0.525	0.5096153846153846	0.5269230769230769	0.525	0.5461538461538462	0.5423076923076923	0.5634615384615385	0.5538461538461539	0.5730769230769232	0.5461538461538461	0.5615384615384615	0.5596153846153846	0.5634615384615385	0.575	0.5884615384615385	0.5557692307692307	0.5653846153846154	0.5634615384615385	0.5692307692307692	0.5634615384615385	0.551923076923077	0.5711538461538461	0.5653846153846154	0.5634615384615385	0.573076923076923	0.5365384615384615	0.55	0.5576923076923077	0.5557692307692307	0.5480769230769231	0.5576923076923077	0.5538461538461539	0.5615384615384615	0.5173076923076924
1590	0.5326923076923077	0.5365384615384615	0.5288461538461539	0.525	0.5307692307692308	0.528846153846154	0.5230769230769231	0.5346153846153846	0.5307692307692308	0.5326923076923077	0.5288461538461539	0.5288461538461539	0.5096153846153846	0.5326923076923077	0.5134615384615384	0.5346153846153846	0.5307692307692308	0.5403846153846152	0.5365384615384615	0.5384615384615384	0.5634615384615385	0.55	0.551923076923077	0.5884615384615385	0.5615384615384615	0.5615384615384615	0.5788461538461538	0.5442307692307692	0.5653846153846154	0.5788461538461538	0.5499999999999999	0.5615384615384615	0.5499999999999999	0.5557692307692308	0.5461538461538461	0.5519230769230768	0.5423076923076923	0.5519230769230768	0.5307692307692308	0.5461538461538461	0.5288461538461539	0.5326923076923077	0.5230769230769231	0.5365384615384616	0.55	0.5538461538461539	0.55	0.5249999999999999	0.5442307692307692
1600	0.5576923076923077	0.5692307692307693	0.5673076923076923	0.573076923076923	0.5442307692307692	0.5653846153846154	0.5653846153846154	0.551923076923077	0.5653846153846154	0.573076923076923	0.575	0.5423076923076923	0.5461538461538461	0.5673076923076923	0.5596153846153846	0.5615384615384615	0.5634615384615385	0.5711538461538461	0.573076923076923	0.5807692307692307	0.5788461538461538	0.5942307692307692	0.5692307692307693	0.575	0.6038461538461538	0.5884615384615385	0.6153846153846153	0.6076923076923076	0.6076923076923076	0.625	0.623076923076923	0.6230769230769231	0.5980769230769231	0.6	0.6115384615384615	0.5980769230769231	0.5846153846153845	0.6	0.5846153846153845	0.5826923076923076	0.5788461538461538	0.5692307692307692	0.5807692307692307	0.5769230769230769	0.5865384615384616	0.5788461538461538	0.5673076923076923	0.5423076923076924	0.5480769230769231
1610	0.5192307692307692	0.5038461538461538	0.5230769230769231	0.523076923076923	0.5230769230769231	0.5192307692307693	0.5230769230769232	0.5307692307692308	0.5211538461538462	0.5288461538461539	0.525	0.5057692307692307	0.5269230769230769	0.5134615384615385	0.5153846153846153	0.5288461538461539	0.5	0.5173076923076924	0.5057692307692307	0.5038461538461538	0.5153846153846153	0.5076923076923077	0.5096153846153846	0.5076923076923077	0.5038461538461538	0.5269230769230769	0.5192307692307692	0.5134615384615384	0.5173076923076924	0.5038461538461538	0.5057692307692307	0.5153846153846154	0.5192307692307693	0.5019230769230769	0.5134615384615385	0.49615384615384617	0.5057692307692307	0.5192307692307692	0.5365384615384615	0.5173076923076921	0.501923076923077	0.5288461538461537	0.5288461538461539	0.5423076923076923	0.5326923076923077	0.5538461538461539	0.5192307692307692	0.5230769230769231	0.5326923076923077
1620	0.5461538461538462	0.5346153846153847	0.5288461538461539	0.5365384615384616	0.5153846153846153	0.5115384615384615	0.5173076923076922	0.5057692307692307	0.476923076923077	0.5096153846153846	0.5057692307692307	0.5153846153846154	0.49423076923076925	0.5038461538461538	0.5038461538461538	0.5249999999999999	0.5134615384615384	0.525	0.5326923076923077	0.5173076923076924	0.5384615384615383	0.5384615384615384	0.5384615384615385	0.5461538461538461	0.5403846153846154	0.5365384615384615	0.5423076923076923	0.5307692307692308	0.5634615384615385	0.5557692307692308	0.548076923076923	0.55	0.575	0.55	0.5346153846153847	0.551923076923077	0.5442307692307692	0.5423076923076924	0.5442307692307693	0.5557692307692308	0.5596153846153846	0.525	0.5365384615384616	0.5173076923076924	0.5076923076923077	0.5153846153846156	0.5442307692307693	0.5115384615384615	0.49230769230769234
1630	0.523076923076923	0.5365384615384615	0.5307692307692308	0.5307692307692308	0.5384615384615385	0.5192307692307693	0.49615384615384617	0.49423076923076925	0.5076923076923078	0.5076923076923077	0.523076923076923	0.49615384615384617	0.49615384615384617	0.5211538461538461	0.5192307692307692	0.5346153846153847	0.5153846153846154	0.551923076923077	0.5365384615384615	0.5173076923076922	0.5038461538461538	0.5346153846153847	0.5115384615384615	0.5173076923076924	0.5096153846153846	0.5134615384615385	0.525	0.525	0.5326923076923077	0.5288461538461539	0.5346153846153846	0.5538461538461539	0.5346153846153846	0.5403846153846154	0.5384615384615384	0.5192307692307693	0.5307692307692308	0.5269230769230769	0.5230769230769231	0.5230769230769231	0.5096153846153846	0.5134615384615385	0.4903846153846153	0.5192307692307692	0.5057692307692309	0.5288461538461539	0.5269230769230768	0.5269230769230769	0.5115384615384615
1640	0.525	0.5346153846153847	0.5480769230769231	0.5365384615384615	0.5403846153846154	0.5461538461538462	0.5384615384615385	0.5365384615384615	0.5230769230769231	0.5230769230769231	0.5423076923076924	0.5326923076923078	0.55	0.55	0.5173076923076921	0.5249999999999999	0.5384615384615385	0.5346153846153847	0.5326923076923078	0.5615384615384615	0.5480769230769231	0.5557692307692308	0.5653846153846154	0.5634615384615385	0.5365384615384614	0.5692307692307692	0.5423076923076924	0.5634615384615385	0.526923076923077	0.5403846153846154	0.5692307692307692	0.5576923076923077	0.5634615384615385	0.5307692307692308	0.5384615384615385	0.525	0.5538461538461538	0.5615384615384615	0.5769230769230769	0.5480769230769231	0.5153846153846154	0.5442307692307693	0.5538461538461538	0.5307692307692308	0.5442307692307693	0.5346153846153846	0.525	0.5384615384615384	0.5384615384615384
1650	0.5249999999999999	0.5115384615384616	0.5057692307692307	0.5230769230769231	0.5192307692307694	0.5269230769230769	0.5057692307692309	0.526923076923077	0.5173076923076924	0.5153846153846153	0.5173076923076922	0.5019230769230769	0.5019230769230769	0.5249999999999999	0.5019230769230769	0.5096153846153847	0.5269230769230769	0.5057692307692306	0.5096153846153846	0.5288461538461539	0.5307692307692309	0.5461538461538462	0.5134615384615384	0.5480769230769231	0.5192307692307692	0.526923076923077	0.5442307692307693	0.5346153846153846	0.5326923076923078	0.5134615384615385	0.5230769230769231	0.5134615384615384	0.523076923076923	0.5288461538461539	0.5365384615384615	0.523076923076923	0.5192307692307692	0.5346153846153847	0.5653846153846154	0.5269230769230768	0.5134615384615383	0.5307692307692308	0.5307692307692309	0.5230769230769231	0.5365384615384615	0.55	0.5576923076923077	0.5365384615384615	0.5211538461538462
1660	0.5153846153846153	0.5173076923076922	0.526923076923077	0.5173076923076924	0.5115384615384615	0.5173076923076924	0.5192307692307693	0.5076923076923078	0.5096153846153847	0.5038461538461538	0.5057692307692307	0.5019230769230769	0.49423076923076925	0.48461538461538456	0.47115384615384615	0.5	0.49230769230769234	0.5211538461538461	0.5288461538461539	0.49615384615384617	0.5288461538461539	0.5153846153846154	0.5192307692307693	0.523076923076923	0.523076923076923	0.5307692307692308	0.525	0.5153846153846154	0.5307692307692307	0.5038461538461538	0.5346153846153847	0.5346153846153846	0.5423076923076923	0.5307692307692307	0.5288461538461539	0.5288461538461539	0.5307692307692309	0.525	0.5211538461538462	0.49615384615384617	0.5	0.4884615384615384	0.5096153846153846	0.4980769230769231	0.4884615384615385	0.48461538461538456	0.5153846153846153	0.5019230769230768	0.4865384615384615
1670	0.5153846153846153	0.5057692307692309	0.5096153846153846	0.5134615384615385	0.501923076923077	0.5038461538461538	0.49615384615384617	0.5057692307692309	0.5153846153846154	0.5153846153846153	0.5211538461538462	0.5153846153846154	0.5173076923076922	0.5192307692307692	0.5211538461538462	0.5153846153846153	0.5096153846153847	0.5346153846153846	0.525	0.5153846153846153	0.5346153846153846	0.5576923076923076	0.5326923076923078	0.525	0.5192307692307693	0.5326923076923077	0.5461538461538462	0.5461538461538462	0.5326923076923077	0.551923076923077	0.5403846153846155	0.5403846153846154	0.5442307692307692	0.5384615384615384	0.5134615384615385	0.526923076923077	0.5269230769230769	0.5403846153846154	0.5288461538461539	0.5307692307692307	0.5134615384615385	0.5173076923076924	0.5000000000000001	0.5153846153846153	0.5096153846153846	0.525	0.5038461538461538	0.525	0.5038461538461538
1680	0.5096153846153846	0.5096153846153846	0.5153846153846153	0.5096153846153847	0.5115384615384615	0.49423076923076925	0.5134615384615385	0.5019230769230769	0.5153846153846153	0.5038461538461538	0.49423076923076925	0.5019230769230769	0.5153846153846154	0.501923076923077	0.49615384615384617	0.49423076923076925	0.4980769230769231	0.5096153846153845	0.5326923076923077	0.5326923076923077	0.5192307692307692	0.5442307692307692	0.5211538461538462	0.5288461538461539	0.5173076923076924	0.5288461538461539	0.5288461538461539	0.5288461538461539	0.5096153846153846	0.501923076923077	0.5038461538461538	0.528846153846154	0.5153846153846153	0.5115384615384615	0.4557692307692308	0.5	0.5096153846153846	0.475	0.4980769230769231	0.49615384615384617	0.4865384615384615	0.49230769230769234	0.48461538461538456	0.48461538461538467	0.475	0.4634615384615384	0.49615384615384606	0.475	0.475
1690	0.5115384615384615	0.5153846153846153	0.5134615384615385	0.5192307692307692	0.5038461538461538	0.5307692307692307	0.5211538461538462	0.49615384615384617	0.5096153846153846	0.5	0.4865384615384615	0.49423076923076914	0.49615384615384617	0.48461538461538456	0.49423076923076925	0.48461538461538456	0.49615384615384617	0.49230769230769234	0.4980769230769231	0.5038461538461538	0.4807692307692307	0.475	0.4634615384615384	0.4769230769230769	0.4923076923076922	0.475	0.4884615384615384	0.5	0.48269230769230764	0.5038461538461538	0.4980769230769231	0.4788461538461538	0.4788461538461538	0.4903846153846153	0.46923076923076923	0.4692307692307692	0.4769230769230769	0.4884615384615385	0.48076923076923084	0.4769230769230769	0.4865384615384616	0.4884615384615384	0.5076923076923077	0.49230769230769234	0.49615384615384606	0.5038461538461539	0.5153846153846153	0.4807692307692307	0.4884615384615384
1700	0.5192307692307693	0.5115384615384615	0.525	0.5173076923076924	0.5269230769230769	0.5076923076923077	0.5076923076923078	0.5019230769230769	0.525	0.5173076923076924	0.5173076923076924	0.5000000000000001	0.4903846153846154	0.4903846153846153	0.4865384615384615	0.4903846153846154	0.5	0.49615384615384617	0.49615384615384606	0.5192307692307693	0.5	0.5153846153846153	0.5211538461538461	0.5211538461538461	0.5134615384615384	0.5096153846153846	0.5019230769230769	0.4923076923076922	0.5211538461538462	0.4980769230769231	0.5192307692307693	0.5153846153846153	0.5115384615384615	0.5115384615384615	0.5192307692307692	0.5115384615384615	0.5211538461538461	0.5403846153846154	0.523076923076923	0.5153846153846153	0.5288461538461539	0.5	0.5173076923076922	0.5038461538461538	0.49230769230769234	0.5115384615384615	0.5096153846153846	0.5192307692307692	0.48461538461538456
1710	0.5384615384615384	0.5423076923076924	0.5365384615384616	0.5346153846153846	0.525	0.5403846153846155	0.5403846153846154	0.5596153846153846	0.5307692307692308	0.548076923076923	0.5211538461538461	0.5230769230769231	0.5365384615384615	0.523076923076923	0.5076923076923077	0.5346153846153847	0.5307692307692308	0.5192307692307692	0.5	0.5461538461538462	0.5346153846153847	0.5346153846153846	0.5442307692307693	0.5346153846153847	0.5307692307692308	0.5384615384615384	0.5346153846153847	0.5134615384615385	0.5365384615384616	0.5403846153846154	0.5326923076923077	0.5461538461538462	0.5365384615384615	0.551923076923077	0.551923076923077	0.5307692307692308	0.5538461538461539	0.5403846153846155	0.5615384615384614	0.5442307692307693	0.5365384615384615	0.5346153846153847	0.5211538461538462	0.5442307692307692	0.5673076923076923	0.5384615384615384	0.5346153846153846	0.5384615384615384	0.5480769230769231
1720	0.5192307692307693	0.5192307692307693	0.5288461538461539	0.5269230769230769	0.5250000000000001	0.523076923076923	0.5288461538461539	0.5192307692307693	0.5115384615384615	0.5365384615384615	0.5307692307692308	0.5423076923076924	0.5269230769230769	0.5326923076923077	0.55	0.5230769230769231	0.5192307692307693	0.5288461538461539	0.5115384615384616	0.523076923076923	0.5230769230769231	0.5115384615384615	0.5019230769230768	0.5192307692307692	0.5057692307692309	0.5019230769230769	0.498076923076923	0.5134615384615385	0.4884615384615384	0.4980769230769231	0.5173076923076922	0.49230769230769234	0.5153846153846153	0.49615384615384617	0.4903846153846154	0.4980769230769231	0.49615384615384617	0.5	0.4769230769230769	0.48461538461538456	0.4673076923076923	0.4673076923076923	0.48461538461538456	0.46730769230769226	0.4884615384615385	0.5	0.5115384615384615	0.5019230769230769	0.4788461538461538
1730	0.5230769230769231	0.5134615384615384	0.5211538461538462	0.5288461538461539	0.5288461538461539	0.5269230769230769	0.5230769230769232	0.5173076923076924	0.5192307692307692	0.5249999999999999	0.5134615384615385	0.5173076923076924	0.5096153846153847	0.5019230769230769	0.5173076923076924	0.4980769230769231	0.5019230769230769	0.5173076923076924	0.4903846153846153	0.49230769230769234	0.48461538461538467	0.49230769230769234	0.5	0.49615384615384606	0.4865384615384615	0.5173076923076925	0.49615384615384606	0.5153846153846154	0.49423076923076925	0.5038461538461539	0.5211538461538461	0.5115384615384616	0.4980769230769231	0.49615384615384617	0.45961538461538465	0.4807692307692307	0.4788461538461539	0.4769230769230769	0.475	0.4769230769230769	0.4788461538461538	0.4519230769230769	0.4788461538461538	0.5	0.47692307692307684	0.5	0.48461538461538456	0.5038461538461538	0.475
1740	0.5326923076923078	0.525	0.5403846153846155	0.5384615384615384	0.5326923076923078	0.5442307692307693	0.5365384615384616	0.5423076923076924	0.5557692307692308	0.5403846153846154	0.5403846153846154	0.5461538461538462	0.5538461538461539	0.5423076923076923	0.5461538461538462	0.55	0.528846153846154	0.5403846153846154	0.5576923076923077	0.5442307692307693	0.5673076923076923	0.5538461538461538	0.5403846153846154	0.5673076923076923	0.5461538461538462	0.5519230769230768	0.5480769230769231	0.5557692307692308	0.5423076923076924	0.5557692307692308	0.5326923076923077	0.5480769230769231	0.5423076923076923	0.5365384615384615	0.5288461538461539	0.5211538461538462	0.5307692307692308	0.5384615384615384	0.5326923076923077	0.5115384615384615	0.5211538461538461	0.5019230769230769	0.5134615384615384	0.5326923076923077	0.5288461538461539	0.5269230769230769	0.548076923076923	0.5346153846153846	0.5538461538461538
1750	0.5384615384615385	0.5307692307692308	0.548076923076923	0.55	0.5615384615384615	0.5403846153846154	0.5423076923076923	0.5576923076923077	0.551923076923077	0.5576923076923077	0.5538461538461539	0.5461538461538462	0.5307692307692309	0.5403846153846155	0.5365384615384614	0.5115384615384615	0.5365384615384615	0.5288461538461539	0.5403846153846154	0.55	0.5480769230769231	0.55	0.5519230769230768	0.5634615384615385	0.5538461538461539	0.5557692307692308	0.5269230769230768	0.5442307692307692	0.5442307692307693	0.5153846153846154	0.5423076923076923	0.5038461538461539	0.5115384615384615	0.5076923076923076	0.5153846153846153	0.5115384615384615	0.5173076923076921	0.5038461538461538	0.5269230769230769	0.4923076923076922	0.49423076923076914	0.4903846153846154	0.49423076923076925	0.476923076923077	0.4884615384615384	0.4884615384615385	0.49615384615384617	0.5	0.4999999999999999
1760	0.5442307692307693	0.5596153846153846	0.5461538461538462	0.5423076923076924	0.5461538461538462	0.5615384615384615	0.5557692307692308	0.5442307692307693	0.5557692307692308	0.5288461538461539	0.55	0.548076923076923	0.5288461538461537	0.551923076923077	0.5403846153846154	0.5365384615384615	0.5384615384615385	0.5538461538461539	0.5192307692307693	0.5346153846153846	0.55	0.5403846153846154	0.5211538461538462	0.5346153846153847	0.551923076923077	0.5423076923076924	0.5288461538461539	0.5307692307692308	0.5403846153846154	0.525	0.5346153846153846	0.5326923076923077	0.5192307692307693	0.5442307692307693	0.5230769230769231	0.5269230769230769	0.5076923076923077	0.5307692307692308	0.5230769230769231	0.4903846153846154	0.5	0.5153846153846154	0.49615384615384606	0.5134615384615384	0.5134615384615385	0.523076923076923	0.523076923076923	0.5288461538461539	0.5269230769230769
1770	0.5288461538461539	0.5403846153846154	0.548076923076923	0.5403846153846154	0.5692307692307692	0.548076923076923	0.5346153846153845	0.5249999999999999	0.5519230769230768	0.5384615384615385	0.5461538461538462	0.5519230769230768	0.5365384615384615	0.5307692307692309	0.5269230769230769	0.5442307692307693	0.5346153846153845	0.5461538461538462	0.5576923076923077	0.5423076923076924	0.5673076923076923	0.5557692307692308	0.5653846153846155	0.5557692307692308	0.5538461538461539	0.5653846153846154	0.5826923076923076	0.5519230769230768	0.573076923076923	0.5673076923076923	0.5403846153846155	0.5538461538461539	0.5634615384615385	0.551923076923077	0.5634615384615385	0.5288461538461539	0.5403846153846155	0.5461538461538462	0.5365384615384615	0.5346153846153846	0.5442307692307693	0.5326923076923076	0.5365384615384615	0.5211538461538461	0.5538461538461539	0.5423076923076923	0.5403846153846154	0.5365384615384615	0.5365384615384615
1780	0.5384615384615385	0.5557692307692308	0.55	0.5615384615384617	0.5865384615384615	0.5673076923076923	0.5692307692307692	0.5519230769230768	0.576923076923077	0.5653846153846154	0.5615384615384615	0.551923076923077	0.5557692307692308	0.5538461538461539	0.5596153846153846	0.5346153846153845	0.548076923076923	0.5576923076923077	0.5596153846153846	0.5788461538461539	0.5692307692307692	0.5538461538461539	0.5769230769230769	0.5903846153846154	0.5538461538461539	0.5596153846153846	0.5692307692307692	0.5769230769230769	0.5615384615384615	0.5634615384615385	0.5557692307692307	0.523076923076923	0.5692307692307692	0.5557692307692308	0.5461538461538462	0.5384615384615384	0.5403846153846154	0.5538461538461538	0.5634615384615385	0.5480769230769231	0.5576923076923077	0.5461538461538462	0.5230769230769231	0.5403846153846154	0.5499999999999999	0.55	0.5692307692307692	0.5538461538461539	0.5346153846153846
1790	0.5423076923076923	0.5403846153846154	0.5461538461538462	0.5365384615384616	0.5346153846153846	0.5423076923076923	0.5576923076923077	0.5269230769230769	0.5269230769230769	0.5115384615384615	0.5576923076923076	0.5346153846153846	0.5384615384615384	0.5538461538461539	0.5403846153846155	0.5423076923076924	0.5326923076923077	0.5480769230769231	0.5615384615384615	0.5403846153846154	0.5384615384615385	0.5519230769230768	0.5596153846153846	0.5769230769230769	0.5653846153846154	0.5461538461538462	0.5442307692307692	0.5576923076923077	0.5711538461538461	0.55	0.5576923076923077	0.5346153846153847	0.5288461538461539	0.5480769230769231	0.548076923076923	0.5230769230769231	0.5288461538461539	0.5615384615384615	0.5423076923076924	0.5538461538461539	0.5346153846153846	0.5384615384615384	0.5442307692307693	0.5538461538461539	0.5326923076923078	0.5615384615384615	0.5692307692307692	0.5480769230769231	0.5326923076923077
1800	0.5365384615384616	0.5307692307692308	0.5423076923076924	0.5538461538461539	0.5480769230769231	0.5346153846153846	0.5538461538461539	0.551923076923077	0.5615384615384617	0.5557692307692308	0.55	0.5634615384615385	0.5615384615384615	0.5346153846153847	0.5557692307692307	0.5423076923076924	0.5442307692307692	0.5211538461538462	0.551923076923077	0.5711538461538461	0.573076923076923	0.5673076923076923	0.5673076923076923	0.5846153846153846	0.5653846153846154	0.5615384615384615	0.5673076923076923	0.5788461538461539	0.5846153846153845	0.5673076923076923	0.573076923076923	0.548076923076923	0.573076923076923	0.5576923076923077	0.5692307692307692	0.5480769230769231	0.5557692307692308	0.5692307692307692	0.5557692307692308	0.5634615384615385	0.5634615384615385	0.5557692307692308	0.5403846153846152	0.5538461538461539	0.5230769230769231	0.5403846153846154	0.55	0.5692307692307692	0.5442307692307692
1810	0.5384615384615385	0.5423076923076924	0.5576923076923077	0.5711538461538461	0.5557692307692308	0.5615384615384615	0.5615384615384615	0.5403846153846154	0.5576923076923077	0.5692307692307692	0.5634615384615385	0.5596153846153846	0.5576923076923077	0.5557692307692307	0.5365384615384615	0.5653846153846154	0.5538461538461539	0.5596153846153846	0.5596153846153846	0.5538461538461539	0.573076923076923	0.5692307692307692	0.5923076923076923	0.6	0.5846153846153846	0.5942307692307692	0.5884615384615385	0.5615384615384615	0.5807692307692308	0.5615384615384615	0.5673076923076923	0.5615384615384615	0.575	0.5711538461538461	0.573076923076923	0.5711538461538461	0.5711538461538461	0.5673076923076923	0.5673076923076923	0.5557692307692308	0.5673076923076923	0.5596153846153846	0.5596153846153846	0.5596153846153846	0.5865384615384615	0.5673076923076923	0.575	0.5653846153846154	0.5826923076923076
1820	0.5499999999999999	0.5461538461538461	0.5557692307692308	0.5653846153846154	0.551923076923077	0.5557692307692308	0.5634615384615385	0.5557692307692308	0.5519230769230768	0.5788461538461538	0.5865384615384615	0.5673076923076923	0.5711538461538461	0.5788461538461538	0.5711538461538461	0.5942307692307691	0.5846153846153846	0.5788461538461539	0.576923076923077	0.5846153846153845	0.5711538461538461	0.5961538461538461	0.5942307692307692	0.5903846153846154	0.5980769230769231	0.5903846153846154	0.6057692307692308	0.5942307692307691	0.5903846153846153	0.5903846153846153	0.5788461538461539	0.5942307692307691	0.5653846153846154	0.575	0.5865384615384616	0.5865384615384615	0.5961538461538461	0.5903846153846153	0.5942307692307693	0.5942307692307691	0.5826923076923076	0.6019230769230769	0.575	0.5903846153846153	0.5807692307692307	0.5884615384615385	0.5961538461538461	0.6019230769230769	0.5884615384615384
1830	0.5557692307692308	0.551923076923077	0.5788461538461539	0.5826923076923077	0.5846153846153846	0.5942307692307692	0.5942307692307692	0.5903846153846155	0.5865384615384616	0.5980769230769231	0.5942307692307693	0.5961538461538461	0.6096153846153847	0.5903846153846154	0.5903846153846153	0.5846153846153845	0.6153846153846154	0.5769230769230769	0.6	0.6115384615384615	0.5923076923076923	0.6076923076923078	0.5961538461538461	0.573076923076923	0.5923076923076923	0.5865384615384615	0.5826923076923076	0.6019230769230769	0.5980769230769232	0.5788461538461538	0.5653846153846154	0.5653846153846154	0.5557692307692308	0.5499999999999999	0.573076923076923	0.5615384615384615	0.5653846153846154	0.5615384615384615	0.55	0.5634615384615385	0.5673076923076923	0.5826923076923077	0.5480769230769231	0.5692307692307692	0.5788461538461538	0.5423076923076924	0.5750000000000001	0.5653846153846154	0.5673076923076923
1840	0.5461538461538462	0.5461538461538462	0.5442307692307693	0.5519230769230768	0.551923076923077	0.5557692307692308	0.5615384615384615	0.5692307692307692	0.5480769230769231	0.5673076923076923	0.5596153846153846	0.5557692307692308	0.5711538461538461	0.5673076923076923	0.5653846153846154	0.5673076923076923	0.5788461538461538	0.573076923076923	0.575	0.5769230769230769	0.5961538461538463	0.5865384615384616	0.5846153846153845	0.6134615384615384	0.5865384615384615	0.5846153846153845	0.6173076923076923	0.5788461538461538	0.6038461538461538	0.5557692307692307	0.5769230769230769	0.5769230769230769	0.6	0.5903846153846154	0.5923076923076922	0.5884615384615385	0.5923076923076922	0.5865384615384615	0.5923076923076923	0.5769230769230769	0.5788461538461538	0.5692307692307692	0.573076923076923	0.5557692307692308	0.551923076923077	0.5634615384615385	0.5442307692307693	0.5480769230769231	0.5557692307692308
1850	0.5480769230769231	0.5442307692307692	0.5538461538461539	0.55	0.5557692307692308	0.5538461538461539	0.5653846153846154	0.5653846153846154	0.5384615384615384	0.5653846153846154	0.5692307692307692	0.5865384615384615	0.575	0.5653846153846154	0.5576923076923077	0.575	0.5634615384615385	0.5673076923076923	0.5673076923076923	0.5711538461538461	0.5903846153846153	0.5942307692307692	0.5826923076923076	0.573076923076923	0.5865384615384615	0.5711538461538461	0.598076923076923	0.5865384615384615	0.5807692307692308	0.5846153846153845	0.573076923076923	0.5653846153846154	0.5692307692307692	0.5673076923076924	0.5846153846153846	0.5711538461538461	0.5846153846153845	0.5884615384615385	0.5903846153846153	0.5826923076923076	0.5711538461538461	0.5923076923076922	0.5846153846153845	0.5865384615384616	0.5807692307692308	0.5692307692307692	0.5692307692307692	0.573076923076923	0.575
1860	0.5596153846153846	0.573076923076923	0.5673076923076923	0.5692307692307692	0.576923076923077	0.5692307692307692	0.5846153846153845	0.575	0.575	0.5788461538461538	0.5692307692307692	0.5653846153846154	0.551923076923077	0.5788461538461538	0.5692307692307692	0.5673076923076922	0.5596153846153846	0.5788461538461538	0.575	0.5692307692307692	0.5692307692307692	0.5884615384615385	0.5884615384615385	0.573076923076923	0.5673076923076923	0.5923076923076923	0.6038461538461538	0.6076923076923076	0.6019230769230769	0.5711538461538461	0.5903846153846154	0.5807692307692308	0.5653846153846154	0.5788461538461538	0.5903846153846153	0.5961538461538461	0.576923076923077	0.5884615384615384	0.5692307692307692	0.5903846153846153	0.5807692307692307	0.5653846153846154	0.5692307692307692	0.5923076923076923	0.573076923076923	0.5769230769230769	0.5576923076923077	0.5884615384615384	0.5923076923076923
1870	0.5442307692307692	0.5384615384615385	0.5384615384615385	0.5461538461538462	0.551923076923077	0.551923076923077	0.5596153846153846	0.548076923076923	0.5692307692307692	0.5461538461538461	0.5634615384615385	0.5557692307692308	0.551923076923077	0.5653846153846154	0.5480769230769231	0.5365384615384615	0.5673076923076923	0.5423076923076923	0.5807692307692307	0.5788461538461538	0.5653846153846154	0.575	0.5807692307692307	0.5923076923076922	0.5865384615384615	0.5980769230769232	0.5846153846153845	0.5807692307692307	0.596153846153846	0.575	0.5692307692307692	0.5576923076923077	0.5788461538461538	0.5673076923076923	0.5596153846153846	0.5423076923076923	0.575	0.5538461538461539	0.5634615384615385	0.5538461538461539	0.5576923076923077	0.5480769230769231	0.55	0.5634615384615385	0.5615384615384615	0.5673076923076923	0.5615384615384614	0.5596153846153846	0.5615384615384615
1880	0.5384615384615385	0.5384615384615385	0.5288461538461539	0.5442307692307693	0.5403846153846154	0.5596153846153846	0.5596153846153846	0.5423076923076924	0.5615384615384615	0.5653846153846154	0.5692307692307692	0.5538461538461539	0.5653846153846154	0.5480769230769231	0.5596153846153846	0.5673076923076923	0.5615384615384615	0.5596153846153845	0.5557692307692308	0.5711538461538462	0.5461538461538462	0.5711538461538461	0.5519230769230768	0.5673076923076923	0.601923076923077	0.5923076923076923	0.5846153846153846	0.5942307692307692	0.6057692307692308	0.5961538461538461	0.5692307692307692	0.5711538461538461	0.5788461538461538	0.573076923076923	0.5807692307692307	0.573076923076923	0.5807692307692308	0.5615384615384615	0.5557692307692308	0.5865384615384615	0.5673076923076923	0.5788461538461538	0.5615384615384617	0.5788461538461538	0.5865384615384615	0.5807692307692308	0.5788461538461538	0.5865384615384615	0.5692307692307692
1890	0.5365384615384615	0.5365384615384615	0.55	0.5596153846153846	0.5711538461538461	0.5673076923076923	0.5692307692307692	0.5673076923076923	0.5576923076923077	0.5615384615384615	0.5442307692307693	0.5596153846153846	0.5596153846153846	0.5538461538461539	0.5557692307692308	0.5307692307692308	0.548076923076923	0.5576923076923077	0.5576923076923076	0.55	0.5615384615384615	0.5903846153846155	0.5711538461538461	0.5769230769230769	0.5826923076923076	0.5807692307692308	0.5673076923076923	0.5807692307692308	0.573076923076923	0.5730769230769232	0.5769230769230769	0.5461538461538461	0.5711538461538461	0.5576923076923077	0.5653846153846154	0.5576923076923077	0.5653846153846154	0.5557692307692308	0.5615384615384615	0.5596153846153845	0.5711538461538461	0.5711538461538461	0.5865384615384615	0.5576923076923077	0.5788461538461538	0.5653846153846154	0.5846153846153845	0.5826923076923077	0.5634615384615385
1900	0.5423076923076923	0.5461538461538462	0.5653846153846154	0.5576923076923077	0.5653846153846154	0.5557692307692308	0.5692307692307692	0.55	0.55	0.5538461538461539	0.5576923076923077	0.5442307692307692	0.551923076923077	0.5461538461538462	0.5403846153846155	0.5653846153846154	0.5673076923076923	0.5615384615384615	0.5557692307692307	0.5846153846153846	0.575	0.5788461538461538	0.5788461538461539	0.576923076923077	0.5788461538461538	0.5634615384615385	0.5788461538461538	0.575	0.5846153846153846	0.5846153846153845	0.5846153846153845	0.5788461538461538	0.5615384615384615	0.5807692307692307	0.5807692307692308	0.5942307692307692	0.5942307692307693	0.5634615384615383	0.5961538461538461	0.5903846153846154	0.5807692307692307	0.5980769230769231	0.5807692307692307	0.5673076923076923	0.5557692307692308	0.5846153846153845	0.5846153846153846	0.5538461538461539	0.5653846153846155
1910	0.5461538461538462	0.5365384615384616	0.5346153846153846	0.5384615384615384	0.5538461538461539	0.5134615384615385	0.5538461538461539	0.5692307692307692	0.548076923076923	0.548076923076923	0.5557692307692308	0.5480769230769231	0.5596153846153846	0.551923076923077	0.5653846153846154	0.5499999999999999	0.5307692307692307	0.5326923076923077	0.5326923076923077	0.5596153846153846	0.5519230769230768	0.55	0.5576923076923077	0.5423076923076924	0.5538461538461539	0.551923076923077	0.5384615384615384	0.5307692307692308	0.5442307692307693	0.5538461538461539	0.5538461538461539	0.5365384615384615	0.5576923076923077	0.5788461538461538	0.5653846153846154	0.5788461538461538	0.5519230769230768	0.5576923076923077	0.5711538461538461	0.5538461538461539	0.5653846153846154	0.573076923076923	0.5807692307692307	0.5634615384615385	0.5634615384615385	0.5692307692307692	0.5807692307692307	0.5596153846153846	0.5692307692307692
1920	0.5326923076923077	0.5538461538461539	0.5442307692307693	0.5576923076923077	0.5576923076923077	0.5596153846153846	0.5596153846153846	0.5442307692307693	0.5461538461538462	0.5538461538461539	0.5596153846153846	0.5557692307692308	0.5596153846153846	0.5403846153846154	0.551923076923077	0.5346153846153846	0.5269230769230769	0.5461538461538461	0.525	0.5365384615384615	0.5442307692307693	0.551923076923077	0.5634615384615385	0.5384615384615383	0.5403846153846154	0.5346153846153845	0.548076923076923	0.55	0.5596153846153846	0.55	0.573076923076923	0.55	0.5788461538461538	0.5788461538461538	0.5634615384615385	0.5807692307692307	0.5711538461538461	0.5673076923076923	0.5653846153846154	0.573076923076923	0.5711538461538461	0.5711538461538461	0.5673076923076923	0.5538461538461539	0.5499999999999999	0.5596153846153845	0.5576923076923076	0.5615384615384615	0.5461538461538462
1930	0.5615384615384615	0.5576923076923077	0.5653846153846154	0.573076923076923	0.5788461538461539	0.5884615384615385	0.573076923076923	0.573076923076923	0.5769230769230769	0.5519230769230768	0.5673076923076923	0.5653846153846154	0.5692307692307692	0.5884615384615384	0.5923076923076923	0.5673076923076923	0.573076923076923	0.5826923076923076	0.5653846153846154	0.5615384615384615	0.575	0.5846153846153846	0.5846153846153846	0.5692307692307692	0.5673076923076923	0.5596153846153846	0.5692307692307692	0.5615384615384615	0.5903846153846153	0.5692307692307692	0.5615384615384615	0.5692307692307692	0.5673076923076923	0.5692307692307692	0.5557692307692307	0.5653846153846154	0.551923076923077	0.5480769230769231	0.5634615384615385	0.5692307692307692	0.5634615384615385	0.55	0.5576923076923077	0.5692307692307692	0.5807692307692307	0.5711538461538462	0.5923076923076922	0.5653846153846154	0.575
1940	0.5538461538461539	0.5557692307692308	0.575	0.5538461538461538	0.5846153846153846	0.575	0.575	0.573076923076923	0.5865384615384615	0.5711538461538461	0.5769230769230769	0.5653846153846154	0.575	0.5769230769230769	0.5807692307692308	0.5615384615384615	0.5596153846153846	0.5576923076923077	0.5653846153846154	0.575	0.575	0.5653846153846154	0.5557692307692307	0.5769230769230769	0.5711538461538462	0.5807692307692307	0.598076923076923	0.5961538461538461	0.5903846153846154	0.5615384615384615	0.5769230769230769	0.5846153846153845	0.601923076923077	0.5923076923076923	0.5826923076923076	0.5884615384615385	0.5865384615384615	0.5653846153846154	0.5884615384615385	0.6153846153846155	0.5846153846153845	0.5903846153846154	0.5865384615384615	0.6038461538461538	0.6096153846153847	0.5961538461538461	0.6230769230769231	0.6038461538461538	0.5826923076923076
1950	0.5634615384615385	0.5826923076923077	0.5576923076923077	0.5711538461538461	0.5807692307692307	0.5923076923076923	0.5788461538461538	0.5692307692307692	0.5788461538461538	0.5807692307692308	0.5865384615384615	0.5826923076923076	0.5942307692307691	0.5923076923076923	0.5961538461538461	0.5538461538461539	0.5692307692307692	0.5557692307692307	0.5557692307692308	0.551923076923077	0.5596153846153846	0.5673076923076923	0.5826923076923076	0.5692307692307692	0.5596153846153846	0.5653846153846154	0.5942307692307691	0.5788461538461538	0.5596153846153846	0.5653846153846154	0.5692307692307692	0.573076923076923	0.575	0.5576923076923077	0.5865384615384616	0.551923076923077	0.5673076923076923	0.5653846153846154	0.5634615384615385	0.5884615384615385	0.5653846153846154	0.5826923076923076	0.5769230769230769	0.573076923076923	0.5884615384615384	0.575	0.5903846153846153	0.575	0.5711538461538461
1960	0.55	0.5557692307692308	0.55	0.5788461538461539	0.5653846153846154	0.5692307692307692	0.551923076923077	0.5711538461538461	0.5653846153846154	0.5807692307692308	0.5653846153846154	0.5692307692307692	0.5673076923076923	0.5673076923076923	0.573076923076923	0.5692307692307692	0.5423076923076924	0.5288461538461539	0.5442307692307692	0.5673076923076923	0.575	0.5673076923076923	0.5711538461538461	0.551923076923077	0.573076923076923	0.5557692307692308	0.5923076923076923	0.5673076923076923	0.5538461538461539	0.573076923076923	0.5615384615384615	0.5538461538461539	0.55	0.5653846153846154	0.573076923076923	0.5711538461538461	0.5480769230769231	0.5615384615384615	0.5442307692307692	0.5653846153846154	0.5519230769230768	0.5673076923076923	0.5596153846153846	0.5576923076923077	0.5788461538461538	0.576923076923077	0.573076923076923	0.5903846153846154	0.5711538461538461
1970	0.5615384615384615	0.5653846153846154	0.5634615384615385	0.5903846153846153	0.5846153846153845	0.5826923076923076	0.5692307692307692	0.5846153846153845	0.5846153846153845	0.5769230769230769	0.5596153846153846	0.5480769230769231	0.5634615384615385	0.5596153846153846	0.5596153846153846	0.5269230769230769	0.5596153846153846	0.5423076923076923	0.5557692307692308	0.5634615384615385	0.5480769230769231	0.5557692307692308	0.5423076923076924	0.5673076923076923	0.5423076923076924	0.5346153846153846	0.5634615384615385	0.5403846153846155	0.5480769230769231	0.55	0.5442307692307693	0.5576923076923077	0.5576923076923077	0.55	0.551923076923077	0.5403846153846154	0.5576923076923077	0.5557692307692308	0.55	0.5634615384615385	0.5442307692307693	0.5692307692307692	0.5634615384615385	0.5615384615384615	0.5711538461538461	0.5807692307692307	0.5807692307692307	0.5865384615384615	0.5673076923076923
1980	0.5461538461538462	0.5576923076923077	0.5634615384615385	0.5653846153846153	0.5576923076923078	0.5846153846153846	0.5596153846153846	0.5557692307692308	0.573076923076923	0.5788461538461539	0.5673076923076923	0.5673076923076923	0.5653846153846154	0.5711538461538461	0.55	0.5615384615384615	0.548076923076923	0.5653846153846154	0.5403846153846154	0.5673076923076923	0.5673076923076923	0.5557692307692308	0.5788461538461538	0.5576923076923077	0.5692307692307692	0.5673076923076923	0.5596153846153846	0.551923076923077	0.5403846153846154	0.5480769230769231	0.5596153846153846	0.5692307692307692	0.5576923076923077	0.573076923076923	0.5596153846153845	0.55	0.5769230769230769	0.5442307692307692	0.5634615384615385	0.5673076923076922	0.5865384615384616	0.5596153846153846	0.5653846153846154	0.5711538461538461	0.575	0.5807692307692308	0.575	0.5692307692307692	0.5788461538461538
1990	0.5596153846153846	0.5461538461538461	0.5365384615384615	0.5653846153846154	0.5634615384615385	0.5826923076923076	0.5807692307692307	0.5807692307692308	0.5807692307692307	0.5673076923076923	0.5711538461538461	0.5711538461538461	0.573076923076923	0.5673076923076923	0.5692307692307692	0.5615384615384615	0.5442307692307692	0.5692307692307693	0.5557692307692307	0.5538461538461539	0.5519230769230768	0.5442307692307692	0.5634615384615385	0.5634615384615385	0.5634615384615385	0.5596153846153846	0.5499999999999999	0.5403846153846154	0.5461538461538461	0.5615384615384615	0.5769230769230769	0.5615384615384615	0.5615384615384615	0.5461538461538462	0.5903846153846153	0.575	0.5634615384615385	0.5769230769230769	0.5653846153846154	0.575	0.5480769230769231	0.576923076923077	0.5634615384615385	0.5576923076923076	0.575	0.5884615384615385	0.5846153846153846	0.575	0.5980769230769231
2000	0.5461538461538462	0.5653846153846154	0.5615384615384617	0.5519230769230768	0.5653846153846155	0.5519230769230768	0.5403846153846154	0.5615384615384615	0.5365384615384615	0.525	0.5153846153846153	0.55	0.548076923076923	0.5403846153846154	0.5557692307692308	0.5519230769230768	0.5346153846153846	0.5365384615384616	0.5384615384615384	0.5634615384615385	0.5596153846153846	0.5788461538461538	0.575	0.5538461538461539	0.5634615384615385	0.548076923076923	0.5576923076923077	0.5711538461538461	0.5653846153846155	0.5615384615384615	0.5653846153846154	0.5519230769230768	0.576923076923077	0.5711538461538461	0.573076923076923	0.5884615384615385	0.5788461538461538	0.5538461538461539	0.5615384615384615	0.5807692307692307	0.5653846153846154	0.548076923076923	0.5692307692307692	0.573076923076923	0.551923076923077	0.5634615384615385	0.5807692307692307	0.5865384615384615	0.5692307692307693
2010	0.5538461538461539	0.573076923076923	0.5865384615384616	0.5711538461538461	0.5730769230769232	0.5846153846153846	0.5711538461538461	0.5634615384615385	0.5846153846153846	0.5480769230769231	0.5576923076923077	0.5711538461538461	0.5596153846153846	0.5865384615384616	0.575	0.5769230769230769	0.5711538461538461	0.5865384615384615	0.5711538461538461	0.5576923076923076	0.5557692307692308	0.5634615384615385	0.5711538461538462	0.5480769230769231	0.5673076923076923	0.5538461538461539	0.5384615384615384	0.5346153846153845	0.5499999999999999	0.5538461538461539	0.5519230769230768	0.5384615384615385	0.5403846153846155	0.523076923076923	0.5557692307692308	0.5615384615384615	0.575	0.5346153846153845	0.5442307692307693	0.5615384615384615	0.5634615384615385	0.5442307692307693	0.5653846153846154	0.5596153846153845	0.5596153846153846	0.5653846153846154	0.5634615384615385	0.5634615384615385	0.5596153846153845
2020	0.5442307692307692	0.5480769230769231	0.5423076923076924	0.55	0.5442307692307692	0.5442307692307693	0.55	0.551923076923077	0.5423076923076924	0.548076923076923	0.5442307692307693	0.5519230769230768	0.5557692307692308	0.5442307692307692	0.5519230769230768	0.5634615384615385	0.5653846153846154	0.5653846153846154	0.5615384615384615	0.575	0.575	0.5807692307692308	0.575	0.5596153846153846	0.5538461538461539	0.5538461538461539	0.5730769230769232	0.5673076923076923	0.5307692307692308	0.525	0.5557692307692308	0.5442307692307693	0.573076923076923	0.5576923076923077	0.5269230769230769	0.5538461538461539	0.5480769230769231	0.5461538461538461	0.5384615384615384	0.5557692307692308	0.5384615384615384	0.5596153846153846	0.5365384615384615	0.5423076923076924	0.5576923076923077	0.5596153846153846	0.5634615384615385	0.5365384615384615	0.573076923076923
2030	0.5403846153846155	0.551923076923077	0.5423076923076924	0.5596153846153846	0.5769230769230769	0.5615384615384615	0.5615384615384615	0.5653846153846154	0.573076923076923	0.5846153846153846	0.5923076923076923	0.575	0.5826923076923078	0.5653846153846154	0.5750000000000001	0.575	0.5653846153846154	0.5711538461538461	0.5634615384615385	0.5865384615384617	0.5634615384615385	0.5615384615384615	0.5692307692307692	0.5692307692307692	0.575	0.5673076923076923	0.5596153846153846	0.55	0.5596153846153846	0.5442307692307693	0.5365384615384616	0.5269230769230769	0.5307692307692309	0.5211538461538462	0.5346153846153845	0.55	0.5596153846153846	0.528846153846154	0.5442307692307693	0.5480769230769231	0.5461538461538462	0.5480769230769231	0.5538461538461539	0.551923076923077	0.5673076923076923	0.5596153846153846	0.5499999999999999	0.5615384615384615	0.5596153846153846
2040	0.5384615384615384	0.5480769230769231	0.5538461538461538	0.5634615384615385	0.5653846153846154	0.573076923076923	0.5615384615384615	0.5576923076923077	0.5788461538461538	0.5653846153846154	0.5442307692307692	0.5461538461538461	0.548076923076923	0.5596153846153846	0.5423076923076923	0.5442307692307692	0.5461538461538462	0.5423076923076924	0.5269230769230768	0.5365384615384615	0.526923076923077	0.5423076923076924	0.5346153846153847	0.5384615384615385	0.5538461538461538	0.5250000000000001	0.5346153846153847	0.5538461538461538	0.5173076923076924	0.5576923076923076	0.5153846153846154	0.5365384615384615	0.5115384615384615	0.5307692307692308	0.5538461538461538	0.5326923076923077	0.5307692307692308	0.5384615384615385	0.5461538461538461	0.5423076923076923	0.5384615384615384	0.5346153846153846	0.5288461538461539	0.551923076923077	0.5576923076923077	0.525	0.55	0.5634615384615385	0.5846153846153845
2050	0.5269230769230769	0.5423076923076923	0.5423076923076924	0.551923076923077	0.5346153846153846	0.5288461538461539	0.5326923076923076	0.5288461538461539	0.5346153846153846	0.5423076923076924	0.5673076923076923	0.5673076923076923	0.5538461538461539	0.573076923076923	0.5615384615384615	0.573076923076923	0.5653846153846154	0.5673076923076923	0.5538461538461539	0.5557692307692308	0.5692307692307692	0.5538461538461539	0.5634615384615385	0.5673076923076923	0.5634615384615383	0.5692307692307692	0.5461538461538461	0.5653846153846154	0.5634615384615385	0.5307692307692308	0.5403846153846154	0.5307692307692309	0.5173076923076922	0.5153846153846153	0.5230769230769231	0.523076923076923	0.5211538461538461	0.5076923076923077	0.4865384615384615	0.475	0.5	0.5057692307692307	0.49615384615384606	0.5269230769230768	0.49423076923076914	0.5076923076923077	0.5173076923076922	0.5480769230769231	0.55
2060	0.5423076923076923	0.5365384615384615	0.5326923076923078	0.5673076923076923	0.551923076923077	0.5269230769230769	0.5423076923076924	0.5538461538461539	0.5307692307692308	0.5403846153846154	0.5596153846153846	0.5442307692307693	0.55	0.55	0.5346153846153846	0.5423076923076923	0.5461538461538461	0.5403846153846154	0.5192307692307694	0.551923076923077	0.5538461538461539	0.5403846153846155	0.551923076923077	0.5461538461538462	0.5288461538461539	0.5480769230769231	0.5173076923076922	0.5057692307692307	0.5115384615384615	0.5230769230769231	0.5038461538461538	0.5230769230769231	0.5230769230769232	0.525	0.5211538461538461	0.5307692307692308	0.5326923076923077	0.551923076923077	0.5192307692307693	0.5192307692307693	0.551923076923077	0.5307692307692308	0.5307692307692308	0.5442307692307693	0.5096153846153846	0.5692307692307692	0.5403846153846154	0.5576923076923076	0.5730769230769232
2070	0.5134615384615384	0.5192307692307693	0.5134615384615384	0.5153846153846154	0.5134615384615385	0.5	0.4903846153846153	0.5019230769230769	0.5057692307692307	0.5038461538461538	0.5038461538461538	0.5057692307692307	0.5076923076923078	0.5096153846153846	0.5076923076923077	0.5134615384615384	0.5115384615384615	0.525	0.49230769230769234	0.5230769230769231	0.5211538461538462	0.523076923076923	0.5076923076923078	0.49423076923076925	0.5192307692307692	0.4884615384615385	0.5057692307692307	0.4903846153846154	0.47115384615384615	0.4692307692307692	0.4788461538461538	0.475	0.47307692307692306	0.4634615384615384	0.5096153846153846	0.4980769230769231	0.5250000000000001	0.5134615384615385	0.4903846153846153	0.4807692307692307	0.5076923076923077	0.5153846153846154	0.5134615384615384	0.49230769230769234	0.5019230769230769	0.5038461538461538	0.526923076923077	0.5346153846153847	0.5096153846153846
2080	0.5173076923076922	0.5173076923076925	0.5326923076923078	0.5211538461538461	0.5307692307692308	0.5307692307692308	0.5230769230769231	0.5423076923076924	0.5192307692307692	0.5288461538461539	0.5326923076923077	0.5307692307692308	0.5269230769230769	0.5192307692307692	0.5211538461538462	0.5365384615384615	0.5403846153846154	0.5269230769230768	0.55	0.5403846153846154	0.5307692307692309	0.5365384615384616	0.5673076923076923	0.5403846153846154	0.551923076923077	0.5615384615384615	0.5326923076923076	0.5576923076923077	0.5173076923076922	0.5173076923076922	0.5249999999999999	0.5230769230769231	0.5326923076923077	0.5057692307692307	0.5038461538461538	0.525	0.5269230769230768	0.5230769230769232	0.5134615384615384	0.5326923076923077	0.5192307692307692	0.5307692307692309	0.5173076923076922	0.5596153846153845	0.5269230769230768	0.5365384615384615	0.5442307692307692	0.5634615384615385	0.5538461538461539
2090	0.5307692307692308	0.5173076923076924	0.5384615384615385	0.5442307692307692	0.5346153846153845	0.5307692307692307	0.5134615384615384	0.525	0.5307692307692308	0.5134615384615385	0.5461538461538462	0.5038461538461538	0.5442307692307693	0.5423076923076924	0.5461538461538461	0.5269230769230769	0.5461538461538462	0.5403846153846155	0.5269230769230769	0.5384615384615385	0.5307692307692308	0.5538461538461539	0.5384615384615384	0.5346153846153846	0.5115384615384615	0.5115384615384615	0.5211538461538462	0.5288461538461539	0.5230769230769232	0.5307692307692308	0.5269230769230769	0.5115384615384615	0.5346153846153846	0.5249999999999999	0.525	0.5288461538461539	0.5423076923076924	0.5269230769230769	0.525	0.5384615384615384	0.525	0.5230769230769231	0.548076923076923	0.5557692307692308	0.5403846153846155	0.5307692307692308	0.5365384615384615	0.5288461538461537	0.5269230769230768
2100	0.5365384615384615	0.5326923076923077	0.5230769230769231	0.5192307692307693	0.5153846153846153	0.5480769230769231	0.5269230769230769	0.525	0.5326923076923077	0.5173076923076922	0.5192307692307693	0.5134615384615385	0.5	0.5192307692307692	0.523076923076923	0.5211538461538461	0.5403846153846154	0.5019230769230769	0.5038461538461538	0.49423076923076925	0.5211538461538462	0.5269230769230768	0.5173076923076924	0.5269230769230769	0.5211538461538461	0.5115384615384615	0.4903846153846154	0.5019230769230769	0.4788461538461538	0.4884615384615384	0.4865384615384615	0.5134615384615385	0.5019230769230769	0.5134615384615384	0.5096153846153846	0.5173076923076922	0.5173076923076922	0.5038461538461538	0.49423076923076914	0.5096153846153847	0.523076923076923	0.5230769230769231	0.5173076923076924	0.5346153846153846	0.548076923076923	0.5442307692307692	0.5307692307692308	0.5249999999999999	0.5288461538461539
2110	0.5538461538461539	0.55	0.5211538461538461	0.5596153846153846	0.5384615384615384	0.523076923076923	0.5173076923076922	0.523076923076923	0.5365384615384615	0.5442307692307692	0.5634615384615385	0.5423076923076924	0.5346153846153847	0.5384615384615384	0.5653846153846154	0.5499999999999999	0.5538461538461539	0.5653846153846154	0.5653846153846154	0.573076923076923	0.5403846153846155	0.5769230769230769	0.5557692307692308	0.5615384615384615	0.5403846153846155	0.5692307692307692	0.5230769230769232	0.5596153846153846	0.5192307692307692	0.5615384615384615	0.5615384615384615	0.5384615384615385	0.5596153846153846	0.5384615384615384	0.5673076923076923	0.5576923076923077	0.5807692307692307	0.5615384615384615	0.5692307692307692	0.5211538461538462	0.525	0.5711538461538461	0.5769230769230769	0.5865384615384616	0.5596153846153846	0.5576923076923077	0.5519230769230768	0.5576923076923077	0.5615384615384615
2120	0.5403846153846154	0.5365384615384615	0.5423076923076923	0.5403846153846154	0.5134615384615384	0.528846153846154	0.5057692307692307	0.5326923076923077	0.525	0.5288461538461539	0.5153846153846153	0.551923076923077	0.5346153846153845	0.5307692307692308	0.5461538461538462	0.5673076923076923	0.573076923076923	0.5634615384615385	0.5711538461538461	0.5557692307692308	0.5653846153846154	0.5307692307692307	0.5403846153846154	0.5423076923076923	0.5442307692307693	0.5769230769230769	0.5576923076923077	0.5615384615384615	0.5653846153846154	0.5461538461538462	0.5596153846153846	0.5038461538461538	0.573076923076923	0.5557692307692308	0.5461538461538462	0.5442307692307693	0.5346153846153846	0.5538461538461539	0.5519230769230768	0.573076923076923	0.5326923076923077	0.5403846153846155	0.5423076923076923	0.5653846153846154	0.5557692307692308	0.5442307692307693	0.551923076923077	0.5788461538461538	0.573076923076923
2130	0.55	0.5711538461538461	0.5615384615384615	0.5596153846153846	0.5365384615384616	0.5423076923076924	0.523076923076923	0.5365384615384615	0.5423076923076924	0.5326923076923077	0.5173076923076924	0.5519230769230768	0.5288461538461537	0.523076923076923	0.5096153846153846	0.5288461538461539	0.5403846153846152	0.551923076923077	0.5384615384615385	0.5576923076923077	0.5711538461538461	0.5480769230769231	0.5711538461538461	0.575	0.551923076923077	0.5634615384615385	0.5442307692307692	0.5461538461538461	0.5423076923076924	0.55	0.55	0.5480769230769231	0.5326923076923077	0.5673076923076923	0.5480769230769231	0.5653846153846154	0.5596153846153846	0.5461538461538462	0.5615384615384615	0.5596153846153846	0.5153846153846153	0.5423076923076923	0.5499999999999999	0.5384615384615384	0.548076923076923	0.5615384615384615	0.5423076923076923	0.55	0.55
2140	0.5326923076923077	0.5269230769230769	0.5461538461538462	0.5480769230769231	0.5384615384615385	0.5480769230769231	0.5288461538461539	0.5326923076923077	0.5192307692307692	0.5173076923076924	0.525	0.5384615384615385	0.548076923076923	0.5461538461538461	0.5326923076923077	0.5230769230769231	0.5403846153846154	0.5653846153846154	0.5346153846153846	0.55	0.5480769230769231	0.5557692307692308	0.551923076923077	0.5538461538461539	0.5615384615384615	0.5538461538461539	0.5326923076923078	0.5615384615384615	0.5384615384615385	0.5576923076923077	0.5615384615384615	0.5538461538461539	0.5480769230769231	0.5480769230769231	0.55	0.5365384615384615	0.5442307692307693	0.5403846153846155	0.5346153846153845	0.5288461538461539	0.5211538461538462	0.5365384615384615	0.5211538461538461	0.5346153846153846	0.5480769230769231	0.5615384615384615	0.5423076923076923	0.5576923076923076	0.573076923076923
2150	0.5576923076923077	0.5326923076923077	0.5461538461538462	0.5596153846153846	0.5596153846153846	0.5423076923076924	0.525	0.5442307692307693	0.5326923076923077	0.5596153846153846	0.5461538461538462	0.5423076923076923	0.5615384615384615	0.5538461538461539	0.5615384615384614	0.5673076923076923	0.5692307692307692	0.5557692307692308	0.5596153846153846	0.5653846153846154	0.5769230769230769	0.5769230769230769	0.5615384615384615	0.5557692307692308	0.551923076923077	0.5596153846153846	0.523076923076923	0.55	0.5673076923076923	0.5288461538461539	0.5403846153846154	0.5461538461538462	0.5711538461538461	0.55	0.5480769230769231	0.5557692307692308	0.5711538461538461	0.5596153846153846	0.5519230769230768	0.5442307692307693	0.5596153846153846	0.5711538461538461	0.5653846153846154	0.5711538461538461	0.5615384615384615	0.5807692307692307	0.5750000000000001	0.5807692307692307	0.5711538461538461
2160	0.5365384615384616	0.5384615384615384	0.5384615384615383	0.5461538461538462	0.5346153846153846	0.5211538461538461	0.5346153846153847	0.5269230769230769	0.5	0.5038461538461538	0.5326923076923077	0.5076923076923077	0.5365384615384615	0.5365384615384615	0.5423076923076924	0.5326923076923077	0.5384615384615384	0.5192307692307692	0.49423076923076925	0.525	0.5557692307692307	0.5557692307692308	0.5692307692307692	0.5903846153846153	0.5634615384615385	0.5634615384615385	0.5480769230769231	0.55	0.5538461538461539	0.5615384615384615	0.5461538461538462	0.5403846153846155	0.5538461538461539	0.5615384615384615	0.5461538461538461	0.5788461538461538	0.5788461538461538	0.5423076923076924	0.55	0.551923076923077	0.5423076923076924	0.5346153846153847	0.5288461538461539	0.5307692307692308	0.5403846153846155	0.5384615384615385	0.548076923076923	0.5365384615384616	0.5384615384615384
2170	0.5596153846153846	0.5557692307692308	0.551923076923077	0.5634615384615385	0.575	0.5711538461538461	0.5615384615384615	0.5346153846153846	0.5807692307692308	0.5634615384615385	0.575	0.5807692307692308	0.5653846153846154	0.5576923076923077	0.5576923076923077	0.5634615384615385	0.5750000000000001	0.5730769230769232	0.5596153846153846	0.575	0.5769230769230769	0.5711538461538461	0.5865384615384616	0.5884615384615385	0.5596153846153846	0.5846153846153845	0.5980769230769232	0.5692307692307693	0.5365384615384615	0.5711538461538462	0.5923076923076922	0.5711538461538461	0.5865384615384616	0.5884615384615385	0.5807692307692307	0.5884615384615384	0.5807692307692307	0.576923076923077	0.5884615384615385	0.5615384615384615	0.5711538461538461	0.5442307692307692	0.5692307692307692	0.5769230769230769	0.5692307692307692	0.5942307692307692	0.575	0.5634615384615385	0.5692307692307692
2180	0.5384615384615385	0.5480769230769231	0.551923076923077	0.5538461538461539	0.5423076923076924	0.5576923076923077	0.5576923076923077	0.5576923076923077	0.5711538461538461	0.5365384615384615	0.548076923076923	0.5596153846153846	0.5653846153846154	0.5557692307692308	0.573076923076923	0.5711538461538461	0.5807692307692308	0.5865384615384615	0.5980769230769232	0.5999999999999999	0.6	0.6153846153846153	0.6038461538461538	0.6211538461538462	0.6153846153846154	0.6076923076923076	0.5711538461538461	0.598076923076923	0.596153846153846	0.5923076923076923	0.6230769230769231	0.601923076923077	0.5788461538461538	0.6076923076923078	0.5826923076923076	0.6173076923076923	0.5923076923076923	0.6096153846153847	0.5884615384615384	0.5846153846153845	0.5884615384615384	0.5826923076923077	0.6134615384615384	0.6134615384615385	0.5961538461538461	0.6	0.625	0.6	0.6192307692307691
2190	0.5653846153846154	0.5557692307692308	0.5576923076923077	0.5884615384615384	0.5692307692307693	0.575	0.548076923076923	0.5692307692307692	0.5634615384615385	0.5653846153846154	0.5711538461538461	0.55	0.5557692307692308	0.5846153846153846	0.5711538461538461	0.5596153846153845	0.5692307692307692	0.551923076923077	0.5442307692307692	0.5846153846153846	0.5653846153846154	0.5673076923076923	0.5769230769230769	0.5903846153846153	0.5942307692307691	0.5769230769230769	0.5673076923076923	0.6	0.5846153846153845	0.5923076923076922	0.6038461538461539	0.5942307692307691	0.6115384615384615	0.5826923076923076	0.5788461538461538	0.5846153846153846	0.6057692307692307	0.5903846153846154	0.6076923076923076	0.5423076923076924	0.5826923076923077	0.5711538461538461	0.5807692307692308	0.5730769230769232	0.5769230769230769	0.575	0.6	0.575	0.5634615384615385
2200	0.5692307692307693	0.551923076923077	0.5615384615384615	0.5711538461538461	0.5673076923076923	0.5557692307692308	0.5711538461538461	0.5538461538461539	0.5403846153846155	0.5557692307692308	0.5576923076923077	0.55	0.5576923076923077	0.5423076923076924	0.5711538461538461	0.5576923076923077	0.6038461538461538	0.5673076923076924	0.5461538461538462	0.5826923076923076	0.5865384615384615	0.5884615384615385	0.5769230769230769	0.5961538461538461	0.5999999999999999	0.5865384615384615	0.5903846153846154	0.5653846153846154	0.5884615384615385	0.5634615384615385	0.576923076923077	0.5923076923076922	0.5865384615384615	0.573076923076923	0.575	0.5846153846153846	0.575	0.5673076923076923	0.5769230769230769	0.5634615384615385	0.5365384615384615	0.525	0.5596153846153846	0.5538461538461539	0.551923076923077	0.5615384615384615	0.5576923076923077	0.5576923076923077	0.5711538461538461
2210	0.551923076923077	0.5615384615384615	0.5423076923076924	0.5442307692307692	0.5557692307692308	0.5634615384615385	0.575	0.5711538461538461	0.5576923076923077	0.5807692307692307	0.5884615384615385	0.5961538461538461	0.5826923076923076	0.575	0.6	0.5846153846153846	0.6057692307692307	0.5846153846153846	0.575	0.5807692307692308	0.5942307692307692	0.5923076923076922	0.5826923076923076	0.6134615384615384	0.6115384615384615	0.6096153846153847	0.5884615384615385	0.5942307692307691	0.6057692307692307	0.6115384615384616	0.6057692307692308	0.6307692307692307	0.6096153846153847	0.6173076923076922	0.5923076923076923	0.6326923076923078	0.6057692307692308	0.6288461538461538	0.6076923076923078	0.6076923076923076	0.5961538461538461	0.5596153846153846	0.5884615384615385	0.5788461538461538	0.5942307692307692	0.6192307692307691	0.5980769230769231	0.6192307692307694	0.5653846153846154
2220	0.5961538461538461	0.5884615384615385	0.5980769230769231	0.5826923076923076	0.5961538461538461	0.6	0.6019230769230769	0.5923076923076922	0.5865384615384616	0.5673076923076923	0.5923076923076923	0.5961538461538461	0.5884615384615384	0.5923076923076922	0.5615384615384615	0.5788461538461539	0.5769230769230769	0.5711538461538461	0.6096153846153847	0.6	0.6096153846153847	0.6192307692307693	0.596153846153846	0.6365384615384615	0.6153846153846154	0.5923076923076923	0.5711538461538461	0.6153846153846154	0.5903846153846153	0.576923076923077	0.5807692307692307	0.5865384615384616	0.5673076923076923	0.6019230769230769	0.5807692307692307	0.5865384615384615	0.5846153846153846	0.5942307692307691	0.6038461538461538	0.5788461538461538	0.5711538461538461	0.5634615384615385	0.6192307692307693	0.5884615384615385	0.5826923076923076	0.5980769230769231	0.5903846153846153	0.5846153846153846	0.5846153846153845
2230	0.5942307692307691	0.6019230769230769	0.575	0.6153846153846154	0.6192307692307693	0.5961538461538461	0.6	0.5980769230769231	0.5903846153846154	0.6038461538461538	0.5980769230769232	0.5865384615384615	0.5923076923076923	0.6	0.6019230769230769	0.6173076923076923	0.5942307692307692	0.5923076923076923	0.6057692307692307	0.5923076923076922	0.6230769230769231	0.6076923076923076	0.6269230769230769	0.6384615384615384	0.6307692307692307	0.6173076923076923	0.5807692307692308	0.6000000000000001	0.5923076923076923	0.6019230769230769	0.6269230769230768	0.5826923076923076	0.6000000000000001	0.5903846153846153	0.5884615384615385	0.5961538461538461	0.5999999999999999	0.573076923076923	0.5826923076923077	0.5923076923076922	0.5923076923076923	0.5615384615384615	0.5942307692307692	0.6134615384615385	0.6211538461538462	0.5980769230769231	0.6000000000000001	0.5923076923076923	0.5884615384615385
2240	0.5673076923076923	0.5576923076923077	0.5807692307692308	0.5653846153846154	0.5673076923076923	0.5596153846153845	0.5423076923076924	0.5634615384615385	0.5326923076923077	0.5711538461538461	0.5461538461538462	0.5403846153846154	0.5615384615384615	0.5461538461538462	0.5519230769230768	0.573076923076923	0.5403846153846154	0.5615384615384615	0.5615384615384615	0.548076923076923	0.5557692307692308	0.5442307692307692	0.5653846153846154	0.575	0.55	0.5576923076923077	0.5499999999999999	0.5461538461538462	0.5557692307692308	0.548076923076923	0.5442307692307693	0.5480769230769231	0.5403846153846154	0.5442307692307693	0.5307692307692308	0.5538461538461539	0.5538461538461538	0.5519230769230768	0.5403846153846154	0.5442307692307693	0.5596153846153846	0.5653846153846155	0.5576923076923077	0.5711538461538461	0.573076923076923	0.5673076923076923	0.573076923076923	0.5692307692307692	0.5557692307692308
2250	0.5788461538461538	0.5846153846153845	0.5903846153846154	0.5980769230769231	0.596153846153846	0.5846153846153845	0.5692307692307692	0.5615384615384615	0.5653846153846154	0.5634615384615385	0.5576923076923077	0.5634615384615385	0.55	0.5634615384615385	0.5826923076923077	0.5865384615384615	0.575	0.5711538461538461	0.5788461538461538	0.5807692307692308	0.5788461538461538	0.5846153846153846	0.5961538461538461	0.5884615384615385	0.6038461538461539	0.575	0.5711538461538461	0.5596153846153846	0.5826923076923076	0.5846153846153846	0.6115384615384615	0.5865384615384616	0.6038461538461539	0.5884615384615384	0.5903846153846153	0.5711538461538461	0.5634615384615385	0.5769230769230769	0.5923076923076922	0.575	0.5673076923076923	0.5403846153846154	0.573076923076923	0.5634615384615385	0.5615384615384615	0.5634615384615385	0.5673076923076923	0.5884615384615384	0.575
2260	0.576923076923077	0.5653846153846154	0.5711538461538461	0.573076923076923	0.5615384615384615	0.5865384615384615	0.5826923076923076	0.5788461538461538	0.5653846153846154	0.5634615384615385	0.5653846153846154	0.5653846153846154	0.5884615384615384	0.5711538461538461	0.5673076923076923	0.575	0.5538461538461539	0.575	0.5615384615384615	0.5692307692307692	0.5884615384615385	0.5711538461538461	0.5788461538461538	0.6	0.6	0.5826923076923076	0.5711538461538461	0.5673076923076923	0.5634615384615385	0.5826923076923077	0.5826923076923076	0.5692307692307692	0.55	0.5788461538461538	0.5711538461538461	0.5653846153846154	0.5673076923076923	0.5788461538461538	0.5865384615384615	0.5807692307692307	0.5673076923076923	0.5634615384615385	0.5615384615384615	0.5653846153846154	0.5769230769230769	0.5653846153846154	0.5903846153846154	0.5903846153846154	0.5942307692307691
2270	0.5576923076923077	0.5576923076923077	0.573076923076923	0.5846153846153846	0.5634615384615385	0.5461538461538462	0.5519230769230768	0.5519230769230768	0.5442307692307693	0.5576923076923077	0.5269230769230769	0.5365384615384616	0.5384615384615384	0.5192307692307694	0.5403846153846154	0.5365384615384615	0.575	0.55	0.55	0.5576923076923077	0.5634615384615383	0.5711538461538461	0.55	0.5615384615384615	0.5711538461538461	0.55	0.5634615384615385	0.5519230769230768	0.5634615384615385	0.5557692307692307	0.5673076923076923	0.5442307692307693	0.5807692307692308	0.5576923076923077	0.5865384615384616	0.5711538461538461	0.5692307692307693	0.5884615384615385	0.5807692307692307	0.5634615384615385	0.5826923076923076	0.5557692307692308	0.5711538461538461	0.5576923076923077	0.6057692307692307	0.5615384615384615	0.5903846153846153	0.576923076923077	0.5846153846153845
2280	0.5442307692307692	0.55	0.5403846153846154	0.5692307692307693	0.55	0.5596153846153846	0.5807692307692308	0.5673076923076923	0.55	0.5596153846153846	0.5346153846153847	0.5403846153846155	0.5442307692307693	0.525	0.5538461538461539	0.5519230769230768	0.5461538461538462	0.5615384615384615	0.5557692307692308	0.5461538461538461	0.5711538461538461	0.5942307692307692	0.5903846153846154	0.5884615384615384	0.6096153846153846	0.5788461538461538	0.6134615384615384	0.5884615384615385	0.5769230769230769	0.5903846153846153	0.5788461538461538	0.5903846153846154	0.5807692307692308	0.5980769230769231	0.576923076923077	0.5942307692307692	0.5865384615384615	0.5673076923076923	0.5538461538461539	0.5615384615384615	0.5538461538461538	0.5557692307692308	0.576923076923077	0.5307692307692308	0.5711538461538461	0.5557692307692308	0.5596153846153846	0.5903846153846153	0.5730769230769232
2290	0.5326923076923077	0.5519230769230768	0.55	0.5326923076923078	0.5480769230769231	0.5211538461538462	0.5019230769230768	0.525	0.548076923076923	0.5307692307692308	0.5365384615384615	0.5134615384615384	0.5423076923076923	0.5134615384615385	0.5173076923076922	0.523076923076923	0.5596153846153846	0.5461538461538462	0.5211538461538461	0.5384615384615385	0.5346153846153846	0.5480769230769231	0.5480769230769231	0.5365384615384615	0.5557692307692307	0.548076923076923	0.5519230769230768	0.5461538461538462	0.575	0.575	0.5557692307692308	0.5442307692307692	0.5596153846153845	0.5692307692307692	0.5480769230769231	0.5692307692307692	0.5846153846153845	0.5576923076923077	0.5538461538461539	0.5807692307692307	0.5711538461538462	0.5615384615384615	0.5673076923076923	0.5615384615384615	0.5634615384615385	0.5596153846153846	0.5519230769230768	0.5442307692307692	0.5788461538461538
2300	0.5711538461538461	0.551923076923077	0.5730769230769232	0.575	0.5557692307692308	0.5384615384615384	0.5673076923076923	0.5384615384615385	0.5307692307692309	0.548076923076923	0.525	0.5557692307692308	0.5576923076923077	0.5346153846153847	0.5365384615384615	0.5653846153846154	0.5634615384615383	0.5788461538461538	0.5711538461538461	0.5769230769230769	0.5884615384615385	0.5980769230769231	0.5788461538461538	0.5980769230769231	0.5903846153846154	0.6	0.5884615384615385	0.6288461538461538	0.5923076923076923	0.5903846153846154	0.6038461538461538	0.5653846153846154	0.5807692307692307	0.5596153846153846	0.5653846153846154	0.5673076923076923	0.5557692307692308	0.5692307692307693	0.5634615384615385	0.5634615384615385	0.5538461538461539	0.5634615384615385	0.5596153846153846	0.5423076923076924	0.5634615384615385	0.5557692307692308	0.576923076923077	0.575	0.5384615384615384
2310	0.551923076923077	0.5557692307692308	0.5615384615384615	0.5538461538461539	0.5538461538461539	0.5596153846153846	0.5576923076923077	0.5576923076923077	0.5346153846153846	0.5326923076923077	0.5461538461538461	0.49615384615384606	0.5480769230769231	0.5096153846153847	0.5365384615384616	0.5365384615384616	0.5461538461538462	0.5538461538461539	0.5442307692307692	0.5711538461538461	0.5423076923076923	0.5615384615384615	0.5615384615384615	0.5596153846153846	0.5711538461538461	0.5692307692307692	0.5865384615384616	0.5403846153846154	0.55	0.5692307692307692	0.5634615384615385	0.5634615384615385	0.5673076923076923	0.5826923076923077	0.5711538461538461	0.5557692307692307	0.5596153846153846	0.5692307692307692	0.5826923076923077	0.5538461538461539	0.548076923076923	0.55	0.5596153846153846	0.5538461538461539	0.55	0.5711538461538461	0.5538461538461539	0.5423076923076924	0.5346153846153847
2320	0.5461538461538462	0.5346153846153846	0.551923076923077	0.5423076923076924	0.5461538461538462	0.5576923076923077	0.5576923076923076	0.55	0.5365384615384615	0.548076923076923	0.5557692307692307	0.573076923076923	0.548076923076923	0.5538461538461539	0.5538461538461539	0.5442307692307693	0.5615384615384615	0.5807692307692307	0.5711538461538461	0.5846153846153846	0.5865384615384616	0.5846153846153845	0.5769230769230769	0.5846153846153846	0.5865384615384616	0.5807692307692308	0.5846153846153846	0.5826923076923076	0.5846153846153846	0.5884615384615385	0.5942307692307692	0.5826923076923076	0.5865384615384615	0.6076923076923076	0.6038461538461538	0.5499999999999999	0.5788461538461538	0.5942307692307691	0.5884615384615385	0.5942307692307691	0.5711538461538461	0.5615384615384615	0.5692307692307693	0.5673076923076923	0.575	0.5692307692307692	0.575	0.5384615384615384	0.5788461538461538
2330	0.5538461538461539	0.5461538461538462	0.5596153846153846	0.5461538461538462	0.5269230769230769	0.5538461538461539	0.5288461538461539	0.5576923076923077	0.5269230769230769	0.5365384615384616	0.5384615384615384	0.5538461538461539	0.5384615384615384	0.551923076923077	0.5692307692307692	0.5557692307692307	0.5576923076923077	0.5807692307692308	0.5807692307692307	0.6019230769230769	0.6057692307692307	0.6211538461538463	0.6076923076923076	0.626923076923077	0.6211538461538462	0.5846153846153845	0.6250000000000001	0.5788461538461538	0.5999999999999999	0.5653846153846154	0.5923076923076922	0.5692307692307692	0.5807692307692307	0.5884615384615384	0.5692307692307692	0.6038461538461538	0.5788461538461538	0.5596153846153846	0.5788461538461538	0.5923076923076923	0.5673076923076923	0.576923076923077	0.551923076923077	0.5615384615384615	0.5576923076923077	0.5653846153846154	0.5865384615384615	0.5769230769230769	0.5634615384615385
2340	0.5596153846153846	0.5596153846153846	0.55	0.573076923076923	0.5615384615384615	0.5653846153846154	0.5615384615384615	0.5653846153846154	0.55	0.5538461538461539	0.5653846153846154	0.5615384615384615	0.55	0.5461538461538462	0.5596153846153845	0.5442307692307692	0.5538461538461539	0.5307692307692308	0.5461538461538461	0.5615384615384615	0.575	0.5557692307692308	0.6019230769230769	0.5788461538461538	0.5865384615384615	0.5884615384615385	0.576923076923077	0.6	0.601923076923077	0.5923076923076923	0.6057692307692307	0.5826923076923076	0.5884615384615385	0.6057692307692308	0.6019230769230769	0.5692307692307692	0.5884615384615385	0.5846153846153846	0.5865384615384616	0.5692307692307692	0.5846153846153846	0.5807692307692307	0.5692307692307692	0.5615384615384615	0.548076923076923	0.551923076923077	0.5673076923076923	0.5557692307692308	0.5596153846153846
2350	0.5615384615384615	0.5596153846153846	0.5442307692307692	0.5673076923076923	0.5480769230769231	0.5519230769230768	0.5423076923076923	0.5423076923076923	0.5423076923076923	0.5538461538461539	0.5326923076923077	0.5211538461538462	0.5384615384615384	0.5384615384615384	0.55	0.5653846153846154	0.5442307692307693	0.5769230769230769	0.5596153846153846	0.5846153846153846	0.5865384615384616	0.5923076923076922	0.6134615384615385	0.6153846153846154	0.623076923076923	0.6076923076923076	0.6076923076923076	0.5923076923076923	0.6230769230769231	0.6134615384615385	0.5807692307692308	0.598076923076923	0.5961538461538463	0.6038461538461538	0.5807692307692307	0.5942307692307692	0.5788461538461538	0.5865384615384616	0.5788461538461538	0.5769230769230769	0.573076923076923	0.5576923076923077	0.5576923076923077	0.5711538461538461	0.5653846153846154	0.5673076923076923	0.576923076923077	0.5826923076923076	0.575
2360	0.5384615384615385	0.5096153846153846	0.5192307692307693	0.5211538461538462	0.5192307692307693	0.5288461538461539	0.5230769230769231	0.551923076923077	0.5442307692307692	0.5557692307692308	0.525	0.5442307692307692	0.548076923076923	0.5442307692307693	0.5557692307692308	0.5692307692307692	0.5769230769230769	0.5788461538461539	0.6	0.6019230769230769	0.5884615384615385	0.601923076923077	0.6230769230769231	0.6096153846153847	0.6346153846153846	0.6269230769230768	0.5826923076923076	0.6057692307692307	0.6115384615384615	0.5942307692307692	0.6211538461538462	0.5884615384615384	0.6115384615384616	0.5884615384615385	0.6	0.5923076923076923	0.5807692307692307	0.6	0.5884615384615385	0.576923076923077	0.5442307692307693	0.5807692307692307	0.5711538461538461	0.5461538461538462	0.5692307692307692	0.5538461538461538	0.5596153846153846	0.5769230769230769	0.576923076923077
2370	0.5403846153846154	0.5365384615384616	0.5173076923076922	0.5346153846153845	0.5326923076923078	0.5211538461538461	0.5423076923076923	0.5326923076923077	0.5384615384615385	0.5269230769230768	0.5038461538461538	0.5173076923076924	0.5153846153846154	0.523076923076923	0.5096153846153846	0.5211538461538462	0.526923076923077	0.5230769230769231	0.5326923076923078	0.5461538461538461	0.5346153846153845	0.5423076923076924	0.551923076923077	0.5576923076923077	0.5653846153846154	0.573076923076923	0.5865384615384615	0.5576923076923077	0.548076923076923	0.575	0.5557692307692308	0.575	0.5576923076923077	0.5673076923076923	0.5634615384615385	0.5576923076923077	0.5615384615384615	0.5673076923076923	0.5461538461538462	0.5576923076923076	0.5403846153846154	0.551923076923077	0.5480769230769231	0.5442307692307693	0.5538461538461539	0.5576923076923077	0.5423076923076924	0.5692307692307692	0.5692307692307692
2380	0.5576923076923077	0.5557692307692307	0.5403846153846154	0.5346153846153846	0.5557692307692308	0.5538461538461538	0.5576923076923077	0.5480769230769231	0.5480769230769231	0.5423076923076923	0.5211538461538462	0.5442307692307693	0.5480769230769231	0.5384615384615385	0.5538461538461539	0.5461538461538461	0.5673076923076923	0.5269230769230768	0.5288461538461539	0.5634615384615385	0.5557692307692308	0.5634615384615385	0.5634615384615385	0.5807692307692307	0.5846153846153845	0.5653846153846154	0.5846153846153845	0.5826923076923076	0.5807692307692308	0.5711538461538461	0.598076923076923	0.5769230769230769	0.5846153846153846	0.5846153846153845	0.5711538461538462	0.5557692307692308	0.5576923076923077	0.5653846153846154	0.5961538461538461	0.5653846153846154	0.575	0.551923076923077	0.5576923076923077	0.5442307692307692	0.5557692307692307	0.5365384615384615	0.551923076923077	0.5596153846153846	0.5576923076923077
2390	0.5384615384615384	0.5480769230769231	0.5461538461538462	0.5346153846153846	0.551923076923077	0.525	0.5326923076923077	0.5269230769230769	0.5326923076923077	0.5423076923076924	0.5365384615384615	0.5230769230769231	0.5307692307692309	0.5134615384615385	0.5153846153846153	0.5326923076923077	0.5288461538461539	0.5461538461538462	0.5269230769230769	0.5615384615384615	0.5480769230769231	0.5673076923076923	0.5673076923076923	0.5653846153846155	0.5769230769230769	0.5750000000000001	0.5596153846153846	0.5865384615384615	0.5692307692307692	0.5923076923076922	0.5634615384615385	0.5788461538461538	0.5615384615384615	0.5961538461538461	0.6000000000000001	0.5826923076923076	0.6	0.5788461538461538	0.573076923076923	0.5884615384615384	0.5846153846153845	0.5788461538461538	0.5826923076923077	0.5673076923076923	0.526923076923077	0.5538461538461539	0.5865384615384615	0.5692307692307692	0.5596153846153845
2400	0.5288461538461537	0.5346153846153846	0.5096153846153846	0.5173076923076922	0.5269230769230769	0.55	0.5423076923076924	0.5384615384615385	0.5403846153846154	0.5384615384615385	0.5153846153846153	0.5134615384615384	0.5326923076923077	0.5307692307692308	0.5384615384615384	0.5288461538461539	0.5173076923076922	0.5211538461538461	0.5346153846153846	0.525	0.5326923076923077	0.5615384615384615	0.551923076923077	0.5461538461538462	0.5788461538461538	0.55	0.5692307692307692	0.5923076923076922	0.5903846153846153	0.5692307692307692	0.5961538461538461	0.5692307692307692	0.5923076923076923	0.5403846153846152	0.5788461538461538	0.5596153846153846	0.5711538461538461	0.5846153846153845	0.5653846153846154	0.5788461538461538	0.5692307692307692	0.5576923076923077	0.548076923076923	0.5596153846153846	0.5692307692307692	0.5519230769230768	0.5538461538461539	0.5384615384615384	0.551923076923077
2410	0.5365384615384615	0.5076923076923077	0.5326923076923077	0.5346153846153846	0.5192307692307692	0.5288461538461539	0.5269230769230768	0.55	0.5423076923076923	0.5673076923076922	0.5288461538461539	0.5519230769230768	0.5576923076923077	0.5557692307692308	0.5596153846153846	0.5403846153846155	0.551923076923077	0.5826923076923076	0.5711538461538461	0.5826923076923076	0.5807692307692307	0.5596153846153846	0.5557692307692308	0.5692307692307692	0.5788461538461538	0.6134615384615385	0.5807692307692307	0.6057692307692307	0.5923076923076923	0.6	0.5884615384615385	0.5826923076923078	0.5903846153846153	0.5634615384615385	0.5653846153846154	0.5788461538461538	0.5807692307692307	0.5769230769230769	0.5846153846153846	0.573076923076923	0.5865384615384615	0.5769230769230769	0.551923076923077	0.5692307692307692	0.5653846153846154	0.573076923076923	0.5634615384615386	0.5942307692307691	0.5634615384615385
2420	0.5346153846153846	0.5326923076923078	0.5211538461538461	0.525	0.5211538461538462	0.5153846153846153	0.5230769230769231	0.5211538461538462	0.5038461538461538	0.5076923076923077	0.49230769230769234	0.5038461538461538	0.5269230769230768	0.5134615384615385	0.5326923076923077	0.5365384615384615	0.5403846153846155	0.525	0.5423076923076924	0.55	0.5673076923076923	0.5769230769230769	0.5557692307692308	0.575	0.573076923076923	0.5788461538461538	0.6038461538461539	0.5846153846153846	0.575	0.5923076923076922	0.5596153846153846	0.573076923076923	0.5576923076923077	0.5673076923076923	0.5788461538461538	0.6	0.6038461538461538	0.5769230769230769	0.5557692307692308	0.5596153846153846	0.5576923076923077	0.5615384615384615	0.5596153846153845	0.5346153846153846	0.551923076923077	0.5615384615384615	0.5538461538461539	0.5461538461538462	0.5557692307692308
2430	0.5153846153846153	0.5076923076923077	0.5326923076923077	0.5	0.5115384615384615	0.5269230769230769	0.49615384615384617	0.5173076923076922	0.5250000000000001	0.5249999999999999	0.5346153846153846	0.5307692307692307	0.5326923076923077	0.548076923076923	0.5384615384615383	0.55	0.5346153846153846	0.5826923076923076	0.5596153846153845	0.5826923076923076	0.5653846153846154	0.5865384615384616	0.5596153846153846	0.5711538461538461	0.6115384615384615	0.596153846153846	0.6096153846153847	0.6115384615384615	0.5807692307692308	0.573076923076923	0.5788461538461538	0.5903846153846153	0.5788461538461538	0.5884615384615384	0.5942307692307691	0.6	0.5673076923076923	0.5999999999999999	0.6096153846153846	0.5923076923076923	0.5903846153846153	0.5826923076923077	0.6076923076923076	0.5865384615384615	0.5596153846153846	0.5923076923076922	0.5711538461538461	0.5980769230769231	0.575
2440	0.5173076923076924	0.5153846153846153	0.5153846153846153	0.5269230769230769	0.5211538461538462	0.5115384615384615	0.5269230769230769	0.5134615384615385	0.5211538461538462	0.5288461538461539	0.5403846153846154	0.5076923076923077	0.5461538461538462	0.5538461538461539	0.5653846153846154	0.5461538461538462	0.55	0.5326923076923077	0.551923076923077	0.5807692307692308	0.5769230769230769	0.5673076923076923	0.5942307692307692	0.5538461538461539	0.5903846153846154	0.5788461538461538	0.5788461538461538	0.6	0.5846153846153845	0.5576923076923077	0.5788461538461538	0.5596153846153846	0.5519230769230768	0.5557692307692308	0.5807692307692308	0.5846153846153846	0.5596153846153845	0.5576923076923077	0.573076923076923	0.551923076923077	0.5615384615384615	0.5711538461538461	0.5673076923076923	0.5711538461538461	0.55	0.5461538461538462	0.573076923076923	0.5461538461538462	0.5692307692307692
2450	0.5365384615384615	0.5269230769230768	0.5192307692307692	0.5269230769230769	0.5134615384615384	0.5269230769230769	0.5192307692307692	0.5288461538461539	0.5403846153846154	0.5192307692307693	0.5384615384615384	0.5423076923076924	0.5423076923076923	0.5384615384615384	0.5596153846153846	0.5461538461538462	0.5423076923076923	0.5557692307692308	0.5346153846153846	0.5576923076923077	0.575	0.5461538461538462	0.5788461538461538	0.573076923076923	0.5692307692307692	0.5884615384615385	0.5865384615384615	0.5942307692307692	0.5826923076923076	0.573076923076923	0.5769230769230769	0.5576923076923077	0.5923076923076923	0.5769230769230769	0.551923076923077	0.576923076923077	0.5730769230769232	0.5596153846153846	0.575	0.598076923076923	0.5576923076923077	0.5692307692307692	0.573076923076923	0.5846153846153846	0.6	0.5653846153846154	0.5615384615384615	0.5826923076923076	0.5884615384615384
2460	0.528846153846154	0.5192307692307692	0.5173076923076922	0.5173076923076924	0.5153846153846153	0.5192307692307692	0.5288461538461539	0.5211538461538461	0.5269230769230769	0.5153846153846153	0.5307692307692308	0.5057692307692307	0.5269230769230769	0.5557692307692308	0.5423076923076924	0.5442307692307692	0.5442307692307692	0.5423076923076924	0.55	0.5557692307692308	0.576923076923077	0.5826923076923077	0.5807692307692307	0.5788461538461538	0.5884615384615385	0.5884615384615384	0.5903846153846154	0.6	0.5980769230769231	0.6192307692307694	0.6192307692307693	0.6115384615384615	0.598076923076923	0.5884615384615384	0.5865384615384615	0.5807692307692308	0.5807692307692307	0.5788461538461538	0.5942307692307691	0.5865384615384615	0.573076923076923	0.573076923076923	0.5634615384615385	0.5769230769230769	0.5865384615384615	0.5942307692307692	0.5846153846153846	0.5807692307692307	0.6115384615384616
2470	0.5211538461538462	0.5173076923076922	0.5211538461538461	0.5173076923076924	0.5019230769230769	0.5230769230769231	0.5211538461538462	0.5288461538461539	0.5307692307692308	0.5153846153846153	0.5269230769230769	0.5307692307692309	0.525	0.5442307692307692	0.5307692307692309	0.5192307692307692	0.55	0.5326923076923077	0.5384615384615384	0.5442307692307692	0.5365384615384615	0.55	0.5788461538461538	0.5538461538461539	0.5788461538461538	0.5634615384615385	0.5884615384615385	0.5769230769230769	0.5923076923076923	0.5692307692307692	0.6019230769230769	0.5769230769230769	0.575	0.5711538461538461	0.5596153846153846	0.5692307692307692	0.5615384615384617	0.5653846153846154	0.5615384615384615	0.5846153846153846	0.5846153846153845	0.5884615384615384	0.5557692307692308	0.575	0.573076923076923	0.5692307692307692	0.5769230769230769	0.5826923076923077	0.5942307692307692
2480	0.5134615384615385	0.4980769230769231	0.5173076923076922	0.5211538461538461	0.5423076923076924	0.525	0.5192307692307693	0.5173076923076922	0.5153846153846153	0.5346153846153846	0.5269230769230769	0.5403846153846154	0.5461538461538462	0.5423076923076923	0.5461538461538462	0.5326923076923077	0.5423076923076923	0.5615384615384615	0.5634615384615385	0.5884615384615384	0.573076923076923	0.601923076923077	0.601923076923077	0.6038461538461538	0.6269230769230769	0.625	0.626923076923077	0.6288461538461539	0.6076923076923078	0.6096153846153847	0.6076923076923076	0.6019230769230769	0.5923076923076923	0.5942307692307692	0.5961538461538461	0.5596153846153846	0.5788461538461538	0.5903846153846154	0.573076923076923	0.5903846153846153	0.5807692307692307	0.5826923076923076	0.5673076923076923	0.5769230769230769	0.575	0.5711538461538461	0.5711538461538461	0.573076923076923	0.5865384615384615
2490	0.5326923076923077	0.5076923076923076	0.5211538461538462	0.5038461538461538	0.5038461538461538	0.5115384615384616	0.5192307692307693	0.5076923076923077	0.5403846153846154	0.5192307692307693	0.5115384615384615	0.5096153846153846	0.525	0.5461538461538462	0.5307692307692308	0.5326923076923078	0.5423076923076923	0.5461538461538462	0.5519230769230768	0.5711538461538461	0.575	0.5826923076923076	0.5826923076923076	0.5807692307692307	0.5788461538461538	0.5865384615384615	0.5942307692307692	0.6076923076923076	0.5865384615384616	0.575	0.5711538461538461	0.5615384615384614	0.576923076923077	0.5884615384615385	0.5846153846153846	0.5923076923076923	0.5846153846153845	0.5961538461538461	0.5923076923076923	0.5711538461538461	0.5961538461538461	0.5788461538461538	0.5865384615384615	0.6019230769230768	0.5673076923076923	0.596153846153846	0.598076923076923	0.5903846153846153	0.5653846153846154
2500	0.5057692307692307	0.5057692307692307	0.4980769230769231	0.5019230769230769	0.4903846153846153	0.5057692307692307	0.4807692307692307	0.4865384615384615	0.5	0.5019230769230768	0.4903846153846153	0.5	0.5211538461538462	0.4884615384615385	0.525	0.5384615384615385	0.5173076923076922	0.5230769230769231	0.5269230769230769	0.5557692307692308	0.5423076923076923	0.5692307692307692	0.5634615384615385	0.551923076923077	0.5403846153846154	0.5442307692307693	0.5615384615384615	0.5653846153846154	0.5634615384615385	0.5711538461538461	0.5346153846153847	0.5269230769230768	0.5480769230769231	0.5596153846153846	0.5615384615384615	0.5442307692307693	0.5461538461538462	0.525	0.5307692307692307	0.55	0.55	0.5538461538461539	0.5596153846153846	0.5576923076923077	0.5711538461538461	0.5711538461538461	0.5653846153846154	0.5442307692307692	0.5884615384615385
2510	0.5461538461538461	0.5538461538461539	0.5307692307692308	0.5461538461538462	0.5538461538461539	0.5442307692307692	0.5288461538461539	0.5557692307692308	0.5211538461538462	0.5288461538461539	0.5211538461538462	0.501923076923077	0.5384615384615385	0.5269230769230768	0.5423076923076924	0.55	0.5557692307692308	0.5423076923076924	0.5461538461538462	0.576923076923077	0.5711538461538461	0.5884615384615385	0.6019230769230768	0.5634615384615385	0.5673076923076923	0.5730769230769232	0.5942307692307692	0.573076923076923	0.5865384615384615	0.596153846153846	0.5634615384615385	0.5615384615384615	0.596153846153846	0.5634615384615385	0.5923076923076922	0.5826923076923076	0.5826923076923076	0.5846153846153845	0.5846153846153845	0.5788461538461538	0.5826923076923076	0.5769230769230769	0.5865384615384615	0.5673076923076923	0.573076923076923	0.5711538461538461	0.5692307692307692	0.5923076923076923	0.5942307692307693
2520	0.5249999999999999	0.5269230769230768	0.5038461538461538	0.5134615384615385	0.523076923076923	0.5173076923076924	0.5269230769230768	0.5423076923076923	0.5461538461538462	0.5403846153846154	0.525	0.5365384615384615	0.5442307692307693	0.5307692307692308	0.5384615384615384	0.5692307692307692	0.5653846153846154	0.573076923076923	0.5807692307692307	0.5846153846153845	0.5903846153846153	0.6038461538461538	0.5846153846153846	0.5884615384615384	0.6134615384615385	0.6115384615384615	0.598076923076923	0.6019230769230768	0.6211538461538462	0.5980769230769231	0.5942307692307692	0.5884615384615385	0.5788461538461538	0.5923076923076924	0.5865384615384616	0.5980769230769231	0.5923076923076923	0.5769230769230769	0.5769230769230769	0.5653846153846154	0.5634615384615385	0.5923076923076923	0.5769230769230769	0.5769230769230769	0.5769230769230769	0.5884615384615385	0.5923076923076922	0.5711538461538462	0.5711538461538461
2530	0.5211538461538462	0.5192307692307693	0.5153846153846153	0.5307692307692308	0.5403846153846154	0.5346153846153846	0.5057692307692307	0.5038461538461538	0.5076923076923077	0.5	0.5038461538461538	0.5211538461538462	0.5326923076923077	0.55	0.551923076923077	0.5307692307692307	0.5615384615384615	0.5461538461538462	0.5692307692307692	0.6038461538461538	0.5788461538461539	0.6115384615384615	0.6153846153846154	0.6134615384615384	0.6038461538461538	0.6153846153846153	0.6057692307692308	0.6134615384615384	0.6057692307692308	0.5807692307692307	0.5961538461538463	0.5634615384615385	0.5615384615384615	0.5826923076923077	0.5788461538461538	0.5903846153846154	0.5846153846153846	0.5942307692307691	0.5807692307692307	0.5769230769230769	0.5826923076923076	0.5846153846153846	0.5711538461538462	0.5903846153846154	0.5730769230769232	0.575	0.576923076923077	0.5923076923076922	0.5923076923076922
2540	0.5153846153846153	0.5269230769230769	0.5115384615384615	0.5057692307692307	0.476923076923077	0.4999999999999999	0.49423076923076925	0.49423076923076925	0.48269230769230764	0.5019230769230769	0.5057692307692307	0.5019230769230769	0.5230769230769231	0.5076923076923078	0.5057692307692307	0.4865384615384615	0.5115384615384615	0.5057692307692307	0.5173076923076922	0.5307692307692307	0.5711538461538461	0.55	0.573076923076923	0.5653846153846154	0.575	0.5519230769230768	0.573076923076923	0.5673076923076923	0.5769230769230769	0.5692307692307692	0.5980769230769231	0.5461538461538462	0.5634615384615385	0.5557692307692308	0.5653846153846154	0.576923076923077	0.5596153846153846	0.5692307692307692	0.5807692307692307	0.5692307692307693	0.5730769230769232	0.5615384615384615	0.5788461538461538	0.548076923076923	0.6038461538461538	0.575	0.5692307692307692	0.5769230769230769	0.5769230769230769
2550	0.5076923076923077	0.5230769230769231	0.5019230769230768	0.5288461538461539	0.5096153846153846	0.4903846153846153	0.46730769230769226	0.5192307692307693	0.49423076923076925	0.5038461538461538	0.49615384615384617	0.5038461538461538	0.5057692307692306	0.5173076923076924	0.525	0.5423076923076924	0.5288461538461539	0.5269230769230769	0.5480769230769231	0.5653846153846154	0.5653846153846154	0.5865384615384615	0.5461538461538462	0.575	0.5942307692307692	0.5846153846153845	0.5865384615384615	0.5961538461538461	0.5596153846153846	0.5769230769230769	0.5769230769230769	0.5634615384615385	0.573076923076923	0.5903846153846153	0.5865384615384615	0.5807692307692308	0.5942307692307691	0.6038461538461538	0.5865384615384615	0.5865384615384615	0.596153846153846	0.575	0.6173076923076922	0.6134615384615385	0.5788461538461539	0.5826923076923076	0.5923076923076922	0.5903846153846153	0.5865384615384616
2560	0.5326923076923077	0.49615384615384617	0.5211538461538462	0.48461538461538456	0.4865384615384615	0.5153846153846153	0.5173076923076924	0.49615384615384617	0.5096153846153846	0.5115384615384615	0.5038461538461538	0.5019230769230769	0.5192307692307692	0.5	0.5096153846153847	0.5096153846153846	0.5346153846153846	0.5403846153846154	0.548076923076923	0.5326923076923077	0.5211538461538462	0.551923076923077	0.5634615384615385	0.5461538461538462	0.5519230769230768	0.5538461538461539	0.5423076923076924	0.5711538461538461	0.5807692307692308	0.5673076923076923	0.575	0.5365384615384615	0.5615384615384615	0.5596153846153846	0.5673076923076923	0.5865384615384615	0.5826923076923076	0.5692307692307692	0.5634615384615385	0.5423076923076924	0.55	0.5423076923076924	0.5673076923076923	0.5923076923076922	0.5557692307692308	0.5442307692307692	0.5788461538461538	0.5423076923076924	0.5576923076923077
2570	0.5288461538461539	0.5326923076923077	0.5307692307692308	0.5365384615384615	0.5115384615384615	0.4884615384615385	0.5115384615384616	0.4865384615384615	0.5153846153846153	0.5096153846153846	0.5288461538461539	0.5307692307692308	0.5288461538461539	0.5269230769230769	0.5173076923076924	0.5192307692307693	0.5346153846153846	0.5346153846153847	0.525	0.5346153846153846	0.5365384615384615	0.5403846153846154	0.55	0.5576923076923076	0.5461538461538461	0.5557692307692308	0.576923076923077	0.548076923076923	0.5673076923076923	0.5576923076923077	0.5730769230769232	0.5442307692307692	0.5557692307692308	0.5711538461538461	0.5634615384615385	0.5769230769230769	0.5903846153846153	0.548076923076923	0.5942307692307692	0.5480769230769231	0.5826923076923076	0.5673076923076923	0.5961538461538461	0.6096153846153847	0.5769230769230769	0.5942307692307692	0.5692307692307692	0.625	0.5923076923076922
2580	0.523076923076923	0.5173076923076924	0.498076923076923	0.5153846153846153	0.5134615384615384	0.5115384615384615	0.5192307692307692	0.4923076923076922	0.5019230769230769	0.47115384615384615	0.4980769230769231	0.5	0.4884615384615384	0.4903846153846153	0.49615384615384617	0.49230769230769234	0.5096153846153846	0.4769230769230769	0.5153846153846154	0.5096153846153846	0.4865384615384616	0.5057692307692307	0.4980769230769231	0.5115384615384616	0.4865384615384615	0.5134615384615385	0.5403846153846154	0.5288461538461539	0.5269230769230769	0.5211538461538462	0.5365384615384616	0.5211538461538462	0.5423076923076924	0.5288461538461537	0.5403846153846154	0.5346153846153847	0.5423076923076924	0.551923076923077	0.5653846153846154	0.5576923076923077	0.5538461538461539	0.5519230769230768	0.5673076923076923	0.5653846153846154	0.576923076923077	0.5942307692307692	0.6	0.5923076923076923	0.5826923076923076
2590	0.5019230769230769	0.5307692307692307	0.4865384615384615	0.49615384615384606	0.46923076923076923	0.47115384615384615	0.5	0.4576923076923077	0.4788461538461538	0.4653846153846154	0.4788461538461539	0.47307692307692306	0.49615384615384617	0.4769230769230769	0.5153846153846153	0.4923076923076922	0.5	0.5019230769230769	0.49615384615384617	0.5076923076923077	0.5076923076923077	0.5211538461538462	0.5365384615384615	0.573076923076923	0.548076923076923	0.5346153846153847	0.548076923076923	0.5692307692307692	0.573076923076923	0.5596153846153846	0.5596153846153846	0.5538461538461539	0.5846153846153845	0.5884615384615385	0.575	0.5788461538461538	0.5788461538461538	0.5788461538461538	0.5576923076923077	0.5807692307692308	0.5711538461538462	0.5596153846153846	0.5788461538461538	0.5826923076923077	0.5653846153846154	0.5673076923076923	0.6192307692307691	0.5980769230769231	0.5903846153846153
2600	0.48269230769230764	0.5115384615384615	0.5057692307692307	0.5173076923076924	0.4615384615384615	0.48269230769230764	0.48461538461538467	0.4692307692307692	0.45384615384615384	0.44423076923076926	0.4673076923076923	0.4557692307692308	0.4673076923076923	0.4807692307692307	0.48461538461538456	0.4596153846153846	0.49230769230769234	0.4788461538461538	0.4903846153846153	0.5038461538461538	0.5019230769230769	0.49615384615384617	0.5	0.5057692307692307	0.5096153846153846	0.5096153846153846	0.5038461538461538	0.5365384615384615	0.5499999999999999	0.5326923076923077	0.5365384615384615	0.5596153846153846	0.5711538461538461	0.5576923076923077	0.5538461538461539	0.5461538461538462	0.5634615384615385	0.5442307692307692	0.5557692307692307	0.5653846153846154	0.5653846153846154	0.575	0.5711538461538461	0.5826923076923076	0.5903846153846153	0.5807692307692308	0.5846153846153845	0.5942307692307692	0.5980769230769231
2610	0.49230769230769234	0.473076923076923	0.4865384615384616	0.4923076923076922	0.4923076923076922	0.48461538461538456	0.46538461538461534	0.4788461538461538	0.48269230769230764	0.46538461538461534	0.4903846153846154	0.4769230769230769	0.5057692307692309	0.4519230769230768	0.5	0.48461538461538456	0.4980769230769231	0.5192307692307692	0.4980769230769231	0.5365384615384616	0.5019230769230768	0.5038461538461539	0.5038461538461538	0.5	0.49423076923076925	0.5115384615384616	0.5153846153846156	0.5288461538461539	0.501923076923077	0.5173076923076924	0.5211538461538462	0.5307692307692308	0.5365384615384615	0.551923076923077	0.5269230769230769	0.5365384615384615	0.5538461538461539	0.5557692307692308	0.5576923076923077	0.5769230769230769	0.5576923076923077	0.5557692307692308	0.5788461538461539	0.5788461538461539	0.5692307692307693	0.5692307692307692	0.5846153846153846	0.5961538461538461	0.5807692307692308
2620	0.4903846153846153	0.4923076923076922	0.47115384615384615	0.4788461538461538	0.45961538461538465	0.4884615384615385	0.4884615384615384	0.45961538461538465	0.4615384615384615	0.44230769230769235	0.47115384615384615	0.45961538461538465	0.4615384615384615	0.4576923076923077	0.47307692307692306	0.4519230769230769	0.4673076923076923	0.48076923076923084	0.4903846153846153	0.4923076923076922	0.5153846153846153	0.5019230769230769	0.49423076923076914	0.4769230769230769	0.47115384615384615	0.47115384615384615	0.5038461538461538	0.5019230769230769	0.5	0.5019230769230768	0.48076923076923084	0.5192307692307694	0.526923076923077	0.5230769230769231	0.5576923076923077	0.5211538461538462	0.5461538461538462	0.5423076923076923	0.5576923076923077	0.5711538461538461	0.5711538461538461	0.5673076923076923	0.5307692307692309	0.5480769230769231	0.5403846153846154	0.5538461538461539	0.5538461538461539	0.55	0.5673076923076923
2630	0.5038461538461538	0.5269230769230769	0.5057692307692307	0.5153846153846154	0.5211538461538462	0.48461538461538467	0.4980769230769231	0.498076923076923	0.48269230769230764	0.5	0.49615384615384617	0.49615384615384617	0.5	0.49615384615384617	0.4980769230769231	0.48269230769230775	0.4865384615384616	0.47115384615384615	0.4980769230769231	0.48076923076923084	0.5115384615384616	0.4980769230769231	0.473076923076923	0.5057692307692307	0.49423076923076925	0.49230769230769234	0.47307692307692306	0.4980769230769231	0.4807692307692307	0.5019230769230769	0.45961538461538465	0.5	0.5019230769230769	0.5076923076923077	0.4884615384615384	0.5096153846153846	0.5346153846153846	0.5076923076923077	0.5288461538461539	0.5403846153846154	0.5288461538461539	0.5423076923076923	0.5692307692307692	0.5711538461538461	0.5461538461538461	0.551923076923077	0.5923076923076923	0.5923076923076922	0.5884615384615385
2640	0.5557692307692308	0.55	0.5192307692307692	0.5480769230769231	0.5326923076923077	0.5134615384615384	0.5115384615384616	0.525	0.5038461538461539	0.5115384615384615	0.5057692307692306	0.5019230769230769	0.4980769230769231	0.4807692307692307	0.49423076923076925	0.5057692307692307	0.473076923076923	0.5096153846153846	0.5096153846153846	0.5192307692307692	0.5096153846153847	0.5365384615384615	0.5211538461538462	0.5115384615384615	0.5057692307692309	0.5038461538461539	0.4884615384615384	0.5019230769230769	0.49230769230769234	0.5173076923076924	0.5211538461538461	0.5249999999999999	0.5538461538461539	0.5557692307692308	0.5403846153846154	0.5346153846153847	0.5211538461538461	0.551923076923077	0.5634615384615385	0.5576923076923077	0.5346153846153846	0.5192307692307693	0.55	0.5634615384615385	0.5634615384615385	0.5576923076923077	0.5807692307692307	0.5769230769230769	0.5807692307692307
2650	0.5096153846153846	0.5326923076923077	0.5192307692307693	0.5115384615384616	0.5346153846153847	0.5038461538461538	0.4865384615384616	0.4884615384615385	0.4788461538461538	0.5	0.5076923076923078	0.5192307692307693	0.5096153846153846	0.5153846153846153	0.525	0.5096153846153846	0.5057692307692309	0.5096153846153846	0.523076923076923	0.5288461538461539	0.5230769230769231	0.5211538461538462	0.5384615384615384	0.5192307692307693	0.5403846153846155	0.5038461538461538	0.49230769230769234	0.4865384615384615	0.49615384615384617	0.49615384615384617	0.526923076923077	0.5096153846153847	0.5134615384615385	0.5423076923076924	0.5134615384615384	0.528846153846154	0.5057692307692307	0.525	0.525	0.55	0.5423076923076924	0.55	0.5557692307692308	0.55	0.55	0.5692307692307693	0.576923076923077	0.5653846153846154	0.5576923076923077
2660	0.5461538461538462	0.5557692307692308	0.5538461538461539	0.5788461538461538	0.5403846153846154	0.5115384615384616	0.5384615384615384	0.5230769230769231	0.525	0.5307692307692309	0.5288461538461539	0.5288461538461539	0.5461538461538462	0.5346153846153846	0.5365384615384615	0.5307692307692308	0.5461538461538461	0.5499999999999999	0.5461538461538462	0.5249999999999999	0.5307692307692309	0.5615384615384615	0.5403846153846154	0.5326923076923077	0.5307692307692308	0.526923076923077	0.5269230769230769	0.525	0.5461538461538462	0.5269230769230768	0.49615384615384617	0.5307692307692308	0.5538461538461539	0.5634615384615385	0.5596153846153846	0.5403846153846154	0.55	0.5596153846153845	0.5423076923076924	0.5634615384615385	0.5615384615384615	0.551923076923077	0.5826923076923077	0.5576923076923077	0.5903846153846154	0.5884615384615385	0.6076923076923076	0.6076923076923076	0.5923076923076922
2670	0.5596153846153847	0.551923076923077	0.5211538461538462	0.5346153846153845	0.5326923076923077	0.525	0.5384615384615384	0.5288461538461537	0.5423076923076923	0.5480769230769231	0.5096153846153846	0.523076923076923	0.4865384615384615	0.5288461538461539	0.5134615384615385	0.5134615384615384	0.5192307692307692	0.5365384615384615	0.5307692307692309	0.5365384615384614	0.5365384615384615	0.5365384615384615	0.5442307692307693	0.5211538461538461	0.5557692307692308	0.5346153846153846	0.5211538461538461	0.5365384615384615	0.5365384615384615	0.5461538461538462	0.5557692307692308	0.5192307692307692	0.5346153846153845	0.5461538461538461	0.5326923076923077	0.5365384615384615	0.5288461538461539	0.5442307692307693	0.5538461538461539	0.55	0.5384615384615384	0.5423076923076923	0.5596153846153846	0.5788461538461538	0.5788461538461538	0.5750000000000001	0.5846153846153846	0.5653846153846154	0.6057692307692307
2680	0.5557692307692308	0.5346153846153846	0.5461538461538462	0.5288461538461539	0.55	0.5615384615384615	0.5134615384615385	0.5192307692307693	0.5038461538461538	0.5211538461538462	0.5269230769230769	0.5134615384615385	0.5019230769230769	0.5230769230769231	0.5326923076923077	0.5384615384615385	0.528846153846154	0.5519230769230768	0.5173076923076924	0.525	0.5403846153846155	0.5461538461538462	0.5461538461538461	0.5442307692307692	0.5480769230769231	0.525	0.5076923076923077	0.49423076923076925	0.5038461538461539	0.48461538461538467	0.5038461538461538	0.5096153846153846	0.5192307692307692	0.5115384615384615	0.526923076923077	0.5269230769230769	0.5423076923076923	0.5442307692307692	0.5288461538461539	0.5403846153846155	0.5153846153846153	0.525	0.5538461538461539	0.5538461538461539	0.5673076923076923	0.55	0.5673076923076923	0.5365384615384615	0.5346153846153847
2690	0.5538461538461539	0.5673076923076923	0.5519230769230768	0.5499999999999999	0.5307692307692308	0.5384615384615384	0.5384615384615385	0.5423076923076923	0.4980769230769231	0.5423076923076924	0.5461538461538461	0.5346153846153846	0.5519230769230768	0.5596153846153846	0.55	0.5442307692307693	0.5230769230769231	0.5365384615384615	0.5288461538461537	0.5269230769230768	0.5211538461538462	0.55	0.5538461538461539	0.5576923076923077	0.5346153846153847	0.5326923076923077	0.5173076923076922	0.5173076923076924	0.5423076923076924	0.5134615384615384	0.5365384615384615	0.5384615384615385	0.5480769230769231	0.5192307692307692	0.5230769230769231	0.5346153846153847	0.5673076923076923	0.5538461538461538	0.5384615384615384	0.5442307692307692	0.5692307692307692	0.5442307692307693	0.5807692307692308	0.5923076923076923	0.598076923076923	0.596153846153846	0.5903846153846153	0.5923076923076923	0.5961538461538461
2700	0.5557692307692308	0.5576923076923077	0.575	0.5576923076923077	0.5461538461538462	0.5557692307692308	0.5576923076923077	0.5634615384615385	0.5596153846153846	0.5461538461538462	0.5461538461538462	0.5673076923076923	0.5519230769230768	0.5557692307692307	0.5384615384615385	0.5288461538461539	0.5557692307692308	0.5346153846153846	0.5307692307692309	0.5346153846153846	0.5384615384615384	0.5423076923076923	0.551923076923077	0.5596153846153846	0.5461538461538461	0.5461538461538462	0.5442307692307692	0.55	0.5192307692307692	0.5423076923076924	0.5596153846153846	0.5692307692307692	0.5692307692307692	0.5788461538461538	0.5807692307692308	0.5519230769230768	0.5596153846153846	0.5769230769230769	0.5730769230769232	0.5634615384615385	0.5865384615384616	0.5692307692307692	0.5557692307692307	0.5692307692307692	0.5615384615384615	0.5961538461538461	0.5903846153846153	0.5884615384615385	0.5807692307692307
2710	0.55	0.5576923076923077	0.5634615384615385	0.5711538461538461	0.573076923076923	0.5692307692307693	0.5596153846153846	0.5653846153846154	0.575	0.5576923076923077	0.5480769230769231	0.5711538461538461	0.5576923076923077	0.5480769230769231	0.5596153846153846	0.5423076923076924	0.5557692307692308	0.5461538461538462	0.5634615384615385	0.548076923076923	0.5576923076923077	0.5480769230769231	0.5576923076923077	0.5461538461538462	0.5461538461538462	0.5538461538461539	0.5596153846153846	0.5673076923076923	0.5403846153846155	0.5557692307692308	0.5788461538461538	0.551923076923077	0.5461538461538462	0.5692307692307692	0.5788461538461538	0.5576923076923077	0.5365384615384616	0.5307692307692307	0.5365384615384615	0.5346153846153847	0.5288461538461539	0.5538461538461538	0.573076923076923	0.5596153846153846	0.5596153846153846	0.5384615384615385	0.5423076923076924	0.5249999999999999	0.5384615384615385
2720	0.5134615384615384	0.5346153846153846	0.5615384615384615	0.5557692307692307	0.5807692307692308	0.5653846153846154	0.5615384615384614	0.5403846153846154	0.5480769230769231	0.5307692307692308	0.5192307692307692	0.5326923076923077	0.5365384615384616	0.5480769230769229	0.5480769230769231	0.5596153846153846	0.5557692307692308	0.5711538461538461	0.5538461538461539	0.5557692307692308	0.5230769230769231	0.5211538461538461	0.5384615384615384	0.5403846153846154	0.5346153846153847	0.55	0.5442307692307692	0.5423076923076923	0.551923076923077	0.5596153846153845	0.5519230769230768	0.5557692307692308	0.5634615384615385	0.5557692307692308	0.5596153846153846	0.5634615384615385	0.575	0.5769230769230769	0.5750000000000001	0.575	0.5692307692307692	0.5442307692307693	0.5750000000000001	0.5557692307692308	0.5865384615384615	0.5576923076923077	0.5653846153846155	0.575	0.573076923076923
2730	0.5615384615384615	0.5538461538461539	0.573076923076923	0.5634615384615385	0.5711538461538461	0.5461538461538462	0.5423076923076923	0.5557692307692308	0.5403846153846155	0.5692307692307692	0.5596153846153846	0.5403846153846154	0.5557692307692308	0.5557692307692308	0.5615384615384615	0.5269230769230769	0.5557692307692308	0.5384615384615385	0.5557692307692308	0.5365384615384616	0.5307692307692308	0.5326923076923077	0.5326923076923077	0.5596153846153845	0.5442307692307692	0.551923076923077	0.5346153846153847	0.5346153846153847	0.5269230769230768	0.5461538461538462	0.5269230769230768	0.5403846153846155	0.5634615384615385	0.5403846153846155	0.5403846153846155	0.5173076923076924	0.5538461538461539	0.55	0.5673076923076923	0.55	0.5615384615384615	0.5365384615384616	0.5942307692307691	0.5807692307692307	0.5923076923076923	0.5865384615384616	0.5942307692307691	0.576923076923077	0.5961538461538461
2740	0.5403846153846154	0.5423076923076924	0.5461538461538462	0.5538461538461538	0.5442307692307693	0.5384615384615385	0.55	0.55	0.5346153846153847	0.5288461538461537	0.523076923076923	0.5192307692307693	0.5038461538461538	0.5250000000000001	0.5423076923076923	0.5076923076923077	0.5211538461538462	0.525	0.5096153846153846	0.5115384615384615	0.5153846153846153	0.49230769230769234	0.5096153846153846	0.5173076923076922	0.5134615384615385	0.5115384615384616	0.5307692307692308	0.5076923076923077	0.5076923076923077	0.5307692307692309	0.5269230769230769	0.5326923076923077	0.5557692307692308	0.5576923076923077	0.5288461538461539	0.5423076923076923	0.55	0.5230769230769232	0.551923076923077	0.5442307692307692	0.5461538461538462	0.5480769230769231	0.5346153846153845	0.55	0.548076923076923	0.6	0.5807692307692307	0.5673076923076923	0.5692307692307692
2750	0.5692307692307692	0.5826923076923076	0.5807692307692307	0.5615384615384615	0.5942307692307692	0.575	0.5711538461538461	0.5730769230769232	0.5423076923076922	0.5673076923076923	0.5865384615384616	0.5653846153846154	0.5653846153846154	0.5538461538461539	0.5692307692307692	0.55	0.5307692307692309	0.575	0.5884615384615385	0.5673076923076923	0.5615384615384615	0.5653846153846154	0.5653846153846154	0.55	0.5673076923076923	0.5461538461538461	0.5826923076923076	0.5788461538461538	0.5846153846153846	0.598076923076923	0.5807692307692308	0.6153846153846153	0.5846153846153845	0.6192307692307691	0.6115384615384616	0.5673076923076923	0.5846153846153845	0.5942307692307692	0.5692307692307692	0.5865384615384615	0.5903846153846153	0.5596153846153846	0.5826923076923076	0.5692307692307692	0.5923076923076923	0.5634615384615385	0.575	0.5692307692307692	0.575
2760	0.5769230769230769	0.6057692307692308	0.6038461538461538	0.5692307692307692	0.6173076923076923	0.6000000000000001	0.5711538461538461	0.6	0.6038461538461538	0.6	0.5807692307692307	0.6	0.5788461538461538	0.5769230769230769	0.5807692307692308	0.5923076923076923	0.5923076923076922	0.5846153846153845	0.5923076923076922	0.576923076923077	0.5692307692307692	0.576923076923077	0.5673076923076923	0.5826923076923076	0.575	0.5846153846153846	0.573076923076923	0.598076923076923	0.5903846153846153	0.5884615384615385	0.6	0.6038461538461538	0.5903846153846153	0.5711538461538461	0.6	0.5961538461538461	0.5673076923076923	0.5826923076923077	0.5596153846153846	0.5653846153846154	0.5480769230769231	0.5461538461538462	0.5461538461538462	0.5403846153846154	0.5461538461538462	0.55	0.551923076923077	0.5326923076923077	0.551923076923077
2770	0.5653846153846154	0.5596153846153845	0.5615384615384615	0.5634615384615385	0.5615384615384615	0.5384615384615385	0.5461538461538462	0.5692307692307692	0.5519230769230768	0.5557692307692307	0.5442307692307693	0.5326923076923077	0.5442307692307692	0.5461538461538462	0.5384615384615384	0.5153846153846153	0.5403846153846155	0.55	0.5403846153846154	0.5480769230769231	0.5403846153846155	0.5211538461538462	0.5346153846153845	0.5307692307692309	0.5346153846153847	0.5307692307692308	0.5384615384615384	0.5403846153846154	0.551923076923077	0.5423076923076923	0.5692307692307692	0.5557692307692308	0.5480769230769231	0.5346153846153846	0.525	0.5538461538461539	0.5423076923076924	0.5269230769230768	0.5173076923076922	0.551923076923077	0.5288461538461539	0.5365384615384615	0.5403846153846154	0.5557692307692308	0.5557692307692307	0.5596153846153845	0.5653846153846154	0.5307692307692309	0.5423076923076924
2780	0.5423076923076922	0.5403846153846154	0.5788461538461538	0.5653846153846154	0.5557692307692308	0.5673076923076923	0.5596153846153846	0.5576923076923077	0.5269230769230768	0.5557692307692308	0.5403846153846155	0.5365384615384615	0.551923076923077	0.5865384615384615	0.5480769230769231	0.5307692307692307	0.55	0.5461538461538461	0.5365384615384615	0.5538461538461539	0.5384615384615383	0.55	0.5807692307692308	0.5673076923076923	0.5730769230769232	0.551923076923077	0.5692307692307693	0.5596153846153846	0.55	0.5769230769230769	0.5653846153846154	0.5634615384615385	0.5576923076923077	0.5673076923076923	0.6115384615384615	0.5903846153846153	0.5673076923076923	0.573076923076923	0.5846153846153845	0.5807692307692308	0.5557692307692308	0.5557692307692308	0.5634615384615385	0.5788461538461538	0.5653846153846154	0.5557692307692308	0.5634615384615385	0.5807692307692307	0.5769230769230769
2790	0.5634615384615385	0.5442307692307693	0.5346153846153846	0.5692307692307693	0.5442307692307692	0.5673076923076923	0.5538461538461539	0.5403846153846154	0.5576923076923077	0.5576923076923077	0.5615384615384615	0.5538461538461539	0.5615384615384615	0.5538461538461539	0.573076923076923	0.523076923076923	0.5461538461538462	0.5769230769230769	0.551923076923077	0.5711538461538461	0.5673076923076923	0.5673076923076923	0.55	0.5711538461538461	0.5615384615384615	0.598076923076923	0.5942307692307691	0.5961538461538461	0.5846153846153845	0.5865384615384615	0.5788461538461538	0.573076923076923	0.5826923076923076	0.5807692307692308	0.5557692307692308	0.5576923076923077	0.5538461538461539	0.5557692307692308	0.5788461538461538	0.5538461538461539	0.5557692307692308	0.5653846153846154	0.5442307692307692	0.5615384615384615	0.5634615384615385	0.5596153846153846	0.5538461538461539	0.5711538461538461	0.5596153846153846
2800	0.5788461538461538	0.5653846153846154	0.5846153846153845	0.575	0.5692307692307692	0.575	0.5596153846153846	0.5653846153846154	0.5634615384615385	0.5634615384615385	0.5519230769230768	0.5653846153846154	0.5480769230769231	0.5557692307692308	0.5557692307692308	0.5461538461538462	0.55	0.5538461538461538	0.5538461538461539	0.5653846153846154	0.5480769230769231	0.575	0.5596153846153846	0.5673076923076923	0.5576923076923077	0.573076923076923	0.5692307692307692	0.5788461538461538	0.5673076923076923	0.573076923076923	0.5788461538461539	0.5865384615384615	0.6	0.596153846153846	0.575	0.5615384615384617	0.576923076923077	0.5615384615384615	0.5615384615384615	0.5692307692307692	0.5673076923076923	0.5634615384615385	0.551923076923077	0.5423076923076923	0.5923076923076923	0.5673076923076923	0.5673076923076923	0.5692307692307692	0.5711538461538461
2810	0.5326923076923077	0.5403846153846155	0.5538461538461539	0.5576923076923077	0.5538461538461539	0.548076923076923	0.5634615384615385	0.5596153846153845	0.5442307692307692	0.5423076923076923	0.5403846153846154	0.5461538461538461	0.548076923076923	0.5403846153846154	0.5365384615384615	0.5576923076923077	0.5596153846153846	0.5673076923076923	0.5634615384615385	0.5538461538461538	0.5673076923076923	0.5596153846153846	0.5519230769230768	0.5615384615384615	0.5673076923076923	0.5480769230769231	0.5576923076923077	0.5653846153846155	0.5423076923076924	0.55	0.5692307692307692	0.5576923076923077	0.5615384615384615	0.5461538461538462	0.5403846153846155	0.5615384615384615	0.5326923076923077	0.55	0.55	0.5307692307692308	0.5538461538461539	0.5307692307692308	0.5423076923076924	0.5384615384615385	0.5269230769230769	0.5634615384615385	0.5346153846153847	0.5596153846153846	0.5346153846153847
2820	0.55	0.5403846153846155	0.5365384615384615	0.551923076923077	0.5384615384615383	0.5634615384615385	0.5634615384615385	0.5480769230769231	0.5461538461538461	0.55	0.5384615384615384	0.5557692307692307	0.5403846153846154	0.5307692307692308	0.526923076923077	0.551923076923077	0.548076923076923	0.526923076923077	0.5557692307692307	0.5826923076923076	0.5903846153846153	0.5865384615384615	0.575	0.5826923076923076	0.5903846153846153	0.5903846153846153	0.5807692307692307	0.5884615384615385	0.6	0.573076923076923	0.573076923076923	0.573076923076923	0.5788461538461538	0.5846153846153846	0.575	0.5788461538461539	0.576923076923077	0.5884615384615385	0.5807692307692307	0.5653846153846154	0.575	0.5865384615384616	0.5923076923076923	0.6	0.5980769230769232	0.5903846153846153	0.5923076923076923	0.5846153846153846	0.5903846153846154
2830	0.5576923076923077	0.5403846153846155	0.551923076923077	0.5557692307692308	0.5576923076923077	0.5519230769230768	0.5461538461538461	0.5442307692307692	0.551923076923077	0.5538461538461539	0.551923076923077	0.5538461538461539	0.5346153846153845	0.5326923076923077	0.548076923076923	0.548076923076923	0.5442307692307693	0.5634615384615383	0.5403846153846154	0.5634615384615385	0.5653846153846154	0.5826923076923077	0.5653846153846154	0.6115384615384615	0.5865384615384615	0.5903846153846153	0.5884615384615385	0.5788461538461538	0.5788461538461538	0.5807692307692308	0.573076923076923	0.5653846153846154	0.5788461538461538	0.551923076923077	0.573076923076923	0.5557692307692308	0.5673076923076923	0.5673076923076923	0.5403846153846154	0.5673076923076923	0.551923076923077	0.5615384615384615	0.5480769230769231	0.5673076923076923	0.5653846153846154	0.5519230769230768	0.5557692307692308	0.551923076923077	0.551923076923077
2840	0.5307692307692309	0.5326923076923077	0.5403846153846154	0.5461538461538461	0.5442307692307693	0.55	0.5442307692307692	0.5596153846153846	0.5403846153846155	0.5461538461538462	0.5384615384615384	0.55	0.5365384615384615	0.5384615384615384	0.551923076923077	0.5326923076923077	0.5538461538461539	0.5230769230769231	0.573076923076923	0.5615384615384615	0.5519230769230768	0.5615384615384615	0.5769230769230769	0.5634615384615385	0.5615384615384615	0.5596153846153846	0.5673076923076923	0.573076923076923	0.576923076923077	0.575	0.5884615384615385	0.5846153846153846	0.5653846153846154	0.5807692307692308	0.5576923076923077	0.5788461538461538	0.5423076923076924	0.5615384615384615	0.573076923076923	0.5692307692307692	0.5403846153846152	0.5615384615384615	0.5538461538461539	0.5557692307692308	0.5826923076923076	0.5596153846153846	0.5365384615384615	0.5423076923076924	0.5692307692307692
2850	0.5230769230769231	0.5365384615384615	0.5538461538461539	0.5423076923076923	0.5519230769230768	0.5423076923076923	0.5538461538461539	0.5538461538461539	0.5596153846153846	0.5365384615384616	0.5615384615384615	0.5538461538461539	0.5288461538461537	0.5538461538461538	0.548076923076923	0.5461538461538461	0.5615384615384614	0.5673076923076923	0.5576923076923077	0.5576923076923077	0.5596153846153846	0.5538461538461539	0.5788461538461538	0.5788461538461538	0.5846153846153845	0.5653846153846154	0.5923076923076923	0.5846153846153846	0.573076923076923	0.5615384615384615	0.5596153846153846	0.5519230769230768	0.573076923076923	0.5615384615384615	0.551923076923077	0.55	0.5673076923076923	0.5423076923076924	0.5365384615384615	0.551923076923077	0.5442307692307693	0.5711538461538461	0.5692307692307692	0.5538461538461539	0.5653846153846154	0.5923076923076922	0.5711538461538461	0.5673076923076923	0.55
2860	0.548076923076923	0.5346153846153846	0.5423076923076924	0.5442307692307693	0.5634615384615385	0.5442307692307693	0.5442307692307692	0.5365384615384615	0.5365384615384615	0.5653846153846154	0.5442307692307692	0.55	0.548076923076923	0.5384615384615384	0.5461538461538462	0.5596153846153846	0.548076923076923	0.5557692307692308	0.5769230769230769	0.5634615384615385	0.5865384615384616	0.5769230769230769	0.575	0.6	0.5923076923076922	0.5538461538461539	0.5788461538461538	0.5846153846153845	0.5846153846153845	0.5807692307692307	0.5538461538461539	0.5673076923076923	0.5557692307692308	0.5826923076923076	0.5769230769230769	0.5942307692307691	0.5846153846153845	0.5615384615384615	0.5653846153846154	0.5711538461538461	0.5788461538461538	0.5692307692307692	0.5923076923076923	0.5788461538461538	0.5711538461538461	0.5884615384615384	0.575	0.5942307692307692	0.5692307692307692
2870	0.55	0.55	0.55	0.5538461538461539	0.5461538461538462	0.5499999999999999	0.5576923076923077	0.5557692307692308	0.5596153846153846	0.5769230769230769	0.5326923076923076	0.5557692307692308	0.5326923076923077	0.5576923076923077	0.5634615384615385	0.55	0.55	0.5884615384615385	0.5634615384615385	0.5826923076923077	0.5923076923076923	0.5923076923076922	0.5923076923076922	0.5769230769230769	0.5807692307692308	0.5807692307692307	0.5846153846153846	0.5865384615384615	0.573076923076923	0.6076923076923076	0.6019230769230768	0.598076923076923	0.6096153846153846	0.6057692307692307	0.6173076923076922	0.6173076923076923	0.6	0.6153846153846154	0.5923076923076923	0.5999999999999999	0.5865384615384616	0.5884615384615384	0.575	0.5923076923076924	0.6038461538461538	0.5942307692307691	0.5807692307692307	0.5711538461538461	0.5692307692307692
2880	0.551923076923077	0.5461538461538461	0.5615384615384615	0.5442307692307693	0.5596153846153845	0.5461538461538462	0.5711538461538461	0.573076923076923	0.5557692307692308	0.55	0.5596153846153846	0.5461538461538462	0.5461538461538462	0.5461538461538462	0.5461538461538461	0.5423076923076924	0.5615384615384615	0.5865384615384616	0.5576923076923077	0.5807692307692307	0.575	0.5596153846153846	0.5865384615384615	0.5923076923076923	0.6057692307692306	0.5884615384615384	0.5807692307692308	0.5884615384615384	0.6096153846153846	0.5711538461538461	0.5634615384615385	0.5557692307692307	0.5865384615384615	0.5884615384615384	0.5615384615384615	0.573076923076923	0.5673076923076923	0.5788461538461538	0.5769230769230769	0.5846153846153845	0.5692307692307692	0.5673076923076923	0.576923076923077	0.5692307692307692	0.5711538461538461	0.573076923076923	0.5692307692307692	0.5711538461538461	0.5615384615384615
2890	0.5230769230769231	0.5307692307692308	0.5423076923076923	0.5519230769230768	0.5384615384615385	0.5461538461538462	0.5461538461538462	0.5346153846153847	0.5269230769230769	0.525	0.5288461538461539	0.5153846153846153	0.5384615384615385	0.5346153846153846	0.5403846153846154	0.5692307692307693	0.5480769230769231	0.5461538461538462	0.5442307692307692	0.5557692307692308	0.573076923076923	0.5461538461538461	0.5499999999999999	0.5557692307692308	0.5673076923076923	0.5576923076923077	0.5576923076923077	0.548076923076923	0.5596153846153846	0.5673076923076923	0.5634615384615385	0.5653846153846154	0.5634615384615385	0.5903846153846153	0.5557692307692308	0.5769230769230769	0.5884615384615384	0.5903846153846153	0.573076923076923	0.5384615384615385	0.5442307692307692	0.5423076923076924	0.573076923076923	0.5634615384615385	0.5673076923076923	0.5673076923076923	0.5692307692307692	0.5711538461538461	0.573076923076923
2900	0.5307692307692308	0.5442307692307692	0.5557692307692307	0.5538461538461538	0.5403846153846155	0.5365384615384615	0.5461538461538461	0.5326923076923077	0.5423076923076924	0.5346153846153845	0.5384615384615385	0.5288461538461539	0.5230769230769231	0.5211538461538461	0.551923076923077	0.5596153846153846	0.5346153846153846	0.5557692307692308	0.5576923076923076	0.5596153846153845	0.5615384615384614	0.5788461538461538	0.5846153846153846	0.5807692307692307	0.5538461538461539	0.5615384615384615	0.573076923076923	0.5884615384615385	0.5846153846153846	0.5846153846153845	0.5884615384615384	0.5807692307692307	0.5807692307692307	0.5980769230769231	0.6096153846153847	0.6019230769230769	0.6269230769230769	0.6038461538461538	0.573076923076923	0.6115384615384615	0.5865384615384615	0.5903846153846153	0.5884615384615385	0.5769230769230769	0.5673076923076922	0.5711538461538461	0.5923076923076923	0.5865384615384615	0.5865384615384615
2910	0.5269230769230769	0.5346153846153846	0.5365384615384615	0.5461538461538462	0.5346153846153846	0.5288461538461539	0.5307692307692308	0.5365384615384615	0.5403846153846155	0.5269230769230769	0.5230769230769231	0.5384615384615384	0.5461538461538461	0.5192307692307693	0.5557692307692307	0.5423076923076923	0.5365384615384615	0.5499999999999999	0.5365384615384615	0.5461538461538462	0.5576923076923077	0.5576923076923077	0.551923076923077	0.5634615384615385	0.5576923076923077	0.5538461538461539	0.5692307692307693	0.5596153846153846	0.573076923076923	0.5673076923076923	0.5711538461538461	0.5865384615384616	0.5923076923076923	0.5807692307692307	0.5788461538461538	0.5769230769230769	0.5807692307692307	0.5884615384615384	0.5692307692307692	0.5576923076923077	0.5673076923076923	0.5538461538461539	0.5596153846153846	0.5576923076923076	0.5673076923076923	0.575	0.5634615384615385	0.5673076923076923	0.5884615384615385
2920	0.5461538461538462	0.5365384615384615	0.551923076923077	0.5442307692307693	0.5461538461538462	0.5615384615384615	0.5499999999999999	0.5538461538461539	0.5538461538461539	0.5615384615384615	0.5769230769230769	0.5807692307692307	0.573076923076923	0.573076923076923	0.5884615384615384	0.5711538461538461	0.5884615384615385	0.5846153846153846	0.5980769230769231	0.5865384615384615	0.5942307692307692	0.5999999999999999	0.5923076923076923	0.6038461538461538	0.6115384615384615	0.5788461538461538	0.6057692307692308	0.5942307692307692	0.575	0.5903846153846154	0.5807692307692308	0.5653846153846155	0.573076923076923	0.5769230769230769	0.5846153846153845	0.5980769230769231	0.6096153846153846	0.5923076923076923	0.5865384615384615	0.5980769230769231	0.5923076923076923	0.5769230769230769	0.573076923076923	0.5884615384615385	0.5769230769230769	0.5884615384615385	0.5903846153846154	0.5692307692307692	0.5903846153846154
2930	0.526923076923077	0.5423076923076923	0.5442307692307692	0.5423076923076923	0.5423076923076923	0.5576923076923077	0.5461538461538462	0.5423076923076924	0.5423076923076924	0.5423076923076923	0.5557692307692308	0.551923076923077	0.5711538461538461	0.5519230769230768	0.548076923076923	0.5634615384615385	0.551923076923077	0.5692307692307692	0.5826923076923076	0.5884615384615385	0.5673076923076923	0.5673076923076923	0.5903846153846153	0.5846153846153845	0.5884615384615385	0.5923076923076923	0.5788461538461538	0.5884615384615385	0.5980769230769231	0.575	0.5865384615384615	0.5711538461538461	0.601923076923077	0.5865384615384615	0.5942307692307691	0.575	0.5865384615384615	0.5807692307692307	0.575	0.5942307692307692	0.573076923076923	0.5634615384615385	0.5826923076923077	0.5788461538461539	0.5961538461538461	0.5980769230769232	0.5903846153846153	0.5903846153846154	0.5884615384615385
[truncated: 152 more rows]
[truncated: 545 more columns]
