# Supplementary material for: Continuous multiplexed population representations of task context in the mouse primary visual cortex
Source: Nat Commun. 2023 Oct 21;14:6687. doi: 10.1038/s41467-023-42441-w (PMC10590415; doi:10.1038/s41467-023-42441-w)
Supplement: Supplementary file 4 — Source Data [file 41467_2023_42441_MOESM4_ESM.zip › sourcedata/sourcedata_Fig_4n.csv]

space	mouse	blockiness	accuracy
full space	ME110	0.15627294374837764	0.750601230425056
full space	DT014	0.04616697867736985	0.6637178411633109
full space	DT017	0.13248662638992614	0.6691512255617157
full space	DT022	0.06228187235562199	0.6907424496644295
full space	MT020_2	0.058075874933826044	0.7462388143176734
null space	ME110	0.19667490876895388	0.5993162477518971
null space	DT014	0.17018789885068264	0.5857312639821028
null space	DT017	0.14875720620771188	0.5661204527769672
null space	DT022	0.1629860137697633	0.5933724832214765
null space	MT020_2	0.21762021254066366	0.5892897091722595
