# Supplementary material for: Continuous multiplexed population representations of task context in the mouse primary visual cortex
Source: Nat Commun. 2023 Oct 21;14:6687. doi: 10.1038/s41467-023-42441-w (PMC10590415; doi:10.1038/s41467-023-42441-w)
Supplement: Supplementary file 4 — Source Data [file 41467_2023_42441_MOESM4_ESM.zip › sourcedata/sourcedata_Fig_5a.csv]

ME110	ME113	DT009	DT014	DT017	DT021	DT022	MT020_2	all
0.03541666666666654	0.05249999999999999	0.13888888888888895	-0.1100000000000001	0.04166666666666663	0.009782608695652228	0.13333333333333341	-0.0527777777777777	0.03541666666666654
0.05486111111111114	0.008750000000000036	0.14682539682539675	-0.006666666666666599	0.031060606060606122	0.02608695652173909	0.07999999999999996	-0.07708333333333328	0.05486111111111114
0.05208333333333315	0.04125000000000001	0.16904761904761895	-0.17666666666666664	-0.054545454545454564	0.01739130434782632	0.10999999999999988	-0.07013888888888875	0.05208333333333315
0.03749999999999998	0.03249999999999997	0.1507936507936508	-0.10333333333333361	0.021969696969697083	0.1499999999999999	-0.036666666666666736	-0.04513888888888884	0.03749999999999998
0.01805555555555549	0.09749999999999992	0.1936507936507938	-0.1066666666666668	-0.12499999999999989	0.0844202898550726	0.08000000000000007	-0.12986111111111098	0.01805555555555549
-0.008333333333333304	0.04375000000000007	0.13571428571428573	-0.056666666666666754	-0.04242424242424225	0.10905797101449266	-0.010000000000000009	-0.09305555555555545	-0.008333333333333304
0.022916666666666585	0.04249999999999993	0.11111111111111105	-0.046666666666666745	-0.04621212121212115	0.0626811594202899	0.07666666666666666	-0.10833333333333339	0.022916666666666585
0.015972222222222054	0.08250000000000002	0.050793650793650946	-0.030000000000000027	-0.0060606060606061	0.1764492753623189	0.06666666666666654	-0.09374999999999989	0.015972222222222054
0.04583333333333339	0.1175	0.01825396825396841	-0.0033333333333332993	0.00303030303030305	0.11485507246376825	0.02666666666666684	-0.12916666666666665	0.04583333333333339
0.02013888888888893	0.13624999999999998	0.03888888888888886	-0.10666666666666658	0.005303030303030254	0.1427536231884059	0.006666666666666821	-0.14930555555555558	0.02013888888888893
0.04027777777777786	0.050000000000000044	0.1246031746031746	-0.11666666666666647	-0.011363636363636354	0.18442028985507247	-0.0033333333333332993	-0.036111111111111094	0.04027777777777786
0.01041666666666674	0.011249999999999982	-0.04444444444444451	-0.1366666666666666	-0.07878787878787874	0.16702898550724632	0.023333333333333206	-0.0708333333333333	0.01041666666666674
0.014583333333333393	0.043749999999999845	0.11349206349206342	0.050000000000000044	0.028030303030303072	0.1742753623188405	-0.010000000000000009	-0.047222222222222165	0.014583333333333393
0.001388888888888884	0.07250000000000006	0.059523809523809534	-0.040000000000000036	0.015909090909090984	0.22898550724637673	0.09333333333333349	-0.07222222222222241	0.001388888888888884
0.009027777777777857	0.10875000000000001	0.0785714285714284	-0.08666666666666678	0.006818181818181834	0.23188405797101458	0.053333333333333344	-0.16319444444444442	0.009027777777777857
0.025000000000000022	0.07874999999999999	-0.013492063492063555	0.0033333333333332993	-0.0037878787878785625	0.23731884057971003	0.033333333333333215	-0.03194444444444444	0.025000000000000022
0.019444444444444486	0.04749999999999999	0.04841269841269846	-0.04999999999999993	0.059090909090909194	0.15579710144927528	-0.013333333333333308	-0.10763888888888895	0.019444444444444486
0.03194444444444444	0.07000000000000006	0.11428571428571421	0.029999999999999805	-0.0007575757575757347	0.1836956521739132	-0.016666666666666607	-0.05624999999999991	0.03194444444444444
0.05625000000000002	0.053749999999999964	0.08492063492063495	0.026666666666666616	0.054545454545454675	0.18586956521739129	0.013333333333333308	-0.04861111111111105	0.05625000000000002
0.07499999999999996	0.15250000000000008	0.05238095238095242	-0.04333333333333311	-0.0015151515151513584	0.09601449275362306	0.0033333333333332993	-0.11111111111111105	0.07499999999999996
0.025000000000000022	0.18500000000000005	0.031746031746031966	0.026666666666666727	0.002272727272727204	0.24891304347826082	-0.023333333333333317	-0.08402777777777781	0.025000000000000022
0.043749999999999956	0.10999999999999999	0.1182539682539685	0.020000000000000018	0.005303030303030476	0.13478260869565206	0.023333333333333206	-0.05277777777777792	0.043749999999999956
0.025000000000000022	0.12874999999999992	0.01904761904761909	0.023333333333333206	0.023484848484848442	0.1590579710144926	-0.033333333333333326	-0.063888888888889	0.025000000000000022
0.03749999999999998	0.03749999999999998	0.08412698412698416	0.02000000000000013	-0.021969696969696972	0.14891304347826084	-0.03333333333333344	-0.0972222222222221	0.03749999999999998
0.012499999999999956	0.0987499999999999	0.023015873015873156	0.020000000000000018	0.05075757575757578	0.11702898550724627	-0.016666666666666607	-0.07708333333333339	0.012499999999999956
0.025000000000000022	0.07750000000000012	-0.050793650793650724	-0.043333333333333335	0.07272727272727286	0.10579710144927523	-0.026666666666666616	-0.07499999999999996	0.025000000000000022
0.018750000000000044	0.15000000000000002	-0.04444444444444429	0.036666666666666736	0.040909090909090784	0.13405797101449268	-0.036666666666666736	-0.05138888888888893	0.018750000000000044
0.018750000000000044	0.06750000000000012	-0.0007936507936506798	0.039999999999999925	0.05454545454545445	0.12934782608695639	-0.016666666666666607	-0.053472222222222254	0.018750000000000044
0.012499999999999956	0.15625	-0.052380952380952306	0.036666666666666736	0.040909090909090784	0.08115942028985512	-0.0033333333333332993	-0.03888888888888886	0.012499999999999956
0.018750000000000044	0.10999999999999999	0.024603174603174738	-0.030000000000000138	0.050000000000000044	0.048550724637681064	-0.010000000000000009	-0.0527777777777777	0.018750000000000044
0.012499999999999956	0.13749999999999984	-0.033333333333333326	0.0033333333333332993	0.023484848484848664	0.07789855072463758	-0.0033333333333332993	-0.07708333333333339	0.012499999999999956
0.0	0.08250000000000002	-0.025396825396825307	-0.009999999999999898	0.028787878787878696	0.11630434782608712	0.00666666666666671	0.007638888888888862	0.0
0.006249999999999978	0.14249999999999996	-0.00952380952380949	-0.0033333333333332993	0.04621212121212126	0.1293478260869565	0.010000000000000009	0.010416666666666519	0.006249999999999978
0.012499999999999956	0.07750000000000012	-0.030158730158730163	0.01666666666666672	-0.007575757575757569	0.049275362318840554	0.019999999999999907	0.006249999999999978	0.012499999999999956
0.012499999999999956	0.06875000000000009	-0.0071428571428571175	-0.056666666666666754	0.036363636363636376	0.07463768115942027	0.040000000000000036	0.040277777777777635	0.012499999999999956
0.012499999999999956	0.11874999999999991	-0.02936507936507926	-0.0033333333333330772	0.006818181818181612	0.06992753623188397	0.040000000000000036	0.04166666666666652	0.012499999999999956
0.012499999999999956	0.14000000000000012	-0.023809523809523614	0.01666666666666683	0.0015151515151515804	0.13949275362318836	0.030000000000000027	0.029166666666666563	0.012499999999999956
0.006249999999999978	0.13500000000000012	0.02777777777777779	-0.03333333333333344	-0.023484848484848442	0.21666666666666656	0.030000000000000027	0.01736111111111105	0.006249999999999978
0.012499999999999956	0.16000000000000003	-0.051587301587301515	-0.05999999999999994	-0.015151515151515249	0.10507246376811585	0.030000000000000027	0.002083333333333326	0.012499999999999956
0.006249999999999978	0.0674999999999999	-0.059523809523809534	-0.05999999999999994	0.0015151515151513584	0.10652173913043472	-0.0033333333333332993	0.001388888888888884	0.006249999999999978
0.006249999999999978	0.0824999999999999	-0.025396825396825307	-0.043333333333333335	-0.002272727272727315	0.14384057971014497	0.00666666666666671	0.04236111111111107	0.006249999999999978
0.012499999999999956	0.07500000000000007	-0.03650793650793649	-0.06666666666666654	-0.028787878787878918	0.1985507246376812	-0.006666666666666599	0.047222222222222054	0.012499999999999956
0.006249999999999978	0.05625000000000013	-0.03015873015873005	-0.09999999999999998	-0.045454545454545525	0.17427536231884055	-0.013333333333333308	0.05208333333333337	0.006249999999999978
0.006249999999999978	0.09750000000000003	-0.05634920634920637	-0.08666666666666656	-0.0037878787878786735	0.1724637681159421	-0.010000000000000009	-0.011111111111111072	0.006249999999999978
0.0	0.12874999999999992	0.0452380952380953	-0.08000000000000007	-0.025000000000000022	0.2326086956521738	-0.010000000000000009	0.043749999999999956	0.0
0.0	0.08500000000000008	-0.0015873015873015817	-0.06333333333333335	-0.03333333333333344	0.2192028985507246	-0.006666666666666599	0.029861111111111005	0.0
0.0	0.02750000000000008	0.06111111111111123	-0.04999999999999982	-0.04166666666666663	0.14311594202898548	-0.006666666666666599	0.01805555555555549	0.0
0.0	0.09249999999999992	0.06507936507936529	-0.04999999999999982	-0.04166666666666674	0.16086956521739137	-0.010000000000000009	0.009722222222222188	0.0
0.0	0.08749999999999991	0.014285714285714235	-0.026666666666666727	-0.04166666666666674	0.15543478260869548	-0.0033333333333332993	-0.002083333333333215	0.0
0.0	0.1037499999999999	0.10238095238095246	-0.0033333333333332993	-0.06666666666666665	0.2670289855072462	0.0	0.06388888888888888	0.0
								0.05249999999999999
								0.008750000000000036
								0.04125000000000001
								0.03249999999999997
								0.09749999999999992
								0.04375000000000007
								0.04249999999999993
								0.08250000000000002
								0.1175
								0.13624999999999998
								0.050000000000000044
								0.011249999999999982
								0.043749999999999845
								0.07250000000000006
								0.10875000000000001
								0.07874999999999999
								0.04749999999999999
								0.07000000000000006
								0.053749999999999964
								0.15250000000000008
								0.18500000000000005
								0.10999999999999999
								0.12874999999999992
								0.03749999999999998
								0.0987499999999999
								0.07750000000000012
								0.15000000000000002
								0.06750000000000012
								0.15625
								0.10999999999999999
								0.13749999999999984
								0.08250000000000002
								0.14249999999999996
								0.07750000000000012
								0.06875000000000009
								0.11874999999999991
								0.14000000000000012
								0.13500000000000012
								0.16000000000000003
								0.0674999999999999
								0.0824999999999999
								0.07500000000000007
								0.05625000000000013
								0.09750000000000003
								0.12874999999999992
								0.08500000000000008
								0.02750000000000008
								0.09249999999999992
								0.08749999999999991
								0.1037499999999999
								0.13888888888888895
								0.14682539682539675
								0.16904761904761895
								0.1507936507936508
								0.1936507936507938
								0.13571428571428573
								0.11111111111111105
								0.050793650793650946
								0.01825396825396841
								0.03888888888888886
								0.1246031746031746
								-0.04444444444444451
								0.11349206349206342
								0.059523809523809534
								0.0785714285714284
								-0.013492063492063555
								0.04841269841269846
								0.11428571428571421
								0.08492063492063495
								0.05238095238095242
								0.031746031746031966
								0.1182539682539685
								0.01904761904761909
								0.08412698412698416
								0.023015873015873156
								-0.050793650793650724
								-0.04444444444444429
								-0.0007936507936506798
								-0.052380952380952306
								0.024603174603174738
								-0.033333333333333326
								-0.025396825396825307
								-0.00952380952380949
								-0.030158730158730163
								-0.0071428571428571175
								-0.02936507936507926
								-0.023809523809523614
								0.02777777777777779
								-0.051587301587301515
								-0.059523809523809534
								-0.025396825396825307
								-0.03650793650793649
								-0.03015873015873005
								-0.05634920634920637
								0.0452380952380953
								-0.0015873015873015817
								0.06111111111111123
								0.06507936507936529
								0.014285714285714235
								0.10238095238095246
								-0.1100000000000001
								-0.006666666666666599
								-0.17666666666666664
								-0.10333333333333361
								-0.1066666666666668
								-0.056666666666666754
								-0.046666666666666745
								-0.030000000000000027
								-0.0033333333333332993
								-0.10666666666666658
								-0.11666666666666647
								-0.1366666666666666
								0.050000000000000044
								-0.040000000000000036
								-0.08666666666666678
								0.0033333333333332993
								-0.04999999999999993
								0.029999999999999805
								0.026666666666666616
								-0.04333333333333311
								0.026666666666666727
								0.020000000000000018
								0.023333333333333206
								0.02000000000000013
								0.020000000000000018
								-0.043333333333333335
								0.036666666666666736
								0.039999999999999925
								0.036666666666666736
								-0.030000000000000138
								0.0033333333333332993
								-0.009999999999999898
								-0.0033333333333332993
								0.01666666666666672
								-0.056666666666666754
								-0.0033333333333330772
								0.01666666666666683
								-0.03333333333333344
								-0.05999999999999994
								-0.05999999999999994
								-0.043333333333333335
								-0.06666666666666654
								-0.09999999999999998
								-0.08666666666666656
								-0.08000000000000007
								-0.06333333333333335
								-0.04999999999999982
								-0.04999999999999982
								-0.026666666666666727
								-0.0033333333333332993
								0.04166666666666663
								0.031060606060606122
								-0.054545454545454564
								0.021969696969697083
								-0.12499999999999989
								-0.04242424242424225
								-0.04621212121212115
								-0.0060606060606061
								0.00303030303030305
								0.005303030303030254
								-0.011363636363636354
								-0.07878787878787874
								0.028030303030303072
								0.015909090909090984
								0.006818181818181834
								-0.0037878787878785625
								0.059090909090909194
								-0.0007575757575757347
								0.054545454545454675
								-0.0015151515151513584
								0.002272727272727204
								0.005303030303030476
								0.023484848484848442
								-0.021969696969696972
								0.05075757575757578
								0.07272727272727286
								0.040909090909090784
								0.05454545454545445
								0.040909090909090784
								0.050000000000000044
								0.023484848484848664
								0.028787878787878696
								0.04621212121212126
								-0.007575757575757569
								0.036363636363636376
								0.006818181818181612
								0.0015151515151515804
								-0.023484848484848442
								-0.015151515151515249
								0.0015151515151513584
								-0.002272727272727315
								-0.028787878787878918
								-0.045454545454545525
								-0.0037878787878786735
								-0.025000000000000022
								-0.03333333333333344
								-0.04166666666666663
								-0.04166666666666674
								-0.04166666666666674
								-0.06666666666666665
								0.009782608695652228
								0.02608695652173909
								0.01739130434782632
								0.1499999999999999
								0.0844202898550726
								0.10905797101449266
								0.0626811594202899
								0.1764492753623189
								0.11485507246376825
								0.1427536231884059
								0.18442028985507247
								0.16702898550724632
								0.1742753623188405
								0.22898550724637673
								0.23188405797101458
								0.23731884057971003
								0.15579710144927528
								0.1836956521739132
								0.18586956521739129
								0.09601449275362306
								0.24891304347826082
								0.13478260869565206
								0.1590579710144926
								0.14891304347826084
								0.11702898550724627
								0.10579710144927523
								0.13405797101449268
								0.12934782608695639
								0.08115942028985512
								0.048550724637681064
								0.07789855072463758
								0.11630434782608712
								0.1293478260869565
								0.049275362318840554
								0.07463768115942027
								0.06992753623188397
								0.13949275362318836
								0.21666666666666656
								0.10507246376811585
								0.10652173913043472
								0.14384057971014497
								0.1985507246376812
								0.17427536231884055
								0.1724637681159421
								0.2326086956521738
								0.2192028985507246
								0.14311594202898548
								0.16086956521739137
								0.15543478260869548
								0.2670289855072462
								0.13333333333333341
								0.07999999999999996
								0.10999999999999988
								-0.036666666666666736
								0.08000000000000007
								-0.010000000000000009
								0.07666666666666666
								0.06666666666666654
								0.02666666666666684
								0.006666666666666821
								-0.0033333333333332993
								0.023333333333333206
								-0.010000000000000009
								0.09333333333333349
								0.053333333333333344
								0.033333333333333215
								-0.013333333333333308
								-0.016666666666666607
								0.013333333333333308
								0.0033333333333332993
								-0.023333333333333317
								0.023333333333333206
								-0.033333333333333326
								-0.03333333333333344
								-0.016666666666666607
								-0.026666666666666616
								-0.036666666666666736
								-0.016666666666666607
								-0.0033333333333332993
								-0.010000000000000009
								-0.0033333333333332993
								0.00666666666666671
								0.010000000000000009
								0.019999999999999907
								0.040000000000000036
								0.040000000000000036
								0.030000000000000027
								0.030000000000000027
								0.030000000000000027
								-0.0033333333333332993
								0.00666666666666671
								-0.006666666666666599
								-0.013333333333333308
								-0.010000000000000009
								-0.010000000000000009
								-0.006666666666666599
								-0.006666666666666599
								-0.010000000000000009
								-0.0033333333333332993
								0.0
								-0.0527777777777777
								-0.07708333333333328
								-0.07013888888888875
								-0.04513888888888884
								-0.12986111111111098
								-0.09305555555555545
								-0.10833333333333339
								-0.09374999999999989
								-0.12916666666666665
								-0.14930555555555558
								-0.036111111111111094
								-0.0708333333333333
								-0.047222222222222165
								-0.07222222222222241
								-0.16319444444444442
								-0.03194444444444444
								-0.10763888888888895
								-0.05624999999999991
								-0.04861111111111105
								-0.11111111111111105
								-0.08402777777777781
								-0.05277777777777792
								-0.063888888888889
								-0.0972222222222221
								-0.07708333333333339
								-0.07499999999999996
								-0.05138888888888893
								-0.053472222222222254
								-0.03888888888888886
								-0.0527777777777777
								-0.07708333333333339
								0.007638888888888862
								0.010416666666666519
								0.006249999999999978
								0.040277777777777635
								0.04166666666666652
								0.029166666666666563
								0.01736111111111105
								0.002083333333333326
								0.001388888888888884
								0.04236111111111107
								0.047222222222222054
								0.05208333333333337
								-0.011111111111111072
								0.043749999999999956
								0.029861111111111005
								0.01805555555555549
								0.009722222222222188
								-0.002083333333333215
								0.06388888888888888
