# Supplementary material for: Continuous multiplexed population representations of task context in the mouse primary visual cortex
Source: Nat Commun. 2023 Oct 21;14:6687. doi: 10.1038/s41467-023-42441-w (PMC10590415; doi:10.1038/s41467-023-42441-w)
Supplement: Supplementary file 4 — Source Data [file 41467_2023_42441_MOESM4_ESM.zip › sourcedata/sourcedata_Fig_5b.csv]

visual DV proj, 45, attend visual	context DV proj, 45, attend visual	visual DV proj, 45, ignore visual	context DV proj, 45, ignore visual	visual DV proj, 135, attend visual	context DV proj, 135, attend visual	visual DV proj, 135, ignore visual	context DV proj, 135, ignore visual
-0.10810858085406506	0.3992068270760982	0.0486641140545359	0.3811417892152204	-0.3945875510543691	-0.6352003822784528	-0.2927482585416669	-0.6325373215430286
-0.1261217897969924	0.4058095130568736	0.04748428768231488	0.3784135050375463	-0.41851632585307036	-0.6304548430116815	-0.2924862193220444	-0.6449036756564324
-0.147241242767134	0.4129162442842675	0.04722624894064333	0.3751023304760863	-0.4442277094597433	-0.6253429385315059	-0.2904750609873412	-0.6572737900697775
-0.17170474082876377	0.4204285122075533	0.04805016330172004	0.3711592750745528	-0.4719917751121511	-0.6199995368124105	-0.28632828607197686	-0.6697010188622555
-0.19975380404219042	0.42822516093491186	0.050149102806257194	0.36656020876940465	-0.502024499635417	-0.6145481993387514	-0.27967720985540273	-0.6822172553073634
-0.23156666937811227	0.4361699168440325	0.053739181991237575	0.36129995172559487	-0.5345235263911989	-0.6091523094007867	-0.27015500270828496	-0.6948538342721852
-0.26725018646374255	0.44411230136492097	0.059012734070396464	0.3553639979494016	-0.5696553010573757	-0.6040131447404503	-0.25743289968815536	-0.7076361045888877
-0.3068577040758807	0.4518809741593971	0.06619591634572869	0.34876164678813715	-0.6075084888961374	-0.5993101928528577	-0.24118724035634218	-0.7205589963131506
-0.350347398385712	0.45930400530852356	0.07549990319553462	0.3415152168639954	-0.6481206922940019	-0.5952438329497278	-0.22116777700899362	-0.7336140414651552
-0.39762832950428845	0.4662212306669334	0.0871335090330685	0.33367124041729773	-0.6914392638961955	-0.5920210038863921	-0.19717663909600175	-0.746758212386152
-0.44850786342392346	0.4724711956478824	0.10128505017089433	0.32526798137969726	-0.7373543134836734	-0.5898476383381253	-0.16905634844310632	-0.7599489758747607
-0.5026973396522169	0.4779171005020416	0.1181111003729182	0.3163886685294132	-0.785638931289041	-0.5889189477601865	-0.13672878491978932	-0.7731215523242192
-0.5598352752434154	0.4824257179432897	0.13775089358960602	0.30711840765864623	-0.8360347784770557	-0.5894014095353847	-0.10020573324371922	-0.7862074612190568
-0.6194948095854965	0.4859043599255171	0.16032683638023942	0.297552893143102	-0.8881539939794798	-0.591450637122065	-0.05952304892821834	-0.799113025955257
-0.6811860846004457	0.48829662010491137	0.18589434357313464	0.2878164742830392	-0.9416134658557271	-0.5951839308867344	-0.014833036141323435	-0.8117485507325373
-0.7443444053649699	0.48955239172498183	0.21447088823344868	0.27803975366015843	-0.9959581998384772	-0.60067708080019	0.033650237039654605	-0.8240040767212676
-0.8083986603601945	0.4896757559950586	0.24602210748763118	0.26833795666330557	-1.0507086598050874	-0.607985876012274	0.08566480112882317	-0.835773951272655
-0.8727410919338415	0.48870047988775306	0.2804708192823045	0.25885561373893023	-1.1053783065801752	-0.6170955562325101	0.14091225505231497	-0.8469792420547853
-0.9367896607260618	0.48668948483185304	0.31768695166760863	0.24972771388581314	-1.1595137130567206	-0.6279501489940568	0.19899332944682027	-0.8575254769749084
-0.9999434454201008	0.48373934160529086	0.35747689696003604	0.24107555278209447	-1.2126635661970926	-0.6404716407569214	0.2595430231572067	-0.8673381446984969
-1.0616468008798639	0.4799665853035721	0.3996077900186794	0.2330100272315716	-1.2644040688994045	-0.6545238654149272	0.3221414720149358	-0.8763693133622217
-1.1213879121718497	0.47549818716569253	0.44379856757334596	0.22563957419066138	-1.3143832733702883	-0.6699307505316864	0.38636662504489383	-0.8845876363600442
-1.1787040773705	0.4704976894304676	0.48971113858084936	0.2190555435468593	-1.3623191134963353	-0.6864870150175195	0.45179411567348415	-0.8919954714139279
-1.233223253425659	0.465114090683718	0.5370015030684765	0.21330602823856906	-1.4079757760358536	-0.7039547224861926	0.5180394003539458	-0.8986122667097821
-1.2845813155192662	0.45949937427299	0.5852687084868573	0.20844409673564043	-1.4511786921423684	-0.7220893624420903	0.5847084734523079	-0.9044948915008569
-1.3325388439951555	0.4538130970865694	0.6341134278125533	0.20446372378489377	-1.4918475494507983	-0.7406127651806166	0.6514746967522768	-0.9097194836632143
-1.3769101420862622	0.44818350632200615	0.6831073079865072	0.2013738965697253	-1.5299168414003335	-0.7592500690727723	0.7180170426447884	-0.9143963619357883
-1.4175618265731207	0.4427192041942438	0.731847537208424	0.1991362950074687	-1.5654140868638444	-0.7777343405740045	0.7840698676695652	-0.9186515413368948
-1.454434773850048	0.437506692963024	0.7799173210913437	0.1977112232273034	-1.598368097659045	-0.7958031476413815	0.8494132074216406	-0.9226168653687639
-1.4875321602057294	0.4326299869120382	0.8269358854751576	0.19702922821022043	-1.6288968205990955	-0.8132003871243211	0.9138934969677593	-0.926441155656595
-1.5168548718352801	0.42812872751822256	0.8725552746546137	0.19702457790600092	-1.657098553354847	-0.8296924915186101	0.9773340922169894	-0.9302579061066788
-1.5424934881161922	0.4240168684190399	0.9164244142760061	0.1975973103768922	-1.6831109677060554	-0.8450876566037866	1.0396429096146076	-0.9342145540511291
-1.5645443560450736	0.4202916617019288	0.9582694406743539	0.19868557382745178	-1.7070709305156515	-0.8592018627547057	1.1007244919965546	-0.9384237905851238
-1.5831079628733045	0.41693802881667574	0.9978502648660289	0.20021284692993302	-1.7291321880306507	-0.8718807106164411	1.1605491153254033	-0.9429973713790564
-1.5983387051475622	0.41392004814519046	1.034988294215448	0.20209749020884962	-1.7494190476045328	-0.8830173939260975	1.219047066181061	-0.9479857138348
-1.61037084994708	0.4112035925384554	1.0695229335711227	0.2043039104857135	-1.7680822135172292	-0.8925053183255803	1.2761881374674549	-0.9534283689339383
-1.6193590660737056	0.40873044791409063	1.101365454137189	0.20678085752250305	-1.7852170680856947	-0.9002982936622831	1.3319315201590836	-0.9593246745879253
-1.6254620239852433	0.40648335730105284	1.1304740296262832	0.20950327800875687	-1.8009556475684578	-0.9063428981544588	1.386260508339618	-0.9656417127357158
-1.6288631039125023	0.4044086408300199	1.1568554272291411	0.21246976430600867	-1.81537023239974	-0.9106364368979801	1.43912748766294	-0.9723201082643852
-1.629720748053172	0.4024927576950864	1.1805437413658624	0.21569570841152072	-1.828534612531277	-0.9131833160245862	1.4904880865812213	-0.9792648145183475
-1.6282468216897032	0.40071578776177624	1.2016303532110308	0.21919569340749867	-1.8404919465581804	-0.9140088768660648	1.5402968871610412	-0.9863300226084817
-1.6246463901119856	0.39908067371019984	1.2202307238732997	0.22300010007519291	-1.8512608972937934	-0.9131692409031873	1.5884950568950693	-0.993384547590748
-1.6191446930255569	0.39760432338199964	1.236474275237685	0.2271572570606415	-1.8608568795203022	-0.9107168193668073	1.6350140162239495	-1.000293710419863
-1.6119856378372053	0.3963069095139236	1.2504934757493487	0.23172118147979448	-1.8692822382460845	-0.9067344506158127	1.6797884607216287	-1.0068884305640025
-1.6034019736609464	0.39521318187985466	1.2624857412777435	0.23673201180950013	-1.8764739636126058	-0.9013131786409362	1.722769714204336	-1.0130447741449837
-1.5936892091022563	0.394363606070724	1.2726170582095409	0.24223536576747423	-1.8823899509727768	-0.8945652202502296	1.7639028126764924	-1.0186222668254665
-1.5831173997927692	0.3937893242504961	1.2810677300701265	0.24826290817947694	-1.8869363835797464	-0.8866157719510944	1.8031595630480053	-1.02355176905688
-1.5719929104491772	0.39352402230925543	1.2880191909461858	0.25484162225530577	-1.8900582484081134	-0.877608055717591	1.8404964368093129	-1.0277619488004368
-1.5605946648141265	0.39358485326829756	1.2936306586652249	0.261981820749073	-1.8916377199322596	-0.8677121470365049	1.8758997339217172	-1.0312050092062104
-1.5492084266371506	0.39398631856148814	1.2980754511332282	0.26967857962613273	-1.8915789323675423	-0.8571146075373263	1.909392851803991	-1.0338982307110927
-1.5381239054895557	0.3947401283793271	1.3014952411352463	0.2779194365656428	-1.8897795498630545	-0.846002023124594	1.940990574245309	-1.0358955874067055
-1.5276135001851474	0.3958362414094757	1.3040323697375018	0.2866744173123538	-1.886174102496434	-0.8346103161282876	1.9707557129605513	-1.0372897229978018
-1.5178752148389696	0.3972517833124359	1.3058106887439933	0.2958914259779467	-1.8806671472149534	-0.8231638999672253	1.9987266863176643	-1.0381885720611828
-1.5091295555307007	0.39895704424716905	1.3069198446466288	0.305510177188317	-1.8732428248415647	-0.8119184637669135	2.024981719801402	-1.038728395777307
-1.501547616266524	0.40091773879169956	1.3074726017898064	0.31546995335534594	-1.863886570591782	-0.8011085522565966	2.0495719872398555	-1.039085270991525
-1.495249987255648	0.40309806375926627	1.3075509458684462	0.32569705057896764	-1.8526045958303081	-0.7909894528292193	2.0725986119507493	-1.0394454113493603
-1.4902995900824831	0.40544306110349804	1.3072430733216835	0.336088129798852	-1.8394724014090624	-0.7818287548070065	2.094116049517434	-1.0399756237812279
-1.4867387600103243	0.40791517510774117	1.306605505217278	0.3465697073194926	-1.8245935173839691	-0.7738694309772259	2.114191043500804	-1.0408527166737778
-1.484548018896976	0.41047332534580994	1.3057019186720973	0.35705217841478465	-1.8081162582582446	-0.7673172229698277	2.1328672586084894	-1.0422331932730708
-1.4836669286204631	0.4130833960991721	1.304587675488596	0.367434397546217	-1.790214642085877	-0.7623690607634117	2.1501672959233824	-1.0442680193706126
-1.4839668703900313	0.4157251427978624	1.3033341948731094	0.3776333680108823	-1.7710911521446449	-0.7591766632200758	2.166100262723963	-1.0470518205847459
-1.4853351670173718	0.4183793104203713	1.3019910449474932	0.38755850580378853	-1.7509972225749892	-0.7578631886791729	2.180652167062009	-1.0506586302410674
-1.4875726040000756	0.4210403561133544	1.3006275959387334	0.3971182213162468	-1.7301797451115666	-0.7585070358444842	2.193794525927769	-1.0551305920485385
-1.4904855255627412	0.4237084938413163	1.2993165289840436	0.40621154009925853	-1.708898595753331	-0.7611411281998629	2.205474969700856	-1.0604476206183402
-1.4938458672631152	0.42640283417668506	1.298123643690076	0.414767406277113	-1.6874252298143082	-0.7657380464155878	2.2156162740402308	-1.0665560878834057
-1.4974550330812109	0.42914594279504925	1.297121704960688	0.4226885165307279	-1.66602172044463	-0.7722079109841397	2.2241770625992126	-1.0733705115164958
-1.501038158554329	0.43195848677624393	1.296396121594658	0.4299090382220592	-1.6449306328967328	-0.7804228955944761	2.2310629359965706	-1.0807558306747163
-1.5044127089747188	0.4348894070523328	1.2960109599701344	0.4363395327161729	-1.624428717546772	-0.7901704967698194	2.236204692047758	-1.088555012783549
-1.507325451979483	0.4379785238014931	1.296029415789597	0.44191311318088927	-1.604660020267	-0.8012267491155828	2.239550066242118	-1.0965814303755337
-1.5095866037536125	0.4412672407194496	1.2965394417616747	0.4465701499920931	-1.5858136636489633	-0.8133186287389034	2.2410705463130554	-1.104630663911626
-1.5110068482608512	0.44480475558537846	1.297613753187619	0.45026788080562113	-1.567995788245456	-0.8261108873378754	2.240746201774521	-1.112481169877396
-1.511410078088429	0.4486404545859635	1.2992773993302138	0.4529543970763736	-1.5513016126541614	-0.8392616915722562	2.2385772411036506	-1.1199098608706517
-1.510659822144662	0.4528355147171514	1.3016000717515126	0.4546200808474606	-1.5357855615939497	-0.8523840248196701	2.23464580694004	-1.1267136460024199
-1.5086381586983484	0.4574399093072428	1.304604516222757	0.4552508066566529	-1.5214663312386623	-0.8650827953367589	2.2290298890217377	-1.1327047686055154
-1.505266016569418	0.4625170364243811	1.3083183839215553	0.45487923475086084	-1.508300225452314	-0.8769674871412714	2.2218339861184555	-1.137704975235042
-1.5004618392110127	0.4681234323159893	1.312756237707365	0.4535550263372241	-1.4962353661952712	-0.8876479094748572	2.2132091749262757	-1.1415801887011057
-1.4941988231477155	0.47431723514395385	1.3178930286617172	0.45135996984984167	-1.48516650053668	-0.8967767253849237	2.2033378154299497	-1.1442281834883425
-1.486425801903985	0.4811544323860359	1.3237021469813561	0.4483909474918186	-1.4749538570033534	-0.9040002185001546	2.192422221756465	-1.1455705133456002
-1.477136277326682	0.48868784466150017	1.3301339065925433	0.44477235123019965	-1.4654496211635857	-0.9090127789841187	2.1806730511471204	-1.1455980310157972
-1.4663658485022042	0.49695660400789715	1.3371400654939287	0.44066262270377676	-1.4564703008004884	-0.9115574680439663	2.168323073314714	-1.1443280269224128
-1.4541469036370855	0.5060091023527378	1.3446508903181238	0.43623865872540135	-1.4478096381494703	-0.9114365001787073	2.1555923508903274	-1.141817128036381
-1.4405100096003425	0.5158573782929763	1.3525772912782719	0.43168723516331964	-1.4392599749426713	-0.9084963311045712	2.1426863968466203	-1.1381631944806618
-1.4255098287644101	0.5265115038969274	1.3608176860881747	0.42721293391426707	-1.4305991720590556	-0.9026482600042656	2.12982038140564	-1.1334846985316245
-1.4092308379149723	0.5379711827349097	1.3692816679630908	0.42302951636572694	-1.4216101615894177	-0.8938745054837346	2.1171824535816812	-1.1279688757063766
-1.3917589052466974	0.5502092922913906	1.377861778656382	0.4193564410929936	-1.4120886217639803	-0.8822207211058433	2.104912033228756	-1.1217656885947034
-1.373191223466004	0.5631658837414265	1.3864512408960032	0.4163901574195974	-1.4018296679290254	-0.8678009621456867	2.093145337586068	-1.1150789699471586
-1.3536398722899263	0.5767629695587942	1.3949269480939412	0.4143459261637109	-1.3906524711454138	-0.8507631280731519	2.081962419666632	-1.1081128415674326
-1.3332379242095194	0.5909100198924264	1.4032275485243861	0.4133905381257072	-1.3784158065187475	-0.8313543477467045	2.071416004908744	-1.1010503269036975
-1.3121166116742828	0.6054553233876847	1.4112131998225144	0.41368635092099804	-1.3650358093682387	-0.8098257968592524	2.061532066542374	-1.094087420925893
-1.2904626408813633	0.6202672700716908	1.4188125145953043	0.4153612948099818	-1.350414737579507	-0.7864859026848781	2.052291907964108	-1.0873781164597909
-1.2684152293728472	0.6351681729836248	1.4259397609502928	0.4185155717273421	-1.3345623600959196	-0.7617082879035678	2.043654817239025	-1.0810758043324302
-1.2461654537968985	0.6499676219434236	1.4325479635213447	0.42321842272216026	-1.3175285274340052	-0.7358500349067839	2.0355653132095894	-1.0752930211357377
-1.2239135817463132	0.6644603724312266	1.4385701658749812	0.4295154981799934	-1.2994053940966983	-0.7093118072120063	2.027941628552002	-1.0701008049958187
-1.2018606490406845	0.6784377414786757	1.4439677704462286	0.4373842947609428	-1.2803717696509427	-0.6824913683614345	2.020680431075274	-1.0655425706608743
-1.1802184061222765	0.6917003692694323	1.4487275922343203	0.4468024445896793	-1.2606194119300371	-0.6557794697217201	2.013688808894981	-1.0616253822097952
-1.159192836909038	0.7040351478029692	1.4528291486571843	0.45771841017797177	-1.240454676858687	-0.6295711299290405	2.00686112561579	-1.058319777374566
-1.1389882068543034	0.7152562986460878	1.4562528944608375	0.4700177258250056	-1.2201654189439974	-0.6042268277745335	2.000115988253355	-1.0555499100304675
-1.1198179384712141	0.7251893898229236	1.4590505931067854	0.4835693409019084	-1.2001206082427864	-0.5800790894060629	1.9933913844437436	-1.053208495043233
-1.1018310007890346	0.7336953482300304	1.461223204288374	0.498235710974642	-1.1806921112183542	-0.5574542261673762	1.9865852799373245	-1.0511710772955227
-1.0852142844036738	0.7406600251079486	1.462790724010701	0.5138421196674224	-1.162271305898834	-0.5366079712842906	1.9796800719606111	-1.0492740230122843
-1.0700760195037549	0.7460006450576094	1.4637842476037881	0.5301883494383555	-1.1452563885323226	-0.5177593457390136	1.9726600918437458	-1.0473534494238688
-1.0565261416266463	0.7496779679636466	1.4642531035057589	0.5470743180890468	-1.130014425026613	-0.501086873373679	1.9654971933904994	-1.0452150089297139
-1.0446453180994593	0.751680631140971	1.4642131263609812	0.5642595006561019	-1.1168966946785661	-0.4867010381579915	1.9582147898978306	-1.0426784576413974
-1.0344577360841234	0.752043070801609	1.4637223025413555	0.5815333252302995	-1.106181264738894	-0.47469568526429196	1.9508734464839328	-1.0395480188812483
-1.025926353373557	0.7508286528178478	1.4627674439479745	0.5986408563386203	-1.0981235920599441	-0.46508696713608283	1.9434922696221073	-1.0356580286976442
-1.0190056233285927	0.7481346823308072	1.4613893690962159	0.6153548102155929	-1.0928777875217799	-0.45785192533734625	1.9361707223526843	-1.0308336296642062
-1.0135922063690834	0.744100091152919	1.4595753708550672	0.6314229717375319	-1.0905527833484443	-0.4529411313769333	1.9289876992479968	-1.0249585962787877
-1.0095397937494206	0.7388848493645351	1.4573321655008322	0.6466467808069807	-1.0911499967963356	-0.4502609186562653	1.922018179127869	-1.0179083196159446
-1.0066633961521658	0.7326477543998671	1.4546500470476824	0.6607964939679752	-1.094583102406452	-0.44970090491154624	1.9153403383282517	-1.0095975402150335
-1.0047579853621662	0.7255891019693649	1.451497911897667	0.6736778616939892	-1.1007057567733314	-0.4511236013076515	1.9090361000428235	-0.9999772069430591
-1.0035876362189158	0.717892550147699	1.4478490503613057	0.6851228630872177	-1.1092651176458046	-0.4543603690870517	1.903184090428793	-0.9890356242755133
-1.0029146975063652	0.7097786397776421	1.44367635861567	0.6949943823751502	-1.1199591774039126	-0.45928045530024597	1.8978386034871868	-0.9767763489536964
-1.002466204311678	0.7014427399311539	1.4389207573379772	0.7031859895292094	-1.132401805876995	-0.4657211914352708	1.8930163983641084	-0.9632572721011391
-1.0019989582716535	0.6930867748601401	1.43357488375521	0.7096231930216192	-1.146178334586153	-0.47352961269671157	1.888759207764463	-0.9485480764492893
-1.0012556678938997	0.6849060419233863	1.427590648123692	0.7142903431264389	-1.1608091091050539	-0.4825737668404358	1.8850466965306798	-0.9327583965995085
-1.0000607182343282	0.6771008823140728	1.4209654722727902	0.7171915743881648	-1.175816682643822	-0.4927189302127476	1.8818646129725216	-0.9160065847284341
-0.9982067457538594	0.6698566995270977	1.413697420597654	0.7183794600197708	-1.1906986111264184	-0.503859516406282	1.8791405413609232	-0.8984367750487472
-0.9955488395959263	0.663352432993858	1.4058211720459959	0.7179486516707771	-1.2049865993934834	-0.515906600124906	1.8768074118119913	-0.8802105720650826
-0.991993230220925	0.6577621033858561	1.3973543922687641	0.7160328018994205	-1.2182009576072284	-0.5287706111854064	1.8747881972258664	-0.8614882949368966
-0.9874854907001253	0.6532575407649772	1.3883675805350082	0.7127697179142508	-1.2299319665782105	-0.542383548981609	1.8729419543763068	-0.8424534158840696
-0.9820331075610893	0.6499802238852598	1.3789471080701472	0.7083558020753052	-1.2397932221302252	-0.5566778368518762	1.8711400682572044	-0.823266365165915
-0.9756950122459029	0.6480884240111494	1.3692100835448309	0.7029800988817969	-1.2474924080051417	-0.571604610633823	1.8692586452303652	-0.8040958118518357
-0.9685669280546458	0.6477294263881593	1.3592976085089559	0.6968643526044349	-1.252768828048616	-0.5870884299840029	1.8671598557235334	-0.785096801363596
-0.9607873193200114	0.6490254200109703	1.3493507146432382	0.6902006563497193	-1.2554752020376938	-0.6030802025499994	1.864712122330463	-0.7664259250103892
-0.9525471932486965	0.6520742015213291	1.3395177487168934	0.6831980698609005	-1.2555042305851518	-0.6195056558842391	1.86178191071109	-0.748211365078124
-0.9440384818342505	0.6569762985516954	1.3299527001853926	0.6760410347612842	-1.2528771030893588	-0.6362785566850184	1.8582590442046296	-0.7305907074679742
-0.9355132337785562	0.6637889666289447	1.3208352733464337	0.6689042801805898	-1.2476196050931896	-0.6533216360714907	1.8540529489955	-0.7136746990745625
-0.9271777689169534	0.6725438968976465	1.312321852552047	0.6619377890891396	-1.2398878373080207	-0.6705086170215174	1.8490801590755546	-0.6975424544851184
-0.919275372819687	0.683229337451904	1.3045507950095203	0.6552543866256437	-1.2298641722882186	-0.6877369276103016	1.8432877760028876	-0.6822742350822156
-0.912024088843465	0.6958097387308149	1.2976601155260723	0.6489491560501881	-1.2178085475038374	-0.7048769223882684	1.8366459582748036	-0.6679226852177581
-0.9056127415778067	0.7101738929056675	1.2917441578524365	0.6430783258491644	-1.203991106509187	-0.7217654990479369	1.8291550615917882	-0.6545248828404981
-0.9001698762435244	0.7261949369362106	1.2868727570201262	0.637678496580155	-1.1887417342010222	-0.7382610518453819	1.8208282950903139	-0.6421142484494308
-0.8958465597077702	0.7436699592916811	1.283103757028832	0.6327491786336603	-1.172383971013631	-0.7542021312081713	1.811715960691752	-0.6307006006370605
-0.8926967308718913	0.762360348163228	1.280454543471534	0.6282531639719963	-1.1552249998479087	-0.7694296865956722	1.801864113339738	-0.620255801434925
-0.8907807918476481	0.7819815412451375	1.2789315890500603	0.6241485385544607	-1.1375921005829055	-0.7837714661580004	1.7913508413532528	-0.6107871568732451
-0.8900481075504898	0.802190463773124	1.2784751058409274	0.6203581278740331	-1.1198017879733215	-0.7970774876035869	1.7802487285352881	-0.6022533126866884
-0.8904254468075069	0.8226181412324387	1.2790231284438516	0.6168119233435244	-1.1021070233360024	-0.8091981846412055	1.7686353298459463	-0.5946207846638697
-0.8918209262523844	0.8428773481804861	1.2804758396054963	0.6134144692202772	-1.0847625812818722	-0.8199896517485119	1.7565947605603005	-0.5878356810374924
-0.8940527166752321	0.8625422603489393	1.2827200685774525	0.6100535804882391	-1.06793630260149	-0.8293399622307067	1.7441982526079685	-0.5818530939095191
-0.8969611609754184	0.8811834301255149	1.28563733787602	0.6066347711134924	-1.0518017417812244	-0.8371355841443133	1.7315119764311986	-0.5766227141645877
-0.900312563068116	0.8984014000380611	1.2890912398693042	0.6030615621637172	-1.0364730030248002	-0.8433010076840866	1.7185884429566056	-0.5720845512547234
-0.9039024548136119	0.9137802392494602	1.29291197140154	0.5992233506431379	-1.0220044281433667	-0.8477967141697256	1.7054660147598752	-0.5681965541059132
-0.9074651595453045	0.9269466870578147	1.2969660954809086	0.5950361986788145	-1.0084361566750863	-0.8505811237485271	1.6921669465028235	-0.5648989497734566
-0.9107982170015186	0.9375741118825435	1.3011029266586538	0.5904375144793546	-0.995794039061736	-0.8516622582881315	1.6787056324253928	-0.562147134144808
-0.9136777473810495	0.9453746194991964	1.3051872035566805	0.5853621951537324	-0.9840606093176938	-0.851051497134958	1.6650932408776442	-0.5599134777244958
-0.9158911255391016	0.9501235444046648	1.3090799427288895	0.5797686821783793	-0.9731921347188852	-0.8488170707402524	1.6513497277855342	-0.5581476459890939
-0.9172807925637181	0.9516585627828564	1.312668236244205	0.57363648810592	-0.9631644175691212	-0.8450259804377308	1.6374320965842788	-0.5568132212602533
-0.917736221468919	0.9499020654491835	1.3158453639929828	0.5669723718216563	-0.9539497425706597	-0.8397529102981682	1.623380170273365	-0.5558967038278634
-0.9171554574306751	0.9448264617925418	1.3185320483439935	0.5597883841747564	-0.9454806680958953	-0.8331025594666682	1.6092282790600037	-0.5553729326700726
-0.915509041771088	0.9364899819920612	1.320668321370376	0.5521163433620354	-0.9377502665928682	-0.8252038459211606	1.5950000067108245	-0.5552170037200156
-0.9127842252324032	0.925015378380067	1.322182714701795	0.5440214180792686	-0.9307746165596887	-0.8161630145009642	1.5807568745219764	-0.5554174811346592
-0.9090459560035181	0.9106068529070289	1.3230577230388847	0.5355657633821801	-0.9245612116591937	-0.8061122948599859	1.5665882044550852	-0.5559635225002278
-0.9043705293662607	0.8935064178346045	1.3232629202618862	0.5268322195518258	-0.9191164224016855	-0.7951593820601979	1.5525873586400152	-0.5568472721217894
-0.8989077383456703	0.8740325178912722	1.3227907524017797	0.5179190559068888	-0.9144951638121849	-0.7834092323644981	1.5388870590791979	-0.5580685110700553
-0.8928007820284022	0.852556034985829	1.321648048001194	0.5089348764487549	-0.9107480304623682	-0.7709628224446243	1.5256235735879797	-0.5596283054288149
-0.8862429521677414	0.8294707102569274	1.3198494162276457	0.49997588176447794	-0.9079372589025637	-0.7579133712953868	1.5129568387222487	-0.5615411568742039
-0.8794194353822332	0.8051934291055607	1.3174234840244876	0.4911484494541088	-0.9061178807195498	-0.7443553844129079	1.5010290806276525	-0.563801860606006
-0.8725334708345763	0.7801584733388488	1.3143731540409076	0.4825504850336688	-0.9053498910177742	-0.7303513459641244	1.4900085824672085	-0.5664498534815676
-0.8657875473337701	0.7548082752665799	1.3107382269983758	0.4742810281972368	-0.905671057496371	-0.7159842506459686	1.4800292978665153	-0.5695015048676302
-0.8593732760936005	0.7295712768580963	1.3065636704765546	0.46644098782135096	-0.907146561748306	-0.7013103929987177	1.4712183710126265	-0.5729876861405276
-0.8534718244433905	0.704858700745029	1.3018631631881208	0.4590891683940783	-0.9097523744734936	-0.6863997181682551	1.4636639300567513	-0.5769474253372551
-0.8482358980364764	0.6810564108372432	1.2966660397269467	0.45228650635461176	-0.9134906793701604	-0.6713241302524915	1.4574122259239368	-0.5814269031008251
-0.8437813558997823	0.6584987818431208	1.2910230162002139	0.4461129623437507	-0.918333405668227	-0.6561564839448385	1.4524979191723093	-0.5864786283844665
-0.8402270829718149	0.6374847963506349	1.2849498277328244	0.4405890477315596	-0.9241915989516585	-0.6409838932937737	1.4488737433307193	-0.5921443054718228
-0.8376241173321886	0.6182671114338067	1.2784967555849724	0.43575933262181576	-0.9309737022291856	-0.6258981358701341	1.4464806431354427	-0.5984758717543224
-0.8360358125645372	0.6010159752470942	1.271711106286574	0.4316436923088589	-0.9385718629304263	-0.6109895969955271	1.4452083105755034	-0.605511689140627
-0.8354834416392889	0.5858791395583791	1.2646262926842153	0.42824982156016583	-0.9468153376988654	-0.5963680218928317	1.444907495996355	-0.6132735843243473
-0.8359423374404147	0.5729081887970936	1.2573312802500511	0.42558171149254176	-0.9555873782208684	-0.5821081155197567	1.4454076745465732	-0.6217860340858061
-0.8374119462690652	0.5621254706050131	1.2498904328197644	0.42363637309006485	-0.964713025737762	-0.5683353225952978	1.4464822029011148	-0.6310406872113653
-0.839839438569121	0.5535038358731744	1.2423757416649714	0.42240808200443103	-0.9740339992446754	-0.5551330498741942	1.4479361915968063	-0.6410174103789542
-0.8431751062480832	0.5469620342216482	1.2349006435878698	0.42188087884022774	-0.9833843559807692	-0.542597472411756	1.449544674570459	-0.6516751346325264
-0.8473178101074355	0.5423808827770736	1.2275692494214876	0.42203006463483134	-0.9926221412594203	-0.5307998773330901	1.4510805702902754	-0.6629381495443711
-0.8522208310636862	0.5396071844452106	1.220485641690881	0.4228339763858554	-1.0016386958164334	-0.5197853763023141	1.4523808986635625	-0.6747204203726932
-0.8577879133311243	0.5384776410685241	1.2137854114806068	0.4242585132524386	-1.0103259891106602	-0.5096136416329237	1.4532595183152053	-0.6869157985507577
-0.8639090282132881	0.5387968207012822	1.2075686757138557	0.42625358548142134	-1.0186110841016773	-0.5002947080374266	1.453589725665273	-0.6993600678410596
-0.8704682039508367	0.5403832330117081	1.201950741503946	0.42876588902315804	-1.026455367333417	-0.49183805809222775	1.4532968661049728	-0.7119560352984031
-0.8773680002816003	0.5430535356640751	1.1970397739612995	0.4317415800437211	-1.0338024936393126	-0.48422967582504883	1.4523033588785104	-0.7245230458891252
-0.8844764599354688	0.5466262927620162	1.1929477050940154	0.435099588575507	-1.0406765473795012	-0.4774492420359695	1.450615002439117	-0.7369116576645706
-0.8916477941242555	0.5509384847503874	1.1897175112596639	0.43874979920924173	-1.0470632612057282	-0.4714511360866261	1.4482546953375883	-0.7489598236185874
-0.8987318967315342	0.555852398510574	1.1874278922666774	0.4425907809642602	-1.0529934575816275	-0.46618944283755603	1.445302902515236	-0.7605258142554993
-0.9055828318591289	0.5612251419949439	1.1861067590283558	0.44654346797751965	-1.058497482878576	-0.4616057906121847	1.44184904521726	-0.7714827300756676
-0.9120385023578619	0.5669685647372904	1.1857320444478716	0.4504723848845367	-1.063584853283597	-0.45762642691224065	1.438025315109947	-0.781720960124954
-0.9179481283115966	0.5729795346093477	1.1862904349861585	0.4542676598343009	-1.0682690080898098	-0.4542054520117661	1.4339517908660617	-0.7911580672348567
-0.923131303031937	0.579202849697454	1.1877431716445284	0.4578210960916062	-1.0725757746205486	-0.45127963233876844	1.4297664070151097	-0.7997319872260243
-0.9274653898067582	0.5855862055605129	1.190004089171795	0.4610285341385623	-1.0764885607402015	-0.448788137033295	1.4256224814627598	-0.8074070887316671
-0.9308066440039068	0.5920934150139996	1.192978312170358	0.4637853666099976	-1.0799850659576764	-0.4466739453222281	1.4216173333415767	-0.8141889393850141
-0.9330426116628816	0.5987015799574591	1.1965480864890488	0.4659911296572058	-1.083018241819885	-0.4448949099325169	1.4178484120407	-0.82010672868912
-0.9340894591367002	0.6053783119331722	1.2006016338671965	0.4675942725728144	-1.0855493171631887	-0.4433948201780317	1.4143687918113572	-0.825199711769156
-0.9338911685553902	0.6121024062414189	1.2049791523396927	0.46854365424222694	-1.0875113658206437	-0.4421323147063357	1.4112143497686152	-0.8295482301090816
-0.9324607499590222	0.6188535453664986	1.2095726108599067	0.46880645977640717	-1.0888302375758767	-0.4410519445622219	1.4083955760221654	-0.8332194704324302
-0.9298308962672016	0.6256160723782335	1.2142532690736152	0.46836901424177363	-1.0894526391815689	-0.4401375641169536	1.4058650549391416	-0.8363367425988215
-0.9261132176695586	0.6323284314898081	1.2188679953508628	0.4672665410716021	-1.0893228704427098	-0.43934281779192297	1.4035502158783455	-0.8389803667801291
-0.9214397992665689	0.6389619338514873	1.2233367178273502	0.46552915641386905	-1.0884107628413757	-0.4386405796954005	1.4013985204562445	-0.8412597723110627
-0.9160115216550938	0.6454509371758987	1.2275488678130584	0.46323540392122786	-1.086694236213458	-0.4380169540221918	1.3992681494173314	-0.8432815199569267
-0.9101186552662819	0.6517263999899919	1.2313995314713468	0.4604507092829849	-1.0841708402866976	-0.43745228702935274	1.3970588669895938	-0.8451443307271319
-0.9040888684679015	0.6577195862909155	1.2348493455479481	0.4572724581906118	-1.0808991767392115	-0.43694559034117686	1.394669027254546	-0.8469398138502264
-0.8982610964112162	0.6633305736612726	1.237830087908988	0.4537984808966133	-1.076930579291353	-0.43651686190774663	1.391964475646875	-0.8487490566749959
-0.8930702068020641	0.6684647450861203	1.2403048003946544	0.4501487788364389	-1.0723507931481746	-0.43618623320573513	1.3888935038935022	-0.8506357410863304
-0.8889340086965953	0.6730012240088951	1.2422403328352543	0.4464015436434877	-1.0672838100801525	-0.4359989107300435	1.3853903651088224	-0.8526816593621251
-0.8863419386142805	0.6768616981891377	1.2435998966568238	0.4426865087065282	-1.061889177757928	-0.4360184825481833	1.381429307674488	-0.8549251809175524
-0.8857535618429075	0.6799254870351537	1.2443910727632215	0.4390786095022067	-1.0563056782272016	-0.4363203706556774	1.3770232327661032	-0.8574455579933588
-0.8876211348391994	0.682090943626344	1.2446073146197503	0.4356602387702616	-1.0507120539755725	-0.4369973565634735	1.3721956035480418	-0.8602650976825978
-0.892375568891788	0.6832625811074738	1.2442313443118322	0.43248835929590634	-1.0452977526380913	-0.43814270669919464	1.3670306727322379	-0.8634559775098888
-0.9004332343832162	0.6833686387007538	1.243295410212508	0.4295946856982315	-1.0402437096147266	-0.4398710656888139	1.3616377557989208	-0.8670428758228157
-0.9121300935992522	0.6823161357348193	1.24177814253404	0.427000099108732	-1.035726049155834	-0.44228533454026187	1.3561265744022193	-0.8710894508659794
-0.9277656686477878	0.6800779470443049	1.239694284252971	0.42471070265150074	-1.0318975547761056	-0.4454910903759504	1.3506373818585575	-0.8756345405759326
-0.9475132510339137	0.6766041955202162	1.2370461778196384	0.4226829090381748	-1.0289016540782612	-0.4495673146346847	1.3453058650287102	-0.8807380599518106
-0.9715178947328641	0.6719128409176444	1.2338558623844014	0.4208784740692558	-1.0268790424336336	-0.45458351821279064	1.3402749496886857	-0.8864422332176092
-0.9998050988954906	0.6660150588323727	1.2301289583385242	0.4192189574846519	-1.0259017162332156	-0.4605805197742901	1.3356654493835656	-0.8927867257004161
-1.0322965112308133	0.6589636257849562	1.2258800817518685	0.4176292894804303	-1.0260706571154474	-0.4675652266445874	1.331551997704063	-0.8998078893521122
-1.068824219911922	0.6508560808523353	1.2211617930067047	0.4160075525746386	-1.0274190255232485	-0.4755172686443315	1.3280217151382239	-0.9075296910421325
-1.109108522530638	0.6417896790490712	1.2160017551294497	0.41422568433176	-1.0299675908601558	-0.48437548411950243	1.3250780211571842	-0.9159688703501638
-1.1528025984698795	0.6319081639601232	1.2104385568214402	0.4121873198868642	-1.033732528895505	-0.4940309224861047	1.3227478560102246	-0.9251245973453177
-1.1994603697655313	0.6213951229616103	1.20453547810175	0.4097598839248407	-1.0386767441338847	-0.5043571710344188	1.3209757297760294	-0.9349603358111424
-1.2485791050382657	0.6104164698502376	1.1983702496881836	0.40683621019575233	-1.044758646234561	-0.515184328728462	1.319694508760026	-0.9454329125857911
-1.2995823505618327	0.5992163243075098	1.1920360823286407	0.40331032949202494	-1.0519298749428434	-0.5263281906296436	1.3188047500878723	-0.9564758025978024
-1.3518485558219167	0.5880023844395206	1.1856174536622157	0.3991044265287966	-1.0601154725940538	-0.5375612728434612	1.318212006472603	-0.968001011183139
-1.404726066518697	0.5770172434521008	1.1792094946221798	0.3941398376545042	-1.069232524191604	-0.5486713092455423	1.3177796776770005	-0.9798804195054492
-1.4575835279731648	0.5664978247450831	1.1729330351521852	0.38838134192659274	-1.0791998301938133	-0.5594264852510599	1.31742577616332	-0.9919993787759414
-1.5097661864584269	0.5566820185384117	1.1668848091882529	0.38182673753931956	-1.089907670359967	-0.5695951812716047	1.317027856360458	-1.0041961844143352
-1.5606449796688866	0.5477806142492022	1.1611596198881846	0.37450189808771694	-1.1012548451184123	-0.5789601160342959	1.316530811346027	-1.016291573980533
-1.6096689886810083	0.5400047456254801	1.1558683609410092	0.3664504428994183	-1.1131634601245162	-0.5873424845245794	1.3158795448078493	-1.0281263906618379
-1.656313462406609	0.5335325761588094	1.1510992325764164	0.3577678681263987	-1.125518115779021	-0.5945546892820249	1.3150572945645662	-1.0395017574464702
-1.7001179131685586	0.5285133709699686	1.1469007212576239	0.34858825097993784	-1.1382222809554987	-0.6004463610430614	1.314104659977057	-1.0502300020739876
-1.740709538529191	0.5250645612086864	1.1433317917615913	0.33907126181198805	-1.1512062820620224	-0.6049014315292472	1.313078938485766	-1.0601355473158083
-1.7777987429671251	0.5232526949923861	1.1403919672393132	0.32937389242123394	-1.1643491825227934	-0.607845037179279	1.3120682129601573	-1.069020975143862
-1.811233786150782	0.5231269863874737	1.138086225556369	0.3197302441148366	-1.1775799460482226	-0.6092224712338254	1.3112034208374155	-1.0767247662380741
-1.8408899407347175	0.5246911093944651	1.136377164872235	0.31033038888777104	-1.1908109443058137	-0.6090243432090416	1.3106235730877134	-1.0830861897233415
-1.8667667319362427	0.5278869300444445	1.1352114364971642	0.30140341728320036	-1.2039492958168931	-0.6072771207567895	1.3104818240708735	-1.0879640541255446
-1.8889544388483084	0.5326466043056025	1.134489556996244	0.2931806670125157	-1.2169388749357302	-0.6040281020344235	1.3109380372578674	-1.0912316321417173
-1.907633572900203	0.5388681617779115	1.134096511315828	0.2858678173535103	-1.2296909572600814	-0.5993643042003932	1.3121345243084694	-1.0927865316704375
-1.9230518307436868	0.5463821118780515	1.1339173283717556	0.2796616506800351	-1.2421271452231122	-0.5934077030018534	1.3141932185971332	-1.0925378802351575
-1.9354843287370123	0.5550517931519938	1.1338186148844063	0.27473986407203593	-1.2541827024386052	-0.5862930740540886	1.317229534230261	-1.0903990459105761
-1.9453259188383478	0.5646911608377586	1.1336485705892567	0.2712567192383881	-1.2657906892035027	-0.5781948778078834	1.3213000937658175	-1.086342010043585
-1.952955997977341	0.5751060364886783	1.1332698493196562	0.26930487169071005	-1.2768607783567374	-0.5692963609709121	1.326448042700601	-1.0803435050641352
-1.9588006923501793	0.5861088896420649	1.1325435155230075	0.26897991515542363	-1.2873143152661104	-0.5598114353238346	1.3326702315263914	-1.0723864838060007
-1.9632829693686484	0.5974994358806596	1.1313610406780032	0.2702993785258285	-1.2970999621421435	-0.5499388508991879	1.3399148250221777	-1.0624865727453945
-1.966796000637295	0.6090909363631218	1.1296038014882945	0.27325709142705384	-1.3061413500781545	-0.5399123077396883	1.3481313293174717	-1.0506860253115364
-1.96972995035402	0.6207192155138569	1.1272045759088876	0.2778101113457765	-1.3143422953375326	-0.5299546709663024	1.357165987666763	-1.0370364023706575
-1.9724727640087227	0.632226106430847	1.124109007576141	0.2838688982824465	-1.3216608837834463	-0.5202752443542169	1.366899520769876	-1.0216321414301255
-1.975314733748775	0.643479557449466	1.120301734019206	0.29131335984925205	-1.327999556576687	-0.511077437790457	1.3771745670583575	-1.0045870096869127
-1.978546516969694	0.6543652150833974	1.1158074521912902	0.2999916474236352	-1.3332989961120045	-0.5025370716107929	1.3878180099435709	-0.9860191413051734
-1.9823551213670032	0.6647762993867565	1.1106200697013566	0.3097259437008894	-1.3375039177947272	-0.49480798868976683	1.3986496363391134	-0.9661051028964106
-1.9868880241399811	0.6746526864983634	1.1048323814291756	0.32032425848053214	-1.3405857577063995	-0.488017680881885	1.4094943043963009	-0.9450197085404237
-1.9922242477389205	0.683928459262235	1.0984975470103648	0.33157723610546336	-1.3425242546088865	-0.4822454254727051	1.420167143889552	-0.9229839440516816
-1.9983791371032111	0.6925800680744809	1.0917106718164684	0.34327754968859137	-1.3433054326105216	-0.47751591743452193	1.4305325082466986	-0.9002281757731616
-2.0053082794295722	0.7005819867763492	1.0845822321635086	0.35520191937614554	-1.3429395539141529	-0.4738352200996543	1.4404151753007708	-0.8769995001736388
-2.01291038689015	0.7079376978504874	1.0772102166399617	0.36715506481822907	-1.341489649058312	-0.47113660195107987	1.4496977330428595	-0.8535818483497378
-2.021030912277788	0.7146691108470862	1.0697081589251842	0.3789465656513258	-1.3390151803029708	-0.4693244071633743	1.4582517957221952	-0.8302482202318089
-2.029465564561423	0.7207983278066543	1.0621829970156136	0.3904019547737569	-1.3356207608039026	-0.46825237609897685	1.4660025817260798	-0.8072914699748563
-2.037967094951224	0.7263599673684594	1.0547229758949412	0.40136538056961074	-1.3314230965987237	-0.46773259848111814	1.4728708746393606	-0.7850149767290444
-2.0462538817785854	0.7314159774916728	1.0474209451778638	0.4117332073367707	-1.3265681605550803	-0.4675676293763901	1.4788171748184935	-0.7637036329114861
-2.0540508136930993	0.7360176644323049	1.040363055870499	0.42140196984268496	-1.3212538950296453	-0.4675221737994235	1.483818464693339	-0.743626090477972
-2.061066260924249	0.7402399960875098	1.0336192756988922	0.4303035435865618	-1.3156532694331273	-0.4673524636341383	1.4878666459746717	-0.7250511639606183
-2.066965491934794	0.7441523813893673	1.027241683882797	0.4384047310635429	-1.3099755104552382	-0.46681576145450526	1.4909454711823416	-0.7082078518810775
-2.0714894380541535	0.7478407893405945	1.0212752855647345	0.4456932466799705	-1.3044269550994134	-0.4656849203447449	1.4931038414799656	-0.693298722272533
-2.0743175968286787	0.7514033610023233	1.0157553969179098	0.45218385645736575	-1.2992113501469924	-0.46374013247700235	1.4943920695130584	-0.68050525841483
-2.0752113946864306	0.7549091209300169	1.0107173693955163	0.4579189970092198	-1.2945263128201268	-0.4608095028219556	1.4948487104394972	-0.6699677873998171
-2.073956473320257	0.758458013391653	1.0061724671178696	0.4629471707984425	-1.290536059507278	-0.4567442927767205	1.4945356443534341	-0.6617636751886364
-2.070374065917026	0.7621281321953153	1.002136999062043	0.4673432376874038	-1.2873977835075228	-0.4514449934960503	1.4935518645169272	-0.6559752169252632
-2.0643426803034908	0.7659854424858316	0.9986517101560792	0.47116611794758534	-1.2852103183897552	-0.44486272252172726	1.491954490632893	-0.652595864118971
-2.0557597574603346	0.7700980452517199	0.9957021553937337	0.47450420210558847	-1.2840503398366636	-0.43697068111666726	1.489844302867721	-0.6515972038119276
-2.0446370767996673	0.7745208922745459	0.9933021314623083	0.4774327463802341	-1.283938792733073	-0.42781767990907327	1.4873041588470135	-0.6529411978055517
-2.0309823230387085	0.7792950863197399	0.9914730685594916	0.4800214786568421	-1.284840548457365	-0.41750215255489515	1.4844017820640274	-0.6565123474245288
-2.014891211337967	0.784437441018178	0.9901871396969946	0.48233514306708175	-1.286686073873647	-0.406129782684231	1.481226244378331	-0.6621695745367487
-1.996524951467346	0.7899474428212847	0.9894498348757383	0.4844369961015426	-1.2893363538576592	-0.393862386415665	1.4778310337080327	-0.6697728305488875
-1.9760665392458034	0.7958058661075613	0.9892414105049636	0.48634261871228834	-1.2926161184851015	-0.38089520100297525	1.4742894685591215	-0.6791082811233649
-1.9537222557471883	0.8019939336499017	0.989551142681875	0.4880979142689128	-1.296320179924113	-0.367411232172137	1.470658943883704	-0.6899917994723416
-1.929775794538617	0.8084747369738777	0.9903145358071282	0.4897020751851786	-1.300176547629802	-0.35363034781901087	1.4669592097626716	-0.7021897558524142
-1.9045235124516475	0.8151876888922105	0.9915116735969103	0.49116420580367676	-1.3039221161317762	-0.3397608580850959	1.4632050948565445	-0.7154838692847464
-1.8782627791124482	0.8220743040883565	0.9930648448106661	0.4924648854863495	-1.3072436288974099	-0.32601970202503416	1.459423355346717	-0.7296096394735511
-1.851306400077286	0.8290946003226144	0.9949047456555915	0.49357243046790905	-1.309857891257226	-0.3125945088361574	1.4555992540723248	-0.7443174493613828
-1.8239614309358567	0.8361763393689209	0.9969498185083456	0.4944612742310694	-1.3114784991800494	-0.29964640093049405	1.4517080578091082	-0.7593587162819023
-1.7965000704083571	0.8432782326263166	0.9990886701554911	0.49507553416116606	-1.3118266305229715	-0.2873272135570074	1.4477580052461005	-0.7744684808432233
-1.76921656345356	0.8503387395579229	1.0012422243453174	0.49537563150110053	-1.3106837444373134	-0.27574086611496307	1.4437041660518495	-0.7894266937020921
-1.7423160794001171	0.8573346637118867	1.0032939124457576	0.4953061384311478	-1.3078543515355998	-0.2649844347118461	1.4395291463212971	-0.8039859713368499
-1.71604369886477	0.8642255252887492	1.0051485987609057	0.4948124959038605	-1.3032004639524892	-0.25511964973022194	1.4352242949323342	-0.8179126548502021
-1.6905712982770822	0.871001331026507	1.0067110831807495	0.4938735263874958	-1.2966422189989464	-0.24615593868317864	1.430763562243887	-0.8309996705006647
-1.6660315092798013	0.8776347562069062	1.0078859935372682	0.4924172097840437	-1.2881787138274032	-0.23810496134412742	1.4261536717531256	-0.8430552845527429
-1.6425376130027725	0.8841014686448495	1.0086241042491224	0.4904342952166744	-1.2778428244882274	-0.23094949634554218	1.4213854784209214	-0.8538970024256252
-1.6201814197384996	0.8903892700284604	1.0088488419925674	0.48789941477661786	-1.265756276989697	-0.22464795248879277	1.416500397946989	-0.8633790785364941
-1.59899305285845	0.8964533801397505	1.008541954377186	0.48480413766020214	-1.2520889476190784	-0.21915752471382421	1.4115259490975731	-0.8713622900800667
-1.5790061442457324	0.9022899603177967	1.0076893316507525	0.48114043308018123	-1.2370439667211484	-0.2144338786697178	1.4065205545857729	-0.8777746659693265
-1.5602511682908748	0.9078170230157734	1.0062956881755372	0.4769347827427324	-1.2209015406978674	-0.21041802564800083	1.4015295733698925	-0.8825261233573057
-1.5427330236843142	0.9129968320626383	1.0044052571512048	0.4722189076646323	-1.203948588346009	-0.20706287364911297	1.3966593717102804	-0.8855861460040805
-1.526422471184065	0.9177342156570356	1.002085555920045	0.46705337741010944	-1.1865112751522922	-0.20434698572471646	1.3919779704324085	-0.8869527193960478
-1.5113252389227516	0.9219394349734137	0.9993964008680308	0.4614978372792069	-1.1688956972330065	-0.20224302745784772	1.3875832640974053	-0.886659185714736
-1.497449805549107	0.9254905986086552	0.9964362259239765	0.45561091992461406	-1.1514271260792555	-0.20075684580968045	1.3835904917192103	-0.8847660246495678
-1.4847680270994374	0.9282822655527072	0.9933017704954601	0.44949163526577474	-1.134410675581461	-0.1999015717178765	1.3800715202359164	-0.8813736036761839
-1.4732916282034498	0.9301848417010387	0.9901101385535367	0.44323318617145346	-1.1181400360461276	-0.19971013904096752	1.3771450405227041	-0.8765993290793685
-1.462991134009992	0.9310710712744523	0.9869647679002094	0.43693005433264853	-1.102848554565712	-0.20025211098965673	1.374937145680734	-0.870602829458958
-1.4538595202008664	0.9308221971472633	0.9839620080479565	0.43068174582724383	-1.0887584245624427	-0.2015949143779995	1.3735241825492277	-0.8635580063240417
-1.4458930421569034	0.9293413940520519	0.9811999858049799	0.42457227452859286	-1.0760479537783187	-0.20383341161293916	1.3729956887189902	-0.8556907504857519
-1.4390211479065853	0.9265381463597384	0.978767060279619	0.4186958995538603	-1.0648274276107859	-0.20705079050334033	1.3734392048606023	-0.8471832603254901
-1.433177290579753	0.9223644472484298	0.9767002942859725	0.41313056043980373	-1.055167080741505	-0.21137348968276287	1.3749079754022009	-0.8383030562089734
-1.4282703610173093	0.9167991043176837	0.9750637413529661	0.40793411078059455	-1.0470829742931549	-0.21692310440573256	1.3774379620869204	-0.8292670181373071
-1.4241416840759038	0.9098378399829624	0.9738510110022273	0.4031446678371065	-1.0405819172635087	-0.223795980127578	1.381060555157145	-0.8203475765593711
-1.420650110478135	0.9015479591364882	0.9730737285511794	0.39878682814066	-1.0355875288026957	-0.23211572838186373	1.3857726227018274	-0.8117792296981305
-1.4175605795313624	0.8919883958555417	0.9726865695227629	0.3948519694914749	-1.0319703748241116	-0.24198546820123346	1.3915308000237476	-0.8038171107863565
-1.4146130184509556	0.8812836575680986	0.9726480573687337	0.3913063204120671	-1.0296005641553239	-0.25351377247085727	1.3982539927785478	-0.796708494323072
-1.4115248311742152	0.8695849209928317	0.9728702834321504	0.3880789131560158	-1.0282817220684612	-0.26679147066826875	1.4058530572354737	-0.7906854262372164
