# Supplementary material for: Continuous multiplexed population representations of task context in the mouse primary visual cortex
Source: Nat Commun. 2023 Oct 21;14:6687. doi: 10.1038/s41467-023-42441-w (PMC10590415; doi:10.1038/s41467-023-42441-w)
Supplement: Supplementary file 4 — Source Data [file 41467_2023_42441_MOESM4_ESM.zip › sourcedata/sourcedata_Fig_5c.csv]

time	visual DV proj, 45, attend visual	visual DV proj, 45, ignore visual	visual DV proj, 135, attend visual	visual DV proj, 135, ignore visual
0.0	-0.10810858085406506	0.0486641140545359	-0.3945875510543691	-0.2927482585416669
10.0	-0.1261217897969924	0.04748428768231488	-0.41851632585307036	-0.2924862193220444
20.0	-0.147241242767134	0.04722624894064333	-0.4442277094597433	-0.2904750609873412
30.0	-0.17170474082876377	0.04805016330172004	-0.4719917751121511	-0.28632828607197686
40.0	-0.19975380404219042	0.050149102806257194	-0.502024499635417	-0.27967720985540273
50.0	-0.23156666937811227	0.053739181991237575	-0.5345235263911989	-0.27015500270828496
60.0	-0.26725018646374255	0.059012734070396464	-0.5696553010573757	-0.25743289968815536
70.0	-0.3068577040758807	0.06619591634572869	-0.6075084888961374	-0.24118724035634218
80.0	-0.350347398385712	0.07549990319553462	-0.6481206922940019	-0.22116777700899362
90.0	-0.39762832950428845	0.0871335090330685	-0.6914392638961955	-0.19717663909600175
100.0	-0.44850786342392346	0.10128505017089433	-0.7373543134836734	-0.16905634844310632
110.0	-0.5026973396522169	0.1181111003729182	-0.785638931289041	-0.13672878491978932
120.0	-0.5598352752434154	0.13775089358960602	-0.8360347784770557	-0.10020573324371922
130.0	-0.6194948095854965	0.16032683638023942	-0.8881539939794798	-0.05952304892821834
140.0	-0.6811860846004457	0.18589434357313464	-0.9416134658557271	-0.014833036141323435
150.0	-0.7443444053649699	0.21447088823344868	-0.9959581998384772	0.033650237039654605
160.0	-0.8083986603601945	0.24602210748763118	-1.0507086598050874	0.08566480112882317
170.0	-0.8727410919338415	0.2804708192823045	-1.1053783065801752	0.14091225505231497
180.0	-0.9367896607260618	0.31768695166760863	-1.1595137130567206	0.19899332944682027
190.0	-0.9999434454201008	0.35747689696003604	-1.2126635661970926	0.2595430231572067
200.0	-1.0616468008798639	0.3996077900186794	-1.2644040688994045	0.3221414720149358
210.0	-1.1213879121718497	0.44379856757334596	-1.3143832733702883	0.38636662504489383
220.0	-1.1787040773705	0.48971113858084936	-1.3623191134963353	0.45179411567348415
230.0	-1.233223253425659	0.5370015030684765	-1.4079757760358536	0.5180394003539458
240.0	-1.2845813155192662	0.5852687084868573	-1.4511786921423684	0.5847084734523079
250.0	-1.3325388439951555	0.6341134278125533	-1.4918475494507983	0.6514746967522768
260.0	-1.3769101420862622	0.6831073079865072	-1.5299168414003335	0.7180170426447884
270.0	-1.4175618265731207	0.731847537208424	-1.5654140868638444	0.7840698676695652
280.0	-1.454434773850048	0.7799173210913437	-1.598368097659045	0.8494132074216406
290.0	-1.4875321602057294	0.8269358854751576	-1.6288968205990955	0.9138934969677593
300.0	-1.5168548718352801	0.8725552746546137	-1.657098553354847	0.9773340922169894
310.0	-1.5424934881161922	0.9164244142760061	-1.6831109677060554	1.0396429096146076
320.0	-1.5645443560450736	0.9582694406743539	-1.7070709305156515	1.1007244919965546
330.0	-1.5831079628733045	0.9978502648660289	-1.7291321880306507	1.1605491153254033
340.0	-1.5983387051475622	1.034988294215448	-1.7494190476045328	1.219047066181061
350.0	-1.61037084994708	1.0695229335711227	-1.7680822135172292	1.2761881374674549
360.0	-1.6193590660737056	1.101365454137189	-1.7852170680856947	1.3319315201590836
370.0	-1.6254620239852433	1.1304740296262832	-1.8009556475684578	1.386260508339618
380.0	-1.6288631039125023	1.1568554272291411	-1.81537023239974	1.43912748766294
390.0	-1.629720748053172	1.1805437413658624	-1.828534612531277	1.4904880865812213
400.0	-1.6282468216897032	1.2016303532110308	-1.8404919465581804	1.5402968871610412
410.0	-1.6246463901119856	1.2202307238732997	-1.8512608972937934	1.5884950568950693
420.0	-1.6191446930255569	1.236474275237685	-1.8608568795203022	1.6350140162239495
430.0	-1.6119856378372053	1.2504934757493487	-1.8692822382460845	1.6797884607216287
440.0	-1.6034019736609464	1.2624857412777435	-1.8764739636126058	1.722769714204336
450.0	-1.5936892091022563	1.2726170582095409	-1.8823899509727768	1.7639028126764924
460.0	-1.5831173997927692	1.2810677300701265	-1.8869363835797464	1.8031595630480053
470.0	-1.5719929104491772	1.2880191909461858	-1.8900582484081134	1.8404964368093129
480.0	-1.5605946648141265	1.2936306586652249	-1.8916377199322596	1.8758997339217172
490.0	-1.5492084266371506	1.2980754511332282	-1.8915789323675423	1.909392851803991
500.0	-1.5381239054895557	1.3014952411352463	-1.8897795498630545	1.940990574245309
510.0	-1.5276135001851474	1.3040323697375018	-1.886174102496434	1.9707557129605513
520.0	-1.5178752148389696	1.3058106887439933	-1.8806671472149534	1.9987266863176643
530.0	-1.5091295555307007	1.3069198446466288	-1.8732428248415647	2.024981719801402
540.0	-1.501547616266524	1.3074726017898064	-1.863886570591782	2.0495719872398555
550.0	-1.495249987255648	1.3075509458684462	-1.8526045958303081	2.0725986119507493
560.0	-1.4902995900824831	1.3072430733216835	-1.8394724014090624	2.094116049517434
570.0	-1.4867387600103243	1.306605505217278	-1.8245935173839691	2.114191043500804
580.0	-1.484548018896976	1.3057019186720973	-1.8081162582582446	2.1328672586084894
590.0	-1.4836669286204631	1.304587675488596	-1.790214642085877	2.1501672959233824
600.0	-1.4839668703900313	1.3033341948731094	-1.7710911521446449	2.166100262723963
610.0	-1.4853351670173718	1.3019910449474932	-1.7509972225749892	2.180652167062009
620.0	-1.4875726040000756	1.3006275959387334	-1.7301797451115666	2.193794525927769
630.0	-1.4904855255627412	1.2993165289840436	-1.708898595753331	2.205474969700856
640.0	-1.4938458672631152	1.298123643690076	-1.6874252298143082	2.2156162740402308
650.0	-1.4974550330812109	1.297121704960688	-1.66602172044463	2.2241770625992126
660.0	-1.501038158554329	1.296396121594658	-1.6449306328967328	2.2310629359965706
670.0	-1.5044127089747188	1.2960109599701344	-1.624428717546772	2.236204692047758
680.0	-1.507325451979483	1.296029415789597	-1.604660020267	2.239550066242118
690.0	-1.5095866037536125	1.2965394417616747	-1.5858136636489633	2.2410705463130554
700.0	-1.5110068482608512	1.297613753187619	-1.567995788245456	2.240746201774521
710.0	-1.511410078088429	1.2992773993302138	-1.5513016126541614	2.2385772411036506
720.0	-1.510659822144662	1.3016000717515126	-1.5357855615939497	2.23464580694004
730.0	-1.5086381586983484	1.304604516222757	-1.5214663312386623	2.2290298890217377
740.0	-1.505266016569418	1.3083183839215553	-1.508300225452314	2.2218339861184555
750.0	-1.5004618392110127	1.312756237707365	-1.4962353661952712	2.2132091749262757
760.0	-1.4941988231477155	1.3178930286617172	-1.48516650053668	2.2033378154299497
770.0	-1.486425801903985	1.3237021469813561	-1.4749538570033534	2.192422221756465
780.0	-1.477136277326682	1.3301339065925433	-1.4654496211635857	2.1806730511471204
790.0	-1.4663658485022042	1.3371400654939287	-1.4564703008004884	2.168323073314714
800.0	-1.4541469036370855	1.3446508903181238	-1.4478096381494703	2.1555923508903274
810.0	-1.4405100096003425	1.3525772912782719	-1.4392599749426713	2.1426863968466203
820.0	-1.4255098287644101	1.3608176860881747	-1.4305991720590556	2.12982038140564
830.0	-1.4092308379149723	1.3692816679630908	-1.4216101615894177	2.1171824535816812
840.0	-1.3917589052466974	1.377861778656382	-1.4120886217639803	2.104912033228756
850.0	-1.373191223466004	1.3864512408960032	-1.4018296679290254	2.093145337586068
860.0	-1.3536398722899263	1.3949269480939412	-1.3906524711454138	2.081962419666632
870.0	-1.3332379242095194	1.4032275485243861	-1.3784158065187475	2.071416004908744
880.0	-1.3121166116742828	1.4112131998225144	-1.3650358093682387	2.061532066542374
890.0	-1.2904626408813633	1.4188125145953043	-1.350414737579507	2.052291907964108
900.0	-1.2684152293728472	1.4259397609502928	-1.3345623600959196	2.043654817239025
910.0	-1.2461654537968985	1.4325479635213447	-1.3175285274340052	2.0355653132095894
920.0	-1.2239135817463132	1.4385701658749812	-1.2994053940966983	2.027941628552002
930.0	-1.2018606490406845	1.4439677704462286	-1.2803717696509427	2.020680431075274
940.0	-1.1802184061222765	1.4487275922343203	-1.2606194119300371	2.013688808894981
950.0	-1.159192836909038	1.4528291486571843	-1.240454676858687	2.00686112561579
960.0	-1.1389882068543034	1.4562528944608375	-1.2201654189439974	2.000115988253355
970.0	-1.1198179384712141	1.4590505931067854	-1.2001206082427864	1.9933913844437436
980.0	-1.1018310007890346	1.461223204288374	-1.1806921112183542	1.9865852799373245
990.0	-1.0852142844036738	1.462790724010701	-1.162271305898834	1.9796800719606111
1000.0	-1.0700760195037549	1.4637842476037881	-1.1452563885323226	1.9726600918437458
1010.0	-1.0565261416266463	1.4642531035057589	-1.130014425026613	1.9654971933904994
1020.0	-1.0446453180994593	1.4642131263609812	-1.1168966946785661	1.9582147898978306
1030.0	-1.0344577360841234	1.4637223025413555	-1.106181264738894	1.9508734464839328
1040.0	-1.025926353373557	1.4627674439479745	-1.0981235920599441	1.9434922696221073
1050.0	-1.0190056233285927	1.4613893690962159	-1.0928777875217799	1.9361707223526843
1060.0	-1.0135922063690834	1.4595753708550672	-1.0905527833484443	1.9289876992479968
1070.0	-1.0095397937494206	1.4573321655008322	-1.0911499967963356	1.922018179127869
1080.0	-1.0066633961521658	1.4546500470476824	-1.094583102406452	1.9153403383282517
1090.0	-1.0047579853621662	1.451497911897667	-1.1007057567733314	1.9090361000428235
1100.0	-1.0035876362189158	1.4478490503613057	-1.1092651176458046	1.903184090428793
1110.0	-1.0029146975063652	1.44367635861567	-1.1199591774039126	1.8978386034871868
1120.0	-1.002466204311678	1.4389207573379772	-1.132401805876995	1.8930163983641084
1130.0	-1.0019989582716535	1.43357488375521	-1.146178334586153	1.888759207764463
1140.0	-1.0012556678938997	1.427590648123692	-1.1608091091050539	1.8850466965306798
1150.0	-1.0000607182343282	1.4209654722727902	-1.175816682643822	1.8818646129725216
1160.0	-0.9982067457538594	1.413697420597654	-1.1906986111264184	1.8791405413609232
1170.0	-0.9955488395959263	1.4058211720459959	-1.2049865993934834	1.8768074118119913
1180.0	-0.991993230220925	1.3973543922687641	-1.2182009576072284	1.8747881972258664
1190.0	-0.9874854907001253	1.3883675805350082	-1.2299319665782105	1.8729419543763068
1200.0	-0.9820331075610893	1.3789471080701472	-1.2397932221302252	1.8711400682572044
1210.0	-0.9756950122459029	1.3692100835448309	-1.2474924080051417	1.8692586452303652
1220.0	-0.9685669280546458	1.3592976085089559	-1.252768828048616	1.8671598557235334
1230.0	-0.9607873193200114	1.3493507146432382	-1.2554752020376938	1.864712122330463
1240.0	-0.9525471932486965	1.3395177487168934	-1.2555042305851518	1.86178191071109
1250.0	-0.9440384818342505	1.3299527001853926	-1.2528771030893588	1.8582590442046296
1260.0	-0.9355132337785562	1.3208352733464337	-1.2476196050931896	1.8540529489955
1270.0	-0.9271777689169534	1.312321852552047	-1.2398878373080207	1.8490801590755546
1280.0	-0.919275372819687	1.3045507950095203	-1.2298641722882186	1.8432877760028876
1290.0	-0.912024088843465	1.2976601155260723	-1.2178085475038374	1.8366459582748036
1300.0	-0.9056127415778067	1.2917441578524365	-1.203991106509187	1.8291550615917882
1310.0	-0.9001698762435244	1.2868727570201262	-1.1887417342010222	1.8208282950903139
1320.0	-0.8958465597077702	1.283103757028832	-1.172383971013631	1.811715960691752
1330.0	-0.8926967308718913	1.280454543471534	-1.1552249998479087	1.801864113339738
1340.0	-0.8907807918476481	1.2789315890500603	-1.1375921005829055	1.7913508413532528
1350.0	-0.8900481075504898	1.2784751058409274	-1.1198017879733215	1.7802487285352881
1360.0	-0.8904254468075069	1.2790231284438516	-1.1021070233360024	1.7686353298459463
1370.0	-0.8918209262523844	1.2804758396054963	-1.0847625812818722	1.7565947605603005
1380.0	-0.8940527166752321	1.2827200685774525	-1.06793630260149	1.7441982526079685
1390.0	-0.8969611609754184	1.28563733787602	-1.0518017417812244	1.7315119764311986
1400.0	-0.900312563068116	1.2890912398693042	-1.0364730030248002	1.7185884429566056
1410.0	-0.9039024548136119	1.29291197140154	-1.0220044281433667	1.7054660147598752
1420.0	-0.9074651595453045	1.2969660954809086	-1.0084361566750863	1.6921669465028235
1430.0	-0.9107982170015186	1.3011029266586538	-0.995794039061736	1.6787056324253928
1440.0	-0.9136777473810495	1.3051872035566805	-0.9840606093176938	1.6650932408776442
1450.0	-0.9158911255391016	1.3090799427288895	-0.9731921347188852	1.6513497277855342
1460.0	-0.9172807925637181	1.312668236244205	-0.9631644175691212	1.6374320965842788
1470.0	-0.917736221468919	1.3158453639929828	-0.9539497425706597	1.623380170273365
1480.0	-0.9171554574306751	1.3185320483439935	-0.9454806680958953	1.6092282790600037
1490.0	-0.915509041771088	1.320668321370376	-0.9377502665928682	1.5950000067108245
1500.0	-0.9127842252324032	1.322182714701795	-0.9307746165596887	1.5807568745219764
1510.0	-0.9090459560035181	1.3230577230388847	-0.9245612116591937	1.5665882044550852
1520.0	-0.9043705293662607	1.3232629202618862	-0.9191164224016855	1.5525873586400152
1530.0	-0.8989077383456703	1.3227907524017797	-0.9144951638121849	1.5388870590791979
1540.0	-0.8928007820284022	1.321648048001194	-0.9107480304623682	1.5256235735879797
1550.0	-0.8862429521677414	1.3198494162276457	-0.9079372589025637	1.5129568387222487
1560.0	-0.8794194353822332	1.3174234840244876	-0.9061178807195498	1.5010290806276525
1570.0	-0.8725334708345763	1.3143731540409076	-0.9053498910177742	1.4900085824672085
1580.0	-0.8657875473337701	1.3107382269983758	-0.905671057496371	1.4800292978665153
1590.0	-0.8593732760936005	1.3065636704765546	-0.907146561748306	1.4712183710126265
1600.0	-0.8534718244433905	1.3018631631881208	-0.9097523744734936	1.4636639300567513
1610.0	-0.8482358980364764	1.2966660397269467	-0.9134906793701604	1.4574122259239368
1620.0	-0.8437813558997823	1.2910230162002139	-0.918333405668227	1.4524979191723093
1630.0	-0.8402270829718149	1.2849498277328244	-0.9241915989516585	1.4488737433307193
1640.0	-0.8376241173321886	1.2784967555849724	-0.9309737022291856	1.4464806431354427
1650.0	-0.8360358125645372	1.271711106286574	-0.9385718629304263	1.4452083105755034
1660.0	-0.8354834416392889	1.2646262926842153	-0.9468153376988654	1.444907495996355
1670.0	-0.8359423374404147	1.2573312802500511	-0.9555873782208684	1.4454076745465732
1680.0	-0.8374119462690652	1.2498904328197644	-0.964713025737762	1.4464822029011148
1690.0	-0.839839438569121	1.2423757416649714	-0.9740339992446754	1.4479361915968063
1700.0	-0.8431751062480832	1.2349006435878698	-0.9833843559807692	1.449544674570459
1710.0	-0.8473178101074355	1.2275692494214876	-0.9926221412594203	1.4510805702902754
1720.0	-0.8522208310636862	1.220485641690881	-1.0016386958164334	1.4523808986635625
1730.0	-0.8577879133311243	1.2137854114806068	-1.0103259891106602	1.4532595183152053
1740.0	-0.8639090282132881	1.2075686757138557	-1.0186110841016773	1.453589725665273
1750.0	-0.8704682039508367	1.201950741503946	-1.026455367333417	1.4532968661049728
1760.0	-0.8773680002816003	1.1970397739612995	-1.0338024936393126	1.4523033588785104
1770.0	-0.8844764599354688	1.1929477050940154	-1.0406765473795012	1.450615002439117
1780.0	-0.8916477941242555	1.1897175112596639	-1.0470632612057282	1.4482546953375883
1790.0	-0.8987318967315342	1.1874278922666774	-1.0529934575816275	1.445302902515236
1800.0	-0.9055828318591289	1.1861067590283558	-1.058497482878576	1.44184904521726
1810.0	-0.9120385023578619	1.1857320444478716	-1.063584853283597	1.438025315109947
1820.0	-0.9179481283115966	1.1862904349861585	-1.0682690080898098	1.4339517908660617
1830.0	-0.923131303031937	1.1877431716445284	-1.0725757746205486	1.4297664070151097
1840.0	-0.9274653898067582	1.190004089171795	-1.0764885607402015	1.4256224814627598
1850.0	-0.9308066440039068	1.192978312170358	-1.0799850659576764	1.4216173333415767
1860.0	-0.9330426116628816	1.1965480864890488	-1.083018241819885	1.4178484120407
1870.0	-0.9340894591367002	1.2006016338671965	-1.0855493171631887	1.4143687918113572
1880.0	-0.9338911685553902	1.2049791523396927	-1.0875113658206437	1.4112143497686152
1890.0	-0.9324607499590222	1.2095726108599067	-1.0888302375758767	1.4083955760221654
1900.0	-0.9298308962672016	1.2142532690736152	-1.0894526391815689	1.4058650549391416
1910.0	-0.9261132176695586	1.2188679953508628	-1.0893228704427098	1.4035502158783455
1920.0	-0.9214397992665689	1.2233367178273502	-1.0884107628413757	1.4013985204562445
1930.0	-0.9160115216550938	1.2275488678130584	-1.086694236213458	1.3992681494173314
1940.0	-0.9101186552662819	1.2313995314713468	-1.0841708402866976	1.3970588669895938
1950.0	-0.9040888684679015	1.2348493455479481	-1.0808991767392115	1.394669027254546
1960.0	-0.8982610964112162	1.237830087908988	-1.076930579291353	1.391964475646875
1970.0	-0.8930702068020641	1.2403048003946544	-1.0723507931481746	1.3888935038935022
1980.0	-0.8889340086965953	1.2422403328352543	-1.0672838100801525	1.3853903651088224
1990.0	-0.8863419386142805	1.2435998966568238	-1.061889177757928	1.381429307674488
2000.0	-0.8857535618429075	1.2443910727632215	-1.0563056782272016	1.3770232327661032
2010.0	-0.8876211348391994	1.2446073146197503	-1.0507120539755725	1.3721956035480418
2020.0	-0.892375568891788	1.2442313443118322	-1.0452977526380913	1.3670306727322379
2030.0	-0.9004332343832162	1.243295410212508	-1.0402437096147266	1.3616377557989208
2040.0	-0.9121300935992522	1.24177814253404	-1.035726049155834	1.3561265744022193
2050.0	-0.9277656686477878	1.239694284252971	-1.0318975547761056	1.3506373818585575
2060.0	-0.9475132510339137	1.2370461778196384	-1.0289016540782612	1.3453058650287102
2070.0	-0.9715178947328641	1.2338558623844014	-1.0268790424336336	1.3402749496886857
2080.0	-0.9998050988954906	1.2301289583385242	-1.0259017162332156	1.3356654493835656
2090.0	-1.0322965112308133	1.2258800817518685	-1.0260706571154474	1.331551997704063
2100.0	-1.068824219911922	1.2211617930067047	-1.0274190255232485	1.3280217151382239
2110.0	-1.109108522530638	1.2160017551294497	-1.0299675908601558	1.3250780211571842
2120.0	-1.1528025984698795	1.2104385568214402	-1.033732528895505	1.3227478560102246
2130.0	-1.1994603697655313	1.20453547810175	-1.0386767441338847	1.3209757297760294
2140.0	-1.2485791050382657	1.1983702496881836	-1.044758646234561	1.319694508760026
2150.0	-1.2995823505618327	1.1920360823286407	-1.0519298749428434	1.3188047500878723
2160.0	-1.3518485558219167	1.1856174536622157	-1.0601154725940538	1.318212006472603
2170.0	-1.404726066518697	1.1792094946221798	-1.069232524191604	1.3177796776770005
2180.0	-1.4575835279731648	1.1729330351521852	-1.0791998301938133	1.31742577616332
2190.0	-1.5097661864584269	1.1668848091882529	-1.089907670359967	1.317027856360458
2200.0	-1.5606449796688866	1.1611596198881846	-1.1012548451184123	1.316530811346027
2210.0	-1.6096689886810083	1.1558683609410092	-1.1131634601245162	1.3158795448078493
2220.0	-1.656313462406609	1.1510992325764164	-1.125518115779021	1.3150572945645662
2230.0	-1.7001179131685586	1.1469007212576239	-1.1382222809554987	1.314104659977057
2240.0	-1.740709538529191	1.1433317917615913	-1.1512062820620224	1.313078938485766
2250.0	-1.7777987429671251	1.1403919672393132	-1.1643491825227934	1.3120682129601573
2260.0	-1.811233786150782	1.138086225556369	-1.1775799460482226	1.3112034208374155
2270.0	-1.8408899407347175	1.136377164872235	-1.1908109443058137	1.3106235730877134
2280.0	-1.8667667319362427	1.1352114364971642	-1.2039492958168931	1.3104818240708735
2290.0	-1.8889544388483084	1.134489556996244	-1.2169388749357302	1.3109380372578674
2300.0	-1.907633572900203	1.134096511315828	-1.2296909572600814	1.3121345243084694
2310.0	-1.9230518307436868	1.1339173283717556	-1.2421271452231122	1.3141932185971332
2320.0	-1.9354843287370123	1.1338186148844063	-1.2541827024386052	1.317229534230261
2330.0	-1.9453259188383478	1.1336485705892567	-1.2657906892035027	1.3213000937658175
2340.0	-1.952955997977341	1.1332698493196562	-1.2768607783567374	1.326448042700601
2350.0	-1.9588006923501793	1.1325435155230075	-1.2873143152661104	1.3326702315263914
2360.0	-1.9632829693686484	1.1313610406780032	-1.2970999621421435	1.3399148250221777
2370.0	-1.966796000637295	1.1296038014882945	-1.3061413500781545	1.3481313293174717
2380.0	-1.96972995035402	1.1272045759088876	-1.3143422953375326	1.357165987666763
2390.0	-1.9724727640087227	1.124109007576141	-1.3216608837834463	1.366899520769876
2400.0	-1.975314733748775	1.120301734019206	-1.327999556576687	1.3771745670583575
2410.0	-1.978546516969694	1.1158074521912902	-1.3332989961120045	1.3878180099435709
2420.0	-1.9823551213670032	1.1106200697013566	-1.3375039177947272	1.3986496363391134
2430.0	-1.9868880241399811	1.1048323814291756	-1.3405857577063995	1.4094943043963009
2440.0	-1.9922242477389205	1.0984975470103648	-1.3425242546088865	1.420167143889552
2450.0	-1.9983791371032111	1.0917106718164684	-1.3433054326105216	1.4305325082466986
2460.0	-2.0053082794295722	1.0845822321635086	-1.3429395539141529	1.4404151753007708
2470.0	-2.01291038689015	1.0772102166399617	-1.341489649058312	1.4496977330428595
2480.0	-2.021030912277788	1.0697081589251842	-1.3390151803029708	1.4582517957221952
2490.0	-2.029465564561423	1.0621829970156136	-1.3356207608039026	1.4660025817260798
2500.0	-2.037967094951224	1.0547229758949412	-1.3314230965987237	1.4728708746393606
2510.0	-2.0462538817785854	1.0474209451778638	-1.3265681605550803	1.4788171748184935
2520.0	-2.0540508136930993	1.040363055870499	-1.3212538950296453	1.483818464693339
2530.0	-2.061066260924249	1.0336192756988922	-1.3156532694331273	1.4878666459746717
2540.0	-2.066965491934794	1.027241683882797	-1.3099755104552382	1.4909454711823416
2550.0	-2.0714894380541535	1.0212752855647345	-1.3044269550994134	1.4931038414799656
2560.0	-2.0743175968286787	1.0157553969179098	-1.2992113501469924	1.4943920695130584
2570.0	-2.0752113946864306	1.0107173693955163	-1.2945263128201268	1.4948487104394972
2580.0	-2.073956473320257	1.0061724671178696	-1.290536059507278	1.4945356443534341
2590.0	-2.070374065917026	1.002136999062043	-1.2873977835075228	1.4935518645169272
2600.0	-2.0643426803034908	0.9986517101560792	-1.2852103183897552	1.491954490632893
2610.0	-2.0557597574603346	0.9957021553937337	-1.2840503398366636	1.489844302867721
2620.0	-2.0446370767996673	0.9933021314623083	-1.283938792733073	1.4873041588470135
2630.0	-2.0309823230387085	0.9914730685594916	-1.284840548457365	1.4844017820640274
2640.0	-2.014891211337967	0.9901871396969946	-1.286686073873647	1.481226244378331
2650.0	-1.996524951467346	0.9894498348757383	-1.2893363538576592	1.4778310337080327
2660.0	-1.9760665392458034	0.9892414105049636	-1.2926161184851015	1.4742894685591215
2670.0	-1.9537222557471883	0.989551142681875	-1.296320179924113	1.470658943883704
2680.0	-1.929775794538617	0.9903145358071282	-1.300176547629802	1.4669592097626716
2690.0	-1.9045235124516475	0.9915116735969103	-1.3039221161317762	1.4632050948565445
2700.0	-1.8782627791124482	0.9930648448106661	-1.3072436288974099	1.459423355346717
2710.0	-1.851306400077286	0.9949047456555915	-1.309857891257226	1.4555992540723248
2720.0	-1.8239614309358567	0.9969498185083456	-1.3114784991800494	1.4517080578091082
2730.0	-1.7965000704083571	0.9990886701554911	-1.3118266305229715	1.4477580052461005
2740.0	-1.76921656345356	1.0012422243453174	-1.3106837444373134	1.4437041660518495
2750.0	-1.7423160794001171	1.0032939124457576	-1.3078543515355998	1.4395291463212971
2760.0	-1.71604369886477	1.0051485987609057	-1.3032004639524892	1.4352242949323342
2770.0	-1.6905712982770822	1.0067110831807495	-1.2966422189989464	1.430763562243887
2780.0	-1.6660315092798013	1.0078859935372682	-1.2881787138274032	1.4261536717531256
2790.0	-1.6425376130027725	1.0086241042491224	-1.2778428244882274	1.4213854784209214
2800.0	-1.6201814197384996	1.0088488419925674	-1.265756276989697	1.416500397946989
2810.0	-1.59899305285845	1.008541954377186	-1.2520889476190784	1.4115259490975731
2820.0	-1.5790061442457324	1.0076893316507525	-1.2370439667211484	1.4065205545857729
2830.0	-1.5602511682908748	1.0062956881755372	-1.2209015406978674	1.4015295733698925
2840.0	-1.5427330236843142	1.0044052571512048	-1.203948588346009	1.3966593717102804
2850.0	-1.526422471184065	1.002085555920045	-1.1865112751522922	1.3919779704324085
2860.0	-1.5113252389227516	0.9993964008680308	-1.1688956972330065	1.3875832640974053
2870.0	-1.497449805549107	0.9964362259239765	-1.1514271260792555	1.3835904917192103
2880.0	-1.4847680270994374	0.9933017704954601	-1.134410675581461	1.3800715202359164
2890.0	-1.4732916282034498	0.9901101385535367	-1.1181400360461276	1.3771450405227041
2900.0	-1.462991134009992	0.9869647679002094	-1.102848554565712	1.374937145680734
2910.0	-1.4538595202008664	0.9839620080479565	-1.0887584245624427	1.3735241825492277
2920.0	-1.4458930421569034	0.9811999858049799	-1.0760479537783187	1.3729956887189902
2930.0	-1.4390211479065853	0.978767060279619	-1.0648274276107859	1.3734392048606023
2940.0	-1.433177290579753	0.9767002942859725	-1.055167080741505	1.3749079754022009
2950.0	-1.4282703610173093	0.9750637413529661	-1.0470829742931549	1.3774379620869204
2960.0	-1.4241416840759038	0.9738510110022273	-1.0405819172635087	1.381060555157145
2970.0	-1.420650110478135	0.9730737285511794	-1.0355875288026957	1.3857726227018274
2980.0	-1.4175605795313624	0.9726865695227629	-1.0319703748241116	1.3915308000237476
2990.0	-1.4146130184509556	0.9726480573687337	-1.0296005641553239	1.3982539927785478
3000.0	-1.4115248311742152	0.9728702834321504	-1.0282817220684612	1.4058530572354737
