# Supplementary material for: Continuous multiplexed population representations of task context in the mouse primary visual cortex
Source: Nat Commun. 2023 Oct 21;14:6687. doi: 10.1038/s41467-023-42441-w (PMC10590415; doi:10.1038/s41467-023-42441-w)
Supplement: Supplementary file 4 — Source Data [file 41467_2023_42441_MOESM4_ESM.zip › sourcedata/sourcedata_Fig_5d.csv]

time	context DV proj, 45, attend visual	context DV proj, 45, ignore visual	context DV proj, 135, attend visual	context DV proj, 135, ignore visual
0.0	0.3915052987002213	0.3834684053997676	-0.6590568645378593	-0.6499088075710253
10.0	0.39694654603516455	0.38067047510964913	-0.6558459986064058	-0.662233321337917
20.0	0.40269284713433595	0.37734958668187685	-0.6523831212807545	-0.6744501131017174
30.0	0.408630738199095	0.3734670569026953	-0.6488200386330232	-0.6865877962638455
40.0	0.4146239171119305	0.3690111096085042	-0.6452938255643003	-0.6986547022889864
50.0	0.42052502790891444	0.3639903488813207	-0.6419801293999272	-0.7106587235972881
60.0	0.4261770882061903	0.358402555976015	-0.6390904265924657	-0.7226042046802651
70.0	0.4314057059728011	0.3522714247650372	-0.6368094905534782	-0.7344654584093921
80.0	0.4360419663247972	0.34563268704022837	-0.6353396896061397	-0.7462180852620071
90.0	0.4399318264920021	0.33854608858039	-0.6348841865957945	-0.7578065343889696
100.0	0.44292643704407686	0.3310618172822877	-0.6356414920372928	-0.7691783226764958
110.0	0.44490767321510244	0.32327291146610954	-0.6377919591448163	-0.7802638234668696
120.0	0.44576561655207503	0.31527317755074497	-0.6414852624421097	-0.7909954465242189
130.0	0.44543497206955746	0.30716591657152004	-0.6468519799160152	-0.801281990823178
140.0	0.44389066767362334	0.2990787567251193	-0.6539847570228904	-0.8110436495416418
150.0	0.4411186875437938	0.29114314867701746	-0.6629302320138732	-0.8201843303521074
160.0	0.43715950260619435	0.2834718935587044	-0.6737135188818175	-0.8286152912007522
170.0	0.43208554472792726	0.2762043090367163	-0.6862888792845535	-0.8362767778835277
180.0	0.4259967018876377	0.26946681995437255	-0.7005715567790209	-0.8430999565532246
190.0	0.4190276463887303	0.2633681364198796	-0.7164549333924801	-0.8490337295642669
200.0	0.41133008872934645	0.2580040888558764	-0.7337761104482481	-0.8540570212309913
210.0	0.40306336095371736	0.25346498108055016	-0.7523369431592797	-0.8581654467774457
220.0	0.3944201616945302	0.2498204300928049	-0.7719145911542895	-0.8613884048141591
230.0	0.3855728976368713	0.24709650729412314	-0.7922565729370012	-0.8637698116750993
240.0	0.3766964495158316	0.24532061980741454	-0.8131077494856322	-0.8653915317233307
250.0	0.3679653085156734	0.24446130476450448	-0.8341853981403252	-0.8663503653198248
260.0	0.35951929591967513	0.2445002313305764	-0.8552110411935084	-0.8667768666276056
270.0	0.35147529392468635	0.24537348536988318	-0.8759200415909544	-0.8668137244409808
280.0	0.3439233969951248	0.2470148886193609	-0.8960523370305737	-0.8666065329783976
290.0	0.33694724618756494	0.24933086179894684	-0.915359861977854	-0.8663135983018443
300.0	0.33058634591119435	0.25223363061493126	-0.933615788453198	-0.8660794007930015
310.0	0.32484884864205343	0.25560106171613645	-0.9506374762459006	-0.8660569467108116
320.0	0.3197258716782178	0.25935397520057957	-0.9662500026151791	-0.8663647817208832
330.0	0.31519596288136026	0.26340070398082505	-0.9803090806292619	-0.8671163286696365
340.0	0.3112134336771078	0.26764839250406897	-0.9927160434984796	-0.8683663454309142
350.0	0.3077356692006906	0.2720512849193584	-1.0033741182327713	-0.8701562277361223
360.0	0.3046947163815896	0.27655258032374286	-1.0122432874759464	-0.8724879156802053
370.0	0.3020632409637428	0.2811246106708634	-1.019278652969808	-0.875329622820818
380.0	0.299775985038157	0.28576640246952284	-1.0244821318569841	-0.8786251293037504
390.0	0.29780933750668603	0.29049548932765945	-1.0278628240846774	-0.8822824095802346
400.0	0.29612991615752887	0.29533224857541635	-1.0294487700453414	-0.8861588457528243
410.0	0.2947275884910153	0.30031435778574933	-1.0292971665447226	-0.8901272690755885
420.0	0.29360487302515303	0.3054982956559981	-1.0274613006775968	-0.8940576450026596
430.0	0.2927663568076739	0.31094641195214573	-1.0240239918489942	-0.8977853987074725
440.0	0.29222190575795287	0.31671134523713745	-1.0190720832253417	-0.9011899504873048
450.0	0.2919930698822583	0.32284919911617715	-1.0127148800757548	-0.9041346145401858
460.0	0.29209371687982194	0.3294030651253815	-1.0050713452722453	-0.9065521886730837
470.0	0.29253793895810276	0.33641143475576984	-0.996280903542667	-0.9083742600151472
480.0	0.29332507793165086	0.343894747048423	-0.9865057753777692	-0.9095540020140142
490.0	0.2944513934912135	0.35185913385585765	-0.9759260334301602	-0.910107168814829
500.0	0.2959101082840747	0.3603011872660683	-0.9647213622293674	-0.9100866825842092
510.0	0.2976738409213783	0.3692000656242266	-0.9531230319674175	-0.9095809955785435
520.0	0.2997071443904047	0.3785116722589269	-0.9413489170769817	-0.9086953744747813
530.0	0.30196631598039525	0.38818155769268636	-0.9296531761476878	-0.9075608179849294
540.0	0.30440623582615156	0.39815631445700833	-0.9182689488512781	-0.9063497835945243
550.0	0.30698348808540166	0.4083676135906254	-0.9074513994579558	-0.9052416616087927
560.0	0.3096392163272224	0.41871794704085225	-0.8974723851077178	-0.9043994492918254
570.0	0.3123332430772928	0.4291375826945723	-0.8885809828036226	-0.9039953418959471
580.0	0.3150258128025429	0.4395411562496734	-0.8809919682774779	-0.9041827416709124
590.0	0.3176867309749425	0.4498312561027897	-0.8749129616590705	-0.9051108670937624
600.0	0.3203039912987638	0.45992960595922816	-0.8705082780156772	-0.906873570990315
610.0	0.32286555902640524	0.46974896503596086	-0.8679168496844982	-0.9095456279138804
620.0	0.325378598888607	0.4792023510160842	-0.8672326508648646	-0.9131709111735608
630.0	0.32785566646246134	0.4881936268317816	-0.8685051004963515	-0.9177327138279059
640.0	0.330330368446652	0.49665607459285427	-0.8717241353500371	-0.9231824384846014
650.0	0.33283788154043814	0.5044972262368098	-0.8768167610542423	-0.9294374135905537
660.0	0.335416348439282	0.5116568262233503	-0.8836708703021645	-0.9363688691240863
670.0	0.33812624386205387	0.5180497008122359	-0.8920920294477878	-0.9438245021346241
680.0	0.34102344601059653	0.5236131267297247	-0.9018659087203285	-0.9516213954734992
690.0	0.3441613696895615	0.5282932009670209	-0.9127320924082026	-0.9595573623154366
700.0	0.3476011781297324	0.5320518823968128	-0.9243627782877035	-0.9674125797387918
710.0	0.35140338077579375	0.5348389644377751	-0.9364228964070109	-0.9749644005794023
720.0	0.35563772781448333	0.536649290260468	-0.9485296855164143	-0.9820049117131512
730.0	0.36036160635496056	0.537470212749588	-0.9602900486142911	-0.9883417677405246
740.0	0.3656433249364689	0.5373360880174227	-0.9713114787770054	-0.9937904176914486
750.0	0.3715445026237959	0.5362974044313791	-0.9812012721975337	-0.9982074285454744
760.0	0.37812486762328734	0.5344341877391623	-0.98960609007149	-1.001479160457951
770.0	0.3854435545292433	0.5318414272954007	-0.996164027213324	-1.0035144327960601
780.0	0.3935536907191772	0.5286400955979937	-1.0005606745816185	-1.0042906913149887
790.0	0.402492059880651	0.5249852376289512	-1.0025279214209806	-1.003810356434912
800.0	0.41230489140157905	0.5210489463414061	-1.0018552391197217	-1.0021159150011487
810.0	0.42300225132098845	0.5170119400387835	-0.9983761610894143	-0.9992919304634611
820.0	0.4345907074951885	0.5130719106838358	-0.9919880094905278	-0.9954429210469781
830.0	0.44706458023241835	0.5094364233045359	-0.982659204931152	-0.9907437505381708
840.0	0.4603913296136734	0.5063176418127802	-0.9704222863513129	-0.9853351911717709
850.0	0.47450493441219427	0.5039048110449932	-0.9553780194730361	-0.9794119799359279
860.0	0.4893204225943133	0.5024049083914575	-0.9376624785258543	-0.9731727217375415
870.0	0.504738967390291	0.5019804755152177	-0.9175132894406153	-0.9667967076564957
880.0	0.5206008021746652	0.5027846275503884	-0.895175772430159	-0.9604778788933779
890.0	0.5367626853921752	0.5049404850293141	-0.8709514984641844	-0.9543711067851038
900.0	0.5530384187129571	0.5085425823267413	-0.8452139532625903	-0.948632064972247
910.0	0.5692258013755662	0.5136570259000104	-0.8183226703557207	-0.94337659718502
920.0	0.585107242678786	0.5203251060701901	-0.7906833719152574	-0.9386808083187418
930.0	0.6004616715032897	0.5285219053502224	-0.7627044087235524	-0.9345946104172976
940.0	0.6150766380650421	0.5382242610320346	-0.7347879588601822	-0.9311309746480163
950.0	0.6287263398565599	0.5493794350067415	-0.7073477625515177	-0.9282672310448241
960.0	0.6412123578992244	0.5618719486198959	-0.6807619112662107	-0.9259328750020971
970.0	0.6523470130083671	0.5755743166440636	-0.6553857703027692	-0.9240247916549832
980.0	0.6619820207311268	0.5903493354281273	-0.6315686873829225	-0.9224252817313623
990.0	0.6699915534761838	0.6060239181682592	-0.6095908191012446	-0.9209721659722669
1000.0	0.6762861064080109	0.6224002361170713	-0.5896961189801577	-0.9195028933662426
1010.0	0.680819512785195	0.639281757626131	-0.5720861417350412	-0.9178253052204656
1020.0	0.6835752919415212	0.6564294558775557	-0.5568935344203221	-0.9157580318985185
1030.0	0.6845862685887354	0.6736368826235255	-0.5442296731759247	-0.9131018347964084
1040.0	0.6839180405496007	0.6906487801579066	-0.534126958355313	-0.9096901690563268
1050.0	0.6816706179226012	0.7072409282111	-0.5265722999723605	-0.9053421937600273
1060.0	0.6779892361060538	0.7231608145489808	-0.5215233124777149	-0.8999368915853715
1070.0	0.6730428645021034	0.7382107107764044	-0.5188866100157794	-0.8933451283882354
1080.0	0.66700176743702	0.7521607219119884	-0.5185465330389287	-0.8854768357103451
1090.0	0.6600789002660893	0.764815011036494	-0.5203565454786336	-0.8762778410173026
1100.0	0.6524725836529697	0.7760041965701688	-0.5241322372965596	-0.8657314615677227
1110.0	0.6444180560527254	0.785589714111327	-0.5297238738418669	-0.8538377866132227
1120.0	0.636127685932397	0.793461584761058	-0.5369445084947222	-0.8406535214960051
1130.0	0.6278184865330151	0.7995449991849394	-0.5456150598243588	-0.8262455475820476
1140.0	0.6197017558570305	0.8038212746221824	-0.5555732745578488	-0.8107245725912297
1150.0	0.6119886200867366	0.8062943729005476	-0.5666542743425389	-0.7942096163823308
1160.0	0.6048773214716915	0.8070166369948147	-0.5787206657143075	-0.7768491353434699
1170.0	0.5985556711111728	0.8060847362872484	-0.5916538588238708	-0.7588086799359998
1180.0	0.5932033120125607	0.8036331774939481	-0.6053338940413587	-0.7402531524821556
1190.0	0.5889951936477186	0.7998039807203517	-0.619666796826024	-0.7213746347909736
1200.0	0.58607203002206	0.7947986536526984	-0.6345605016285369	-0.7023414278522759
1210.0	0.5845880148309945	0.7888133200298416	-0.6499476137590283	-0.6833297538166913
1220.0	0.5846840332720098	0.7820782659967115	-0.665736231582427	-0.664503127045614
1230.0	0.5864732013429838	0.7747941823605382	-0.681867976102123	-0.6460262061832418
1240.0	0.5900409436214575	0.7671791582770601	-0.6982618874697262	-0.6280354233233784
1250.0	0.5954753511857852	0.7594270744486147	-0.714833258131481	-0.6106751064291748
1260.0	0.6028174996260162	0.7517237576841993	-0.7315066196509398	-0.5940615496931498
1270.0	0.6120858665086395	0.7442288527168479	-0.748165900312393	-0.5782790263134993
1280.0	0.6232532187707219	0.7370637730840681	-0.7647203596610459	-0.5634110058222082
1290.0	0.6362701828074504	0.7303322046901833	-0.7810571821136338	-0.5495119274046266
1300.0	0.6510137427227188	0.7240962744180913	-0.7970308136984713	-0.5366187709622934
1310.0	0.6673491009510012	0.7183969591364808	-0.8125209607343536	-0.524764047209146
1320.0	0.6850641306941008	0.7132374567383372	-0.827387121708391	-0.5139543489405295
1330.0	0.7039172675995845	0.7085817428444103	-0.8414901467660536	-0.5041586602228398
1340.0	0.7236206783197225	0.7043884011401805	-0.8546789923989924	-0.49537929551742604
1350.0	0.7438352126112364	0.7005766036134223	-0.8668241533033425	-0.4875703587275096
1360.0	0.7641973132242326	0.6970725348279743	-0.8777924889490618	-0.4806934909893064
1370.0	0.7843263978235109	0.6937745715562772	-0.8874566236315725	-0.47468954926937096
1380.0	0.8038090961355167	0.690563544262043	-0.8957155550072312	-0.4695091772197144
1390.0	0.8222270088384709	0.6873376082037603	-0.9024670428907212	-0.4650979508335303
1400.0	0.8391963844265103	0.683991787068902	-0.907643003059457	-0.46139265489984443
1410.0	0.8543151687661787	0.6804048808363674	-0.9112074604788551	-0.45834887891284487
1420.0	0.8672277920479364	0.6764846180832174	-0.9131214779945956	-0.4559055531112642
1430.0	0.8776211898891632	0.6721589307955768	-0.9133947086629579	-0.4540172466881301
1440.0	0.8852223216192617	0.6673542279706216	-0.9120373955569716	-0.45265567453715955
1450.0	0.8898205294687217	0.6620201778937737	-0.9091148432498397	-0.4517693326333649
1460.0	0.8912638611429804	0.6561291389321895	-0.9046923747016967	-0.45132461758558534
1470.0	0.8894819093256636	0.6496810547569832	-0.898842755805628	-0.4513055191330899
1480.0	0.8844536372689307	0.64268289920548	-0.8916661746776378	-0.451684739475943
1490.0	0.8762390342303492	0.635162603921716	-0.8832908457068182	-0.45243592213811284
1500.0	0.864961415527976	0.6271806503024384	-0.8738238224557479	-0.4535437336567476
1510.0	0.850820428710846	0.6187979514002321	-0.8633975433482705	-0.454991661003092
1520.0	0.8340527316013496	0.6100952399727171	-0.8521198905130555	-0.45676591430786695
1530.0	0.8149665749561289	0.6011701041336631	-0.8400991066808525	-0.4588578164634545
1540.0	0.7939229603544682	0.5921313622951342	-0.8274391877313255	-0.4612597467816161
1550.0	0.7713025096339253	0.5830759505428754	-0.8142371296027325	-0.4639759843991439
1560.0	0.7475094583990747	0.57411185466689	-0.8005907529337741	-0.46699227075672817
1570.0	0.7229642527715382	0.565336966138519	-0.7865662384654134	-0.4703372375355981
1580.0	0.6980955206283023	0.5568526598843002	-0.7722488191787227	-0.4740186837069942
1590.0	0.6733186211966696	0.5487625055073297	-0.7576988293152046	-0.47805931474905694
1600.0	0.6490323949806481	0.5411260597199012	-0.7429845403939808	-0.48249246278437424
1610.0	0.6256121892316352	0.5340060046297779	-0.7281778495072322	-0.48736126691383813
1620.0	0.6033843149791024	0.5274853705554456	-0.7133496742358401	-0.49271592036089057
1630.0	0.5826395702352253	0.5215856299976932	-0.6985812822977687	-0.49860105500766594
1640.0	0.5636268456835702	0.5163544669713108	-0.6839584295856432	-0.5050722663632418
1650.0	0.5465120057304906	0.5118147312996234	-0.6695644440251982	-0.5121748684861789
1660.0	0.5314411460064377	0.507976231570781	-0.6554979659377059	-0.5199401556594878
1670.0	0.5184673181544422	0.5048486207251195	-0.6418261078197068	-0.528403422773717
1680.0	0.5076128596726807	0.5024330178517913	-0.6286629089167862	-0.5375707799994092
1690.0	0.49885404357313934	0.5007282983792125	-0.6160815188757179	-0.5474345556169482
1700.0	0.49211295264255694	0.49972576489752496	-0.6041673413883932	-0.5579681016725045
1710.0	0.48727709209172093	0.4994074038359997	-0.5929824716175447	-0.5691103339877479
1720.0	0.4841965537626113	0.4997582296067495	-0.5825650044580958	-0.5807857797522062
1730.0	0.48271450603621074	0.5007528521696152	-0.5729676059231008	-0.5929003693347791
1740.0	0.4826429266048444	0.50234766424129	-0.5641956419099938	-0.6052982953979008
1750.0	0.4838080851956236	0.5044968188759121	-0.5562561148092332	-0.617887320463031
1760.0	0.4860332222483752	0.5071534752673825	-0.5491314461587352	-0.6304921011257073
1770.0	0.48914568060132285	0.5102438618965928	-0.5428028930078275	-0.6429631296978624
1780.0	0.49299206350307456	0.5136807855180412	-0.5372240181773712	-0.6551372292379342
1790.0	0.497444504343694	0.517368037041608	-0.5323509642444748	-0.666867830195778
1800.0	0.5023697023368228	0.5212284901557634	-0.5281274122303082	-0.6780225920667108
1810.0	0.5076900169780035	0.5251255385320407	-0.5244803660557622	-0.6884837019053393
1820.0	0.5133121352891181	0.5289486851857002	-0.5213648758178911	-0.6981612372930605
1830.0	0.5191924652367934	0.5325874831552849	-0.5187194825189064	-0.7069844693958861
1840.0	0.5252866245810975	0.5359324931993862	-0.5164824215165841	-0.7149080680444274
1850.0	0.531567660820234	0.5388732740257123	-0.5145953667053456	-0.7219313872214642
1860.0	0.5380198893071632	0.5413020613288169	-0.5130132580085042	-0.7280773464561899
1870.0	0.5446163303044063	0.543160285361705	-0.5116775280538048	-0.7333817385482656
1880.0	0.551339392344638	0.5443867244961763	-0.5105426342432366	-0.73792245513582
1890.0	0.5581679700621314	0.5449417455321126	-0.5095485146131356	-0.7417658778012168
1900.0	0.5650843547749611	0.5448034964704711	-0.5086756598787825	-0.7450380876095942
1910.0	0.5720200027079456	0.5439973697699827	-0.5078742588214654	-0.7478238665103429
1920.0	0.5789378653017082	0.5425483172233296	-0.5071153179981198	-0.7502357697451314
1930.0	0.5857596312168011	0.54052767605745	-0.5063835626427339	-0.752389179855335
1940.0	0.5923978998555695	0.5379940525982988	-0.5056592228065477	-0.7543890053711217
1950.0	0.5987631920295131	0.5350421258633733	-0.5049450469187932	-0.7563331473705837
1960.0	0.6047341874810044	0.5317651792967221	-0.5042642638695526	-0.7583110782799151
1970.0	0.6101887466077065	0.5282806149644597	-0.5036424289129043	-0.7603896459881464
1980.0	0.6149796108294756	0.524664352818093	-0.5031325588707821	-0.7626546666668831
1990.0	0.6189974343981844	0.521043517900623	-0.5028082808135784	-0.7651460729278476
2000.0	0.6220924930967185	0.5174933764944778	-0.5027537082495914	-0.767942133680189
2010.0	0.6241345234906741	0.5140957366165266	-0.5030728256659007	-0.7710636153161311
2020.0	0.6250007700551427	0.5109063440958421	-0.5038707837396982	-0.7745771790436049
2030.0	0.6245930818286551	0.507958904327382	-0.5052735253850746	-0.778500486158646
2040.0	0.622797255654484	0.505272894055384	-0.5073949671485499	-0.7828900727245103
2050.0	0.6195671324026333	0.5028553435942266	-0.510350208701656	-0.7877757591142015
2060.0	0.6148418921671501	0.5006629035549441	-0.5142272118299209	-0.7932086909436642
2070.0	0.6086302136286934	0.4986588120830099	-0.5191043128991704	-0.7992218976683289
2080.0	0.6009416245549869	0.4967651465811481	-0.5250268360572388	-0.8058472643029679
2090.0	0.5918337877134077	0.4949079213669831	-0.5320081103373863	-0.8131163123585068
2100.0	0.5814147452274792	0.4929887759240508	-0.5400299203492505	-0.8210474076284321
2110.0	0.5697993803593415	0.4908816711770153	-0.5490325524502065	-0.8296570377322173
2120.0	0.5571532480033454	0.48849289749590236	-0.5589083084588594	-0.8389426574733941
2130.0	0.5436879917018181	0.4856941820385621	-0.5695286684896049	-0.8488713413888409
2140.0	0.5296012279772198	0.4823835303431076	-0.5807214262743833	-0.8594042826421946
2150.0	0.5151733187122353	0.4784611291279937	-0.5922996692629111	-0.8704814290855072
2160.0	0.5006511523604659	0.47385470522157996	-0.6040315988291753	-0.8820209842465127
2170.0	0.4863183601059911	0.4684918177647272	-0.6157000960446668	-0.8939037955377662
2180.0	0.4724516211212576	0.4623450181370866	-0.6270686425904227	-0.9060206724652613
2190.0	0.4593300706980062	0.45541827404526963	-0.6378990970697761	-0.9182180428719738
2200.0	0.44720416105701694	0.4477434484685987	-0.6479681702909761	-0.9303205208161724
2210.0	0.43631970782493473	0.4393711395229793	-0.6570924563862747	-0.9421727844334901
2220.0	0.4268879556731206	0.4304022703890644	-0.6650773846362071	-0.9535774293038991
2230.0	0.4190872140225655	0.4209737358404601	-0.6717667393587279	-0.964344577219462
2240.0	0.41305843469425974	0.4112486395648215	-0.6770402478062884	-0.974295356216446
2250.0	0.4088864869855704	0.4013836238149524	-0.680815491094928	-0.9832271359190716
2260.0	0.40663015561087823	0.3916126312321541	-0.6830333464044206	-0.990970380477144
2270.0	0.4063010562105052	0.38212296371606674	-0.6836788576224252	-0.9973558263411014
2280.0	0.40784120325725515	0.3731398460691885	-0.6827725190818626	-1.0022328082549916
2290.0	0.41117713698596353	0.3648878054399436	-0.6803579557924206	-1.0054646681448816
2300.0	0.41619558996258954	0.3575647728453898	-0.6765163534382236	-1.0069401522763175
2310.0	0.42271162999409995	0.3513598032883577	-0.6713644433719665	-1.0065608018675154
2320.0	0.43057133976704975	0.34644173119550326	-0.6650326014458653	-1.0042328055523801
2330.0	0.4395638880790063	0.3429548301532682	-0.6576906672490904	-0.9999245929757761
2340.0	0.4494713115547665	0.3409828139799968	-0.6495157582389578	-0.9936101941254548
2350.0	0.46007930314489104	0.3406122274408214	-0.6407163385177159	-0.9852727972152048
2360.0	0.47116102908833624	0.34185364706643995	-0.6314874822162388	-0.9749313005098488
2370.0	0.48250507260608344	0.34469335493994646	-0.6220575471440696	-0.9626310896093422
2380.0	0.49392272598192516	0.3490842116599153	-0.6126428153792147	-0.9484334197668401
2390.0	0.5052314193609135	0.3549333950228497	-0.6034494939272129	-0.9324401383982855
2400.0	0.51628086866617	0.3621200777029525	-0.5946743615458095	-0.9147748103678112
2410.0	0.5269384287417843	0.37049429376044224	-0.5864891007151035	-0.8955663627260729
2420.0	0.5370856183664657	0.37987819910352016	-0.5790437181644497	-0.8750024884544169
2430.0	0.5466530369075078	0.39008610782971936	-0.5724636261323223	-0.8532688083664406
2440.0	0.5555698649650339	0.40091247785353284	-0.566826649451172	-0.830597641150922
2450.0	0.563811622848242	0.4121564650163246	-0.5621565421799017	-0.8072275298430194
2460.0	0.5713556668037398	0.4236022842434143	-0.5584600093539535	-0.7834162358167726
2470.0	0.5782119274973035	0.4350612971761837	-0.5556744721727123	-0.7594545958417206
2480.0	0.5844121195244782	0.44635070628040524	-0.5537082589155081	-0.7356232371208205
2490.0	0.5899913198456276	0.4573032144957461	-0.5524220744759099	-0.7122191844264105
2500.0	0.5949998343538148	0.46776891106325835	-0.5516358284838014	-0.6895502487675946
2510.0	0.5995174333511394	0.47765028844733803	-0.5511617805260731	-0.6679032607781786
2520.0	0.6036128521560787	0.4868495823201634	-0.5507777291982291	-0.6475477932129691
2530.0	0.6073794923752638	0.4953032658493127	-0.5502514256174793	-0.6287526302386955
2540.0	0.6109079549082168	0.5029815281253497	-0.5493539602403127	-0.6117473403186031
2550.0	0.6143005449223002	0.5098749767932758	-0.5478717981738381	-0.5967309631132693
2560.0	0.6176756301891537	0.5160005986222436	-0.5455985636140243	-0.5838814064376348
2570.0	0.6211172996842195	0.5214029969693378	-0.5423753055017363	-0.5733362549136769
2580.0	0.6247389559535005	0.5261312935781342	-0.5380640534315179	-0.5651687734869026
2590.0	0.6286299271919937	0.5302612355276557	-0.5325755190790825	-0.5594547809727513
2600.0	0.6328637873650078	0.5338542200582634	-0.5258672182111535	-0.5561841018468664
2610.0	0.6375150352957116	0.5369975373963909	-0.5179172932567118	-0.5553219580033625
2620.0	0.6426377603277184	0.5397671700581427	-0.5087757904718271	-0.5568251079004788
2630.0	0.6482724919052862	0.5422340699629172	-0.4985387045890341	-0.5605739715192396
2640.0	0.6544299093706102	0.544461076154835	-0.48730707291192604	-0.5664220808138246
2650.0	0.6610992260165841	0.5465116664157522	-0.4752335229001583	-0.5742262630158715
2660.0	0.6682495926378048	0.5484001317262891	-0.46250172461860756	-0.5837684457742282
2670.0	0.6758491234985169	0.5501715986825646	-0.4492812347457633	-0.5948612187318337
2680.0	0.6838429048313138	0.5518211509137203	-0.4357741397284774	-0.6072701683913537
2690.0	0.6921515852396983	0.5533566049522537	-0.4221715580180654	-0.6207765124682577
2700.0	0.7006978463776161	0.5547536269564839	-0.4086700232148227	-0.6351145831589056
2710.0	0.7094218515992314	0.555976180711328	-0.3954387345467972	-0.6500362100901507
2720.0	0.7182319403031364	0.5569935538537031	-0.38262023380446253	-0.6652948922450536
2730.0	0.7270695600882038	0.5577428780756423	-0.37034827770367496	-0.6806256838118738
2740.0	0.7358545427400762	0.5581796154028197	-0.3587126463610261	-0.6958118462898962
2750.0	0.7445506631358987	0.5582410215584581	-0.34779775962685877	-0.7106076076203778
2760.0	0.7531019043196486	0.557866585233379	-0.3376564281625456	-0.7247803352735798
2770.0	0.7614873393362067	0.5570291046658672	-0.3282929705158616	-0.7381250366698228
2780.0	0.7696712461523064	0.5556506279228437	-0.3197189652163856	-0.7504499393563494
2790.0	0.7776221224288523	0.5537187856948189	-0.31191932115929244	-0.7615735025839417
2800.0	0.7853219434094345	0.5512033814825182	-0.3048602895265153	-0.7713476375615057
2810.0	0.7927241000924489	0.5480948383616228	-0.2985099788141884	-0.7796316506931126
2820.0	0.7998226181974595	0.544384242630657	-0.29283709068042113	-0.7863499938151726
2830.0	0.8065337346632507	0.540098322614939	-0.2878006144195999	-0.7914098764020963
2840.0	0.8128194778315357	0.535271553909428	-0.28337183964329116	-0.7947740653294616
2850.0	0.8185867328518018	0.5299686859513751	-0.2795501601245718	-0.7964362150836283
2860.0	0.8237455782677034	0.5242530549963607	-0.27632780509822474	-0.7964233610584538
2870.0	0.8281738301141983	0.5181894478800666	-0.27373133980424164	-0.7947885155917908
2880.0	0.8317680554045851	0.5118828386252823	-0.27179331396913037	-0.7916272619031465
2890.0	0.8343981762590518	0.5054337038812695	-0.2705653119356438	-0.7870492032031328
2900.0	0.835939074089832	0.4989429255494992	-0.27013162714661554	-0.7812056074249758
2910.0	0.8362726808711186	0.4925159479534751	-0.2705737101467807	-0.7742651568178844
2920.0	0.8353026068269958	0.48624286797777283	-0.2719975943816546	-0.7664475765704147
2930.0	0.8329430167518282	0.4802233844086167	-0.27449332724044273	-0.7579291155327006
2940.0	0.8291502425762635	0.4745376404192721	-0.2781915665027018	-0.7489733568501948
2950.0	0.8239089415412784	0.4692474542425814	-0.28321468383244297	-0.739794447708633
2960.0	0.8172249574244135	0.46439045837233567	-0.2896592627704091	-0.7306622641619098
2970.0	0.8091744540004019	0.4599919402398871	-0.29764379565940635	-0.7218110273149393
2980.0	0.799831226397941	0.4560404065594139	-0.30726294281867317	-0.7134981154417067
2990.0	0.7893361038573107	0.45249951113035736	-0.3186167782015846	-0.7059754686429021
3000.0	0.7778579661433087	0.4492928278954267	-0.3317834313029555	-0.6994803424089145
