# Supplementary material for: Continuous multiplexed population representations of task context in the mouse primary visual cortex
Source: Nat Commun. 2023 Oct 21;14:6687. doi: 10.1038/s41467-023-42441-w (PMC10590415; doi:10.1038/s41467-023-42441-w)
Supplement: Supplementary file 4 — Source Data [file 41467_2023_42441_MOESM4_ESM.zip › sourcedata/sourcedata_Fig_5e.csv]

time	ME110	ME113	DT009	DT014	DT017	DT021	DT022	MT020_2	mean
0.0	0.3908403322673481	0.1640547417172372	0.5082705324123719	0.034453480614604334	0.6108603230440572	0.33697633959431184	0.19799403136165583	0.28647897020030405	0.3162410939014863
10.0	0.39933109942316636	0.13568850505493163	0.5128110536764771	0.05093670228736591	0.6671022441318875	0.3510393324040895	0.21991490061961716	0.29239453605607796	0.32865229670670165
20.0	0.4075745333070786	0.10789480624442147	0.5159599989123751	0.06843336330100493	0.7255182212732851	0.367097659061743	0.24077240149571544	0.2969864666926093	0.3412796812860292
30.0	0.4155053181105106	0.08096544714508175	0.5176133419590003	0.08693771179642738	0.785114927418133	0.38532068965036004	0.26048452387762766	0.3002870342833873	0.35402862428006604
40.0	0.4230495870049128	0.05518819880013626	0.517659243856773	0.10643469768447256	0.8447411527433434	0.4057890168123035	0.27899119586899723	0.3022706955932265	0.3667654735455207
50.0	0.43014827301674946	0.03079019752844342	0.5159998760447753	0.1268577147514085	0.9031389145293403	0.42848712327547067	0.2962384348407873	0.30295685701308667	0.3793271738750077
60.0	0.4367882687068613	0.007996580242714824	0.5125241315747241	0.148149183450875	0.9590113613806092	0.4533040585258213	0.31215675955941063	0.3024051145936332	0.3915419322543312
70.0	0.442935747738067	0.013035890109422132	0.5071473660650937	0.1702039427391639	1.011032018165236	0.4800550764942949	0.3266635147253502	0.3006507848202567	0.4064655426071106
80.0	0.4485712304238587	0.0321361663935793	0.4997881709161028	0.19289687860607838	1.057841243402372	0.5084301235726709	0.33971660353200533	0.29777329390828994	0.4221442138443697
90.0	0.45367851186095387	0.049241387627918076	0.49038188745161454	0.21606707217370363	1.0981748392669128	0.5380154574225168	0.3512453053153837	0.29381093439190703	0.43632692443886384
100.0	0.4582481063282464	0.064296591994916	0.4788917039841286	0.23952174768839798	1.130864133495028	0.5683511391594229	0.36121975906020154	0.28884645005974996	0.4487799539712614
110.0	0.46225467065542	0.07729305354406346	0.46530332218345327	0.2630584285199067	1.1548528601642745	0.5989007675440731	0.3696545758705211	0.2829415916368242	0.459282408764817
120.0	0.46567364285536367	0.0882902437208769	0.4496209503175514	0.2864446223208547	1.1692905182395676	0.629072302671577	0.37653652565429785	0.2761995032336403	0.4676410386267162
130.0	0.46846690816636644	0.09739456622453657	0.43188852910464454	0.3094553931696079	1.1735704526495376	0.6582878281830647	0.3819178967645618	0.2686591843939833	0.4737050948320379
140.0	0.47060930032161674	0.10476604978323245	0.4121700055567083	0.33183754662651566	1.167247932011159	0.6859435862270564	0.3859549932252483	0.2604273812552814	0.47736959937585227
150.0	0.4720458081116743	0.11063136658833095	0.3905727184496368	0.353344745181209	1.1502132056516032	0.711499973800053	0.38876158319798026	0.2516137944735073	0.4785853994317494
160.0	0.4727352072772468	0.11524541841808977	0.36721408529967575	0.3737659127104792	1.1226233207809468	0.7344674273806899	0.3905542833475517	0.24230999944489295	0.47736445683244666
170.0	0.47261739898725996	0.11892469323466681	0.34224275753585853	0.3928745260651979	1.0848644143672237	0.7544304595170794	0.3915804677457957	0.2326372146463337	0.4737714915124269
180.0	0.4716383451642312	0.12199869608658065	0.31584313052106794	0.41049455916171007	1.0375989448514424	0.7710942367903575	0.39213658726854783	0.22272405233065873	0.46794106902182453
190.0	0.4697551249527089	0.12483430003730156	0.2882030960175147	0.42646663726764455	0.981728858394984	0.7842799622213308	0.39257440062831583	0.21272012077699176	0.46007031253709907
200.0	0.46691918876855687	0.12782176626901343	0.2595426205150192	0.4406768151802073	0.9183620785170722	0.7939123168738186	0.39326106449070486	0.20275726801954064	0.4504066398292417
210.0	0.4630840649051884	0.13134261287083648	0.23007754175021441	0.45306782215845487	0.8487758215614278	0.8000322462635021	0.39459332132368563	0.19299536119843852	0.43924609900396844
220.0	0.45822110757342405	0.13575330898244675	0.20004870169490674	0.463586488420424	0.7743610847434348	0.8028384492399653	0.3969752701356033	0.1836150361258353	0.426924930864505
230.0	0.45232644876789374	0.14138150833245522	0.16969236251816208	0.4722541951863507	0.6966224185766052	0.802568845978043	0.40079193958689907	0.17475252261019447	0.41379878019457544
240.0	0.44539604889569406	0.1485439969004554	0.13924498092613297	0.4791295259577308	0.6170512031772923	0.7996229874236289	0.40637866281340296	0.16659737662310214	0.40024559783967995
250.0	0.4374755469247289	0.15745967669144667	0.10893835714025324	0.48429934711962447	0.537177313636185	0.7944106239776683	0.4141006914667611	0.1593087054556428	0.3866462828015388
260.0	0.4285961934069069	0.16833771536277542	0.07899655600916725	0.4878965150322731	0.4584205679519304	0.7874246221815859	0.424195779574134	0.1530066993140713	0.3733593311041056
270.0	0.4188331205702085	0.1812673731409583	0.04963543383799829	0.49007093777592037	0.3821434120001106	0.779130936938452	0.436846480206158	0.14785226029072374	0.3607224943450662
280.0	0.4082827103289153	0.19631222587241615	0.021049121647892577	0.490992695830593	0.3095865872573784	0.770040252361581	0.45219376202608697	0.14393332380899704	0.34904883489173255
290.0	0.39706772898674036	0.2134137443347519	0.006590660603525589	0.4908537227603853	0.24182199657837522	0.7606176713804669	0.47026088520197606	0.14136466039336604	0.34024888377994844
300.0	0.3853329729407087	0.23245587039855187	0.033119317526954906	0.4898434980333555	0.17975161900141412	0.7512732892149768	0.49097647912097364	0.1402436815195669	0.33787459096956285
310.0	0.3732519688415856	0.25323800800792895	0.05840317902700459	0.48815327789051915	0.12408725582410307	0.7423725025671699	0.5142007600051492	0.14061747958986315	0.33679055396916546
320.0	0.3610030262660404	0.2754937463640815	0.08233753640640004	0.48596433233276715	0.07539049674760223	0.7341904583576812	0.5397159562575986	0.14252657447057793	0.3370777659003436
330.0	0.34878986578467286	0.29887601849217316	0.10481136748417308	0.48343545669617116	0.034030275267736165	0.7269092348630388	0.5672229928708452	0.14602422515734625	0.3387624295770196
340.0	0.33682579132927115	0.32300187473457	0.12575645440246644	0.48072577920175785	0.0001810075832557878	0.7206562402952261	0.5963509423825581	0.15108034245697066	0.34182230404825953
350.0	0.3253240130391839	0.3474069593525091	0.14511119242016116	0.4779378169494358	0.026112410708546197	0.7154434503591658	0.6266946070545405	0.15771136357014925	0.3527177266817114
360.0	0.3145093687139089	0.37162310977130153	0.16282956658235953	0.4751719445525847	0.0449581195872808	0.7112120205713992	0.6578281542314721	0.16585800201198908	0.362998785752787
370.0	0.30458645167378307	0.3951143908356297	0.17888181942986806	0.47247529427500023	0.05660520399081026	0.7078587323055325	0.6892887833140191	0.17549362358321452	0.37253803742598224
380.0	0.29575178568927774	0.4173670915588744	0.19323741136959663	0.46989403274652414	0.0614130864710658	0.7051918610063652	0.7205932827693258	0.18650712848723772	0.3812444600122834
390.0	0.28817293177282144	0.43786108838649274	0.20588655763194694	0.4674298613699454	0.05984090590287172	0.7029939610863658	0.751315499419164	0.198813864478105	0.38903933375596417
400.0	0.2819933903864067	0.45606240278856425	0.21681406424842078	0.4650700572326651	0.05242086787572875	0.7010165725423619	0.7810391010795175	0.21224512486847713	0.39583269762776774
410.0	0.2773227394121398	0.47147846233255175	0.22601208971974582	0.46279477816530445	0.03976793839293391	0.6990148393524667	0.8093666979262653	0.22661450718180776	0.401546506560402
420.0	0.27423532687268404	0.48367823626707707	0.2334805215475832	0.46056430252897657	0.022573626517454315	0.6967281035524887	0.8359358895531233	0.24171218649474535	0.4061135241667666
430.0	0.2727465115495731	0.4922661445719758	0.23920841236562806	0.45832391796581035	0.0015394661646648267	0.6939280598112497	0.8604839610655763	0.25729660040887925	0.4094741342379197
440.0	0.27284736755323347	0.49689049587532497	0.24319476327445333	0.45603465501989504	0.022544000101734074	0.6904342006415508	0.8827572933686951	0.2730719899516594	0.4172218457233182
450.0	0.27447996153493026	0.4973105067774255	0.24545400902152792	0.45365788172407745	0.048869351403531436	0.6860652008716956	0.9025839795219164	0.2887007418705205	0.42464020409070313
460.0	0.2775202875842113	0.49335978232469335	0.24598839571415473	0.4511743206641896	0.07660295613661194	0.6807146591159986	0.9198213509162381	0.30381898378697714	0.4311250920303843
470.0	0.2818448566490632	0.48492286691529163	0.24481979968827655	0.44857122146852535	0.1048982351983816	0.6742929151815065	0.9344022611522553	0.3180653379589362	0.4364771867765295
480.0	0.287263020267188	0.47205178828578553	0.24197101861501458	0.4458436127664681	0.13287188992306742	0.6667982787887072	0.9463099909753465	0.33104305511813314	0.4405190818424638
490.0	0.29359081174224855	0.45482411671587697	0.2374908322360382	0.4430442918499939	0.15966911953415996	0.6582297545401559	0.955520157804048	0.3423705057303916	0.44309244876911413
500.0	0.30059193862148637	0.43341646249285903	0.23142177623299146	0.44021020318128673	0.18442343563102126	0.6486586932954868	0.9621335465087753	0.35165564437349883	0.4440639625421757
510.0	0.3080465092811593	0.4081203479491873	0.2238324628256651	0.4374043455466535	0.20634965669432415	0.638187877999928	0.9662439838221961	0.3585606023112866	0.44334322330380005
520.0	0.3157188428805602	0.37927740110595143	0.2148012461981597	0.4346980608052289	0.2246252212892479	0.6269113881484334	0.9679901275731748	0.36279193237598384	0.4408517775470925
530.0	0.32337002193547626	0.3472994085538982	0.2044302287289612	0.432171549088494	0.2385511972448473	0.6149820852537871	0.9675395886002813	0.36411326931086396	0.43655716858957616
540.0	0.3308157802230125	0.3126626424102634	0.19283618309249453	0.42989981965995466	0.24747897189191725	0.6025403997826506	0.9650817280749058	0.362338954325258	0.4304568099325571
550.0	0.3378582417447511	0.2758710708465226	0.18014276032172138	0.4279596104599929	0.2508753837033244	0.5897601609569896	0.9608525162118098	0.35735460857466017	0.42258429410247156
560.0	0.34433273791235264	0.2374264041014068	0.16650433826217673	0.4263928040092667	0.24830158205400865	0.5767913692479032	0.9550868725467352	0.3491728113265793	0.41300111493255365
570.0	0.3501170159820326	0.19787353228967952	0.15209084102455972	0.42525748879176056	0.23944389587315928	0.5637903181470207	0.9480834553312834	0.3378547573736448	0.4018139131016426
580.0	0.35511790136741594	0.15775319477615735	0.13706757657061455	0.42455214014949055	0.22411128515448198	0.5509086790953436	0.9400962501559529	0.32356823936126866	0.3891469083288407
590.0	0.3592834074052591	0.11755099814268288	0.1216218673244953	0.42425640150930616	0.20228707917160005	0.538285814564067	0.9314205344877462	0.306547713465414	0.3751567270088213
600.0	0.3625783133070828	0.07773352847952497	0.10595409854543625	0.4243079002141109	0.17409930085315084	0.5260341225705161	0.9223900587411684	0.2871242817546136	0.36002770055820044
610.0	0.3650181211386665	0.03874686797565552	0.09027362904686106	0.4246320028217778	0.1397842525183255	0.5142947421244844	0.9132888558312435	0.26566205555761746	0.343962565876829
620.0	0.3666243959618123	0.0009747094380841981	0.07478784372994782	0.42511540024841277	0.09974461259662304	0.5031595862181102	0.904455280563166	0.24260714111149095	0.3271836212334559
630.0	0.3674442796436934	0.03525713362776617	0.05969556505569726	0.42560092174993663	0.054470767695294686	0.49273884269222495	0.8961458854156918	0.21841307019058975	0.31872080825886184
640.0	0.3675769307628358	0.06964089393682105	0.04520731955671167	0.42591871691574434	0.004614549321689143	0.483126899408536	0.8886833594173211	0.193579362551193	0.3097935039838565
650.0	0.3670942836681641	0.1019668100568899	0.03151328382709903	0.4258868987619472	0.0491098401806318	0.47439754392584266	0.8823270002516048	0.16856668736341907	0.3126077935044498
660.0	0.36609668861358546	0.13205019162269305	0.01878532708617256	0.42532529699835675	0.10590590907825881	0.46665033849655113	0.8772940595919219	0.1438924743424037	0.3170000357287429
670.0	0.36467233452619463	0.1597335575832448	0.007195601362280757	0.4240273768467528	0.1649169638768928	0.45996550596369057	0.8738327079983095	0.12001600857205319	0.32179500709117737
680.0	0.3629287697511545	0.18493962589936475	0.0031288310486548565	0.4218235942561246	0.22523072074837414	0.4544042864520121	0.8721020968271369	0.09733456828751708	0.32773656165879234
690.0	0.360953982499006	0.207562481947288	0.012068745062886438	0.41855788535251737	0.285979329108339	0.45003387995758914	0.8722045000922827	0.07622705989535072	0.3354484829894074
700.0	0.3588351390235991	0.22758209350576986	0.019542849776062243	0.41408164234591244	0.34626831977638073	0.4469268635098968	0.8742326422275	0.05698893998460486	0.34305731126871575
710.0	0.35666007826226753	0.24496384359103063	0.025498959574591085	0.4083211228114563	0.4052063667005896	0.4451430072150582	0.878259842299107	0.03989153456573247	0.3504930943774791
720.0	0.35447581578584053	0.2597108148134625	0.029933499731909285	0.4012230285190751	0.4619774290265517	0.44472282973937116	0.8842626386122006	0.025125739449287643	0.3576789744597123
730.0	0.35233938352263383	0.2718431284014933	0.03286580813454926	0.3927790545749902	0.5158157128785117	0.44569334796280013	0.8921957233933504	0.012828172540313876	0.3645450414260803
740.0	0.3502956714451624	0.28136643442770115	0.03434580266574111	0.38304179386802	0.5659870191134182	0.44808832221375433	0.9019670804882947	0.0030342088828958502	0.3710157916381234
750.0	0.34837369921360284	0.28834794700703414	0.03446195202738628	0.3721227970744167	0.6118533498637952	0.45190367100323225	0.9134123792394677	0.0042264730157415276	0.3780877835555846
760.0	0.34658674349695073	0.29284253078049605	0.03334389622015657	0.3601690336576391	0.6528502316217195	0.45710932295107654	0.9263995660796966	0.00903232261103537	0.38479170592734624
770.0	0.3449304397244424	0.2949130324280651	0.031129800622657355	0.3473819581083217	0.6884968551084181	0.4636503233762497	0.9406774418000374	0.011471944900631748	0.39033147450860295
780.0	0.3434038818813503	0.2946646607206307	0.028006156971052965	0.33401199296583317	0.7183512079774483	0.47147234915187725	0.9560234218192716	0.011686656163096387	0.39470254095632007
790.0	0.34197193534484827	0.2922142612947971	0.02414330142572077	0.3203207742163321	0.7420714212086359	0.480467559587284	0.97215312298416	0.009895547701715746	0.3979047404704367
800.0	0.340598732639553	0.2877076594183695	0.019753914618012763	0.3066213221720984	0.7594212395709659	0.49051258578935925	0.9888069156624442	0.006337265487615262	0.3999699544198023
810.0	0.33924791952142797	0.2812875913646663	0.015027839082830063	0.2932309857619872	0.7702224434918039	0.5014222568992981	1.0056610573517981	0.0012500346576711507	0.4009187660164354
820.0	0.3378561891338674	0.27312580883583804	0.010165409360464603	0.280442314309604	0.7743202539248852	0.5130290291282482	1.022392730002451	0.005089343294645499	0.40205263474875047
830.0	0.3363549539618951	0.2633948332003836	0.005361426171743289	0.26856682810076293	0.7717096986873084	0.5251341640352075	1.0387450266360818	0.012379323674445386	0.4027057818084785
840.0	0.3346664829228869	0.2522958815241876	0.0007855565822456612	0.2578774653957154	0.7624383298494775	0.5374837485606644	1.0543715798483508	0.02032971651728288	0.40253109515010144
850.0	0.33270979412310586	0.2400450121045108	0.003405517979437625	0.24861562260073966	0.7466322245013455	0.549846910796852	1.068982788637943	0.02863844446302144	0.4023595394008695
860.0	0.330393090293162	0.2268245927549054	0.007080981379369744	0.24099224401631836	0.7244807680891499	0.5619715349768637	1.0823317736345004	0.037012598855487466	0.40138594799996963
870.0	0.3276293402832544	0.212837604076903	0.010133069549766394	0.23512336423348318	0.6962636561823259	0.5735600040703026	1.0941192921725222	0.045177882309228146	0.39935552660972323
880.0	0.3243193834082325	0.19826443133858807	0.012489560915047104	0.23109611889904758	0.662343813261673	0.5843993290273019	1.1041455889581786	0.05291919769395581	0.3962471779377531
890.0	0.3203702175296661	0.18327820685756135	0.014091890945451324	0.2289232234091339	0.6231992036408434	0.5942087827480447	1.1121975645435915	0.05995209669814372	0.39202764829655445
900.0	0.3156962518327655	0.16805874409262245	0.014923571979395228	0.22854975818371703	0.5793204858307921	0.6027689452031126	1.1181044590649059	0.06614713072307232	0.3866961683637979
910.0	0.31024091750687766	0.15270680539377313	0.014972581315947753	0.22986230743035913	0.5313622391003263	0.6098766262504097	1.1217237536763607	0.0713630736371067	0.3802635380388951
920.0	0.30391780371299415	0.13734291656723585	0.014259601741403075	0.23266817972340093	0.4799777913978729	0.615340156864175	1.122925588561701	0.07549181235038516	0.372740481364896
930.0	0.2966906955076851	0.12205668333722108	0.012835671535827348	0.2367460006894868	0.42594639597565154	0.6190061423001282	1.121648159472076	0.07851112061025822	0.3641801086785418
940.0	0.28853326781245214	0.1069054276373399	0.010731434016529262	0.24180378798999796	0.37009362580983973	0.6207589705980132	1.1178509977992634	0.08040100580776066	0.35463481468389957
950.0	0.2794594086313418	0.09193449928779307	0.00801362045560218	0.24754304532532623	0.31328089247212576	0.620539490353024	1.1114978417912385	0.08126183994964897	0.34419132978326256
960.0	0.26950529196140915	0.07720019351082408	0.004739610045376569	0.2536323801908148	0.2564147485560957	0.6182901887417767	1.102584335177518	0.08117721208969408	0.3329429950341886
970.0	0.25873639031231876	0.06271361370012873	0.0009719349922115289	0.25972343728455943	0.2004169786909631	0.6140341617879721	1.0911803894378032	0.0803026697715723	0.3210099469971911
980.0	0.247248268989533	0.04852488762629381	0.003229128685712443	0.2655032465386969	0.14627906286296444	0.6078180795353952	1.0773513179394816	0.07886111042931954	0.3093518878259246
990.0	0.235184249237248	0.0346367818739588	0.007808934569545137	0.2706464792158868	0.09488308026909742	0.5997351445883345	1.0611432757478574	0.07705702149516025	0.29763687087463603
1000.0	0.2227127660993573	0.021120999272749907	0.012729655096189701	0.27487643231247205	0.04715307546669223	0.5899055982571259	1.0427014048940975	0.07518036902856773	0.28579753755340653
1010.0	0.21004728385283356	0.008008693758943863	0.017929333053142572	0.27796152533240487	0.003962647995801483	0.5784805004286943	1.0221557073292453	0.07348828339996683	0.2740042468938791
1020.0	0.19742148242592905	0.004599391626834981	0.023379020397590274	0.27971063903297816	0.03392007501548999	0.5656276385500003	0.9996444898038976	0.07225137657910685	0.2720692641789785
1030.0	0.1851092520844413	0.016613458531013148	0.029041358428846913	0.2800043223592863	0.06578182153905265	0.5515659128949487	0.9753824897131782	0.07172352865477061	0.27190276802569224
1040.0	0.173400904876426	0.02793075803977363	0.03487863220923282	0.2787623439556872	0.09096247469796426	0.5364758002443035	0.9495658174576203	0.07219723868638717	0.2705217462709244
1050.0	0.1625847558369662	0.03842563492702311	0.04086224107767082	0.27599455378772947	0.10902701643772517	0.5205785303702231	0.9223737619909962	0.0738721641931872	0.26796483232769014
1060.0	0.15297002711405994	0.04794216229491344	0.04695152786533836	0.2717401596365201	0.11955185411798697	0.5040750252909849	0.8941169735071577	0.07696057697936087	0.26428853835079025
1070.0	0.14485370428666666	0.056348519647592576	0.053109311517002156	0.2661029258172389	0.12226707978861295	0.48714354102329777	0.8650003321889708	0.08161020304691502	0.2595544521645371
1080.0	0.1385063987157933	0.06348440143355139	0.059289584609936254	0.2592478150270578	0.11711049617172264	0.4699729290874234	0.8353391340922267	0.08791970625428625	0.2538588081739997
1090.0	0.13416790202572182	0.06925022266427638	0.06543924362956133	0.25134952817160583	0.1041225429266297	0.452726156012103	0.8054050311426342	0.09594777141116517	0.24730104974796216
1100.0	0.13202742696289005	0.07350703419291027	0.07149790600999033	0.24265017970766306	0.08348604219063827	0.43548046922590994	0.7754913381990027	0.10567748142688882	0.23997723473948668
1110.0	0.13225240425524531	0.07618934092735619	0.07740971110441625	0.23336377592090607	0.05554278308504035	0.41834340992244534	0.745913081453774	0.1170444798975474	0.23200737332084137
1120.0	0.13492511979373734	0.07724114220924161	0.08311327722433115	0.22373566048235136	0.02075594791390456	0.4013864553184164	0.7169433367632454	0.1299356015653168	0.22350456765881807
1130.0	0.14006414961015157	0.0766651108941021	0.08854253057761421	0.214035740807718	0.020214984810738024	0.38459398472460393	0.6888675126349166	0.1441793763144994	0.21964542379679297
1140.0	0.1476068259929133	0.07453245415902021	0.09363908347670932	0.2044750013842882	0.0666882216207938	0.36798467062874024	0.6619658611535897	0.1595534412111541	0.2220556949534011
1150.0	0.15743196598790044	0.07093407135945906	0.0983534107715431	0.1952444953892591	0.1177756394115601	0.3514986532832761	0.63648418735996	0.17575596440949393	0.22543479849655648
1160.0	0.16932964515206517	0.06604649886724978	0.10265180442828473	0.18652435711930007	0.17253344041284802	0.33509634076998523	0.6125868359111588	0.19249186537255902	0.22965759850418133
1170.0	0.18303099220253216	0.06007758025382226	0.10649685626563012	0.1784481719037575	0.22995975943219626	0.3186540356229038	0.5905148406082832	0.20943775979755708	0.23457749951083529
1180.0	0.1982007185029515	0.05331333606531374	0.10988194799002882	0.17111402198012715	0.28901410314998843	0.30210476929595875	0.5703895527173264	0.22620772738630335	0.24002827213599975
1190.0	0.21444825892767283	0.04604636604590717	0.1128239046248852	0.16457749119506504	0.3486053586470561	0.2853333653196587	0.5523014312077625	0.2424464758780852	0.24582283148076162
1200.0	0.23134766404417784	0.038651289284292734	0.11534570797962772	0.15884947140118091	0.4076061106805806	0.2682432692720595	0.5363650716512995	0.25776011456913595	0.25177108736029435
1210.0	0.24844065065947007	0.031520384791176914	0.11750020096638054	0.15390122894860997	0.46496027348674485	0.25075521469979295	0.5226104723199378	0.2717973957592388	0.25768572770391895
1220.0	0.26527302858824475	0.025046326253035822	0.11935111166957953	0.14967503530049348	0.5196312419732987	0.23278877425026834	0.5110911912679748	0.28420189999397016	0.2633823261621082
1230.0	0.28138325397343045	0.01963369697377515	0.12098028996910384	0.14608532711889577	0.5706343805338485	0.21430956404630816	0.5017994568854118	0.2946878827176824	0.268689231527307
1240.0	0.2963471555729442	0.015687015898831813	0.12247112884462423	0.14302740086045046	0.6170712613316329	0.19531696336309648	0.49471850013057117	0.3029570373364553	0.27344955791732584
1250.0	0.3097530219205349	0.01355630436401789	0.12392601283512272	0.1403752699270167	0.658128224473381	0.1758269202436097	0.48984556204452345	0.3088386212551083	0.27753124213291436
1260.0	0.32126866326879444	0.01360051517495231	0.12544103286501385	0.1380138798446338	0.6931225322994305	0.15589297166321622	0.48717564180618034	0.31210637131463337	0.28082770102960686
1270.0	0.33059491474087976	0.01609176478102836	0.12711018262842222	0.13581160896968278	0.7214656646064193	0.1356103909496657	0.4866879049294843	0.3127100683910673	0.2832603124995812
1280.0	0.33753006638687544	0.02129718831632199	0.1290163501949304	0.13368190891056975	0.7426860953749428	0.1151064071027043	0.48836877972272474	0.3105887994685317	0.28478444943470016
1290.0	0.34192682030050103	0.02935483566651631	0.13122934464555003	0.13151564299669705	0.7564739088994825	0.09454214086580266	0.4922483242966067	0.3057844586603724	0.28538443454144113
1300.0	0.3437316261735526	0.04036810894968301	0.13379813975177685	0.1292346709465597	0.7626171345821975	0.07407608392584576	0.49828110746260235	0.29837836493138037	0.28506065459044977
1310.0	0.3429586913123581	0.0543404267893135	0.13674944667979078	0.12680275289513734	0.7610482485574412	0.05390475763765118	0.506495665924882	0.28857185795749785	0.283858980969259
1320.0	0.3397077805783666	0.07120637514829042	0.14007763512106824	0.12420675436241169	0.7518297576727	0.03421654608271857	0.5169083591316996	0.27653741130586085	0.2818363274253895
1330.0	0.33413001439123047	0.0907818327116251	0.143763780833213	0.12146643764027953	0.7351034185688281	0.015200368866205322	0.5294951712069331	0.26252826897601744	0.2790586616492915
1340.0	0.326470996623192	0.11283342907722227	0.14774146972294266	0.11863185678472693	0.7111829412797306	0.002968331019119308	0.5442016844320587	0.24681130873525736	0.27635525220928125
1350.0	0.3169935389770895	0.13706957218388416	0.15193265256238486	0.11577055562690558	0.6804456300414172	0.02017270490322577	0.5609759521019131	0.22975368042283173	0.2766392858524565
1360.0	0.30601373554883105	0.16308119864784842	0.1562415619460568	0.1129757667928308	0.6433884489515052	0.03627061001530832	0.5797127839574225	0.2116815765284955	0.27617071029853735
1370.0	0.29386684624030934	0.1903934819763875	0.16053234569085562	0.1103501970050674	0.6005582824142603	0.05119238214170159	0.6002821084768104	0.1929416550294878	0.27501466237186
1380.0	0.28091043307941366	0.2185371816170234	0.16466821357365216	0.10800990200295227	0.5526097318354242	0.06489300112947483	0.6224377550555376	0.17388358592625797	0.273243725527467
1390.0	0.2674979706100389	0.246956381797107	0.16849910674071852	0.10608474101621887	0.5002440348442305	0.07737675941112966	0.6459481687918669	0.15484058080580598	0.27093096800213956
1400.0	0.25397253129562625	0.2750784195687991	0.17187001600508436	0.1046745596984037	0.4442008525581129	0.08868058128382697	0.6705147593743976	0.13616043995668414	0.2681440199676169
1410.0	0.24065938647843144	0.3023260333617658	0.17462035981583499	0.10387533576619085	0.38528760467131606	0.09886725622824893	0.6957482573980049	0.1181019733297548	0.26493577588119344
1420.0	0.22785328000120408	0.3280954378355636	0.1766082437719296	0.10378577347464979	0.32433408697012434	0.10803729223011048	0.7212550366444916	0.10097099712978186	0.26136751850723194
1430.0	0.21581256223427236	0.35183087316365513	0.17769368302151461	0.10446329384572117	0.2621505607554937	0.11628655942567834	0.7465705840411199	0.08499582206021739	0.2574754923184591
1440.0	0.20476878524469044	0.37298127016321847	0.177774477051821	0.1059434031468186	0.19960292305368688	0.12373770186447977	0.7712308576101756	0.07038286193664434	0.2533027850089419
1450.0	0.19489093561153648	0.39104577024929377	0.17675745204106189	0.10823904896323683	0.13752954954890084	0.13051779775527392	0.7947885122315972	0.057301009179783646	0.24888375944758556
1460.0	0.18633385147307546	0.4055881567831984	0.17458098030798366	0.11133150435154385	0.07677914413550768	0.13674809398430185	0.8167446997550998	0.045883625005403106	0.2442487569745142
1470.0	0.17921066457227952	0.41622548951245897	0.17121645307358482	0.11519275476780991	0.018115165030088143	0.14252937957012415	0.8366352459122655	0.0362135211017407	0.23941733419254396
1480.0	0.17358615365355878	0.4226265200193188	0.16666479532661943	0.11975521303226822	0.03768603403099302	0.14791871276236307	0.854043168649963	0.028325210665220202	0.24382572601753805
1490.0	0.16950787973967052	0.4245822661171611	0.16095297359204636	0.12493138014928262	0.08990348288320682	0.1529918301170585	0.8685987971647285	0.022241224821780148	0.2517137293231168
1500.0	0.1669827513507922	0.42192934351396394	0.15414895133448214	0.13063497974071753	0.13787959586976006	0.15776093185314724	0.8800122506303519	0.017990391327285526	0.25841739945256254
1510.0	0.16600679816948238	0.4146000061172135	0.14635281887340756	0.13677179771406997	0.18100024415040838	0.16222124691780243	0.8879841210494477	0.015515255655675575	0.2638065360809384
1520.0	0.1665740311159043	0.40262818958935975	0.13767847393882277	0.14322209136028216	0.21881233053273075	0.16636629285993704	0.8923907891593517	0.014745893035424729	0.2678022614489767
1530.0	0.16866215639386128	0.38608139730496716	0.12827259189102622	0.14989446988979982	0.25085147308618305	0.17012798125302941	0.8931039638043634	0.015587425466514593	0.2703226823862181
1540.0	0.1722405699893932	0.3651380592125826	0.11828922298937454	0.15668744066677154	0.27682409859768686	0.17344996060542378	0.8900851050164542	0.017947248433966	0.2713327131889566
1550.0	0.1772495522349058	0.34003295944324496	0.10791474929026441	0.1635052794413508	0.29646103411885605	0.17623069665595123	0.883375845959317	0.02169430673482231	0.2708080529848391
1560.0	0.1836706867558202	0.3110769973602884	0.09732613497465463	0.17025815553106532	0.3096497837988603	0.1783841803836776	0.8730717599728872	0.02669844533731658	0.2687670180143213
1570.0	0.19145239318577434	0.27861126155053606	0.08669894908909345	0.17687528036270903	0.3163794916020306	0.17981410107540877	0.8593428091238926	0.03281642018319786	0.26524883827158036
1580.0	0.2005534047297941	0.24305156400391414	0.07622123111536616	0.18329670481370117	0.31670891370959575	0.18043093240845295	0.8423819352001807	0.039883510162600944	0.2603160245179508
1590.0	0.21090610777969232	0.2048247921178804	0.06605986322310724	0.18945086024629182	0.310801777339925	0.1801432492287923	0.8224404733016729	0.04777328565470551	0.2540500511115084
1600.0	0.22247464414881923	0.16441666820221523	0.056373930728414574	0.19529207413639466	0.2989609670632598	0.1788810964575505	0.7998110137099702	0.056280550030103016	0.2465613680595909
1610.0	0.23516437705981574	0.1223242683407133	0.04730568936439507	0.20076540268538162	0.2815510619061863	0.17658715021581445	0.7747730359634664	0.06525478133368401	0.23796572085868212
1620.0	0.24889116086593388	0.07906579129224156	0.03896765948465938	0.20581480606327077	0.258976532157968	0.17322045849738282	0.7476594854267452	0.07455204976844465	0.22839349294458078
1630.0	0.26356702241371477	0.03515723029752804	0.031465064129436185	0.21040770318816887	0.23180236120893483	0.16876809958543287	0.7187875845318417	0.08396451597984356	0.21798994766686258
1640.0	0.2790541438404157	0.008828916513694551	0.02487416470929823	0.2144744572076432	0.20056931025690705	0.16323595187515233	0.6885065616208359	0.09334958489699707	0.20911163636511798
1650.0	0.29520783171295717	0.05239015003348768	0.019235209125423494	0.21798184369053308	0.1658936976520069	0.15664424028914903	0.6572002341077907	0.10253605036588909	0.20838615712215464
1660.0	0.3118590020029497	0.09495354901253383	0.014589397059055577	0.2208792816766423	0.128442061317795	0.1490316498230225	0.6252092028342053	0.1113318960595765	0.20703700497322258
1670.0	0.3288395199916614	0.13601568828491506	0.010925695048904796	0.22312396990307293	0.08890197060092353	0.14046731414274544	0.5928714525975023	0.11964504078045368	0.2050988314187724
1680.0	0.3459386708542267	0.17504122614293005	0.008237955676280807	0.22468210209190403	0.04798196814543054	0.13102959010905452	0.560593128161619	0.12730107946869673	0.2026007150812678
1690.0	0.36292996633855257	0.2115549900948699	0.006475194169135834	0.22552030572626444	0.006359098710559952	0.12081576841691531	0.5287136648465847	0.13419456067555435	0.19957044362230464
1700.0	0.3796030908311856	0.24508482052481662	0.005583735907087446	0.22565413473862633	0.03527400444455431	0.10993583657497732	0.49763406955373446	0.140209249732686	0.20487236778845852
1710.0	0.39572261057372593	0.2752035635552995	0.0054822213189842026	0.22508359117178503	0.07622355405194003	0.09851706874129469	0.46769426177330486	0.14530433115198482	0.2111539002922899
1720.0	0.41105795688178515	0.30154334630979884	0.006094893662247927	0.2238490733399852	0.11584948467404166	0.08669232240865675	0.4393000214048566	0.1494178647527472	0.2167256204292649
1730.0	0.42539871066028634	0.32377462996829	0.007314337606141544	0.22200651655704737	0.153500559635801	0.0745964545335277	0.41281742374178476	0.15253807577953593	0.22149333856030184
1740.0	0.43853464794114094	0.3416438228381582	0.009024118634730002	0.21964353586016205	0.1885941301470493	0.06239874664563967	0.3885654462803947	0.15470205588838926	0.225388313029458
1750.0	0.450283104868624	0.3549628306544964	0.011121462001416123	0.21686518269181376	0.22056048324406174	0.05024075141139392	0.366914478092913	0.15598716338258023	0.2283669320434124
1760.0	0.4604843709533948	0.3636107092065429	0.013475736517003276	0.21378850897095436	0.24886637754112506	0.038290384202052816	0.34817292568978275	0.1564344933577123	0.23039043830482103
1770.0	0.46901374446770827	0.36759975719476035	0.01596476243748448	0.21055174001997515	0.2730641003556009	0.026708244066014318	0.33258518547240556	0.15620008744403246	0.2314609526822477
1780.0	0.47577464536726244	0.3669845924755981	0.01846329377459733	0.2073202689001183	0.29268207742481156	0.015646426212101903	0.3204153841266655	0.1554154670814727	0.23158776942032847
1790.0	0.480705849202689	0.36192952839678594	0.020851974988794937	0.20423139116383998	0.30735349801246303	0.0052723690446920685	0.3118188153836401	0.15426156085009335	0.2308031233803748
1800.0	0.4837879126534155	0.35271149346377906	0.02300784291115572	0.2014253677780309	0.3167746255756245	0.004279916671402692	0.3069271598210297	0.15291465101944712	0.23022862123673565
1810.0	0.48502716534689316	0.3396714299964507	0.024833320548528284	0.19903811935517074	0.320674393310739	0.012880744444269239	0.3057685240893877	0.1515463509257351	0.22993000600214675
1820.0	0.4844703447282761	0.3232629964596858	0.026221559292893867	0.19715849944393793	0.31883350972225344	0.020423211295886715	0.30833691411798814	0.1503208797782133	0.22862848935489188
1830.0	0.48219472490884363	0.3040037190691368	0.027095937930811227	0.19588536490687838	0.311140021735528	0.026806952949867353	0.314554781987916	0.14944447158861163	0.22639074688469912
1840.0	0.4783099766874692	0.2824955717675025	0.027391465380498938	0.1952389347927809	0.29751485340647155	0.03196779616155933	0.32423267471511674	0.1490231709334433	0.22327180548060532
1850.0	0.47293745651979324	0.25939986530656556	0.027050850241368336	0.19523973414069246	0.2779995021592254	0.03587386133840474	0.337109774579494	0.14917842195376962	0.21934868327991414
1860.0	0.4662145713354713	0.23537968676431975	0.026057708747316284	0.1958386183735844	0.2526799071235626	0.038504641221479174	0.3528767031639324	0.14997563015700344	0.21469093336083364
1870.0	0.45830892807492707	0.21115032734017247	0.024400989040644687	0.19698198233271125	0.221748667535818	0.03990860133514996	0.37117412837666275	0.15145985802648854	0.20939168525782184
1880.0	0.44937061405359247	0.1874226602295721	0.022107141953772266	0.19855315327327075	0.1854865539965762	0.040136297520655215	0.3915286255684607	0.15362019726525344	0.20352815548264414
1890.0	0.43958295118454505	0.1648801717378625	0.019211752121674617	0.20043726459512268	0.144222239539193	0.03928482183975193	0.41348067604153105	0.15636948761685454	0.19718367058456693
1900.0	0.42911200066803357	0.14421495098044768	0.015773938745703563	0.20248752413457102	0.09842671583225315	0.037478581703629166	0.43652753618036666	0.15962174291436726	0.1904553738949215
1910.0	0.4181164867438829	0.12600035905481166	0.011868239630276695	0.20455111265951234	0.04862449493858523	0.03489934287315074	0.4601291363795057	0.16320965277315125	0.18342485313160956
1920.0	0.4067387530755766	0.1107717446769938	0.007598446769601539	0.20646165809469225	0.004578301063800527	0.03172541860487684	0.4837210428733627	0.16697096357480679	0.1773207910917139
1930.0	0.3951372631674508	0.09897217654428025	0.0030627525237752816	0.20807912810749676	0.06050596932911101	0.028185630616635166	0.5068143714299331	0.17068271455836415	0.18393000078463084
1940.0	0.38344178940896034	0.0909281965818004	0.0016212664929889675	0.20927119339301986	0.11840475085950608	0.024515299897971757	0.5288791948199387	0.17405218502041575	0.19138923455932524
1950.0	0.3717636401750819	0.0869113086616552	0.006342579911893539	0.20993201300113237	0.17749665238026036	0.020971182994027122	0.5494529410051172	0.17681030827131006	0.19996007830005968
1960.0	0.36021093757340505	0.0870210557152662	0.010983088512160066	0.2099877901395423	0.23694139647615753	0.017838763977615607	0.5681085211224446	0.17866948288013684	0.20872012954959102
1970.0	0.3488829558765665	0.09127627020693396	0.015443557295792252	0.20938415096654217	0.29590967337440666	0.015377733655477469	0.5844553178413245	0.17928058634611055	0.21750128069539426
1980.0	0.3378627864377739	0.09958397097974714	0.019624149162106693	0.20813291236170212	0.3535452323766086	0.013861674709604116	0.5982134537523958	0.17834980138355716	0.22614674764543694
1990.0	0.3272383653009532	0.11174417198253617	0.023442109664637088	0.20622675829907966	0.4089947081479395	0.01353821237994253	0.6090989144814678	0.17554723914364756	0.23447880992502546
2000.0	0.317074110560694	0.12747177400540055	0.02683236543632066	0.20373929090944712	0.46147359077254047	0.014636583707672984	0.616946913643627	0.17055211638429402	0.2423408431774996
2010.0	0.3074349009208417	0.1463863818595954	0.029742198508143525	0.20073701132187116	0.5102436513905526	0.017402767677818884	0.6216381454905666	0.1630909191363732	0.2495844970382204
2020.0	0.2983776725716445	0.16803706764270432	0.03215052180966592	0.19735494046004132	0.5546326751808293	0.022018375753923652	0.6231281368612192	0.1529221837463033	0.2560776967532914
2030.0	0.28996971902529145	0.19194820850420047	0.034040979045039145	0.1936872753632446	0.5940771774008686	0.02861170369110065	0.6214343861158889	0.13981047523151036	0.26169749054714303
2040.0	0.2822587483398826	0.21756698583003975	0.0354220998133487	0.18986580475589745	0.628067110004304	0.037303379598360775	0.6166314691904369	0.12359595555658176	0.26633894413610654
2050.0	0.2753133158737511	0.24435165656866742	0.03631276175453029	0.1860269113385663	0.6562799187476922	0.048149328040359374	0.6088405588183943	0.10413188612831781	0.26992579215878487
2060.0	0.26917543080274164	0.2717067195380265	0.03676119131504828	0.18230393344699392	0.6784410550582036	0.06117292504309764	0.5982578871575599	0.08138840304434747	0.27240094317575236
2070.0	0.26390352037648057	0.29909747866555614	0.03681947811045245	0.1788236278499046	0.6944455354541716	0.07634403347554945	0.5850925764994543	0.0553611477007695	0.2737359247665423
2080.0	0.2595403309720812	0.3259645455243605	0.03654086259413276	0.17567312195902432	0.7043211452024019	0.09360261993600247	0.5696108145945673	0.026096617337724948	0.2739187572650369
2090.0	0.25614704963227974	0.3518382626513952	0.036004063488177536	0.17295469631136634	0.7081979526608682	0.11281807373273821	0.5521102942037914	0.006225854115365914	0.27453703084949777
2100.0	0.25375079805370504	0.3761992609030782	0.03528592940272933	0.170732688080972	0.706305915672544	0.13385869139116063	0.5328965455259012	0.041405194388673516	0.2813043779273454
2110.0	0.25238420419468555	0.39865373501414314	0.03445821638034204	0.16906011832396067	0.6989764524389042	0.15653601875261786	0.5123019903638102	0.0791409316704823	0.28768895839236824
2120.0	0.2520678976010422	0.418833697353981	0.03361634880416646	0.1679779659975849	0.6866676102360529	0.18062567292108703	0.49070617010601647	0.11907006957437449	0.2936956790742882
2130.0	0.25280247774393105	0.4364195763714276	0.03282652544316122	0.1674898783874416	0.6698995404718877	0.20590940837563282	0.46845516221638284	0.1607836256316466	0.2993232743301889
2140.0	0.2546035669148865	0.4511552100328079	0.03216299062672522	0.1675811714141262	0.6491875743093629	0.2321352069371593	0.4459138079766145	0.2038204588037047	0.30456999837692345
2150.0	0.2574332817844631	0.4628208183758259	0.03169373206922165	0.16824550656600995	0.6251523796037965	0.2590644014715067	0.4234672647228708	0.2476524756189893	0.3094412325265855
2160.0	0.26127960186573684	0.47127318371623794	0.03148376002041005	0.16943778339117618	0.5984144293204574	0.28641641062210177	0.40150970483780335	0.29173308322786284	0.3139434946252233
2170.0	0.2660823545660047	0.47642014590335735	0.03156866872141252	0.1711264309308097	0.569594255656537	0.31395637460180104	0.380384477093505	0.33549354232709283	0.318078281225065
2180.0	0.2717953351140956	0.47819612101718134	0.031984529308242984	0.1732688580892011	0.5392989219127686	0.3414331907403055	0.36043285641138256	0.37838369777935155	0.32184918879656615
2190.0	0.2783310242978798	0.4766186310260899	0.03274531981504106	0.17577962290698054	0.508116039029084	0.3685833535429909	0.3420413718708686	0.4198585160984598	0.32525923482342434
2200.0	0.28560870379877	0.47167391239876594	0.03385725126125619	0.17861859882443515	0.4766119819178394	0.39517704467727	0.3254939748729595	0.4593901345504743	0.3283039502877213
2210.0	0.29351727888100676	0.46344952058817346	0.035298591165476484	0.1817253366646175	0.44527838492406957	0.4209829300048313	0.3111116768402389	0.4965055285564921	0.3309836559531133
2220.0	0.30193779202930604	0.4520267729657571	0.037036862902107615	0.1850224940380783	0.41459162169898156	0.44578001270781503	0.29916704188359056	0.5307953466275879	0.333294743106653
2230.0	0.31072708728007226	0.4375353516579466	0.03901476776126153	0.18844160228197607	0.38497763397774065	0.4693318833226156	0.28988787923251147	0.5618956322130599	0.335226479715898
2240.0	0.31974047116820703	0.42012202017305467	0.04117483229079831	0.19188619358561515	0.3567997034830248	0.4914223992766541	0.28345856422197957	0.5895032564671687	0.3367634300833128
2250.0	0.3288115175715747	0.39996703078239465	0.04342644185047535	0.1952821891993351	0.3303752172061638	0.5118323753242027	0.2800532389883257	0.6134495604443317	0.3378996964208505
2260.0	0.33777116499638615	0.3773194958608619	0.045688299749602014	0.19854457041995366	0.30601387970404836	0.5303689572877601	0.27978297837403265	0.6336538401025593	0.33864289831190053
2270.0	0.3464314960710584	0.35239550656514	0.04787888471015554	0.20158147237076435	0.28397601574908937	0.5467898055337665	0.2826644656442572	0.6500789964289038	0.33897458038414185
2280.0	0.35460754280829887	0.32544921491863715	0.049886799445685547	0.2042850019728307	0.26447210190122683	0.5609346661640711	0.2887114581413921	0.6628174361193495	0.3388955276839365
2290.0	0.36209696797890323	0.29681638430630686	0.051631218046055284	0.2065654302559205	0.2477329037514524	0.572605919359181	0.29789630703628855	0.6720155639125782	0.3384200868308358
2300.0	0.3687110754157481	0.2668099907943895	0.05302651436887816	0.20830725857993357	0.2339533120161923	0.5816552012565949	0.310068833222231	0.6779426156401216	0.3375593501617612
2310.0	0.3742357034823194	0.23577234736754976	0.05399957484384228	0.20940930570782992	0.22330938587872895	0.5879638754388081	0.325071440124177	0.6809246855205746	0.33633578979547873
2320.0	0.3784948405718722	0.20408724367046266	0.05449552791756779	0.20977341667966679	0.21600202327256102	0.5914374141669532	0.34269358679065975	0.6813016262984071	0.3347857099210188
2330.0	0.38130157747315874	0.17215558825720723	0.054472678485061723	0.20930817505744287	0.21219110114338524	0.5920341459017857	0.3626506630035353	0.6795352296348451	0.3329561448695527
2340.0	0.3824883872171094	0.14037971925085013	0.053915687587795	0.2079286412395735	0.21205396278599542	0.5897716730969021	0.3846331328265207	0.6760952196206036	0.33090830295316875
2350.0	0.3819093613831166	0.1091730307662293	0.05282399215259538	0.2055780347693916	0.2157411884709599	0.5847210602227618	0.40828754606090567	0.6714863770840689	0.32871507386375365
2360.0	0.37943334188822386	0.07896303877180832	0.0512130041413152	0.20219618734815403	0.22340449654291872	0.5770517405694187	0.4332190162590728	0.6661830072265049	0.3264579790934271
2370.0	0.3749585401346296	0.050152351479126556	0.04911316213074807	0.1977643926783505	0.235151999906698	0.5669458410046859	0.4590043397482795	0.6606546505591406	0.32421815970520734
2380.0	0.36843613189863045	0.023117971536411597	0.04657236548594153	0.1922728003085762	0.2510229733457321	0.5546878510254852	0.48524861905201244	0.6553876550164874	0.32209329595865965
2390.0	0.35982287769976273	0.0017837590665974457	0.04364890880767594	0.1857627685573469	0.2710698195499446	0.5405947369396797	0.5114661366699886	0.6508118802252765	0.320620110939534
2400.0	0.3491423418345905	0.024200388445022036	0.040407029350563284	0.17829107004058073	0.2952377860677473	0.5250604124574989	0.5372763250734369	0.6473151771720882	0.32461631630519094
2410.0	0.3364519434484554	0.043849467078962645	0.03692273690863758	0.16993293507725232	0.32340627292522384	0.5085074700881042	0.5621768005799376	0.6452475208576895	0.3283118933705329
2420.0	0.3218508253285046	0.06048987205126466	0.03326532751157346	0.16080335287530018	0.35540217026683063	0.4913678101730081	0.5857977459701402	0.644851203572276	0.3317285384686122
2430.0	0.3054720167538305	0.07392177558942004	0.029499640599466984	0.15102631867704136	0.39089027546810096	0.4741115525688598	0.607716424901524	0.6463022664335816	0.33486753387397816
2440.0	0.2875124745665709	0.08401046389860944	0.025699673377034202	0.14074875579391277	0.42952315569109945	0.45716833739506757	0.6275698271239711	0.649699993130034	0.33774158512203745
2450.0	0.26820419464732237	0.0906752844713885	0.021929252188852784	0.13013906463721087	0.47081232193653233	0.44098545046457915	0.6450433109713192	0.6550737044926895	0.34035782297623685
2460.0	0.24781362319220857	0.0938828372416678	0.01824326758605628	0.11937255893210877	0.5142038446731501	0.4259324783673608	0.6598436589450444	0.6623687255154194	0.34270762430662705
2470.0	0.2266409700140397	0.09366804048902266	0.014691470546622565	0.10861361974222462	0.5590404346951354	0.41236495797746486	0.6717339666118063	0.671420737831838	0.3447717747385193
2480.0	0.20500663103031536	0.09007821905079894	0.011317771118736365	0.09803010866011697	0.6045913844992374	0.4005638641735686	0.6805426034602281	0.6820157319748172	0.3465182892459774
2490.0	0.18327591476109228	0.08325060054928535	0.008165623734070704	0.08778445603591527	0.6500958857299566	0.39074318964115706	0.6861106357832801	0.6938448037575204	0.34790888874903475
2500.0	0.16180908256230353	0.07335169978963496	0.00527002800934015	0.07800999721487982	0.6947230429018603	0.3830529502190355	0.688391465325934	0.7065439983525001	0.34889403304693606
2510.0	0.14095809281314065	0.060541027564170236	0.002668670893890203	0.06883475734516435	0.7376268156954164	0.37756237024957895	0.6873477411990774	0.719685721223505	0.3494031496229929
2520.0	0.12111716170034237	0.04507873846761001	0.00039081475064055293	0.06033932922138227	0.7779678847936307	0.3742769651409008	0.6830424161474937	0.732796918663454	0.34937627861068177
2530.0	0.10263447626692845	0.02720083212434521	0.0015467059764198987	0.052605890066276445	0.8149660895775448	0.3731522781282569	0.6755871282950587	0.7454129914911218	0.349138298990744
2540.0	0.08585051805346566	0.0072212319412992	0.003101853705528408	0.04563180722406873	0.8478380346781318	0.37408587280289746	0.6651511614888506	0.7569899814795558	0.3482338076717247
2550.0	0.0710844447066612	0.01460429031413868	0.004270222121986904	0.0394648583412093	0.8759176533538233	0.3769304046941544	0.6519645449673548	0.7670624829547401	0.3501623626817586
2560.0	0.05861537909885062	0.037943230042193576	0.005037643439923356	0.03407320161400984	0.8986262215005381	0.3814986575865946	0.636270017095482	0.7751062466816863	0.35339632463240983
2570.0	0.04868232675387385	0.06246959097981175	0.005387811270887669	0.029408625801507132	0.9154624373215889	0.38758649790238153	0.6183987917395488	0.7806850818663038	0.35601014545448795
2580.0	0.0414801899007462	0.08785684429862517	0.005329471538846234	0.025427724818726738	0.9260920736398821	0.3949842358479959	0.5987149386633497	0.7834204138129792	0.35791323656514384
2590.0	0.037157528465992185	0.11377816994530665	0.004871340887753678	0.0220506308807967	0.9302742960639832	0.4034805804286796	0.5776020588430999	0.7829762824095035	0.35902386099063943
2600.0	0.03580194148362437	0.1398759727135519	0.004033641944940297	0.019223335887253973	0.9279457937425089	0.41285788160586956	0.5554631017383249	0.7791323619137356	0.3592917538787262
2610.0	0.03744609674746724	0.16582187244506907	0.002858425864813864	0.01685109165827023	0.9191625546211035	0.42288531107237104	0.5327393355869456	0.771709417623671	0.35868426320246394
2620.0	0.042067987202682566	0.19128433818325385	0.0013946718048669891	0.014886075566171747	0.9041103945040723	0.4333818329446186	0.5098228790508752	0.7606982840665943	0.35720580791539197
2630.0	0.0495804007381595	0.21593303156469434	0.0003023168440332326	0.013291965724738009	0.8831191562575051	0.44413882761092616	0.48715892163983954	0.7461417745813435	0.3549582993701549
2640.0	0.05983947201322293	0.23944573329249053	0.0021441761910919906	0.012065187031433666	0.8565844751836384	0.4549750071390076	0.4651636345389676	0.7282051374643201	0.35230285285677165
2650.0	0.07266446310306884	0.26153255457708147	0.004042200421249309	0.0111838305334582	0.8250882548709382	0.46570425249569103	0.4442337539736463	0.7071885976096868	0.34895473844810254
2660.0	0.08782150347002382	0.2819014779233544	0.005899888004465732	0.010695205120923423	0.789222439110101	0.4761529735123101	0.4247464925578577	0.683450420760702	0.3449863000574673
2670.0	0.10502990240256338	0.3002899890572237	0.0075978429051239485	0.010673323665386925	0.7496787250654107	0.4861385261860548	0.40701595929600054	0.6574020758230752	0.3404782930501049
2680.0	0.12399677482156646	0.3164638452141103	0.009029327914098703	0.011215580163117023	0.7072210194036717	0.4954942562111372	0.39138314304522814	0.629599246908815	0.335550399210218
2690.0	0.14439285591870932	0.3302096769937446	0.010079014146981966	0.012444592970133367	0.6626031058218449	0.5040363333869715	0.3780852069508416	0.6006013963198713	0.3303065228136373
2700.0	0.16589163975814625	0.34137484312605726	0.010627109708962797	0.014508773121146595	0.616608610868177	0.5115813975322129	0.3673611750336745	0.5710191502150384	0.32487158742042693
2710.0	0.18815446253054935	0.34979405025067234	0.010584175041473538	0.017565014055914457	0.5700562478340498	0.5179735835585645	0.3593979012421389	0.54144850882006	0.3193717429166778
2720.0	0.21085073982548685	0.3553861397619956	0.00985327092947521	0.02177965802533774	0.5236698771223978	0.5230401172737618	0.3543196434718874	0.5124829317558073	0.3139227972707687
2730.0	0.2336635984439408	0.35807507265025484	0.008373560727574832	0.02731482764081486	0.478196825733622	0.5266262079579321	0.35221151366350334	0.4846734398853856	0.3086418808378786
2740.0	0.25631587223165453	0.35785196652797835	0.006087127615991492	0.034311730187118694	0.4343235137808792	0.5286222399108238	0.3531010861205961	0.45853281901624654	0.3036432944239111
2750.0	0.2785390006484749	0.3547162582461103	0.0029592299519432506	0.04288947201353738	0.3926615194898948	0.5289360422341102	0.35701001144926336	0.4344617278645173	0.29902165773723144
2760.0	0.3001085339120291	0.34874302300306337	0.0010183208684234647	0.05314006915997874	0.3537982168284748	0.5275079182296942	0.36387636585511096	0.4128432349122808	0.29512946034613197
2770.0	0.32083616615429866	0.34003703163343935	0.005822474764934459	0.06511594270583854	0.3181932639471816	0.5243385361007669	0.37359671155164764	0.3939290792781358	0.2927336507670304
2780.0	0.3405546818612126	0.3287329771526032	0.011413812780672744	0.07882280364915675	0.2862526756591801	0.5194694512770505	0.38600089324875775	0.377852795452398	0.29113751138512894
2790.0	0.3591492079953318	0.3150217860960103	0.01772359740760624	0.09421632623212339	0.2582828422715282	0.5129925860863993	0.40091880870537744	0.36469478851454507	0.29037499291361524
2800.0	0.3765227720574309	0.2991346956136858	0.024656408742214163	0.11119503257098867	0.23453610013151138	0.5050678818815582	0.41811571630511024	0.35442514274880255	0.2904567187564127
2810.0	0.3925948233975023	0.28129012334859527	0.03212206395493599	0.12961062700012072	0.21512950745879755	0.49592309275906166	0.4372847683320549	0.34690410523937154	0.29135738893630503
2820.0	0.40733113398666854	0.2618143371014069	0.04000436680675631	0.14928287794743256	0.20012152812181183	0.48580330923876824	0.4581251508019042	0.341962177524584	0.29305561019116655
2830.0	0.4206812251022638	0.24101574762576905	0.04816117975620764	0.16997484270988808	0.18947836330502255	0.4750208277032219	0.48031534346404037	0.33934962759300746	0.2954996446574276
2840.0	0.4326189313257862	0.2192204164950654	0.05647835020219511	0.19141924535983215	0.18307955169500434	0.46393084100558873	0.5034243948631181	0.33878443533830516	0.29861952078561194
2850.0	0.44311097238203256	0.196822965166364	0.06481993026378247	0.21331076277235586	0.18075475631267968	0.45288314456897955	0.5270787218599668	0.3399111960317729	0.30233655616974175
2860.0	0.4521255240470876	0.1742032997625399	0.07307762176148999	0.2353407496540846	0.18224353471293275	0.4422627020064567	0.5508339288824347	0.34242954168974515	0.3065646128145964
2870.0	0.4596354627140493	0.1517823460656963	0.0811234979799243	0.25718693781557056	0.18723679335071886	0.43241550174244736	0.5742962370481153	0.34602267946985155	0.3112124320232967
2880.0	0.465580625308047	0.12994717842391146	0.08889257604865226	0.27853520738919274	0.19537371115746494	0.42370802551676734	0.5970079810091585	0.35035735151797653	0.31617533204639636
2890.0	0.46989725992669595	0.10910947180695885	0.0962759454191074	0.29905564189850553	0.20627782365432146	0.41644311986863425	0.6185380081918218	0.3551515921573223	0.32134360786542093
2900.0	0.4725161853638107	0.08969309073989162	0.10324567591027088	0.3184761499385596	0.21950853527535075	0.41089053426384325	0.6385019759473639	0.36014257944427985	0.32662184086042134
2910.0	0.47336499154610534	0.07208980522954966	0.10976899581136254	0.336515433533033	0.23461365614183238	0.40726050328413044	0.6564859757647504	0.36510109563842374	0.33190005711864845
2920.0	0.4723633862762029	0.05667625863705983	0.11583925421568009	0.3529334730973515	0.2511502111037225	0.40568193664140323	0.6721482611315197	0.36984508837858465	0.33707973368519056
2930.0	0.469423147624219	0.04380525631691268	0.12150775182758868	0.3675337118316098	0.2686569585443155	0.40622499374518145	0.6851574021610785	0.37419372029579945	0.3420628677933381
2940.0	0.46447974464441555	0.03379631997607302	0.12681240651305414	0.38016304140236956	0.28667156789866777	0.4088817530707577	0.6952283929749963	0.37801020983824807	0.34675542953982275
2950.0	0.45746809633233343	0.02694736331310288	0.13182126704712033	0.39070449237820715	0.3047476499942541	0.4135813015041135	0.7021204324102083	0.3811873867241544	0.35107224871293674
2960.0	0.4483492797339328	0.023460517217092747	0.1366353371265039	0.3990833572207216	0.32246630274076904	0.42017039759530367	0.7056492796517717	0.3835597668123951	0.3549217797623113
2970.0	0.4371093534375423	0.023564904017251642	0.1413944313276926	0.40528411624348537	0.33942633628474916	0.42841052613569536	0.7056290425206816	0.3850625816754394	0.3582351614553172
2980.0	0.4237671753496295	0.02735887130848247	0.1462410531486375	0.40931962762890584	0.3552211484579806	0.4380414089178934	0.701973997014035	0.3855902047072508	0.3609391858166019
2990.0	0.4083834807736977	0.03493585720382464	0.15130929667620263	0.4112687462186482	0.3695351245179974	0.4487449014498242	0.6945823445158985	0.3850124542956317	0.3629715257064656
3000.0	0.39103491573511207	0.04628041909699798	0.1567959773898875	0.4112251517319365	0.382032228812732	0.4601701679093699	0.6834600319397879	0.383243109105754	0.3642802502151973
