# Supplementary material for: Continuous multiplexed population representations of task context in the mouse primary visual cortex
Source: Nat Commun. 2023 Oct 21;14:6687. doi: 10.1038/s41467-023-42441-w (PMC10590415; doi:10.1038/s41467-023-42441-w)
Supplement: Supplementary file 4 — Source Data [file 41467_2023_42441_MOESM4_ESM.zip › sourcedata/sourcedata_Fig_5f.csv]

time	ME110	ME113	DT009	DT014	DT017	DT021	DT022	MT020_2	mean
0.0	0.0460289359641754	0.5054453742396271	0.021478625017388342	0.5983566512995564	0.13361251234559665	0.0873579422213657	0.2893252203891144	1.0505621632380806	0.3415209280893631
10.0	0.05528203591138428	0.49411408343150437	0.014697453424257628	0.6060087934646753	0.15094666709767166	0.12012968957161266	0.3063175502960994	1.0527925446415702	0.35003610222984693
20.0	0.0626036825599651	0.4840413972193317	0.052383713798573484	0.6138097862768268	0.16941740687465048	0.15494654329308344	0.32744050538188174	1.0550759684150903	0.3649648754774254
30.0	0.0678128837161281	0.47553865190299716	0.09146650882773785	0.621806747309099	0.18901546028427313	0.19153832574152968	0.3528874177914983	1.0574507768321182	0.38093959655067267
40.0	0.07074780718757845	0.4688566446421215	0.13187373412540507	0.6300622556563921	0.20973379938039322	0.22964302839502276	0.3827291676982319	1.0599177426762307	0.39794552247017195
50.0	0.07126042824907498	0.46418287041929074	0.17352359025255332	0.6386744858261221	0.23154428891273854	0.2689591655504623	0.41696033996583637	1.0625051573088418	0.41595129081061505
60.0	0.06924842422307298	0.46164298855408037	0.21631111316381735	0.6477285065781793	0.25444516631292124	0.309188733459749	0.4554320517808762	1.0652675147986561	0.43490806235891905
70.0	0.06459700640316915	0.4613020468790784	0.260110246994598	0.6573355139474917	0.2784515938043384	0.3500574250145113	0.4978579470221337	1.0682151965262794	0.45474087207395
80.0	0.05723337396641276	0.46315010929474776	0.3047999930174631	0.6675809455327072	0.3035706711202547	0.39128403001266726	0.543890800482812	1.0713816559309368	0.47536144741975017
90.0	0.04707778611795993	0.467124034038185	0.3501797160619252	0.6785599583527608	0.3298448009487133	0.43257659282876054	0.5929961416656095	1.0748160130877966	0.4966468803877139
100.0	0.03410403678906504	0.4730661509896694	0.3960492759717863	0.6903721050926492	0.35730600207126645	0.47366928532246233	0.6445388729510757	1.0785679290813697	0.518459207283668
110.0	0.018275906133407016	0.4807964674160641	0.4421273969522851	0.7030941303447951	0.38599816825347477	0.5143108130563275	0.6978111688957699	1.0826996323599187	0.5406392104265053
120.0	0.000440840355053429	0.49007087773887237	0.48811573479237647	0.7167903600622236	0.4159763945421425	0.5542644813381242	0.7519786801141554	1.0872508789941846	0.5631110309921417
130.0	0.02202838770794535	0.5005924598512328	0.5336741752423275	0.731493758312457	0.4472799437373662	0.593283250868629	0.806176869639317	1.0922869519855727	0.5908519746681059
140.0	0.046462628435107844	0.5120376131150852	0.5783779074223621	0.7472176822099064	0.47995069797261564	0.6311731151634904	0.8595106769489065	1.0978754246965137	0.6190757182454985
150.0	0.07371714622972947	0.5240509183592609	0.6218088607207428	0.7639300910852791	0.5140127726551783	0.6677428050886917	0.9110642219819098	1.104048919557667	0.6475469669598074
160.0	0.10373026701204413	0.5362870085122882	0.6635109751947227	0.7816012274745051	0.5494657002185832	0.7027924289195502	0.9599933765175477	1.1108730214880118	0.6760317506671566
170.0	0.13642916951226214	0.5483890696685496	0.7029799205903673	0.8001199776727361	0.5862647293971692	0.7361795261685745	1.0054659918216382	1.1183744240124809	0.7042753511054722
180.0	0.17173542538424658	0.5599917577988666	0.7397449359546079	0.819373578850561	0.6243667315591698	0.7677658848799088	1.0467820890970378	1.1265682586666586	0.7320410827738821
190.0	0.20951539509467776	0.5707800431570054	0.7733023904766473	0.8391947034877836	0.6636480946341377	0.7974312641933146	1.08334548816979	1.1354825797812105	0.7590874948743208
200.0	0.2496364296719097	0.5804383929175594	0.8032343200133117	0.859393425942208	0.7039778567863323	0.825065234073948	1.1146947749155864	1.1451061991775946	0.7851933291873062
210.0	0.29192990034609567	0.5886833382631563	0.8291032215670555	0.8797575118609274	0.7451678330955098	0.8505884319542287	1.1405416925511522	1.155400304112997	0.8101465292188904
220.0	0.3362064451398411	0.5953122920490187	0.8505363689785731	0.900044012377559	0.7869765417236543	0.8739788390348693	1.160739958294846	1.1663347528488197	0.8337661513058977
230.0	0.3822474216788717	0.600134431571423	0.8672423224259436	0.920012131146624	0.8291410307827725	0.8951721741146479	1.1753294627972408	1.1778294705738726	0.8558885556364245
240.0	0.42980318933877093	0.6029911372707599	0.8789859039101944	0.939425755269328	0.8713556798526064	0.9141971108592967	1.1844982663000025	1.1898041990014638	0.8763826552253028
250.0	0.4786081752335093	0.603817008166853	0.8856416715094062	0.9580356601018111	0.9132807971445989	0.9310753080830239	1.1885924661102134	1.2021507066559987	0.8951502241256768
260.0	0.5283643222739	0.6025537411502072	0.8871373523874428	0.9756181973950594	0.9545564915948743	0.9458733015529711	1.1880816957255198	1.2147303371131835	0.9121144298991446
270.0	0.5787573391675401	0.5992409502584096	0.8835474140576602	0.9919874661052314	0.9948101339768786	0.958653142126553	1.1835600594305085	1.2273953355156406	0.9272439800798027
280.0	0.6294826891401378	0.5939214901506985	0.8749925800776966	1.0069874456565997	1.033672188634823	0.9695238544954468	1.1757005628576769	1.2399757340256985	0.9405320681298472
290.0	0.6801930054187405	0.5867128616228802	0.8617242882435441	1.0205005424264626	1.0707802631706698	0.9785874308508675	1.1652359064101645	1.252307108165419	0.9520051757885934
300.0	0.7305611510319352	0.5777427230179161	0.8440486668278371	1.032477557505442	1.1057760709889424	0.9859870676412199	1.1529084398205147	1.2642021343643923	0.9617129763997749
310.0	0.7802387216244419	0.5672178366656306	0.8223742053200915	1.0428980476350564	1.1383276803245366	0.9918483729373933	1.1394868693132236	1.275486324887954	0.969734757338541
320.0	0.8288919762230136	0.5553258564482215	0.7971344948926302	1.0518062334150402	1.1681322687689737	0.9963258255481682	1.1256992968954322	1.2859758742933969	0.9761614783106096
330.0	0.8762070604271035	0.5422884525351408	0.7688504183566918	1.0592883172750085	1.1949433204416642	0.9995567074984271	1.1122228820942222	1.2955050435106221	0.9811077752673599
340.0	0.92186442215212	0.5283546991645153	0.738067311840396	1.0654690514140661	1.2185303732466006	1.0016861375674297	1.099652983083636	1.3039294771755874	0.9846943069555438
350.0	0.9655893566637983	0.5137558907423612	0.7053623179861384	1.0705305455460365	1.2387496498433117	1.0028449002572115	1.0884792075408136	1.311109787433462	0.9870527070016417
360.0	1.0071098711011952	0.4987520638044226	0.6712933514951267	1.0746591616828847	1.255472095796477	1.0031166952854869	1.0791195837651557	1.316938003857536	0.9883076033485355
370.0	1.0461842986575896	0.4835713612110263	0.6364460093642145	1.078066375002608	1.268641088928341	1.0026014027122394	1.0718708695711396	1.3213418939335506	0.9885904124225885
380.0	1.0826348269767256	0.46843926881101694	0.601377769888648	1.080984319747102	1.2782160863259087	1.0013647547677147	1.066868091222749	1.324258116895141	0.9880179043293758
390.0	1.1162836345166216	0.4535569493199114	0.5666016261616345	1.0836235569984067	1.2842515434292952	0.999456602536692	1.0642006021907413	1.3256721615913634	0.9867058345930833
400.0	1.1469863590186287	0.43912704025976257	0.532612895472789	1.086166545787036	1.286790382089957	0.9969039764851102	1.0637545928581373	1.3255786862028702	0.9847400597717864
410.0	1.1746684096150775	0.4253202800537466	0.4998486885131236	1.088815307507772	1.2859497418725543	0.9937045745742383	1.065387704700047	1.324024755035738	0.982214932734037
420.0	1.1992492271962885	0.41229367255915117	0.4686947956733787	1.0916856133544688	1.2818601791779727	0.9898331252444792	1.0688403955501828	1.3210661737027498	0.979190397807334
430.0	1.220720460757175	0.4001715636881963	0.43950442032012615	1.0949009131473415	1.2746873023290821	0.9852518505215155	1.0737625560869972	1.316790348656668	0.9757236769383877
440.0	1.239096543754359	0.38907901697525354	0.4125280350627436	1.0985190124444886	1.2645991895774276	0.9799104057620756	1.0797408553608274	1.3112939889832946	0.9718458809900588
450.0	1.2544187806657094	0.37907741456770194	0.3880012283906965	1.1025655392815132	1.25179064415455	0.9737764685416614	1.086330095182912	1.3047079499580132	0.9675835150928447
460.0	1.2667736453090244	0.3702794992252817	0.3660718051512952	1.1070249990622831	1.2364767764992126	0.9667932748810975	1.093054952963089	1.2971650621520672	0.9629550019054188
470.0	1.2762706018124852	0.3627539175079165	0.34684835159226457	1.1118323986355598	1.2188592457132095	0.9589290407835299	1.0994037676871207	1.2888188425007696	0.957964520779107
480.0	1.2830237728345493	0.3565436700355327	0.33036744935935325	1.116912111911318	1.199173044278711	0.9501624715672197	1.1049284328632223	1.27983085330942	0.9526177257699158
490.0	1.2871835646315473	0.3516982763125824	0.31663075597956414	1.1221405785655532	1.1776311014873169	0.9404923388248895	1.1091966491605743	1.2703774269213737	0.9469188364854252
500.0	1.2889313016550945	0.34827083465159475	0.30560720701896127	1.1273860359761005	1.1544638415304136	0.9299390254191331	1.1117787865126718	1.260631470513442	0.9408760629096764
510.0	1.2884208947082407	0.34627366200782006	0.2972019342394039	1.1324957582674877	1.1299142084631266	0.9185808964144763	1.1123676050139653	1.2507968728887957	0.9345064790004145
520.0	1.2858647047212797	0.34574065509368357	0.2912911377263181	1.137308629152231	1.1042129265834626	0.9064992096318503	1.1106720669791776	1.2410560614673862	0.9278306739194236
530.0	1.2814487203299854	0.34664581203331635	0.2877261923026764	1.1416669194406093	1.077592224765164	0.8938229501980712	1.1065039742832528	1.231619492128083	0.9208782856851447
540.0	1.2753725245917718	0.3489631980109641	0.286313368374278	1.1454100732363988	1.0503152917107805	0.880736909193302	1.0997725156935731	1.2226751846774295	0.9136948831860622
550.0	1.2678533033203507	0.35266062716987295	0.2868688788363858	1.1483930412295114	1.0226190972256057	0.867429430151922	1.0904666745865716	1.2144348875433575	0.9063407425079472
560.0	1.2590943509894115	0.35768768315200977	0.28917882023079655	1.150485295127268	0.9947497898523036	0.8541240949527689	1.0786416362803963	1.2071116014349401	0.8988841590024869
570.0	1.249302605618923	0.3639410922757106	0.293018326390985	1.151545422704208	0.9669880503952357	0.8410854873772131	1.0644452128701496	1.2009142258809153	0.8914050529391675
580.0	1.2386888492988848	0.3713114690056738	0.29814590787462214	1.1514796245167234	0.9395944702745922	0.8285758694412095	1.048103457669584	1.1960177810800208	0.8839896786451638
590.0	1.2274814340827265	0.37963958685791044	0.3043312327551322	1.1502015890390584	0.9128006114665017	0.8168790149015295	1.0298844595558014	1.192599692634013	0.8767272026615841
600.0	1.2158850605381535	0.3887547763310771	0.3113514644110754	1.1476447833235892	0.8868892606138601	0.8062509088873875	1.0101213670160778	1.190812269314441	0.8697137363044577
610.0	1.2041106048748673	0.39844525370883777	0.3189732300705733	1.1437646246358113	0.8620995548082298	0.7969782638765242	0.9891661211004628	1.1907824087109034	0.8630400077232763
620.0	1.1923852625840905	0.4084800961061396	0.32695785858949944	1.1385374873768304	0.8386999847809704	0.7893041258052462	0.967409132311883	1.1926112497534715	0.8567981496635164
630.0	1.180922688347302	0.41859072596666447	0.3351148122621238	1.1319593885762287	0.8169252533609783	0.7834554763606043	0.9452588150769656	1.1963607669588128	0.8510734908637101
640.0	1.1699227544011774	0.42851028049102735	0.3432503682409841	1.1240554315350926	0.7969711865313116	0.7796238484746563	0.9230957409069218	1.2020545037966892	0.8459355142972326
650.0	1.1595928437156222	0.43796287778387144	0.35115760311896904	1.1148904226906902	0.7790712003025941	0.7779587101527315	0.9013088946374104	1.2096546425946806	0.8414496493745711
660.0	1.150115639061039	0.44664267679546066	0.35869931034619684	1.1045135405708466	0.7633982000943424	0.7785581645196309	0.8802312376285848	1.2190872187414465	0.8376557484696934
670.0	1.141664901449059	0.4542399608284219	0.36570196410650957	1.0930297330336447	0.7501106631558735	0.781472933675677	0.8601969825309062	1.2302182733098417	0.8345794265112416
680.0	1.134374352467356	0.4604881295216128	0.3720654672340813	1.0805527185361639	0.7393357102447011	0.7867170539897572	0.8414849564263869	1.242889354730925	0.832238467893873
690.0	1.128358199885892	0.46511282851931113	0.37765715516343634	1.0672091009100813	0.7311823180002834	0.7942330355511069	0.824356827713588	1.256893462097764	0.830625365980183
700.0	1.123710075978885	0.46788751386219257	0.38241319775275906	1.0531535744540967	0.7257042475880588	0.8039087897702581	0.8090458667806417	1.2719639564174359	0.8297234028255409
710.0	1.1204568760120293	0.4685728613368366	0.38626609579840787	1.038555773577681	0.7229274712480815	0.8156012787261989	0.7957099421734479	1.2878262771828046	0.829489572006936
720.0	1.118613857238837	0.4670147509595103	0.3891884599757244	1.0235806395558495	0.7228298591425065	0.8290969905292194	0.7845039276818568	1.3041674133308976	0.8298744873018002
730.0	1.1181221840808904	0.4630658065653213	0.3911613952011713	1.0084097757350006	0.7253551279544338	0.8441782335008015	0.7755086997136833	1.3206516549692517	0.8308066097150693
740.0	1.1189035053138507	0.4566357590952005	0.39219689232925403	0.9932384323017257	0.7303928884681892	0.8605531483132207	0.7688340012649075	1.3369548037134744	0.8322136788499779
750.0	1.1208208746902681	0.4476894467198544	0.3923261572231387	0.9782500612716328	0.7377939363123467	0.8779313546156007	0.764521304570007	1.3527457748213296	0.8340098637780222
760.0	1.1236894817676624	0.4362525893488878	0.3916141711427227	0.9636126555514144	0.7473559161090783	0.8960033828280134	0.7625912531596093	1.3677309576947774	0.8361063009502707
770.0	1.127286498632734	0.42234892310313515	0.39012341901295144	0.9495184229343083	0.7588401416330546	0.9144531355263534	0.7630524471021045	1.3816075817425673	0.8384038212109011
780.0	1.1313748337083982	0.40609786748056	0.38795828047650627	0.9361163452271539	0.7719462134683512	0.9329631897111201	0.765862834657018	1.3941143653007957	0.840804241253738
790.0	1.1356598703461902	0.38763834053387897	0.3852230899775402	0.9235512012622464	0.7863766142501123	0.9512418577760088	0.7709589910987027	1.4050199813016315	0.8432087433182889
800.0	1.1398458754609173	0.36714183086608093	0.3820478966772577	0.9119623233577574	0.8017910820877607	0.9690039976820815	0.7782611655790277	1.4141601305213007	0.8455267877790229
810.0	1.1436200627520179	0.34481994194278714	0.3785741363227354	0.9014628969280242	0.817824347322907	0.9860028410230722	0.7876220812447963	1.4213784124104027	0.8476630899933429
820.0	1.1466825051578047	0.32089779680080854	0.37494337037214875	0.8921561569810875	0.8340909975214077	1.002037150485378	0.7989158565181262	1.4265787169857163	0.8495378188528098
830.0	1.1487303908142834	0.29561911284302517	0.3713055765783827	0.8841175030654064	0.8502086032245721	1.0169413991691374	0.8119158334478709	1.4297237851635702	0.8510702755382811
840.0	1.1494854943076325	0.2692465645180118	0.36780559200901475	0.8774133610082813	0.8658108467375965	1.030576389001538	0.8264116160506592	1.4308136159649862	0.8521954349497152
850.0	1.1486961262694728	0.24204207070394534	0.36456018507601085	0.8721093417056396	0.8805202453489163	1.0428680103326908	0.8421488286860885	1.4298829538852305	0.8528534702509993
860.0	1.1461539614106593	0.21425669864686292	0.3617053589724679	0.8682142463659344	0.8940037524099055	1.0537593040793927	0.8588303078363384	1.4269829011201676	0.8529883163552161
870.0	1.1417061898274996	0.18612784822226486	0.3593316457504879	0.8657666810812558	0.9059633203288566	1.0632785101529019	0.8761580769253124	1.4222522568309062	0.8525730661399357
880.0	1.135236109612455	0.15792174235362588	0.3575159774706429	0.864759671789013	0.916128458059637	1.0714636078455249	0.8938157678727724	1.4157765746048243	0.851577238701062
890.0	1.1266900927684442	0.1298565583692055	0.3563102488379011	0.865173835253374	0.9242871398904453	1.0783911299620819	0.9114474195062314	1.4077141838563596	0.8499838260555054
900.0	1.1160819182546606	0.10213560706112124	0.3557199716497682	0.8670014243880513	0.9302666037169718	1.084185369578544	0.9287170950140573	1.3982523719755475	0.8477950452048403
910.0	1.1034518762677727	0.07499791203833217	0.3557440900282669	0.8701885189671702	0.9339444243398184	1.0889708544893761	0.9452756722785153	1.387548471731287	0.8450152275175673
920.0	1.0889385492824086	0.04861526468384375	0.3563231402383963	0.8746727128265062	0.935269329000854	1.0929186778141675	0.9607965355746578	1.3757906145940435	0.8416656030018598
930.0	1.0726904460769964	0.023188465518823975	0.3573832757063953	0.8803874986554987	0.9342096425187758	1.0962005993186663	0.9749512622946339	1.3631660802268422	0.837772158789579
940.0	1.0549340887028158	0.001126109826120214	0.35880706061907075	0.8872427611478159	0.9308170817823658	1.0990144292962205	0.9874282744372885	1.3498645969252243	0.8336543003421152
950.0	1.035903601647782	0.024164465421927128	0.3604397186339494	0.8951271593942619	0.9251502843035162	1.101542765009875	0.9979554160245923	1.3360741024080776	0.8345446891054976
960.0	1.015882638930004	0.04574769436626869	0.3621097437309799	0.9039146045609354	0.917356479146498	1.1040108172640168	1.006250828847286	1.321974269165435	0.8346558845014279
970.0	0.9951635250804647	0.06573451959237864	0.36362440393687845	0.9134772619239844	0.9075740228463175	1.1066163986179804	1.0120975122214844	1.3077327833111363	0.8340025534413282
980.0	0.9740443259050713	0.08396422211826055	0.3647509042014202	0.9236627120714046	0.8959842581127326	1.1095290966200066	1.015264832310594	1.2935507081140494	0.8325938824316923
990.0	0.9528050830276054	0.10029881704197091	0.36527423327635455	0.9343099717131169	0.8827882310746576	1.1129222318802412	1.0155595895523932	1.2795823725774285	0.8304425662679711
1000.0	0.9317268030833918	0.11458334970109266	0.36496974978923524	0.945268030848391	0.8681850970196296	1.1169860523270603	1.012814684984526	1.2659822253881687	0.827564499142687
1010.0	0.911079969327184	0.12670720113535103	0.3635881966031721	0.9563672748043256	0.8524016729250717	1.1218364591894996	1.0068956833079021	1.2529056545202364	0.8239727639765928
1020.0	0.8910783614464776	0.13652748537751463	0.3609198628205471	0.9674307241092097	0.8356598053915296	1.1276214346899887	0.9976833887384247	1.2404688263618433	0.8196737361169419
1030.0	0.8719211658904296	0.1439612400120442	0.3567612569858044	0.9783039453686379	0.818167461038245	1.1344200983664876	0.9850958529321178	1.22881594176466	0.8146808702948034
1040.0	0.8537688159862932	0.14889555336469285	0.35094247843937154	0.9888405987844595	0.8001466276107344	1.1423179093064624	0.969106245554326	1.2180449989049138	0.8090079034939068
1050.0	0.8367715941735331	0.15126889758007006	0.3433210267466096	0.9988970070073477	0.7817914539478712	1.1513328170986092	0.9496877469959448	1.2082429178949616	0.8026641826806185
1060.0	0.8210055218611345	0.15102971795165682	0.33379364659577626	1.008348315983363	0.7633050382798872	1.1614774064692266	0.9269078298491236	1.1995125485837685	0.795672503196742
1070.0	0.806532125391931	0.14816782245110133	0.3223136136235286	1.0170935095757585	0.7448665782266679	1.1727384509322014	0.9008281453280395	1.1919294745178828	0.7880587150058889
1080.0	0.7934104486087508	0.14269509687152493	0.30887858435339655	1.0250385479555921	0.7266740602030166	1.1850228924521855	0.8716330988287935	1.1855483004759488	0.7798626287186512
1090.0	0.781658749095087	0.1346471325728881	0.29354352331291866	1.0321106775540105	0.7088761463711706	1.1982420371172102	0.8395425157734508	1.180435445744723	0.7711320284426825
1100.0	0.7713099034259362	0.12409658199791082	0.2764120409835862	1.0382807070551272	0.6916761145542436	1.21226876385366	0.8048179939767404	1.1766048209495292	0.7619333658495916
1110.0	0.7623620705276251	0.11114262146240961	0.25763706875687764	1.0435023950341122	0.6752266091399357	1.2269235364514617	0.7677886662930219	1.1741419298945923	0.7523406121950045
1120.0	0.7548358333896084	0.09590020565340773	0.23746402178657533	1.047762218437976	0.6597002617863439	1.2420127747290457	0.7288605939018598	1.1730721944271192	0.7424510130139921
1130.0	0.7487554111889296	0.07852064399889283	0.21613707476394795	1.0510681814207783	0.6452868797804465	1.2572989817822617	0.6885006781097789	1.1734335463573737	0.7323751746753012
1140.0	0.7441453291782394	0.05916546733253816	0.19395195279968547	1.053423199410026	0.6321675631827945	1.2725730676993503	0.647208038177933	1.1752750304148791	0.7222387060244306
1150.0	0.7410497943352893	0.03800134520430848	0.1712332960328785	1.0548438036438061	0.6205153388451936	1.2875607364724346	0.6055118968622165	1.1786428944292755	0.7121698882281754
1160.0	0.7395142020055923	0.015226465591674454	0.14832040503238086	1.0553497751292316	0.6105229757286154	1.3019794018994721	0.5639822463059203	1.183597987185999	0.7023116823598607
1170.0	0.7395873359791607	0.008992592476480765	0.12556907830250086	1.054970107977499	0.6023709741601349	1.3155644958163277	0.523210903372124	1.1902095299350437	0.6950593772524088
1180.0	0.7413187558215952	0.03444305979215645	0.10331458972471996	1.0537099176620912	0.5962060758524683	1.3280702367310466	0.48378202982060614	1.1985372060539194	0.6924227339323255
1190.0	0.7447364278641856	0.060941389137885826	0.08189063574320687	1.0515942084555678	0.5922001918985054	1.3392268544381216	0.44622142914197016	1.2086619904737426	0.6906841408941482
1200.0	0.7498757108907822	0.08832073041371435	0.06158055252946881	1.0486273081696575	0.5904589677319323	1.3488248164518664	0.4110941382938409	1.220632531650597	0.6899268445164823
1210.0	0.7567328054084153	0.11639898927460618	0.04267557138981004	1.0448187648859273	0.591088179839135	1.3566284234957504	0.37891750841492433	1.2345356285900229	0.6902244839123238
1220.0	0.7652870693174733	0.14501224719651262	0.025386049600702787	1.0401682699269124	0.5941400852856411	1.3624738133082777	0.35011044796332613	1.2504202648544367	0.6916247809316602
1230.0	0.7754865926574434	0.1740098366257321	0.009893739070721108	1.034670483025237	0.5996311056567367	1.3662128342653024	0.32505746766867905	1.2683411774451068	0.6941629045518698
1240.0	0.78722170278528	0.20325961566951367	0.003659538811702223	1.0283160175089097	0.6074952616506168	1.3677173590756453	0.3040762428901165	1.2883028310911837	0.6987560711853709
1250.0	0.800359500087118	0.23259448958386192	0.015194824308447874	1.021109655253158	0.6176578367228702	1.366916929448374	0.2873929218068849	1.3103086093172662	0.7064418458159976
1260.0	0.8147126869884069	0.26190536807615933	0.024654963487645176	1.0130442284950076	0.6299426829685215	1.363747380057522	0.2751822361694545	1.334324119276956	0.7146892081899591
1270.0	0.8300681523400215	0.29105380639362427	0.032034864482007874	1.004132756174732	0.644160815422825	1.3582192857774593	0.26751285561525395	1.3602517668210325	0.7234292878783696
1280.0	0.8461717899950808	0.3198838928404688	0.03737647138681499	0.9943863025774804	0.6600354626065793	1.350319451826429	0.26436976221444475	1.387973578431768	0.7325645889848832
1290.0	0.8627384282376699	0.3482497945579134	0.04073055434920847	0.9838467517188686	0.67727408649415	1.340092992001464	0.26569904184056403	1.4173273649210842	0.7419948767651152
1300.0	0.879473667294137	0.37599733675473557	0.04218034594357478	0.97257746402449	0.6955197754476676	1.3276203129810045	0.27131724887675746	1.4480445564211901	0.7515913384679446
1310.0	0.8960838227684219	0.40297519969327356	0.04180960066033845	0.9606473908258635	0.7144168423937786	1.3129742617586821	0.2810195495545291	1.4798700616853548	0.7612245911675303
1320.0	0.9122620828265209	0.42896790883345115	0.03972532073130153	0.9481456399162795	0.7335757791049694	1.2962743609592278	0.29448954575312825	1.5124512524024918	0.7707364863159214
1330.0	0.9277266618569395	0.45378851675402265	0.03604000664529272	0.9352069541515715	0.7526149602206491	1.2776479332798538	0.31139125950703994	1.5454074143656382	0.779977963347626
1340.0	0.9422100728439351	0.477220792153889	0.030873549186168803	0.9219457162194487	0.7711709149361508	1.257242990227116	0.3313170684155128	1.578299670718715	0.788785096837617
1350.0	0.9554787322099394	0.4990368054547826	0.02432381774269432	0.9085171542644994	0.7888965449402717	1.2352244099296694	0.3538255818736157	1.610659365914579	0.7969953015412564
1360.0	0.9673584510245338	0.5190146871815727	0.016519223604775646	0.8950997031139966	0.8054684569277111	1.2117640290368343	0.37843590458938126	1.6419898021732944	0.8044562822065126
1370.0	0.9776949923125545	0.5368987323553307	0.007572199630067056	0.8818324214951743	0.8206158575300065	1.187044844212999	0.40461655315534295	1.6717830214550835	0.8110073277683199
1380.0	0.9863874257436025	0.552462296582289	0.002413623316709357	0.8689092189388665	0.8341117656482593	1.1612930737080853	0.43186064388226764	1.699524651142748	0.8171203373703535
1390.0	0.9934115102005114	0.5655071577280941	0.013300780820524438	0.856473565032324	0.8457869023277425	1.1347177806404392	0.4595810212597641	1.724694051729192	0.8241840962173238
1400.0	0.998766632242073	0.5758054009031508	0.02498603468098526	0.844675484413328	0.8555089531779108	1.107521547735447	0.48723060051078715	1.7468393874859673	0.8301667551437062
1410.0	1.0024899831542016	0.583197771387195	0.03731295405835522	0.8336332862305579	0.8632229830115092	1.0799324714960878	0.5143024978361863	1.765522629245034	0.8349518220523908
1420.0	1.0046847937248107	0.5875472865388628	0.050157837720230525	0.8234554190442555	0.8688931186492587	1.0521781898201512	0.54025127923578	1.780349270042532	0.8384396493469852
1430.0	1.0054554890205007	0.588771370722454	0.06336870208435763	0.8142119813216413	0.8725485707256853	1.0244843995949433	0.5645964583226338	1.791015898552121	0.8405566087930421
1440.0	1.0049541537063251	0.5868424285339867	0.07678844119313366	0.8059294146496867	0.8742529278715239	0.9970703986724857	0.5868574140484146	1.7972597171762335	0.8412443619814738
1450.0	1.003328109438338	0.5817759918043669	0.09026920880591172	0.7986304544595147	0.8740860868972209	0.9701269136019806	0.6066175534768304	1.7989353727185615	0.8404712114003405
1460.0	1.0007306954280775	0.5736575701320223	0.10362390501956975	0.7922698780155426	0.8721556810358636	0.9438540763874294	0.6235300510961261	1.795956235844677	0.8382222616199135
1470.0	0.9973133033965694	0.5626191430421592	0.11670438723368459	0.7867839258320892	0.8685983630247991	0.918422920714038	0.6372902189684895	1.7883246651312916	0.8345071159178901
1480.0	0.9932256097290376	0.5488783584145287	0.12933546755132608	0.7820888795042005	0.8635360417779805	0.8939913897989009	0.6476630639712553	1.7761198119465684	0.8293548278367248
1490.0	0.9885860319400179	0.5326896582698181	0.14135020071365356	0.7780596581422038	0.8571134148881201	0.8707062270672064	0.6544669089477626	1.7595298799371673	0.8228127474882437
1500.0	0.9834973775967149	0.5143775195192961	0.15262140268845592	0.7745757985352596	0.849477268647228	0.8486711013166729	0.6576258219428244	1.7387852379837239	0.814953941028772
1510.0	0.978057368072361	0.4942952332510615	0.16301162809897263	0.7714892914085809	0.8407625728742919	0.8279981279233846	0.6570978151599532	1.7142179720591164	0.8058662511059652
1520.0	0.9723213028700239	0.4728406616327838	0.17240187195634427	0.7686476890668299	0.8311175378727095	0.8087679062228598	0.6529423569851226	1.686172622114405	0.7956514935901349
1530.0	0.9663274376303251	0.45044332097414497	0.18072097072973126	0.7659124162711798	0.8206510167646976	0.7910489558041747	0.6452381221359758	1.6550656816369815	0.7844259902434014
1540.0	0.9601072806098409	0.42754277630950244	0.18791164162160123	0.7631420497578889	0.8095110777758819	0.7749208905865791	0.6341958949488629	1.6213621480857938	0.7723367199619938
1550.0	0.953682812912121	0.40457398531528205	0.1939543639484338	0.7602180674879049	0.797839194044159	0.7604370398455615	0.6200653026440168	1.5855396392366579	0.7595388006792672
1560.0	0.9470500970412593	0.38197777197522154	0.1988639891830225	0.7570211705274221	0.7857332599689225	0.7476744573197629	0.603117326628054	1.5481002113328488	0.7461922854970642
1570.0	0.9402267679157458	0.360175005970535	0.20266671040494688	0.7534989743741239	0.7733374605883745	0.736681025686704	0.5837120582511888	1.5095304912369516	0.7324785618035713
1580.0	0.9332180946227985	0.3395648483179328	0.20545186140542382	0.7495876234029635	0.760785798575704	0.7275319252659714	0.5622177894355476	1.470344339807025	0.7185877851041708
1590.0	0.9260639920277163	0.32048973697001704	0.20729843465903375	0.7452715462959827	0.7482036055196163	0.7203031501557626	0.5390349095981325	1.4310174505118742	0.7047103532172669
1600.0	0.9187755643642403	0.3032351930173043	0.2083733681429194	0.7405612659014876	0.7357096637392736	0.7150495309274816	0.5145948201433115	1.3920169353746288	0.6910395427013309
1610.0	0.9114157012294752	0.28805344415735634	0.20878946420201006	0.7354830875209468	0.723443703535106	0.711857548042321	0.4893408157514261	1.3537900387388673	0.6777717253971886
1620.0	0.9040538423660264	0.2751188657359218	0.2087100141579309	0.7300901439353686	0.71153055938124	0.7107682113894158	0.46372263440265116	1.3167339892149426	0.6650910325729371
1630.0	0.8967662048291344	0.26454431957205116	0.2083008565897937	0.7244817842245723	0.7000807349184183	0.7118356778121382	0.4381640911677267	1.281220852532994	0.6531743152058536
1640.0	0.8896625589490187	0.2563678390254291	0.20770360130166088	0.7187453096553855	0.6892013776062605	0.7150686778731137	0.4131382559184982	1.2475852752692136	0.6421841119498225
1650.0	0.8828544131559062	0.25057064245434507	0.2070772832364557	0.7129847188045171	0.6789757069484209	0.7204536427758302	0.3890087550378212	1.2160764497556888	0.6322502015211231
1660.0	0.8764660720879536	0.2470251096047869	0.20653877539233734	0.7073183994440231	0.6694736599803512	0.7279506221387837	0.366163243395042	1.1869391119441435	0.6234843742484277
1670.0	0.8706179305392727	0.24557968968824795	0.20619149804866788	0.7018737748139792	0.6607359054432482	0.7374731568050239	0.34494179378029843	1.160293425974149	0.6159633968866108
1680.0	0.8654404279917186	0.24602406297529722	0.20610782974520547	0.6967607455801201	0.6527965840826682	0.7488457841317933	0.32567412452474875	1.1362757685894669	0.6097406659526273
1690.0	0.8610370363443195	0.24805989898889558	0.2063167404258307	0.6920776768060843	0.6456731434611825	0.7618984391405572	0.3086289925518505	1.1149355624488573	0.6048284362709472
1700.0	0.8575128051628877	0.2513962859130982	0.2068014175065498	0.6879373728108124	0.6393376724984186	0.7763886312258197	0.2940276091220647	1.0962802940309502	0.6012102610338251
1710.0	0.8549453918404041	0.2556910251248616	0.20754251375952137	0.6844042135361786	0.63374137538723	0.792026164598084	0.2820437696728787	1.0802595637092656	0.598831752203553
1720.0	0.8533975097519014	0.26058729807016706	0.20844111287001876	0.6815438249764806	0.6288574999966553	0.8084761626940278	0.2728284579416538	1.066761558220707	0.5976116780652014
1730.0	0.8528895234373126	0.26572396685721733	0.20938592668947453	0.6793798711710474	0.6246256186950092	0.8253810850755453	0.26645970063112845	1.0556821119593116	0.5974409755645058
1740.0	0.8534220750921042	0.2707624599415704	0.2102519550714841	0.6779506345964723	0.6209949149829707	0.8423534314196227	0.2629914679661266	1.0468385685148383	0.5981956884481486
1750.0	0.8549708775873888	0.27537515245423194	0.21089194056884286	0.6772344496577034	0.617885882071321	0.8590120235621399	0.2624140340564035	1.0400642000048568	0.5997310699953611
1760.0	0.857470187025865	0.2792639863775823	0.21113943006300084	0.6772229606121664	0.6152724984657137	0.8749808349962178	0.2646920968228853	1.0351646684071105	0.6019008328463178
1770.0	0.8608430021572209	0.2822184080018324	0.21083069441066626	0.6778514110151508	0.613099188702166	0.8898939365556968	0.26972813970059095	1.0319485736091503	0.6045516692690593
1780.0	0.864974563366669	0.2840085030901025	0.20981966350005943	0.6790754434725841	0.6113428127519057	0.9034041005566187	0.27740522716386085	1.0302160816804458	0.6075307994477808
1790.0	0.8697511298770387	0.2844789499516563	0.20797946709379256	0.6808154570044725	0.609997222182531	0.9152465952212503	0.28756823056630365	1.0297954685881687	0.6107040650606517
1800.0	0.8750312063554327	0.28358400659017	0.20519216443865895	0.6830089941946879	0.6090683184212893	0.9251912344351341	0.3000172533364236	1.030497114567131	0.6139487865423658
1810.0	0.8806607356387703	0.2812433791811398	0.2014067825860938	0.6855393532034637	0.6085793363027696	0.9330650068177175	0.3145547685652581	1.0321703830337658	0.6171524681661225
1820.0	0.8865111147294511	0.2774570366324714	0.19660413458314108	0.6883401768255737	0.6085673484177345	0.9387801192715892	0.3309412034471346	1.0346770111070094	0.6202347681267633
1830.0	0.8924427894132485	0.27228635158259207	0.19080959034410439	0.6913246472740142	0.609061530920727	0.9422938276294043	0.34891013726929243	1.0379119477557	0.6231301027736353
1840.0	0.8983248832006128	0.26582450127091306	0.1840975216548113	0.6943920727904409	0.6101113010924756	0.9436629035878941	0.3682140706010847	1.0417690460976816	0.6257995375369892
1850.0	0.9040384831191104	0.2581775034527544	0.17659898732971602	0.6974884460669876	0.611735173986957	0.942978383560729	0.38855263535774487	1.0461630275255795	0.6282165800499473
1860.0	0.9094854242797542	0.2494793415966113	0.16850326834422358	0.7005360336559299	0.6139617887008432	0.9404077455163371	0.4096644691146545	1.0510331473156673	0.6303839023155026
1870.0	0.9145723255872714	0.23986384286436274	0.16002290855271772	0.7034714784466553	0.6167756752657946	0.9361495749821391	0.43124945933411385	1.056293858358211	0.6322998904239082
1880.0	0.9192426904178179	0.22947900658087775	0.1514288764156091	0.7062459104473888	0.620152733744815	0.9304672290243879	0.4530288081430428	1.0618820265878748	0.6339909101702268
1890.0	0.923447667760074	0.2184858313052107	0.1430125361868928	0.7088188401641959	0.6240308072648582	0.9236498893416345	0.47478301291686653	1.067716484675267	0.6354931337018749
1900.0	0.9271425840616836	0.20702281186469632	0.13507047853487164	0.7111686790970149	0.6283256489728899	0.915992411572452	0.49623636498660884	1.0737600146537436	0.636839874217995
1910.0	0.9303029412573827	0.1952190708461616	0.1279016744353315	0.7132425607055635	0.6329187915410671	0.9077884030571428	0.5171768796545446	1.079894261529411	0.6380555728783256
1920.0	0.9329129648136297	0.18324413465371236	0.12182993979477752	0.7150372703244685	0.6376749989185584	0.8993526844049172	0.5373778955632424	1.086053183299828	0.6391853839716417
1930.0	0.9349591025997818	0.1712016272307089	0.11713991584074168	0.716532336240099	0.6424230525564228	0.8909622645387161	0.5566742911928694	1.092143193859535	0.6402544730073593
1940.0	0.9364288887611621	0.1592371469659717	0.11405598055535604	0.7177249543666504	0.6469821561553664	0.8828926455430703	0.5748942977966071	1.0980571226621172	0.6412841491007877
1950.0	0.9373111961160796	0.1474690063770083	0.11278811389937327	0.7185906486638131	0.6511803751073729	0.8753689567060762	0.5918943474920962	1.1037082389483062	0.6422888604137658
1960.0	0.9375828969353268	0.13603069805862708	0.11347614683533258	0.7191324581945809	0.6548267987654535	0.8686200069683263	0.6075691189879193	1.108998451350557	0.6432795720120155
1970.0	0.9372278926366565	0.12506591312899054	0.11618277945677113	0.719360111349963	0.657742167407605	0.8627980796784053	0.6217829439017117	1.1138311755206107	0.6442488828850893
1980.0	0.9362136084136155	0.11468511767618225	0.12091426456771304	0.7192521046407305	0.6597786006177186	0.8580531366431257	0.6344785599435008	1.1181121697002578	0.6451859452753554
1990.0	0.9345077712570848	0.10505430222090506	0.1275972151775281	0.7188240205166792	0.660807026962977	0.8544824481199507	0.6455621017022264	1.1218057152117629	0.6460800751461392
2000.0	0.9320636658832784	0.09629343413890643	0.13610346191631284	0.7180709175842528	0.6607304509610911	0.8521535412156429	0.6549666884207492	1.12484620134631	0.6469035451833179
2010.0	0.9288396731690864	0.08855231991225126	0.1462100712532708	0.7169906374809079	0.6594677781546009	0.8510974108523959	0.6626503478950682	1.1272073491565748	0.6476269484842696
2020.0	0.9248120602982745	0.08196677337422317	0.15765985386996423	0.7155985362218361	0.6570062929731554	0.8513031031595467	0.6685545180529631	1.1288715537948408	0.6482215864681005
2030.0	0.9199433231108735	0.07665852156295105	0.17012336263083	0.7139008193618289	0.6533551026288525	0.8527402012690032	0.6726402215561996	1.1298666072137298	0.6486535199167835
2040.0	0.9142127666408064	0.07273188293767513	0.18328536679944918	0.7118820763844114	0.6485442549371015	0.8553486965177085	0.6748583680502888	1.1301922228030339	0.6488819543838094
2050.0	0.907608435411859	0.07026810712263681	0.1967776698475142	0.7095535194106992	0.6426432642348355	0.8590296752037356	0.6751874193256572	1.1299173411042893	0.6488731789576534
2060.0	0.9001464590312255	0.06934696365507775	0.21024746512038683	0.7069075171492194	0.6357729456559968	0.863690589928453	0.6735926028234364	1.129069103997071	0.6485967059201083
2070.0	0.8918548080464967	0.0699960243080886	0.22334714136025718	0.7039391488818048	0.6280425175091284	0.869225597822918	0.6700682928237393	1.1277345265278638	0.6480260071600372
2080.0	0.8827970308824921	0.07220575744714425	0.2357730626549317	0.7006351658972005	0.6195764964560277	0.875471818839165	0.6645885001415456	1.1259684606122256	0.6471270366163415
2090.0	0.8730428914036439	0.07594560177426485	0.2472411676842542	0.6969705438713074	0.6105465560782167	0.882289400011876	0.6571537055074157	1.1238418980507938	0.6458789705477215
2100.0	0.8627123589981779	0.08114984060258446	0.2575392579210196	0.6929166286988171	0.6010649526686114	0.8895487131572315	0.6478012272543235	1.1214446655767296	0.6442722056096868
2110.0	0.8519232061049776	0.0876869660694532	0.2665046570030449	0.6884310232730405	0.5912922919529199	0.8970862747309717	0.6365198186745485	1.118831932809548	0.6422845213273131
2120.0	0.8408263209892536	0.09542001635863157	0.2740273862688012	0.6834826499786785	0.5813456900685434	0.9047805619084877	0.6233696237294872	1.116061556462205	0.639914225720511
2130.0	0.8295898216762502	0.10416006531861427	0.2800789705975439	0.6780195924404209	0.5713542099692742	0.9124774357086821	0.6084164067155698	1.113216660191423	0.6371641453272223
2140.0	0.8183741609196404	0.11370999041410429	0.2846786531155143	0.671984960085257	0.5614020708471419	0.9200566239716598	0.591750679462321	1.1103226542516031	0.6340349741334053
2150.0	0.8073712777238011	0.12382645335187398	0.28789558747490146	0.6653500651758867	0.5516056065965358	0.9274131173085289	0.5734640370115939	1.1074729879751464	0.6305498915772835
2160.0	0.796745365378982	0.1342856223786662	0.289868835088077	0.6580459557205692	0.5420135927983359	0.9344397340010486	0.5536883854222379	1.104682751189641	0.6267212802471948
2170.0	0.786672443979717	0.1448165830705921	0.2907507655869985	0.6500488568436723	0.5326644011523082	0.9410892874403705	0.5325590313880143	1.1020184561506579	0.6225774782015414
2180.0	0.7773003547987357	0.15516888948558166	0.2907489426586552	0.6413152049942026	0.5235973674382347	0.9472869281022077	0.5102346110725516	1.0995202637116803	0.6181465702827312
2190.0	0.7687624141029259	0.16509119095523833	0.29009249470678805	0.6318422206513759	0.5148276315609828	0.9530056829127748	0.4869291320568737	1.0972291677677823	0.6134724918393428
2200.0	0.7611676055135467	0.1743216298369734	0.28899569958219595	0.6216276506012594	0.5063398352919145	0.9582215395694654	0.46285261532404776	1.095172331347993	0.6085873633834246
2210.0	0.7545986567007952	0.18265372376087935	0.28771525075558246	0.6106877325205207	0.4981124282395092	0.9629294161514363	0.43822828663211366	1.0934121642112093	0.6035422073715058
2220.0	0.7490999511478035	0.18988107053822628	0.28647592666561617	0.5990835312645127	0.4901247904268456	0.9671364649054832	0.4133325691579375	1.0919653403093277	0.598387455551969
2230.0	0.7446920187743992	0.1958394670362391	0.2854951840304759	0.5868729540953496	0.48231911861326393	0.9708509324974004	0.38839837821975354	1.0908539533812933	0.5931652508310219
2240.0	0.7413605140493716	0.20037793948278326	0.2849877089035432	0.5741539199549988	0.4746522263108048	0.9741187130831284	0.36368714197658125	1.090098682500548	0.5879296057827199
2250.0	0.7390834887445944	0.2034238886759887	0.2851238823195438	0.561048348914245	0.46705198938368425	0.9769634717709955	0.3395132554338758	1.0897019780804984	0.5827387879154282
2260.0	0.7377917695576818	0.204903227652313	0.2860453532236382	0.547702351013521	0.45946067296094606	0.9794005141255577	0.31615682353001084	1.089663502015299	0.577640526759871
2270.0	0.7374125067526146	0.20479478194569323	0.28786915745918773	0.5342533676460235	0.4518112476348393	0.9814799145996437	0.2938902084010766	1.0899799138329305	0.5726863872840011
2280.0	0.73785150782235	0.2031556892260819	0.2906694633846233	0.5208998496606765	0.4440365093191771	0.9832214157916781	0.2730224393036482	1.0906137223391177	0.5679338246059191
2290.0	0.7390141124749707	0.2000587613957286	0.29446806787854696	0.50780879051517	0.4360749078792165	0.9846303210192412	0.2538107137711303	1.0915350927783842	0.5634250959640486
2300.0	0.7407827294462759	0.19563638532925376	0.29928380045681924	0.495189385768451	0.4278664381181343	0.9857427637589564	0.2365419973796965	1.092711943400813	0.5592194304572999
2310.0	0.7430640638131037	0.1900798464725798	0.3050545956362849	0.4832311790937984	0.41936923823180405	0.9865675490555351	0.22145865840145218	1.0940760733660664	0.555362650508828
2320.0	0.7457565042293064	0.18361225832675698	0.3117105706006007	0.4721151112869001	0.4105325225931839	0.9871145931276905	0.20874698447908613	1.095603941212915	0.551899060732055
2330.0	0.74877057618026	0.1764697730049285	0.3191323187439148	0.46203440755309355	0.4013328868166208	0.9873624392141379	0.19861545487376264	1.0972545553280968	0.548871551464352
2340.0	0.7520388983722786	0.168944680926927	0.3271739636933728	0.4531424780647798	0.39175863332356875	0.987318532744368	0.191242819143716	1.0989870697937243	0.5463258845078419
2350.0	0.7554926830370821	0.16132586620349837	0.3356710084052459	0.44559352315373973	0.3818177880533332	0.9869740092401402	0.1867495081115521	1.100795641662607	0.5443025034833998
2360.0	0.7590949930887935	0.15393259634797857	0.344458240169357	0.43950869332721704	0.37152972357065533	0.986306243076985	0.18521799942837058	1.102648511304575	0.5428371250392414
2370.0	0.7628172579835858	0.14706104035123646	0.35334378808348965	0.43499149279796273	0.3609499408037195	0.9853036918246278	0.1866869434744699	1.104562619750153	0.5419645968836556
2380.0	0.7666343036012004	0.14099876385400872	0.36214635618797686	0.432109685634107	0.3501281796796056	0.9839667053854556	0.19114627875229917	1.10656554136114	0.5417119768069741
2390.0	0.7705441050132046	0.13601879086873836	0.3707111643281682	0.43089232855098164	0.3391524425474607	0.9822684607230824	0.1985577860441784	1.1086809132881266	0.5421032489204926
2400.0	0.7745372765274308	0.1323067929446996	0.37889963484666633	0.4313557851928792	0.3281102268397486	0.9802011706911786	0.20883610002763198	1.1109552302119794	0.5431502771602768
2410.0	0.778624333358106	0.13005297255670006	0.3865808092358549	0.4334646736678443	0.3171124013141823	0.9777696172014636	0.22179729497321043	1.1134275294568878	0.5448537039705312
2420.0	0.7828055631092806	0.1293700365327538	0.3937006319529238	0.4371556444806062	0.30625891742532063	0.9749631082351758	0.23725602927137346	1.1161293365309155	0.5472049084422936
2430.0	0.7870858594630795	0.13032786161368448	0.4002272276648502	0.4423346310739583	0.2956645996913342	0.9717948999455575	0.2549621228444736	1.1191166630398302	0.5501892331670959
2440.0	0.7914558597067163	0.13292971002120535	0.40618967671389905	0.4488833251878042	0.2854496672562677	0.9682848298614212	0.27464711041628687	1.1223965144162058	0.5537795866974758
2450.0	0.7959007759499034	0.13712331975435782	0.4116347013203129	0.4566398151659003	0.2757117338522251	0.9644583879717072	0.295969796210223	1.125968165028144	0.5579258369065967
2460.0	0.8004048161527441	0.1427910410636174	0.4166758417361621	0.4654333909260365	0.26654015830849215	0.9603480149205924	0.3185657036266861	1.1298156761576932	0.562571830361503
2470.0	0.8049359495397057	0.14977380149066527	0.4214682651608752	0.4750625690694584	0.2580258108866439	0.9559892267266449	0.34208661217685066	1.1338863996700157	0.5676535793401074
2480.0	0.8094637381361869	0.1578753559851666	0.42619967322924335	0.48529507599058713	0.25022285602666117	0.9514584360942395	0.3661237078916382	1.1381203784399863	0.5730949027242136
2490.0	0.8139315995754524	0.1668883362185482	0.4310730419941431	0.4959052980051847	0.2431704102658293	0.9467998319739434	0.39029305949801385	1.1424133943215375	0.5788093714815816
2500.0	0.8182975802023094	0.17657437129816647	0.43630654721943063	0.5066560027812965	0.2369026915823658	0.9420958929662816	0.41420951979774046	1.1466356628376162	0.5847097835856508
2510.0	0.8225078786671072	0.1867012416633547	0.44210149844526636	0.5173039899559098	0.23141503756832155	0.9374301716652216	0.4374927693359525	1.1506792138772126	0.5907039751472933
2520.0	0.8265065704812381	0.19703769268599924	0.4486973022329884	0.5276177969607684	0.22669392811083316	0.9328839374203941	0.4598014063773611	1.1543905813543078	0.5967036519529862
2530.0	0.8302650630433368	0.20741525575471362	0.4562883409647326	0.537386859964313	0.22270339323923338	0.9285487165867339	0.48081613386034006	1.157630917992743	0.6026318351757682
2540.0	0.8337515706613182	0.21766498597357514	0.4650412054214066	0.54639705281834	0.21942482945986538	0.9245134416167818	0.5002585161583953	1.1602619151485296	0.6084141896572766
2550.0	0.8369516975033612	0.22767054032033912	0.4751113877762251	0.5544855028733996	0.21679706626453282	0.9208593801478827	0.5178965951969933	1.1621723430961384	0.613993064147359
2560.0	0.839868756035901	0.23736670645820668	0.48658783216802215	0.5615263357975352	0.21478046586155575	0.9176849140915183	0.5335491821670465	1.1632741938031779	0.6193297982978705
2570.0	0.8425344546511144	0.24675421169248252	0.49953693560369883	0.5674132461310971	0.21333571903855458	0.9150316819045479	0.5470853566104141	1.1634926051859558	0.6243980263522332
2580.0	0.8450055351361023	0.2558703438163142	0.5139777812556107	0.5720909127667022	0.21243781277147925	0.9129914351630584	0.5584202640164131	1.1628030093850183	0.6291996367888373
2590.0	0.8473510033320155	0.264812168318875	0.5298947341020779	0.5755386179795545	0.21205480962411244	0.9116310425957522	0.5675058756309133	1.1612054462710764	0.6337492122317971
2600.0	0.8496826336795709	0.27371563570481877	0.5472255437360273	0.577792704849076	0.2121784243888788	0.910983379486538	0.5743790294156723	1.1587310055761613	0.638086044604593
2610.0	0.8521123249310273	0.28271789480853504	0.5658898402109619	0.5789145604478336	0.2128208444823278	0.9110639446665618	0.5790998841246604	1.1554323285524233	0.6422564527780414
2620.0	0.8547833358510043	0.2920141836244445	0.5857427986040831	0.5789974825206097	0.21401607839559572	0.9118976088584931	0.5817804205216628	1.1514135507995453	0.6463306823969298
2630.0	0.8578394710253704	0.3017828108265936	0.6066386170749085	0.5781609985368139	0.21579935691365046	0.913492725110411	0.5825514652287945	1.1468111964943204	0.6503845801513577
2640.0	0.8614350420753326	0.3122216054501984	0.6284035042212359	0.5765449514222204	0.21821891653418984	0.9158315696167605	0.5815951139327429	1.1417369822825363	0.654498460691902
2650.0	0.8657143991126972	0.3234686204927984	0.6508257370727215	0.5742920687925069	0.22133920001648277	0.9189120417189478	0.5791023669217135	1.1363327489167423	0.6587483978805763
2660.0	0.8707914600706189	0.33562464994819524	0.6736887580102082	0.5715381211722658	0.22523125674384392	0.922682859496333	0.5753288509647071	1.1307513172564123	0.6632046592078231
2670.0	0.8768027383370972	0.34878064263176106	0.6967481849451229	0.5684168313027737	0.22996266016492384	0.9271145747992002	0.5704874555844828	1.1251303582442802	0.6679304307512052
2680.0	0.8837921801403655	0.36293439190643767	0.7197607153390333	0.565044270280061	0.2356160814180996	0.9321610227913877	0.5648801626768322	1.1196170445597913	0.6729757336390011
2690.0	0.8918271823995365	0.37807059972533213	0.7424505653841126	0.5614938606392037	0.24224893885432558	0.9377549652384736	0.5587620883009808	1.1143231432577636	0.678366417974966
2700.0	0.9008821776886176	0.39404891982103213	0.7645198129274459	0.5578372031249941	0.249907936173985	0.9438176093767109	0.5524141839880323	1.1093678695924387	0.6840994640866571
2710.0	0.9109161735141826	0.41068704471362094	0.7856754319553558	0.5540806198447601	0.2586207328997718	0.950279926225927	0.5461285646469927	1.1048605861460286	0.6901561349933298
2720.0	0.9218240763533889	0.4277808294955794	0.8055939982461331	0.5502288599604135	0.26841633711422946	0.9570568600680278	0.5401809439860357	1.100852174107599	0.6964917599164259
2730.0	0.9334549047700803	0.44502135824053257	0.8239421036706392	0.5462449496684383	0.27928222396018987	0.9640493774222753	0.5348624173404689	1.0974178377918786	0.7030343966080629
2740.0	0.9456104163029285	0.4620965510418553	0.8403801414415998	0.5420827134404311	0.2911996884978344	0.9711590265398977	0.5304496610202771	1.0945671891011024	0.7096931734232408
2750.0	0.9580547889957266	0.47863218816278363	0.8545751654569813	0.5376658462625569	0.3041045128754017	0.9782776681533414	0.5272075171492671	1.0923484227627576	0.7163582637273521
2760.0	0.9705259573348549	0.4942480501053937	0.8661906653760165	0.5329231249642948	0.31793363503331645	0.9852994381841405	0.5253800411981937	1.0907583324821943	0.7229074055848006
2770.0	0.9827335132822267	0.5085819716271687	0.8748939273840495	0.5277900790479302	0.3325791550657986	0.9921027353700795	0.5251828749786607	1.0897803098520682	0.7292055708259979
2780.0	0.9943865360222859	0.521250639762602	0.8803932205225286	0.5222131255993926	0.34792942660402953	0.9985568086424068	0.5268161135121344	1.089390211368692	0.7351170102542589
2790.0	1.005205335898636	0.5319155715538924	0.88242330199898	0.5161459535947748	0.36383018464924466	1.0045562071171177	0.5304418565335345	1.0895414435881448	0.7405074818667906
2800.0	1.0148967595564096	0.5402676706845885	0.8807724109367203	0.5095983316331489	0.38011841534876245	1.0099767906762953	0.5361618837783035	1.0901822329359498	0.7452468119437724
2810.0	1.0232331191697237	0.5460446675549311	0.8752932648792493	0.5025662934695788	0.39661108783449633	1.014717309473322	0.5440604871705733	1.0912340789066373	0.749220038557314
2820.0	1.029994044874127	0.5490621237974871	0.8659030815002374	0.49513992908069476	0.41312280146576286	1.0186611138191886	0.5541718439986312	1.0926597088778807	0.7523393309267512
2830.0	1.0350149966020814	0.5491924888522522	0.8525981146576569	0.4873846315777991	0.4294317925872738	1.0217287051851074	0.5664635662913002	1.0943343490828505	0.7545185806045401
2840.0	1.0381919256971954	0.5463647613872222	0.8354431062494071	0.4794369566150992	0.4453268288231836	1.0238235185142914	0.580855308310622	1.096191317474827	0.755704215383981
2850.0	1.0394517722669245	0.5406138499714848	0.814630516254125	0.4714271177296011	0.46059023352955397	1.0248985959602024	0.5972410144554333	1.0981368929763735	0.7558737491429623
2860.0	1.0388012568083307	0.532041855415484	0.790389139643132	0.46353064476888606	0.47499277833079184	1.0249079248600874	0.615427792701738	1.1000733833659282	0.7550205969867972
2870.0	1.0362661452424695	0.5208362678891472	0.7630747577426236	0.4559101198342814	0.48833273035245117	1.0238119642526107	0.6351917859345955	1.10190516991844	0.7531661176458273
2880.0	1.0319460802633151	0.5072469435092553	0.7330859806037147	0.44873695891398113	0.5003961555682618	1.021628574424444	0.656293139219586	1.1035613693737154	0.7503619002345342
2890.0	1.025974921273726	0.49160505011474337	0.7008899211967644	0.44217640593940855	0.5109938720666048	1.018355697696072	0.6784097590170048	1.1049634881946955	0.7466711394373775
2900.0	1.018507584875366	0.47428965943427903	0.6670079046122372	0.4363678500138527	0.5199506079975623	1.014044309247308	0.7012101930333168	1.1060707012364475	0.7421811013062962
2910.0	1.0097202853915095	0.4557511196835376	0.6319524610413239	0.43142842500090983	0.5271279009305261	1.0087497757228139	0.7243556483151129	1.1068463910178994	0.7369915008879542
2920.0	0.9998146110801847	0.4364614489822666	0.5963046631399018	0.42742591475267866	0.5323973699853142	1.0025411746019182	0.7474643448811367	1.1073002012086504	0.7312137160790063
2930.0	0.9889813419737464	0.41691215199098236	0.5606012501334803	0.4244065308956362	0.5356841604531319	0.9955222137571884	0.7701839051612283	1.107436343992271	0.7249659872947081
2940.0	0.9773930966707642	0.39764807251653034	0.5253708221433939	0.42235653194786704	0.5369261420268658	0.9877695030195665	0.7921355432990969	1.1073418090789653	0.7183676900878813
2950.0	0.965247648533085	0.37918823502502763	0.49109487573002675	0.4212467317517764	0.5361062586402502	0.9793818221688851	0.8129644365821062	1.1071236253737213	0.7115442042256098
2960.0	0.952669731911285	0.3620240080612549	0.458208642516578	0.42096679905978074	0.5332299884146683	0.9704525004798822	0.8323341099683615	1.1068842201948226	0.7045962500758292
2970.0	0.9397885365793592	0.3466247085175964	0.4270642035863734	0.42141041076895447	0.528336725388029	0.9610746471732976	0.8499458159622209	1.1068182496598082	0.6976329122044549
2980.0	0.9267084245931723	0.33342542144612686	0.39797465211223304	0.4224244749124591	0.5215149674479691	0.951328664377132	0.8655075271933395	1.107094169216614	0.6907472876623808
2990.0	0.9134746932033	0.32279112708528607	0.3711427755394754	0.42383665228356737	0.5128816445243077	0.9412919594692132	0.8787990639634924	1.1079528820588953	0.6840213497659422
3000.0	0.9001366781570858	0.31502754299509383	0.34672063311775203	0.4254824587571907	0.5025384378685087	0.9309968442536777	0.8896239673885121	1.1096413974462642	0.6775209949980107
