# Supplementary material for: Continuous multiplexed population representations of task context in the mouse primary visual cortex
Source: Nat Commun. 2023 Oct 21;14:6687. doi: 10.1038/s41467-023-42441-w (PMC10590415; doi:10.1038/s41467-023-42441-w)
Supplement: Supplementary file 4 — Source Data [file 41467_2023_42441_MOESM4_ESM.zip › sourcedata/sourcedata_Fig_5g.csv]

time	ME110	ME113	DT009	DT014	DT017	DT021	DT022	MT020_2	mean
0.0	0.42937089167628184	0.11834379635250653	0.20658038175788399	0.045926920168296664	0.16353550249332915	0.0024181750300715787	0.41675409403159663	0.34141237259620283	0.21554276676327117
10.0	0.4589481002200624	0.11314929521088887	0.20338222677458084	0.04814196036197549	0.1683625129141138	0.011361696056578274	0.4391934774601888	0.33997050700435927	0.22281372200034347
20.0	0.488970486707364	0.10734707664692697	0.20045578194532093	0.04789732538431696	0.1729244070730374	0.020162125204839065	0.4608961652038091	0.3377013099279845	0.22954433476169983
30.0	0.5191197634780733	0.10103478308414957	0.1976337140918809	0.04469522651668656	0.17724063487341096	0.028799658655649485	0.48137818467200894	0.3343784493736969	0.23553505184319457
40.0	0.5490919147307365	0.09433883105971164	0.1947605297915735	0.03808714806686797	0.18137834907163886	0.037277602038739865	0.5001556733719179	0.3298263126616599	0.24061454509910576
50.0	0.5785866217004658	0.08737335174604487	0.19169036195011438	0.027623870172791554	0.18540437866460852	0.04556268310415751	0.516777059678098	0.3238941846995225	0.24461406396447538
60.0	0.6072822659598922	0.08023182544924339	0.1882966573868709	0.012943430746145679	0.18941442310076828	0.05368947727358231	0.5308534186154249	0.31644563375855184	0.2473946415363099
70.0	0.6348687548512018	0.07304016837812896	0.1844813840257499	0.006259009317598707	0.19353326983106456	0.061672417380638056	0.542085136480183	0.30738315670207084	0.2504154121208295
80.0	0.6610402783058242	0.06590013801196187	0.18018439246949952	0.030169927600798507	0.19787156681572987	0.06951984792517668	0.5501888614230682	0.2966676802045283	0.25644283659457334
90.0	0.685505798574787	0.058928981826811805	0.1753693255008377	0.05888577828091801	0.20255940822037344	0.07729687158106796	0.5549699160768726	0.28431014812907024	0.2622282785238424
100.0	0.708000235158373	0.05225666360954942	0.17002695767908005	0.09234251105623015	0.2077304276314127	0.08504579454158501	0.5563440326492015	0.27034139861400064	0.2677610026174291
110.0	0.7282388477822133	0.04600229957134111	0.1641838003415793	0.13036331044643712	0.21349725329492908	0.09281952087024858	0.5542781342457559	0.2548398852927075	0.2730278814806515
120.0	0.7459800847681579	0.040304868694919505	0.15789682771413902	0.1725894015625412	0.21996865671138965	0.10070737131664698	0.5488268963905861	0.23795662683332525	0.2780288417489632
130.0	0.7609881035429067	0.03529572362915495	0.15123112670827282	0.21852840963279996	0.2272380198411561	0.10879747189340772	0.5401331093406662	0.21984988530845775	0.28275773123710274
140.0	0.7730716103767081	0.031106910141952715	0.1442811261062159	0.26754889575618024	0.23538178916407504	0.11718784413107697	0.5283937548621909	0.2007273797144581	0.2872124137816073
150.0	0.7820585516037808	0.027869374408587444	0.13714191256256122	0.3189038865188849	0.24444942499326583	0.1259960921690474	0.5139283643379163	0.18082065119379406	0.29139603222347976
160.0	0.7878024504420582	0.02571667490464785	0.1299218342514413	0.3716968468102759	0.2544735874816162	0.13532857292918876	0.4970588554013279	0.16035730635880802	0.2952945160724205
170.0	0.7901956795555616	0.024747307036147193	0.12272252118997472	0.42500106360160084	0.26545757645774226	0.14529709417751802	0.4782161517411578	0.13955856422998952	0.29889949474871147
180.0	0.7891976728633749	0.025045926880856217	0.11563722811913492	0.47780380069891626	0.2773897266776395	0.1560190728634233	0.45780940368820316	0.11869362222078836	0.30219955675154203
190.0	0.784789851049942	0.026708522699691095	0.10875915051898845	0.5291001991553812	0.2902227713896718	0.16757433444023428	0.4363335325296751	0.09793387380282936	0.3051777794483017
200.0	0.7770088534812671	0.02975194148832927	0.10215280262937407	0.5778834917894973	0.3038708404070751	0.18005348878187344	0.41428453926703757	0.0774663180037436	0.3078090344810247
210.0	0.7659396014476703	0.034176303262277885	0.09586971336244515	0.6232359026562706	0.31825086398442815	0.19348328083846988	0.39213289860675726	0.05743194252845213	0.3100650633358464
220.0	0.7517199515428592	0.03997021637907211	0.08994847599968574	0.6642938685217181	0.33324168640066565	0.2078836944613658	0.37039812190987187	0.037917022907365205	0.3119216297653254
230.0	0.7345331013563188	0.047070895610651364	0.08439444160233532	0.7003086506835956	0.34869657894675543	0.2232374328158664	0.34953623337403883	0.018962102714530693	0.31334242963801157
240.0	0.7146105439051209	0.05535972031098535	0.07920348381984646	0.7306845931602777	0.36444988521192656	0.23944702387356664	0.32998716256110494	0.0005602350345493834	0.3142878309846723
250.0	0.692248394363534	0.06470011295865202	0.07435177765607512	0.754990484268798	0.3803217804021004	0.2564082133142256	0.31211674230517383	0.01736126893972345	0.3190623467760353
260.0	0.6677568102979019	0.07491428347071627	0.06979782415164429	0.7729358279254614	0.3961143355769794	0.27394517464440105	0.29628525159378793	0.03490973465828118	0.32333240528989665
270.0	0.6415033784546074	0.0857955257067369	0.06549047053512841	0.7844407823242159	0.4116031337920475	0.2918402449486248	0.28272780188415503	0.05222233046114122	0.3269529585133321
280.0	0.613864122395591	0.09709763788686479	0.06135683253222854	0.7895697544542182	0.426550574812642	0.30985665982111765	0.27166309743174	0.06949588633029691	0.32993182070808735
290.0	0.5852712668546007	0.10855442121347211	0.057325955920347504	0.7885451285665221	0.4407177593116063	0.3276945676637302	0.2632283250185228	0.08695761149260173	0.3322868795051755
300.0	0.5561431368920102	0.11986930635435039	0.05331724269387689	0.7817457607924414	0.45386187858631755	0.3450564255471402	0.2574689915607232	0.10477881756237573	0.33403019499865444
310.0	0.5269216751588628	0.13077884115177657	0.049253694581350316	0.7696908720397773	0.46574333503300136	0.3616184610333584	0.2543762410506343	0.12321849533860152	0.33520020192342026
320.0	0.498053699431916	0.14097328729422198	0.04506220249224138	0.7529726860879637	0.4761162872284236	0.37705138544126715	0.2538616170407364	0.1424550513222007	0.3358182770423714
330.0	0.4699670926436208	0.1501678886941517	0.040666198381506036	0.7322898308784547	0.484763605303113	0.39105783693308926	0.25576781207782084	0.16269885045937438	0.33592238942139135
340.0	0.44308449679575634	0.15810524756301547	0.03600284113790872	0.7083832140264281	0.49148421062227243	0.40331819049494544	0.2599011592227539	0.18405877196561304	0.33554226647858665
350.0	0.4178053931618675	0.16455398587163145	0.031017548386521376	0.6820296476152898	0.4961040419494116	0.41361415741890784	0.2660081325239516	0.20666520389633214	0.3347247638529892
360.0	0.3945009432214772	0.16930025843763472	0.025662860153741363	0.6540054147862677	0.4984908906437202	0.4217017909435694	0.27377859696228946	0.23056606602189467	0.33350085264632434
370.0	0.37352068387467074	0.17219680393666764	0.01991012469704323	0.6250880667504528	0.4985698528336313	0.4274448279064966	0.28288611021133636	0.2557864787133348	0.33192536861545424
380.0	0.3551699209009245	0.1731067186884536	0.01374507501772268	0.5960004720192502	0.49627750699668094	0.4307021672483613	0.29294357025894857	0.28227206043379893	0.33002718644551765
390.0	0.3397249888221796	0.1719755148368566	0.007169063821439836	0.5674292120208011	0.4916510278252746	0.43146268528050746	0.3035717054884446	0.30994434521535896	0.32786606791385786
400.0	0.32739101798679693	0.1687701099926503	0.00019813152786501975	0.5399793568805498	0.48476589738112275	0.4297084956915078	0.31437350288430876	0.33866653395001034	0.3254816307868515
410.0	0.3183597444282822	0.16352070126047719	0.007140499021688479	0.5142031775834297	0.4757496552104412	0.42555222303053397	0.3249600204422014	0.36826433302176964	0.324718794249853
420.0	0.3127526762156685	0.15631878097671154	0.014787337036670317	0.49055028013448676	0.46480209760537217	0.4191292429402198	0.33490152686373265	0.39853974098626455	0.3239727103448907
430.0	0.3106412476981131	0.1472943578249012	0.022685061759843222	0.4694157913342485	0.4521784954246659	0.4106395505461147	0.34384044219613363	0.42929498497228	0.3232487414695375
440.0	0.3120532655095438	0.13660570078128004	0.03074969399870464	0.451078804115	0.4381768606937708	0.4003126709493201	0.3514198950483176	0.4602839729265924	0.32258510800281615
450.0	0.3169417779416168	0.1244588158198334	0.0388955543971152	0.4357475621787805	0.42314015108142455	0.38843969090484376	0.357257808392514	0.49128575446695155	0.322020889397885
460.0	0.32519987017266416	0.11106930496473227	0.04700990950237516	0.42354744795427957	0.40745774603052465	0.37535625193737876	0.3610323765813108	0.5220918329778788	0.321595592515143
470.0	0.3366926808876176	0.09666664692154392	0.05499049394790176	0.41453700100955193	0.3915240193184659	0.3613903799231133	0.36245622594456384	0.5524772458631271	0.3213418367269857
480.0	0.35120345301040645	0.08149279965875786	0.06272371545407215	0.408707666396416	0.375755195326275	0.34689883023494006	0.36128736339617684	0.5822690752564923	0.32129226234169206
490.0	0.368452936270399	0.06579406798388011	0.07010320096775474	0.4059714525191438	0.36056138678797733	0.332229693775304	0.3572877493444785	0.6113174006707629	0.32146473603996256
500.0	0.38812699062575984	0.04978271304103045	0.0770181106869236	0.4062020246663358	0.3463238849652046	0.3177523874289139	0.3503008042345245	0.6394953331100628	0.3218752810948444
510.0	0.40983862040870234	0.03364592836715132	0.08337687678436739	0.40920323914631473	0.33343287957891454	0.30379018083563825	0.34020868059096165	0.6667233432230495	0.32252746861688747
520.0	0.4331601926216	0.017532299965744527	0.08908311644823699	0.4147801087112637	0.32219965016883	0.2906615133133479	0.3269213554029158	0.692915997573671	0.3234067792757013
530.0	0.4576267960415179	0.001575288559946958	0.09406576984084924	0.422688910853094	0.3128965124522187	0.27863774937835206	0.31038647478441483	0.7180618751547732	0.32449242213314583
540.0	0.4827673324017847	0.014179637125338228	0.09826924461720454	0.43266030335877603	0.30574342968909574	0.26798062498081765	0.2906395954442589	0.742099385450049	0.32929244413341563
550.0	0.5080382771536782	0.02973011022946096	0.10165122889928677	0.4444232275572967	0.30089009245399434	0.25889850798184333	0.2677582784192596	0.7650476660823031	0.3345546735971404
560.0	0.5329378316020481	0.04510385162602852	0.10419483063039495	0.45766303190687163	0.2984152602463197	0.25155920515620545	0.24186494530445002	0.7868729761957503	0.3398264915835086
570.0	0.5569274885393831	0.060416329457148296	0.10590884816978041	0.4721120299561137	0.29833660348280167	0.2460736302448865	0.21314183333559678	0.8075855382835258	0.3450627876836545
580.0	0.5795152286593113	0.07581771733174306	0.10680675114445998	0.487484881603261	0.30057878679532435	0.2425256840142851	0.18180993264602396	0.8271653399363921	0.35021304026635014
590.0	0.600228633111985	0.0915127749907725	0.10692329997755268	0.5034595361448644	0.3050333708976666	0.24095352710182816	0.14816402891882596	0.8455796204347863	0.3552318489472852
600.0	0.618637154911517	0.10773821536358039	0.10631548951033096	0.5197913906875397	0.31150595961635485	0.24135802497165115	0.11254010535870063	0.8627660678508537	0.3600815510338161
610.0	0.6343444914537368	0.12474533832591819	0.10504683909863982	0.5361914540714655	0.3197683073213593	0.24368687453711146	0.07528606750723532	0.8786611221145157	0.36471631180374775
620.0	0.6470413162365105	0.14282480416875815	0.1031935649856412	0.5524136677166306	0.3295502616796937	0.24784367756434178	0.036840190287997565	0.8931669299890355	0.3691093015785761
630.0	0.6564907976235044	0.1622501993398798	0.10083410378235783	0.5682048065092038	0.340542600021416	0.25374702333648225	0.0023325862788685647	0.9061584407168126	0.3738200697010656
640.0	0.6625203050066593	0.18327148259668738	0.09805178874169901	0.5833228434617059	0.35243616959450097	0.26123697065866636	0.041759642025512744	0.9174926303501547	0.38751147905444827
650.0	0.6650477199516902	0.20609908807513097	0.09493570750049848	0.5975658605793638	0.3649057099272477	0.27016485826836667	0.08094205600132187	0.9270553576385245	0.40083954474276806
660.0	0.6640690406261349	0.23091287418248246	0.09156152476349719	0.6107138471227458	0.3776354524743245	0.28036361769353246	0.11934123264370333	0.9346668144019126	0.41365805048854165
670.0	0.6596883881375168	0.2578152042998011	0.08800604558770328	0.6225736524356794	0.3903489369702946	0.2916413270931917	0.15643307112798066	0.9401937320776237	0.42583754471622387
680.0	0.6520784099643282	0.28682878243521304	0.08433880453246478	0.6329642813701322	0.4027696549173976	0.30381187489025185	0.19166976229102717	0.9435206504525209	0.437247777606667
690.0	0.6414753952221761	0.31787492236664894	0.08061804643577061	0.6417128361193372	0.4146732865459456	0.31668927874238295	0.22452710064954584	0.9445311045513807	0.4477627463291485
700.0	0.6282070252446359	0.35080474714805804	0.07689659761880116	0.6486848326285469	0.42587654068451863	0.33006192044891447	0.25452164851626247	0.9431324485869022	0.45727322010958
710.0	0.6126451225298304	0.385345222949963	0.07321661455202141	0.6537457033350315	0.4362258519188065	0.343770799546133	0.281196702770513	0.9392998417734368	0.46568073242196695
720.0	0.5952091693375063	0.4211391356561739	0.06961096558017607	0.6568086437662075	0.4456271890177702	0.35760116066348135	0.3041055676183839	0.9330457351885275	0.47289344585352844
730.0	0.5763544084674592	0.45773413201475477	0.06610555662754314	0.6578141130061615	0.45400673314945184	0.3714175027416249	0.3228755629784845	0.9244253727989806	0.47884167272305755
740.0	0.5565552338936279	0.4946020993199927	0.06271746168629097	0.6567297076688452	0.4613426503114809	0.385084544446163	0.33717217373036357	0.9135156021969002	0.4834649341567081
750.0	0.5362958446074355	0.5311495547408949	0.059457328210115123	0.6535600965805016	0.4676410884018375	0.3984380105687344	0.346746543605014	0.9004529372189107	0.48671767549168043
760.0	0.5160477218702719	0.5667215065385429	0.056334265862970134	0.6483421443320627	0.47293266094965003	0.4113394448832841	0.3513759690191174	0.8854447867682325	0.48856731252801644
770.0	0.49627870716680156	0.6006613894400826	0.05335476862098135	0.6411760112647851	0.4772595308736889	0.42369329235130615	0.35095624007141435	0.8687200747751087	0.48901250182052103
780.0	0.4774312899842621	0.6322746313816118	0.05051486347178777	0.6321846467942357	0.4806756558145924	0.4353712087212067	0.3453930382763243	0.8505391445545771	0.4880480598748247
790.0	0.45988705098608706	0.6609198560577242	0.047818236451291074	0.621530756838501	0.4832324710730044	0.4462934473567953	0.3347091253981781	0.8311830078207851	0.4856967439977958
800.0	0.4439965600522702	0.6860024221745205	0.04526504311412671	0.6094232942650287	0.4849745020619184	0.4563469036733071	0.31896172179771065	0.8109414605722036	0.48198898846388577
810.0	0.43005558917300535	0.7069860747336614	0.04285481388833476	0.5961022157873305	0.48594458933386575	0.46545186087480783	0.29827922595613043	0.7901091055683485	0.4769729344144355
820.0	0.4183172302161178	0.7234178282884421	0.04058643096372533	0.5818547176462935	0.4861536822353396	0.473511330720921	0.27284965391991134	0.7690026953174653	0.47071169616352704
830.0	0.40897553867314196	0.7349673363925852	0.03845653817728831	0.5669540269727283	0.4856354080092088	0.4804400156650651	0.24292028898382823	0.7479007856185904	0.46328124231155454
840.0	0.40215353768530093	0.7414255500082364	0.03646595758658236	0.551684073416234	0.48438168963636097	0.48615911076597795	0.2087828948275281	0.7270502545723738	0.4547628835623243
850.0	0.3979318992334	0.7427070339732962	0.03461082470647789	0.5363764567920749	0.48238047403370055	0.4905401975911159	0.1707953343240841	0.7066940966900646	0.44525453966802675
860.0	0.39634361946304253	0.7388813477694144	0.03289050682567732	0.5212898028275003	0.4796204985076993	0.4935206190460626	0.129332184112394	0.6870354715726907	0.43486425626556013
870.0	0.39735872347474466	0.7301367326714778	0.031297992618921994	0.5067130842784545	0.47608038946030085	0.4950379556704688	0.08483721069482686	0.6681884563843576	0.4237063181566942
880.0	0.4009299809779834	0.7167974355921974	0.029828559609774402	0.49286655027343007	0.4717528755927505	0.494966328965193	0.037758876611925896	0.6503188667198596	0.4119024342928893
890.0	0.40696322075494384	0.6992974908786987	0.028478639292131347	0.47995146350785045	0.46664789213939883	0.49324057547973044	0.011384393580378793	0.6334793933688039	0.40243038362524197
900.0	0.415337134395696	0.6782074711819516	0.027229724109714526	0.4681162728391268	0.46077083746808567	0.48978591693607676	0.06206624570085384	0.6177150562887321	0.4024035823650297
910.0	0.4259002080362224	0.6541688132360539	0.02607725567650876	0.4574586064765732	0.45419003909232336	0.48456502281878344	0.11370545033697832	0.6030173496882447	0.402385343170211
920.0	0.43848807885334207	0.6278921154670144	0.025011028769796828	0.44797640853490406	0.4469691515365515	0.47753284174281274	0.16572983406064068	0.589371462677021	0.4023713652052604
930.0	0.4529423214453625	0.600139372279104	0.024015223476407277	0.4396646038927988	0.43921345504397813	0.4686726105151634	0.21752776453317169	0.5767126606290456	0.4023610014768789
940.0	0.4690769943403321	0.571717279642689	0.023081384148867845	0.43240339550342854	0.4310779141750043	0.4579891121148817	0.26847706494048984	0.5649612166606606	0.40234804519079426
950.0	0.48668530688043843	0.5434190601228938	0.02219922120475093	0.42606073157505575	0.42272282790759064	0.44549082176455046	0.31796751731303685	0.5540319769586057	0.40232218296586536
960.0	0.505573902725049	0.516007099568672	0.02135735906980568	0.42042901238858965	0.41434412120286424	0.4312547667353802	0.3653764547546364	0.5438630937925173	0.4022757262796893
970.0	0.5255621029630255	0.4902096944906752	0.02054475732244143	0.41529888269902315	0.4061761573276246	0.41533131127390777	0.41007649927242507	0.5343407913369582	0.40219252458576005
980.0	0.5464559592558658	0.4667063188141528	0.01975219501710046	0.41040475219888495	0.39842805657443237	0.3978376842115381	0.45149600201553364	0.5253620756489505	0.4020553804670573
990.0	0.5680387943074763	0.4460881521782571	0.01897272831646324	0.4054916393355763	0.39135091892442286	0.3788983477181248	0.48906178141031187	0.5168893479499101	0.40184896376756785
1000.0	0.5901254986036091	0.4288284074075389	0.0182011757736677	0.40028420514892593	0.3851705801635613	0.35864328125615175	0.522283526020053	0.5088758442399577	0.4015515648266832
1010.0	0.6125010429436144	0.4153216426806923	0.01743013644575736	0.3945440496031918	0.3800925904445003	0.3372299576698987	0.5506691263258502	0.5012440898847406	0.4011290794997807
1020.0	0.6349505104980073	0.40583349077438824	0.016656927358855378	0.3880620848597838	0.37632839772608495	0.31482718476227467	0.5738248553739195	0.4940016635368494	0.40056063936127034
1030.0	0.6572709330330513	0.40052162374213757	0.015877900614212792	0.3806466111436415	0.3740242774932987	0.29161221250498137	0.5914288404306338	0.4871511439425773	0.3998166928630668
1040.0	0.679253474864955	0.3993909214692836	0.015085899572494399	0.37220239599920424	0.3732919120250153	0.2677565263791283	0.6032132485534155	0.48072482567413277	0.3988649005672037
1050.0	0.7006510546482421	0.4023622725545246	0.014276404045820035	0.3626378410642701	0.37419864390925284	0.2434368498248336	0.6090176987691616	0.4747813532564684	0.39767026475907163
1060.0	0.7212417391619734	0.40921716909120553	0.013441191889726645	0.3519367896400838	0.3767552826862064	0.218830237147566	0.6087423585273739	0.4694123283929297	0.3961971370671331
1070.0	0.7407984496900148	0.41966247279704894	0.012579665745767632	0.3401679801958186	0.3809174267520732	0.19408236132930667	0.6024253821665349	0.46468601362703676	0.39441496903795015
1080.0	0.7590902400249022	0.43328832149611146	0.011678235921853353	0.32737755890378795	0.38658105410337273	0.1693795309446704	0.590192465349076	0.46069029128056926	0.39228471225304284
1090.0	0.7758782399804898	0.44960489726852426	0.01072946341773845	0.3137102562720353	0.39358950938964776	0.14484584945430645	0.572244022490726	0.45753818814515657	0.38976755330232804
1100.0	0.7909359459882386	0.4681117347767545	0.009720632752786673	0.29930048625047134	0.40172947448728746	0.1205983605461004	0.5488938154250276	0.4553350400674874	0.38682818628676924
1110.0	0.804049654389476	0.48821538213036275	0.008642096898295537	0.28432826170547343	0.4107651408660934	0.09673871747232565	0.5205347285264043	0.4541622448715168	0.38342952835749344
1120.0	0.8150241135068275	0.5093263344249149	0.007482437833584432	0.2689526047567663	0.42041307985192966	0.07337864051175502	0.48765871115464454	0.4540956410261312	0.37954144538331924
1130.0	0.8236598301516036	0.5308606927089207	0.006229382593156918	0.25333364146034065	0.4303464565639994	0.05058046487762846	0.45081794296434363	0.455184324009253	0.3751265919161558
1140.0	0.829807103413359	0.5522481935352513	0.004874094818672403	0.23761950257420916	0.4402423694734956	0.028379187625416913	0.4106408512404488	0.45745604840698784	0.37015841888598017
1150.0	0.833326666187236	0.5729308351091835	0.0034097452298550435	0.22192223744417117	0.44976265806804294	0.006826946173194903	0.3677947265280189	0.46089914069973137	0.36460911942992924
1160.0	0.8341148170549426	0.5924326076744771	0.0018325913938128102	0.20629799096989765	0.45858634064109416	0.014075850029247716	0.32300473990209566	0.4654431207632692	0.3619735073036046
1170.0	0.8321035587094876	0.6103296698136813	0.00014345693381356828	0.19080506786485696	0.46639337496571875	0.034314837326918424	0.2769845605406668	0.4709862397659954	0.3602575957401424
1180.0	0.8272754072203501	0.6262648945777336	0.0016493556451693259	0.17543238217416568	0.47292255619006884	0.053919476131369715	0.23049261594628023	0.4774338049571023	0.35817381160528
1190.0	0.8196541056938536	0.6399490424207012	0.003537495297503801	0.16016125190230168	0.47792977737107123	0.07292890973489696	0.1842532983811016	0.48457437384129864	0.3553735318303411
1200.0	0.809288586284832	0.651190167814407	0.005499487212796528	0.14491064776028217	0.48122436375830313	0.09138291301093648	0.13895321021174933	0.49219296018705716	0.35183029203004546
1210.0	0.7963110847000743	0.6598519106537243	0.007515792914080777	0.12961455007552058	0.4826480543617959	0.1093314129348435	0.0952855037474527	0.5000485616855344	0.34757585888412834
1220.0	0.7808670183267215	0.6659184045987993	0.009551510990543188	0.11414353000771182	0.48212597379474165	0.12685176784399343	0.053868704267934	0.5078622472145775	0.3426486446306278
1230.0	0.7631777780203186	0.6693868116502959	0.011571015549764696	0.09841529916112579	0.47963672754602904	0.14401370256547585	0.015270676928288873	0.5153614076872248	0.33710417738856546
1240.0	0.7434956290123726	0.670365356181333	0.01353528081581823	0.08234504075126203	0.4752162109465321	0.16088529755535408	0.020027641793748607	0.5222641619941966	0.33601682738132715
1250.0	0.7221239236981538	0.6689958489551384	0.015397908733809418	0.06584988253785351	0.4689363511732425	0.17754579238626722	0.05162282161854759	0.528306344019237	0.33734735914028113
1260.0	0.6994040797828984	0.665458199482584	0.017120489426144525	0.04889665853314895	0.4609520648215605	0.19408724357231288	0.07916408015374121	0.5332176756490663	0.337287561427682
1270.0	0.6757218441456836	0.6599657050857118	0.01865676193486182	0.03147077279823929	0.45143756756623377	0.2105588336160541	0.10237460007303234	0.5367583065235075	0.33586804896791556
1280.0	0.651460825448646	0.6527692350641748	0.019963768549507516	0.013606593975435288	0.44060556106047244	0.22702274745149753	0.12110941428694688	0.5387369809933673	0.333159390853756
1290.0	0.6270432677424285	0.6440825356134567	0.021006382258730527	0.004594046796246198	0.4287001054843802	0.2435247835157064	0.1352280816041198	0.5389858427487313	0.33039563072047495
1300.0	0.6028950978230532	0.6341568620444868	0.0217545340972225	0.023007319778723945	0.4159456912959978	0.2601305076832391	0.14470903548367398	0.5374109037393517	0.3300012439932186
1310.0	0.5794589860671435	0.6232179924850184	0.022184613259739694	0.04145737184020759	0.40259296141079304	0.2768285349328292	0.14960387583663293	0.5339555380701877	0.328662484237819
1320.0	0.5571405430869891	0.611472855095126	0.022284525859754295	0.05973871087954152	0.38887145714673865	0.29364410111535044	0.14999547391055779	0.5286122036629199	0.3264699838446222
1330.0	0.5363412203366973	0.5991080604632457	0.02204864784424304	0.07761779631208654	0.37498964066808027	0.31056024953699035	0.14601881213108925	0.521409569868204	0.32351174964507956
1340.0	0.5174152534761725	0.5862988220808791	0.02148546066079096	0.09483039788439807	0.36113140225760065	0.32753539472836113	0.1378898258110992	0.5124192523031925	0.31987572615031173
1350.0	0.5007018100620302	0.5731812639431122	0.020612375444967856	0.11110954503486714	0.3474276341664805	0.34453041474849044	0.12584789962339427	0.5017736226943608	0.3156480707147129
1360.0	0.4864824323698187	0.5598749769578627	0.019455803089417356	0.12618721316081616	0.3339755228005171	0.3614853467435021	0.11014898730380707	0.4896122014020947	0.31090281047847945
1370.0	0.4749849292634494	0.5464582178110994	0.01804999655596759	0.13981203293738154	0.3208138397105649	0.37831210865881804	0.0911058543695471	0.47611892095480424	0.305706987532704
1380.0	0.46638027007286476	0.5330108082625553	0.01643500905877132	0.15174576980837506	0.30795900581687297	0.39490270382855835	0.06904499689726462	0.461478184030516	0.3001195934719723
1390.0	0.4607804322323412	0.5196125020592416	0.014658732428793952	0.16180283145609398	0.2953728182145594	0.4111677549819173	0.04431144856234681	0.4458746385551786	0.2941976448113091
1400.0	0.4582579633663202	0.5063260827588502	0.012768479466053084	0.16982110775486858	0.2829769051756751	0.42697276547048396	0.017260917015799793	0.42949720308730144	0.28798517801191903
1410.0	0.45879510036586746	0.49319508259726286	0.010814755724580849	0.17567462231244835	0.27068356666993276	0.44221122253241973	0.011709763860911604	0.41255404335833523	0.2844547696777199
1420.0	0.4623427832142313	0.4802840640006623	0.008843482315665063	0.17928269650889295	0.25834867923521954	0.4567453477195518	0.042219919914068926	0.39520085102191493	0.2854084779912759
1430.0	0.4688158208366979	0.46764880549309984	0.006896082465091546	0.18065164102265419	0.24586694442414703	0.4704441917691945	0.07388102267011032	0.37760270576673904	0.2864759018059668
1440.0	0.4780394145159912	0.45539205188854964	0.005011246220299276	0.17979521896521433	0.23310683205875238	0.483175357216523	0.1063005202938585	0.3599060373209637	0.287590834810019
1450.0	0.4898238088842839	0.4435829506007437	0.0032215521622345755	0.17676775079847173	0.2199457133362348	0.49481962483987746	0.13909620669552147	0.34226978505664474	0.28869092404675156
1460.0	0.5039647323300933	0.4323344579369324	0.0015502302771121246	0.1716690343684264	0.2062924841855851	0.5052492743694545	0.17185122482446458	0.32476386034007376	0.28970941232901776
1470.0	0.5201905134524298	0.42174286482077555	1.1280101945065901e-05	0.1646019255913711	0.19208493377219082	0.5143434282610544	0.20419166591090598	0.3075348062803822	0.2905876772738819
1480.0	0.5382362149791171	0.4119449843829071	0.0013894019186767026	0.15571703798438663	0.17728738406600208	0.5220133587956861	0.23575909396282047	0.29069623071601014	0.29163046335070075
1490.0	0.5578317269732636	0.4030431691991218	0.002653373724272712	0.14518048584427468	0.16192548353619673	0.5281459814090679	0.26619227316320115	0.2743316853404485	0.2924130223987309
1500.0	0.5786551441703716	0.39516709820837403	0.0037918602735571294	0.13311016165289313	0.1460284829537235	0.5326872568030963	0.29513979019431247	0.2585741598201814	0.2928942442595637
1510.0	0.6004335747077558	0.38842570152839434	0.004820519655399563	0.11970124931573412	0.12971085793802106	0.535576702538675	0.3222903161005839	0.24353048141620048	0.2930611754000955
1520.0	0.6228510955711859	0.3829132748689048	0.005762007875382974	0.10504796611043132	0.11308758393168894	0.536752660674863	0.3473598865590105	0.229324438378129	0.2928873642461996
1530.0	0.6456060731677997	0.37869489152540586	0.006638792480758132	0.08930746024483383	0.09632519610092283	0.5361971590769488	0.3700637362288346	0.2160963066774182	0.2923662019378652
1540.0	0.6684008529047052	0.3758020055654294	0.007476022716944808	0.0726013423583074	0.07961128012981344	0.5339278728635664	0.3901377378214196	0.20397552558678567	0.2914915799933715
1550.0	0.6909379196584244	0.37424362873148953	0.00829946853340599	0.0550379659314042	0.0631451635004654	0.5299520899894339	0.40736655360403373	0.193107422494603	0.29026127655540745
1560.0	0.7129513646867531	0.37398236177060773	0.00913201530898472	0.03670618504746925	0.04714856292363523	0.5243222192459387	0.4215690232854292	0.1836055966031649	0.28867716610899785
1570.0	0.7341702616007615	0.3749482008424447	0.009995628619965918	0.01771201879243023	0.03182286327124251	0.5171227556884594	0.4325609945266914	0.17563542842630087	0.2867460189710371
1580.0	0.7543156368916732	0.37701349268807616	0.010902282199264535	0.0018545245706844682	0.01736009613565237	0.508439319976993	0.440211167307068	0.16929107086813944	0.2849234488296939
1590.0	0.7731521048296084	0.3800454633358495	0.011860873493519386	0.02190207999424354	0.003950586704769776	0.4984088077113607	0.44441578382690805	0.1646547005360719	0.28729880005404135
1600.0	0.7904344806422001	0.3838660929553089	0.012873283100383909	0.04230960613828749	0.008264446329983688	0.48718063524212135	0.44509118011175275	0.16180076686863054	0.2914775614235836
1610.0	0.8059685150023224	0.3882448966672985	0.013929680859446875	0.06296374891521594	0.019157041398171648	0.47493570229784227	0.4422260958447859	0.1607461861969901	0.29602148339775913
1620.0	0.819568372281982	0.39295674410004494	0.015018635327596258	0.08371065891320217	0.028657273163977814	0.4618806317318288	0.4358173037524746	0.16147490297209544	0.2998855652804002
1630.0	0.831038149213853	0.3977820948751933	0.016116611860897107	0.10437296959102915	0.03671995261441818	0.44823913121091186	0.4259268406299801	0.16392391559789488	0.30301495819927216
1640.0	0.8402367215954334	0.40249136163878674	0.01719579673614291	0.12474601615125813	0.04334473869509048	0.4342511113651413	0.4126409975077301	0.16798388755047022	0.30536132890500667
1650.0	0.8470667765799402	0.4068261512947007	0.01822429435181505	0.14460690309571533	0.04856679075529757	0.42019728270990264	0.3961082333149495	0.17349720428892934	0.3068867045489063
1660.0	0.8514283116967538	0.41060204768240505	0.019162530805590328	0.16370646695235602	0.05246798681841125	0.406330520807076	0.3765689209081662	0.1802812033121397	0.3075684986228623
1670.0	0.8532589579225502	0.4136254249008616	0.01997437566599869	0.1817628079578426	0.05515502491666946	0.39294099379196923	0.3542614521495029	0.188076394296522	0.30738192895023964
1680.0	0.8525449124828273	0.4157505765558357	0.020617619662822828	0.19850125167019428	0.05677128992412639	0.38030346654201713	0.3295355560384903	0.19659177008135043	0.30632705536970806
1690.0	0.8492740943237376	0.4168662161131168	0.021058514491036906	0.21361098602137019	0.05746837820602124	0.3686910889307156	0.3027381036919825	0.20556044993183487	0.304408478963727
1700.0	0.8435113786795552	0.4168815348277538	0.02126273123325345	0.22681299434591362	0.057425944230340864	0.3583753640060387	0.27429324413849643	0.21464403098258922	0.3016509028054926
1710.0	0.835341402072203	0.4157525276000884	0.021204073111991767	0.2378669586332105	0.05681139614542019	0.3495816758848384	0.2446824886940253	0.22351132086878778	0.2980939803763207
1720.0	0.8248824057544457	0.4134854928236098	0.020865389841428467	0.24649915699705938	0.05583507074956939	0.34253284139207973	0.21441495571692215	0.23189525697268154	0.2938013212809745
1730.0	0.8122780111968633	0.4101001825828936	0.02023712702322361	0.252513813517359	0.05465831297545054	0.3374085410663203	0.18401505858627054	0.23947410683459847	0.28883564422287245
1740.0	0.7977392481210319	0.40564216356995353	0.01932147416779373	0.2557826882254237	0.05346218757315513	0.3343596418210607	0.15405420828529426	0.24602104995141727	0.28329783271439124
1750.0	0.7815051816336955	0.40017732765077085	0.018130569434225335	0.2562221993614109	0.05240682813514952	0.33348997475914144	0.12505859645023798	0.2513461246010267	0.2772921002532073
1760.0	0.7638409153458872	0.3937972459992271	0.016683080053575494	0.2537921779685861	0.05164256443166271	0.3348413214075301	0.09759227197458142	0.2552635849172109	0.27093164526228264
1770.0	0.7450535266433058	0.3865879207113899	0.015013338074941734	0.24857943153529094	0.0512848639616752	0.3384349682223621	0.07215747120384552	0.2576672973451015	0.2643473522122391
1780.0	0.7254871748020817	0.3786475328165295	0.013161109374680485	0.24068712198962672	0.051444965733211	0.34424399794150656	0.049234793438314606	0.2585371840779245	0.25768048502173435
1790.0	0.7054994043973353	0.37006064833578334	0.011171391769583483	0.23030604556065537	0.05220480129129501	0.3521745181928741	0.02924718781108404	0.2578750102485585	0.2510673759508961
1800.0	0.685481319440622	0.36091986070527615	0.009095072219505701	0.21768402458817793	0.05364206859080323	0.3620979020288642	0.012577330543500409	0.25574228618890427	0.24465498303820674
1810.0	0.6658313517155592	0.35130335766459403	0.006985842970562622	0.20313147905458973	0.055786620591269154	0.37387445348805143	0.0004923748415530671	0.2522932706620753	0.23871234387353182
1820.0	0.6469865128376262	0.34126764681677435	0.004894390063347714	0.186991655511209	0.058689215236369385	0.38731359438799945	0.009712573447379969	0.24766135587990323	0.23543961802257615
1830.0	0.6293685900454864	0.3308970533153997	0.0028694237214258456	0.16964394591618648	0.062352526631790806	0.4021963062270058	0.014969015838464772	0.24202323537058135	0.23179001213329264
1840.0	0.6133650026157667	0.32024239607602256	0.0009549057796963134	0.1514735657414319	0.06678434693410362	0.41828353217100467	0.01619268122116191	0.23561839229096493	0.22786435285376908
1850.0	0.5994122834634379	0.30934134397945157	0.0008136757876838763	0.13287373405814273	0.07196535224418543	0.4353528977938911	0.013424380229231536	0.2286390211712186	0.22397783609090532
1860.0	0.5878895854201514	0.2982904269341645	0.0024126879028441017	0.11422938091581125	0.0778807427546444	0.4531470854099535	0.006753665202563486	0.22130032555165124	0.22023798751147297
1870.0	0.5791367833473804	0.2871498791257684	0.003826435150232399	0.09589264807987985	0.08449730158811564	0.4714273311615347	0.003641252307055254	0.21376715794416068	0.2174173485880159
1880.0	0.5734659237150668	0.2759962722437746	0.00504587363918127	0.07818067664911643	0.09177104872718411	0.4899609290089165	0.017481473720633023	0.2062351974289225	0.21726717439159937
1890.0	0.5711198253670926	0.26491411976119345	0.006080441903019068	0.06138901262694407	0.09964592405743367	0.5085377846570842	0.03446208775814563	0.1988229651622586	0.2181215201616464
1900.0	0.5723310451736352	0.2540329307733598	0.006943710053884916	0.045758413945104603	0.10806668967443978	0.5269681629322146	0.05421590982488933	0.1916117858655264	0.21999108103038184
1910.0	0.577199842490753	0.2434666411937043	0.007662140896097264	0.03150436452569183	0.11695020135869727	0.5450806943091596	0.07629040318606495	0.18468222052748273	0.22285456356095637
1920.0	0.5857998006342027	0.23335448521923058	0.008270182254565883	0.018796198573052703	0.12623129206558226	0.5627428005309171	0.10026825761919622	0.17806180262889426	0.2266906024407052
1930.0	0.5981236084522008	0.22385243485525597	0.0088125222300596	0.007702149762968791	0.13580852927948295	0.5798476598938563	0.1256261010480053	0.17171928160427297	0.23143653589076285
1940.0	0.614056527737437	0.21509757065643462	0.009332599779290879	0.00166926473742679	0.1455821375531524	0.5963170930871533	0.15188764544160493	0.16565933551824696	0.23745027181384337
1950.0	0.6334246598673055	0.20726903070005404	0.009881924354788851	0.009312615592509177	0.15544659596236143	0.6121143608249839	0.1785070801968922	0.15981968170659777	0.24572199365068662
1960.0	0.6559974108540558	0.20051926102247425	0.010514410533050772	0.015216344710407226	0.16528094910157198	0.6272011202964665	0.20495817106867653	0.1541343877378869	0.25422775691557375
1970.0	0.6814364030355313	0.19500449779418944	0.011279698166362179	0.01942694468428452	0.17497920385310461	0.6415992788316105	0.230727144197322	0.14858870349884779	0.26288023425765655
1980.0	0.7093470222928446	0.19085034739115664	0.012229431408135288	0.022008834497593055	0.18439295195102046	0.6553114139827544	0.25530073070812254	0.14315003227356815	0.2715738455631494
1990.0	0.7392815582290924	0.18817991390692196	0.013413166415904815	0.0230430971535176	0.19339256270064642	0.6683925401335508	0.2781717968660271	0.1378294110176641	0.28021300580291564
2000.0	0.7707338245592941	0.18709075569179157	0.014879396024082142	0.022670427472429866	0.201872228682779	0.6809012293763622	0.2988973079548227	0.1326321600028817	0.28870966622055544
2010.0	0.803169943820087	0.18763189438083328	0.01667184987517134	0.02100554799424592	0.20969141873145314	0.6928593613501235	0.3170541111734062	0.12758828892829155	0.2969590520317015
2020.0	0.8360195923144316	0.18983456014339867	0.01883336010361661	0.01822115557973225	0.21674634264674353	0.7043175060924086	0.3322329085428004	0.12279932842040564	0.30487559423044214
2030.0	0.8686911204071048	0.19370510019928364	0.02140429147613801	0.014503284116896387	0.2229355299188599	0.7153220685627746	0.3440766984443313	0.11834234558641277	0.3123725548389752
2040.0	0.9006379179668551	0.1991763787267573	0.024415578780427688	0.010052659988879498	0.2281674147212962	0.7258644353115326	0.35231222045682675	0.11434843186817933	0.3193718797275943
2050.0	0.9312770045368635	0.20617230370885103	0.027903065674231703	0.005082483772465229	0.2323736978611649	0.7359387536251525	0.35670587537182374	0.11094309760558652	0.3257995352695174
2060.0	0.9600639961225526	0.21456971190294388	0.03189835685379114	0.00017535430007264985	0.23551555867175267	0.745485701258069	0.3571070181936242	0.10825968720907175	0.3316344230639848
2070.0	0.9865056480278653	0.22420154750400428	0.03643088601618122	0.005490794066419502	0.23756903076009905	0.7544168672091628	0.3534065229118244	0.10641908730428429	0.3380550479749801
2080.0	1.0101569137796214	0.23487250850008573	0.04152628913502551	0.010629202915511726	0.23853129698033915	0.762611333127576	0.34561844373597905	0.10553649104504137	0.3436853099023975
2090.0	1.030628679242154	0.24634603751724704	0.04720739383819972	0.015347429257375644	0.23843708533375996	0.7699172620917182	0.3337696375375929	0.1056719159521946	0.34841568009628027
2100.0	1.0475873867576482	0.258377817717918	0.053490162733689894	0.01942375001465657	0.23732866526553176	0.7761384215029976	0.3180107099849714	0.10685992213151918	0.3521521045136166
2110.0	1.0607926181865812	0.2706884663908398	0.060392149631311426	0.022683958265965254	0.23526857888129604	0.781041715878891	0.29856706517889586	0.10907626602773446	0.35481385230518936
2120.0	1.0700380941973207	0.282997739796858	0.06791736557562453	0.024927227642612015	0.23235087945224953	0.7843986079777306	0.2757080187257137	0.1123092991887844	0.35633090406961165
2130.0	1.0752387070163787	0.2949916786412088	0.076062080181578	0.026033041892300268	0.22866545308999742	0.7859168752126153	0.24979900673318944	0.1164402516742793	0.3566433868051935
2140.0	1.076336270080915	0.30640629825223187	0.0848207445873769	0.025899953096717887	0.22432351909051484	0.7853631647447228	0.2212259084823489	0.12132425907184241	0.35571251467583376
2150.0	1.0733786796036047	0.3169371811083126	0.09416417019580808	0.024452046572877473	0.21944521714491094	0.782463820249752	0.19046264643136612	0.12676866775923168	0.353509053633233
2160.0	1.0664360738338998	0.3263496513002494	0.10405573259527912	0.021678053676766673	0.21413472247957366	0.7769724816005359	0.15800255288963694	0.13259455281038734	0.35002797764829113
2170.0	1.0556730339657425	0.33440087310479977	0.11444504316390952	0.01760080968825739	0.20851298961742937	0.7686805211189552	0.12435537865356783	0.13857018305482072	0.3452798540459353
2180.0	1.0412737503469771	0.3408947930319178	0.12526349765643985	0.012291061395425684	0.20266892479465604	0.7574342283701687	0.0900461154301333	0.14449274101113474	0.3392956390046067
2190.0	1.0234834565236721	0.3456738921066527	0.13642656936361275	0.0058504297688375395	0.19670305573972058	0.7431161358815893	0.05560120504228272	0.15014304717220517	0.33212472394982157
2200.0	1.0025696511149602	0.34865829394909675	0.14783323086292233	0.0016015563699827151	0.1906862485886497	0.7256513898886243	0.021538563739924355	0.1553711914578424	0.32423876574650035
2210.0	0.9788271200177869	0.3497891658701259	0.1593657757794489	0.009920936726422802	0.18466840346948366	0.7050587604836431	0.011688984494796939	0.1600111838668401	0.31991629133856847
2220.0	0.9525733137960992	0.3490557308806259	0.1708935347852778	0.018900872544487912	0.17871542104421712	0.6814338198250058	0.04360937851079716	0.16395806198814977	0.3198925166718326
2230.0	0.9241386729662198	0.346527718516674	0.18227263052968726	0.02840827228427556	0.17285956832049598	0.654930438754728	0.07385141197463696	0.16720393871943307	0.3187740815082688
2240.0	0.893867056150399	0.3423064114955195	0.19334992252967909	0.03821635241148291	0.16711459310027044	0.6257716178796118	0.10207796774069111	0.16974714672417468	0.3165563835039785
2250.0	0.8621148052840981	0.3365441162822014	0.20396726814789684	0.0481790790516492	0.161507152990223	0.5942641156440728	0.12799791481243972	0.17167624572084406	0.31328133724167817
2260.0	0.8292153207162687	0.3294390912320274	0.21396389530585697	0.058120397142995994	0.15604531767928342	0.5607621848947203	0.15137812254908978	0.1731171952810464	0.30900519060016113
2270.0	0.7955306845036891	0.32121994084221894	0.22318141042416553	0.06788067589824842	0.1507401112932253	0.5256840529336835	0.17203566385371283	0.17424640821547843	0.3038148684955527
2280.0	0.7614318256304236	0.31215209160016294	0.23147116281934965	0.07734480445386627	0.14559147716327325	0.48948257801896705	0.18985653280258086	0.17527038757370939	0.2978251075077917
2290.0	0.7272674674820929	0.3024995297638862	0.23869208711923973	0.08640201293481709	0.14063316842150686	0.45265564033561145	0.20475347752431472	0.1764484802616233	0.2911689829803865
2300.0	0.693417129924923	0.29252798693674903	0.24471842461767765	0.09496184699269983	0.13589246732476612	0.41568846512898383	0.2166797923049184	0.17803801299264155	0.2839905157779199
2310.0	0.6602340589865974	0.2825157212941922	0.24944858759396335	0.10295515526559207	0.13139988053137597	0.3791263854717916	0.22562417365946452	0.1802758902253776	0.2764474816285444
2320.0	0.6281066619875	0.27271156745392466	0.25279747507181793	0.1103340255155103	0.12722273276405216	0.34345692963893865	0.23157273362616992	0.18341091934585463	0.26870163067547104
2330.0	0.5973956364553237	0.26333934706381845	0.2547053424022459	0.11707182027048102	0.12340682970248884	0.3091693481852759	0.2345357967535152	0.18765152317656075	0.2609094555012137
2340.0	0.5684724251567579	0.25460426648241824	0.25514137317253704	0.12313861845529517	0.12006190596182442	0.2767213715870215	0.23455503506163589	0.19317819338094466	0.2532341486573043
2350.0	0.5417207456275546	0.24665489961821693	0.2540941915959478	0.12852778943664567	0.11725479600262612	0.24652658925226778	0.2316164194976149	0.20012671600338394	0.2458152683792822
2360.0	0.5174788110929802	0.23961549545579458	0.25157432529405277	0.1332345760292355	0.11508429361469608	0.21897748493030886	0.22577596500157737	0.2085537843441745	0.23878684197035246
2370.0	0.4961038682750194	0.23356121951369738	0.24762437943273066	0.13726701229947902	0.11365601338210352	0.1943764735026437	0.21701381467603686	0.21852752782917717	0.23226628861386095
2380.0	0.4779099908864328	0.22852787615595488	0.24230347875249697	0.14060814996875526	0.11306499835479356	0.17299081202636457	0.2053546905277941	0.22996141175787543	0.22634017605380843
2390.0	0.46319424424352396	0.2244876974426428	0.23569051260741664	0.14324601452080676	0.11339198821392904	0.15503763757866484	0.19084353471418414	0.2427905131937349	0.2210852678143629
2400.0	0.45218517880231635	0.2214177827743776	0.22787996836362576	0.1451345710680556	0.114702505507003	0.14067079009748773	0.1735174382173057	0.2568728330391514	0.2165476334836654
2410.0	0.4451111765286633	0.21922345107716468	0.21898245602764688	0.14624333976815174	0.11705100645423039	0.12996436285490853	0.15341650738334822	0.27201055775228067	0.21275035723079933
2420.0	0.4420983258561051	0.21781658970905132	0.2091159111569315	0.14649491025014383	0.12046975852785435	0.12298028856627935	0.13064416517910127	0.2880295666377568	0.20970618948540296
2430.0	0.44325368438696255	0.2170656966598123	0.19840892236336727	0.1458147715297602	0.12493920299905725	0.11970736024703221	0.10532246578690674	0.30466192296712524	0.20739675336750296
2440.0	0.44858625963061716	0.21686765015579262	0.1869957267924995	0.14408504288101165	0.13043530686973548	0.12009022715968182	0.07764615060764624	0.32166959687918717	0.20579699512202146
2450.0	0.45804681018006566	0.21708062275214607	0.17501539965891516	0.1411933996615291	0.13688687203577143	0.12402493597447928	0.047820847162869606	0.3388218364302302	0.2048613404820008
2460.0	0.47151679554204406	0.2175887144803843	0.16260858615533907	0.13698598345013724	0.14419826163897498	0.13137244226410527	0.016144731968996684	0.3558329431372622	0.20453105732965546
2470.0	0.48876623952875775	0.2182935975135119	0.14992023236391908	0.13132498309420315	0.15225033934039967	0.14194916344169994	0.01701662089535505	0.3724875164028978	0.20900108657259303
2480.0	0.5095289024369718	0.2190905843165894	0.13709391667180537	0.12404972128522118	0.16087623335039825	0.15553225491763822	0.05124664476109708	0.388543636797011	0.21824523681709154
2490.0	0.5334523839904888	0.21991981365598964	0.1242735371918882	0.1149962310442334	0.16991432991908317	0.1718733473185432	0.08606638767725139	0.4038195847104662	0.22803945193849298
2500.0	0.5601080539365992	0.2207400194846945	0.11159838945249327	0.10404560834686083	0.17918062870807305	0.19068670506166807	0.1209529721813567	0.4181478987444194	0.23818253448952062
2510.0	0.5890455562490629	0.2215173630441175	0.0992109894308386	0.09107665237372342	0.18847426242866727	0.21166409190675267	0.15535316336175176	0.43139622964062974	0.24846728855444297
2520.0	0.6197148356677276	0.22226683696222665	0.08724169888464386	0.07601614065757589	0.19760910923396136	0.2344746105920367	0.18865915208403639	0.44345540882283996	0.25867972411313106
2530.0	0.651552300130283	0.2230008124429786	0.07582356819804836	0.05883084307693154	0.20637752410686805	0.2587585318129094	0.22028450152436707	0.45424737027577944	0.2686094314460207
2540.0	0.6839930889620416	0.2237402513711246	0.06507382580177618	0.03956260116298793	0.21459783366918428	0.28416569408115	0.24960081250420818	0.46370378729954465	0.27805473685650217
2550.0	0.7164317337056634	0.22454139731278494	0.055100848346626596	0.018284390462298905	0.22210979028984068	0.31030737229707483	0.2760546360443147	0.4718285559152311	0.2868323405467294
2560.0	0.7482488835212366	0.22546441470293271	0.04599868298878776	0.004820848157933488	0.22875626907108249	0.3368067152886254	0.2990997791583305	0.4786366725951485	0.29597903318550967
2570.0	0.77884150865507	0.22654351737165354	0.037843286926434155	0.02951578323459536	0.23439400835078616	0.3632864933119879	0.3182370247802432	0.4841313410439809	0.30909912045934396
2580.0	0.8076556778862722	0.22782529738691798	0.030696803649254478	0.05550646776504742	0.23889365240155136	0.38937812654856263	0.3330980680827206	0.48836317723556455	0.32142715886948636
2590.0	0.8341440102156266	0.22935157047560945	0.024590712967507172	0.08238760278532076	0.2421511267622789	0.41474993039425934	0.3433503343703037	0.4914148654548842	0.3327675191782238
2600.0	0.8578159236797469	0.23113943858122726	0.019539221479181024	0.10974081484234155	0.24407746853721513	0.43906945655742113	0.3488046850534392	0.49330278047681375	0.34293622365092324
2610.0	0.8782125007093184	0.2332019417370487	0.015523866345141135	0.13708335576426411	0.24458267365255248	0.4620526031071025	0.3493863842932854	0.4941421474739873	0.3517731841353375
2620.0	0.8949523405994761	0.23553186702722984	0.012507511987862818	0.16384508888974247	0.2435926802883217	0.48342592134437684	0.3450676286069907	0.4940020273847052	0.35911563326608825
2630.0	0.907697010202823	0.23808815091672966	0.010420380080688907	0.1895426659324826	0.24103246189234095	0.5029759016777154	0.33605233827608394	0.4929287135045358	0.36484220281042506
2640.0	0.9162062095347081	0.24085533230905842	0.009165796430595063	0.2136255297210934	0.23686230662082708	0.5205039391901591	0.32260381011451544	0.4910391046813365	0.3688577535752866
2650.0	0.9202797580492987	0.2437724764829189	0.008628755708723068	0.2355701323990511	0.2310115978189018	0.5358856879710714	0.3051057823494141	0.48838119883229436	0.3710794237014591
2660.0	0.9198138148745909	0.24677927140808453	0.008667639990162984	0.25493746513158255	0.2234352516938034	0.5489978794695735	0.28406881269712625	0.48504805805415785	0.3714685241648853
2670.0	0.9147729578554185	0.24982186738382822	0.009125991421872592	0.2713158014091879	0.21409089276698434	0.5597808951563557	0.2600660455971804	0.48110780120182906	0.37001028159908206
2680.0	0.9051989622670564	0.25283136950679996	0.009835187338114476	0.28438252552790155	0.20296314814178684	0.5681974615447357	0.23376208380463692	0.47664467395554333	0.3667269265108219
2690.0	0.891226460859365	0.25577037368539596	0.010602230467454676	0.29392204347691564	0.19002209420675842	0.574242041473561	0.20587487163423945	0.4716934212596342	0.3616691921329156
2700.0	0.8730429952326659	0.25861037920642216	0.011260168744307714	0.2998004676867647	0.1752863119158351	0.5779265870245527	0.17715574430090764	0.46635851053605093	0.3549301455809383
2710.0	0.8509078340998717	0.26131257029709926	0.011630482531136743	0.30200342081648746	0.15877979725022895	0.5792856103387486	0.14836060049519384	0.4606945084167333	0.3466218530306875
2720.0	0.8251708521911651	0.26388780832620884	0.01151109525411445	0.3006052256200795	0.14056787104933044	0.5783788191299989	0.12025903888621536	0.45475823930076253	0.3368923687197344
2730.0	0.7962112969112101	0.26635995281111624	0.010775358264904306	0.29579469465946717	0.12073820023904336	0.5752840780817982	0.09352100325488333	0.44866933509060947	0.3259192399141291
2740.0	0.7644761098699429	0.26878367454164104	0.009263799421121655	0.2878233294769512	0.09942285180183763	0.5700863784276496	0.06884703225362765	0.4424619417065321	0.31389563968741296
2750.0	0.7304810061087856	0.271241148611195	0.006871511439837219	0.2770370901240111	0.07677524720266737	0.5628954470374614	0.04678661890502411	0.43623523387553953	0.30104041291306516
2760.0	0.6947241960137491	0.2738207189731838	0.003511876845869316	0.26382629927247647	0.05300848152270665	0.5538165731287553	0.027837046952559064	0.4300756961714285	0.28757761111009106
2770.0	0.657776223492549	0.27663226870622276	0.0008657945744180995	0.24862486720731103	0.028345440024736268	0.5429684504270923	0.01235774927150235	0.4240524790631375	0.2739529090958712
2780.0	0.6202041157459763	0.2797941146988434	0.006277922241366973	0.23187439186463488	0.0030517398698792775	0.530509332319927	0.0006154279627219594	0.4182676782158574	0.26132434036490093
2790.0	0.5825684845544747	0.2834284217868462	0.01270060794151831	0.21403000105210834	0.022566022081023096	0.5165820702525136	0.0072071241650384366	0.41276137417179903	0.25648051325066523
2800.0	0.5454327202015892	0.2876644004092875	0.020078752832709712	0.19551766431541706	0.04821398498510254	0.5013754327874645	0.011134815701872247	0.4076515559544216	0.2521336658984831
2810.0	0.5093096607460315	0.29257764503844874	0.02830964191197785	0.176734609472752	0.07356563354338441	0.4850380600285596	0.01119480352994584	0.40298399472038704	0.24746425612393586
2820.0	0.47471712536833377	0.2982846830835632	0.03726743535743415	0.1580420597489378	0.09829704322562316	0.4677966335611604	0.0075953176411835965	0.3988312229350204	0.24260394011515707
2830.0	0.44209887685744054	0.3048035459017504	0.046754423826622774	0.13972418845485812	0.12210384635381788	0.44982038353496434	0.0006158642753699706	0.3952338851943553	0.23764437679989742
2840.0	0.41185109982170687	0.3121448485461021	0.05659695261220339	0.12207714844708883	0.14467088808208373	0.4313383749685235	0.009423951181197099	0.39225411455907566	0.23504467227724765
2850.0	0.38430685145449006	0.32027745398315094	0.06655134029155031	0.1052619905981611	0.16573985530397406	0.4125539867014611	0.022086911984530166	0.38989241451236345	0.23333385060371017
2860.0	0.3597295657147803	0.3291055260202726	0.0763766694613484	0.08942328473048167	0.18506185876369696	0.3936600794572644	0.03694518902178867	0.38818686322937446	0.23231112954987593
2870.0	0.3383057010248369	0.3384915796495263	0.08583577950548829	0.07465797332520485	0.20243574702235867	0.374858158066613	0.05351301337158487	0.3871542657952338	0.23190652722010585
2880.0	0.3201522842296627	0.348253034464604	0.094640424160389	0.06102077846078369	0.21770463925146477	0.35630555259006624	0.0712989130958761	0.3867697497404563	0.23201817199916283
2890.0	0.30531059390611626	0.35815399549985205	0.10255324638113167	0.04852929157098651	0.23073662841996156	0.33816091990529595	0.08981313274034863	0.38703490196916746	0.23253658879910752
2900.0	0.2937300091526087	0.3679374896238386	0.10931138257389611	0.03718030591791943	0.24145602926439502	0.3205379913757923	0.10860169426216215	0.3879723777805246	0.23334090999389212
2910.0	0.2853008287668002	0.37729804125884037	0.11469194416131488	0.026963145513106745	0.24983853541989964	0.3034948113321188	0.1272038074526054	0.3895621745012712	0.23429416105074463
2920.0	0.2798476027097312	0.38593158333620753	0.11848294311420579	0.017862468729310965	0.25588625044100066	0.28710854304075684	0.14518916153564443	0.39179570291401034	0.2352630319776085
2930.0	0.27711478348260976	0.39352708197744085	0.12049727933592622	0.00985416588157717	0.25962956864546616	0.2713818418792966	0.16220858050859244	0.3946721445809833	0.23611068078648656
2940.0	0.2768227654477635	0.39976063198325323	0.12060305397162635	0.0029532118799771023	0.2611286869290925	0.2563002150021281	0.17792692502490048	0.3982076811162284	0.2367128964193712
2950.0	0.2786043158213376	0.4043690727720144	0.11869613496439178	0.0028368276888262045	0.2604769712555717	0.24181344474860964	0.1920189658553202	0.40237422073395424	0.2376487442300032
2960.0	0.2820887488423056	0.4070858565173925	0.11470218176255194	0.007490064275806452	0.257790893367691	0.22784034562427447	0.20424566583533244	0.40720954415491784	0.23855666254753405
2970.0	0.2868708292789779	0.407725290307981	0.1085994145938285	0.010971054313007489	0.2531905714182462	0.21430365169665938	0.2144064925771907	0.4126988941506481	0.2385957747920674
2980.0	0.2925090887113837	0.40612695699582	0.10039574916301991	0.013230718188378177	0.24679880474518012	0.20111248566220227	0.22233800074756305	0.41884423050098474	0.2376695043393165
2990.0	0.29858007303359835	0.4022068586964964	0.09015184623591035	0.014226790337076078	0.23876628350959117	0.1881754989785598	0.22790485648676695	0.42560593540981406	0.23570226783597664
3000.0	0.30464211232009997	0.3959554036978443	0.07796539422981932	0.01389912661816295	0.22923104152697737	0.1753994765732027	0.23105527018973016	0.4329827738033233	0.23264132486989503
