# Supplementary material for: Continuous multiplexed population representations of task context in the mouse primary visual cortex
Source: Nat Commun. 2023 Oct 21;14:6687. doi: 10.1038/s41467-023-42441-w (PMC10590415; doi:10.1038/s41467-023-42441-w)
Supplement: Supplementary file 4 — Source Data [file 41467_2023_42441_MOESM4_ESM.zip › sourcedata/sourcedata_Fig_5h.csv]

time	ME110	ME113	DT009	DT014	DT017	DT021	DT022	MT020_2	mean
0.0	0.6331739938293872	0.38861370537081813	0.17930068361242887	0.23767885063779792	0.02879887113836338	0.12720762590868695	0.20315977561706408	1.033377212970793	0.35391383988566744
10.0	0.6607246703488519	0.40459778940754715	0.1858425380210847	0.23042143749507416	0.02611430796220965	0.13973382298070605	0.2103147329002878	1.042903796447566	0.36258163694541595
20.0	0.6873995855562942	0.4212021581055186	0.19193741910845682	0.2227774991146072	0.024549475943481114	0.15038815775958236	0.21728064884101822	1.0517996997835943	0.3709168305265691
30.0	0.7131058874334274	0.43830078033232156	0.1976813168382358	0.21482601544980418	0.024439847198051368	0.15909121461806638	0.2238834692537827	1.0600548531665408	0.3789229230362788
40.0	0.7377731386548866	0.4557583671418773	0.20316746941351313	0.2067101752346211	0.026106377808125303	0.16577617325507799	0.22984719029930217	1.0676658118974907	0.3866005879631117
50.0	0.7613432650966453	0.4734691502793058	0.20853988729919748	0.1986437098735696	0.029786527304101085	0.17040973893886735	0.2348856371357559	1.0746490724786089	0.39396587355075646
60.0	0.7837827358967376	0.49135532918450664	0.213869530401582	0.19085016909458818	0.035696269796821944	0.17301283421421765	0.23867661904817222	1.08100676065628	0.4010312810366133
70.0	0.8050936889880076	0.5093399963705318	0.21927427502469957	0.18360255413966386	0.0439753427739088	0.17360433642373288	0.24089729346563482	1.0867368831744293	0.4078155462950761
80.0	0.8252727648728939	0.527375950753901	0.22483355595658558	0.177238572192717	0.054706751930744646	0.17228845912493929	0.24117501991135773	1.0918507723022355	0.4143427308806718
90.0	0.8443611268875053	0.5454134635465924	0.23059916818703405	0.17204983798613815	0.06789956828146626	0.16918799424636471	0.23916307154402788	1.0963526229693596	0.4206283567060611
100.0	0.8624069185623724	0.5634246488994403	0.23660275309085815	0.16838950362753857	0.08352716028275953	0.1644847560687479	0.23454232615357318	1.1002401399587836	0.42670227583050924
110.0	0.8794877506007759	0.5813835143190185	0.24287548876334497	0.16656960653303166	0.10147259474351791	0.15837870749533495	0.22699114699006967	1.1035367349329792	0.4325869430472591
120.0	0.8956868233794184	0.599270491236906	0.2494139954667436	0.1669164421828253	0.12158796925719417	0.1511160949168916	0.21626434975177072	1.106268624074964	0.43831559878333926
130.0	0.9111127824167715	0.617048961766302	0.2561815393172019	0.16968598980087846	0.14370203820081245	0.14298021805680883	0.20215416289162835	1.108447907394698	0.4439141999806377
140.0	0.9258954098498645	0.6346867219754259	0.26311966341135756	0.17511018947629264	0.1675777907625124	0.13425865047667274	0.1845145893517296	1.1101224062667612	0.4494106776963271
150.0	0.9401588316793444	0.6521200525421386	0.2701584324214994	0.1833795974447111	0.19298612532673426	0.12526168622255593	0.16332813223195808	1.1113274790291248	0.45484004211225826
160.0	0.9540362582269638	0.669278006208646	0.27718758026344403	0.19459782056740138	0.2196743449874161	0.11631302857751707	0.1386150368154836	1.1120871847594564	0.46022365755079103
170.0	0.9676746300066718	0.6860508212712535	0.2841075967439011	0.20884155206513733	0.2474015793521324	0.10772227024500947	0.11052410625782993	1.112481086920244	0.4656004553577724
180.0	0.981200805512778	0.7023329795543978	0.2907985013541745	0.2260862301815667	0.2759234133011994	0.09979669501882438	0.07926009244134835	1.112566776507597	0.47099568673398573
190.0	0.9947423606089901	0.7179591347992973	0.29711929791809283	0.2462728156212357	0.30501856973448427	0.09281394658535436	0.04516033890511517	1.1124018659841466	0.4764360412695895
200.0	1.0084039215679002	0.732776480592061	0.3029246406216437	0.2692741781989476	0.33447226236249544	0.08700114051610436	0.008609834057682564	1.1120611100868676	0.4819404460004628
210.0	1.0222763739553775	0.746587640788191	0.3080718189699303	0.29488969232150974	0.36411738589663656	0.08257639539168488	0.029924270351358917	1.1116304278579958	0.49500925069158563
220.0	1.0364343366313191	0.7592111851386733	0.3124333897743893	0.3229015768265563	0.3937984683059566	0.07968393338803709	0.06992592482748738	1.111208834906964	0.5106997062249229
230.0	1.0509204268489496	0.770452803119559	0.3158504658023827	0.35304336642143397	0.42338596099491976	0.07842297663963571	0.11082652971030305	1.1108663189692223	0.5267211060633008
240.0	1.0657473766595285	0.7801106485410945	0.3182097942163477	0.38500696770246867	0.4527617337338926	0.07883164709712187	0.15202900686687493	1.1107121515307452	0.5429261657935092
250.0	1.0809286962486004	0.7880319841909934	0.3193788507112531	0.4184928392283557	0.48184510122062996	0.08088018715400203	0.19297290845293325	1.1108116700843294	0.5591677796613872
260.0	1.0964305207536333	0.794059626092406	0.3192563950117399	0.4531597360745909	0.5105496519334429	0.08450336547362758	0.23305764390159966	1.1112770979581819	0.5752867546499028
270.0	1.1122045550498885	0.7980796304002866	0.31775965520253563	0.4886748437481022	0.5388056980232688	0.08956277711633542	0.27176567898169657	1.112187209810864	0.5911300060416221
280.0	1.1281988112973425	0.8000669560321136	0.31481555624591995	0.5247100591752735	0.5665491468712286	0.095858883373662	0.3085950309736357	1.1136214215977585	0.6065519831958668
290.0	1.1443325310423709	0.8000056524867547	0.3103696456792401	0.5609420336947069	0.5937181435047577	0.10317237290684134	0.34308320706508044	1.115644460100791	0.6214085058100679
300.0	1.160516846841355	0.7979607148700112	0.3043911960487801	0.5970642323857769	0.6202419272386235	0.11125665363032866	0.374873330050708	1.1183130314079328	0.6355772415591896
310.0	1.1766665214142764	0.7940559840493424	0.29687831156923056	0.6327844837776421	0.6460533180910386	0.11981936041742369	0.4036462010414643	1.121658008426948	0.6489452735984207
320.0	1.1926889004249501	0.78850310659198	0.2878644401483629	0.667820660408254	0.671061845725612	0.12857752125993172	0.429159804270845	1.1257187569214628	0.661424379468925
330.0	1.2084941172195762	0.7815451758026284	0.27737441741667535	0.701929319444152	0.6951806621207522	0.13721841850616512	0.4512708150494613	1.1305170326504617	0.672941244776234
340.0	1.2240030744252235	0.7735177125015715	0.26551173960715335	0.7348418649178521	0.7183145630097014	0.14546627615267094	0.46987597839398054	1.1360147379349832	0.6834432433678921
350.0	1.2391418872204767	0.76478936641858	0.25233800405923035	0.766352644611167	0.7403572848057085	0.15304838686859723	0.48495740116338437	1.1422075126554807	0.692899060975328
360.0	1.2538501918524072	0.7557586007485547	0.23798467873889717	0.7962353133594823	0.7612083836363749	0.15972363014654745	0.49654366724219456	1.1490404960039482	0.7012931202160508
370.0	1.268075761773893	0.7468664463935072	0.22259042399649775	0.8242775212275101	0.7807730843735181	0.16527748083203542	0.5047321877690304	1.1564542334916814	0.7086308924822091
380.0	1.2817791201420294	0.7385564575392534	0.2063150711392696	0.8503094196619265	0.7989496687873828	0.16953068669025506	0.5096590353907181	1.1643915317732731	0.7149363738905135
390.0	1.2949229061972307	0.7312777883772301	0.18932630501799952	0.8741672194511779	0.8156616309666096	0.1723271643298061	0.5115094404341912	1.172777898907894	0.7202462942102674
400.0	1.30750357077962	0.7254488374370718	0.17181933386428994	0.8956797942847141	0.8308338003316799	0.1735687412245328	0.5104948369438013	1.1814910943282406	0.7246050011492438
410.0	1.3194883138770335	0.7214721513434863	0.15397604162868883	0.9147239629425649	0.8444194080122349	0.17318889262084847	0.5068682185491316	1.1904416268613378	0.7280723269794158
420.0	1.3308734735077117	0.7196995173844215	0.136016226199969	0.9311688235493418	0.8563885329790699	0.17116270592306893	0.5009239268879444	1.1995559406586578	0.7307236433862732
430.0	1.3416644878311366	0.7204197154642203	0.11812273603018852	0.9449356395687468	0.8667415375607307	0.16745882486627428	0.4929389438227786	1.2087318106596183	0.7326267119754617
440.0	1.3518309640581143	0.7238976059048089	0.10050878891145831	0.9559650128861743	0.8754935426759319	0.1621189595791528	0.48324530865944	1.2179012957244422	0.7338701847999405
450.0	1.3613852077143398	0.7302958105847209	0.08335958113184927	0.9642060400122187	0.8826838497721088	0.15517088224256548	0.4721974601801881	1.2269838136563629	0.7345353306617943
460.0	1.3703091933023468	0.739733080988359	0.0668390528641668	0.9696690171854192	0.8883821864544095	0.14667085984638328	0.4601418126304969	1.2359552537984653	0.7347125571337559
470.0	1.3785927533717928	0.7522464200037844	0.051124170076565	0.9723771644509145	0.8926640918047173	0.13670988455864697	0.4474549795303486	1.244785694770917	0.7344943948209608
480.0	1.3862271590452928	0.7678036353738831	0.03636163116797109	0.9723963175388317	0.8956440984084133	0.12537381219271526	0.434515741743698	1.253448749062437	0.7339713930666554
490.0	1.3931969237524535	0.7863316641641431	0.022646264342426448	0.9698355344809164	0.8974341199024389	0.11275604657121008	0.4216932502195054	1.2619663026706867	0.7332325132629726
500.0	1.3994910364065416	0.8076598777615306	0.01007462818504723	0.9648165328490599	0.8981404518537026	0.09895881743682367	0.40938045109088056	1.2703878698502775	0.732363708179233
510.0	1.4051105487451294	0.8316016688555026	0.0013028582374580155	0.9575052528134889	0.8979059820349633	0.0841108509130335	0.39792402385073106	1.2787810612027701	0.7317802808316346
520.0	1.410035258915077	0.8578935781357926	0.011431139276814495	0.9480879523553769	0.8968664111072182	0.06835126673778369	0.38768140159766784	1.2872070467337082	0.7334442568574299
530.0	1.4142753088570195	0.88621370964859	0.020314925048104948	0.9367842310368304	0.8951421652669909	0.051799882778674755	0.378981912916726	1.2957423756776159	0.734906813903819
540.0	1.4178389131074507	0.9162400710533516	0.027966490161823176	0.9237990764338351	0.8928531776315949	0.034612586589385375	0.372113292500735	1.3045060980515326	0.7362412131912135
550.0	1.4207664762226633	0.9475647823436548	0.034435618154363246	0.9093893262798979	0.8901094039326201	0.01695755159329182	0.36732657809695973	1.3136092751994182	0.7375198764778587
560.0	1.423065262038006	0.979780284375634	0.039775430544245705	0.8937927602437628	0.8870153326679966	0.0009944144179665493	0.3648233630208103	1.3231173963326777	0.7390455304551375
570.0	1.4248028414158016	1.01246493932263	0.044081710341505764	0.8772477848659843	0.8836414737881124	0.019080939296773902	0.3647470200955001	1.3331329245905195	0.7448999542146034
580.0	1.4260239974237037	1.045130367186403	0.047419536517767535	0.8599817881457454	0.8800780338894072	0.037120128156179266	0.36719469169388586	1.3437238979205857	0.7508340551167098
590.0	1.4268159219018677	1.0773182685484066	0.04987808811100014	0.8422492412690497	0.8763876721436779	0.05491591639008031	0.3721913185322404	1.3549421231965522	0.7568373187616094
600.0	1.4272547056434182	1.1085360135497258	0.05156452154972202	0.8242639096173168	0.8726091366965963	0.07231182472328279	0.3796871833880265	1.366803176949543	0.7628788090147038
610.0	1.4274369961523685	1.1382828864261325	0.052559191902386226	0.8062342244573254	0.8687864136132216	0.08910164632561668	0.38958827463511014	1.3792945929498412	0.7689105283077503
620.0	1.4274511313629825	1.1660988628784759	0.052948948398405804	0.7883601954259923	0.8649413324604879	0.10513494909441545	0.40173545226063995	1.392373262189645	0.7748805167588806
630.0	1.4273949773013477	1.1915196936581727	0.05278383052875757	0.7708101747473681	0.8610951932253813	0.12025292363761508	0.4158866130224463	1.4059263406596876	0.7807087183475971
640.0	1.4273727502140052	1.2140874579280099	0.05212408389204304	0.753767084116015	0.8572605954218208	0.1343102008553695	0.43178157011439444	1.4198385130774556	0.7863177819523892
650.0	1.4274805286273407	1.2334090901092862	0.051028490684576044	0.737375460986889	0.8534583892512249	0.14719649984823513	0.4491075236707594	1.4339346398273634	0.7916238278757094
660.0	1.4278010689238432	1.2491196217280331	0.049492159839259364	0.7217701047515748	0.8496942698268473	0.1587944442838225	0.4674955035116781	1.4480256953474366	0.7965241085265619
670.0	1.4284220547206719	1.2609279410777434	0.047536907451280475	0.7070852825089858	0.8459811845074885	0.16905534985130766	0.48658190020778014	1.46187420294686	0.8009331029090148
680.0	1.4294031376433418	1.2685952120425565	0.04515305607535336	0.6934207893518567	0.8423427564702132	0.177913544040046	0.5059894665736847	1.475234522203224	0.8047565605500345
690.0	1.4308001279004428	1.271939896504144	0.042319736245542194	0.6808878467543772	0.8387862341152574	0.18534404009720373	0.5253189246384065	1.4878505632824575	0.8079059211922288
700.0	1.432668722601661	1.2708889543225412	0.03903404226992779	0.6695652697460303	0.835361127929112	0.1913194614861522	0.5442051077612988	1.4994644621356046	0.810313393531541
710.0	1.4350251727977377	1.2654366139444089	0.03526039494346689	0.659514497212502	0.8320907015271659	0.1958895698606682	0.5622813338054762	1.5098033650171774	0.8119127061385754
720.0	1.4378814537759714	1.255681595302268	0.030978855966630525	0.6508030611524334	0.8290024417489094	0.1990819573306588	0.5792216144653041	1.5186542019736193	0.8126631477144743
730.0	1.441243070648992	1.241788732406576	0.02618407769828912	0.6434705391490442	0.8261493650726895	0.20095414247075016	0.5947212214912114	1.5258119804901127	0.8125403911784581
740.0	1.4451117070424233	1.2240298882609573	0.020848335312534272	0.6375274687027424	0.8235693402957514	0.20159703237470794	0.6085293831856431	1.5311265057088712	0.8115424576104537
750.0	1.449471550631026	1.2027500733387926	0.014999837505807356	0.632983728882735	0.8213090119799343	0.20107604268062818	0.6204512981445248	1.5345048329768534	0.8096932970175379
760.0	1.4543023606377186	1.1783607766961965	0.0086629831509768	0.6298233766351772	0.819393845947105	0.19952652183631558	0.6303297214886998	1.5359133481971132	0.8070391168236628
770.0	1.459585602818393	1.1513435437630357	0.0018857420448962214	0.6280003657653098	0.8178674162477302	0.197036136431969	0.6380650267568659	1.5353558600914607	0.8036424617399576
780.0	1.465288211046408	1.1222276213039741	0.005277156916736581	0.627458631130032	0.8167704849839657	0.1937149206700387	0.6435751719012267	1.5329307869129825	0.8009053731081706
790.0	1.4714038157824123	1.0915768134368777	0.0127272346382864	0.6281119951794428	0.816116973505278	0.18969410819990695	0.6468575012555391	1.5287955940638631	0.7981605045077009
800.0	1.4779177308081248	1.0600017767765557	0.020350189069950453	0.6298460223396865	0.8159398653216916	0.18505468138247128	0.6479519021523755	1.5231648613425548	0.7950283786491764
810.0	1.484796653790099	1.0281210880551817	0.02801765275377499	0.6325402179903213	0.8162106170594526	0.17991226766077723	0.6469241829573289	1.5163038705022447	0.7916033188461475
820.0	1.4920558822092695	0.9965431462994782	0.035589514025565316	0.6360304019920301	0.816928445329775	0.17436367469923658	0.643863019157953	1.508514831730814	0.7879861144305152
830.0	1.4996865630076828	0.9658524134753387	0.042926701349552454	0.6401430092894806	0.8180843974911581	0.16846041761729658	0.6388887145386913	1.5001801738427067	0.7842777988264884
840.0	1.5076947721335645	0.9366061191983961	0.04984774861011376	0.6447161016931305	0.819636193907647	0.16226822041768485	0.632155358066057	1.491652832984551	0.780572168376393
850.0	1.516083908532148	0.9093338202031936	0.05619320732226474	0.6495304449079179	0.8215316780299347	0.15583999682718191	0.6238041100745761	1.483316790980921	0.7769542446097673
860.0	1.5248647570863887	0.8844999756798856	0.06180772501046217	0.6543906788906366	0.8237210677934302	0.14916794212916828	0.6139784219909011	1.4755776301289991	0.7735010248387341
870.0	1.5340437867856824	0.8625228338372142	0.06653698125057494	0.6590860239751787	0.826137132387383	0.14225547355732268	0.6028335479337401	1.4687771831717136	0.7702741203623511
880.0	1.5436155822322277	0.8437477928586563	0.07023462630614785	0.6634163048053264	0.8287035003672113	0.13507919057889803	0.5905149095750989	1.4632625064437663	0.7673218016459166
890.0	1.5535777097878176	0.8284240958672093	0.07277796778639223	0.6671894637335337	0.831351111814224	0.12760685538129277	0.5771699648021619	1.459311591814418	0.7646760951233813
900.0	1.5639141788470101	0.8167650024887063	0.0740793696563049	0.6702253613154605	0.834009441967346	0.11976233987204257	0.5628997759120777	1.4571746472989884	0.762353764669742
910.0	1.5745965222096048	0.8088919368400149	0.07405503223652377	0.6723672238781186	0.8366091702797578	0.11147744401575216	0.5478341861225594	1.4570336230850303	0.76035814233342
920.0	1.5855734703993236	0.804843026554127	0.07267021719058309	0.6734850663379569	0.8390828437306093	0.10265790148333606	0.5320746938347773	1.459005914388932	0.7586741417399556
930.0	1.596782487082923	0.8045829177200826	0.06989623591937699	0.6734734429971501	0.8413711098952321	0.09319508196810547	0.5156976332515941	1.46311651576752	0.7572644280752481
940.0	1.6081337156676954	0.8080309846031397	0.06575413038896638	0.6722770379574285	0.8434362738529073	0.08300039576411458	0.49880971717442896	1.4693552356800508	0.7560996863860915
950.0	1.6195231121789275	0.8150207864777362	0.0602887893002132	0.6698567555384543	0.8452535252430398	0.07195568746557732	0.4814699380254013	1.4776466660515655	0.7551269075351144
960.0	1.6308156588503424	0.8253178062716384	0.05356653638428188	0.6661994796607699	0.8468100650929543	0.05995839705653763	0.463769425413152	1.487804823621993	0.7542802740439587
970.0	1.6418715211479327	0.8386474588190804	0.045702058457018024	0.6613603410779678	0.8480974332682463	0.046908358381048135	0.44579455685866115	1.4995991082990467	0.7534976045386252
980.0	1.652517638266369	0.8546789437916804	0.036826929605999426	0.655413669069112	0.849131715656434	0.03271163880766456	0.42763426817239775	1.5127746171594896	0.7527111775661433
990.0	1.6625772895262734	0.8730551020670705	0.027098308866746246	0.6484521219832065	0.8499419785067232	0.01729140295800427	0.4094034640539267	1.5269960841405261	0.7518519690128096
1000.0	1.6718585344062777	0.8933690226299544	0.016685632496975744	0.6406158084363895	0.8505757571822155	0.0005972806105890155	0.3911911363680961	1.5419031294833139	0.7508495377017266
1010.0	1.6801881806669061	0.91518971866502	0.005783895457721622	0.6320428950242041	0.8510822645266529	0.017401168373559657	0.37316427388821827	1.5571070628465966	0.7539949324311099
1020.0	1.6873647034788288	0.9380836063499305	0.005419183027343899	0.622901392312581	0.8515242500317237	0.03672528415745865	0.3554594299073999	1.5721874877760742	0.7587081671301676
1030.0	1.69321782653322	0.9615945666948638	0.01671374358530331	0.613357800351504	0.8519657038891768	0.05736574304966424	0.3382545163573476	1.5867387174199339	0.7649010772351266
1040.0	1.6975982281562205	0.9852826661890792	0.027882410616771325	0.6035982029568424	0.8524643110009189	0.07927953208047309	0.3217159541961524	1.6003389492142335	0.7710200318013364
1050.0	1.700368506110494	1.0087074605504838	0.03871512868708005	0.5937831800682588	0.8530914273556569	0.10240654219059053	0.3060539924715485	1.6125831219711273	0.776963669925655
1060.0	1.701412693906118	1.0314538449809505	0.04900731880582798	0.5840879924094424	0.8538955080730299	0.12664615752235056	0.2914832748123084	1.6230977061343523	0.7826355620805476
1070.0	1.7006643473205243	1.053140654298486	0.058554625618383094	0.5746634758544509	0.8549225539020822	0.15189275820554057	0.2782237320098898	1.6315558391646399	0.7879522482967496
1080.0	1.6980896616603784	1.0734258561407615	0.06715850639747833	0.5656456349356572	0.8561935867829928	0.1780115249983218	0.2664928782743417	1.6376375576223334	0.7928319008515332
1090.0	1.69367703770858	1.0919970682666527	0.07464608715060628	0.5571738727051667	0.8577300775123471	0.20483107258572764	0.2565115182724101	1.6410928520537964	0.7972074482819107
1100.0	1.6874728075131034	1.1086045273948757	0.08082048525418195	0.5493561044233377	0.8595072330350589	0.232182659531878	0.24849586769285992	1.6417356581378915	0.8010219178728983
1110.0	1.6795476738932686	1.1230569496581093	0.0855395100492673	0.5422708501309257	0.8614948764794498	0.2598766320547762	0.2426580214842988	1.6394275007245498	0.8042340018093306
1120.0	1.670013615509539	1.1352266491440661	0.08864396563506116	0.5360176782190684	0.8636426223494731	0.2877261935245509	0.23918623500999703	1.6341151062570631	0.8068215082061024
1130.0	1.6590172608738774	1.1450160248773251	0.08999692523306635	0.5306382173663131	0.8658758813132315	0.315515577151018	0.23822297809449744	1.625790546766987	0.8087591764595394
1140.0	1.6467162948239225	1.1524292853251	0.08946897054942426	0.5261795373981941	0.868097844715159	0.3430644750944088	0.2399233157553638	1.614545847213412	0.8100531963593731
1150.0	1.6333135444358269	1.1575029170853852	0.08697096906166901	0.5226691711593523	0.8702015657424071	0.3701457206729105	0.24437344317329387	1.6005039892828785	0.8107101650767154
1160.0	1.618986037920438	1.1603246424407687	0.08241171752218757	0.520121355574294	0.8720644430521193	0.39660055102590147	0.25162547522874007	1.5838657723382847	0.8107499993878418
1170.0	1.603969002008644	1.1610320117765422	0.07574093594231368	0.5185235728113899	0.8735527082749858	0.42222134977739645	0.26170404391168556	1.5648934162232482	0.8102046300907758
1180.0	1.588482608112863	1.159798757960813	0.06695201136068996	0.5178745853397133	0.8745440457771373	0.4468384200279665	0.2745493293785832	1.5438863299761039	0.8091157609917338
1190.0	1.5727401467322355	1.1568062464713136	0.05603569342131953	0.5181152998941744	0.874889953798665	0.4703150698512454	0.290066916081044	1.5211786155113254	0.8075184927201653
1200.0	1.5569556309254848	1.1522715881437287	0.04306106334277915	0.5192005946086578	0.8744671114132692	0.49248937279583094	0.30812143520105434	1.4971400815049742	0.8054633597419724
1210.0	1.541353797335372	1.1464083441558148	0.02811091569428792	0.5210497941957526	0.8731705401145591	0.5132289317299475	0.3284905318256025	1.4721430738465329	0.8029944911122338
1220.0	1.5261290803159044	1.139403878432534	0.011324961780993958	0.5235632298469406	0.8709044120313194	0.5323926715758242	0.3508967591738963	1.4465813930423255	0.8001495482749674
1230.0	1.5114823930010017	1.1314474662195055	0.007079449879469957	0.5266443589434001	0.8675811781951965	0.5499036015843533	0.3750182847425329	1.42082038854378	0.798747140138655
1240.0	1.4975965312881638	1.1227094530060864	0.026897989210761364	0.5301401389572632	0.8631494268814626	0.5656469770028723	0.40048390956441804	1.3952145816004384	0.8002298759389332
1250.0	1.4846463684984492	1.1133094458110913	0.04782788736672616	0.5339058549289872	0.8575683131339898	0.5795364751642715	0.42687790337974363	1.3701021808777893	0.801721803645131
1260.0	1.4727954924096152	1.1033623649348612	0.06958503101525237	0.5377827008703115	0.8508301169557537	0.5914840319664476	0.45373225603909495	1.3457853073773491	0.8031696626960858
1270.0	1.462187161541032	1.0929352112542305	0.09180560302910257	0.5416025358969879	0.842932719548461	0.6014348513630372	0.4805772612574592	1.322507879030347	0.8044979028650823
1280.0	1.4529441845854283	1.0820834355699476	0.11412704652916528	0.5451841552547576	0.8338903843247448	0.609344033225459	0.5068896696811105	1.3004747789062763	0.8056172110096111
1290.0	1.4451878416624901	1.0708274415998167	0.13617060677347237	0.5483534855466834	0.8237481828787832	0.615159920271857	0.5321590526277536	1.27984413209481	0.8064313329319583
1300.0	1.4390128438321887	1.0591874688057512	0.157577635932038	0.5509234829662848	0.8125506468887027	0.6188782549867055	0.5558713320078809	1.2607150453803846	0.806839588849992
1310.0	1.4344786596590564	1.0471651513881721	0.1779804694217928	0.5527647028442961	0.80034512661998	0.6204812155697552	0.5775491454224166	1.2431610063456269	0.8067406846588872
1320.0	1.431632505793455	1.034767206446224	0.19705645689848938	0.5537234761358373	0.7872130190290123	0.6200068009480905	0.5967203223631202	1.2271918056788667	0.8060389491616369
1330.0	1.4304932443812377	1.0220344960624426	0.21449474982570493	0.5536965128306147	0.7732307990593692	0.617488840648837	0.6129609465695769	1.2127404030672502	0.8046424990556291
1340.0	1.431030280789861	1.0090246865914418	0.23006244829918188	0.552605326144811	0.7584624445487893	0.6130520424577763	0.6258886992548013	1.1997676966576065	0.8024867030930337
1350.0	1.4331923763832088	0.9958090452257518	0.24357635500287456	0.5503909832382995	0.7429837663281516	0.6067862266267492	0.6351801530440568	1.188146962340932	0.799508233523753
1360.0	1.4368722720637546	0.9825143891317509	0.2549031593416221	0.5470762912974458	0.726886888594523	0.5988645071754831	0.6405903470655835	1.1777660258172806	0.7956842350609306
1370.0	1.4419379056859785	0.9692935035938692	0.26397599105542935	0.5426809245855064	0.7102560825113371	0.5894536720183421	0.6419472690694773	1.168464120825648	0.7910011836681986
1380.0	1.4482176211458522	0.9563255251546345	0.27078627865614524	0.5372816433081605	0.6931750524174349	0.5787582537772419	0.6391488183164303	1.1600727214817574	0.7854707392822071
1390.0	1.4554866098563246	0.9438454779093353	0.27540285572753376	0.530982900089751	0.67572507865133	0.5670454541303178	0.6321633181143727	1.1524355590372906	0.7791359066895319
1400.0	1.4635133236036122	0.9320840041667335	0.27793348456163613	0.5239424089030886	0.6580167158340497	0.5545358779891199	0.6210444478225281	1.1453844419687464	0.7720568381061892
1410.0	1.472006385918558	0.9213172122008932	0.278542528101833	0.516311658963516	0.6401434848956509	0.5415121027973688	0.6059391899396569	1.1387537597492123	0.7643157903208363
1420.0	1.4806686877441182	0.911799198249506	0.2774372579304971	0.5082757844944059	0.6221995591617151	0.5282317118401246	0.587067910886775	1.1323901711944815	0.756008785187703
1430.0	1.4892006630042611	0.9037837270452085	0.2748162160245282	0.5000388544242875	0.6042796718229251	0.5149348719075382	0.5647123750181262	1.126176177483707	0.7472428195913228
1440.0	1.4972809801294502	0.897506963449376	0.2709399193935672	0.49179035510092617	0.5864990906814771	0.5018697552302248	0.5392220775808091	1.1200099025077812	0.7381398805092015
1450.0	1.504593700123386	0.8931442659200742	0.2660723798943784	0.48371996091628383	0.5689548699577656	0.48922387392627154	0.5110069928600287	1.1137895105271385	0.7288131942656658
1460.0	1.51083122717071	0.8908403570896661	0.26046599027554695	0.47598833993784595	0.5517475082643262	0.4771654678220604	0.480543322925414	1.107453756517775	0.7193794962504182
1470.0	1.515732659466324	0.8906762208694019	0.2543646195315069	0.4687434103432763	0.5349744511860897	0.46579345651663234	0.44832457905597994	1.100986573890073	0.7099494963574104
1480.0	1.51904113264784	0.8926702531431052	0.24799113530078398	0.4621022017388328	0.5187232672105917	0.4552139883610242	0.414914568545824	1.094367638681423	0.7006280232036781
1490.0	1.520548141768025	0.8967909979248043	0.24154925358143386	0.45614294974809544	0.5030655669687861	0.445452813306773	0.38085423678126795	1.0875985260598289	0.6915003107673767
1500.0	1.5200898743191067	0.9029057870708347	0.2351964601359312	0.4508967766421288	0.4880708497246745	0.43650111761343213	0.34670882990779717	1.080724383959186	0.6826367599216364
1510.0	1.5175530319438075	0.9108529733718794	0.2290770723343194	0.4463540570282944	0.4738040441559064	0.4283267336031552	0.31306873132299096	1.0737896124033242	0.6741032820204597
1520.0	1.5128876153518462	0.9203875847212324	0.22328902223002267	0.4424859489405616	0.46030959458445125	0.42083209496231255	0.28046835704157547	1.0668611542805841	0.6659401715140733
1530.0	1.5060651423121725	0.9312231390681166	0.21790564647090216	0.4392310269287902	0.4476255289360719	0.41396707685752976	0.24945918014795887	1.0600279205971177	0.6581880826648324
1540.0	1.497147249558556	0.9430502930180417	0.21295447120159428	0.43648662163767893	0.4357837786707399	0.40761776037963204	0.22053780324948224	1.0533911090767503	0.6508711358490595
1550.0	1.4862381546024503	0.9555155872775458	0.20844997648061026	0.434133208610365	0.4248105597283198	0.4016977040523886	0.19415051060827893	1.0470519349420193	0.6440059545377472
1560.0	1.473463721449324	0.9682823988166297	0.20437292244524585	0.432052137176146	0.41472961295514915	0.3961342058875015	0.1706890059481978	1.0411041254236182	0.6376035162627265
1570.0	1.4590181599832615	0.9809747716817434	0.20066207904209143	0.4301033539500742	0.40555143161883295	0.39085212583443013	0.15051447050158623	1.035674203674117	0.6316688245357671
1580.0	1.4431179315856437	0.9932673262046974	0.19727971121226884	0.42818427999640857	0.39730996953291314	0.38582517299959307	0.13389405825928913	1.0308713435912944	0.6262187241727635
1590.0	1.4260122387999008	1.004828829913249	0.19414938620943267	0.42615548225358535	0.3900180575400954	0.38103929225353955	0.12101936619461029	1.0268218202563868	0.6212555591775999
1600.0	1.4079691431154011	1.0154038978575377	0.19118819097859918	0.42394357765361723	0.3837013146020649	0.3764932620783309	0.11203263795069907	1.0236185225042755	0.6167938183425656
1610.0	1.3892513774152893	1.0247331882289674	0.18835025643356162	0.4214730928683431	0.3783933128821236	0.37223158451879046	0.10697552245957681	1.021367271543616	0.6128469507937836
1620.0	1.37015542407454	1.0326460949024998	0.1855484015188822	0.4187120978117042	0.37412591098965986	0.3683169884174533	0.10584160703628759	1.0202012909163363	0.6094434769584205
1630.0	1.350958566246111	1.0389870414868934	0.18273901392505632	0.4156602813168112	0.3709397468451248	0.3648184004896257	0.108548890687585	1.0201866850053591	0.6066048282503208
1640.0	1.3319257445028285	1.0436727686649534	0.17988420315454978	0.41233460947935924	0.3688765674387178	0.3617866645247255	0.11493232262490433	1.0214267333345526	0.604354951715574
1650.0	1.3133154471596393	1.046662054117039	0.176945261487232	0.40880729772412117	0.3679611517773653	0.3592939590572344	0.12479036864582693	1.0239895997858022	0.6027206424692826
1660.0	1.2953707389874545	1.0479648487625897	0.17394404309164024	0.4051409046461162	0.3682498362191992	0.35735332557702837	0.13782821617344843	1.0279163872302688	0.6017210375859681
1670.0	1.2783100550081254	1.047636556278228	0.17087606406528255	0.401465835398787	0.36975018200170573	0.3559976256794415	0.15373832584425962	1.0332520434988366	0.6013783359718332
1680.0	1.2623251453938438	1.0457630456818532	0.16779572439287227	0.3979003629670075	0.3724771115292202	0.35517283037551267	0.1721587901934244	1.0400037978512005	0.6016996010481168
1690.0	1.2475993907563612	1.0424574165182607	0.16473997950864705	0.3945838894013528	0.3764246517959895	0.3548093673262958	0.19269876236796102	1.0481628539961607	0.6026845389588786
1700.0	1.234270645852292	1.0378860854655303	0.16179062586279536	0.3916550299027918	0.38157809123421293	0.3547990722264953	0.21494220251088036	1.0576938665700295	0.6043269524531284
1710.0	1.222481245510234	1.0321654498813797	0.15903419255827833	0.38925251429207886	0.3879149058791783	0.3549836813848034	0.2384385280030188	1.0685177378237476	0.6065985319165899
1720.0	1.2123504959261433	1.0254714407899443	0.15655287129670176	0.3875043857421583	0.3953715387215893	0.35515360717872835	0.26274251703843365	1.0805440093589558	0.6094613582565819
1730.0	1.2039559891850564	1.0179705300799293	0.1544357055700733	0.38652528635361894	0.4038822987021929	0.3550892570354316	0.28742778674937997	1.0936532215043941	0.6128675093975096
1740.0	1.197384271094413	1.0098268945233286	0.15276179413361363	0.3863944822284332	0.41333906139230053	0.3545313575244267	0.31202536429773264	1.1076459596391908	0.6167386481041799
1750.0	1.1927037025742333	1.0011797246490806	0.15161439680658478	0.38716688213781847	0.42364192896455466	0.3532169347890834	0.33610749243375754	1.122384139338943	0.6210019002117569
1760.0	1.1899720422192972	0.9921547394865279	0.1510676138673368	0.38886526530424437	0.4346641038967416	0.35089126621336353	0.35924667227789153	1.1376455763930897	0.6255634099573116
1770.0	1.1892174570096066	0.9828666231811494	0.1511585882260858	0.39150056969144614	0.44626616964096133	0.34732137159823845	0.3810676513175854	1.1532069915944552	0.6303256777824411
1780.0	1.1904840019396234	0.9733880191005666	0.15191057236004246	0.39500174574658276	0.45830342925703194	0.3422752865802975	0.4012069927546397	1.1688180147559755	0.635173507811845
1790.0	1.1937804155466796	0.9637987934416411	0.1533280702431617	0.39931900151847377	0.4706162580140554	0.3356103967365223	0.4193149745618232	1.184235867237386	0.6400004721624679
1800.0	1.199108009736754	0.9541521425914947	0.15539097656695078	0.4043381219603508	0.48302969712545807	0.3272175803428399	0.43509442947796617	1.1992510822224742	0.6446977550030362
1810.0	1.2064543018424774	0.9444769608160622	0.15803612346997897	0.4099291882995063	0.49539043317464515	0.31703894479865335	0.4483319922805715	1.21360924043738	0.6491583981399093
1820.0	1.2157770845165343	0.9347871661947045	0.16120583023443535	0.41594566465910343	0.5075245595862952	0.30512538386502175	0.458780920992387	1.2271099224787605	0.6532820665659053
1830.0	1.2270090494365924	0.9251113241051608	0.1647882874668915	0.4222338097951882	0.5192780539736654	0.2915504513085969	0.46630709184849123	1.239571952551171	0.6569812525607196
1840.0	1.2400765878418134	0.9154601632211486	0.16865902127867594	0.42862826434534096	0.5305099129130321	0.2764931006122092	0.4708316917659833	1.2508405612438136	0.6601874129027522
1850.0	1.2548470802324292	0.9058428848182238	0.17268928674918682	0.4349667797789588	0.5410656624154639	0.26019504300385277	0.47231044858182875	1.2608046612471764	0.6628402308533901
1860.0	1.2711733057065018	0.8963097989151175	0.17672531961683013	0.44109698360151905	0.5508154164875096	0.2429391224010511	0.4707593817282169	1.269379407785007	0.664899842030219
1870.0	1.288882351852359	0.8869182218626351	0.18060089857589223	0.446892714772682	0.5596709989238258	0.22506175924656188	0.4662783783144503	1.2765420239099705	0.6663559184322971
1880.0	1.307750490758143	0.8777592092131569	0.18416440811451817	0.4522328367516907	0.5675373164544968	0.20694594046807557	0.45899610764282106	1.2823091796319963	0.6672119361293622
1890.0	1.3275177203046173	0.8689212316168354	0.18723490192848224	0.4570280236972357	0.5743496272874122	0.18900646353849165	0.44912113980597873	1.2867076233333294	0.6674858414390479
1900.0	1.347914236933079	0.8605232669850849	0.18967474071950696	0.46121961640329945	0.580079597830464	0.17164088274614453	0.43688401717444225	1.2898415840800652	0.6672222428590109
1910.0	1.368613794475957	0.8527509731287959	0.19134469437795587	0.46476888601797334	0.584719487857539	0.15527123282940605	0.42261055900882094	1.2918212362803256	0.6664876079970967
1920.0	1.3892794963480264	0.845774990503103	0.1921142612330735	0.46767227119854593	0.5882814668427734	0.14026689403314163	0.40662010773549895	1.292784086968461	0.6653491968578281
1930.0	1.4095678491445134	0.8398051139758314	0.19192443448371266	0.4699628917233135	0.5908327255875764	0.12699165768743426	0.38929690661234384	1.292916855912785	0.6639123043909388
1940.0	1.4291166033242604	0.835070066646986	0.19069629313130687	0.4716721322535979	0.5924490675930574	0.11574875516923824	0.3710214859986915	1.2923830579694204	0.6622696827608199
1950.0	1.4475643938612544	0.8317946590844878	0.1884149695615901	0.47288561045655164	0.5932252845966997	0.10679572572823352	0.3522280792527222	1.291375273233957	0.660535499471937
1960.0	1.4645670687952057	0.8302221881144034	0.18509256960631548	0.4736726658895172	0.5932986289255188	0.1003356767505185	0.33333457401037225	1.2900762575766371	0.658824953708561
1970.0	1.4798084747002642	0.8305688057628307	0.18080387558800992	0.4741298662912365	0.5928152637854505	0.09650565591467974	0.314744783180175	1.288670260952606	0.6572558732719065
1980.0	1.4929825116442497	0.8330276093083668	0.17565091178348802	0.4743613063923192	0.591926997406768	0.09537291662704128	0.2968587234679342	1.287319019484976	0.6559374995143928
1990.0	1.5038384067587784	0.8377666511958873	0.16978262073889594	0.47446679680901965	0.590811682731434	0.09695744642890744	0.28005031618496534	1.2861895908284706	0.6549829389595448
2000.0	1.5121718058427092	0.8449091863152144	0.1633976114470055	0.47453778148690295	0.589628391888859	0.10122044679497887	0.2646675434909552	1.2854355101746668	0.6544960346801615
2010.0	1.5178324445817368	0.8545429822693871	0.1567408096267331	0.47465758701863936	0.5885475463493605	0.1080376268608335	0.25101006987432983	1.2851593519326578	0.6545660523142098
2020.0	1.5207254936540702	0.8666781615294474	0.1500943538466939	0.4749058571900621	0.5877161349934058	0.11728618336670839	0.2393329018577699	1.285483523139447	0.6552778261972005
2030.0	1.5208220369846284	0.8812673202087716	0.1437579944498979	0.47533639054093335	0.5872680364543563	0.12876305196882026	0.22985145205724666	1.286459390486028	0.6566907091438353
2040.0	1.5181661896128826	0.8982202026808513	0.13805456294193907	0.47598873518074836	0.5873039238154784	0.14227689268854307	0.2227192548651727	1.2881629667798942	0.6588615910706888
2050.0	1.5128622820743645	0.9173286515562473	0.13332466666782627	0.47688194317863686	0.5879197324904526	0.15757223619617203	0.2180367084279205	1.290631102708428	0.6618196654125059
2060.0	1.5050689813809277	0.9383847120399919	0.12991925139245997	0.47801170448503494	0.589154209538639	0.1744399085542097	0.21584787984917875	1.2938715944986083	0.6655872802173812
2070.0	1.4950055727132536	0.9610804186279207	0.12818610198312141	0.479348443422333	0.5910420034420776	0.19261194881576404	0.21615244952275808	1.2978807097513387	0.6701634560348209
2080.0	1.4829344056225455	0.9850709343344393	0.128439331048405	0.48085477540002663	0.5935757932688023	0.21186405242698414	0.21887822951465385	1.302612410884116	0.6755287415624965
2090.0	1.4691655278713585	1.0099661119112469	0.13097666068024838	0.48246490516604257	0.5966874219611653	0.23197165955954668	0.2239595609671336	1.30802423372549	0.681652010230279
2100.0	1.4540506641252142	1.0353600996200425	0.13604338808075767	0.48410306771409184	0.6003334358178676	0.252705787688276	0.23124842476317453	1.314036183552483	0.6884851314202385
2110.0	1.437937486261287	1.0607908461854954	0.14385013812061942	0.4856571314488669	0.6044106383286474	0.27387006338986747	0.240564750486568	1.3205387089092326	0.695952470391323
2120.0	1.421189983122841	1.0858218306388148	0.15453672458842005	0.487026112011555	0.6088041114102616	0.2952848418494268	0.25172201225231444	1.3274355549692964	0.7039776463553663
2130.0	1.4041726647672683	1.1100166107280436	0.16818526375237125	0.48809101674480376	0.6134024842449929	0.31680308274737706	0.2645051775892633	1.334565523427403	0.7124677280001903
2140.0	1.3872383308998981	1.1329515317858883	0.1848314625424139	0.4887393812463731	0.6180812168631873	0.3382245077335848	0.2786749573281948	1.3417878129853023	0.7213161501731052
2150.0	1.3707055148452199	1.1542207158502458	0.20439097153142266	0.4888521071993356	0.6227217090848809	0.35942831820872656	0.29397706281559033	1.3489425582135008	0.7304048697186152
2160.0	1.3548800479348166	1.1734614750662868	0.2267585412840239	0.48832070294891394	0.6272266218602385	0.3802399313609679	0.31017298336493204	1.3558756894680926	0.7396169991610342
2170.0	1.3400074729114098	1.1903625094261672	0.2517215741306417	0.487045991918359	0.631506771818964	0.40054498155931295	0.32701307782809275	1.3623956133024935	0.7488247491119301
2180.0	1.3263035164985342	1.2046600940958494	0.2790294968120816	0.4849461312164361	0.6355155987444521	0.42015904037218255	0.34423780871501086	1.368365690602348	0.757902172132112
2190.0	1.3139446511086172	1.2161578699144884	0.30834641167627774	0.4819596617636993	0.6392304984372793	0.4389464973364277	0.36161581772577356	1.3736363169172434	0.7667297156099759
2200.0	1.3030532907343702	1.2246996358728266	0.33931585312801804	0.47803570609847257	0.6426655368411417	0.4567685198060625	0.3789220618659189	1.3780639692847712	0.7751905717039478
2210.0	1.293713301269152	1.2302287559276408	0.3715023227112262	0.4731835511446101	0.645860423907598	0.47344613326860163	0.3959382244603836	1.3815439239564693	0.7831770795807103
2220.0	1.285962901326807	1.2327167708646942	0.40446540556193106	0.46740689641226874	0.6489146099830123	0.48881669006086587	0.412450472601421	1.3839796996929636	0.7905891808129955
2230.0	1.279815763766483	1.2322138598284842	0.4377382151413096	0.4607743221573654	0.651928450483219	0.5027417510465566	0.4282705853353385	1.385318313059922	0.7973501576023349
2240.0	1.2752351127377686	1.2288180359845013	0.47083529645668887	0.4533509095041274	0.6550685648775774	0.5150553236579238	0.44323305416978165	1.3855439957812674	0.8033925366462046
2250.0	1.2721906911415537	1.2226842868996664	0.5032853257920322	0.44523702892279626	0.6585135535706813	0.5256008575671965	0.45718349701882466	1.384610759734024	0.8086632500808468
2260.0	1.2706155887463795	1.2140307749496153	0.5346147552389796	0.4365741021687284	0.662444978596966	0.5342945641416772	0.4700142352328839	1.382583011709298	0.813146501348066
2270.0	1.2704460821298837	1.2030818803108487	0.5643965552493148	0.4274989686610429	0.6670667750775605	0.5410186102509746	0.4815580085257541	1.3794787900571681	0.8168182087828183
2280.0	1.271616535666264	1.1901197649266713	0.5922303846861603	0.4181953812553214	0.6725543704970991	0.5457275381357075	0.49173817047024215	1.3753726543241802	0.8196943499952057
2290.0	1.2740563541207592	1.1754509953489216	0.6177495583841872	0.4088305840246508	0.6791014129301349	0.548369310065658	0.5004662233493525	1.3703524735848251	0.8217971139760611
2300.0	1.2777139071165193	1.1593473793485058	0.6406466732144811	0.39958786515968436	0.6868579973580566	0.5489445791306767	0.5076830517751337	1.3645049251217074	0.8231607972780955
2310.0	1.2825153267141545	1.1421062694640685	0.6606633167974137	0.39063004390352385	0.6959347075992939	0.5475035887030704	0.5133390804050129	1.357920605155873	0.8238266173428013
2320.0	1.2884350597868737	1.1240245880056075	0.6776047009444025	0.38213704492691547	0.7064110559057255	0.544095305668294	0.5173916330542939	1.3506745367478834	0.8238467406299995
2330.0	1.2954176467784586	1.105371256819956	0.6913242149948682	0.3742492658593278	0.7183192286369822	0.5388307726782169	0.5198095107109217	1.3428794231290442	0.823275164950972
2340.0	1.3034319750196155	1.0863777586612133	0.7017477876226292	0.367090881196515	0.7316216260896068	0.5318543834638457	0.5205691216233801	1.3345930081054516	0.822160817722782
2350.0	1.3124356243993918	1.0672573089048012	0.7088314090697406	0.3607611667730611	0.7462337438998108	0.5233181930381963	0.5196860790588371	1.325885024656026	0.8205510687249832
2360.0	1.3223953180426862	1.0481606317875405	0.712583420274862	0.35533347677437804	0.7620177617087844	0.5133854294303094	0.51714179527256	1.3167849475762887	0.8184753476084262
2370.0	1.333234163684322	1.0292415450272334	0.7130766570581848	0.3508395481614201	0.7787775692941888	0.5022470700244135	0.5129305251369934	1.3073244445492886	0.8159589403670054
2380.0	1.3448925523535722	1.0105760495458318	0.7103971450326658	0.3472736788988711	0.7962763053813702	0.4900944547781901	0.5070588321909139	1.2975176314267554	0.8130108312010215
2390.0	1.3572686202637183	0.9922004935581743	0.7046792567905052	0.3446068149561439	0.8142394362470777	0.47712192412547927	0.4995375536636578	1.2873735334211354	0.8096284541282366
2400.0	1.3702365066557818	0.9741587362295094	0.6960615789206962	0.3427629220615472	0.8323590353302655	0.463497446693811	0.49038077645673483	1.2768948880707636	0.8057939863023886
2410.0	1.3836448067428095	0.9564256115427257	0.6847300725483112	0.34164346847167865	0.8503044859869563	0.44937491005690167	0.47961298718125045	1.2660606564865151	0.8014746248771435
2420.0	1.3973091002432059	0.9390094136584943	0.6708642210127251	0.34112601567597844	0.8677345275061878	0.4349202574423787	0.4672354176853811	1.254880687557937	0.796634955097786
2430.0	1.4110145330529502	0.9218775452920207	0.6546524847002843	0.34104103503641775	0.8843164312350227	0.42024081130251045	0.45328945409920746	1.24335491619616	0.7912234013643217
2440.0	1.4245396493480564	0.9050282220219577	0.6363052432988332	0.3412192316929382	0.8997311619563357	0.40541952774785367	0.4378259101892516	1.2315101190044548	0.7851973831574601
2450.0	1.437596987953099	0.8884480252472332	0.6160284228325514	0.3414736704351154	0.9136772250934249	0.39053814205413506	0.420895562856972	1.219383994859344	0.7785052539164844
2460.0	1.4499219245982373	0.8721547754476919	0.5940410644315266	0.3416195993146163	0.9258890416543916	0.37561222940112354	0.402568535874791	1.2070185200601868	0.7711032113478206
2470.0	1.4612365157334242	0.8561943215233253	0.5705781396579208	0.3414614181120006	0.9361342008944304	0.36066533635701054	0.3829600065290475	1.1945158930179043	0.7629682289781329
2480.0	1.4712512309740797	0.8406316813991965	0.5458754745085144	0.34081825305421354	0.9442438408527472	0.34568957931085253	0.3621884545039076	1.1819739434012257	0.7540840572505921
2490.0	1.4796871244237082	0.8255446647292429	0.5201760752275297	0.3395105693117376	0.9500731804346292	0.3306397708466182	0.34040291423535274	1.1695223989221566	0.7444445872663717
2500.0	1.4862876457964889	0.8110694323048663	0.4937558777659065	0.3374212600058553	0.9535604734952325	0.3154875110755521	0.31777736444318894	1.157319159830853	0.7340848405897429
2510.0	1.4908179616783848	0.7973178859640149	0.4669018122992721	0.33440711303278164	0.9546707114818127	0.3001743584268364	0.2945152495597487	1.1455535492255167	0.7230448302085459
2520.0	1.4930965479956422	0.7844254279630414	0.4398950495759734	0.3303818554803523	0.9534366532781438	0.2846063478415624	0.27085756337254574	1.1343973755331325	0.7113871026300492
2530.0	1.4929570305846158	0.7725130565565361	0.4130637924878085	0.3252982005249645	0.9499307681780962	0.26872123567967743	0.24702569411141184	1.1240558960880083	0.6991957092763899
2540.0	1.4903165361265247	0.7617059070800247	0.3867094146480786	0.31913299013480156	0.9442908432913835	0.252447907980651	0.22330167854214605	1.1147288684439527	0.6865792682809454
2550.0	1.4851165907221833	0.7520777626374608	0.36116089614486835	0.3119050954604587	0.9366739096094098	0.2357110053769167	0.19992315894955165	1.106605939906545	0.6736467948509244
2560.0	1.4773686079490527	0.7436703422640916	0.336744562401254	0.3036762675631493	0.927298911131137	0.21846550853859661	0.17717266997605957	1.0998820050598783	0.6605348593604023
2570.0	1.4671430838546198	0.7364597527465777	0.3137606845280686	0.2945578257029842	0.9164003888418807	0.20065437279027953	0.15531739609101813	1.0947392518830146	0.6473790945548055
2580.0	1.4545766268337976	0.7303983188975955	0.292508681201931	0.2846540905085884	0.904277890650418	0.1822261267448554	0.13457045337080875	1.0913000670650368	0.6343140319091289
2590.0	1.439831416393339	0.7253577863457349	0.27322914716533386	0.2741437348266874	0.8912269404690238	0.16317302030255723	0.11516384392104556	1.089716016500407	0.6214802382405161
2600.0	1.4231489051741677	0.7211789785585188	0.2561516247357396	0.2632078310581099	0.87756564088361	0.14350671140949167	0.09725674123987338	1.09003832190513	0.6090068443705801
2610.0	1.4048063572692926	0.7176293684623952	0.24143017925827825	0.25205570964816226	0.8636544509724254	0.12322318156649961	0.08100409207410014	1.0923194953997535	0.5970153543313634
2620.0	1.3851038091647938	0.7144761752810163	0.22919559305546006	0.24090722854758495	0.8498334912885643	0.10235499771601651	0.06651219034542216	1.0965922779586215	0.5856219704196849
2630.0	1.364386347320396	0.7114174938093673	0.21950157947619048	0.2299875097729218	0.8364963728275006	0.08098626123130702	0.05381531129800676	1.1028080414821568	0.5749248646522307
2640.0	1.343018701084962	0.7081739452954032	0.21234157965400252	0.2195428171204729	0.8239817942036561	0.059196151848534134	0.04292355505332118	1.1108831569686597	0.5650077126536264
2650.0	1.3213755172313144	0.7044342952890889	0.20765989370238241	0.20981346644944426	0.8126581871739673	0.03707865911788416	0.03379256927891511	1.1207379294316238	0.5559438147093275
2660.0	1.2998238319019997	0.6999535012118877	0.20534120425560226	0.20100986272789767	0.8028669790988097	0.014792028594615841	0.026333097222518753	1.1321685775005172	0.547786135314231
2670.0	1.2787336997161924	0.6945245690064444	0.20520153003672958	0.19336852843900146	0.7949429111826214	0.0075394887961544865	0.020440618331961757	1.1450328174143984	0.542473020365438
2680.0	1.2584537332063055	0.6879460153162997	0.20703675744137878	0.18706175086857924	0.7891729766801032	0.029746378689047948	0.0159495808429419	1.159091319305074	0.5418073140437163
2690.0	1.2393062316174894	0.6801346172254416	0.2106164529768888	0.18229716582133318	0.785800997436888	0.051649957677177005	0.012687567764374352	1.1741331174205114	0.542078263492513
2700.0	1.2215843550407468	0.6710426057552125	0.2156462783545034	0.17921289141245528	0.7850612678182227	0.07308229486824191	0.010470196549993815	1.1898682101153895	0.5432460124893458
2710.0	1.2055407036626746	0.6607114462219841	0.2218394648348373	0.17793120862497822	0.7870965467659606	0.09384300293149367	0.009086124656715489	1.2060123908014786	0.5452576110625154
2720.0	1.1913848185763922	0.6492705865995819	0.22891954234241613	0.17855852980993744	0.7919740125120889	0.11375668911186126	0.008329412617672283	1.2222884460987566	0.5480602547085883
2730.0	1.1792655693584149	0.6369065818676893	0.23660456523269285	0.1811603378995619	0.7997150215876392	0.13267044127940866	0.008042091679994146	1.238368561887516	0.5515916463491146
2740.0	1.1693192726878205	0.6238568602268975	0.24461293649393961	0.18574903838068338	0.8102410245938733	0.15042279748042398	0.008023024233253073	1.253991461692716	0.555777051973701
2750.0	1.1615775579394136	0.610422085590077	0.2527185822579555	0.19231433395276834	0.823393384882235	0.16687933075490563	0.008088079685322325	1.268848629178836	0.5605302480301891
2760.0	1.156074185423356	0.5969419972455554	0.26068773708955456	0.20080934815557494	0.8389310945913613	0.18194103676624013	0.008123785969849362	1.2826469205069588	0.5657695132185563
2770.0	1.1527776444440325	0.5837706544872149	0.2683405042725358	0.21112941645912325	0.8565261381328998	0.19552514989582778	0.008022394874677319	1.29515414133569	0.5714057554877502
2780.0	1.1516002015760054	0.5712586547862193	0.27553110500217165	0.22314377132222593	0.8757568109811145	0.2075730517760901	0.007678496811164892	1.3061005672791932	0.5773303324417731
2790.0	1.1524474527746351	0.5597494306145812	0.28214263303022324	0.23666657002294333	0.8961590867901278	0.2180790708985202	0.007051647959950225	1.3152922882787608	0.5834485225462178
2800.0	1.1551951365652617	0.5495742988537647	0.2881227830102362	0.25148321321199224	0.9171850468990399	0.22706595720074532	0.006105562176217549	1.322551019044024	0.5896603771201603
2810.0	1.159662491925709	0.5410077553048329	0.2934434065656134	0.2673511148444123	0.9382478596300148	0.234556483043922	0.004815518793538087	1.3277264890547353	0.5958513898953472
2820.0	1.1656935314291161	0.5342338198041227	0.2981238860829616	0.2839882061308213	0.9587485662398101	0.24060931595187465	0.003220385344328225	1.3307342364458297	0.601918993428608
2830.0	1.1730876628553915	0.5294149567895012	0.30222754193110346	0.3010880520379795	0.97807143368027	0.2452628978929676	0.001335445561197357	1.3315081990170352	0.6077495237206807
2840.0	1.1816352309629505	0.5266109876746318	0.30583344029166976	0.3183283617560351	0.9956185021532762	0.2486231751291486	0.0007817693511146806	1.3300456192388896	0.6134346358197145
2850.0	1.1911423803498773	0.5258199458923073	0.30907980606405594	0.3353834772466262	1.0108240329251164	0.2507710841977105	0.003054599827039206	1.3264049010350034	0.619060028442217
2860.0	1.2014010083167832	0.526974058484676	0.31211802279753137	0.3519301711284321	1.0232039640363155	0.2517895996535754	0.005415587130706667	1.3206764160548143	0.6241886034503543
2870.0	1.2121946707321543	0.5299174221187996	0.31513863324242847	0.3676597481075493	1.0323065530056297	0.2517498973265859	0.007763048586036159	1.3129779634718575	0.6287134920738802
2880.0	1.2233109012290704	0.5344473977908227	0.3183186288784025	0.38227155072547325	1.0377994372261674	0.2506998992492469	0.00999122912223771	1.3035101005284289	0.6325436430937312
2890.0	1.2345402160777985	0.5403162706363313	0.3218702933389258	0.39549233771615644	1.0394607931416315	0.2487050821232508	0.011993102678665768	1.2924829070844024	0.6356076253496452
2900.0	1.2456619341561592	0.5472422735739956	0.32600822648896594	0.40709254381761417	1.0371485988018414	0.24578758922191601	0.013637707763850149	1.280148532974475	0.6378409258498523
2910.0	1.2564629494666795	0.5548867961972596	0.3309163883481082	0.4168783046007424	1.0308633319707865	0.24196177312647907	0.014804599828180776	1.2667811047713595	0.6391944060386994
2920.0	1.266703775526874	0.5629422842231464	0.3367754410571023	0.4247078128949476	1.0206915713482259	0.23720916530052902	0.015337067483506994	1.2526904445481875	0.6396321952978149
2930.0	1.2761596606844738	0.5711102342972816	0.34373762405150216	0.4304851734976921	1.0068597748734174	0.2315413072414729	0.015116810914535539	1.2381524999413174	0.6391453856877116
2940.0	1.2845947381650904	0.5790719004507544	0.351928684337996	0.434146564414317	0.9896394541564808	0.22492650588241792	0.01397487023364008	1.2235109972694669	0.6377242143637705
2950.0	1.29176162293659	0.586569783870166	0.36143882376752745	0.4356705133990491	0.9694300028921655	0.21735550626933006	0.01175366305933695	1.2090419019512144	0.6353777272681724
2960.0	1.2974421232219042	0.593418094798045	0.3723136691251563	0.4351070619240071	0.946664069027824	0.20879132164442263	0.008309489110441548	1.1950527225342455	0.6321373189232559
2970.0	1.3013977967025556	0.5994367456250937	0.3845295037820553	0.4325218992035781	0.9218459340265039	0.19924324011967692	0.0034829008221896607	1.1818029675548263	0.62803262347956
2980.0	1.3034191252176195	0.6045128358674091	0.39804479972858703	0.4280395971652251	0.8954597965632127	0.18873050641928216	0.00285748860849655	1.1695385220011207	0.6238253339463691
2990.0	1.3032982314733867	0.6086012265624243	0.4127585735914254	0.42179152074786563	0.8680370954156438	0.1772855970473245	0.010842744468255061	1.1584749797732594	0.620136246134948
3000.0	1.3008592421239513	0.6116948711119014	0.42852583934315397	0.41395610013842465	0.840105584838292	0.16498172302417802	0.02054894499504506	1.1487731703043411	0.6161806844849109
