# Supplementary material for: Continuous multiplexed population representations of task context in the mouse primary visual cortex
Source: Nat Commun. 2023 Oct 21;14:6687. doi: 10.1038/s41467-023-42441-w (PMC10590415; doi:10.1038/s41467-023-42441-w)
Supplement: Supplementary file 4 — Source Data [file 41467_2023_42441_MOESM4_ESM.zip › sourcedata/sourcedata_Fig_6a.csv]

time	accuracy
-1500.0	0.5699275362318841
-1490.0	0.5621376811594204
-1480.0	0.5481884057971014
-1470.0	0.5271739130434783
-1460.0	0.523731884057971
-1450.0	0.5516304347826088
-1440.0	0.5739130434782609
-1430.0	0.4871376811594203
-1420.0	0.5414855072463769
-1410.0	0.5201086956521739
-1400.0	0.4846014492753624
-1390.0	0.519927536231884
-1380.0	0.5617753623188405
-1370.0	0.5173913043478261
-1360.0	0.47391304347826085
-1350.0	0.5010869565217391
-1340.0	0.5056159420289854
-1330.0	0.5074275362318841
-1320.0	0.46105072463768115
-1310.0	0.5289855072463768
-1300.0	0.4925724637681159
-1290.0	0.5041666666666667
-1280.0	0.4891304347826087
-1270.0	0.48061594202898544
-1260.0	0.5163043478260869
-1250.0	0.4465579710144928
-1240.0	0.49148550724637674
-1230.0	0.49836956521739123
-1220.0	0.451268115942029
-1210.0	0.4320652173913044
-1200.0	0.4759057971014492
-1190.0	0.440036231884058
-1180.0	0.4615942028985507
-1170.0	0.4266304347826087
-1160.0	0.4643115942028985
-1150.0	0.44891304347826083
-1140.0	0.43025362318840576
-1130.0	0.41521739130434787
-1120.0	0.49909420289855067
-1110.0	0.4067028985507246
-1100.0	0.42192028985507246
-1090.0	0.4061594202898551
-1080.0	0.4213768115942029
-1070.0	0.45507246376811594
-1060.0	0.38315217391304346
-1050.0	0.4329710144927536
-1040.0	0.4472826086956522
-1030.0	0.3914855072463768
-1020.0	0.44764492753623186
-1010.0	0.4346014492753623
-1000.0	0.4302536231884059
-990.0	0.4619565217391304
-980.0	0.4067028985507246
-970.0	0.44673913043478264
-960.0	0.4103260869565218
-950.0	0.4195652173913043
-940.0	0.44891304347826094
-930.0	0.407427536231884
-920.0	0.4643115942028985
-910.0	0.46014492753623193
-900.0	0.42409420289855077
-890.0	0.4164855072463768
-880.0	0.46630434782608693
-870.0	0.43605072463768113
-860.0	0.45724637681159425
-850.0	0.4284420289855072
-840.0	0.4166666666666667
-830.0	0.44184782608695655
-820.0	0.44474637681159424
-810.0	0.4465579710144928
-800.0	0.4518115942028985
-790.0	0.46394927536231884
-780.0	0.42300724637681164
-770.0	0.4541666666666667
-760.0	0.4480072463768116
-750.0	0.45307971014492754
-740.0	0.4465579710144928
-730.0	0.4559782608695652
-720.0	0.46177536231884064
-710.0	0.47880434782608694
-700.0	0.4811594202898551
-690.0	0.4980072463768116
-680.0	0.4717391304347826
-670.0	0.4893115942028986
-660.0	0.46594202898550724
-650.0	0.5081521739130436
-640.0	0.4853260869565217
-630.0	0.46594202898550724
-620.0	0.5036231884057971
-610.0	0.5208333333333333
-600.0	0.5797101449275363
-590.0	0.527536231884058
-580.0	0.49148550724637674
-570.0	0.5014492753623189
-560.0	0.4829710144927536
-550.0	0.4965579710144928
-540.0	0.5320652173913043
-530.0	0.5297101449275361
-520.0	0.47572463768115936
-510.0	0.504891304347826
-500.0	0.48641304347826086
-490.0	0.5079710144927535
-480.0	0.4992753623188405
-470.0	0.49800724637681154
-460.0	0.5001811594202898
-450.0	0.5411231884057971
-440.0	0.5356884057971014
-430.0	0.49764492753623185
-420.0	0.5342391304347827
-410.0	0.5269927536231884
-400.0	0.4748188405797101
-390.0	0.45054347826086955
-380.0	0.5155797101449275
-370.0	0.5126811594202898
-360.0	0.5018115942028987
-350.0	0.531159420289855
-340.0	0.48206521739130437
-330.0	0.49311594202898557
-320.0	0.49275362318840576
-310.0	0.47681159420289854
-300.0	0.48822463768115937
-290.0	0.48695652173913045
-280.0	0.4721014492753623
-270.0	0.4811594202898551
-260.0	0.4592391304347826
-250.0	0.477536231884058
-240.0	0.44891304347826094
-230.0	0.476268115942029
-220.0	0.4668478260869565
-210.0	0.4746376811594203
-200.0	0.46358695652173915
-190.0	0.42481884057971014
-180.0	0.45471014492753625
-170.0	0.47264492753623194
-160.0	0.49438405797101453
-150.0	0.47264492753623194
-140.0	0.3983695652173913
-130.0	0.5023550724637682
-120.0	0.46449275362318837
-110.0	0.4769927536231884
-100.0	0.46739130434782616
-90.0	0.47971014492753616
-80.0	0.46594202898550724
-70.0	0.4920289855072463
-60.0	0.511231884057971
-50.0	0.4659420289855073
-40.0	0.5394927536231883
-30.0	0.5371376811594204
-20.0	0.5056159420289855
-10.0	0.5380434782608695
0.0	0.6130434782608696
10.0	0.586231884057971
20.0	0.5581521739130435
30.0	0.6708333333333334
40.0	0.6009057971014492
50.0	0.6240942028985508
60.0	0.6534420289855073
70.0	0.6556159420289855
80.0	0.7001811594202898
90.0	0.670108695652174
100.0	0.6862318840579709
110.0	0.713768115942029
120.0	0.7268115942028985
130.0	0.7443840579710145
140.0	0.761231884057971
150.0	0.7411231884057972
160.0	0.6911231884057971
170.0	0.7081521739130434
180.0	0.6965579710144929
190.0	0.691304347826087
200.0	0.6753623188405797
210.0	0.7139492753623188
220.0	0.6583333333333334
230.0	0.6943840579710145
240.0	0.7119565217391305
250.0	0.6943840579710144
260.0	0.6679347826086957
270.0	0.6577898550724637
280.0	0.6853260869565216
290.0000000002327	0.6858695652173912
300.0	0.6534420289855072
310.0	0.6934782608695651
320.0	0.6869565217391305
330.0	0.6579710144927536
340.0	0.6782608695652174
350.0	0.691304347826087
360.0	0.6090579710144928
370.0	0.6565217391304349
380.0	0.6181159420289856
390.0	0.6791666666666667
400.0	0.7
410.0	0.6670289855072464
420.0	0.6355072463768117
430.0	0.7228260869565217
440.0	0.6353260869565217
450.0	0.7166666666666668
460.0	0.7056159420289855
470.0	0.6838768115942029
480.0	0.7056159420289856
490.0000000002327	0.7690217391304348
500.0	0.7061594202898551
510.0	0.6829710144927537
520.0	0.716123188405797
530.0	0.6884057971014492
540.0	0.7068840579710145
550.0	0.6791666666666666
560.0	0.7246376811594203
570.0	0.6541666666666666
580.0	0.682608695652174
590.0	0.6896739130434784
600.0	0.6827898550724638
610.0	0.633876811594203
620.0	0.7346014492753623
630.0	0.7385869565217391
640.0	0.7313405797101449
650.0	0.6646739130434783
660.0	0.6829710144927537
670.0	0.6724637681159421
680.0	0.688768115942029
690.0	0.6920289855072463
700.0	0.6934782608695652
710.0	0.6793478260869565
720.0	0.7369565217391304
730.0	0.7003623188405796
740.0	0.7076086956521739
750.0	0.6900362318840579
760.0	0.6809782608695653
770.0	0.6751811594202899
780.0	0.7438405797101451
790.0	0.7067028985507247
800.0	0.6797101449275361
810.0	0.7003623188405796
820.0	0.7150362318840581
830.0	0.7119565217391306
840.0	0.7672101449275363
850.0	0.7193840579710145
860.0	0.7617753623188406
870.0	0.7835144927536232
880.0	0.761231884057971
890.0	0.7012681159420289
900.0	0.71268115942029
910.0	0.7320652173913043
920.0	0.7271739130434783
930.0	0.7617753623188406
940.0	0.7014492753623189
950.0	0.7615942028985507
960.0	0.6945652173913043
970.0	0.7501811594202898
980.0	0.7108695652173913
990.0	0.702536231884058
1000.0	0.7217391304347827
1010.0	0.6961956521739131
1020.0	0.7273550724637681
1030.0	0.6983695652173914
1040.0	0.721376811594203
1050.0	0.6954710144927535
1060.0	0.7130434782608696
1070.0	0.721195652173913
1080.0	0.7297101449275363
1090.0	0.7253623188405797
1100.0	0.7083333333333334
1110.0	0.7168478260869565
1120.0	0.7567028985507247
1130.0	0.7538043478260871
1140.0	0.702536231884058
1150.0	0.7278985507246377
1160.0	0.7635869565217391
1170.0	0.6911231884057971
1180.0	0.6695652173913044
1190.0	0.7405797101449274
1200.0	0.6896739130434784
1210.0	0.6978260869565218
1220.0	0.7039855072463768
1230.0	0.6858695652173913
1240.0	0.7110507246376812
1250.0	0.7010869565217391
1260.0	0.721376811594203
1270.0	0.6771739130434783
1280.0	0.7056159420289856
1290.0	0.6795289855072464
1300.0	0.6891304347826087
1310.0	0.743840579710145
1320.0	0.7101449275362319
1330.0	0.6942028985507248
1340.0	0.6965579710144928
1350.0	0.7047101449275363
1360.0	0.7460144927536232
1370.0	0.7358695652173913
1380.0	0.769927536231884
1390.0	0.7547101449275363
1400.0	0.8201086956521738
1410.0	0.730072463768116
1420.0	0.7728260869565217
1430.0	0.7565217391304347
1440.0	0.8079710144927537
1450.0	0.8155797101449276
1460.0	0.7697463768115942
1470.0	0.7815217391304348
1480.0	0.7858695652173913
1490.0	0.7815217391304349
1500.0	0.8166666666666668
1510.0	0.7929347826086957
1520.0	0.8168478260869566
1530.0	0.8123188405797104
1540.0	0.8291666666666668
1550.0	0.8438405797101449
1560.0	0.8201086956521738
1570.0	0.8253623188405796
1580.0	0.8269927536231885
1590.0	0.8295289855072463
1600.0	0.8358695652173914
1610.0	0.8282608695652174
1620.0	0.8663043478260869
1630.0	0.834963768115942
1640.0	0.8144927536231885
1650.0	0.8492753623188406
1660.0	0.8190217391304347
1670.0	0.8038043478260871
1680.0	0.8434782608695652
1690.0	0.776268115942029
1700.0	0.8253623188405799
1710.0	0.820108695652174
1720.0	0.797463768115942
1730.0	0.8342391304347826
1740.0	0.8096014492753622
1750.0	0.8034420289855072
1760.0	0.8355072463768117
1770.0	0.8007246376811594
1780.0	0.7572463768115941
1790.0	0.7860507246376811
1800.0	0.8009057971014494
1810.0	0.798731884057971
1820.0	0.7681159420289854
1830.0	0.7951086956521738
1840.0	0.764855072463768
1850.0	0.765036231884058
1860.0	0.8010869565217392
1870.0	0.7664855072463769
1880.0	0.7711956521739131
1890.0	0.7670289855072464
1900.0	0.7639492753623187
1910.0	0.8038043478260869
1920.0	0.783876811594203
1930.0	0.763768115942029
1940.0	0.7695652173913043
1950.0	0.7905797101449276
1960.0	0.8137681159420289
1970.0	0.7956521739130435
1980.0	0.7744565217391306
1990.0	0.7891304347826088
2000.0	0.8097826086956521
2010.0	0.8155797101449274
2020.0	0.801268115942029
2030.0	0.8365942028985508
2040.0	0.8623188405797102
2050.0	0.8208333333333334
2060.0	0.8288043478260869
2070.0	0.8389492753623189
2080.0	0.8458333333333334
2090.0	0.847644927536232
2100.0	0.8585144927536232
2110.0	0.8603260869565219
2120.0	0.8710144927536232
2130.0	0.8708333333333333
2140.0	0.856159420289855
2150.0	0.8688405797101451
2160.0	0.8331521739130435
2170.0	0.8288043478260869
2180.0	0.8726449275362318
2190.0	0.8690217391304348
2200.0	0.8659420289855072
2210.0	0.8769927536231885
2220.0	0.8490942028985506
2230.0	0.8396739130434783
2240.0	0.8942028985507247
2250.0	0.8666666666666666
2260.0	0.8635869565217392
2270.0	0.867391304347826
2280.0	0.8375
2290.0	0.902536231884058
2300.0	0.8585144927536232
2310.0	0.8496376811594203
2320.0	0.894927536231884
2330.0	0.8757246376811594
2340.0	0.8878623188405796
2350.0	0.8773550724637682
2360.0	0.8965579710144927
2370.0	0.8646739130434783
2380.0	0.8626811594202899
2390.0	0.8610507246376813
2400.0	0.8771739130434784
2410.0	0.871195652173913
2420.0	0.8496376811594203
2430.0	0.8371376811594203
2440.0	0.8653985507246379
2450.0	0.8650362318840582
2460.0	0.8876811594202898
2470.0	0.871195652173913
2480.0	0.8751811594202898
2490.0	0.8780797101449276
2500.0	0.8967391304347826
2510.0	0.9137681159420291
2520.0	0.881159420289855
2530.0	0.9385869565217393
2540.0	0.9003623188405797
2550.0	0.8994565217391305
2560.0	0.908876811594203
2570.0	0.9172101449275362
2580.0	0.9277173913043478
2590.0	0.9317028985507246
2600.0	0.8880434782608695
2610.0	0.8833333333333334
2620.0	0.8730072463768115
2630.0	0.9001811594202899
2640.0	0.9025362318840578
2650.0	0.88768115942029
2660.0	0.8786231884057971
2670.0	0.8954710144927537
2680.0	0.8902173913043478
2690.0	0.8887681159420289
2700.0	0.8831521739130436
2710.0	0.9001811594202899
2720.0	0.8643115942028986
2730.0	0.8791666666666668
2740.0	0.8827898550724637
2750.0	0.9041666666666668
2760.0	0.9257246376811594
2770.0	0.88731884057971
2780.0	0.9190217391304347
2790.0	0.8981884057971016
2800.0	0.9257246376811595
2810.0	0.9322463768115942
2820.0	0.911231884057971
2830.0	0.9054347826086957
2840.0	0.8949275362318841
2850.0	0.9327898550724638
2860.0	0.9472826086956522
2870.0	0.9195652173913043
2880.0	0.9213768115942029
2890.0	0.9510869565217392
2900.0	0.9364130434782609
2910.0	0.9110507246376812
2920.0	0.8961956521739133
2930.0	0.9150362318840578
2940.0	0.9010869565217391
2950.0	0.8795289855072465
2960.0	0.8813405797101449
2970.0	0.9005434782608696
2980.0	0.8856884057971014
2990.0	0.9005434782608697
3000.0	0.8746376811594203
3010.0	0.8690217391304348
3020.0	0.8626811594202899
3030.0	0.8456521739130436
3040.0	0.8722826086956521
3050.0	0.8621376811594204
3060.0	0.8920289855072465
3070.0	0.8557971014492753
3080.0	0.8708333333333333
3090.0	0.8681159420289856
3100.0	0.877355072463768
3110.0	0.8304347826086957
3120.0	0.8242753623188406
3130.0	0.8494565217391303
3140.0	0.8432971014492754
3150.0	0.8222826086956522
3160.0	0.844927536231884
3170.0	0.8052536231884059
3180.0	0.8072463768115942
3190.0	0.8367753623188406
3200.0	0.8490942028985506
3210.0	0.8371376811594203
3220.0	0.8288043478260871
3230.0	0.8731884057971016
3240.0	0.8461956521739129
3250.0	0.847463768115942
3260.0	0.8309782608695653
3270.0	0.851086956521739
3280.0	0.8202898550724637
3290.0	0.8409420289855072
3300.0	0.8489130434782609
3310.0	0.8195652173913045
3320.0	0.8539855072463768
3330.0	0.838768115942029
3340.0	0.8471014492753624
3350.0	0.8585144927536232
3360.0	0.8643115942028986
3370.0	0.8713768115942028
3380.0	0.8478260869565218
3390.0	0.8333333333333334
3400.0	0.8353260869565217
3410.0	0.8601449275362321
3420.0	0.8331521739130435
3430.0	0.8438405797101449
3440.0	0.8882246376811596
3450.0	0.8315217391304348
3460.0	0.8547101449275363
3470.0	0.8166666666666667
3480.0	0.8717391304347826
3490.0	0.8545289855072464
3500.0	0.84981884057971
3510.0	0.8664855072463767
3520.0	0.8795289855072463
3530.0	0.847463768115942
3540.0	0.854891304347826
3550.0	0.8483695652173913
3560.0	0.8438405797101449
3570.0	0.8505434782608695
3580.0	0.8347826086956521
3590.0	0.8402173913043478
3600.0	0.8161231884057971
3610.0	0.8291666666666668
3620.0	0.7996376811594204
3630.0	0.8365942028985508
3640.0	0.8182971014492754
3650.0	0.8309782608695653
3660.0	0.805072463768116
3670.0	0.8409420289855072
3680.0	0.8228260869565217
3690.0	0.8391304347826086
3700.0	0.7889492753623187
3710.0	0.7929347826086957
3720.0	0.8512681159420289
3730.0	0.8420289855072463
3740.0	0.8288043478260869
3750.0	0.8177536231884058
3760.0	0.8420289855072463
3770.0	0.8541666666666666
3780.0	0.8101449275362318
3790.0	0.8373188405797102
3800.0	0.8034420289855074
3810.0	0.8878623188405796
3820.0	0.8440217391304348
3830.0	0.8795289855072465
3840.0	0.8413043478260869
3850.0	0.8817028985507246
3860.0	0.8666666666666666
3870.0	0.8706521739130434
3880.0	0.8317028985507247
3890.0	0.8567028985507246
3900.0	0.8565217391304347
3910.0	0.8454710144927535
3920.0	0.8246376811594203
3930.0	0.8376811594202899
3940.0	0.8188405797101449
3950.0	0.8206521739130436
3960.0	0.8753623188405797
3970.0	0.8123188405797102
3980.0	0.8617753623188407
3990.0	0.8166666666666668
4000.0	0.8030797101449275
4010.0	0.8014492753623189
4020.0	0.7539855072463768
4030.0	0.8092391304347826
4040.0	0.745108695652174
4050.0	0.768840579710145
4060.0	0.7628623188405796
4070.0	0.7626811594202898
4080.0	0.7750000000000001
4090.0	0.7456521739130435
4100.0	0.7434782608695651
4110.0	0.709963768115942
4120.0	0.7306159420289855
4130.0	0.71268115942029
4140.0	0.7110507246376812
4150.0	0.7460144927536232
4160.0	0.7239130434782608
4170.0	0.7052536231884059
4180.0	0.7206521739130435
4190.0	0.711413043478261
4200.0	0.7056159420289855
4210.0	0.7121376811594201
4220.0	0.748731884057971
4230.0	0.7077898550724638
4240.0	0.7059782608695653
4250.0	0.7005434782608695
4260.0	0.7427536231884059
4270.0	0.7355072463768116
4280.0	0.7911231884057971
4290.0	0.7626811594202898
4300.0	0.6945652173913043
4310.0	0.7289855072463768
4320.0	0.7130434782608696
4330.0	0.7163043478260869
4340.0	0.7373188405797102
4350.0	0.7458333333333333
4360.0	0.7240942028985506
4370.0	0.6960144927536231
4380.0	0.7152173913043478
4390.0	0.734963768115942
4400.0	0.7043478260869567
4410.0	0.6974637681159421
4420.0	0.682608695652174
4430.0	0.6833333333333333
4440.0	0.7282608695652175
4450.0	0.6728260869565218
