# Supplementary material for: Continuous multiplexed population representations of task context in the mouse primary visual cortex
Source: Nat Commun. 2023 Oct 21;14:6687. doi: 10.1038/s41467-023-42441-w (PMC10590415; doi:10.1038/s41467-023-42441-w)
Supplement: Supplementary file 4 — Source Data [file 41467_2023_42441_MOESM4_ESM.zip › sourcedata/sourcedata_Fig_6c.csv]

choice av correct	context av correct	choice av error	context av error	choice av correct	context av correct	choice av error	context av error	choice aa correct	context aa correct	choice aa error	context aa error	choice aa correct	context aa correct	choice aa error	context aa error
-2.718020943785886	-0.23373874054414562			1.5464607745966394	-0.29388096184299567	0.7777275795495634	-0.44431799391284577	-0.6129960595308988	-0.5819200873544198			1.601779836653568	0.9060730351530568	-1.8716582603669947	0.4465074153667435
-1.7155267091344881	-0.35843899985477157			1.060272861583707	-0.1777907525019196	0.13248485411890143	-0.15261208116055727	0.2793872017469514	0.10960737058288099			1.078078798779966	0.7996320398008927	-2.422934607359163	0.21847954323145166
-3.2983423363480577	-0.990066550421503			1.744850884833151	-0.23764195126790957	0.49417234006758215	-0.09277643575611945	-1.138028877944683	0.6536047606483733			1.1994401106375476	0.9511077672082972	-1.373890600257559	0.137721412726169
-1.8364324457018533	-0.7639832121934813			0.7626073016597975	-0.4930180205418241	-0.2261205487513352	-0.47302546003889595	-1.75706251187864	-0.6859624528381897			0.3283991374811829	1.1455068577666077	-1.401436527817451	-0.625783698105978
-2.512476105362482	-0.17297214767018673			0.7770194197660063	-0.10942392311045668			-1.1188619556919548	-0.2968811444016003			1.0844309664519725	1.2103199578245936	-1.6419532162561847	0.060165486083025264
-3.1100353259276563	-0.6245655955803592			1.4289561574642675	0.9417631639253647			-1.2181065334303494	-0.11144360086685513			1.3587839977785472	0.6363594181691306	-1.5391382215760978	-0.5097513169932438
-2.711121780901998	0.04126612147836379			0.3146777774797357	-0.39382463391358474			-1.3493636138513336	0.06012380516563298			0.9667852746431655	0.3022056812462197	0.5826498500375519	0.8836200030215275
-2.3245795954930495	-0.9081560690952165			-0.004698699847846726	-0.5466234465968854			0.006120503285339112	-0.030105343180374645			1.6128625512617334	0.7326206622637227	-0.6667216228621323	0.3041139281335225
-3.023798289328845	-0.2608567992084968			1.3773866765492186	-0.3633669938641777			-1.3670412160229068	-0.24666672505859868			1.3083409806525064	-0.09519866102027803	-2.348263722111637	-0.014638409991517456
-3.2417258353174985	-0.4002130064398943			1.246099386454081	-0.13963453227669032			-1.1943636021466342	0.6857708883958863			0.9466047065093085	0.693379853945076	-0.6834610542728392	0.15528901873878043
-1.9497608936708302	-0.05076460555817279			0.9913712045312343	-0.11885945119408683			-0.5975977153559624	0.0022041608328170407			0.8417667287886459	0.17997726645348835	-1.8144807081500103	-0.04661386292760902
-1.094938651465305	-0.4958547077002289			0.84508477087942	-0.31324030151030735			-1.7572563896398428	-0.37672502555469334			0.9496884009619775	0.44066721337831555	-1.108479838447083	-0.008060276864827737
-0.7552896474928059	-1.7655168405325734			0.8131320090298537	-0.5710844464993705			0.315848889307289	0.4110995423319892			-0.7253419891224276	0.783696040904124	-1.3469964956936757	-1.1868412463628393
-1.5235643650917454	-0.6384296976534032			1.2648641048969096	-0.06533218965958533			-0.8236020855063826	-0.09091548577588793			0.7660139971730662	0.7068868115726649	-0.9412954696933368	-0.06367271563680273
-1.8162568104191745	-0.3685929641423418			1.2709621294377558	-0.37539814196540816			-1.2989119913848874	0.23199576553522364			1.045557054257684	0.5567170053562897	-1.210159003863576	0.3126832739625858
-1.436615879421868	-0.2649552624193498			1.168249315537031	-0.15276724115822538			-0.9995391943267998	-0.25394942195341885			0.10071617888235528	0.1766602542599273	-0.47515498589551103	0.7217598730679609
-1.2426749669098167	-0.6936505541709647			0.7692522253885062	-1.0201737946738425			-1.6328645041363157	-0.3075351195044228			0.8051817354151748	-0.029871938392952307	0.6211158250207582	-0.1497938159996832
-2.1831291670719537	-0.3995163691604254			0.9802660380662728	0.04632282267057388			-1.6515964347073424	0.1609716579982988			0.30002518092619646	-0.460858110861609
-3.0488074725953025	-0.03701515289544259			0.5966920594916022	-0.13305938280700336			-0.7547333788005005	-0.04376661579863331			0.28084718013437593	-0.3249794981777445
-1.2921424551568312	-1.2725249879427347			0.29317264397219406	0.22147255571309798			-0.13542813449806373	0.744954835972556			-0.7733582394802094	-0.7071427422057328
-2.2446655434019886	-0.509423208847148							-0.640576053156909	0.474845428682546			-0.2798496493428412	-0.36806070054745077
								-0.3184272256519443	-0.37572774754388893			1.5946932851484958	0.2615665391088725
								-0.26137775638591376	0.04812103328172881			1.1810311951740384	0.11325656025220274
								-1.6149872505296745	-0.35873286109830443			1.0610214263366895	0.6646677508895874
								-0.5201350670127614	0.4418278288582615			0.7698392868899826	-0.10828353665447916
								0.19702674727065977	0.11690110908761933			0.09326442278974437	0.14174813172247458
								-0.6667403210744718	0.20912460721407203
								-0.43401776120131275	0.3720898277919778
								-0.9379312098721785	-0.04013013814367838
								-0.7978601169507565	-0.26482486090822616
								0.6568956773894316	0.004974494440405965
								-0.7898303555335803	-0.19003213124010465
								-0.8201970170064337	0.3119283836662422
								-2.124202865102782	-0.1503399612871345
								-1.2710529475285113	0.01975129648339487
								-0.48817997191793894	0.4813934620141449
								-2.189636355051947	-0.4980726554998803
								-1.1728882123804665	0.04697172163065555
								-1.7069365597292745	-0.22569879050307226
								-0.5688857060726493	0.2078780827589231
								-1.0715077971373845	-0.7292040929028037
								-1.7701984227945922	-0.9058559745771
								-1.2333534810547833	-0.0930064180662507
								-0.9179526289573221	0.7291273459687121
								-0.5435806666397724	-0.3971304317615559
								-1.1678319518671731	0.45117130091798835
								-0.06473469764597084	0.8715718690149826
								-1.0027361593437065	-0.5932815199518952
