# Supplementary material for: Continuous multiplexed population representations of task context in the mouse primary visual cortex
Source: Nat Commun. 2023 Oct 21;14:6687. doi: 10.1038/s41467-023-42441-w (PMC10590415; doi:10.1038/s41467-023-42441-w)
Supplement: Supplementary file 4 — Source Data [file 41467_2023_42441_MOESM4_ESM.zip › sourcedata/sourcedata_Fig_6d.csv]

angle [rad] attend visual	angle [rad] attend audio
1.4997250513281768	1.675506991043196
1.667239399588372	1.4756909963612013
1.4475065774053555	1.6661142266501099
1.232329569243042	1.4632471512750185
1.545666304191451	1.6934425002005205
1.5452804206220132	1.2752163847360043
1.8589314662799898	1.4139529084387072
1.606714371631318	1.4527695367678704
