# Supplementary material for: Continuous multiplexed population representations of task context in the mouse primary visual cortex
Source: Nat Commun. 2023 Oct 21;14:6687. doi: 10.1038/s41467-023-42441-w (PMC10590415; doi:10.1038/s41467-023-42441-w)
Supplement: Supplementary file 4 — Source Data [file 41467_2023_42441_MOESM4_ESM.zip › sourcedata/sourcedata_Fig_7a.csv]

runspeed [cm/s]	0 ms	50 ms	100 ms	sum
0	0	0	0	0
5	1	1	0	2
10	0	1	0	1
15	9	13	11	33
20	8	7	8	23
25	19	13	9	41
30	20	11	12	43
35	11	8	7	26
40	9	13	10	32
45	9	19	20	48
50	17	14	25	56
55	16	16	21	53
60	14	15	15	44
65	17	17	16	50
70	12	9	8	29
75	0	2	0	2
80	0	1	0	1
85	0	2	0	2
90	0	0	0	0
95	0	0	0	0
