# Supplementary material for: Continuous multiplexed population representations of task context in the mouse primary visual cortex
Source: Nat Commun. 2023 Oct 21;14:6687. doi: 10.1038/s41467-023-42441-w (PMC10590415; doi:10.1038/s41467-023-42441-w)
Supplement: Supplementary file 4 — Source Data [file 41467_2023_42441_MOESM4_ESM.zip › sourcedata/sourcedata_Fig_7b.csv]

runspeed [cm/s]	attend visual	ignore visual	selected trials
0	0	0	0
5	2	3	2
10	1	26	1
15	33	89	33
20	23	84	23
25	41	85	41
30	43	70	43
35	26	37	26
40	32	31	31
45	48	31	31
50	56	52	52
55	53	39	39
60	44	36	36
65	50	17	17
70	29	13	13
75	2	8	2
80	1	0	0
85	2	0	0
90	0	0	0
95	0	0	0
