# Supplementary material for: Continuous multiplexed population representations of task context in the mouse primary visual cortex
Source: Nat Commun. 2023 Oct 21;14:6687. doi: 10.1038/s41467-023-42441-w (PMC10590415; doi:10.1038/s41467-023-42441-w)
Supplement: Supplementary file 4 — Source Data [file 41467_2023_42441_MOESM4_ESM.zip › sourcedata/sourcedata_Fig_7d.csv]

time	original	locomotion dist. equalized
-1500.0	0.5624074074074074	0.5199470899470899
-1350.0	0.5873931623931624	0.5746581196581196
-1200.0	0.5878079710144928	0.5643840579710144
-1050.0	0.5889328063241106	0.5686363636363636
-900.0	0.5564	0.5504
-750.0	0.5376068376068376	0.5640170940170941
-600.0000000000001	0.5468000000000001	0.5680000000000001
-450.0	0.5997435897435898	0.6415811965811966
-300.0	0.6313166666666669	0.5996
-150.0	0.6759057971014493	0.6985144927536232
0.0	0.6925905797101448	0.6908876811594203
150.00000000011636	0.6779710144927537	0.6793840579710144
299.9999999999998	0.6877898550724637	0.6664130434782609
449.9999999999998	0.6177692307692307	0.6111384615384616
600.0	0.5994179894179894	0.6405423280423281
750.0000000004654	0.5881666666666667	0.5615833333333333
900.0	0.5494252873563218	0.5546896551724139
1050.0	0.5223448275862069	0.5386781609195403
1200.0	0.5690919540229884	0.569896551724138
1350.0	0.5578571428571427	0.5549999999999999
1500.0	0.5842857142857142	0.5910714285714286
1650.0	0.5629497354497354	0.6293915343915344
1800.0	0.615	0.633
1950.0	0.6095076923076923	0.5967076923076923
2099.9999999999995	0.6551719576719577	0.6555555555555556
2249.9999999999995	0.6770153846153846	0.6756923076923078
2399.9999999999995	0.6703384615384615	0.6660307692307692
2549.9999999999995	0.6741304347826087	0.6480615942028985
2700.0	0.6737037037037037	0.6725925925925926
2850.0	0.6646693121693122	0.6579629629629629
3000.0	0.6346153846153847	0.6584615384615384
3150.0	0.6299076923076924	0.6716461538461539
3300.0	0.6655434782608697	0.6922826086956522
3450.0	0.7324999999999998	0.7466666666666666
3600.0	0.7053754940711462	0.7281620553359685
3750.0	0.6257122507122506	0.6691595441595442
3900.0	0.607795566502463	0.6230172413793104
4050.0	0.540652709359606	0.5389039408866996
4200.0	0.5679310344827586	0.529655172413793
4350.0	0.5414623655913978	0.550268817204301
