# Supplementary material for: Continuous multiplexed population representations of task context in the mouse primary visual cortex
Source: Nat Commun. 2023 Oct 21;14:6687. doi: 10.1038/s41467-023-42441-w (PMC10590415; doi:10.1038/s41467-023-42441-w)
Supplement: Supplementary file 4 — Source Data [file 41467_2023_42441_MOESM4_ESM.zip › sourcedata/sourcedata_Fig_7e.csv]

time [ms]	ME110	ME113	DT009
-1500.0	0.012419354838709706	-0.0007539682539684511	-0.04246031746031742
-1350.0	0.005057471264367952	0.005436507936507851	-0.012735042735042779
-1200.0	-0.010903225806451533	0.007894088669950672	-0.02342391304347835
-1050.0	-0.024333333333333318	-0.023214285714285632	-0.020296442687746996
-900.0	0.029741379310344596	0.003928571428571503	-0.006000000000000005
-750.0	-0.0014153846153845961	0.016613756613756747	0.026410256410256516
-600.0000000000001	0.013749999999999929	-0.010079365079365132	0.021199999999999997
-450.0	0.052608695652173965	0.006865079365079296	0.041837606837606844
-300.0	0.01909090909090927	-0.026399999999999868	-0.03171666666666684
-150.0	0.007727272727272805	0.00876923076923064	0.022608695652173938
0.0	0.013932806324110536	-0.012156084656084865	-0.0017028985507244743
150.00000000011636	-0.031583333333333186	-0.005436507936507962	0.001413043478260767
299.9999999999998	0.04001976284584996	-0.01285714285714279	-0.021376811594202794
449.9999999999998	0.021976284584980355	0.0107635467980296	-0.006630769230769107
600.0	0.026363636363636367	-0.002105911330049226	0.04112433862433873
750.0	0.03877470355731216	0.03166666666666673	-0.026583333333333403
900.0	0.03934472934472921	0.018559113300492425	0.005264367816092075
1050.0	0.013915343915343992	0.023206896551724032	0.016333333333333422
1200.0	0.01344827586206887	0.060343915343915144	0.0008045977011496008
1350.0	0.0014285714285713347	0.0014285714285713347	-0.0028571428571427804
1500.0	0.0163218390804597	-0.01380459770114939	0.006785714285714395
1650.0	0.026410256410256294	-0.0009462365591398347	0.06644179894179902
1800.0	-0.0002777777777778212	0.012559139784946272	0.018000000000000016
1950.0	0.01035612535612529	0.022064516129032263	-0.012800000000000034
2099.9999999999995	0.0174603174603174	-0.009279569892473138	0.00038359788359787483
2249.9999999999995	0.004014778325123092	0.018689516129032246	-0.0013230769230767603
2399.9999999999995	0.03360837438423658	0.007878787878787818	-0.004307692307692346
2549.9999999999995	0.012815384615384784	0.011268939393939581	-0.02606884057971015
2700.0	0.005714285714285894	0.03570114942528746	-0.0011111111111110628
2850.0	0.007857142857142674	0.006157635467980316	-0.006706349206349382
3000.0	0.009623655913978402	0.011203703703703827	0.02384615384615374
3150.0	0.017537878787878824	0.03142857142857147	0.0417384615384615
3300.0	-0.030147783251231575	0.025304232804232774	0.026739130434782488
3450.0	-0.002318548387096886	0.020714285714285907	0.014166666666666772
3600.0	-0.01156249999999992	-0.0037301587301585837	0.022786561264822258
3750.0	-0.0054064039408867615	-0.017204433497536864	0.04344729344729359
3900.0	-0.017989417989418	-0.00084975369458129	0.015221674876847335
4050.0	-0.02198461538461538	-0.05396825396825389	-0.0017487684729063924
4200.0	-0.01616402116402116	0.014900284900284722	-0.038275862068965605
4350.0	0.00498768472906419	-0.03491379310344833	0.008806451612903166
