# Supplementary material for: Continuous multiplexed population representations of task context in the mouse primary visual cortex
Source: Nat Commun. 2023 Oct 21;14:6687. doi: 10.1038/s41467-023-42441-w (PMC10590415; doi:10.1038/s41467-023-42441-w)
Supplement: Supplementary file 4 — Source Data [file 41467_2023_42441_MOESM4_ESM.zip › sourcedata/sourcedata_Fig_7f.csv]

runshift [ms]	-500 ms	0 ms	500 ms	2000 ms
-200.0	0.5491452991452991	0.6930039525691699	0.6064550264550265	0.6101455026455026
-100.0	0.552991452991453	0.697355072463768	0.6199867724867725	0.616468253968254
0.0	0.5468000000000001	0.6925905797101448	0.6177692307692307	0.6095076923076923
100.0	0.5410683760683761	0.6975691699604742	0.6063384615384616	0.6197644927536232
200.0	0.5284923076923076	0.6875181159420289	0.6232411067193676	0.6155555555555555
