# Supplementary material for: Continuous multiplexed population representations of task context in the mouse primary visual cortex
Source: Nat Commun. 2023 Oct 21;14:6687. doi: 10.1038/s41467-023-42441-w (PMC10590415; doi:10.1038/s41467-023-42441-w)
Supplement: Supplementary file 4 — Source Data [file 41467_2023_42441_MOESM4_ESM.zip › sourcedata/sourcedata_Fig_7g.csv]

time [ms]	correct nogo congruent	all
-1500.0	0.3153427674738536	0.29615393286981717
-1490.0	0.3932590113344193	0.3703210103378355
-1480.0	0.46381727493765057	0.4378919986275356
-1470.0	0.5217018728972507	0.49375321643584386
-1460.0	0.5646545652752266	0.535701935644529
-1450.0	0.5933207590818959	0.5643744615588762
-1440.0	0.610213950506791	0.5822843513431702
-1430.0	0.6184712700157284	0.5925915963842565
-1420.0	0.6209474644131051	0.5981537684657801
-1410.0	0.6198302463495402	0.6010829398864134
-1400.0	0.6166523384342837	0.6027232516715676
-1390.0	0.6124678864278756	0.6038344881072442
-1380.0	0.6080159165373993	0.6047982231757478
-1370.0	0.6038010957135922	0.6057686532375612
-1360.0	0.6001081305148519	0.6067679461687752
-1350.0	0.5970034113052525	0.607751864381989
-1340.0	0.5943901541417639	0.608672833326876
-1330.0	0.592097734695741	0.6095057207964469
-1320.0	0.5900157928518263	0.610260571666065
-1310.0	0.5881889035705228	0.6109603991561807
-1300.0	0.5868292176330911	0.611610320950308
-1290.0	0.5862373140653206	0.6121829170887283
-1280.0	0.5866669802574492	0.6126361618572346
-1270.0	0.5881994895890399	0.6129555994671101
-1260.0	0.5906904630179434	0.6131928192062355
-1250.0	0.5938156981150956	0.6134704399867611
-1240.0	0.5971936117400605	0.6139428545191898
-1230.0	0.6005232634886091	0.6147292580252282
-1220.0	0.6036702037718193	0.6158564459821313
-1210.0	0.6066624927398909	0.6172408533357691
-1200.0	0.6096138849581454	0.6187223873813914
-1190.0	0.6126269773449744	0.6201288030213855
-1180.0	0.6157349027850834	0.62133566719545
-1170.0	0.618904854579507	0.6222942438677108
-1160.0	0.6220866418319555	0.6230188649211321
-1150.0	0.6252618465626323	0.6235503728533239
-1140.0	0.6284562094200183	0.6239233595092771
-1130.0	0.6317063356845123	0.6241565737120045
-1120.0	0.6350024571394999	0.6242680048731007
-1110.0	0.6382474562944835	0.624296695625851
-1100.0	0.6412596071355205	0.6243119223085523
-1090.0	0.6438245371485398	0.6243964988084257
-1080.0	0.6457690921257269	0.6246123284161176
-1070.0	0.6470245086309614	0.6249694984134315
-1060.0	0.6476492900789619	0.625420401095899
-1050.0	0.6478043511149323	0.6258854976538765
-1040.0	0.6476878198388201	0.6262965047988251
-1030.0	0.6474501443191489	0.6266285818878321
-1020.0	0.647117426869446	0.6269026114453377
-1010.0	0.6465496905077226	0.6271583420244895
-1000.0	0.6454557671402555	0.6274190268260813
-990.0	0.6434705369028393	0.6276687197769028
-980.0	0.6402829141453183	0.6278545397843424
-970.0	0.6357774725908357	0.627906870904027
-960.0	0.6301375668849098	0.6277656765632258
-950.0	0.623854862934613	0.6274019718766671
-940.0	0.6176245423608675	0.6268251034591452
-930.0	0.6121483139540652	0.6260793855075768
-920.0	0.6079170721453628	0.625232308078925
-910.0	0.6050661822616008	0.6243625341448279
-900.0	0.603371107674551	0.6235476932522166
-890.0	0.6023897900893931	0.6228510358576012
-880.0	0.6016799770937729	0.6223068195856029
-870.0	0.6009809710422739	0.6219130209950297
-860.0	0.60026962958481	0.6216353475792232
-850.0	0.5996759097846058	0.6214266371758186
-840.0	0.5993246775332092	0.6212523132042287
-830.0	0.5992062044741235	0.6211149840203782
-820.0	0.5991461400982302	0.6210669348945121
-810.0	0.5988754707941586	0.6212047047352915
-800.0	0.5981451840567634	0.6216426838994826
-790.0	0.5968149068815226	0.6224712787391202
-780.0	0.5948801788064013	0.6237176664645852
-770.0	0.592443231771486	0.6253266936355929
-760.0	0.5896613099584269	0.6271724457385802
-750.0	0.5867055020163141	0.6290913486443801
-740.0	0.583744687029823	0.6309208336574752
-730.0	0.5809495048754023	0.6325281153938733
-720.0	0.5784995772645584	0.6338260882173239
-710.0	0.5765799317062056	0.6347804587454189
-700.0	0.5753595490132111	0.6354095462351103
-690.0	0.5749602328512813	0.6357755418368688
-680.0	0.5754285580467702	0.6359631299299052
-670.0	0.5767259396955662	0.6360495579833483
-660.0	0.5787410343468455	0.6360801602708317
-650.0	0.581320100301037	0.636062366742781
-640.0	0.5843000975634842	0.6359858143995898
-630.0	0.5875315388290288	0.6358546486734853
-620.0	0.5908879763040924	0.6357108569369054
-610.0	0.5942678284336443	0.6356281670367852
-600.0	0.5975995865016155	0.6356795058843314
-590.0	0.6008525534033565	0.6358986055498643
-580.0	0.604049121335458	0.6362638162849718
-570.0	0.6072657001873747	0.6367141465796603
-560.0	0.6106120025108925	0.6371873175698285
-550.0	0.6141905675806609	0.6376521815095499
-540.0	0.6180523152158994	0.6381173711668042
-530.0	0.6221701873707227	0.6386147744749381
-520.0	0.6264464768843376	0.6391725697685954
-510.0	0.6307452570141551	0.6397950583452329
-500.0	0.6349259866248744	0.6404577622096763
-490.0	0.6388517743194964	0.6411192205137072
-480.0	0.6423675486955328	0.6417432184204711
-470.0	0.645271249937023	0.6423210575996439
-460.0	0.6473125314721258	0.642881659845748
-450.0	0.6482399672228867	0.6434800602405018
-440.0	0.6478832804165168	0.6441646417053731
-430.0	0.6462352167186853	0.6449413455634276
-420.0	0.6434925645289407	0.6457563765897638
-410.0	0.6400339247986022	0.6465110625640147
-400.0	0.6363417144247591	0.6470999725576503
-390.0	0.6328959902798379	0.6474492713098794
-380.0	0.6300738529930112	0.6475341011284548
-370.0	0.6280797561135969	0.6473682438299118
-360.0	0.6269157563552294	0.6469775332003787
-350.0	0.6263913138592336	0.6463774689879122
-340.0	0.6261664491829517	0.6455679083118941
-330.0	0.6258224890727703	0.6445488527619986
-320.0	0.624950332777302	0.6433451845251099
-310.0	0.6232419559372834	0.6420242556815813
-300.0	0.6205635966690027	0.6406945148953488
-290.0	0.6169926624891608	0.639484312144863
-280.0	0.612798042183847	0.6385100761856627
-270.0	0.6083608043870506	0.6378497447940621
-260.0	0.604059042433764	0.6375355992529591
-250.0	0.600164228558513	0.6375658694424395
-240.0	0.5968007125062511	0.6379228488505502
-230.0	0.5939858106399143	0.6385799793351887
-220.0	0.5917187569851661	0.6394931176035682
-210.0	0.5900579651492488	0.640590146308575
-200.0	0.5891390411065455	0.6417784995141647
-190.0	0.5891283467825275	0.6429751773344952
-180.0	0.5901477622085767	0.644139851332833
-170.0	0.5922129848037425	0.645286095007451
-160.0	0.5952087416539207	0.6464631284972139
-150.0	0.5988958443922221	0.6477221271093014
-140.0	0.6029375777344346	0.6490933377104698
-130.0	0.6069389611107325	0.6505839658269248
-120.0	0.6105014047446005	0.6521896161687181
-110.0	0.6132921504060068	0.6539025843233468
-100.0	0.6151150655857581	0.6557116314003268
-90.0	0.615960362846756	0.65759898929345
-80.0	0.6160100138890077	0.6595452937657023
-70.0	0.6155960332849666	0.6615419890307556
-60.0	0.6151236261415627	0.6636009394750186
-50.0	0.6149817334878733	0.6657507894871952
-40.0	0.615460736402999	0.6680202916089741
-30.0	0.6166912296413212	0.6704184096483603
-20.0	0.6186151062758594	0.6729242893390515
-10.0	0.6210006532837288	0.6754917620559613
0.0	0.6235096487269964	0.678067053709193
10.0	0.6257975425348962	0.6806092900604462
20.0	0.6276103163817525	0.6831050776638408
30.0	0.6288399635484302	0.6855703224902182
40.0	0.6295246100422243	0.6880394829212921
50.0	0.6298146590492817	0.6905481872401356
60.0	0.6299335350816354	0.6931165401801684
70.0	0.630149396352425	0.6957397591112588
80.0	0.6307482550599344	0.698387572992171
90.0	0.6319921301031006	0.7010119223197426
100.0	0.6340595529133448	0.7035583848291662
110.0	0.6369913401130488	0.7059778594236508
120.0	0.6406751689564107	0.7082332238407272
130.0	0.6448855089653207	0.7103020222726759
140.0	0.6493642027026044	0.712175585849654
150.0	0.6539048468181436	0.7138582870361279
160.0	0.6584028549812024	0.7153666832222754
170.0	0.6628561651787824	0.7167264704885787
180.0	0.6673286049343092	0.7179631659115018
190.0	0.6718996276379656	0.7190894007378215
200.0	0.6766243730207434	0.7200923598351163
210.0	0.6815116032652256	0.7209321188952974
220.0	0.6865180745191508	0.721556384977634
230.0	0.6915473405709528	0.7219277471569505
240.0	0.6964454408216779	0.7220487787225018
250.0	0.7009991979284751	0.7219701741228716
260.0	0.7049529749836112	0.7217746290216094
270.0	0.7080554188797503	0.7215451175203672
280.0	0.7101299704874986	0.7213354007644617
290.0	0.7111431691945	0.721157661973092
300.0	0.7112367358482563	0.7209883165716074
310.0	0.7107047482619299	0.7207831436717365
320.0	0.7099245740417688	0.7204877545054952
330.0	0.7092691405399021	0.7200423738159067
340.0	0.7090356092716276	0.7193895690329233
350.0	0.7094115999302045	0.7184922463100343
360.0	0.7104788535721486	0.7173573703998463
370.0	0.7122401423451779	0.716049270041019
380.0	0.7146480966598721	0.7146794107517286
390.0	0.7176227612759549	0.7133699436003631
400.0	0.7210551793131466	0.7122090618220208
410.0	0.7248042382766231	0.7112198063033812
420.0	0.7286969829964307	0.7103596403607769
430.0	0.7325367149735413	0.7095531644006894
440.0	0.7361203280803419	0.7087398696934168
450.0	0.7392600145721249	0.7079109153572587
460.0	0.7418021063480639	0.7071156984433757
470.0	0.7436410357642419	0.7064306239741229
480.0	0.7447256419011514	0.7059104965673724
490.0	0.7450583118956067	0.7055469714296407
500.0	0.744687021760962	0.7052590325234764
510.0	0.7436912206802665	0.7049195909746757
520.0	0.7421653240356113	0.7044048819740116
530.0	0.7402018059447222	0.7036394337159444
540.0	0.7378810925292516	0.7026178758841912
550.0	0.7352708993574752	0.7013988780798801
560.0	0.7324350668765579	0.7000793923517675
570.0	0.7294453713084688	0.6987642038377696
580.0	0.7263871822456407	0.6975387288086403
590.0	0.7233527335015565	0.6964519751280842
600.0	0.720423790324279	0.6955133502331685
610.0	0.7176541673280388	0.6947006189521224
620.0	0.7150607321038439	0.6939728355494867
630.0	0.7126246085654102	0.6932771572888468
640.0	0.7102939260594976	0.6925518506951116
650.0	0.7079784990561773	0.6917319082275182
660.0	0.70553936523072	0.6907640595090635
670.0	0.7027873602456974	0.68962992482597
680.0	0.6995066102381674	0.6883622910277993
690.0	0.6955082496447488	0.6870472650032492
700.0	0.6906973600419405	0.6858092969762841
710.0	0.6851248211848601	0.6847844150772856
720.0	0.6789977015966335	0.6840896233710908
730.0	0.672641230060979	0.6837930790127842
740.0	0.6664297388748502	0.6838932947269133
750.0	0.6607169052663724	0.684317467253907
760.0	0.6557907014701903	0.6849435685729486
770.0	0.6518574993248315	0.6856408896795462
780.0	0.6490413004731614	0.6863089251708985
790.0	0.6473813876800714	0.6868970666795855
800.0	0.6468231967383713	0.687397499619935
810.0	0.6472183451877513	0.6878205375571911
820.0	0.6483492565852206	0.6881722927536102
830.0	0.6499827555773894	0.6884435342100745
840.0	0.6519359175594355	0.6886110704996474
850.0	0.6541303877386544	0.6886438280872043
860.0	0.6566133387582564	0.6885085879045759
870.0	0.6595381479872613	0.6881751437550707
880.0	0.6631096294047283	0.6876250067734807
890.0	0.6675111115301664	0.6868639334746174
900.0	0.6728371694109377	0.6859345577010919
910.0	0.6790538525670631	0.6849215667432959
920.0	0.6859963875758569	0.6839416108873853
930.0	0.6933949633628238	0.6831208289168612
940.0	0.7009095501020246	0.6825679403664464
950.0	0.7081580873943025	0.6823481063100191
960.0	0.7147353549549045	0.6824647981844862
970.0	0.7202327214453829	0.6828507579093761
980.0	0.7242715088368465	0.6833761105931013
990.0	0.7265533437120647	0.683875081221472
1000.0	0.7269169663768535	0.6841861545986017
1010.0	0.7253849025152309	0.6841919134644232
1020.0	0.7221801264016254	0.6838419015421098
1030.0	0.7177043838921366	0.6831558321503746
1040.0	0.7124803165959086	0.6822124701690915
1050.0	0.7070703924812416	0.6811362190257422
1060.0	0.7019909283934576	0.6800819879064165
1070.0	0.6976409897891278	0.6792104299396684
1080.0	0.6942561804367058	0.6786516618204391
1090.0	0.6918910515507395	0.6784685143302076
1100.0	0.690428030414875	0.6786374418747825
1110.0	0.6896130856434382	0.6790642951048412
1120.0	0.6891168665843512	0.6796275194056285
1130.0	0.6886143680464062	0.6802273497979145
1140.0	0.6878635748770505	0.6808184879061964
1150.0	0.6867551562450945	0.6814150342094882
1160.0	0.6853164696062932	0.6820723691940702
1170.0	0.6836707263975227	0.6828562919698062
1180.0	0.6819765937700948	0.6838098087172444
1190.0	0.6803772468421891	0.6849277663731531
1200.0	0.6789831183144328	0.6861508800538216
1210.0	0.6778877126277904	0.6873849452845128
1220.0	0.677196608259684	0.6885402061399108
1230.0	0.6770386509205901	0.6895699702376308
1240.0	0.677541870429017	0.6904874819796968
1250.0	0.6787776686256619	0.6913509898886342
1260.0	0.6807040950660288	0.6922245113040546
1270.0	0.6831419621360203	0.6931346128238457
1280.0	0.685804758739157	0.6940450624391665
1290.0	0.688374375677587	0.6948614151437135
1300.0	0.6905966735568652	0.6954671663041829
1310.0	0.6923610891011821	0.6957748697127724
1320.0	0.6937427199329171	0.6957687432970912
1330.0	0.6949962374213396	0.6955136352097343
1340.0	0.6965014836274978	0.6951245144347751
1350.0	0.6986646520993842	0.6947084577691708
1360.0	0.7017939708848748	0.6943114404134947
1370.0	0.705984464016931	0.6938965990610578
1380.0	0.7110602360369003	0.6933620061419173
1390.0	0.716602028182469	0.6925860233118377
1400.0	0.7220479514027687	0.6914742573032063
1410.0	0.726817496205374	0.6899923485669359
1420.0	0.7304136609126863	0.6881784722139368
1430.0	0.7324857474506892	0.6861381796115682
1440.0	0.7328677728124608	0.6840246909929008
1450.0	0.7316099044399773	0.6820085600365853
1460.0	0.728993855170317	0.6802385107557073
1470.0	0.7255059749672237	0.6788042967621766
1480.0	0.7217494787461276	0.6777151637219745
1490.0	0.7183127616839782	0.676906089854978
1500.0	0.715639192094376	0.6762733204222213
1510.0	0.7139474360494931	0.675723475669902
1520.0	0.7132247095482104	0.6752098130980897
1530.0	0.713280107137785	0.6747379920997365
1540.0	0.7138241751106615	0.6743393036909515
1550.0	0.7145395755649782	0.674032940349287
1560.0	0.7151239616789937	0.6737997763678643
1570.0	0.7153100533095367	0.6735855705082953
1580.0	0.7148847633874567	0.6733282849781084
1590.0	0.7137271487060586	0.672992272557538
1600.0	0.7118615086987397	0.6725889673747165
1610.0	0.7094943411992434	0.672173540906506
1620.0	0.7069906033427323	0.6718209223287737
1630.0	0.7047717968350353	0.6715942247236183
1640.0	0.7031689617591916	0.6715159777199655
1650.0	0.7023022830891856	0.6715559594868185
1660.0	0.702058035654574	0.6716435304292256
1670.0	0.7021835707806219	0.6716995191439038
1680.0	0.7024574993834569	0.6716769771184686
1690.0	0.7028490854785657	0.6715843166463191
1700.0	0.703582937763392	0.6714791177062793
1710.0	0.7050689780695026	0.671436525059826
1720.0	0.7077203069775472	0.6715137241330238
1730.0	0.7117344430814265	0.6717304005035588
1740.0	0.7169354793197116	0.6720706729745891
1750.0	0.7227509454431931	0.6724950722876297
1760.0	0.7283405768995743	0.6729505440463273
1770.0	0.7328352965742326	0.6733785270370853
1780.0	0.7355979485137333	0.6737282048629505
1790.0	0.7364112200716528	0.6739790714212669
1800.0	0.7355231688970668	0.6741635725842735
1810.0	0.7335349232192243	0.6743730551747311
1820.0	0.731174007705294	0.6747375653905501
1830.0	0.7290470609561523	0.6753854560103749
1840.0	0.7274684827982474	0.676404508282611
1850.0	0.7264259347340626	0.6778182352220132
1860.0	0.7256766583844518	0.6795831816265764
1870.0	0.7249092745307029	0.681599452725594
1880.0	0.7238849131077292	0.6837252667923395
1890.0	0.7224947898228709	0.6857948141485801
1900.0	0.7207277880026152	0.6876411446618286
1910.0	0.7185947854230119	0.6891263114921853
1920.0	0.7160748550405391	0.6901727042201256
1930.0	0.71312964216165	0.6907815891873585
1940.0	0.7097808949572775	0.6910259711576808
1950.0	0.7061991965200843	0.6910194464474646
1960.0	0.7027363812438163	0.6908718797398572
1970.0	0.6998622311532843	0.6906562403174714
1980.0	0.6980212744432218	0.6903977465595732
1990.0	0.6974755988788743	0.6900887515040748
2000.0	0.6982114816427931	0.6897151927274092
2010.0	0.6999529120519492	0.6892797261949646
2020.0	0.702268661614095	0.6888085784577841
2030.0	0.7047166695603925	0.6883406381860055
2040.0	0.7069617982993313	0.6879043145488071
2050.0	0.7088282068123832	0.6874971510774438
2060.0	0.710289503449518	0.6870792041078719
2070.0	0.7114243234721149	0.6865862320967818
2080.0	0.7123732778011007	0.6859571540574552
2090.0	0.7133141290168938	0.6851635733196122
2100.0	0.7144506390842833	0.6842301644219083
2110.0	0.7159914542489095	0.6832370685501687
2120.0	0.7181047685618991	0.6823027955371799
2130.0	0.7208527129828385	0.6815531560952972
2140.0	0.7241328486122379	0.6810864418462673
2150.0	0.7276654490730128	0.6809478121694417
2160.0	0.7310461867459048	0.6811209889066232
2170.0	0.7338545452331089	0.6815379635491525
2180.0	0.7357762234315228	0.6821027287389597
2190.0	0.7366834793009898	0.682721656898804
2200.0	0.7366373579615039	0.6833346714849067
2210.0	0.7358093745074277	0.6839390102300956
2220.0	0.7343622034843849	0.6845932617269581
2230.0	0.7323524428686664	0.685394525995433
2240.0	0.7297041121203177	0.6864306292446352
2250.0	0.7262655060168661	0.6877258275713305
2260.0	0.7219129155814804	0.6892069271768985
2270.0	0.7166454489909255	0.6907082478856681
2280.0	0.7106257438667679	0.6920170176510769
2290.0	0.7041588117464939	0.6929360638151165
2300.0	0.6976307975190009	0.6933402061171583
2310.0	0.6914381890123908	0.6932020150202844
2320.0	0.6859263496650134	0.6925873555943545
2330.0	0.6813462657522211	0.691628728896768
2340.0	0.6778332532472137	0.6904947082374142
2350.0	0.6754132832994144	0.6893641835911131
2360.0	0.6740353144382099	0.6884042529360827
2370.0	0.6736162812891353	0.6877508742740647
2380.0	0.6740757473438139	0.6874879676021225
2390.0	0.6753463900686629	0.6876309030178476
2400.0	0.6773569270163133	0.6881208950465705
2410.0	0.6799992426011747	0.6888344418492688
2420.0	0.6830981224014303	0.6896082730704317
2430.0	0.6863955520010864	0.6902745168464368
2440.0	0.6895644057188087	0.6906954246009336
2450.0	0.6922540392392207	0.6907846854493298
2460.0	0.6941574872786228	0.6905084003421214
2470.0	0.6950802600083984	0.6898724850846834
2480.0	0.6949862625753773	0.6889081454029173
2490.0	0.6940076453887845	0.6876682467525576
2500.0	0.6924154746262007	0.686233327492539
2510.0	0.6905549030104424	0.6847158883890723
2520.0	0.6887574717412625	0.683251588163243
2530.0	0.6872511400593919	0.6819738194136659
2540.0	0.686103644213386	0.6809811332690631
2550.0	0.6852218697245387	0.6803120078500747
2560.0	0.6844102495334261	0.6799384104322386
2570.0	0.6834596564032249	0.6797824042085405
2580.0	0.6822262667801586	0.6797462293784201
2590.0	0.6806720018509663	0.6797474873160886
2600.0	0.6788656486151885	0.6797427553765336
2610.0	0.676957330853235	0.6797338390011678
2620.0	0.6751430214836327	0.6797533677335765
2630.0	0.6736271497569974	0.6798381232396404
2640.0	0.6725856310667774	0.6800062519755729
2650.0	0.6721363503274665	0.6802485899821513
2660.0	0.6723232506468887	0.6805389683874634
2670.0	0.6731183968817751	0.6808529843457221
2680.0	0.6744370216630375	0.6811804076314603
2690.0	0.6761575325587182	0.6815238591721007
2700.0	0.6781429349332101	0.6818846254240889
2710.0	0.6802681199783278	0.6822453614003309
2720.0	0.6824539664638032	0.6825620415262936
2730.0	0.684698336631484	0.6827695448518458
2740.0	0.6870835646635258	0.6828015457608481
2750.0	0.6897415299464229	0.6826154412311985
2760.0	0.6927809521977888	0.6822129715986897
2770.0	0.6962069270582576	0.681644759574465
2780.0	0.6998732663733735	0.6809940925155317
2790.0	0.7034966806757823	0.6803440917692047
2800.0	0.7067275778339119	0.6797435906124051
2810.0	0.7092404899183141	0.6791888769346531
2820.0	0.7107987257904274	0.6786369711430404
2830.0	0.7112713337332923	0.6780465011152788
2840.0	0.710615257416034	0.6774223762666987
2850.0	0.7088577356313832	0.6768340377824517
2860.0	0.7061037310883356	0.6763940374956416
2870.0	0.7025617433121396	0.6762093348900491
2880.0	0.6985570889717805	0.6763384261453247
2890.0	0.6945053451029213	0.6767800856255388
2900.0	0.6908419356323032	0.6774938082401128
2910.0	0.687933647735691	0.6784293127969196
2920.0	0.6860094011835625	0.6795415420299448
2930.0	0.6851326252678475	0.6807872561729534
2940.0	0.6852183827724119	0.6821156091369264
2950.0	0.686077436751756	0.6834676566137593
2960.0	0.6874696586570543	0.684787558750733
2970.0	0.6891533430865773	0.6860361403058558
2980.0	0.6909279287311968	0.6871991993179856
2990.0	0.6926668663118962	0.6882873314664646
3000.0	0.6943356364854143	0.6893283810439687
3010.0	0.6959848401321376	0.6903539924367672
3020.0	0.6977108997289432	0.691382824535232
3030.0	0.6995912440117118	0.6924078158536994
3040.0	0.7016182475448361	0.6933936654574973
3050.0	0.7036649141345732	0.6942867287610386
3060.0	0.705507784167777	0.6950316903367733
3070.0	0.7068989860070527	0.6955825199273595
3080.0	0.7076535154496764	0.695903331138886
3090.0	0.7077081537055058	0.6959616198080889
3100.0	0.7071286473486706	0.695723848709223
3110.0	0.7060734339562317	0.6951626059122031
3120.0	0.704737659604743	0.6942784683407233
3130.0	0.7033003236377044	0.6931225574616617
3140.0	0.7018815765842111	0.6918043039584274
3150.0	0.700512303900017	0.6904721638749894
3160.0	0.699122125529929	0.6892730155677909
3170.0	0.6975586198362892	0.688306079715741
3180.0	0.6956448560448066	0.6875962626843458
3190.0	0.6932566547613617	0.6870954357504713
3200.0	0.6903849453074012	0.6867092525956514
3210.0	0.6871503497735563	0.6863324805560552
3220.0	0.6837630648610811	0.6858789447131411
3230.0	0.6804527256820111	0.6852972513773135
3240.0	0.6774050836270515	0.6845734582953581
3250.0	0.6747301511949996	0.6837238101525818
3260.0	0.6724587064126893	0.6827807985258756
3270.0	0.6705550580085513	0.6817779156784558
3280.0	0.6689307202943122	0.6807346144458972
3290.0	0.6674620450321782	0.6796497705654323
3300.0	0.6660194140610849	0.6785060846805544
3310.0	0.6645102767543489	0.6772865494692215
3320.0	0.6629212886375097	0.6759952520802586
3330.0	0.6613345340530397	0.6746701626525504
3340.0	0.6598959008371272	0.6733781787451202
3350.0	0.6587417542871248	0.6721958226872163
3360.0	0.6579217695597447	0.671184137469516
3370.0	0.6573659897885928	0.6703751742920538
3380.0	0.6569199158874162	0.6697753361382078
3390.0	0.656429023913824	0.6693839894351298
3400.0	0.6558230550407755	0.6692127957814585
3410.0	0.6551560317276042	0.6692955405717952
3420.0	0.6545893756047563	0.6696780279594975
3430.0	0.6543366866390212	0.6703954401844439
3440.0	0.6545999261438439	0.6714462477338112
3450.0	0.6555186952793532	0.672776876035737
3460.0	0.6571431242368577	0.6742826611130396
3470.0	0.6594321158967307	0.6758274041724446
3480.0	0.662273470346408	0.6772759584174128
3490.0	0.6655169568267093	0.678534469719394
3500.0	0.6690102356658304	0.6795846226111547
3510.0	0.6726253516497163	0.6804976613457513
3520.0	0.6762702113643292	0.6814180548651274
3530.0	0.6798828872893729	0.6825167968954717
3540.0	0.6834134220908117	0.6839287630007986
3550.0	0.6868003083961594	0.6856982721827878
3560.0	0.6899540671208799	0.687757829265939
3570.0	0.6927574463477035	0.6899473609654865
3580.0	0.6950826406962711	0.6920620306000895
3590.0	0.6968181346445952	0.6939047449642279
3600.0	0.6978916025148996	0.6953229276096204
3610.0	0.6982817373448408	0.6962260886005526
3620.0	0.6980203917098037	0.6965910982163979
3630.0	0.697192473912246	0.6964607457624734
3640.0	0.6959347591543352	0.695934012080311
3650.0	0.6944301709339304	0.6951384467079571
3660.0	0.6928924752108636	0.6941899798801578
3670.0	0.6915405394017422	0.6931541861735674
3680.0	0.6905729987191187	0.6920315072712183
3690.0	0.6901492496206763	0.6907742669196482
3700.0	0.6903757113570158	0.6893301107599388
3710.0	0.6912895540743005	0.6876853942939896
3720.0	0.6928385141245244	0.6858856542059018
3730.0	0.6948666135446735	0.6840245132131042
3740.0	0.6971233304582196	0.6822072498239491
3750.0	0.6993032229317706	0.680509782551233
3760.0	0.7011019815965549	0.678949057302118
3770.0	0.702268453958661	0.6774766296087328
3780.0	0.702638586752344	0.6759973975123151
3790.0	0.7021536094962183	0.674408838838854
3800.0	0.7008658423955945	0.6726441391269167
3810.0	0.6989314169333807	0.6706998225767891
3820.0	0.6965809218902278	0.6686291107852604
3830.0	0.6940709229977315	0.6665042188368271
3840.0	0.6916387633569797	0.6643690768617471
3850.0	0.6894858577729737	0.6622162885522845
3860.0	0.687795562040787	0.6600016230805341
3870.0	0.6867553290455641	0.657686051118293
3880.0	0.6865443158987989	0.6552769167653001
3890.0	0.68727099538929	0.6528416001349387
3900.0	0.6888885138332562	0.6504899467872503
3910.0	0.6911417317538765	0.6483377764866252
3920.0	0.69358702732264	0.6464709538018312
3930.0	0.6956820913816564	0.6449238531130256
3940.0	0.6969048557888864	0.6436730437145832
3950.0	0.6968520533939703	0.6426457975733215
3960.0	0.6952909029197161	0.6417400541027775
3970.0	0.6921763607316995	0.640856117178261
3980.0	0.6876597194113895	0.6399312698092894
3990.0	0.6820969702548871	0.6389660267666729
4000.0	0.6760350820721084	0.6380289048756159
4010.0	0.6701454533037291	0.6372322131748969
4020.0	0.6650952170907822	0.6366894822083324
4030.0	0.661395364031699	0.6364700181913494
4040.0	0.6592879203469831	0.6365729049804617
4050.0	0.6587225673380696	0.6369257485590383
4060.0	0.659428364171909	0.6374078615197468
4070.0	0.661041455450111	0.6378895880941723
4080.0	0.6632257531452492	0.6382742920982962
4090.0	0.6657401046346835	0.6385322025171948
4100.0	0.6684405648646403	0.6387135638901057
4110.0	0.6712427954386608	0.6389318687083132
4120.0	0.6740812275449628	0.6393223111296208
4130.0	0.6768929799266445	0.6399877056625336
4140.0	0.6796273110275629	0.6409591909942449
4150.0	0.6822655752769629	0.6421881133203615
4160.0	0.6848263044569184	0.6435727242792812
4170.0	0.6873431761804101	0.6450036152087517
4180.0	0.6898217516623224	0.6463986370012876
4190.0	0.6921995057203889	0.6477110399628008
4200.0	0.6943404796710604	0.6489113949044285
4210.0	0.696077572586852	0.6499618846818966
4220.0	0.697283097749686	0.6508044068978422
4230.0	0.6979288235630772	0.6513721716800885
4240.0	0.6980999587314833	0.6516194343545181
4250.0	0.6979594387887698	0.6515488372499649
4260.0	0.6976868288519508	0.6512189566355155
4270.0	0.6974265695406258	0.6507229685174697
4280.0	0.697260548133903	0.6501478027932636
4290.0	0.6972010822660898	0.6495348950622593
4300.0	0.6971918163225642	0.6488620420755933
4310.0	0.6971112233720484	0.6480550590149914
4320.0	0.6967872789851184	0.6470227989365012
4330.0	0.69602243955878	0.6456921704380734
4340.0	0.6946536145345842	0.6440441050490561
4350.0	0.6925765546100913	0.6420889942952229
4360.0	0.6897236770737534	0.6397977030240688
4370.0	0.685930523786829	0.6369567016158992
4380.0	0.6806742421433083	0.6329451936790054
4390.0	0.6727283100578517	0.6264635207002246
4400.0	0.6598768237969559	0.6153160352952192
4410.0	0.6389190286315464	0.5964423329145367
4420.0	0.606201968829759	0.5664107588355003
4430.0	0.5587468165995726	0.5224491098148472
4440.0	0.4956905143194154	0.46376932097915435
4450.0	0.4194067785243219	0.39260509316713255
