# Supplementary material for: Continuous multiplexed population representations of task context in the mouse primary visual cortex
Source: Nat Commun. 2023 Oct 21;14:6687. doi: 10.1038/s41467-023-42441-w (PMC10590415; doi:10.1038/s41467-023-42441-w)
Supplement: Supplementary file 4 — Source Data [file 41467_2023_42441_MOESM4_ESM.zip › sourcedata/sourcedata_Fig_7h.csv]

frame	mean
0.0	0.9705185609499999
1.0	0.9109814437750001
2.0	1.2491019793000002
3.0	0.8549477478749999
4.0	0.9819383187624998
5.0	1.042096881375
