# Supplementary material for: Continuous multiplexed population representations of task context in the mouse primary visual cortex
Source: Nat Commun. 2023 Oct 21;14:6687. doi: 10.1038/s41467-023-42441-w (PMC10590415; doi:10.1038/s41467-023-42441-w)
Supplement: Supplementary file 4 — Source Data [file 41467_2023_42441_MOESM4_ESM.zip › sourcedata/sourcedata_Fig_7i.csv]

time [ms]	stationary trials	all trials
-1500.0	0.6533333333333333	0.6357142857142856
-1490.0	0.6533333333333333	0.6571428571428571
-1480.0	0.611111111111111	0.6571428571428571
-1470.0	0.6555555555555556	0.6714285714285714
-1460.0	0.6777777777777777	0.6571428571428571
-1450.0	0.6777777777777777	0.65
-1440.0	0.6777777777777777	0.65
-1430.0	0.74	0.6571428571428571
-1420.0	0.74	0.6785714285714285
-1410.0	0.74	0.6857142857142856
-1400.0	0.7622222222222221	0.6928571428571428
-1390.0	0.7177777777777777	0.6857142857142857
-1380.0	0.7177777777777777	0.6928571428571428
-1370.0	0.74	0.6928571428571428
-1360.0	0.74	0.6785714285714286
-1350.0	0.6955555555555555	0.6785714285714286
-1340.0	0.7155555555555556	0.6785714285714286
-1330.0	0.7155555555555556	0.6857142857142857
-1320.0	0.7155555555555556	0.6714285714285715
-1310.0	0.7155555555555556	0.6785714285714286
-1300.0	0.7155555555555556	0.6642857142857143
-1290.0	0.6933333333333334	0.6571428571428571
-1280.0	0.6733333333333332	0.6428571428571428
-1270.0	0.74	0.6142857142857143
-1260.0	0.74	0.6285714285714286
-1250.0	0.7377777777777779	0.6142857142857143
-1240.0	0.7377777777777779	0.6142857142857142
-1230.0	0.7377777777777778	0.6357142857142858
-1220.0	0.7155555555555556	0.6285714285714287
-1210.0	0.7155555555555556	0.6285714285714286
-1200.0	0.7155555555555556	0.65
-1190.0	0.7155555555555556	0.6642857142857144
-1180.0	0.7155555555555556	0.65
-1170.0	0.7155555555555556	0.6642857142857143
-1160.0	0.7155555555555556	0.6857142857142857
-1150.0	0.7155555555555555	0.6714285714285715
-1140.0	0.7155555555555557	0.6785714285714286
-1130.0	0.76	0.6785714285714286
-1120.0	0.8022222222222222	0.6857142857142857
-1110.0	0.8022222222222222	0.6928571428571428
-1100.0	0.8022222222222222	0.7
-1090.0	0.7799999999999999	0.7
-1080.0	0.7577777777777778	0.6928571428571428
-1070.0	0.7822222222222223	0.7071428571428571
-1060.0	0.7822222222222223	0.7071428571428571
-1050.0	0.7822222222222223	0.7071428571428571
-1040.0	0.8266666666666668	0.6928571428571428
-1030.0	0.8044444444444444	0.6928571428571428
-1020.0	0.8044444444444444	0.6857142857142857
-1010.0	0.8044444444444444	0.6857142857142856
-1000.0	0.8022222222222222	0.7
-990.0	0.7799999999999999	0.6785714285714286
-980.0	0.8244444444444443	0.6785714285714286
-970.0	0.8244444444444443	0.6857142857142857
-960.0	0.8244444444444443	0.6785714285714286
-950.0	0.8244444444444443	0.7000000000000001
-940.0	0.8244444444444443	0.7
-930.0	0.8466666666666667	0.7
-920.0	0.8244444444444443	0.6928571428571428
-910.0	0.8466666666666667	0.7
-900.0	0.8244444444444443	0.6928571428571428
-890.0	0.8044444444444444	0.6928571428571428
-880.0	0.7844444444444444	0.6928571428571428
-870.0	0.8266666666666668	0.6928571428571428
-860.0	0.8266666666666668	0.6928571428571428
-850.0	0.8044444444444444	0.7
-840.0	0.8266666666666668	0.7071428571428571
-830.0	0.8266666666666668	0.7071428571428571
-820.0	0.8266666666666668	0.7071428571428571
-810.0	0.8266666666666668	0.6928571428571428
-800.0	0.8044444444444444	0.6857142857142857
-790.0	0.8044444444444444	0.7
-780.0	0.8044444444444444	0.7
-770.0	0.8044444444444444	0.6857142857142857
-760.0	0.8044444444444444	0.6714285714285715
-750.0	0.8044444444444444	0.6571428571428573
-740.0	0.8044444444444444	0.6642857142857144
-730.0	0.8244444444444443	0.6714285714285715
-720.0	0.8244444444444443	0.6571428571428571
-710.0	0.8466666666666667	0.6571428571428571
-700.0	0.8466666666666667	0.6428571428571429
-690.0	0.8466666666666667	0.6642857142857143
-680.0	0.8688888888888888	0.6714285714285714
-670.0	0.8466666666666667	0.6714285714285714
-660.0	0.8044444444444444	0.6785714285714286
-650.0	0.8044444444444444	0.6714285714285715
-640.0	0.7822222222222222	0.6714285714285715
-630.0	0.7622222222222221	0.6785714285714286
-620.0	0.7622222222222221	0.6714285714285715
-610.0	0.7844444444444444	0.6785714285714286
-600.0	0.7622222222222222	0.6857142857142857
-590.0	0.74	0.6857142857142857
-580.0	0.74	0.6785714285714286
-570.0	0.74	0.6642857142857144
-560.0	0.74	0.6714285714285715
-550.0	0.6955555555555556	0.6857142857142857
-540.0	0.7177777777777777	0.6857142857142857
-530.0	0.7177777777777778	0.6857142857142857
-520.0	0.6977777777777777	0.6571428571428571
-510.0	0.6977777777777777	0.65
-500.0	0.6977777777777777	0.6357142857142858
-490.0	0.72	0.6357142857142858
-480.0	0.72	0.6571428571428571
-470.0	0.72	0.6928571428571428
-460.0	0.72	0.6928571428571428
-450.0	0.7422222222222221	0.6857142857142857
-440.0	0.7422222222222221	0.6714285714285715
-430.0	0.72	0.7
-420.0	0.72	0.7
-410.0	0.6977777777777777	0.7285714285714285
-400.0	0.6311111111111111	0.7285714285714285
-390.0	0.6088888888888888	0.7214285714285713
-380.0	0.6311111111111111	0.6857142857142857
-370.0	0.6311111111111111	0.6642857142857143
-360.0	0.6088888888888888	0.6642857142857143
-350.0	0.5866666666666667	0.6571428571428571
-340.0	0.6311111111111111	0.6571428571428571
-330.0	0.631111111111111	0.6571428571428571
-320.0	0.631111111111111	0.6642857142857143
-310.0	0.631111111111111	0.6571428571428571
-300.0	0.6088888888888888	0.6785714285714285
-290.0	0.6311111111111111	0.6857142857142857
-280.0	0.651111111111111	0.6928571428571428
-270.0	0.6733333333333332	0.7
-260.0	0.6511111111111111	0.7071428571428572
-250.0	0.6288888888888888	0.7071428571428571
-240.0	0.6288888888888888	0.7
-230.0	0.6288888888888888	0.7
-220.0	0.6066666666666667	0.6857142857142857
-210.0	0.6288888888888888	0.6857142857142857
-200.0	0.6266666666666667	0.6857142857142857
-190.0	0.6266666666666667	0.6785714285714286
-180.0	0.648888888888889	0.6857142857142857
-170.0	0.648888888888889	0.7
-160.0	0.6711111111111111	0.7
-150.0	0.6933333333333332	0.7071428571428571
-140.0	0.7155555555555556	0.7285714285714284
-130.0	0.7155555555555556	0.7357142857142855
-120.0	0.7377777777777778	0.7500000000000001
-110.0	0.7377777777777778	0.7571428571428571
-100.0	0.7377777777777778	0.7571428571428571
-90.0	0.8244444444444443	0.7571428571428571
-80.0	0.8244444444444443	0.7428571428571429
-70.0	0.8244444444444443	0.7428571428571429
-60.0	0.8022222222222222	0.7357142857142858
-50.0	0.7799999999999999	0.7357142857142858
-40.0	0.8022222222222222	0.75
-30.0	0.8022222222222222	0.75
-20.0	0.8022222222222222	0.7714285714285714
-10.0	0.8022222222222222	0.7857142857142857
0.0	0.8022222222222222	0.8
10.0	0.8022222222222222	0.8071428571428572
20.0	0.8022222222222222	0.8
30.0	0.8222222222222222	0.8
40.0	0.8222222222222222	0.8071428571428572
50.0	0.8444444444444443	0.8214285714285714
60.0	0.8444444444444443	0.8285714285714286
70.0	0.8666666666666666	0.8142857142857143
80.0	0.888888888888889	0.8071428571428572
90.0	0.8666666666666666	0.8142857142857143
100.0	0.888888888888889	0.8071428571428572
110.0	0.888888888888889	0.7857142857142857
120.0	0.888888888888889	0.7928571428571429
130.0	0.888888888888889	0.8
140.0	0.888888888888889	0.7928571428571429
150.0	0.888888888888889	0.7928571428571429
160.0	0.888888888888889	0.7857142857142857
170.0	0.888888888888889	0.7857142857142856
180.0	0.8666666666666666	0.7857142857142858
190.0	0.8666666666666666	0.7714285714285715
200.0	0.888888888888889	0.7857142857142857
210.0	0.8666666666666666	0.7642857142857143
220.0	0.8666666666666666	0.75
230.0	0.8666666666666666	0.7428571428571429
240.0	0.8666666666666666	0.7571428571428571
250.0	0.8444444444444444	0.7642857142857142
260.0	0.8444444444444444	0.7571428571428571
270.0	0.8444444444444444	0.75
280.0	0.8444444444444444	0.75
290.0	0.8244444444444445	0.75
300.0	0.8022222222222222	0.7642857142857145
310.0	0.8244444444444445	0.7571428571428571
320.0	0.78	0.7571428571428572
330.0	0.78	0.7428571428571429
340.0	0.78	0.7428571428571429
350.0	0.7377777777777778	0.7428571428571429
360.0	0.7377777777777778	0.7214285714285714
370.0	0.7155555555555555	0.7357142857142858
380.0	0.7155555555555555	0.7357142857142857
390.0	0.7377777777777778	0.7428571428571429
400.0	0.7577777777777778	0.7285714285714286
410.0	0.7577777777777778	0.7285714285714286
420.0	0.7577777777777778	0.7142857142857144
430.0	0.7577777777777778	0.7
440.0	0.78	0.6785714285714286
450.0	0.76	0.692857142857143
460.0	0.7177777777777777	0.6857142857142857
470.0	0.6955555555555555	0.7
480.0	0.7177777777777777	0.7071428571428573
490.0	0.6955555555555556	0.7071428571428573
500.0	0.6955555555555556	0.7071428571428573
510.0	0.7177777777777777	0.7142857142857144
520.0	0.6955555555555555	0.7142857142857143
530.0	0.7155555555555555	0.7071428571428571
540.0	0.7155555555555555	0.7
550.0	0.6933333333333334	0.6928571428571428
560.0	0.6733333333333332	0.7
570.0	0.6755555555555555	0.7
580.0	0.6533333333333332	0.7071428571428571
590.0	0.631111111111111	0.7214285714285713
600.0	0.6533333333333332	0.7285714285714286
610.0	0.6533333333333332	0.7142857142857142
620.0	0.631111111111111	0.7142857142857143
630.0	0.5866666666666666	0.7142857142857143
640.0	0.5866666666666666	0.7142857142857144
650.0	0.6088888888888888	0.7142857142857144
660.0	0.6088888888888888	0.7142857142857142
670.0	0.6533333333333332	0.7428571428571429
680.0	0.6955555555555555	0.75
690.0	0.6955555555555555	0.7571428571428571
700.0	0.6955555555555555	0.7357142857142858
710.0	0.7177777777777777	0.7357142857142858
720.0	0.74	0.75
730.0	0.74	0.7571428571428571
740.0	0.7622222222222221	0.7571428571428571
750.0	0.7622222222222221	0.7642857142857142
760.0	0.74	0.7642857142857142
770.0	0.72	0.7857142857142856
780.0	0.72	0.7857142857142856
790.0	0.72	0.7857142857142856
800.0	0.74	0.7857142857142857
810.0	0.7622222222222221	0.7642857142857143
820.0	0.8066666666666666	0.7642857142857143
830.0	0.8044444444444444	0.7428571428571429
840.0	0.8066666666666666	0.7428571428571429
850.0	0.8066666666666666	0.7714285714285714
860.0	0.7844444444444444	0.7571428571428571
870.0	0.7844444444444444	0.7571428571428572
880.0	0.7844444444444444	0.7357142857142858
890.0	0.8066666666666666	0.7214285714285714
900.0	0.8066666666666666	0.7214285714285714
910.0	0.8066666666666666	0.7142857142857143
920.0	0.7866666666666666	0.7071428571428571
930.0	0.8066666666666666	0.6928571428571428
940.0	0.8044444444444444	0.7
950.0	0.8044444444444444	0.7142857142857142
960.0	0.8266666666666668	0.7285714285714285
970.0	0.8488888888888889	0.7285714285714285
980.0	0.8488888888888889	0.7357142857142858
990.0	0.8488888888888889	0.7142857142857143
1000.0	0.8488888888888889	0.7142857142857144
1010.0	0.8488888888888889	0.7214285714285715
1020.0	0.8711111111111111	0.7285714285714286
1030.0	0.8711111111111111	0.7214285714285714
1040.0	0.8711111111111111	0.7142857142857143
1050.0	0.8488888888888889	0.7142857142857144
1060.0	0.8488888888888889	0.7
1070.0	0.8488888888888889	0.6928571428571428
1080.0	0.8466666666666665	0.6928571428571428
1090.0	0.8466666666666665	0.6928571428571428
1100.0	0.8466666666666667	0.6928571428571428
1110.0	0.8466666666666667	0.7142857142857143
1120.0	0.8244444444444443	0.7214285714285714
1130.0	0.8244444444444443	0.7285714285714285
1140.0	0.8244444444444443	0.7428571428571428
1150.0	0.8244444444444443	0.7571428571428572
1160.0	0.7799999999999999	0.7571428571428571
1170.0	0.8244444444444443	0.7785714285714286
1180.0	0.8244444444444443	0.7785714285714286
1190.0	0.8466666666666667	0.7714285714285715
1200.0	0.8244444444444443	0.7714285714285715
1210.0	0.8244444444444443	0.7642857142857143
1220.0	0.8244444444444443	0.7428571428571429
1230.0	0.8244444444444443	0.7428571428571429
1240.0	0.8466666666666667	0.75
1250.0	0.8266666666666665	0.7642857142857142
1260.0	0.8488888888888889	0.7357142857142858
1270.0	0.8488888888888889	0.7357142857142858
1280.0	0.8266666666666665	0.6928571428571428
1290.0	0.7622222222222221	0.6928571428571428
1300.0	0.74	0.6928571428571428
1310.0	0.74	0.7142857142857143
1320.0	0.74	0.7285714285714285
1330.0	0.74	0.7428571428571428
1340.0	0.7622222222222221	0.7142857142857142
1350.0	0.7622222222222221	0.6928571428571428
1360.0	0.7622222222222221	0.7
1370.0	0.7844444444444444	0.7071428571428571
1380.0	0.8066666666666666	0.7071428571428571
1390.0	0.8066666666666666	0.7
1400.0	0.7822222222222222	0.7071428571428571
1410.0	0.7822222222222222	0.7142857142857142
1420.0	0.8044444444444444	0.7285714285714285
1430.0	0.8044444444444444	0.7357142857142857
1440.0	0.7844444444444444	0.7428571428571428
1450.0	0.7844444444444444	0.7357142857142857
1460.0	0.8066666666666666	0.7357142857142857
1470.0	0.8066666666666666	0.7642857142857142
1480.0	0.7844444444444444	0.7857142857142858
1490.0	0.7844444444444444	0.7785714285714287
1500.0	0.7844444444444444	0.7571428571428571
1510.0	0.7844444444444444	0.7642857142857142
1520.0	0.7844444444444444	0.75
1530.0	0.7844444444444444	0.7642857142857142
1540.0	0.7844444444444444	0.7571428571428571
1550.0	0.7844444444444444	0.7357142857142858
1560.0	0.7422222222222221	0.7428571428571429
1570.0	0.7622222222222221	0.7642857142857142
1580.0	0.7622222222222221	0.7785714285714287
1590.0	0.7622222222222221	0.7857142857142857
1600.0	0.7622222222222221	0.7857142857142857
1610.0	0.7622222222222221	0.7642857142857143
1620.0	0.7422222222222221	0.7714285714285715
1630.0	0.7844444444444444	0.7642857142857142
1640.0	0.7844444444444444	0.75
1650.0	0.7844444444444444	0.7357142857142857
1660.0	0.8266666666666665	0.6928571428571428
1670.0	0.8488888888888889	0.7
1680.0	0.8488888888888889	0.6928571428571428
1690.0	0.8266666666666665	0.6785714285714286
1700.0	0.8266666666666665	0.6714285714285715
1710.0	0.8466666666666665	0.6714285714285715
1720.0	0.8244444444444443	0.6785714285714286
1730.0	0.7822222222222222	0.6642857142857144
1740.0	0.7177777777777777	0.6642857142857144
1750.0	0.6755555555555556	0.6714285714285715
1760.0	0.6755555555555556	0.6642857142857144
1770.0	0.6755555555555556	0.6714285714285715
1780.0	0.6533333333333332	0.6714285714285715
1790.0	0.6311111111111111	0.6714285714285715
1800.0	0.6533333333333332	0.6500000000000001
1810.0	0.6533333333333332	0.6500000000000001
1820.0	0.6533333333333332	0.6642857142857144
1830.0	0.6533333333333332	0.6928571428571428
1840.0	0.6533333333333332	0.6785714285714286
1850.0	0.6955555555555555	0.6642857142857144
1860.0	0.7155555555555555	0.6785714285714286
1870.0	0.6955555555555555	0.6857142857142857
1880.0	0.6755555555555555	0.6928571428571428
1890.0	0.6977777777777777	0.6714285714285715
1900.0	0.6755555555555555	0.6785714285714286
1910.0	0.6555555555555554	0.6714285714285715
1920.0	0.6555555555555554	0.6785714285714286
1930.0	0.6333333333333333	0.6785714285714286
1940.0	0.6333333333333333	0.7071428571428571
1950.0	0.6333333333333332	0.7
1960.0	0.6333333333333332	0.6928571428571428
1970.0	0.6133333333333333	0.692857142857143
1980.0	0.5911111111111111	0.7071428571428572
1990.0	0.5911111111111111	0.7142857142857142
2000.0	0.5488888888888889	0.7071428571428571
2010.0	0.571111111111111	0.7142857142857143
2020.0	0.5266666666666666	0.7214285714285714
2030.0	0.5488888888888889	0.7214285714285713
2040.0	0.528888888888889	0.7142857142857143
2050.0	0.5088888888888888	0.7071428571428572
2060.0	0.4866666666666667	0.7357142857142858
2070.0	0.5066666666666666	0.7071428571428571
2080.0	0.5066666666666666	0.7214285714285713
2090.0	0.4844444444444445	0.7142857142857142
2100.0	0.5266666666666666	0.7142857142857142
2110.0	0.5688888888888888	0.7071428571428571
2120.0	0.5888888888888889	0.7071428571428571
2130.0	0.6333333333333332	0.7
2140.0	0.6088888888888888	0.6857142857142857
2150.0	0.6088888888888888	0.6928571428571428
2160.0	0.6088888888888888	0.7
2170.0	0.6288888888888888	0.7071428571428571
2180.0	0.6511111111111111	0.7
2190.0	0.6088888888888888	0.6857142857142857
2200.0	0.6511111111111111	0.6857142857142857
2210.0	0.6511111111111111	0.6785714285714286
2220.0	0.6511111111111111	0.6857142857142857
2230.0	0.6733333333333332	0.6928571428571428
2240.0	0.6955555555555556	0.7142857142857143
2250.0	0.7177777777777777	0.7357142857142858
2260.0	0.7377777777777779	0.7642857142857142
2270.0	0.76	0.7714285714285714
2280.0	0.7822222222222222	0.7714285714285714
2290.0	0.8044444444444444	0.75
2300.0	0.8044444444444444	0.7357142857142858
2310.0	0.8488888888888889	0.7285714285714285
2320.0	0.8266666666666668	0.7214285714285714
2330.0	0.8266666666666668	0.7357142857142858
2340.0	0.8711111111111112	0.7357142857142858
2350.0	0.8711111111111112	0.7428571428571429
2360.0	0.8711111111111112	0.7285714285714285
2370.0	0.8711111111111112	0.7642857142857143
2380.0	0.828888888888889	0.7785714285714286
2390.0	0.8066666666666666	0.7642857142857142
2400.0	0.7844444444444444	0.7714285714285715
2410.0	0.7844444444444444	0.8071428571428572
2420.0	0.7844444444444444	0.8142857142857143
2430.0	0.8066666666666666	0.7928571428571429
2440.0	0.7844444444444444	0.8142857142857144
2450.0	0.7844444444444444	0.8071428571428572
2460.0	0.8066666666666666	0.7928571428571428
2470.0	0.7844444444444444	0.7928571428571429
2480.0	0.7844444444444444	0.7928571428571429
2490.0	0.8066666666666666	0.7857142857142857
2500.0	0.7844444444444444	0.7928571428571429
2510.0	0.7844444444444444	0.8285714285714286
2520.0	0.7622222222222221	0.8071428571428572
2530.0	0.7622222222222221	0.8214285714285714
2540.0	0.7844444444444444	0.8142857142857143
2550.0	0.7844444444444444	0.8071428571428572
2560.0	0.8044444444444444	0.7928571428571429
2570.0	0.8044444444444444	0.8142857142857143
2580.0	0.8044444444444444	0.7857142857142857
2590.0	0.8266666666666665	0.7785714285714286
2600.0	0.8266666666666665	0.7714285714285714
2610.0	0.8044444444444444	0.7642857142857142
2620.0	0.7822222222222222	0.7285714285714285
2630.0	0.8044444444444444	0.7357142857142857
2640.0	0.8044444444444444	0.7357142857142857
2650.0	0.8044444444444444	0.7142857142857143
2660.0	0.8044444444444444	0.7142857142857142
2670.0	0.8044444444444444	0.7071428571428571
2680.0	0.7822222222222222	0.7142857142857142
2690.0	0.7822222222222222	0.7214285714285715
2700.0	0.7822222222222222	0.7214285714285713
2710.0	0.7822222222222222	0.7142857142857142
2720.0	0.7844444444444444	0.7071428571428571
2730.0	0.7844444444444444	0.7071428571428571
2740.0	0.7844444444444444	0.7
2750.0	0.7622222222222221	0.7
2760.0	0.7844444444444444	0.7071428571428571
2770.0	0.7844444444444444	0.6714285714285714
2780.0	0.7844444444444444	0.7
2790.0	0.7844444444444444	0.6857142857142857
2800.0	0.7844444444444444	0.6714285714285715
2810.0	0.8066666666666666	0.6642857142857143
2820.0	0.7622222222222221	0.6571428571428571
2830.0	0.7622222222222221	0.6357142857142858
2840.0	0.6977777777777777	0.6428571428571429
2850.0	0.6755555555555555	0.65
2860.0	0.6755555555555555	0.6857142857142857
2870.0	0.6755555555555555	0.6857142857142857
2880.0	0.6533333333333332	0.7
2890.0	0.6533333333333332	0.7
2900.0	0.6755555555555555	0.7
2910.0	0.6533333333333332	0.7
2920.0	0.6755555555555555	0.6928571428571428
2930.0	0.6533333333333333	0.6857142857142857
2940.0	0.6755555555555555	0.6857142857142857
2950.0	0.6955555555555555	0.6642857142857143
2960.0	0.6755555555555555	0.6785714285714286
2970.0	0.7177777777777777	0.7071428571428572
2980.0	0.7177777777777777	0.7142857142857143
2990.0	0.7622222222222221	0.7214285714285714
3000.0	0.7622222222222221	0.7142857142857142
3010.0	0.7622222222222221	0.7571428571428571
3020.0	0.7177777777777777	0.7714285714285714
3030.0	0.7622222222222221	0.7642857142857143
3040.0	0.72	0.7714285714285715
3050.0	0.6977777777777777	0.7714285714285714
3060.0	0.6755555555555556	0.7857142857142856
3070.0	0.6755555555555556	0.7928571428571429
3080.0	0.6755555555555556	0.7928571428571429
3090.0	0.6511111111111111	0.7642857142857142
3100.0	0.671111111111111	0.7571428571428571
3110.0	0.6911111111111111	0.7571428571428571
3120.0	0.6466666666666667	0.7642857142857142
3130.0	0.6688888888888889	0.7428571428571429
3140.0	0.7133333333333333	0.7714285714285715
3150.0	0.7333333333333332	0.7714285714285714
3160.0	0.711111111111111	0.7571428571428571
3170.0	0.6888888888888889	0.7642857142857145
3180.0	0.6888888888888889	0.7571428571428572
3190.0	0.6888888888888889	0.7428571428571429
3200.0	0.6888888888888889	0.7214285714285713
3210.0	0.6888888888888889	0.7214285714285714
3220.0	0.6888888888888889	0.7071428571428571
3230.0	0.6688888888888889	0.7
3240.0	0.7133333333333333	0.7071428571428571
3250.0	0.691111111111111	0.6857142857142857
3260.0	0.6688888888888889	0.6785714285714285
3270.0	0.7133333333333334	0.6785714285714286
3280.0	0.7377777777777779	0.6785714285714286
3290.0	0.7377777777777779	0.6714285714285715
3300.0	0.7155555555555556	0.692857142857143
3310.0	0.6933333333333332	0.7214285714285714
3320.0	0.6933333333333334	0.7214285714285713
3330.0	0.6933333333333334	0.7285714285714286
3340.0	0.6488888888888888	0.7285714285714286
3350.0	0.6488888888888888	0.7357142857142858
3360.0	0.671111111111111	0.7285714285714284
3370.0	0.7133333333333333	0.7285714285714286
3380.0	0.7133333333333333	0.7428571428571429
3390.0	0.7133333333333333	0.75
3400.0	0.7355555555555556	0.7214285714285713
3410.0	0.7577777777777778	0.7428571428571429
3420.0	0.7155555555555555	0.7571428571428572
3430.0	0.7155555555555555	0.7428571428571429
3440.0	0.7133333333333333	0.75
3450.0	0.6911111111111111	0.7428571428571429
3460.0	0.6911111111111111	0.7071428571428572
3470.0	0.6911111111111111	0.7
3480.0	0.6911111111111111	0.6928571428571428
3490.0	0.6688888888888889	0.6857142857142856
3500.0	0.6688888888888889	0.6928571428571427
3510.0	0.6688888888888889	0.7142857142857142
3520.0	0.6911111111111111	0.7071428571428571
3530.0	0.6911111111111111	0.6928571428571428
3540.0	0.6911111111111111	0.6928571428571428
3550.0	0.6911111111111111	0.6857142857142857
3560.0	0.6911111111111111	0.6785714285714286
3570.0	0.6466666666666667	0.6785714285714286
3580.0	0.6666666666666666	0.6714285714285715
3590.0	0.6888888888888888	0.6642857142857143
3600.0	0.6888888888888888	0.6714285714285714
3610.0	0.6666666666666666	0.6785714285714286
3620.0	0.6466666666666667	0.6857142857142857
3630.0	0.6266666666666666	0.6857142857142857
3640.0	0.6488888888888888	0.6928571428571428
3650.0	0.6488888888888888	0.7
3660.0	0.671111111111111	0.7071428571428573
3670.0	0.6711111111111112	0.7357142857142858
3680.0	0.6488888888888888	0.7428571428571429
3690.0	0.6266666666666666	0.7571428571428571
3700.0	0.6266666666666666	0.7428571428571429
3710.0	0.6266666666666666	0.7357142857142858
3720.0	0.6466666666666667	0.7357142857142858
3730.0	0.6244444444444444	0.7357142857142858
3740.0	0.6244444444444444	0.7571428571428571
3750.0	0.6244444444444444	0.7428571428571429
3760.0	0.6244444444444444	0.75
3770.0	0.6244444444444444	0.7357142857142858
3780.0	0.6466666666666667	0.7357142857142858
3790.0	0.6666666666666666	0.75
3800.0	0.6666666666666666	0.75
3810.0	0.6444444444444445	0.7714285714285714
3820.0	0.6444444444444445	0.7785714285714285
3830.0	0.6666666666666666	0.7857142857142857
3840.0	0.6888888888888889	0.7785714285714287
3850.0	0.6688888888888889	0.7642857142857142
3860.0	0.6466666666666667	0.7714285714285714
3870.0	0.6466666666666667	0.7642857142857142
3880.0	0.6022222222222222	0.7357142857142858
3890.0	0.6244444444444444	0.7214285714285713
3900.0	0.6244444444444444	0.7142857142857142
3910.0	0.6244444444444444	0.7214285714285714
3920.0	0.6244444444444444	0.7214285714285715
3930.0	0.6022222222222222	0.7
3940.0	0.6022222222222222	0.6857142857142857
3950.0	0.6244444444444444	0.6714285714285715
3960.0	0.6466666666666667	0.6857142857142857
3970.0	0.6466666666666667	0.6714285714285715
3980.0	0.6688888888888889	0.6928571428571428
3990.0	0.691111111111111	0.7
4000.0	0.6933333333333332	0.7071428571428571
4010.0	0.7377777777777778	0.6857142857142857
4020.0	0.7377777777777778	0.7
4030.0	0.76	0.7
4040.0	0.7177777777777777	0.7071428571428571
4050.0	0.7177777777777777	0.6785714285714286
4060.0	0.6733333333333332	0.7071428571428571
4070.0	0.7177777777777777	0.7071428571428571
4080.0	0.6955555555555555	0.7071428571428571
4090.0	0.6955555555555555	0.7357142857142855
4100.0	0.6955555555555555	0.7214285714285713
4110.0	0.6733333333333333	0.7142857142857142
4120.0	0.651111111111111	0.7285714285714284
4130.0	0.651111111111111	0.742857142857143
4140.0	0.6288888888888888	0.7357142857142857
4150.0	0.6288888888888888	0.7357142857142857
4160.0	0.6288888888888888	0.75
4170.0	0.6288888888888888	0.7428571428571429
4180.0	0.6288888888888888	0.7357142857142858
4190.0	0.5844444444444444	0.7571428571428572
4200.0	0.5399999999999999	0.75
4210.0	0.5399999999999999	0.75
4220.0	0.5399999999999999	0.7357142857142855
4230.0	0.5422222222222222	0.7571428571428571
4240.0	0.5199999999999999	0.7571428571428571
4250.0	0.4977777777777777	0.75
4260.0	0.5199999999999999	0.7428571428571429
4270.0	0.48	0.7214285714285714
4280.0	0.48	0.7214285714285714
4290.0	0.48	0.7357142857142858
4300.0	0.45999999999999996	0.7214285714285715
4310.0	0.45999999999999996	0.7357142857142858
4320.0	0.45999999999999996	0.7428571428571429
4330.0	0.45999999999999996	0.7428571428571429
4340.0	0.45999999999999996	0.7285714285714286
4350.0	0.43999999999999995	0.7357142857142858
4360.0	0.43999999999999995	0.7285714285714285
4370.0	0.43999999999999995	0.7214285714285714
4380.0	0.4622222222222222	0.7357142857142858
4390.0	0.4822222222222222	0.7357142857142858
4400.0	0.4822222222222222	0.75
4410.0	0.5022222222222222	0.7357142857142858
4420.0	0.5244444444444445	0.7285714285714285
4430.0	0.5244444444444445	0.7142857142857142
4440.0	0.5022222222222222	0.6928571428571428
4450.0	0.5222222222222221	0.6785714285714286
