# Supplementary material for: Continuous multiplexed population representations of task context in the mouse primary visual cortex
Source: Nat Commun. 2023 Oct 21;14:6687. doi: 10.1038/s41467-023-42441-w (PMC10590415; doi:10.1038/s41467-023-42441-w)
Supplement: Supplementary file 4 — Source Data [file 41467_2023_42441_MOESM4_ESM.zip › sourcedata/sourcedata_Fig_7j.csv]

threshold [AU]	prop=0.05	prop=0.10	prop=0.20	prop=0.30	prop=0.50
0.1
0.2					0.7485234899328853
0.3	0.7154182646212845	0.741580776605944	0.7121784116331089	0.7797778843080859	0.7357289336316181
0.4	0.6894676632092742	0.7239336316181947	0.6507372381533455	0.7363721103653991	0.717677106636837
0.5	0.6998773877129585	0.7203508236729722	0.6685209086215798	0.7238105891126031	0.7064114297335774
0.6	0.6978316985028379	0.7209273947528978	0.6852732502396927	0.7156192800488097	0.7005844826314626
0.7	0.6987333136661995	0.7046852755745372	0.6875237695749439	0.703859060402685	0.7107536353467558
0.8	0.7087709270595176	0.6968163827224215	0.6906627516778526	0.6961194286697651	0.7190016778523488
0.9	0.709902524768296	0.6991149789807516	0.6946777536517952	0.7257799247732117	0.7161271219897345
1.0	0.718980704697987	0.7033956535634391	0.7021910777733913	0.718456375838925	0.7065877781702583
1.1	0.718538796656069	0.708829697986577	0.7056658424584951	0.7001059696220413	0.7156105639327107
1.2	0.713540268456376	0.7233074296479463	0.7053851070629581	0.7120357941834452	0.7242161179934747
1.3	0.7117151863796153	0.7157877916267169	0.7106221980528951	0.7113948059527327	0.7297715445968278
1.4	0.7128009191712872	0.7089005756426237	0.7102561764419795	0.7196342281879192	0.7315973154362416
1.5	0.7157821466783393	0.7120635152222545	0.7145391498881422	0.7233397005678877	0.7299211409395975
1.6	0.7172734899328858	0.7131711409395978	0.7176208053691264	0.7237320598864221	0.7283433144037166
1.7	0.7167929788332468	0.7155441834451902	0.7151543624161084	0.7248064016520364	0.7296360351058345
1.8	0.7187888487351575	0.7155441834451902	0.710435209086215	0.727739058108186	0.7284073309241079
1.9	0.7152880552209422	0.7193975219411454	0.7163190500774378	0.72273179219488	0.7284073309241079
2.0	0.7186083863936225	0.7185080020650476	0.7182498709344358	0.722656777103086	0.7340599246639529
