# Supplementary material for: Continuous multiplexed population representations of task context in the mouse primary visual cortex
Source: Nat Commun. 2023 Oct 21;14:6687. doi: 10.1038/s41467-023-42441-w (PMC10590415; doi:10.1038/s41467-023-42441-w)
Supplement: Supplementary file 4 — Source Data [file 41467_2023_42441_MOESM4_ESM.zip › sourcedata/sourcedata_Fig_7k.csv]

level [AU]	accuracy
0.03	0.6266172839506174
0.08	0.5840934343434344
0.12	0.5802684903748736
0.16	0.6710113717129069
0.2	0.6230927960927964
0.24	0.6343333333333339
0.28	0.5360606060606058
0.35	0.6113580246913581
0.5	0.61702380952381
0.8	0.6178910052910053
1.2	0.7261702605570541
1.7	0.5533333333333336
2.5
